# Supplementary material for: Machine learning predicts treatment sensitivity in multiple myeloma based on molecular and clinical information coupled with drug response
Source: PLoS One. 2021 Jul 28;16(7):e0254596. doi: 10.1371/journal.pone.0254596 (PMC8318243; doi:10.1371/journal.pone.0254596)
Supplement: S1 File — (ZIP) [file pone.0254596.s004.zip]

Archive with 182 entries (182 files):
- Supplementary Material 1/t_11_14_ccnd1/selected_genes_experiment_9.csv
- Supplementary Material 1/metrics.csv
- Supplementary Material 1/t_11_14_ccnd1/selected_genes_experiment_6.csv
- Supplementary Material 1/t_11_14_ccnd1/selected_genes_experiment_8.csv
- Supplementary Material 1/t_11_14_ccnd1/selected_genes_experiment_5.csv
- Supplementary Material 1/t_11_14_ccnd1/selected_genes_experiment_7.csv
- Supplementary Material 1/t_11_14_ccnd1/selected_genes_experiment_4.csv
- Supplementary Material 1/t_11_14_ccnd1/selected_genes_experiment_2.csv
- Supplementary Material 1/t_11_14_ccnd1/selected_genes_experiment_3.csv
- Supplementary Material 1/t_11_14_ccnd1/selected_genes_experiment_1.csv
- Supplementary Material 1/t_11_14_ccnd1/selected_genes_experiment_0.csv
- Supplementary Material 1/19q13/selected_genes_experiment_9.csv
- Supplementary Material 1/19q13/selected_genes_experiment_7.csv
- Supplementary Material 1/19q13/selected_genes_experiment_6.csv
- Supplementary Material 1/19q13/selected_genes_experiment_8.csv
- Supplementary Material 1/19q13/selected_genes_experiment_5.csv
- Supplementary Material 1/19q13/selected_genes_experiment_1.csv
- Supplementary Material 1/19q13/selected_genes_experiment_2.csv
- Supplementary Material 1/19q13/selected_genes_experiment_4.csv
- Supplementary Material 1/17p13/selected_genes_experiment_9.csv
- Supplementary Material 1/17p13/selected_genes_experiment_7.csv
- Supplementary Material 1/17p13/selected_genes_experiment_5.csv
- Supplementary Material 1/17p13/selected_genes_experiment_8.csv
- Supplementary Material 1/17p13/selected_genes_experiment_6.csv
- Supplementary Material 1/19q13/selected_genes_experiment_0.csv
- Supplementary Material 1/17p13/selected_genes_experiment_4.csv
- Supplementary Material 1/17p13/selected_genes_experiment_2.csv
- Supplementary Material 1/17p13/selected_genes_experiment_3.csv
- Supplementary Material 1/17p13/selected_genes_experiment_1.csv
- Supplementary Material 1/5q31/selected_genes_experiment_5.csv
- Supplementary Material 1/7q22/selected_genes_experiment_9.csv
- Supplementary Material 1/17p13/selected_genes_experiment_0.csv
- Supplementary Material 1/5q31/selected_genes_experiment_8.csv
- Supplementary Material 1/5q31/selected_genes_experiment_9.csv
- Supplementary Material 1/5q31/selected_genes_experiment_4.csv
- Supplementary Material 1/5q31/selected_genes_experiment_7.csv
- Supplementary Material 1/5q31/selected_genes_experiment_2.csv
- Supplementary Material 1/5q31/selected_genes_experiment_6.csv
- Supplementary Material 1/5q31/selected_genes_experiment_1.csv
- Supplementary Material 1/7q22/selected_genes_experiment_8.csv
- Supplementary Material 1/5q31/selected_genes_experiment_3.csv
- Supplementary Material 1/7q22/selected_genes_experiment_6.csv
- Supplementary Material 1/7q22/selected_genes_experiment_7.csv
- Supplementary Material 1/7q22/selected_genes_experiment_5.csv
- Supplementary Material 1/7q22/selected_genes_experiment_4.csv
- Supplementary Material 1/7q22/selected_genes_experiment_3.csv
- Supplementary Material 1/3q21/selected_genes_experiment_9.csv
- Supplementary Material 1/7q22/selected_genes_experiment_1.csv
- Supplementary Material 1/t_14_16_maf/selected_genes_experiment_9.csv
- Supplementary Material 1/3q21/selected_genes_experiment_7.csv
- Supplementary Material 1/7q22/selected_genes_experiment_0.csv
- Supplementary Material 1/3q21/selected_genes_experiment_8.csv
- Supplementary Material 1/3q21/selected_genes_experiment_5.csv
- Supplementary Material 1/t_14_16_maf/selected_genes_experiment_7.csv
- Supplementary Material 1/3q21/selected_genes_experiment_6.csv
- Supplementary Material 1/7q22/selected_genes_experiment_2.csv
- Supplementary Material 1/t_14_16_maf/selected_genes_experiment_8.csv
- Supplementary Material 1/t_14_16_maf/selected_genes_experiment_6.csv
- Supplementary Material 1/t_14_16_maf/selected_genes_experiment_5.csv
- Supplementary Material 1/3q21/selected_genes_experiment_4.csv
- Supplementary Material 1/20q13/selected_genes_experiment_9.csv
- Supplementary Material 1/3q21/selected_genes_experiment_3.csv
- Supplementary Material 1/1q21/selected_genes_experiment_9.csv
- Supplementary Material 1/t_14_16_maf/selected_genes_experiment_4.csv
- Supplementary Material 1/t_14_16_maf/selected_genes_experiment_3.csv
- Supplementary Material 1/15q15/selected_genes_experiment_9.csv
- Supplementary Material 1/3q21/selected_genes_experiment_2.csv
- Supplementary Material 1/t_14_16_maf/selected_genes_experiment_2.csv
- Supplementary Material 1/3q21/selected_genes_experiment_1.csv
- Supplementary Material 1/20q13/selected_genes_experiment_7.csv
- Supplementary Material 1/1q21/selected_genes_experiment_8.csv
- Supplementary Material 1/20q13/selected_genes_experiment_8.csv
- Supplementary Material 1/15q15/selected_genes_experiment_7.csv
- Supplementary Material 1/t_14_16_maf/selected_genes_experiment_1.csv
- Supplementary Material 1/20q13/selected_genes_experiment_6.csv
- Supplementary Material 1/15q15/selected_genes_experiment_6.csv
- Supplementary Material 1/3q21/selected_genes_experiment_0.csv
- Supplementary Material 1/15q15/selected_genes_experiment_8.csv
- Supplementary Material 1/1q21/selected_genes_experiment_6.csv
- Supplementary Material 1/t_14_16_maf/selected_genes_experiment_0.csv
- Supplementary Material 1/15q15/selected_genes_experiment_5.csv
- Supplementary Material 1/20q13/selected_genes_experiment_5.csv
- Supplementary Material 1/1q21/selected_genes_experiment_5.csv
- Supplementary Material 1/20q13/selected_genes_experiment_4.csv
- Supplementary Material 1/1q21/selected_genes_experiment_7.csv
- Supplementary Material 1/20q13/selected_genes_experiment_2.csv
- Supplementary Material 1/20q13/selected_genes_experiment_3.csv
- Supplementary Material 1/20q13/selected_genes_experiment_0.csv
- Supplementary Material 1/1q21/selected_genes_experiment_3.csv
- Supplementary Material 1/15q15/selected_genes_experiment_4.csv
- Supplementary Material 1/1q21/selected_genes_experiment_4.csv
- Supplementary Material 1/13q14/selected_genes_experiment_9.csv
- Supplementary Material 1/15q15/selected_genes_experiment_3.csv
- Supplementary Material 1/1q21/selected_genes_experiment_1.csv
- Supplementary Material 1/1q21/selected_genes_experiment_2.csv
- Supplementary Material 1/15q15/selected_genes_experiment_0.csv
- Supplementary Material 1/15q15/selected_genes_experiment_1.csv
- Supplementary Material 1/13q14/selected_genes_experiment_6.csv
- Supplementary Material 1/13q14/selected_genes_experiment_5.csv
- Supplementary Material 1/13q14/selected_genes_experiment_8.csv
- Supplementary Material 1/13q14/selected_genes_experiment_7.csv
- Supplementary Material 1/13q14/selected_genes_experiment_4.csv
- Supplementary Material 1/13q14/selected_genes_experiment_3.csv
- Supplementary Material 1/13q14/selected_genes_experiment_2.csv
- Supplementary Material 1/1q21/selected_genes_experiment_0.csv
- Supplementary Material 1/13q14/selected_genes_experiment_0.csv
- Supplementary Material 1/t_4_14_whsc1/selected_genes_experiment_7.csv
- Supplementary Material 1/13q14/selected_genes_experiment_1.csv
- Supplementary Material 1/t_4_14_whsc1/selected_genes_experiment_9.csv
- Supplementary Material 1/t_4_14_whsc1/selected_genes_experiment_3.csv
- Supplementary Material 1/t_4_14_whsc1/selected_genes_experiment_6.csv
- Supplementary Material 1/t_4_14_whsc1/selected_genes_experiment_8.csv
- Supplementary Material 1/t_4_14_whsc1/selected_genes_experiment_5.csv
- Supplementary Material 1/t_4_14_whsc1/selected_genes_experiment_2.csv
- Supplementary Material 1/t_4_14_whsc1/selected_genes_experiment_4.csv
- Supplementary Material 1/21q22/selected_genes_experiment_8.csv
- Supplementary Material 1/t_4_14_whsc1/selected_genes_experiment_1.csv
- Supplementary Material 1/21q22/selected_genes_experiment_9.csv
- Supplementary Material 1/11p15/selected_genes_experiment_9.csv
- Supplementary Material 1/11p15/selected_genes_experiment_8.csv
- Supplementary Material 1/11p15/selected_genes_experiment_7.csv
- Supplementary Material 1/21q22/selected_genes_experiment_7.csv
- Supplementary Material 1/21q22/selected_genes_experiment_6.csv
- Supplementary Material 1/t_4_14_whsc1/selected_genes_experiment_0.csv
- Supplementary Material 1/21q22/selected_genes_experiment_5.csv
- Supplementary Material 1/11p15/selected_genes_experiment_5.csv
- Supplementary Material 1/21q22/selected_genes_experiment_3.csv
- Supplementary Material 1/11p15/selected_genes_experiment_6.csv
- Supplementary Material 1/21q22/selected_genes_experiment_2.csv
- Supplementary Material 1/21q22/selected_genes_experiment_4.csv
- Supplementary Material 1/11p15/selected_genes_experiment_4.csv
- Supplementary Material 1/11p15/selected_genes_experiment_3.csv
- Supplementary Material 1/21q22/selected_genes_experiment_1.csv
- Supplementary Material 1/11p15/selected_genes_experiment_0.csv
- Supplementary Material 1/13q34/selected_genes_experiment_8.csv
- Supplementary Material 1/21q22/selected_genes_experiment_0.csv
- Supplementary Material 1/13q34/selected_genes_experiment_9.csv
- Supplementary Material 1/13q34/selected_genes_experiment_6.csv
- Supplementary Material 1/13q34/selected_genes_experiment_4.csv
- Supplementary Material 1/13q34/selected_genes_experiment_7.csv
- Supplementary Material 1/13q34/selected_genes_experiment_2.csv
- Supplementary Material 1/13q34/selected_genes_experiment_1.csv
- Supplementary Material 1/13q34/selected_genes_experiment_5.csv
- Supplementary Material 1/13q34/selected_genes_experiment_3.csv
- Supplementary Material 1/t_8_14_myc/selected_genes_experiment_9.csv
- Supplementary Material 1/t_8_14_myc/selected_genes_experiment_8.csv
- Supplementary Material 1/13q34/selected_genes_experiment_0.csv
- Supplementary Material 1/11p15/selected_genes_experiment_1.csv
- Supplementary Material 1/t_8_14_myc/selected_genes_experiment_5.csv
- Supplementary Material 1/t_8_14_myc/selected_genes_experiment_4.csv
- Supplementary Material 1/t_8_14_myc/selected_genes_experiment_3.csv
- Supplementary Material 1/t_8_14_myc/selected_genes_experiment_6.csv
- Supplementary Material 1/t_8_14_myc/selected_genes_experiment_7.csv
- Supplementary Material 1/t_8_14_myc/selected_genes_experiment_2.csv
- Supplementary Material 1/t_8_14_myc/selected_genes_experiment_1.csv
- Supplementary Material 1/t_8_14_myc/selected_genes_experiment_0.csv
- Supplementary Material 1/11p15/selected_genes_experiment_2.csv
- Supplementary Material 1/9q33/selected_genes_experiment_9.csv
- Supplementary Material 1/9q33/selected_genes_experiment_8.csv
- Supplementary Material 1/hyperdiploid_flag/selected_genes_experiment_7.csv
- Supplementary Material 1/9q33/selected_genes_experiment_7.csv
- Supplementary Material 1/hyperdiploid_flag/selected_genes_experiment_8.csv
- Supplementary Material 1/hyperdiploid_flag/selected_genes_experiment_6.csv
- Supplementary Material 1/9q33/selected_genes_experiment_6.csv
- Supplementary Material 1/hyperdiploid_flag/selected_genes_experiment_9.csv
- Supplementary Material 1/hyperdiploid_flag/selected_genes_experiment_5.csv
- Supplementary Material 1/hyperdiploid_flag/selected_genes_experiment_4.csv
- Supplementary Material 1/9q33/selected_genes_experiment_5.csv
- Supplementary Material 1/9q33/selected_genes_experiment_4.csv
- Supplementary Material 1/9q33/selected_genes_experiment_3.csv
- Supplementary Material 1/hyperdiploid_flag/selected_genes_experiment_1.csv
- Supplementary Material 1/hyperdiploid_flag/selected_genes_experiment_2.csv
- Supplementary Material 1/hyperdiploid_flag/selected_genes_experiment_3.csv
- Supplementary Material 1/9q33/selected_genes_experiment_0.csv
- Supplementary Material 1/13q14/.ipynb_checkpoints/selected_genes_experiment_3-checkpoint.csv
- Supplementary Material 1/9q33/selected_genes_experiment_2.csv
- Supplementary Material 1/9q33/selected_genes_experiment_1.csv
- Supplementary Material 1/19q13/selected_genes_experiment_3.csv
- Supplementary Material 1/5q31/selected_genes_experiment_0.csv
- Supplementary Material 1/15q15/selected_genes_experiment_2.csv
- Supplementary Material 1/hyperdiploid_flag/selected_genes_experiment_0.csv
- Supplementary Material 1/20q13/selected_genes_experiment_1.csv
