# Supplementary material for: Machine learning predicts treatment sensitivity in multiple myeloma based on molecular and clinical information coupled with drug response
Source: PLoS One. 2021 Jul 28;16(7):e0254596. doi: 10.1371/journal.pone.0254596 (PMC8318243; doi:10.1371/journal.pone.0254596)
Supplement: S1 File — (ZIP) [file pone.0254596.s004.zip › Supplementary Material 1/t_11_14_ccnd1/selected_genes_experiment_9.csv]

gene	pvalue	entropy
ENSG00000110092	3.5401916114821706e-67	8.797177592575624
ENSG00000153064	2.8420466979394634e-31	8.795092623232772
ENSG00000197119	4.743961701912426e-31	7.937085275910961
ENSG00000181690	4.8087556689865976e-30	8.041671171749545
ENSG00000105173	3.002793887549812e-29	8.666759519956365
ENSG00000135253	3.4273396811938096e-29	8.546606375780161
ENSG00000082512	3.9764842622961257e-29	8.57932621218098
ENSG00000078725	1.1959170280016012e-28	4.276917155454771
ENSG00000185100	1.6050499975988483e-28	6.854622349916699
ENSG00000183023	2.01687227447859e-28	8.43715229914893
ENSG00000235501	2.0500132682851146e-28	5.796486267556274
ENSG00000255760	3.8646610569903217e-28	5.856134579314837
ENSG00000117519	5.0082234581561995e-28	8.03896791943535
ENSG00000170921	9.101849596354047e-28	8.399795639702816
ENSG00000227372	9.249637320971488e-28	8.6882119228105
ENSG00000249184	9.552391618502097e-28	6.61019533068252
ENSG00000188818	2.236012748178302e-27	8.360729375801467
ENSG00000170919	1.3876362953380237e-26	8.29829721831071
ENSG00000136152	2.8581324854073105e-26	8.855981043500291
ENSG00000141150	3.395021557704475e-26	5.463186624794019
ENSG00000105810	4.35904463840381e-26	8.785705935163687
ENSG00000111666	9.785717047510411e-26	8.651402106859582
ENSG00000205683	1.0093739047393832e-25	7.485037065541511
ENSG00000149295	3.571134245199521e-25	5.6502517055166575
ENSG00000197497	5.155595196368861e-25	6.1872054513359105
ENSG00000203799	7.548280077172657e-25	7.792762345531399
ENSG00000197183	8.145068240500017e-25	8.542977669214071
ENSG00000272899	8.923213013772615e-25	7.89225251084717
ENSG00000184083	1.007642608261009e-24	8.271316749190238
ENSG00000166268	1.38546429783507e-24	6.684618258101267
ENSG00000248991	2.3155532737023895e-24	6.8989015566551535
ENSG00000187824	2.386402547420401e-24	8.357224933965037
ENSG00000196562	3.475787817221775e-24	8.892790859451214
ENSG00000124222	3.8033327479767695e-24	8.860071023050395
ENSG00000114423	4.224284714853051e-24	8.54097265900682
ENSG00000110492	5.530702800883206e-24	8.86261726537726
ENSG00000134243	6.049575971344621e-24	8.790000138579044
ENSG00000180573	6.817120507953452e-24	8.90506079810152
ENSG00000117461	8.783090952847393e-24	8.677485721383432
ENSG00000228031	1.0656780220170929e-23	5.718675764214324
ENSG00000207954	1.0978231249531871e-23	5.839715921606325
ENSG00000153982	1.3715638024590805e-23	7.665884163097963
ENSG00000175197	1.5214796189787287e-23	8.660123298079398
ENSG00000166428	1.544181309494569e-23	7.776079550111659
ENSG00000261786	1.7382942515779112e-23	8.752444866643255
ENSG00000089169	1.956550322004e-23	8.24985238137552
ENSG00000181619	2.1065257293980762e-23	7.646616768718102
ENSG00000186056	2.3357976967735365e-23	8.406925879821474
ENSG00000199933	2.4057291529761163e-23	4.15580919014668
ENSG00000111752	2.4414685896954016e-23	7.83649817773572
ENSG00000109046	2.667219819830026e-23	8.843711104849987
ENSG00000188153	2.7068049098627733e-23	8.177771212906558
ENSG00000124143	4.661860061840786e-23	5.048593512731689
ENSG00000074657	5.978990931744114e-23	8.874887204027566
ENSG00000104205	7.44333933301453e-23	8.42717155370673
ENSG00000135916	9.817238301116483e-23	8.933690654952235
ENSG00000165548	1.203280512573252e-22	8.394063349571228
ENSG00000196576	1.3127719292062543e-22	8.866707244927362
ENSG00000058056	1.5849927882039273e-22	8.486179228496654
ENSG00000165507	2.0862417673639019e-22	8.760367776624705
ENSG00000211448	2.3416139091827373e-22	7.573514818508087
ENSG00000134138	2.5166937055047507e-22	7.063522022199313
ENSG00000165102	2.8241512087795284e-22	8.754734059851364
ENSG00000205106	2.9066543659495875e-22	4.918037699323637
ENSG00000271192	2.9487963021788823e-22	5.53782398318351
ENSG00000137747	3.3084425993466157e-22	5.601092661875429
ENSG00000118971	3.4049392110206744e-22	8.111109642214528
ENSG00000078177	3.60636883335363e-22	8.813537510776033
ENSG00000186891	4.10373719296822e-22	7.491138635479513
ENSG00000175505	4.668920209712934e-22	7.366335034191098
ENSG00000231711	5.087847930265477e-22	7.430417904320521
ENSG00000104921	5.161198968631927e-22	8.006387854270924
ENSG00000165801	5.543953460023827e-22	8.71738301178083
ENSG00000049319	5.62381059905702e-22	5.297015163472574
ENSG00000242866	6.771637171659561e-22	6.610069754616337
ENSG00000075073	7.169397107822022e-22	6.963338672318973
ENSG00000249348	1.114580800490996e-21	7.679190817882747
ENSG00000140297	1.196572194213055e-21	6.142733478742208
ENSG00000239815	1.2310156713382011e-21	6.199623375703104
ENSG00000005379	1.2486035832477708e-21	8.414103333818053
ENSG00000251249	1.34034355202009e-21	4.593779628975757
ENSG00000119943	1.5225955097606057e-21	8.452252663126956
ENSG00000231607	1.566313867407065e-21	8.04915703434521
ENSG00000164181	2.1074257377280755e-21	8.764457756174805
ENSG00000078098	2.137367830018376e-21	6.026488307812457
ENSG00000148429	2.137367830018376e-21	8.819171227549372
ENSG00000165891	2.3260680051156023e-21	8.351262728596783
ENSG00000214097	2.3590825165252818e-21	5.140922528237498
ENSG00000164077	2.3925606816910166e-21	8.573151263288025
ENSG00000260001	2.426508941457454e-21	6.242529502895714
ENSG00000156738	2.6404424738797224e-21	7.7967065378453295
ENSG00000206077	2.677869324358302e-21	7.9063648383418155
ENSG00000179299	3.3065267770956838e-21	7.387119787484111
ENSG00000152520	3.6478898203566984e-21	8.802811309348963
ENSG00000174099	3.6478898203566984e-21	7.819103009174009
ENSG00000132965	4.0808755755876214e-21	8.394655941171168
ENSG00000081181	4.6289819685343375e-21	6.363030289341038
ENSG00000188859	5.0342329581650924e-21	7.259577243577677
ENSG00000169857	5.105106575716617e-21	8.722014223450545
ENSG00000173273	5.87043977665359e-21	8.788456401355807
ENSG00000250541	5.952950859013123e-21	4.359212789876263
ENSG00000108405	6.207431122210042e-21	8.90506079810152
ENSG00000257027	6.843837383729452e-21	7.855028635790158
ENSG00000172766	7.13596064593175e-21	8.723016728554171
ENSG00000205056	7.236050314611733e-21	7.6693015619001415
ENSG00000158458	7.866428056790846e-21	8.417903518991722
ENSG00000168916	8.088396170911582e-21	8.176363367788335
ENSG00000258072	8.670793701833233e-21	6.334149630382439
ENSG00000260296	9.03994894513709e-21	7.286416188666648
ENSG00000175106	9.424646025566273e-21	8.40283590027137
ENSG00000255920	1.0243279553855363e-20	3.3542752936252054
ENSG00000188266	1.113219451706595e-20	7.978044950551756
ENSG00000271948	1.3514073438804734e-20	6.883547654427584
ENSG00000008226	1.370232425609865e-20	8.608497301151306
ENSG00000236581	1.488755034285587e-20	4.742609945856054
ENSG00000165804	1.662691965606195e-20	8.213667201980947
ENSG00000118402	1.662691965606195e-20	8.01140844426101
ENSG00000205593	2.130966580155791e-20	8.729652950431136
ENSG00000152487	2.6191428315809587e-20	6.876530456287425
ENSG00000069869	2.80527399209045e-20	8.035086309352907
ENSG00000047597	3.1738609123900637e-20	8.716380506677204
ENSG00000171931	3.493304707273196e-20	4.301416995018998
ENSG00000136161	3.6397573873439004e-20	8.825807449426337
ENSG00000133872	3.792279593240837e-20	8.913240757201724
ENSG00000261159	3.951119889742649e-20	7.777291890456119
ENSG00000119688	4.347789970166968e-20	8.709203052680625
ENSG00000025039	4.4681882164461576e-20	8.880520920800906
ENSG00000243587	4.718962488675006e-20	7.221669146596377
ENSG00000257951	4.849519263361284e-20	6.546178981134672
ENSG00000155130	5.868993178009633e-20	8.900970818551418
ENSG00000237857	6.030969488198333e-20	7.809113406487139
ENSG00000154102	6.030969488198333e-20	8.427422991449909
ENSG00000133121	6.113607487508433e-20	8.407928384925098
ENSG00000197584	6.282257151433866e-20	7.555484970644218
ENSG00000188906	6.543893659754825e-20	8.791543875802283
ENSG00000184990	6.633477872590046e-20	8.821717469876237
ENSG00000145194	8.132230282061981e-20	8.493356682493232
ENSG00000140474	8.243286630095656e-20	8.90506079810152
ENSG00000119280	8.82146351556143e-20	8.10933274388554
ENSG00000182185	9.063803349248751e-20	7.463471620708878
ENSG00000180447	9.063803349248751e-20	7.361653905551746
ENSG00000144040	9.3127238895204e-20	8.601781120138742
ENSG00000121797	9.568401703532742e-20	8.323298368595337
ENSG00000182054	1.2371041322623055e-19	8.896880839001316
ENSG00000147606	1.2371041322623055e-19	7.023186665486198
ENSG00000272156	1.7095076249947888e-19	5.674583622671432
ENSG00000182742	1.8782043421280352e-19	7.154085795855988
ENSG00000256164	1.9818850670836145e-19	3.528376412057094
ENSG00000137309	2.0912202324192868e-19	8.850347326726952
ENSG00000151287	2.1194728680353733e-19	7.743181181216991
ENSG00000069493	2.148102773750094e-19	8.433887734719294
ENSG00000226823	2.359502054414763e-19	6.5064972835364365
ENSG00000235280	2.359502054414763e-19	5.703608231272927
ENSG00000120798	2.522967097322291e-19	8.696728890165064
ENSG00000124795	2.845898561691409e-19	8.231775081269848
ENSG00000188811	3.252776399596093e-19	8.815081247999272
ENSG00000260027	3.47726707432659e-19	7.058894274787287
ENSG00000122787	3.5239694208889657e-19	7.61205352613736
ENSG00000250122	3.5712916565349194e-19	6.626471841943918
ENSG00000255438	3.619241909218773e-19	6.370629437651558
ENSG00000231305	3.973183344128251e-19	7.972535498508073
ENSG00000235949	3.973183344128251e-19	3.9960790850799115
ENSG00000198963	4.599661350829858e-19	6.907020317687619
ENSG00000207146	4.78684144678357e-19	3.868279337318595
ENSG00000266411	5.184074684365884e-19	4.201381182455873
ENSG00000231969	5.841765957590207e-19	4.061692734515854
ENSG00000099814	5.919749575130997e-19	8.729652950431136
ENSG00000255353	5.998761860054686e-19	5.622750641336407
ENSG00000233266	6.409728447228645e-19	4.997869407329423
ENSG00000013619	6.669537170444055e-19	6.939287208934307
ENSG00000021826	6.669537170444055e-19	8.00119395501406
ENSG00000272121	6.848496957165264e-19	7.06533125393869
ENSG00000144229	8.026339282919804e-19	7.318603195005032
ENSG00000156650	9.783384078969696e-19	8.839621125299884
ENSG00000185024	9.783384078969696e-19	8.648855864532717
ENSG00000120256	9.913188937426582e-19	8.263031139583026
ENSG00000189233	1.004469533425331e-18	8.786451391148555
ENSG00000230516	1.0728531254531178e-18	3.204774074331312
ENSG00000076662	1.101476934408678e-18	8.929600675402133
ENSG00000185567	1.2077309479781318e-18	4.9083698546462
ENSG00000225857	1.2237146425972093e-18	5.324193479281652
ENSG00000223949	1.3241010583494133e-18	4.71185741227028
ENSG00000162642	1.324101058349451e-18	8.575236232630877
ENSG00000205832	1.324101058349451e-18	5.659321477727072
ENSG00000256594	1.324101058349451e-18	8.234782596580725
ENSG00000112531	1.324101058349451e-18	8.851891063950191
ENSG00000259372	1.3416054994620381e-18	6.71502600060417
ENSG00000231473	1.4707052830461047e-18	5.793266166469702
ENSG00000242021	1.5910779466861156e-18	5.52458093294601
ENSG00000144671	1.766833993004605e-18	4.591468506291643
ENSG00000167393	1.813689211720059e-18	8.606412331808457
ENSG00000071909	1.813689211720059e-18	6.379462974051364
ENSG00000205664	1.9617459389299047e-18	7.958954983740278
ENSG00000198353	2.1778727656469116e-18	5.2150302637557715
ENSG00000002586	2.206491174584251e-18	8.214095729707283
ENSG00000166104	2.48135635818458e-18	5.777820375098585
ENSG00000108852	2.48135635818458e-18	7.362244717055774
ENSG00000152380	2.48135635818458e-18	7.0642992045119195
ENSG00000138604	2.7182884354974063e-18	8.570942029215518
ENSG00000100167	2.7539117225052355e-18	7.749555080184843
ENSG00000181192	2.7539117225052355e-18	8.784907653925318
ENSG00000058404	2.7899961051453744e-18	7.062051158618666
ENSG00000150667	2.939063552555925e-18	6.903600634771581
ENSG00000178852	3.0165206153900366e-18	8.342488712123464
ENSG00000183955	3.219096073307534e-18	8.703569335907286
ENSG00000115524	3.303837894842012e-18	8.925510695852033
ENSG00000047230	3.3470313776292078e-18	8.36602608432045
ENSG00000145214	3.525453972727355e-18	8.72865044532751
ENSG00000269001	3.665406126647046e-18	5.41263878669742
ENSG00000205078	3.713265441667294e-18	7.580009061166063
ENSG00000184381	3.761741905702139e-18	8.74346662630468
ENSG00000205293	3.761741905702139e-18	5.880128804869289
ENSG00000183317	4.172734703129768e-18	8.428478321807036
ENSG00000250978	4.33803373199916e-18	3.7183444058452975
ENSG00000197776	4.628020544466237e-18	8.310567156961017
ENSG00000228933	5.066417637335861e-18	5.425795112706684
ENSG00000091490	5.066417637335861e-18	8.929600675402133
ENSG00000179314	5.199039717783668e-18	6.787560087044876
ENSG00000126775	5.335089432106069e-18	8.689294387049726
ENSG00000179899	5.5457826549170695e-18	5.201834256141807
ENSG00000080947	5.839538212360329e-18	7.499677504706431
ENSG00000130592	5.992126387300088e-18	8.896880839001316
ENSG00000171552	6.069890448296589e-18	8.88461090035101
ENSG00000258847	6.148651038560356e-18	3.8862780794125484
ENSG00000268592	6.642858629222953e-18	4.373229288857622
ENSG00000101638	6.728956776099021e-18	5.3613280528732234
ENSG00000235217	7.45860057345625e-18	7.011629627533649
ENSG00000259594	7.555131444188002e-18	6.608669046266814
ENSG00000226386	7.555131444188002e-18	4.450841447444137
ENSG00000186369	7.652895869370235e-18	4.184878913269412
ENSG00000178922	8.266271927501671e-18	8.621024288920372
ENSG00000132952	8.81430986930008e-18	8.74346662630468
ENSG00000223914	9.39819751223308e-18	3.1601801850514932
ENSG00000234184	9.519477986798403e-18	8.7000734137303
ENSG00000101353	9.892668643018575e-18	7.936946880146281
ENSG00000267868	1.0020247504463343e-17	3.432631111783606
ENSG00000189419	1.2296924982597853e-17	5.957642933870243
ENSG00000169116	1.4151250088800605e-17	8.909150777651623
ENSG00000140682	1.4891867125518588e-17	5.734571266348101
ENSG00000254030	1.5472322736969162e-17	6.435888338587265
ENSG00000136928	1.6075105241066825e-17	4.142810169569439
ENSG00000187837	1.6281139773775576e-17	8.92142071630193
ENSG00000130751	1.6281139773775576e-17	7.403500135033805
ENSG00000196569	1.6489781071007202e-17	8.169832796418374
ENSG00000188636	1.7131672958259245e-17	8.095683462720919
ENSG00000254343	1.779822146588626e-17	8.279700932155697
ENSG00000103260	2.1809732920364944e-17	8.308482187618166
ENSG00000163536	2.5392491066934442e-17	8.746554100751158
ENSG00000107959	2.7051426719854352e-17	8.824263712203102
ENSG00000164070	2.7051426719854734e-17	8.062325293365312
ENSG00000239704	2.739583007673023e-17	6.7229517245297
ENSG00000123901	2.739583007673023e-17	6.611822471745456
ENSG00000179820	3.031143912586213e-17	8.592314472934058
ENSG00000208028	3.1882041643769864e-17	7.551821863076709
ENSG00000197565	3.1882041643769864e-17	7.93192135178108
ENSG00000164483	3.526811968935589e-17	7.7090031781041155
ENSG00000164741	3.571558775958173e-17	8.173323107219783
ENSG00000131759	3.6168658599888643e-17	8.682116933053146
ENSG00000153233	3.8520505875932084e-17	4.911799626081639
ENSG00000221988	4.536513262610286e-17	8.299042674295578
ENSG00000117971	4.651965495195318e-17	4.436022804214141
ENSG00000079335	4.710774249327732e-17	8.281990125363803
ENSG00000110841	4.830601621989583e-17	7.978727419680938
ENSG00000260992	5.2741720129393526e-17	5.979683475727419
ENSG00000172379	5.274172012939465e-17	8.427496597000506
ENSG00000247134	5.340736462999399e-17	7.404537889054771
ENSG00000100368	5.4763624085966297e-17	8.900970818551418
ENSG00000101605	5.686198511277817e-17	7.365285315209549
ENSG00000205659	5.757891890635757e-17	8.641217137552124
ENSG00000227895	6.129958411282084e-17	5.35121478047062
ENSG00000131773	6.364484046068789e-17	6.617644658821399
ENSG00000234380	7.03405279837828e-17	5.288474062299517
ENSG00000232298	7.212025941397771e-17	3.1625222435496823
ENSG00000120686	7.487348585824952e-17	8.88870087990111
ENSG00000132640	7.773037652301115e-17	8.892790859451214
ENSG00000124196	7.96944557751521e-17	2.820584903271719
ENSG00000134698	8.482146963224597e-17	8.696933114030319
ENSG00000169684	8.58852620027846e-17	6.339541957204441
ENSG00000095110	8.696221677964283e-17	8.184070088943946
ENSG00000124406	1.0351517862939955e-16	8.822719974979861
ENSG00000198718	1.074476574611639e-16	8.669305762283228
ENSG00000106948	1.074476574611639e-16	8.835531145749782
ENSG00000261889	1.074476574611639e-16	5.308291683539224
ENSG00000102710	1.2015099554007403e-16	8.73662618056246
ENSG00000258458	1.2626215063971402e-16	6.061977587782508
ENSG00000250462	1.2943171848928184e-16	8.242601321828342
ENSG00000232912	1.3104581089849703e-16	6.06764755242785
ENSG00000232533	1.3770315601638123e-16	6.858938144782789
ENSG00000179862	1.3770315601638123e-16	6.5525734717087225
ENSG00000137501	1.446939347523104e-16	8.37675228574752
ENSG00000003147	1.4649563945128155e-16	8.56142255675733
ENSG00000138109	1.483194730483777e-16	2.833073169020019
ENSG00000148468	1.5016570347959928e-16	7.398821466540666
ENSG00000134899	1.5016570347959928e-16	8.593601161038539
ENSG00000141556	1.5203460187709444e-16	8.774181452498249
ENSG00000263931	1.5203460187709444e-16	2.72736859376953
ENSG00000006116	1.5203460187709444e-16	3.8249783701894446
ENSG00000135898	1.5203460187709444e-16	7.024616265162063
ENSG00000169432	1.5778006492207211e-16	8.575493281749635
ENSG00000224005	1.5974241175183023e-16	6.436256268628415
ENSG00000104093	1.5974241175183023e-16	8.687209417706876
ENSG00000119900	1.6992111389198876e-16	8.825807449426337
ENSG00000249042	2.0955217377013003e-16	7.747284163614164
ENSG00000086619	2.0955217377013301e-16	8.851891063950191
ENSG00000178878	2.0955217377013301e-16	8.147197890193588
ENSG00000259959	2.0955217377013301e-16	8.30264424697957
ENSG00000146147	2.228542083979153e-16	6.564936158174818
ENSG00000116141	2.256128797341717e-16	5.66576349300759
ENSG00000267243	2.284052295036804e-16	7.516205381726452
ENSG00000132780	2.5200610417628736e-16	8.8682509821506
ENSG00000088970	2.992313039262132e-16	8.72865044532751
ENSG00000061936	3.0292045217186124e-16	8.821717469876237
ENSG00000144445	3.0292045217186124e-16	8.648855864532717
ENSG00000230852	3.142591569348812e-16	2.0754025663677793
ENSG00000236423	3.3003085049309457e-16	7.420120010636835
ENSG00000115649	3.6395255956518333e-16	8.807903794002693
ENSG00000185347	3.6395255956518333e-16	8.27630358333696
ENSG00000232022	3.7295667877981944e-16	5.4832940794822616
ENSG00000258443	3.7295667877981944e-16	3.380056867486405
ENSG00000070882	3.7754076525284646e-16	8.795633855352383
ENSG00000242444	3.7754076525284646e-16	3.830574208146881
ENSG00000198535	3.916290249846593e-16	5.530074414847389
ENSG00000135324	3.9643934943796575e-16	3.099282484080892
ENSG00000125462	3.9643934943796575e-16	7.835542768907749
ENSG00000236841	3.9643934943796575e-16	3.5764767227285206
ENSG00000166321	3.9643934943796575e-16	7.8745619365334445
ENSG00000249307	4.2654932795904193e-16	6.102887996248093
ENSG00000251168	4.317823454355905e-16	4.647740301532234
ENSG00000075290	4.317823454355905e-16	6.347161408730153
ENSG00000104765	4.317823454355905e-16	8.799723834902487
ENSG00000032219	4.3707866227782466e-16	8.71174929500749
ENSG00000183291	4.3707866227782466e-16	8.896880839001316
ENSG00000246089	4.4243903296563735e-16	7.887035761463785
ENSG00000185133	4.478642208343345e-16	6.755395152668104
ENSG00000181513	4.478642208343345e-16	8.738374141650954
ENSG00000007516	4.818203974204088e-16	7.566244064943618
ENSG00000234324	4.936937468970005e-16	4.559881551628255
ENSG00000261485	4.997381521799495e-16	6.443745305172625
ENSG00000125827	5.310720968583113e-16	8.825807449426337
ENSG00000272256	5.375674874980034e-16	8.124742982235825
ENSG00000187079	5.643416297605664e-16	7.143985292748475
ENSG00000162430	5.643416297605664e-16	8.698476851253556
ENSG00000273338	5.8528111578616e-16	8.418193313368153
ENSG00000260725	5.924297552260388e-16	6.32279495752212
ENSG00000135248	6.069862893026659e-16	5.401005742574715
ENSG00000167619	6.218953646298518e-16	6.395724178028769
ENSG00000107779	6.371653916965314e-16	8.497446662043336
ENSG00000178026	6.371653916965314e-16	7.29312006713341
ENSG00000113971	6.371653916965314e-16	8.790541370698659
ENSG00000213999	6.528049785035472e-16	6.065003095546728
ENSG00000229196	6.769766116674723e-16	5.417871304295958
ENSG00000144589	6.935790954505586e-16	8.69538937680708
ENSG00000261231	7.192382544829061e-16	6.032825224324349
ENSG00000198890	7.192382544829162e-16	8.223133849185631
ENSG00000261418	7.458328496059148e-16	8.522527771463562
ENSG00000187105	7.640988027595665e-16	5.798245556402422
ENSG00000232712	7.733964649149048e-16	5.635914837096539
ENSG00000108924	8.215841953329962e-16	7.2676155610441135
ENSG00000102531	8.519052084446698e-16	8.92142071630193
ENSG00000165322	8.727293811700913e-16	8.746554100751158
ENSG00000107864	8.833288532368322e-16	8.571607526064788
ENSG00000221968	9.270106963041763e-16	8.633498451435933
ENSG00000166483	9.270106963041763e-16	8.463263047554879
ENSG00000111328	9.270106963041763e-16	8.171000831168778
ENSG00000236719	9.382597587985256e-16	5.714902326770092
ENSG00000181656	9.382597587985256e-16	6.117670110884277
ENSG00000223878	9.382597587985256e-16	6.15518826350535
ENSG00000032742	9.496433692507566e-16	8.043556062829545
ENSG00000171502	9.496433692507566e-16	8.735082443339222
ENSG00000104219	9.611631128901829e-16	8.801267572125727
ENSG00000116147	9.846174327813945e-16	5.385364262874849
ENSG00000271133	9.846174327814085e-16	7.640382640986646
ENSG00000107816	9.965552722569682e-16	8.57932621218098
ENSG00000126217	1.0086357717937667e-15	7.672799987736797
ENSG00000136295	1.0332314876044544e-15	8.421200828679032
ENSG00000103021	1.151431304674976e-15	6.348667943756244
ENSG00000256757	1.2375365329396896e-15	4.293063010385997
ENSG00000117242	1.2524918125160589e-15	7.955819957830655
ENSG00000006432	1.2676252103494464e-15	8.656033318529296
ENSG00000117322	1.3460379521795466e-15	7.884218338983137
ENSG00000226237	1.4121939505998613e-15	7.090685498657009
ENSG00000120616	1.481552582447244e-15	8.806901288899066
ENSG00000151790	1.481552582447244e-15	7.337546701579875
ENSG00000179588	1.481552582447244e-15	8.275762351217349
ENSG00000204616	1.4994103810419194e-15	5.288872418935809
ENSG00000117114	1.4994103810419194e-15	7.258483981934805
ENSG00000175395	1.5174803005349269e-15	8.251426697781989
ENSG00000261597	1.611099568012816e-15	8.585421201938333
ENSG00000140750	1.611099568012816e-15	8.496444156939711
ENSG00000118242	1.6699798611785957e-15	7.740283462015522
ENSG00000125648	1.8375625520938216e-15	8.850347326726952
ENSG00000241852	1.92746323468232e-15	7.647163612213293
ENSG00000120699	2.0216955514621577e-15	8.601781120138742
ENSG00000155792	2.095335631931295e-15	8.839621125299884
ENSG00000236772	2.1458911357765902e-15	4.387038479531972
ENSG00000165066	2.17161777183889e-15	4.845165839322948
ENSG00000216990	2.3048808000848396e-15	4.834566153478842
ENSG00000205581	2.3048808000848396e-15	8.909150777651623
ENSG00000245954	2.3324846915705344e-15	7.639980884426357
ENSG00000197217	2.4172659153036395e-15	8.900970818551418
ENSG00000144847	2.4172659153036395e-15	8.515654580463664
ENSG00000232070	2.4172659153036395e-15	5.217835707637799
ENSG00000186198	2.535047305230979e-15	4.215482030483488
ENSG00000135469	2.627077597880435e-15	8.492895409509218
ENSG00000094631	2.627077597880435e-15	8.835531145749782
ENSG00000007392	2.6584799480964157e-15	8.86261726537726
ENSG00000148824	2.6584799480964157e-15	8.062799231611177
ENSG00000267312	2.690252117718118e-15	6.166232334026075
ENSG00000115159	2.7223983948293127e-15	8.75064408030126
ENSG00000176208	2.787830668989055e-15	8.222441218454264
ENSG00000162510	2.8211254889907347e-15	7.237955845224723
ENSG00000061455	2.854812063503257e-15	6.455849579476326
ENSG00000179456	2.8888949307419917e-15	8.583877464715094
ENSG00000272267	3.065416148452768e-15	6.220990911186446
ENSG00000233080	3.138963416579751e-15	5.140597952683308
ENSG00000040487	3.176386331185462e-15	8.359442687696989
ENSG00000145349	3.176386331185462e-15	8.864161002600497
ENSG00000187037	3.2142487807822577e-15	4.981431850296442
ENSG00000253734	3.291312671871052e-15	5.441186911719082
ENSG00000237399	3.450942403863794e-15	7.417128201264745
ENSG00000170745	3.450942403863794e-15	8.03032033376613
ENSG00000140538	3.492027185208232e-15	6.0612692326627045
ENSG00000189362	3.618194937094904e-15	8.58495992895432
ENSG00000273079	3.618194937094904e-15	5.612079552056159
ENSG00000164758	4.169354303796376e-15	8.389616281770943
ENSG00000141401	4.422703097657674e-15	8.272523478159119
ENSG00000165516	4.475163403167508e-15	8.850347326726952
ENSG00000238086	4.5282366405826994e-15	5.434448940861171
ENSG00000167978	4.5282366405826994e-15	8.925510695852033
ENSG00000237594	4.636250187059065e-15	4.673447972473353
ENSG00000122417	4.91751367509954e-15	8.796636360456011
ENSG00000253716	4.91751367509954e-15	8.185498618114243
ENSG00000162739	5.154569954250951e-15	8.810991268449168
ENSG00000264469	5.277284397342594e-15	6.492742744593242
ENSG00000114023	5.277284397342594e-15	8.761370281728329
ENSG00000197520	5.339716350667813e-15	5.983144184842694
ENSG00000185686	5.4028757606736635e-15	7.512839437442336
ENSG00000027869	5.4667709700554444e-15	6.553297421293564
ENSG00000122188	5.531410415603762e-15	8.90506079810152
ENSG00000163328	5.797582647319349e-15	8.84062363040351
ENSG00000235169	5.866073192525273e-15	7.198361689636053
ENSG00000131127	6.2940742041714895e-15	8.188790316425976
ENSG00000183090	6.2940742041714895e-15	5.184464667121506
ENSG00000116497	6.596347827669042e-15	8.832443671303306
ENSG00000155846	6.7528021151241336e-15	8.72865044532751
ENSG00000171792	7.076756212522339e-15	8.566976314395074
ENSG00000166143	7.076756212522339e-15	6.649533493259956
ENSG00000166407	7.503292275305478e-15	3.235180599727984
ENSG00000186918	7.591589298133364e-15	8.793087613025522
ENSG00000143653	7.68090955276226e-15	8.394371758170314
ENSG00000178741	7.862666563272864e-15	8.88870087990111
ENSG00000259728	7.862666563272864e-15	5.62533171211296
ENSG00000181544	8.23898163865154e-15	7.285081949099024
ENSG00000164556	8.633022897115915e-15	7.429986585912586
ENSG00000238164	8.633022897116037e-15	8.16472023176882
ENSG00000196199	9.929904116580402e-15	8.813537510776033
ENSG00000079974	1.0046260106502937e-14	8.522066498479548
ENSG00000141682	1.0648484694581274e-14	8.611504816462183
ENSG00000271614	1.0773127626042652e-14	8.484174218289402
ENSG00000049769	1.089920707236836e-14	7.954546272573246
ENSG00000153179	1.1155740847591338e-14	8.572689990304012
ENSG00000251009	1.1155740847591338e-14	5.001157603186445
ENSG00000114631	1.1286228301423884e-14	7.953776590990148
ENSG00000215022	1.1418218523988983e-14	7.68555024823035
ENSG00000204682	1.1686775574767557e-14	3.7689668939700596
ENSG00000144026	1.1686775574767724e-14	8.698476851253556
ENSG00000259466	1.1823377028943002e-14	3.023213846856695
ENSG00000258559	1.2242684933122041e-14	6.268281855368148
ENSG00000157110	1.3125709222664631e-14	7.319938451908242
ENSG00000118762	1.3125709222664631e-14	8.80381381445259
ENSG00000117616	1.3278856096715299e-14	8.892790859451214
ENSG00000156299	1.343376216130645e-14	8.68492022449877
ENSG00000170989	1.3590447296360903e-14	6.691419758930061
ENSG00000122965	1.3748931602630163e-14	8.74501036352792
ENSG00000231999	1.473877411478158e-14	8.007854402489258
ENSG00000070886	1.473877411478158e-14	5.765054394154753
ENSG00000200959	1.5259682143071723e-14	3.854468627546615
ENSG00000213626	1.5798707469614203e-14	6.978107674138059
ENSG00000225135	1.598251514637753e-14	6.696283272593447
ENSG00000140688	1.6168427989072362e-14	8.843711104849987
ENSG00000112182	1.7329460237765662e-14	8.53533894223348
ENSG00000089280	1.7734418645870085e-14	8.925510695852033
ENSG00000176731	1.7940377378442055e-14	8.698476851253556
ENSG00000257241	1.878802358332275e-14	3.254664847188113
ENSG00000110169	1.922651133843091e-14	6.416819414100765
ENSG00000132478	1.922651133843118e-14	8.72865044532751
ENSG00000133119	1.9449517948615462e-14	8.271415322548487
ENSG00000249453	2.0367292801676422e-14	5.615029824535291
ENSG00000185950	2.0603318958178215e-14	7.664706371369577
ENSG00000147437	2.2077081791237734e-14	6.230890911470234
ENSG00000116117	2.2332599686751387e-14	7.536121395713404
ENSG00000173253	2.2852400450427563e-14	8.235725192532195
ENSG00000242338	2.3384107055971205e-14	7.849262134627715
ENSG00000253483	2.3384107055971205e-14	5.557195858230568
ENSG00000196092	2.3654508614827425e-14	8.215515202200866
ENSG00000139687	2.3654508614827425e-14	8.88461090035101
ENSG00000178184	2.4767235969914534e-14	7.194127702945689
ENSG00000118308	2.5053373180153777e-14	8.887157142677873
ENSG00000120896	2.5342763927575974e-14	8.534256477994255
ENSG00000228323	2.5342763927575974e-14	5.9263390365423705
ENSG00000260943	2.5635444594163665e-14	2.999627096757528
ENSG00000182508	2.5635444594163665e-14	6.797719648771339
ENSG00000229855	2.683980817410063e-14	5.399519374097701
ENSG00000155111	2.7149498309536753e-14	8.423285798021883
ENSG00000257954	2.7149498309536753e-14	6.738813455623528
ENSG00000164466	2.80998267869814e-14	8.806360056779454
ENSG00000169239	2.9418028174167144e-14	8.234525547461967
ENSG00000133773	2.9756976463491734e-14	8.773640220378635
ENSG00000166295	3.187289117213545e-14	8.855981043500291
ENSG00000164620	3.223965883780174e-14	8.483171713185778
ENSG00000198169	3.2610579774070416e-14	8.690296892153352
ENSG00000176532	3.2610579774070416e-14	8.536051652960673
ENSG00000141736	3.2610579774070416e-14	7.953088105861187
ENSG00000266893	3.2985700227359e-14	5.116608595329897
ENSG00000116127	3.2985700227359474e-14	8.776727694825112
ENSG00000160293	3.336506694999702e-14	8.172971630345177
ENSG00000267913	3.374872720565707e-14	5.092886512029406
ENSG00000179476	3.573312219845341e-14	8.292663501537369
ENSG00000258733	3.614356552361965e-14	7.491977550415158
ENSG00000112851	3.6558648013599156e-14	8.8723409617007
ENSG00000100024	3.740293727873006e-14	5.61229573781321
ENSG00000085063	3.826640924032732e-14	8.92142071630193
ENSG00000117090	3.870547225721261e-14	8.88870087990111
ENSG00000137571	3.9598524530914866e-14	8.76700399850167
ENSG00000111203	4.051184830418997e-14	8.739917878874191
ENSG00000139668	4.097625296978463e-14	8.27146814780199
ENSG00000119650	4.2886838372453926e-14	8.211635057891598
ENSG00000214413	4.3874740023976656e-14	8.660123298079398
ENSG00000114115	4.3874740023976656e-14	6.269735672756553
ENSG00000235194	4.539872245667961e-14	8.726104203000647
ENSG00000134709	4.591820125219375e-14	8.806901288899066
ENSG00000158055	4.697476901289499e-14	6.14732876789708
ENSG00000221817	4.697476901289499e-14	8.39720218349803
ENSG00000230735	4.751198814617013e-14	6.102811202990384
ENSG00000180817	4.805525207385722e-14	8.88870087990111
ENSG00000227946	5.02901039924675e-14	7.3857877006283426
ENSG00000157680	5.1445572108649024e-14	8.432264038360458
ENSG00000197976	5.2033063075355544e-14	8.896880839001316
ENSG00000169026	5.26271545456951e-14	7.549237264116591
ENSG00000236345	5.5070995363660217e-14	4.410469253329347
ENSG00000173175	5.633445213847247e-14	7.5163546887505905
ENSG00000240907	5.633445213847247e-14	4.712921147367489
ENSG00000173801	5.697683319481101e-14	8.210356889446562
ENSG00000100105	5.828329372749241e-14	8.634039683555548
ENSG00000188112	5.894753299683291e-14	5.174011310251102
ENSG00000196628	6.029843553352574e-14	8.892790859451214
ENSG00000165533	6.098526384029411e-14	8.339197013811733
ENSG00000118473	6.453655769286278e-14	5.5613222554260435
ENSG00000181026	6.601336761832778e-14	8.866707244927362
ENSG00000165288	6.676419115745658e-14	8.691299397256977
ENSG00000099917	6.75234152822581e-14	8.768547735724908
ENSG00000231226	6.906743581636588e-14	2.5996155414927156
ENSG00000242247	6.985241999410992e-14	8.87897718357767
ENSG00000082258	7.144881321791569e-14	8.838077388076647
ENSG00000124635	7.226041617840057e-14	8.603120633496726
ENSG00000212743	7.475003602521631e-14	4.718063804710009
ENSG00000267731	7.475003602521631e-14	6.149940305063628
ENSG00000228541	7.820121030832338e-14	5.991050744164443
ENSG00000109944	7.99851086970224e-14	7.832843614134943
ENSG00000100650	8.089201045672742e-14	8.917330736751827
ENSG00000224215	8.089201045672742e-14	2.910373502125016
ENSG00000116748	8.654974172305288e-14	8.90506079810152
ENSG00000258985	8.752981324524645e-14	7.311739878585386
ENSG00000110324	8.752981324524645e-14	8.811993773552793
ENSG00000100564	8.752981324524645e-14	8.68975566003374
ENSG00000132475	9.259631558469104e-14	8.925510695852033
ENSG00000219626	9.364369948739115e-14	7.72227415608487
ENSG00000047365	9.364369948739115e-14	8.614592290908663
ENSG00000154258	9.470273550969567e-14	8.114682277658027
ENSG00000147121	9.577355103866404e-14	8.329136309233933
ENSG00000105894	9.577355103866473e-14	7.294159100381071
ENSG00000220008	9.905796913189765e-14	5.04352251989698
ENSG00000130595	1.0130887635053612e-13	5.75787812705185
ENSG00000168661	1.0245312163145259e-13	7.827235754396291
ENSG00000159884	1.0245312163145259e-13	7.639914718740562
ENSG00000268842	1.0596267580677468e-13	2.501104902458901
ENSG00000251535	1.1082660166321847e-13	2.826244360209057
ENSG00000198547	1.1082660166321847e-13	4.845266299219873
ENSG00000174373	1.1082660166321847e-13	8.73019418255075
ENSG00000187527	1.1207649846082771e-13	3.0239257071659456
ENSG00000257511	1.1334025798175855e-13	7.024100999367616
ENSG00000261400	1.212225066800872e-13	3.3220236166805064
ENSG00000053524	1.296433088809137e-13	7.917836495753752
ENSG00000147535	1.3110163741797392e-13	8.913240757201724
ENSG00000172554	1.3110163741797485e-13	4.212999000602973
ENSG00000181045	1.325760971791536e-13	8.511801570036493
ENSG00000135686	1.340668634766531e-13	8.713293032230727
ENSG00000052126	1.340668634766531e-13	7.291170557428971
ENSG00000273301	1.4660169290056586e-13	6.268237705692687
ENSG00000088451	1.466016929005669e-13	8.510053608947999
ENSG00000149177	1.482474221935356e-13	8.502671931086166
ENSG00000226833	1.482474221935356e-13	4.807748393330936
ENSG00000065357	1.4991131729639917e-13	8.74092038397782
ENSG00000115966	1.4991131729639917e-13	8.828353691753202
ENSG00000168826	1.5675252725127524e-13	8.18308516017648
ENSG00000152193	1.5851024856352972e-13	7.5225123783417
ENSG00000133256	1.5851024856352972e-13	8.057555348345694
ENSG00000260785	1.6208404007232184e-13	2.6247257318942925
ENSG00000183695	1.6759378174154815e-13	4.372211174657489
ENSG00000272323	1.6947097457327923e-13	5.440916064153535
ENSG00000259668	1.6947097457327923e-13	5.842213512273762
ENSG00000147408	1.7136884043720604e-13	8.851891063950191
ENSG00000166432	1.7136884043720604e-13	8.873343466804329
ENSG00000198400	1.7136884043720725e-13	5.927332174592347
ENSG00000197872	1.7328760298051162e-13	8.851891063950191
ENSG00000136169	1.7328760298051162e-13	8.781820179478839
ENSG00000235423	1.7328760298051162e-13	5.375858840986157
ENSG00000173208	1.7328760298051162e-13	8.668303257179602
ENSG00000233912	1.7522748822481269e-13	8.118595167224967
ENSG00000189159	1.7522748822481392e-13	8.643763379878989
ENSG00000116652	1.771887245908725e-13	6.355577712346135
ENSG00000169641	1.771887245908725e-13	8.47799926939645
ENSG00000113269	1.832028611405443e-13	8.690758165137366
ENSG00000029363	1.8732333908179532e-13	8.90506079810152
ENSG00000172687	1.894176165446284e-13	6.301124886430201
ENSG00000181381	1.894176165446284e-13	8.31236794330301
ENSG00000120093	1.9153491338013428e-13	7.2938108693755535
ENSG00000160678	1.9153491338013428e-13	7.191772344051788
ENSG00000140263	2.0023930479846114e-13	8.32229586349171
ENSG00000179454	2.0247547958861017e-13	8.667762025059991
ENSG00000139318	2.0702174580210962e-13	8.913240757201724
ENSG00000179520	2.0702174580210962e-13	5.100299624152564
ENSG00000135144	2.093323695256784e-13	5.796356221387331
ENSG00000238062	2.164174564088103e-13	3.1407266522405903
ENSG00000131153	2.1883114440693243e-13	7.961776551823327
ENSG00000173200	2.2373819658088161e-13	8.619684775562389
ENSG00000259527	2.28753398615637e-13	6.2942637940188435
ENSG00000187676	2.3648411634827915e-13	8.46518809862653
ENSG00000126215	2.391176644875077e-13	8.536341447337106
ENSG00000260625	2.391176644875077e-13	6.234602568338216
ENSG00000157343	2.391176644875077e-13	7.288634279983821
ENSG00000179088	2.4447155970297005e-13	6.873670152077743
ENSG00000168268	2.471925299712569e-13	8.90506079810152
ENSG00000259318	2.471925299712569e-13	5.009371534891904
ENSG00000211681	2.499432696245809e-13	2.2577941858961177
ENSG00000259343	2.499432696245809e-13	7.746372840397297
ENSG00000149506	2.64154822946621e-13	6.104087166888975
ENSG00000119421	2.670910154743377e-13	8.747556605854784
ENSG00000162373	2.7005928853793527e-13	6.495231138866191
ENSG00000235703	2.8856215030306684e-13	8.595144898261776
ENSG00000076555	3.151830926480568e-13	8.799723834902487
ENSG00000244607	3.186759791616415e-13	5.436018737581437
ENSG00000213516	3.186759791616415e-13	8.560135868652852
ENSG00000119326	3.367192820331797e-13	8.568058778634299
ENSG00000246898	3.4044662529888907e-13	8.334024570022406
ENSG00000203772	3.4421451942388875e-13	7.975471574342796
ENSG00000167562	3.4421451942388875e-13	8.050245109960015
ENSG00000262155	3.4421451942388875e-13	4.630777801701587
ENSG00000172717	3.48023397590777e-13	6.308617491196093
ENSG00000259761	3.5970033653432936e-13	3.4702584391507383
ENSG00000230970	3.5970033653432936e-13	2.0809357510394744
ENSG00000171450	3.5970033653432936e-13	3.250208894133152
ENSG00000261604	3.63677574177284e-13	6.056604510332134
ENSG00000203724	3.7176216752689387e-13	7.2847534605041115
ENSG00000127418	3.717621675268965e-13	8.726104203000647
ENSG00000254944	3.758704503097911e-13	5.419109866589797
ENSG00000164989	3.8002334997464315e-13	7.242186220618371
ENSG00000107295	3.9275453270437295e-13	3.3381271844842857
ENSG00000272259	4.0147392805033286e-13	5.508320799723891
ENSG00000236017	4.0147392805033286e-13	8.27710186457533
ENSG00000261888	4.14910903059398e-13	4.242592635855968
ENSG00000235984	4.194873713917383e-13	3.2176099537954297
ENSG00000272871	4.335165205215686e-13	6.822354751180429
ENSG00000119333	4.382945962444692e-13	8.73019418255075
ENSG00000151849	4.480065457305837e-13	8.709203052680625
ENSG00000228925	4.480065457305837e-13	6.580019159983561
ENSG00000011021	4.529415257138587e-13	8.559878819534095
ENSG00000260855	4.680692456729425e-13	4.290627391763986
ENSG00000076685	4.784291262669102e-13	8.660123298079398
ENSG00000225342	4.943928209894302e-13	6.520450151720947
ENSG00000132677	5.053249142800274e-13	3.5068731852371355
ENSG00000062282	5.164944825932852e-13	8.5281614882369
ENSG00000120306	5.337052047514176e-13	8.654489581306057
ENSG00000146276	5.514791981845587e-13	5.723408783900587
ENSG00000250050	5.575321442138324e-13	6.196882655146833
ENSG00000008282	5.636503649343573e-13	8.851891063950191
ENSG00000256917	5.636503649343614e-13	5.360468324051646
ENSG00000224287	5.636503649343614e-13	7.505471553030304
ENSG00000265666	5.698345513018057e-13	6.2295202471919096
ENSG00000175315	5.698345513018097e-13	5.553459143978016
ENSG00000137806	5.698345513018097e-13	8.764457756174805
ENSG00000100266	6.017696574080086e-13	8.606412331808457
ENSG00000169302	6.083645544810408e-13	5.448759866170873
ENSG00000213865	6.150304588298431e-13	7.824366634850093
ENSG00000165474	6.150304588298431e-13	7.596079534643436
ENSG00000165819	6.217681208653784e-13	8.847801084400087
ENSG00000207342	6.217681208653784e-13	4.237502307026174
ENSG00000235381	6.285782987741655e-13	6.435148859000778
ENSG00000167555	6.354617585971112e-13	8.105461456820938
ENSG00000143375	6.424192743092266e-13	7.725864506017703
ENSG00000042832	6.710056577716542e-13	8.1558662561599
ENSG00000136758	6.783453459259185e-13	8.892790859451214
ENSG00000120694	6.85763904998045e-13	8.88870087990111
ENSG00000105855	7.162436162398732e-13	7.698421818945936
ENSG00000179796	7.162436162398784e-13	2.6036316371893804
ENSG00000100479	7.240691804068173e-13	7.543404597268351
ENSG00000262410	7.399731711437899e-13	6.454027227252842
ENSG00000262089	7.399731711437899e-13	5.719864525146798
ENSG00000035681	7.644747219470136e-13	8.760367776624705
ENSG00000101577	7.728176966481873e-13	8.52198653934395
ENSG00000145700	7.897729066977836e-13	7.64315359179879
ENSG00000147027	7.983870336718563e-13	4.78244116515975
ENSG00000138670	7.983870336718563e-13	8.795633855352385
ENSG00000171189	7.983870336718563e-13	5.695126973447732
ENSG00000268852	8.070934526344195e-13	6.989846282988227
ENSG00000110876	8.158931339540299e-13	8.896880839001316
ENSG00000177301	8.158931339540299e-13	8.517435286809832
ENSG00000272140	8.247870580004402e-13	7.520617164243859
ENSG00000124193	8.52044242342357e-13	8.92142071630193
ENSG00000067191	8.613251445706526e-13	7.458973193428264
ENSG00000140948	8.613251445706526e-13	8.59977610993149
ENSG00000169733	8.613251445706526e-13	8.665215782733126
ENSG00000111445	8.707053449596743e-13	8.43689525003017
ENSG00000130518	8.707053449596743e-13	8.393573476931943
ENSG00000167114	8.707053449596804e-13	8.732740424877614
ENSG00000160055	8.801858860408245e-13	8.172430398225567
ENSG00000137634	8.897678210743684e-13	8.772096483155398
ENSG00000075568	8.994522141574831e-13	8.876430941250804
ENSG00000250057	8.994522141574831e-13	2.9747498384631443
ENSG00000257178	9.092401403335426e-13	2.3870900885328568
ENSG00000235213	9.092401403335426e-13	3.2467426445533385
ENSG00000169071	9.392360343666268e-13	8.463791614412642
ENSG00000231856	9.494490661507901e-13	6.023505418016558
ENSG00000144619	9.597711743324621e-13	7.825910372073331
ENSG00000182196	9.702035019847923e-13	6.224990209591473
ENSG00000107438	9.914034468166602e-13	8.819171227549372
ENSG00000256948	1.0351775832038027e-12	8.432311252238382
ENSG00000224020	1.0692488404214453e-12	3.416267236113119
ENSG00000088305	1.0925725026304076e-12	7.808225409135186
ENSG00000154359	1.1044210178420078e-12	8.74501036352792
ENSG00000196712	1.1163957250492287e-12	8.806360056779454
ENSG00000261435	1.128497942873648e-12	5.00157107215052
ENSG00000182873	1.1407290034400981e-12	7.723713708574278
ENSG00000261505	1.1530902525120633e-12	8.096397308385963
ENSG00000173221	1.1530902525120633e-12	8.909150777651623
ENSG00000081320	1.1530902525120633e-12	8.913240757201724
ENSG00000137563	1.1782087682409778e-12	8.802270077229352
ENSG00000111344	1.1782087682409778e-12	4.355223966025293
ENSG00000163673	1.2038645341678237e-12	4.264359500828573
ENSG00000182050	1.2168973992137589e-12	7.1089594362427615
ENSG00000227719	1.2168973992137589e-12	6.214930488563299
ENSG00000187479	1.2168973992137589e-12	8.33066143223452
ENSG00000232874	1.230068821505176e-12	4.9963103820731725
ENSG00000232788	1.2300688215051847e-12	8.128575912667168
ENSG00000078814	1.243380246178557e-12	7.957106645935136
ENSG00000138964	1.2568331331404979e-12	8.467867125342496
ENSG00000271895	1.312089027276912e-12	7.878486048851547
ENSG00000154553	1.3262716516604915e-12	8.49435918759686
ENSG00000261739	1.3406048163214713e-12	8.669358587536731
ENSG00000147862	1.355090088776226e-12	6.01720742532761
ENSG00000168734	1.355090088776226e-12	8.112473043585517
ENSG00000128218	1.3845233072591385e-12	7.110423792511033
ENSG00000100697	1.3845233072591484e-12	8.836533650853408
ENSG00000094804	1.3994744689270028e-12	8.615390572147032
ENSG00000226926	1.4145841699921678e-12	4.519843230355043
ENSG00000111859	1.4145841699921678e-12	8.864161002600497
ENSG00000124785	1.4298540595501022e-12	7.248651684739929
ENSG00000205771	1.4298540595501022e-12	6.599992498226278
ENSG00000089558	1.4298540595501022e-12	6.466743588594317
ENSG00000264539	1.4452858035038042e-12	4.272095654623078
ENSG00000182944	1.4452858035038042e-12	8.90506079810152
ENSG00000233834	1.460881084731288e-12	8.031001941178385
ENSG00000253986	1.492569076412581e-12	4.977987737317308
ENSG00000232412	1.5249318435934523e-12	4.6508408520853175
ENSG00000148200	1.541370660429927e-12	7.024754965892887
ENSG00000136710	1.5413706604299324e-12	8.634039683555548
ENSG00000267166	1.5579834778802671e-12	7.084264503413504
ENSG00000253328	1.5747721024809077e-12	4.577790845531176
ENSG00000250033	1.6088840913424755e-12	5.959842373977787
ENSG00000247746	1.6614168581390628e-12	7.2675870789911095
ENSG00000171444	1.6973707294208798e-12	8.896880839001316
ENSG00000133639	1.7156330905400348e-12	8.88870087990111
ENSG00000186710	1.7156330905400348e-12	5.546769358285323
ENSG00000150281	1.7156330905400348e-12	5.699008638217775
ENSG00000136156	1.7340883668922164e-12	8.917330736751827
ENSG00000122481	1.7340883668922164e-12	7.609042882559663
ENSG00000248890	1.790631776444185e-12	5.668636901689838
ENSG00000255815	1.8293291475554775e-12	5.639808607467398
ENSG00000267194	1.8688474042867716e-12	7.342957242680085
ENSG00000271239	1.8889196871198736e-12	2.547935584631427
ENSG00000160588	1.8889196871199006e-12	8.602863584377966
ENSG00000119912	1.8889196871199006e-12	8.847801084400087
ENSG00000133997	1.8889196871199006e-12	8.557128353341973
ENSG00000087008	1.9297013959153576e-12	8.379298528074385
ENSG00000134109	2.0138754516974167e-12	8.92142071630193
ENSG00000167861	2.0354760422745873e-12	8.896880839001316
ENSG00000087077	2.057304078949061e-12	8.714295537334355
ENSG00000187258	2.1241764710328926e-12	2.666944156324645
ENSG00000162664	2.1241764710329225e-12	8.78336391670208
ENSG00000171735	2.1469380172947013e-12	8.453539351231434
ENSG00000225077	2.1469380172947013e-12	5.760004168220305
ENSG00000117308	2.1699389928049296e-12	8.304933440187675
ENSG00000100445	2.1931818673621818e-12	8.548611385987414
ENSG00000243276	2.216669135718933e-12	7.102941381966404
ENSG00000128165	2.216669135718933e-12	8.805357551675828
ENSG00000134716	2.216669135718933e-12	8.520232966879876
ENSG00000160602	2.2886226306160708e-12	8.582333727491857
ENSG00000198081	2.3378604788837044e-12	8.555247607864379
ENSG00000229970	2.3378604788837295e-12	2.925038059923273
ENSG00000091651	2.3881379551860044e-12	7.903672808778779
ENSG00000160712	2.4655506668364347e-12	8.92142071630193
ENSG00000255046	2.5454255446537478e-12	4.840464004151451
ENSG00000173482	2.5726108513870506e-12	8.477301027289505
ENSG00000115380	2.5726108513870506e-12	8.068851601530602
ENSG00000273464	2.5726108513870506e-12	4.691069832758724
ENSG00000264943	2.5726108513870506e-12	4.584831745573182
ENSG00000263080	2.60008114118717e-12	3.0407165413603527
ENSG00000134333	2.6278393432828413e-12	8.909150777651623
ENSG00000010704	2.6278393432828413e-12	7.821873217776732
ENSG00000054690	2.655888416388738e-12	6.801709082185129
ENSG00000134339	2.7418108973179074e-12	4.3896892705831165
ENSG00000148411	2.741810897317917e-12	8.000964259760352
ENSG00000159259	2.741810897317917e-12	7.905196466006191
ENSG00000177096	2.741810897317917e-12	8.465320883015632
ENSG00000272599	2.7710536415472627e-12	5.5777815679075236
ENSG00000257704	2.7710536415472627e-12	7.7989098229570315
ENSG00000188175	2.8006025029060642e-12	6.071272476107581
ENSG00000254369	2.83046062321867e-12	4.878831452755952
ENSG00000237289	2.860631175886397e-12	4.418623741532114
ENSG00000138741	2.860631175886438e-12	7.553515863973848
ENSG00000147576	2.9219224316454324e-12	8.494439146732457
ENSG00000040199	2.984502300809622e-12	8.785910159028942
ENSG00000168528	2.984502300809643e-12	7.775629499878805
ENSG00000206965	3.0162837433746366e-12	5.015909138594582
ENSG00000089505	3.0162837433746366e-12	5.4799499357427
ENSG00000199709	3.016283743374658e-12	3.2525937616934573
ENSG00000124713	3.0483973394175245e-12	6.815304690180327
ENSG00000156313	3.0483973394175245e-12	8.31231511804951
ENSG00000257261	3.0483973394175245e-12	7.823344049750641
ENSG00000081760	3.1136346392876898e-12	8.67285450971372
ENSG00000249198	3.1136346392876898e-12	2.1805394523393278
ENSG00000176399	3.214067939486907e-12	6.580741403999726
ENSG00000237940	3.352939579193458e-12	7.937996261542607
ENSG00000069849	3.352939579193458e-12	8.794090118129148
ENSG00000164197	3.424567220091351e-12	6.478503181317218
ENSG00000008513	3.4609421245829067e-12	8.706656810353762
ENSG00000053900	3.5348332813868926e-12	8.74501036352792
ENSG00000258682	3.5348332813868926e-12	7.304490985112653
ENSG00000152117	3.572357320970269e-12	8.74092038397782
ENSG00000226329	3.5723573209702943e-12	6.541588768752307
ENSG00000109906	3.687290829995327e-12	4.835244693935016
ENSG00000141524	3.726402568754505e-12	8.769550240828533
ENSG00000090661	3.765921412493626e-12	8.676278992414552
ENSG00000174013	3.886962318017798e-12	8.709203052680625
ENSG00000226791	3.886962318017798e-12	4.842497487268439
ENSG00000101194	3.886962318017826e-12	8.891247122227975
ENSG00000149346	3.886962318017826e-12	7.239870011130437
ENSG00000105649	3.9697690445719554e-12	7.618553835358405
ENSG00000229137	4.011819211398541e-12	3.8184208050166095
ENSG00000270012	4.097235196331481e-12	7.625250273960365
ENSG00000103275	4.140609964307116e-12	8.741718665216187
ENSG00000163754	4.184435290315078e-12	8.839621125299884
ENSG00000186827	4.184435290315107e-12	7.753731330547391
ENSG00000140961	4.184435290315107e-12	7.234482120724695
ENSG00000176903	4.184435290315107e-12	8.694386871703456
ENSG00000121743	4.228715761613703e-12	4.091703255350601
ENSG00000261008	4.2287157616137626e-12	4.192552691621343
ENSG00000112309	4.2287157616137626e-12	6.81125847920701
ENSG00000171766	4.273456011180745e-12	8.794631350248759
ENSG00000205542	4.3186607181587665e-12	8.8723409617007
ENSG00000258118	4.457109076931845e-12	2.765865520591162
ENSG00000152556	4.457109076931845e-12	8.836533650853408
ENSG00000127586	4.457109076931876e-12	8.647853359429092
ENSG00000163517	4.457109076931876e-12	7.789443175752349
ENSG00000066455	4.457109076931876e-12	8.816083753102896
ENSG00000267390	4.551818172768182e-12	6.913123045526019
ENSG00000135473	4.551818172768182e-12	8.880520920800906
ENSG00000249908	4.599910528641982e-12	3.892607776642789
ENSG00000188107	4.599910528641982e-12	8.466350522001354
ENSG00000131051	4.648501426857808e-12	8.92142071630193
ENSG00000236901	4.648501426857808e-12	8.741922889081444
ENSG00000066248	4.648501426857808e-12	4.309049266834192
ENSG00000266976	4.697595932429326e-12	6.352436320606256
ENSG00000238063	4.7471991607393805e-12	5.1683669007422814
ENSG00000100360	4.899113101778552e-12	8.688753154930115
ENSG00000244247	4.9508033994852786e-12	3.6891914836804984
ENSG00000130856	4.9508033994852786e-12	8.478540501516061
ENSG00000241014	5.003028769679447e-12	7.572047456966139
ENSG00000119661	5.003028769679447e-12	8.30030222851796
ENSG00000105889	5.003028769679482e-12	7.435256160549475
ENSG00000144460	5.003028769679482e-12	6.341515782073768
ENSG00000136717	5.0557946404034355e-12	8.735286667204475
ENSG00000138834	5.0557946404034355e-12	8.88461090035101
ENSG00000267593	5.0557946404034355e-12	4.427535085492375
ENSG00000164619	5.109106493594858e-12	6.748246784780779
ENSG00000065320	5.162969865609582e-12	4.329193617366059
ENSG00000252213	5.272373586795547e-12	2.385424133332957
ENSG00000156427	5.327925285545738e-12	5.786944784557342
ENSG00000101670	5.384051203358234e-12	6.7668969330523945
ENSG00000232224	5.44075715669965e-12	6.930528426253204
ENSG00000173825	5.793506681190418e-12	6.848594123151494
ENSG00000257815	5.916003327369666e-12	7.67224472163352
ENSG00000100722	6.041040223085868e-12	8.681034468813925
ENSG00000113600	6.1686689744586285e-12	3.648874692545313
ENSG00000112852	6.1686689744586285e-12	6.256871004462399
ENSG00000181291	6.1686689744586285e-12	4.512460775280382
ENSG00000237879	6.168668974458716e-12	2.5105574654815386
ENSG00000213145	6.168668974458716e-12	7.055371889017086
ENSG00000224863	6.233471702860003e-12	2.4375148347486753
ENSG00000184205	6.233471702860047e-12	8.90506079810152
ENSG00000137824	6.298942213338768e-12	8.833987408526543
ENSG00000185518	6.298942213338768e-12	7.189441644586357
ENSG00000183831	6.365087248414384e-12	6.386839340405072
ENSG00000272717	6.365087248414475e-12	6.058743937814572
ENSG00000187535	6.365087248414475e-12	8.55933758741448
ENSG00000128191	6.4319136172247634e-12	8.63658592588241
ENSG00000126249	6.636549830265108e-12	8.13253310782817
ENSG00000228649	6.706170980396805e-12	7.777443289067871
ENSG00000225579	6.7765085319505545e-12	7.22318013856194
ENSG00000163815	6.8475697074944e-12	5.60728125426442
ENSG00000114204	6.8475697074944e-12	4.076066112952197
ENSG00000172575	6.8475697074944e-12	8.613846834923795
ENSG00000257221	6.91936180084581e-12	7.8369735817547586
ENSG00000165912	6.991892177758329e-12	8.033680967894352
ENSG00000109118	6.991892177758329e-12	8.818629995429761
ENSG00000262703	7.139197609127767e-12	3.688272488596272
ENSG00000120875	7.139197609127818e-12	8.821176237756626
ENSG00000173578	7.28954639285995e-12	8.603661865616337
ENSG00000178718	7.3658812405383e-12	8.787453896252181
ENSG00000147536	7.443000116237087e-12	7.370404933745373
ENSG00000196741	7.520910909041092e-12	6.636938344435387
ENSG00000146066	7.759474850434213e-12	8.810991268449168
ENSG00000012983	7.840633767103452e-12	8.7761864627055
ENSG00000173681	8.005457594635044e-12	8.495441651836083
ENSG00000100836	8.005457594635044e-12	8.769550240828533
ENSG00000144354	8.25908505652394e-12	5.443261256151725
ENSG00000172828	8.25908505652394e-12	7.862212038747539
ENSG00000138621	8.520589878479838e-12	8.842167367626747
ENSG00000152670	8.60954988004091e-12	4.728394080115447
ENSG00000124357	8.790211625989114e-12	8.842167367626747
ENSG00000139496	8.790211625989114e-12	8.738374141650954
ENSG00000106804	8.790211625989114e-12	8.24029204862441
ENSG00000181666	8.881931731626263e-12	8.488805429959118
ENSG00000126777	8.881931731626263e-12	8.896880839001316
ENSG00000119906	8.881931731626263e-12	8.736830404427716
ENSG00000259891	8.974590383460583e-12	6.907503348935334
ENSG00000248780	8.974590383460583e-12	2.679010912756338
ENSG00000187735	9.06819698879669e-12	8.839621125299884
ENSG00000187944	9.162761047178047e-12	3.3540235955891675
ENSG00000272048	9.354799987754684e-12	5.829288648807248
ENSG00000174885	9.354799987754684e-12	7.574608167913249
ENSG00000113645	9.354799987754752e-12	6.848359988036653
ENSG00000167178	9.354799987754752e-12	6.487244319002959
ENSG00000164904	9.452294338223956e-12	8.402090444286504
ENSG00000185513	9.452294338223956e-12	8.644224652863002
ENSG00000008256	9.45229433822399e-12	7.872358313836517
ENSG00000112541	9.45229433822399e-12	5.180790401348696
ENSG00000257242	9.650282187522846e-12	7.9883957870912115
ENSG00000186153	9.750795732327717e-12	8.405923374717847
ENSG00000147955	9.954912915282815e-12	8.86261726537726
ENSG00000155886	1.005853719384485e-11	5.260177504733586
ENSG00000250519	1.0163219192518889e-11	5.0154849912080515
ENSG00000052850	1.0163219192518889e-11	4.7389446739163965
ENSG00000149256	1.0163219192518889e-11	7.970520613720569
ENSG00000172362	1.0163219192518889e-11	3.4453620947968866
ENSG00000186174	1.0268969485632653e-11	7.9925769485280735
ENSG00000189403	1.037579875091409e-11	8.913240757201724
ENSG00000213729	1.0375798750914164e-11	6.522303156740731
ENSG00000237316	1.0592737431829644e-11	2.4092097822680967
ENSG00000163531	1.0814122762855297e-11	6.128580127250689
ENSG00000268785	1.0814122762855297e-11	4.636670378719337
ENSG00000231079	1.0926510743556276e-11	3.774872919198755
ENSG00000228376	1.0926510743556276e-11	3.0929464647675493
ENSG00000107614	1.104004399015108e-11	8.329677541353545
ENSG00000176236	1.104004399015108e-11	6.109421655495076
ENSG00000139675	1.1154733932341121e-11	7.9597243277381535
ENSG00000270589	1.1154733932341121e-11	7.90036103047122
ENSG00000196275	1.1154733932341121e-11	8.12631385334116
ENSG00000254777	1.1387630181186339e-11	7.005034700586189
ENSG00000230424	1.1387630181186339e-11	5.42699940145516
ENSG00000166278	1.1745941985944112e-11	8.345833235688698
ENSG00000114270	1.1867818447906454e-11	8.375004324659026
ENSG00000147454	1.2240936689213257e-11	8.664213277629502
ENSG00000257743	1.2240936689213257e-11	5.505242507988624
ENSG00000005339	1.2240936689213257e-11	8.8723409617007
ENSG00000130340	1.2367847298876661e-11	8.49240700264311
ENSG00000266538	1.2367847298876661e-11	6.61253527952401
ENSG00000188004	1.2756370762128088e-11	5.991789095562979
ENSG00000181163	1.2888519015291243e-11	8.933690654952235
ENSG00000107829	1.3022009410884463e-11	8.714836769453965
ENSG00000119711	1.3710065274589292e-11	8.73582789932409
ENSG00000159840	1.3851893419514894e-11	8.593059928918926
ENSG00000103742	1.385189341951509e-11	5.311361260784501
ENSG00000155324	1.385189341951509e-11	8.340926360677573
ENSG00000083067	1.3995159912454276e-11	6.70046012951452
ENSG00000008294	1.4139879036379484e-11	8.851891063950191
ENSG00000175806	1.4139879036379484e-11	8.396660951378419
ENSG00000134453	1.4433733003810784e-11	8.8723409617007
ENSG00000172365	1.519481579858435e-11	3.5591388311286702
ENSG00000167895	1.519481579858435e-11	8.63329422757068
ENSG00000176928	1.519481579858435e-11	7.591367566206964
ENSG00000078699	1.5351687078609887e-11	8.72865044532751
ENSG00000226235	1.5351687078609887e-11	3.73771004632364
ENSG00000136715	1.5670208105626208e-11	8.709744284800237
ENSG00000151012	1.583188946590274e-11	8.607414836912083
ENSG00000140548	1.6326809844053947e-11	8.69184062937659
ENSG00000165525	1.649512989971181e-11	8.793087613025522
ENSG00000135074	1.6836889668111355e-11	8.896880839001316
ENSG00000234043	1.6836889668111474e-11	5.734922930391592
ENSG00000249947	1.6836889668111474e-11	5.692726484880697
ENSG00000241935	1.7010363199424125e-11	7.214873006448213
ENSG00000187653	1.7010363199424244e-11	6.954168206131952
ENSG00000138376	1.7362583332636473e-11	8.59414239315815
ENSG00000170231	1.7541364743566017e-11	4.826950781875344
ENSG00000088538	1.7541364743566017e-11	8.483428762304534
ENSG00000101452	1.7721950537330134e-11	8.444276927892005
ENSG00000260123	1.7721950537330134e-11	3.450594821926142
ENSG00000251136	1.8274713356194368e-11	8.19776855676455
ENSG00000237864	1.8462696689336174e-11	5.531017226706699
ENSG00000213918	1.8462696689336307e-11	8.539428921783582
ENSG00000215608	1.8844367840955513e-11	3.5420510191119
ENSG00000213782	1.9233770577999635e-11	8.392570971828317
ENSG00000010282	1.9233770577999635e-11	2.69146794079135
ENSG00000136881	1.9233770577999635e-11	4.904557539023998
ENSG00000173153	1.9431419076034632e-11	8.791543875802283
ENSG00000238105	1.9631058181535495e-11	8.75982654450509
ENSG00000261363	1.9631058181535495e-11	2.0909305126268203
ENSG00000139973	1.9832707519096166e-11	2.9570501868334076
ENSG00000144591	1.9832707519096166e-11	8.870797224477464
ENSG00000261303	2.0036386902423543e-11	2.4114157413857
ENSG00000120662	2.0036386902423828e-11	8.364278123231957
ENSG00000228510	2.0449916017456863e-11	5.126048000468684
ENSG00000267067	2.0449916017456863e-11	5.578835803549941
ENSG00000126216	2.0449916017456863e-11	8.665011558867871
ENSG00000171813	2.0659806338227096e-11	8.532251467787004
ENSG00000256436	2.0871807886531805e-11	4.687691516344039
ENSG00000132635	2.1085941448645766e-11	8.817627490326135
ENSG00000255397	2.1085941448645766e-11	5.578866100968108
ENSG00000151773	2.1085941448645766e-11	7.848735033543127
ENSG00000112561	2.1302228010873616e-11	8.703569335907286
ENSG00000134444	2.1520688761428556e-11	8.821717469876237
ENSG00000131386	2.196421860130896e-11	6.203819967952587
ENSG00000231898	2.2189331093751185e-11	3.2918133573406796
ENSG00000168081	2.218933109375134e-11	8.76700399850167
ENSG00000214870	2.218933109375134e-11	7.085777999038731
ENSG00000030110	2.2416704584633394e-11	8.801267572125727
ENSG00000162723	2.2416704584633394e-11	3.910853910351247
ENSG00000088836	2.2416704584633394e-11	7.166817155104963
ENSG00000090060	2.2878323681416788e-11	8.900970818551418
ENSG00000158863	2.2878323681416788e-11	8.784366421805704
ENSG00000197892	2.3112614383032262e-11	8.822719974979861
ENSG00000099910	2.358827246073525e-11	8.589306957623181
ENSG00000177917	2.358827246073533e-11	8.666759519956365
ENSG00000221986	2.4319800992921513e-11	3.1415285605834837
ENSG00000160051	2.4568549714417805e-11	7.651818032145655
ENSG00000161996	2.4568549714417805e-11	8.76700399850167
ENSG00000086288	2.4819791553360743e-11	5.536293556722872
ENSG00000103479	2.507355096404773e-11	8.86261726537726
ENSG00000267708	2.507355096404773e-11	3.503965940439516
ENSG00000228852	2.507355096404773e-11	5.3937719259409205
ENSG00000104783	2.507355096404773e-11	8.601781120138742
ENSG00000148584	2.5329852635181407e-11	5.091028611440843
ENSG00000234891	2.5329852635181588e-11	2.306634234721993
ENSG00000121075	2.5588721492062702e-11	3.8366227727588846
ENSG00000006756	2.5588721492062883e-11	6.299009166848454
ENSG00000072778	2.5850182698800765e-11	8.925510695852033
ENSG00000222800	2.5850182698800765e-11	2.323714772476602
ENSG00000180592	2.6114261660547448e-11	5.070208841690907
ENSG00000232295	2.6114261660547448e-11	5.345429084635051
ENSG00000160062	2.6114261660547448e-11	7.670278405644746
ENSG00000106785	2.6380984025747114e-11	8.742464121201055
ENSG00000123870	2.6380984025747114e-11	7.271552793811556
ENSG00000171119	2.6650375688412625e-11	5.825683332560656
ENSG00000131943	2.6922462790416168e-11	8.683119438156774
ENSG00000169894	2.7474829133139e-11	3.6219481664510838
ENSG00000183615	2.8613085391525227e-11	6.019856899958438
ENSG00000152518	2.8904793852998105e-11	8.909150777651623
ENSG00000101400	2.8904793852998105e-11	8.413100828714425
ENSG00000163633	2.8904793852998105e-11	7.798572814702675
ENSG00000201151	2.8904793852998105e-11	4.242302703596414
ENSG00000236871	2.9199416093972996e-11	8.217961405396302
ENSG00000120688	2.9199416093972996e-11	8.238154254028055
ENSG00000227708	2.949698059378321e-11	5.763942345324065
ENSG00000187790	2.949698059378321e-11	8.279311098647838
ENSG00000263400	3.010105164965164e-11	5.548410888853254
ENSG00000225603	3.071724034053065e-11	3.4037307819780422
ENSG00000085465	3.071724034053065e-11	8.060752956486803
ENSG00000273056	3.071724034053065e-11	5.487506843865769
ENSG00000244055	3.1029952932792784e-11	5.4958032477312075
ENSG00000151694	3.198692636317727e-11	8.675941984160195
ENSG00000101004	3.198692636317727e-11	8.490810440166367
ENSG00000229791	3.198692636317761e-11	3.931264787966668
ENSG00000130312	3.264091304350087e-11	8.818629995429761
ENSG00000101445	3.2972801652633676e-11	8.88461090035101
ENSG00000185033	3.297280165263391e-11	8.852893569053816
ENSG00000127743	3.297280165263391e-11	3.458516095187269
ENSG00000245904	3.3307996227892517e-11	6.853472009104727
ENSG00000105426	3.364652898860876e-11	7.332805647543396
ENSG00000119723	3.539041488413715e-11	8.012077166428462
ENSG00000202515	3.539041488413715e-11	4.756495199686239
ENSG00000111276	3.539041488413715e-11	8.874887204027566
ENSG00000088881	3.574967074299122e-11	6.34089064127256
ENSG00000254539	3.6112499073243043e-11	5.596322479172115
ENSG00000166435	3.647893462952224e-11	8.769550240828533
ENSG00000153936	3.647893462952224e-11	8.806901288899066
ENSG00000121741	3.6849012496736814e-11	8.8682509821506
ENSG00000172508	3.6849012496736814e-11	8.210171279803959
ENSG00000149716	3.722276809313819e-11	8.633498451435933
ENSG00000246263	3.7600237173407144e-11	7.852079557108364
ENSG00000225667	3.7981455831770063e-11	2.255578694577486
ENSG00000258647	3.7981455831770063e-11	4.433096842916742
ENSG00000164684	3.836646050514562e-11	6.662291868948649
ENSG00000116754	3.836646050514589e-11	8.909150777651623
ENSG00000250692	3.8755287976314553e-11	3.8925260192225415
ENSG00000197696	3.914797537712139e-11	8.104240259231812
ENSG00000158352	3.914797537712139e-11	5.8370256328985874
ENSG00000164175	3.9544560191706056e-11	4.476682252625619
ENSG00000139352	3.954456019170634e-11	6.671887494904538
ENSG00000053371	3.99450802597621e-11	8.45392066507985
ENSG00000256885	4.075807931258518e-11	7.433194179486316
ENSG00000251301	4.117063578424952e-11	8.76546026127843
ENSG00000169683	4.117063578424981e-11	8.677485721383432
ENSG00000176894	4.1587282489905734e-11	6.191760564844383
ENSG00000198830	4.200805909693483e-11	8.90506079810152
ENSG00000101052	4.286216256677779e-11	8.512342802156104
ENSG00000120280	4.417530550757072e-11	8.670849499506467
ENSG00000226851	4.462171582357094e-11	6.081250175240276
ENSG00000155592	4.598762800517368e-11	8.078954925946329
ENSG00000105676	4.598762800517385e-11	8.74346662630468
ENSG00000092094	4.692090328643319e-11	8.660584571063412
ENSG00000259384	4.692090328643319e-11	6.505907123675622
ENSG00000205763	4.7394473069247885e-11	7.173363330033022
ENSG00000225039	4.787272391592954e-11	4.764703914084627
ENSG00000118816	4.787272391592954e-11	8.913240757201724
ENSG00000129757	4.8843450248281464e-11	7.900651162432876
ENSG00000260990	4.8843450248281464e-11	5.503251446945045
ENSG00000261254	4.933601752970182e-11	6.7227863848534914
ENSG00000109381	4.933601752970182e-11	8.781820179478839
ENSG00000204161	4.9833449474390903e-11	7.638624922920168
ENSG00000196090	4.9833449474390903e-11	5.945599878999301
ENSG00000175602	5.0335793070118206e-11	8.813537510776033
ENSG00000127334	5.084309574784157e-11	8.657035823632922
ENSG00000104611	5.187277031355677e-11	6.803575400812153
ENSG00000015171	5.187277031355714e-11	8.851891063950191
ENSG00000251286	5.239523931627696e-11	2.3389540976068495
ENSG00000157978	5.292286163878265e-11	8.866707244927362
ENSG00000139112	5.345568698984107e-11	8.8682509821506
ENSG00000107104	5.3455686989841453e-11	8.900970818551418
ENSG00000100916	5.453714795794332e-11	8.434553231568563
ENSG00000183833	5.508588535071049e-11	7.6217736595574
ENSG00000204314	5.508588535071088e-11	5.7496408958467
ENSG00000168394	5.508588535071088e-11	8.92142071630193
ENSG00000117280	5.619963199547339e-11	8.7761864627055
ENSG00000248564	5.7911720385104385e-11	3.124941461484727
ENSG00000139219	5.7911720385104385e-11	4.684013373081964
ENSG00000116574	5.849368857554712e-11	7.840335364621838
ENSG00000135299	5.849368857554712e-11	8.442733190668768
ENSG00000259495	5.849368857554712e-11	6.54723381556033
ENSG00000226699	5.849368857554753e-11	4.415553876013155
ENSG00000099251	5.849368857554753e-11	8.237870071027203
ENSG00000132781	5.96748598244594e-11	8.507711590486391
ENSG00000236609	6.027417360399218e-11	6.314188236887978
ENSG00000231261	6.087938083508512e-11	4.862729875293939
ENSG00000184682	6.149053818662165e-11	7.811165630572317
ENSG00000167186	6.149053818662165e-11	8.278051544425454
ENSG00000188452	6.149053818662165e-11	8.876430941250804
ENSG00000273032	6.210770285946565e-11	7.215575505009932
ENSG00000236204	6.336028566168072e-11	6.456892614475968
ENSG00000125247	6.336028566168072e-11	8.53171023566739
ENSG00000137338	6.399582089669969e-11	8.272417827652113
ENSG00000260807	6.399582089670016e-11	5.8019742011688775
ENSG00000123500	6.463759767427576e-11	5.611909089714422
ENSG00000100600	6.528567592904498e-11	8.820173732652998
ENSG00000143772	6.528567592904498e-11	8.817627490326135
ENSG00000212124	6.660097942304486e-11	4.141718262823336
ENSG00000261131	6.794222218525342e-11	4.6682044078083855
ENSG00000174684	6.862272669047105e-11	8.678026953503046
ENSG00000011258	6.862272669047105e-11	8.709203052680625
ENSG00000259404	6.862272669047154e-11	4.931978252566625
ENSG00000100060	7.000381887230537e-11	8.864161002600497
ENSG00000223704	7.000381887230587e-11	7.576954331977261
ENSG00000153774	7.000381887230587e-11	8.32659006690707
ENSG00000165169	7.212663374058919e-11	8.74501036352792
ENSG00000215481	7.357672896628139e-11	5.799684626460441
ENSG00000160867	7.357672896628139e-11	7.409538153935253
ENSG00000083535	7.431244325683637e-11	8.351671176327294
ENSG00000187866	7.431244325683637e-11	8.816083753102896
ENSG00000249738	7.505535950094475e-11	3.6243784922028093
ENSG00000151229	7.732801240288271e-11	8.473448016862333
ENSG00000183230	7.732801240288271e-11	7.597153467155041
ENSG00000112029	7.810043215191121e-11	8.357357718354137
ENSG00000118307	7.888040496294912e-11	5.609889734244614
ENSG00000213672	7.888040496294967e-11	8.621769744905238
ENSG00000092148	7.966800303638655e-11	8.900970818551418
ENSG00000117877	7.966800303638655e-11	7.667066666468613
ENSG00000253347	8.046329924621288e-11	3.5119545990156276
ENSG00000186364	8.046329924621345e-11	8.14907863567118
ENSG00000214944	8.046329924621345e-11	6.572250234124726
ENSG00000271975	8.126636714614202e-11	8.016859776709929
ENSG00000004139	8.126636714614202e-11	8.02539535828714
ENSG00000227028	8.207728097578986e-11	6.336944270114122
ENSG00000139116	8.289611566689943e-11	8.723557960673782
ENSG00000026103	8.540090474081367e-11	7.757273311113544
ENSG00000143013	8.540090474081367e-11	8.896880839001316
ENSG00000234332	8.540090474081367e-11	3.9568536194147748
ENSG00000147036	8.625218625901556e-11	5.4133095019394935
ENSG00000128944	8.625218625901618e-11	8.47799926939645
ENSG00000095752	8.711177390132221e-11	6.1500418414843345
ENSG00000116793	8.711177390132221e-11	8.680573195829911
ENSG00000268218	8.885618516951998e-11	7.624828823382784
ENSG00000089094	8.974116945101107e-11	8.649858369636343
ENSG00000217801	9.06347811812376e-11	6.459279667239992
ENSG00000148498	9.06347811812376e-11	8.118909518034958
ENSG00000171159	9.153710256827756e-11	8.805357551675828
ENSG00000101199	9.153710256827822e-11	8.892790859451214
ENSG00000240440	9.336820697408066e-11	3.092917294126507
ENSG00000249626	9.336820697408066e-11	6.527252089441686
ENSG00000268536	9.336820697408066e-11	4.375645793475889
ENSG00000256092	9.336820697408066e-11	7.471560397922324
ENSG00000114315	9.336820697408066e-11	6.413312763989415
ENSG00000231007	9.429715825878158e-11	6.221978987038801
ENSG00000105997	9.618228553629984e-11	5.420207742620425
ENSG00000120690	9.713863452864344e-11	8.876430941250804
ENSG00000168556	9.713863452864344e-11	8.431802765376444
ENSG00000164877	9.810429042968168e-11	7.9958359015821285
ENSG00000148303	9.810429042968168e-11	8.933690654952235
ENSG00000167614	9.810429042968168e-11	7.099884577004626
ENSG00000141380	1.0206176590038476e-10	8.876430941250804
ENSG00000216906	1.0206176590038476e-10	2.3571426958253565
ENSG00000259088	1.0206176590038476e-10	5.33890176800467
ENSG00000002016	1.0206176590038476e-10	8.332765015800021
ENSG00000253667	1.0206176590038476e-10	6.832079122674315
ENSG00000185483	1.0409868599673355e-10	5.6721233712601435
ENSG00000213563	1.0513201536433064e-10	8.616597301115913
ENSG00000228038	1.0617538322851104e-10	4.3175297633657825
ENSG00000156802	1.0617538322851179e-10	8.657035823632922
ENSG00000181523	1.0617538322851179e-10	8.748559110958409
ENSG00000188747	1.0722888489365625e-10	8.432601046614813
ENSG00000128699	1.0722888489365625e-10	8.88461090035101
ENSG00000197991	1.0722888489365625e-10	2.7451950517920185
ENSG00000107187	1.0829261654692305e-10	4.807149502354327
ENSG00000259456	1.0829261654692459e-10	7.704086317660369
ENSG00000129460	1.0936667526621656e-10	8.717924243900441
ENSG00000089916	1.0936667526621656e-10	8.80381381445259
ENSG00000170949	1.0936667526621656e-10	8.751646585404885
ENSG00000105967	1.0936667526621656e-10	8.1777084925219
ENSG00000103510	1.1045115902820825e-10	8.75419282773175
ENSG00000234444	1.1376815398940813e-10	8.450504702038462
ENSG00000166743	1.148953359495311e-10	5.019461078287026
ENSG00000142733	1.148953359495311e-10	8.523530276567186
ENSG00000178951	1.148953359495311e-10	8.80381381445259
ENSG00000185662	1.148953359495311e-10	5.4311095736335
ENSG00000137841	1.1718258949310159e-10	8.747556605854784
ENSG00000163249	1.183428691175182e-10	8.640675905432513
ENSG00000107938	1.183428691175182e-10	8.755736564954988
ENSG00000124198	1.195143909412852e-10	8.891247122227975
ENSG00000261777	1.195143909412852e-10	5.999071394556105
ENSG00000039537	1.2069726140330788e-10	2.794158380912416
ENSG00000225783	1.2189158792555885e-10	8.866707244927362
ENSG00000255389	1.2309747892191763e-10	6.1113814051042095
ENSG00000115257	1.2309747892191763e-10	7.900592388218572
ENSG00000167578	1.2309747892191763e-10	8.042349333860663
ENSG00000235159	1.2309747892191763e-10	4.687926406955212
ENSG00000125089	1.2309747892191763e-10	8.713293032230728
ENSG00000162511	1.243150438070847e-10	8.836533650853408
ENSG00000079689	1.2554439300558472e-10	3.857912470913476
ENSG00000173812	1.2554439300558518e-10	8.929600675402133
ENSG00000174428	1.2554439300558518e-10	8.247185319620133
ENSG00000019485	1.2678563796083185e-10	7.8602397737979635
ENSG00000228991	1.2678563796083185e-10	6.221840944633573
ENSG00000084234	1.2678563796083185e-10	8.865163507704125
ENSG00000254211	1.2678563796083275e-10	8.108250279646315
ENSG00000256682	1.2803889114428542e-10	3.4455127446880325
ENSG00000221164	1.2803889114428542e-10	5.282485599786139
ENSG00000102760	1.2803889114428542e-10	8.805357551675828
ENSG00000047644	1.2803889114428542e-10	8.8723409617007
ENSG00000233303	1.3058187727735347e-10	2.1102720488709465
ENSG00000167363	1.305818772773544e-10	8.670849499506467
ENSG00000165195	1.331742720902302e-10	8.736830404427716
ENSG00000109466	1.331742720902302e-10	8.538346457544359
ENSG00000176485	1.3581701331639137e-10	8.839621125299884
ENSG00000226200	1.3581701331639137e-10	8.216293403443409
ENSG00000128524	1.3581701331639137e-10	8.678026953503046
ENSG00000102054	1.3581701331639137e-10	8.86261726537726
ENSG00000072071	1.3581701331639137e-10	8.470901774535468
ENSG00000158966	1.3581701331639137e-10	6.494310212477998
ENSG00000227484	1.3851105604459283e-10	4.685171763247828
ENSG00000011198	1.398776187595916e-10	8.384728020982468
ENSG00000063761	1.398776187595916e-10	8.283942310317553
ENSG00000270972	1.4125737303145369e-10	6.449805771296907
ENSG00000254029	1.4125737303145369e-10	4.001332633473098
ENSG00000214717	1.440569550195281e-10	8.653487076202433
ENSG00000128567	1.4691081106093625e-10	8.363195658992732
ENSG00000100101	1.483584122678668e-10	8.46526805776213
ENSG00000139597	1.483584122678668e-10	8.729652950431136
ENSG00000115286	1.4981996884664243e-10	8.772096483155398
ENSG00000077458	1.5428969114702034e-10	8.74501036352792
ENSG00000248866	1.5428969114702034e-10	7.702637008192975
ENSG00000127720	1.5428969114702034e-10	8.144466038224119
ENSG00000248079	1.558083956250353e-10	4.925378596217196
ENSG00000129315	1.5580839562503586e-10	8.824263712203102
ENSG00000214595	1.5580839562503586e-10	8.84625734717685
ENSG00000173698	1.573417247978037e-10	4.165727498086348
ENSG00000053702	1.588898162384576e-10	8.096725796980875
ENSG00000269963	1.6045280878214943e-10	6.606625274802106
ENSG00000188649	1.6045280878214943e-10	3.4593452878592705
ENSG00000249550	1.6045280878214943e-10	6.751951082590354
ENSG00000251870	1.6362405889709252e-10	3.1779294789988364
ENSG00000227986	1.668566114949626e-10	5.712007571854722
ENSG00000183688	1.6849623704622097e-10	8.763712300189937
ENSG00000266075	1.7015162385180132e-10	3.5717314035325702
ENSG00000238001	1.718229199020375e-10	2.9234893538779434
ENSG00000127124	1.718229199020375e-10	7.751069880167585
ENSG00000248458	1.718229199020375e-10	4.71335455836644
ENSG00000111602	1.7351027454220264e-10	8.773640220378635
ENSG00000198521	1.7693376382066309e-10	6.88265748915919
ENSG00000179133	1.7693376382066309e-10	2.892403154599483
ENSG00000134443	1.7867020403338943e-10	3.12886811089039
ENSG00000198482	1.7867020403339008e-10	8.362530162143464
ENSG00000272755	1.7867020403339008e-10	7.445695475883974
ENSG00000177406	1.804233140095728e-10	8.367028589424075
ENSG00000144283	1.8219325005237444e-10	8.855981043500291
ENSG00000132199	1.8219325005237444e-10	8.815081247999272
ENSG00000066739	1.83980169893918e-10	8.843711104849987
ENSG00000249717	1.83980169893918e-10	6.12040731345555
ENSG00000163686	1.876055991228715e-10	8.244124979055753
ENSG00000257725	1.876055991228715e-10	4.695364264632929
ENSG00000119596	1.876055991228715e-10	8.811993773552793
ENSG00000187688	1.876055991228715e-10	8.696933114030319
ENSG00000078900	1.894444312342585e-10	6.128035278349367
ENSG00000182154	1.9130089261831645e-10	8.782361411598453
ENSG00000261207	1.9130089261831715e-10	6.3627353276870915
ENSG00000110057	1.9317514834482796e-10	8.90506079810152
ENSG00000243284	1.9317514834482796e-10	5.0550852006798745
ENSG00000170525	1.950673649904714e-10	8.752187817524499
ENSG00000272777	1.9697771065219248e-10	5.554276131450242
ENSG00000134884	1.9890635496071663e-10	8.913240757201724
ENSG00000177839	1.9890635496071663e-10	8.253511667124839
ENSG00000258449	2.0085346909415496e-10	5.295496326393186
ENSG00000242615	2.0085346909415638e-10	5.429312354211517
ENSG00000221949	2.028192257917392e-10	6.788048440116177
ENSG00000223959	2.028192257917392e-10	8.575236232630877
ENSG00000268040	2.088301023702647e-10	6.107276446603161
ENSG00000169021	2.0883010237026616e-10	8.817627490326135
ENSG00000170209	2.0883010237026616e-10	7.957482348407971
ENSG00000187151	2.1087218842652603e-10	4.618211621864349
ENSG00000163631	2.1087218842652603e-10	6.60654560268844
ENSG00000244754	2.1293380464892203e-10	8.850347326726952
ENSG00000182963	2.1293380464892203e-10	4.482148285536912
ENSG00000232520	2.1293380464892203e-10	4.062786784233225
ENSG00000108296	2.1501513343850723e-10	8.709203052680625
ENSG00000125534	2.1501513343850723e-10	8.855981043500291
ENSG00000228109	2.1711635885695276e-10	7.836208383359286
ENSG00000175048	2.1711635885695276e-10	8.821717469876237
ENSG00000198920	2.1711635885695276e-10	8.58287495961147
ENSG00000116001	2.2137924421858063e-10	8.880520920800906
ENSG00000196998	2.2137924421858063e-10	8.753190322628125
ENSG00000179029	2.2354128072120955e-10	8.579583261299737
ENSG00000168710	2.257239670016373e-10	8.784366421805704
ENSG00000223843	2.2792749564779134e-10	2.8677816591309258
ENSG00000143554	2.2792749564779214e-10	8.758824039401464
ENSG00000136933	2.3015206099837702e-10	8.692638910614962
ENSG00000255150	2.3239785915836965e-10	7.99269560188215
ENSG00000163132	2.3466508801461104e-10	5.514203930120228
ENSG00000132846	2.3466508801461104e-10	8.621228512785628
ENSG00000162878	2.3466508801461187e-10	4.961903934279905
ENSG00000129484	2.3466508801461187e-10	8.736830404427716
ENSG00000007129	2.3466508801461187e-10	8.776727694825112
ENSG00000259747	2.369539472515766e-10	6.322892882434896
ENSG00000251992	2.369539472515791e-10	4.828393230015745
ENSG00000263326	2.3926463836725145e-10	3.8654697482949962
ENSG00000044446	2.3926463836725145e-10	8.710746789903865
ENSG00000225742	2.4395233139044114e-10	4.09147868187663
ENSG00000197016	2.4395233139044114e-10	6.752944955649822
ENSG00000212293	2.4395233139044114e-10	4.218208594624393
ENSG00000229162	2.463297455063304e-10	5.926332810659569
ENSG00000074054	2.4872981595039695e-10	8.829897428976441
ENSG00000068383	2.511527535312245e-10	8.269330353205637
ENSG00000120519	2.511527535312245e-10	8.617936814473895
ENSG00000080031	2.511527535312245e-10	4.287508303743192
ENSG00000121057	2.5606808291288867e-10	8.850347326726952
ENSG00000253200	2.585609059570211e-10	6.906656954085724
ENSG00000166582	2.585609059570211e-10	7.741940241217257
ENSG00000143624	2.6361796155495906e-10	8.88461090035101
ENSG00000090989	2.6618263718058666e-10	8.762914018951568
ENSG00000169692	2.6618263718058666e-10	8.4490796181693
ENSG00000232995	2.687717100852407e-10	7.046984215068763
ENSG00000172661	2.687717100852407e-10	8.631493441228683
ENSG00000104738	2.687717100852407e-10	8.723016728554171
ENSG00000198894	2.7138540685142515e-10	8.612507321565811
ENSG00000164967	2.766875885699577e-10	8.706656810353762
ENSG00000108878	2.793765370131634e-10	3.059655998182462
ENSG00000156876	2.8209103633618136e-10	8.053022710034229
ENSG00000173013	2.848313235570489e-10	6.753547224368726
ENSG00000171827	2.875976378362965e-10	5.779856630761027
ENSG00000131697	2.9039022049578726e-10	8.580328717284605
ENSG00000150403	2.9039022049578726e-10	8.71892674900407
ENSG00000178338	2.989280247942199e-10	8.490349167182353
ENSG00000269837	2.989280247942199e-10	8.122519617128292
ENSG00000163431	3.047557594616472e-10	5.211962031415363
ENSG00000149294	3.047557594616472e-10	8.733458746980386
ENSG00000188282	3.1069454752386574e-10	7.444782749525396
ENSG00000231668	3.1069454752386797e-10	2.681964696742841
ENSG00000240522	3.1069454752386797e-10	5.468554469447876
ENSG00000175040	3.137062305145045e-10	8.885613405454635
ENSG00000197122	3.1674645422965186e-10	8.839621125299884
ENSG00000233806	3.1674645422965186e-10	7.694983812592137
ENSG00000154478	3.1981548267618893e-10	2.0791419309879373
ENSG00000226113	3.2919807228858794e-10	3.340072775217728
ENSG00000250132	3.323850076305248e-10	6.817888271804861
ENSG00000204282	3.323850076305248e-10	7.468242266029763
ENSG00000118922	3.323850076305248e-10	8.680573195829911
ENSG00000197254	3.3560210384835674e-10	2.5895935024997896
ENSG00000162267	3.3884963954146393e-10	6.638925660704208
ENSG00000167992	3.3884963954146393e-10	7.2378832775606154
ENSG00000079616	3.421278958163532e-10	8.788456401355807
ENSG00000138658	3.421278958163532e-10	8.572689990304012
ENSG00000226918	3.4543715630861843e-10	4.040515820019733
ENSG00000259209	3.4543715630861843e-10	3.0982125809788603
ENSG00000139679	3.487777072050413e-10	8.080143378277782
ENSG00000197140	3.589900029247968e-10	4.848091247913471
ENSG00000238061	3.589900029247968e-10	6.0595017324379565
ENSG00000102081	3.589900029247968e-10	8.793087613025522
ENSG00000125726	3.6245862911431265e-10	5.391316983179201
ENSG00000222037	3.6245862911431523e-10	5.935037656249073
ENSG00000267519	3.659600156972201e-10	8.827351186649578
ENSG00000273002	3.659600156972201e-10	6.940110644226874
ENSG00000120029	3.730622806307971e-10	8.627403461678579
ENSG00000240567	3.7306228063079974e-10	2.816955244918142
ENSG00000113272	3.7666377107735665e-10	8.68620691260325
ENSG00000198056	3.7666377107735665e-10	8.34637446780831
ENSG00000257426	3.7666377107735665e-10	2.3183122528468503
ENSG00000215301	3.802992461565971e-10	8.925510695852033
ENSG00000164122	3.802992461565971e-10	5.990884995316474
ENSG00000175643	3.802992461565971e-10	7.525034395070333
ENSG00000227857	3.802992461565971e-10	4.2408290108416145
ENSG00000272468	3.839690188258157e-10	7.598566653102596
ENSG00000182378	3.8396901882581707e-10	8.760829049608718
ENSG00000100503	3.8396901882581707e-10	8.843711104849987
ENSG00000231154	3.8396901882581707e-10	7.180652501099678
ENSG00000027001	3.8396901882581707e-10	8.13399688591581
ENSG00000145990	3.9518729420183575e-10	8.583211967865827
ENSG00000132026	3.9899744331687275e-10	4.52806021203362
ENSG00000067606	3.9899744331687415e-10	8.261203219358935
ENSG00000168314	4.0672578665125743e-10	3.6670471378237997
ENSG00000264176	4.1064464417165157e-10	5.533421983105941
ENSG00000112378	4.106446441716574e-10	8.880520920800906
ENSG00000214193	4.146004060826227e-10	7.756980388470288
ENSG00000165487	4.146004060826227e-10	8.698476851253556
ENSG00000265033	4.226240025952397e-10	4.009108207425717
ENSG00000138688	4.266925245704553e-10	8.900970818551418
ENSG00000187210	4.307993257363906e-10	8.146869401598675
ENSG00000259138	4.3079932573639366e-10	4.16350093987897
ENSG00000102572	4.349447575136022e-10	8.820173732652998
ENSG00000252421	4.349447575136022e-10	1.9930488547775855
ENSG00000259768	4.349447575136022e-10	5.1648122698174355
ENSG00000111271	4.349447575136053e-10	8.694386871703456
ENSG00000148123	4.391291744646468e-10	3.0707718213682993
ENSG00000080839	4.476163980125165e-10	8.57369249540764
ENSG00000260563	4.476163980125165e-10	8.166131184602955
ENSG00000231435	4.476163980125165e-10	4.26482027576661
ENSG00000188895	4.476163980125165e-10	8.874887204027566
ENSG00000244398	4.5191992969132853e-10	8.369113558766927
ENSG00000152402	4.5191992969132853e-10	7.6694315556076464
ENSG00000273183	4.5626389676369844e-10	5.478813665350519
ENSG00000117620	4.5626389676369844e-10	8.744007858424295
ENSG00000234902	4.606486699163069e-10	4.879864506385229
ENSG00000197555	4.606486699163069e-10	8.813537510776033
ENSG00000177426	4.606486699163069e-10	7.005125487205342
ENSG00000121413	4.650746231451308e-10	8.232469177774389
ENSG00000260253	4.695421337841181e-10	3.1690378750713295
ENSG00000188451	4.695421337841214e-10	4.799174859329874
ENSG00000187658	4.786033534922706e-10	3.873376172475125
ENSG00000223486	4.925164921467422e-10	3.0858423153957015
ENSG00000234862	4.97241461865053e-10	3.071488007811323
ENSG00000225492	5.116837630729031e-10	6.072080736465822
ENSG00000106571	5.116837630729086e-10	7.334086641389866
ENSG00000214575	5.116837630729086e-10	3.3731117972157487
ENSG00000267025	5.165883565511329e-10	7.024075000423373
ENSG00000188868	5.165883565511329e-10	7.107132453141772
ENSG00000239779	5.165883565511329e-10	8.39511721415518
ENSG00000228300	5.165883565511329e-10	8.829897428976441
ENSG00000108848	5.165883565511329e-10	8.92142071630193
ENSG00000272465	5.165883565511329e-10	4.76378642470312
ENSG00000150764	5.215388868752693e-10	8.08685070204568
ENSG00000179743	5.215388868752693e-10	7.892166940335992
ENSG00000185436	5.265357737639299e-10	8.787453896252181
ENSG00000164983	5.265357737639299e-10	8.57449077664601
ENSG00000227848	5.265357737639299e-10	3.9669564332232885
ENSG00000238213	5.265357737639299e-10	3.5011904723153613
ENSG00000259436	5.265357737639317e-10	8.117157080508736
ENSG00000267767	5.265357737639317e-10	5.574830763741158
ENSG00000170775	5.315794406695606e-10	7.861797979641449
ENSG00000142208	5.366703148107211e-10	8.820173732652998
ENSG00000246863	5.575145617451693e-10	5.775846553882555
ENSG00000248275	5.628480144489339e-10	8.272009379921602
ENSG00000142765	5.628480144489339e-10	8.88870087990111
ENSG00000111860	5.628480144489339e-10	8.72865044532751
ENSG00000165837	5.682313186290535e-10	5.247152237697867
ENSG00000132357	5.682313186290535e-10	7.531246641352804
ENSG00000198393	5.682313186290535e-10	5.7566481843758845
ENSG00000173011	5.736649287932844e-10	8.811993773552793
ENSG00000166685	5.791493034835262e-10	8.809447531225931
ENSG00000254996	5.791493034835262e-10	7.917485018879149
ENSG00000250903	5.846849053106014e-10	8.522527771463562
ENSG00000142330	5.902722009893477e-10	8.746554100751158
ENSG00000151364	5.959116613739536e-10	5.17074350928609
ENSG00000063438	5.959116613739557e-10	7.8822802850644145
ENSG00000271086	5.959116613739557e-10	4.638710764267945
ENSG00000255527	6.073489805885726e-10	4.151084841099847
ENSG00000140398	6.073489805885726e-10	8.788997633475418
ENSG00000206762	6.131478021461814e-10	3.960241326976447
ENSG00000144579	6.190007139376449e-10	8.84625734717685
ENSG00000241217	6.190007139376449e-10	5.979626441643007
ENSG00000163349	6.190007139376449e-10	8.833987408526543
ENSG00000257591	6.190007139376449e-10	4.176084710032711
ENSG00000144792	6.190007139376449e-10	7.670398187186777
ENSG00000271344	6.429631708711861e-10	7.018359749610671
ENSG00000230829	6.490940029297567e-10	4.676920106709894
ENSG00000198791	6.552819438946299e-10	8.843711104849987
ENSG00000200550	6.552819438946299e-10	3.3610448461244222
ENSG00000142675	6.615275125729547e-10	8.52841853735566
ENSG00000238153	6.615275125729547e-10	4.644371296019952
ENSG00000149485	6.615275125729547e-10	8.033999699511279
ENSG00000144648	6.678312323592856e-10	5.1162464594621255
ENSG00000204580	6.678312323592856e-10	8.582333727491857
ENSG00000235036	6.741936312749955e-10	5.036077250096721
ENSG00000220785	6.741936312749955e-10	8.38109931441638
ENSG00000139132	6.741936312749955e-10	8.815081247999272
ENSG00000105185	6.74193631274998e-10	8.86261726537726
ENSG00000183891	6.806152420079432e-10	8.544317182572057
ENSG00000204361	6.80615242007948e-10	4.261078941061958
ENSG00000188959	6.80615242007948e-10	5.352440056271151
ENSG00000199804	6.870966019525848e-10	5.474370075850693
ENSG00000214160	6.87096601952597e-10	8.839621125299884
ENSG00000268970	6.936382532502927e-10	6.0622669938736555
ENSG00000175170	6.936382532502976e-10	5.419611890814401
ENSG00000132849	7.069046224497175e-10	8.695930608926693
ENSG00000137818	7.069046224497251e-10	8.933690654952235
ENSG00000233325	7.136304487370159e-10	5.753620044788088
ENSG00000179674	7.272701924272486e-10	2.8155589113092123
ENSG00000143882	7.272701924272486e-10	8.091144905461038
ENSG00000198276	7.341852478137178e-10	8.791543875802283
ENSG00000197415	7.482086083579413e-10	6.77704730806205
ENSG00000078674	7.553180818641759e-10	8.847801084400087
ENSG00000117525	7.553180818641759e-10	7.127985187247213
ENSG00000100201	7.553180818641759e-10	8.929600675402133
ENSG00000124177	7.553180818641759e-10	8.802811309348963
ENSG00000162601	7.553180818641759e-10	8.847801084400087
ENSG00000259692	7.624935383456205e-10	4.160422955917162
ENSG00000136044	7.624935383456205e-10	8.73582789932409
ENSG00000144410	7.697355749228941e-10	5.236577105030784
ENSG00000132522	7.697355749228941e-10	7.065173070828849
ENSG00000105486	7.697355749228941e-10	8.810991268449168
ENSG00000137100	7.697355749228941e-10	8.807903794002693
ENSG00000168779	7.770447939750212e-10	5.179985694229622
ENSG00000125531	7.770447939750266e-10	5.033075932582864
ENSG00000237672	7.844218031844402e-10	5.880452553414898
ENSG00000213523	7.91867215582286e-10	8.757280302178225
ENSG00000270049	7.918672155822973e-10	6.65639153842842
ENSG00000181798	7.918672155822973e-10	7.12678979863176
ENSG00000233922	7.99381649594134e-10	6.707056180755072
ENSG00000229152	7.993816495941397e-10	8.181151589445383
ENSG00000198554	7.993816495941397e-10	7.881263648925762
ENSG00000032389	7.993816495941397e-10	8.623774755112493
ENSG00000168096	8.069657290860265e-10	8.476251308307958
ENSG00000135736	8.069657290860265e-10	8.520984034240321
ENSG00000251537	8.146200834109819e-10	4.213663128558853
ENSG00000134153	8.223453474558465e-10	8.88870087990111
ENSG00000258240	8.223453474558465e-10	4.986293186560116
ENSG00000203729	8.223453474558465e-10	3.045608920688975
ENSG00000147234	8.223453474558524e-10	6.869081572117881
ENSG00000136104	8.301421616884569e-10	8.805357551675828
ENSG00000169583	8.301421616884569e-10	5.824102522949874
ENSG00000043514	8.301421616884569e-10	8.52198653934395
ENSG00000249353	8.459530307796769e-10	7.769164756609417
ENSG00000141002	8.459530307796829e-10	8.847801084400087
ENSG00000105220	8.539683949097613e-10	8.896880839001316
ENSG00000079337	8.539683949097643e-10	8.811993773552793
ENSG00000120337	8.539683949097704e-10	3.724376091393515
ENSG00000214803	8.620579278677833e-10	4.378399746115513
ENSG00000196946	8.70222298749018e-10	4.383753706198367
ENSG00000196405	8.784621825215056e-10	8.777730199928738
ENSG00000100246	8.867782600760376e-10	8.107841831915804
ENSG00000162894	8.867782600760376e-10	8.26534602416254
ENSG00000250850	8.867782600760376e-10	4.041455191622068
ENSG00000272523	8.867782600760376e-10	8.146056989325281
ENSG00000013392	8.951712182765955e-10	8.724019233657796
ENSG00000247121	8.951712182765955e-10	7.23363628802318
ENSG00000237409	9.121905542434173e-10	4.200735849974478
ENSG00000185189	9.208183360635198e-10	8.717924243900441
ENSG00000162913	9.295258067411754e-10	6.326100791472554
ENSG00000163947	9.295258067411754e-10	8.810450036329556
ENSG00000136122	9.295258067411754e-10	8.16345215788699
ENSG00000136021	9.383136837777052e-10	8.899427081328179
ENSG00000179627	9.383136837777052e-10	8.438438987253411
ENSG00000163746	9.383136837777052e-10	4.102562303821407
ENSG00000135605	9.383136837777052e-10	8.65857956085616
ENSG00000177731	9.383136837777052e-10	8.88461090035101
ENSG00000105369	9.383136837777052e-10	8.8682509821506
ENSG00000223725	9.47182690959153e-10	5.339409659641543
ENSG00000100211	9.47182690959153e-10	7.992748427135653
ENSG00000271105	9.561335584096744e-10	3.4402735912615143
ENSG00000247081	9.651670226454301e-10	7.706608334389002
ENSG00000100083	9.742838266288525e-10	8.817086258206523
ENSG00000248254	9.742838266288525e-10	5.935662633406841
ENSG00000133328	9.742838266288595e-10	7.401539113386294
ENSG00000229836	9.742838266288595e-10	6.500901935930987
ENSG00000170915	9.834847198234444e-10	6.942675163491105
ENSG00000254509	1.0021418045370544e-09	5.560294399277186
ENSG00000161692	1.0115995279873766e-09	8.028872666241476
ENSG00000152804	1.0115995279873766e-09	6.692570743292949
ENSG00000080298	1.0115995279873766e-09	8.615594796012287
ENSG00000197045	1.0211444046241704e-09	8.780817674375214
ENSG00000183604	1.0211444046241704e-09	7.4062562126015035
ENSG00000150433	1.0211444046241704e-09	8.669305762283228
ENSG00000102908	1.0307772172533253e-09	8.780276442255602
ENSG00000200693	1.0404987555198377e-09	6.6236016931663695
ENSG00000259803	1.0404987555198377e-09	6.4510880185713795
ENSG00000049860	1.0503098159658287e-09	8.896880839001316
ENSG00000236577	1.06021120208894e-09	5.445661313770808
ENSG00000261139	1.0702037244013583e-09	5.6963051079168885
ENSG00000270006	1.0802882004891219e-09	6.000461490812794
ENSG00000260602	1.0802882004891219e-09	3.977396606314338
ENSG00000265511	1.0904654550721074e-09	6.171078896067185
ENSG00000111581	1.0904654550721074e-09	8.732740424877614
ENSG00000119707	1.100736320064377e-09	8.909150777651623
ENSG00000213609	1.100736320064377e-09	6.564404834868544
ENSG00000169230	1.100736320064377e-09	8.795633855352385
ENSG00000186908	1.1111016346350638e-09	8.81299627865642
ENSG00000178980	1.1111016346350638e-09	8.76700399850167
ENSG00000243926	1.1215622452697915e-09	5.63865376445721
ENSG00000255200	1.1215622452697957e-09	6.007951353207503
ENSG00000079134	1.1215622452697957e-09	8.768006503605294
ENSG00000162004	1.1321190058325319e-09	8.395791230663894
ENSG00000187955	1.132119005832536e-09	7.088169210906224
ENSG00000173898	1.142772777627984e-09	8.892790859451214
ENSG00000267496	1.142772777627984e-09	6.170083288792752
ENSG00000164898	1.1427727776280043e-09	6.209341991532569
ENSG00000139725	1.1535244294645522e-09	6.642227013613238
ENSG00000256733	1.1535244294645522e-09	4.416493262457436
ENSG00000100362	1.1643748377176168e-09	3.5847960406852346
ENSG00000177425	1.164374837717625e-09	8.747556605854784
ENSG00000271730	1.164374837717625e-09	6.675156292526459
ENSG00000126070	1.164374837717625e-09	8.724019233657796
ENSG00000011114	1.1753248863936713e-09	8.706656810353762
ENSG00000141956	1.1863754671946011e-09	8.847801084400087
ENSG00000188177	1.1975274795827633e-09	8.664213277629502
ENSG00000256667	1.1975274795827633e-09	7.826608614180276
ENSG00000229233	1.2087818308465037e-09	4.522132732105288
ENSG00000167136	1.2201394361661532e-09	7.751122705421087
ENSG00000182986	1.2316012186806908e-09	8.508305647859506
ENSG00000174776	1.2316012186806951e-09	4.4825617481552085
ENSG00000181418	1.2431681095548129e-09	7.519444983891051
ENSG00000079841	1.2548410480466224e-09	7.326762014865669
ENSG00000189180	1.2548410480466224e-09	8.835531145749782
ENSG00000268836	1.2666209815759244e-09	4.306002936988673
ENSG00000246859	1.2666209815759244e-09	7.170409315146091
ENSG00000197363	1.2666209815759244e-09	8.346427293061812
ENSG00000083454	1.2666209815759333e-09	8.851891063950191
ENSG00000232346	1.2785088657929444e-09	7.3609724975715425
ENSG00000260940	1.2785088657929444e-09	2.176270927932088
ENSG00000182183	1.2785088657929444e-09	8.444533977010764
ENSG00000147799	1.2905056646477062e-09	7.550085432312213
ENSG00000173295	1.3026123504599507e-09	7.452322840516273
ENSG00000139505	1.3271593145079083e-09	8.768547735724908
ENSG00000003393	1.3271593145079083e-09	8.702025598684045
ENSG00000173207	1.3271593145079083e-09	8.58495992895432
ENSG00000168781	1.3396015798688865e-09	8.580328717284605
ENSG00000269696	1.339601579868896e-09	4.233510090535793
ENSG00000236643	1.3521577065817824e-09	2.7846993711045998
ENSG00000161558	1.3521577065818066e-09	8.663210772525874
ENSG00000156170	1.3521577065818066e-09	8.595144898261776
ENSG00000259598	1.3648287098837397e-09	4.5193280578054535
ENSG00000108557	1.3648287098837397e-09	8.63095220910907
ENSG00000110080	1.3648287098837397e-09	7.633218617723823
ENSG00000132424	1.3648287098837397e-09	8.90506079810152
ENSG00000080644	1.3776156138131512e-09	3.987351975644026
ENSG00000047346	1.3776156138131512e-09	8.917330736751827
ENSG00000025770	1.3776156138131561e-09	8.817627490326135
ENSG00000074356	1.3905194512838194e-09	8.73428416210085
ENSG00000100592	1.4035412641594e-09	8.628405966782207
ENSG00000162817	1.4166821033287034e-09	7.675855151562182
ENSG00000139908	1.4433251096848065e-09	7.990149359555287
ENSG00000100284	1.4568294244602316e-09	8.6161360281319
ENSG00000163888	1.4568294244602316e-09	5.797119101202759
ENSG00000133226	1.4568294244602316e-09	8.84625734717685
ENSG00000143093	1.4568294244602316e-09	8.749100343078021
ENSG00000223773	1.4568294244602316e-09	7.639887584858466
ENSG00000174111	1.4704570608613629e-09	8.3440324493467
ENSG00000220205	1.4704570608613629e-09	8.8723409617007
ENSG00000198794	1.4842091160522036e-09	8.913240757201724
ENSG00000165959	1.4842091160522036e-09	8.864161002600497
ENSG00000176896	1.4980866966861382e-09	8.320495077149713
ENSG00000231566	1.5120909189854467e-09	3.310890376480448
ENSG00000215086	1.5120909189854467e-09	4.706643627502549
ENSG00000221923	1.5262229088215791e-09	7.310409104869802
ENSG00000100429	1.5262229088215791e-09	6.860817303111366
ENSG00000234160	1.540483801796007e-09	7.375360488407596
ENSG00000063660	1.540483801796007e-09	7.338889005619453
ENSG00000157625	1.5548747433217673e-09	8.723557960673782
ENSG00000123600	1.5548747433217673e-09	8.76700399850167
ENSG00000134996	1.569396888705666e-09	8.801267572125727
ENSG00000132915	1.569396888705666e-09	4.290425331063343
ENSG00000252245	1.569396888705666e-09	6.178204218361631
ENSG00000144504	1.5693968887056716e-09	8.729652950431136
ENSG00000273081	1.5840514032311442e-09	7.712142012030917
ENSG00000111452	1.5988394622417334e-09	7.015033288029235
ENSG00000253390	1.6137622512253685e-09	6.110448611325755
ENSG00000198429	1.6137622512253799e-09	8.246334213128259
ENSG00000162714	1.6288209658992006e-09	8.776727694825112
ENSG00000248121	1.6440168122952047e-09	5.67209588155066
ENSG00000143499	1.6440168122952047e-09	8.725562970881034
ENSG00000174444	1.6593510068464101e-09	8.933690654952235
ENSG00000177084	1.6748247764739086e-09	8.775183957601874
ENSG00000141905	1.6748247764739086e-09	8.736830404427716
ENSG00000259590	1.6748247764739203e-09	3.9915323270107783
ENSG00000159588	1.7061960016090912e-09	6.827997545181391
ENSG00000240143	1.7381405161792246e-09	5.8279424286772175
ENSG00000178607	1.754330938262268e-09	8.92142071630193
ENSG00000182319	1.754330938262268e-09	7.003109194327047
ENSG00000114573	1.7543309382622806e-09	8.855981043500291
ENSG00000269165	1.7706685221561024e-09	5.853606992771353
ENSG00000223891	1.7871545706926935e-09	8.450371917649361
ENSG00000108839	1.7871545706926935e-09	6.625944146264564
ENSG00000130244	1.8037903979135926e-09	8.611504816462183
ENSG00000089101	1.8037903979135926e-09	4.868645246544765
ENSG00000184402	1.803790397913599e-09	8.630952209109068
ENSG00000101911	1.8205773291633025e-09	8.72865044532751
ENSG00000057468	1.8205773291633153e-09	6.435590902744001
ENSG00000260317	1.8375167011835491e-09	6.40437520616128
ENSG00000170348	1.8375167011835491e-09	8.917330736751827
ENSG00000176092	1.854609862208267e-09	5.080825269058283
ENSG00000078061	1.871858172059409e-09	8.806360056779454
ENSG00000197323	1.871858172059409e-09	8.784907653925318
ENSG00000215244	1.871858172059409e-09	5.292851344606373
ENSG00000229373	1.8718581720594226e-09	5.130229406560614
ENSG00000244039	1.889263002243429e-09	3.927429187570507
ENSG00000138814	1.8892630022434357e-09	8.811993773552793
ENSG00000007545	1.8892630022434357e-09	8.45325516823058
ENSG00000137310	1.8892630022434357e-09	8.666759519956365
ENSG00000197603	1.906825736048599e-09	8.657035823632922
ENSG00000155980	1.924547768643104e-09	6.11366924714789
ENSG00000141316	1.924547768643104e-09	5.77624171142689
ENSG00000222019	1.942430507174021e-09	4.471150707543762
ENSG00000101997	1.942430507174021e-09	8.573151263288025
ENSG00000256442	1.942430507174021e-09	3.769151371230727
ENSG00000213612	1.9604753708668204e-09	5.204790867364574
ENSG00000170522	1.9604753708668345e-09	7.925575261865769
ENSG00000079950	1.9604753708668345e-09	8.83144116619968
ENSG00000151615	1.9970572116363154e-09	3.3649969140103786
ENSG00000255198	2.034304890163956e-09	8.387939760158602
ENSG00000154845	2.034304890163956e-09	8.749100343078021
ENSG00000231028	2.034304890163956e-09	5.575875393777581
ENSG00000196262	2.0531820978751053e-09	8.917330736751827
ENSG00000205022	2.0531820978751053e-09	6.871509073524629
ENSG00000165828	2.0722302054332218e-09	4.306687410972504
ENSG00000155090	2.0722302054332218e-09	8.892790859451214
ENSG00000116273	2.0722302054332218e-09	8.467814300088992
ENSG00000010818	2.0914507194724115e-09	8.821717469876237
ENSG00000183570	2.0914507194724115e-09	8.545523911540936
ENSG00000138709	2.0914507194724115e-09	8.88870087990111
ENSG00000129910	2.1501619610396697e-09	6.913963914283176
ENSG00000257392	2.1700874270612765e-09	2.2604159071872147
ENSG00000184293	2.1700874270612765e-09	8.669305762283228
ENSG00000166557	2.2104803509521115e-09	8.880520920800906
ENSG00000035720	2.2104803509521115e-09	8.860071023050395
ENSG00000119669	2.2104803509521115e-09	8.660123298079398
ENSG00000187741	2.2104803509521115e-09	8.542977669214073
ENSG00000065183	2.2104803509521115e-09	8.772637715275009
ENSG00000115604	2.2309509937620175e-09	6.897479731353111
ENSG00000119636	2.2309509937620175e-09	5.831498584630651
ENSG00000261716	2.2309509937620175e-09	8.680573195829911
ENSG00000108474	2.2516065698227824e-09	8.601115623289472
ENSG00000260231	2.272448705845267e-09	8.393449212202286
ENSG00000187446	2.2934790424411904e-09	8.858527285827156
ENSG00000272911	2.2934790424411987e-09	5.0170839376701455
ENSG00000249087	2.2934790424411987e-09	7.159988056466066
ENSG00000043591	2.2934790424411987e-09	3.8064056795023538
ENSG00000140694	2.3146992342381893e-09	8.763916524055194
ENSG00000135002	2.3361109499958004e-09	8.64731212730948
ENSG00000170456	2.3795156997933003e-09	8.900970818551418
ENSG00000143891	2.401512143069027e-09	8.451915654872598
ENSG00000078487	2.4237069290156037e-09	8.271211098683231
ENSG00000185324	2.4461017988250973e-09	8.822719974979861
ENSG00000164932	2.4461017988250973e-09	8.68975566003374
ENSG00000100031	2.4461017988251147e-09	8.758824039401464
ENSG00000143847	2.4686985085371825e-09	5.80249592854017
ENSG00000212916	2.4686985085371825e-09	8.370657295990165
ENSG00000270956	2.4914988291619274e-09	2.6441673149482448
ENSG00000232118	2.491498829161945e-09	3.923210154321654
ENSG00000175416	2.491498829161954e-09	8.775183957601874
ENSG00000179912	2.5145045468034074e-09	8.633498451435933
ENSG00000166394	2.5145045468034165e-09	8.178658172372021
ENSG00000100485	2.5377174627842602e-09	8.7761864627055
ENSG00000270344	2.5377174627842602e-09	6.363885550896796
ENSG00000266601	2.561139393771306e-09	4.686810999070697
ENSG00000198283	2.561139393771306e-09	3.262297063681754
ENSG00000165943	2.561139393771306e-09	8.761370281728329
ENSG00000267480	2.561139393771306e-09	4.024417079915162
ENSG00000148357	2.584772171902225e-09	5.0204617175092485
ENSG00000148690	2.584772171902243e-09	8.71892674900407
ENSG00000100883	2.584772171902243e-09	8.854437306277056
ENSG00000237436	2.584772171902243e-09	5.386846373424152
ENSG00000119979	2.608617644913144e-09	8.60695356392807
ENSG00000160972	2.608617644913144e-09	8.31023014870666
ENSG00000122705	2.608617644913144e-09	8.811993773552793
ENSG00000165730	2.608617644913144e-09	7.428951673136506
ENSG00000090565	2.608617644913144e-09	8.705654305250135
ENSG00000118518	2.632677676267163e-09	8.75419282773175
ENSG00000174171	2.632677676267163e-09	8.257654471928445
ENSG00000133056	2.632677676267163e-09	8.70256683080366
ENSG00000176473	2.632677676267163e-09	7.886251948845661
ENSG00000265678	2.632677676267163e-09	5.324749018400858
ENSG00000197302	2.632677676267163e-09	8.516689830824964
ENSG00000269902	2.632677676267163e-09	6.936832552818462
ENSG00000272869	2.632677676267163e-09	4.477054758424269
ENSG00000175697	2.6814489472714965e-09	5.427556551377728
ENSG00000128610	2.7061639936554764e-09	4.892648804001372
ENSG00000204396	2.7061639936555054e-09	8.707659315457386
ENSG00000167842	2.731101212114574e-09	8.838077388076647
ENSG00000145040	2.7562625467127563e-09	2.439790578281873
ENSG00000228624	2.7562625467127563e-09	5.648402378639384
ENSG00000245059	2.7816499580348815e-09	3.7589133870676235
ENSG00000049618	2.7816499580348815e-09	8.823261207099476
ENSG00000228923	2.807265423322227e-09	3.136375217532618
ENSG00000260910	2.8331109366098e-09	7.27164428327115
ENSG00000152377	2.8331109366098e-09	5.404281532859368
ENSG00000249584	2.83311093660982e-09	2.088357261782733
ENSG00000176845	2.83311093660982e-09	8.199702127495648
ENSG00000271780	2.83311093660982e-09	6.908871799533811
ENSG00000100425	2.8591885088645223e-09	8.75064408030126
ENSG00000232633	2.8855001681241166e-09	4.956069318558085
ENSG00000234537	2.8855001681241166e-09	3.7979511181476138
ENSG00000149657	2.912047959637913e-09	8.687209417706876
ENSG00000132953	2.938833946007924e-09	8.797177592575624
ENSG00000235172	2.938833946007924e-09	4.350571023437405
ENSG00000162882	2.965860207331582e-09	6.584172344968725
ENSG00000062524	3.0206419635701426e-09	8.800726340006113
ENSG00000255566	3.0206419635701426e-09	6.665151934197414
ENSG00000176659	3.0484017074559546e-09	5.162779340962787
ENSG00000072201	3.0484017074559654e-09	6.85768444327619
ENSG00000160961	3.0484017074559654e-09	8.56142255675733
ENSG00000146094	3.076410224530509e-09	8.90506079810152
ENSG00000120889	3.1046696845466975e-09	8.785910159028942
ENSG00000134986	3.1046696845466975e-09	7.960166986499516
ENSG00000058668	3.1331822756323883e-09	8.848803589503715
ENSG00000054983	3.1331822756323883e-09	8.662669540406263
ENSG00000019995	3.1331822756323883e-09	8.770091472948145
ENSG00000121104	3.1331822756323883e-09	8.763916524055194
ENSG00000224462	3.1619502044408877e-09	3.1453555122326633
ENSG00000188825	3.1619502044408877e-09	6.977070458187011
ENSG00000019505	3.1909756963030576e-09	4.459635980632182
ENSG00000088448	3.1909756963030692e-09	8.880520920800906
ENSG00000224738	3.1909756963030692e-09	4.848139419269037
ENSG00000236810	3.1909756963030692e-09	6.702945958063627
ENSG00000260917	3.2202609953801927e-09	7.848886432154882
ENSG00000187123	3.2202609953801927e-09	5.360670545986256
ENSG00000250567	3.2498083648183135e-09	2.124633874589515
ENSG00000118162	3.249808364818348e-09	8.349586206984444
ENSG00000197818	3.249808364818348e-09	8.72147299133093
ENSG00000156206	3.249808364818348e-09	4.609972570242766
ENSG00000244061	3.3096984632198858e-09	5.491479083534798
ENSG00000137177	3.309698463219909e-09	7.589939092285996
ENSG00000070081	3.3706644823110083e-09	8.92142071630193
ENSG00000101057	3.432725226731262e-09	8.705113073130525
ENSG00000172663	3.4958998201121e-09	8.771093978051772
ENSG00000181804	3.4958998201121247e-09	8.558335082310855
ENSG00000117643	3.52791087480896e-09	8.510257832813256
ENSG00000154358	3.560207710313645e-09	8.769550240828533
ENSG00000189308	3.592792809142209e-09	8.701023093580421
ENSG00000159403	3.592792809142209e-09	8.647853359429092
ENSG00000151445	3.6256686747446096e-09	8.53171023566739
ENSG00000253476	3.6256686747446096e-09	4.484779188701441
ENSG00000213398	3.6256686747446096e-09	8.30668140127617
ENSG00000169604	3.6256686747446096e-09	6.919088823154268
ENSG00000159788	3.6256686747446096e-09	8.259659482135696
ENSG00000086848	3.65883783167546e-09	8.626862229558968
ENSG00000038382	3.65883783167546e-09	8.67848822648706
ENSG00000123684	3.65883783167546e-09	8.401007980047279
ENSG00000219565	3.6923028257663723e-09	6.340367362735894
ENSG00000245248	3.6923028257663723e-09	4.579049971868242
ENSG00000153048	3.6923028257663984e-09	8.479543006619688
ENSG00000111653	3.726066224299597e-09	8.651943338979192
ENSG00000125885	3.726066224299597e-09	8.669305762283228
ENSG00000198546	3.726066224299597e-09	8.269667361459994
ENSG00000273373	3.726066224299597e-09	7.591627634002125
ENSG00000156136	3.726066224299597e-09	8.464726825642517
ENSG00000138756	3.760130616182642e-09	8.545523911540936
ENSG00000263718	3.760130616182642e-09	3.1987699642850016
ENSG00000236444	3.760130616182642e-09	4.4328362850665215
ENSG00000116183	3.7944986121250236e-09	6.6227389806563846
ENSG00000172987	3.8641559691017154e-09	3.085725910056129
ENSG00000270018	3.8641559691017154e-09	6.38473561192291
ENSG00000162613	3.8641559691017154e-09	8.876430941250804
ENSG00000187033	3.8641559691017154e-09	5.393115698362289
ENSG00000217555	3.8641559691017154e-09	7.688158173055385
ENSG00000114770	3.8994506621700664e-09	8.735286667204475
ENSG00000243649	3.93505962372815e-09	6.058118029887715
ENSG00000148803	3.935059623728178e-09	8.409472122148339
ENSG00000262049	3.935059623728178e-09	7.693288676757146
ENSG00000070961	3.9709855761879385e-09	8.855981043500291
ENSG00000027697	4.0072312648503454e-09	8.887157142677873
ENSG00000170873	4.007231264850374e-09	8.423001615021029
ENSG00000117862	4.007231264850374e-09	8.817627490326135
ENSG00000177599	4.0437994580918665e-09	7.66830614069517
ENSG00000224843	4.0437994580918665e-09	6.259003990254204
ENSG00000102226	4.080692947552007e-09	8.839621125299884
ENSG00000248476	4.117914548322502e-09	5.855094067767267
ENSG00000126226	4.117914548322502e-09	8.72456046577741
ENSG00000178722	4.155467099138102e-09	5.392986861032583
ENSG00000264016	4.155467099138102e-09	4.322119547058267
ENSG00000233862	4.193353462568445e-09	5.706996189290713
ENSG00000170190	4.2315765252120565e-09	7.239925983468831
ENSG00000145354	4.2315765252120565e-09	8.779273937151975
ENSG00000053254	4.2315765252120565e-09	8.88870087990111
ENSG00000134900	4.270139197891283e-09	8.84625734717685
ENSG00000182195	4.270139197891283e-09	4.865540621158346
ENSG00000272668	4.387894351866408e-09	5.970598911702517
ENSG00000134007	4.4278450643067135e-09	3.3862830339279797
ENSG00000110047	4.468150311191722e-09	8.772096483155398
ENSG00000259758	4.508813152872142e-09	8.810991268449168
ENSG00000155287	4.5912239903982635e-09	8.791543875802283
ENSG00000244184	4.5912239903982635e-09	4.151226044470819
ENSG00000136688	4.632978235945896e-09	4.641887424555691
ENSG00000138468	4.632978235945929e-09	8.794631350248759
ENSG00000223552	4.675102576113434e-09	4.7479806666957645
ENSG00000254675	4.675102576113467e-09	2.9228701425854684
ENSG00000269961	4.675102576113467e-09	5.113930149024432
ENSG00000178078	4.7176002015129965e-09	8.118772257208128
ENSG00000134318	4.717600201513047e-09	8.78336391670208
ENSG00000171421	4.717600201513047e-09	8.543314677468429
ENSG00000226957	4.760474329445451e-09	2.855543667754378
ENSG00000125826	4.803728204116089e-09	8.811993773552793
ENSG00000213888	4.803728204116089e-09	6.366802964115559
ENSG00000203666	4.803728204116089e-09	8.39445171730591
ENSG00000183248	4.803728204116089e-09	5.756549468858467
ENSG00000260425	4.847365096852384e-09	5.31717719294726
ENSG00000115977	4.847365096852384e-09	8.256314958570462
ENSG00000226352	4.891388306323454e-09	5.35971712517934
ENSG00000174514	4.891388306323454e-09	6.998546749054158
ENSG00000230921	4.9358011587608955e-09	2.9843239281583687
ENSG00000120685	4.980607008181565e-09	8.827351186649578
ENSG00000258199	4.980607008181565e-09	6.158045080505742
ENSG00000241769	4.980607008181565e-09	8.593601161038539
ENSG00000271734	5.025809236612496e-09	4.093445277985809
ENSG00000241058	5.117416500021006e-09	8.279905156020952
ENSG00000227425	5.117416500021043e-09	2.757227002860136
ENSG00000146216	5.1638284411468975e-09	5.766118626943763
ENSG00000179431	5.1638284411468975e-09	6.394175327341144
ENSG00000100439	5.210650574040912e-09	8.681575700933536
ENSG00000171988	5.210650574040912e-09	8.8682509821506
ENSG00000167779	5.210650574040912e-09	5.8514119297455
ENSG00000258900	5.25788642420873e-09	5.919464625073765
ENSG00000179832	5.305539546550085e-09	8.518233568048203
ENSG00000248202	5.353613525595903e-09	3.4273882435200758
ENSG00000186275	5.353613525595922e-09	8.171684942240699
ENSG00000119737	5.353613525595922e-09	7.2471657808958705
ENSG00000262001	5.40211197574722e-09	4.075777854150482
ENSG00000039523	5.40211197574722e-09	8.814540015879658
ENSG00000150779	5.402111975747258e-09	8.699018083373169
ENSG00000167280	5.45103854151585e-09	8.839621125299884
ENSG00000226124	5.500396897766871e-09	7.112238160625526
ENSG00000186051	5.500396897766871e-09	4.661006574837881
ENSG00000230131	5.500396897766871e-09	6.094401375443233
ENSG00000198625	5.500396897766891e-09	8.892790859451214
ENSG00000207721	5.600423834412375e-09	7.849262134627715
ENSG00000129354	5.65109991851393e-09	3.096499333915079
ENSG00000145246	5.65109991851393e-09	8.839621125299884
ENSG00000005812	5.65109991851393e-09	8.790541370698659
ENSG00000173269	5.7022228010105254e-09	5.391033263221613
ENSG00000259331	5.805824314387336e-09	2.0037394819527745
ENSG00000096746	5.805824314387336e-09	8.876430941250804
ENSG00000154277	5.805824314387336e-09	7.967545219060214
ENSG00000157617	5.8583107017455596e-09	8.78336391670208
ENSG00000141012	5.911259400968882e-09	8.577241242838129
ENSG00000122483	5.911259400968882e-09	8.39874592072127
ENSG00000119772	5.964674371335096e-09	8.76546026127843
ENSG00000143498	5.964674371335096e-09	8.288032289867655
ENSG00000270116	5.964674371335096e-09	4.201870873150984
ENSG00000112981	6.018559605007473e-09	4.678031386096281
ENSG00000055813	6.018559605007473e-09	4.879267796414856
ENSG00000185917	6.072919127298635e-09	8.529243952476127
ENSG00000141664	6.072919127298635e-09	8.130932399749023
ENSG00000077254	6.072919127298635e-09	8.810991268449168
ENSG00000151690	6.127756996936593e-09	8.801267572125727
ENSG00000229539	6.183077306333268e-09	5.63317463383918
ENSG00000235653	6.183077306333268e-09	2.8414662790368714
ENSG00000050820	6.183077306333268e-09	8.42362280627624
ENSG00000182601	6.23888418185454e-09	7.256020963810942
ENSG00000171621	6.295181784092579e-09	6.800652566965726
ENSG00000261037	6.295181784092579e-09	5.743626350872581
ENSG00000271430	6.295181784092602e-09	8.362938609873975
ENSG00000101412	6.351974308140706e-09	8.551157628314275
ENSG00000203691	6.351974308140706e-09	6.223974485081908
ENSG00000133739	6.351974308140706e-09	8.668303257179602
ENSG00000138336	6.351974308140706e-09	8.488805429959118
ENSG00000249995	6.409265983869235e-09	2.937687688539542
ENSG00000159335	6.409265983869235e-09	8.53888768966397
ENSG00000225889	6.409265983869235e-09	8.900970818551418
ENSG00000165168	6.409265983869304e-09	8.900970818551418
ENSG00000199023	6.409265983869304e-09	3.5287683236788716
ENSG00000250331	6.4670610762050625e-09	2.7404208230443543
ENSG00000232324	6.467061076205154e-09	3.4922240711721644
ENSG00000151914	6.467061076205154e-09	8.909150777651623
ENSG00000143199	6.5253638854120205e-09	6.104240876687549
ENSG00000273008	6.525363885412067e-09	6.523661084889314
ENSG00000141258	6.525363885412067e-09	8.77827143204835
ENSG00000169689	6.525363885412067e-09	8.512804075140117
[truncated: 3,251 more rows]
