# Supplementary material for: Machine learning predicts treatment sensitivity in multiple myeloma based on molecular and clinical information coupled with drug response
Source: PLoS One. 2021 Jul 28;16(7):e0254596. doi: 10.1371/journal.pone.0254596 (PMC8318243; doi:10.1371/journal.pone.0254596)
Supplement: S1 File — (ZIP) [file pone.0254596.s004.zip › Supplementary Material 1/metrics.csv]

experiment	marker	train_auc	valid_auc	train_loss	valid_loss	execution_time
0	13q14	0.9995373124462952	0.9948979591836735	0.14099770409455162	0.16902534614375903	128.4951946735382
1	13q14	0.9924648026968075	0.9387755102040817	0.2389014909748578	0.36455388559792523	159.5012402534485
2	13q14	0.9938032916914535	0.9910714285714286	0.21337121874813567	0.21164072845038936	140.205988407135
3	13q14	0.9966289906801507	0.9413265306122449	0.1785720730942884	0.3468004854299857	166.49063229560852
4	13q14	0.9992624039076202	0.9711934156378601	0.1454477430159953	0.23823029504915538	155.51700949668884
5	13q14	0.9985575898637906	0.9657064471879286	0.1442867982507704	0.26247294125954035	161.71782112121582
6	13q14	0.9954760773000705	0.9725651577503429	0.1869191625112042	0.24951344623055657	161.4905743598938
7	13q14	0.9977544296743104	0.9561042524005486	0.15042369058207816	0.2758211539067874	168.77193546295166
8	13q14	0.9955252503728957	0.9465020576131686	0.1804782593674853	0.3083670321490952	151.83570957183838
9	13q14	0.9985575898637906	0.9657064471879288	0.16358787053688836	0.23891308976277392	163.70267844200134
0	13q34	0.9980130570536474	0.967741935483871	0.16691158827185026	0.24020263413721274	122.79939293861389
1	13q34	0.9948907181379506	0.944516129032258	0.1776166959071273	0.296905995527887	113.96306729316711
2	13q34	0.9933457545914294	0.9840000000000001	0.17210870012563734	0.22484840243380472	125.77928423881531
3	13q34	0.9972883949960074	0.9666666666666667	0.16396165960529457	0.27180492958968305	155.75246620178223
4	13q34	0.9968059622038861	0.8973333333333333	0.14967021971193084	0.3997643446027848	144.243230342865
5	13q34	0.9992513973915358	0.9666666666666666	0.1163049355885194	0.2653888331964093	155.38355469703674
6	13q34	0.9987745098039216	0.9930555555555556	0.13545598120441998	0.17699602717454918	139.38224339485168
7	13q34	0.9992382087970323	0.9944444444444445	0.13129843597472077	0.15461666392706372	144.69100975990295
8	13q34	0.992067435082141	0.9763888888888889	0.20138670806622008	0.25648898851937346	147.2877471446991
9	13q34	0.9949821144674086	0.9972222222222222	0.2067719813285501	0.20997757690311472	145.9752070903778
0	17p13	0.9445582877959927	0.806547619047619	0.2427577635744615	0.3038233177781579	100.05542159080505
1	17p13	0.9621660595021251	0.8898809523809523	0.2394922098903722	0.33086352513439593	105.85720610618591
2	17p13	0.9700971463266546	0.8541666666666667	0.20965005563744882	0.31999369105394576	103.76197052001953
3	17p13	0.9776487553126898	0.8154761904761904	0.17907092005701347	0.33569604735323955	112.78907346725464
4	17p13	0.9450895567698846	0.8125	0.2161714509732376	0.29865133200188665	101.52108597755432
5	17p13	0.9190194292653309	0.7380952380952381	0.2560301243996819	0.3381214094712675	101.3358645439148
6	17p13	0.9444444444444444	0.7827380952380952	0.22643534263253268	0.3044688673575594	96.22514081001282
7	17p13	0.9602686703096539	0.8214285714285714	0.22323569348468947	0.2911660012005019	99.0500156879425
8	17p13	0.9559438470728793	0.71875	0.1988529823787449	0.29039001066396836	94.09909200668335
9	17p13	0.9392174432497014	0.9583333333333333	0.25652777265013965	0.22863385451807042	92.87264323234558
0	1q21	0.9993822674418604	0.9541666666666666	0.1654837944299861	0.28828137491572686	135.99110412597656
1	1q21	0.9980741279069768	0.9569444444444445	0.16756868783273923	0.2848575477530279	137.23609447479248
2	1q21	0.988096098265896	0.9956140350877193	0.25574584584777316	0.2832739112378201	133.3321738243103
3	1q21	0.9977781791907514	0.9751461988304093	0.18229266424547586	0.23474045530013027	136.45585012435913
4	1q21	0.9974530346820809	0.9663742690058479	0.18425483168357476	0.28431914013330795	134.65741348266602
5	1q21	0.9966040462427745	0.945906432748538	0.20280489129786217	0.3353583176783484	136.0734269618988
6	1q21	0.996308501251508	0.9909774436090225	0.17695681348226108	0.1932047208042807	126.88938498497009
7	1q21	0.9979831811715556	0.9443609022556391	0.1619902672639535	0.2799969878165125	136.12149810791016
8	1q21	0.9993697441161111	0.9488721804511279	0.1548819009710169	0.299427168346033	131.89205026626587
9	1q21	0.9985414078115715	0.9488721804511278	0.18610149060619402	0.32402032800266845	130.2653193473816
0	11p15	0.994181831043203	0.948299319727891	0.18566095652762138	0.3416567516453423	176.12025952339172
1	11p15	0.9870727005853538	0.9537414965986394	0.21054183814323285	0.27857095080139377	175.39098286628723
2	11p15	0.9965869100040674	0.9183673469387755	0.16408498187296164	0.33588586214577043	178.1768720149994
3	11p15	0.9956673209896193	0.9687074829931973	0.1806008936928203	0.2761400146751355	176.7342085838318
4	11p15	0.9920582047685834	0.9397058823529412	0.20057973458452935	0.29671058871462314	170.85372853279114
5	11p15	0.9950736325385694	1.0	0.18571888024128103	0.18940753441151081	177.67499041557312
6	11p15	0.9810659186535764	0.9470588235294117	0.27586080641959443	0.31270353647477667	171.37524843215942
7	11p15	0.991882889200561	0.9544117647058824	0.20416837453224698	0.35706171792296676	189.93408584594727
8	11p15	0.9938464235624124	0.8735294117647058	0.19373279036372543	0.39735913920778543	178.51510667800903
9	11p15	0.993460729312763	0.913235294117647	0.21101379031174958	0.35939705956544304	185.16756987571716
0	15q15	0.9990738750062017	0.983397190293742	0.11602481635254706	0.2026857393326972	242.2929265499115
1	15q15	0.9991896406304265	0.9859514687100894	0.11961040257194294	0.20191353263248693	241.3684811592102
2	15q15	0.9989127928046652	0.9894179894179894	0.13311325182610473	0.19991179796484207	243.64906311035156
3	15q15	0.9993575593845749	0.9523809523809524	0.11084019416513012	0.28728386835534575	243.60962009429932
4	15q15	0.9987810101143215	0.9735449735449736	0.13454297907932963	0.24578916786651406	243.22254085540771
5	15q15	0.9955358613646097	0.9748677248677249	0.19323371726081065	0.2719089233102071	245.9673593044281
6	15q15	0.9939140419947508	0.9890109890109889	0.20132271930242723	0.24174662619342563	239.35143399238586
7	15q15	0.9999507874015748	0.9642857142857143	0.09686207766519024	0.21504857300810995	268.772189617157
8	15q15	0.9985728346456693	0.9835164835164836	0.1352564396817267	0.24619064170503765	282.0145125389099
9	15q15	0.996768372703412	0.9903846153846154	0.17760750919873888	0.19862664048726314	245.14835381507874
0	19q13	0.9964082362288136	0.9553001277139208	0.1773471764229129	0.2614357401656991	246.08589482307434
1	19q13	0.9972358315677967	0.9974457215836526	0.16380142884832108	0.17429729436631058	219.2133252620697
2	19q13	0.995464777542373	0.9693486590038314	0.18233549844355157	0.2944862390277679	235.30406212806702
3	19q13	0.9969178533755274	0.9244031830238728	0.1691054781591116	0.35384611781553693	232.5049591064453
4	19q13	0.9844903744725738	0.9734748010610079	0.23870622379994264	0.26278470364208584	223.27577209472656
5	19q13	0.9930059597103876	0.9615384615384616	0.18841573031707756	0.2894177502986856	229.25671577453613
6	19q13	0.9922343167676368	0.9505494505494505	0.2288994311223995	0.345943976164309	233.6742844581604
7	19q13	0.9951238733192139	0.9821428571428572	0.16010924545466268	0.20825081092811543	239.53546166419983
8	19q13	0.9954193961483525	0.9271978021978022	0.178149773539374	0.3479430283737164	235.73167490959167
9	19q13	0.9929567059055311	0.9848901098901099	0.2000737110486832	0.25986802477052745	235.23525404930115
0	20q13	0.981829980532122	0.9308176100628931	0.10311595552762702	0.1532377645500497	89.6604175567627
1	20q13	0.9781218132937796	0.8553459119496856	0.11514817241750815	0.1801209235187096	89.34959959983826
2	20q13	0.9778908418131359	0.891025641025641	0.11712645240984085	0.1746420155860392	90.19015645980835
3	20q13	0.9738205365402405	0.8589743589743589	0.12154702226598565	0.19759711813939562	91.45924019813538
4	20q13	0.9754856614246068	0.8717948717948717	0.12226652609738752	0.17723056041326982	96.99773073196411
5	20q13	0.9961147086031452	0.596153846153846	0.09281435925330027	0.217180948807983	94.17124676704407
6	20q13	0.9868794326241135	0.701923076923077	0.10720933797239778	0.1613756154082737	102.4611930847168
7	20q13	0.9902482269503545	0.7692307692307692	0.11427210661259857	0.1535529697520397	95.75277137756348
8	20q13	0.9644060283687943	0.75	0.12488054837481072	0.1390267654341375	92.30953454971313
9	20q13	0.9920212765957448	0.7788461538461539	0.0887741079202341	0.1649917562305467	107.864737033844
0	21q22	0.996590611067401	0.9790940766550523	0.1912910580070444	0.28337349546286156	114.57902598381042
1	21q22	0.9985357111635632	0.9982578397212544	0.15407534756971766	0.18902422455390522	112.6294493675232
2	21q22	0.9970932773843868	0.980836236933798	0.2233991335817027	0.27022456168069514	116.62697649002075
3	21q22	0.9991257977095901	0.9982578397212544	0.16132380250306624	0.20450273817971526	117.76402854919434
4	21q22	0.9968747268117842	0.9616724738675958	0.20705400462086387	0.2834162971325639	116.93751311302185
5	21q22	0.9988853920797272	0.9494773519163764	0.18073618544782083	0.28316704080739236	118.21856474876404
6	21q22	0.9990165224232888	1.0	0.14278329702673379	0.2082608117716381	120.46440505981445
7	21q22	0.99825159541918	0.9512195121951219	0.21106813149245782	0.3387364708587432	121.50090479850769
8	21q22	0.9990894308943089	0.9849906191369606	0.18670195422225408	0.20741571679668086	115.13504409790039
9	21q22	0.9998699186991871	0.9118198874296436	0.11306372764376305	0.30784980438467846	121.62408137321472
0	3q21	0.9967040321231387	0.9327956989247312	0.19241079017571264	0.3434404612786876	179.62383198738098
1	3q21	0.9991467291283253	0.9865591397849462	0.19564795137894594	0.2632204528360276	165.26630306243896
2	3q21	0.9991467291283253	0.9368279569892474	0.190478371027658	0.3461100104595728	158.52645993232727
3	3q21	0.99611845407395	0.9301075268817204	0.2343227597141596	0.36869211811855335	173.5171239376068
4	3q21	0.9995482683620546	0.9193548387096775	0.17534029391623504	0.3924187874607918	173.335284948349
5	3q21	0.9968044169315711	0.9905913978494624	0.2246186560146862	0.26719929761573696	171.40049982070923
6	3q21	0.9987117282917852	0.9690860215053764	0.20174796627026756	0.29739733980895616	170.52420377731323
7	3q21	0.9974736489877866	0.9758064516129032	0.20907806038794974	0.2750134151246796	170.82927465438843
8	3q21	0.9977246110088673	0.967741935483871	0.2073821192820668	0.3076978515846181	174.144052028656
9	3q21	0.9956358688437541	0.9898550724637681	0.24313248092325387	0.295822415314441	168.02861547470093
0	5q31	0.9985632183908045	0.9933687002652519	0.12443639436414494	0.1625908091717074	244.77606916427612
1	5q31	0.9969282600079271	0.9641909814323607	0.17112266251580313	0.2495239783080417	241.0686321258545
2	5q31	0.9991577487118509	0.9628647214854111	0.11124825872247773	0.23605417820411764	241.121440410614
3	5q31	0.9960199497952174	0.9920424403183024	0.15592313688418347	0.2076757231165342	243.63195943832397
4	5q31	0.9989595719381688	0.9535809018567639	0.11326606655403296	0.2261678298959932	240.7210295200348
5	5q31	0.9912141630334257	0.980106100795756	0.2060621471584368	0.26194989001403485	245.9128975868225
6	5q31	0.9953428458184701	0.9694960212201591	0.17348853298076286	0.2508234528281996	251.43520402908325
7	5q31	0.9966309948474039	0.986737400530504	0.15050250192676945	0.19837353612595426	257.1297221183777
8	5q31	0.9949846249979445	0.9227586206896552	0.19969399759336462	0.3925412329008537	262.0399260520935
9	5q31	0.9982076200812326	0.9724137931034482	0.1343997486580311	0.26585887777634437	252.3584063053131
0	7q22	0.9973293977089043	0.9768707482993197	0.17748815369736473	0.29750306512609964	191.69028997421265
1	7q22	0.9979510349900178	0.9509803921568627	0.1545091231862859	0.3210152960225063	186.5863778591156
2	7q22	0.996199782844734	0.984593837535014	0.15805833642637035	0.21025960379702716	167.2771725654602
3	7q22	0.9949739063430353	0.9663865546218486	0.18165293542575423	0.2512238980879491	174.36612224578857
4	7q22	0.993818079927148	0.9873949579831932	0.1827721702955636	0.21711353148194196	174.26478123664856
5	7q22	0.9969353087457532	1.0	0.17735902210119645	0.1675833339410853	170.74274063110352
6	7q22	0.9955167945080734	0.9621848739495797	0.18663427650962527	0.31547750611254716	178.59290075302124
7	7q22	0.9929453569997736	0.9191176470588236	0.22183313651198372	0.3764511780809542	178.95403218269348
8	7q22	0.9862913480464734	0.9970588235294118	0.26694946615309606	0.25497664487397603	166.7581980228424
9	7q22	0.9982755317110558	0.9088235294117648	0.15557609305437728	0.332826828669218	175.16942834854126
0	9q33	0.9943751900273639	0.9456521739130435	0.20733455027420575	0.2744453408391086	229.71907830238342
1	9q33	0.9954562345866694	0.9728260869565217	0.18258760181833145	0.24811179082680032	207.26644802093506
2	9q33	0.990034120468903	0.9361413043478262	0.2336738659528355	0.34429996059688056	208.23390698432922
3	9q33	0.991520556737948	0.9375	0.20998088491001476	0.36302271663167407	215.47935724258423
4	9q33	0.9905577514273166	0.9402173913043479	0.22757484111018883	0.35995955015761166	218.80460691452026
5	9q33	0.979696631870545	0.9470108695652174	0.3076035257460645	0.3325354585712433	214.41165447235107
6	9q33	0.9891557717644675	0.9673913043478262	0.22607005883956008	0.29234579787452397	205.24983930587769
7	9q33	0.9933279281105368	0.9008152173913044	0.19283809847119357	0.3679652489549324	209.6821734905243
8	9q33	0.992627379689946	0.9593267882187938	0.2060455759021653	0.29177834415838294	224.37783885002136
9	9q33	0.9851369321146628	0.9523141654978962	0.26648183646065604	0.34908371833049373	228.13821172714233
0	t_11_14_ccnd1	1.0	1.0	0.022911837101424724	0.02136819269784504	226.4019536972046
1	t_11_14_ccnd1	1.0	0.9958677685950413	0.031005018014488697	0.0759399994149926	216.1128213405609
2	t_11_14_ccnd1	1.0	1.0	0.0187906226825095	0.07153664917772054	223.47171568870544
3	t_11_14_ccnd1	1.0	1.0	0.024999495124279607	0.043789349667125346	215.88524794578552
4	t_11_14_ccnd1	1.0	1.0	0.04934716644502242	0.064996083086441	224.24403500556946
5	t_11_14_ccnd1	1.0	1.0	0.04083969346381432	0.06954900029052154	221.32504534721375
6	t_11_14_ccnd1	0.9999728467470403	0.9977272727272728	0.04242303997321535	0.07530617646444092	228.95710682868958
7	t_11_14_ccnd1	1.0	1.0	0.021688066248776623	0.03956368535949043	205.60965657234192
8	t_11_14_ccnd1	1.0	1.0	0.041577815000002995	0.05658621910627636	207.86587762832642
9	t_11_14_ccnd1	1.0	1.0	0.0417157287688229	0.06287790670599039	214.08906507492065
0	t_14_16_maf	1.0	1.0	0.02360070962351302	0.02237871916948302	115.62488746643066
1	t_14_16_maf	1.0	1.0	0.02703915122014131	0.041073476832724776	116.50889229774475
2	t_14_16_maf	0.9990822881615172	1.0	0.036181015960040724	0.08072546752257904	118.3558714389801
3	t_14_16_maf	1.0	0.9935897435897435	0.02692062918961779	0.06938462752817758	111.87881422042847
4	t_14_16_maf	0.9999999999999999	1.0	0.047243519395567604	0.05171161953146786	118.61439108848572
5	t_14_16_maf	0.9999026669262214	0.9903846153846154	0.025854997377918344	0.07844519632971429	115.01677322387695
6	t_14_16_maf	0.9998053338524431	1.0	0.043095367700735965	0.05962877228710406	117.17502474784851
7	t_14_16_maf	1.0	1.0	0.02093046407768759	0.0488393314054826	119.1579008102417
8	t_14_16_maf	1.0	1.0	0.021215765281527778	0.028853460251749195	116.72388458251953
9	t_14_16_maf	1.0	1.0	0.036975826658550204	0.05503494625696207	121.37232780456543
0	t_4_14_whsc1	1.0	1.0	0.00983504137309545	0.0207783684547801	192.3030891418457
1	t_4_14_whsc1	1.0	1.0	0.018233260723613164	0.028987325827907428	209.46965861320496
2	t_4_14_whsc1	1.0	1.0	0.013686374598244557	0.02382880021885476	201.56065344810486
3	t_4_14_whsc1	1.0	1.0	0.009415726108039939	0.02855837859175347	197.91073155403137
4	t_4_14_whsc1	1.0	1.0	0.020770146673283873	0.018830312260718195	198.3644893169403
5	t_4_14_whsc1	0.9999999999999999	1.0	0.009357423596131724	0.031230135655787604	211.99650120735168
6	t_4_14_whsc1	1.0	1.0	0.00898388148613807	0.06450066597809477	195.40378212928772
7	t_4_14_whsc1	1.0	1.0	0.005714827689799614	0.0064335903271717804	212.40086460113525
8	t_4_14_whsc1	1.0	1.0	0.019540167279202103	0.03652318887268042	208.94557905197144
9	t_4_14_whsc1	1.0	1.0	0.015952463465052056	0.016122821035096754	216.56370162963867
0	t_8_14_myc	0.9528711484593837	0.8617021276595744	0.2419033699616489	0.3094538354685612	108.92856407165527
1	t_8_14_myc	0.9561624649859944	0.6808510638297873	0.23543380374559464	0.4037586998154784	106.29608345031738
2	t_8_14_myc	0.9680672268907563	0.9069148936170213	0.24622249637233154	0.2843950297845378	102.5761706829071
3	t_8_14_myc	0.9350490196078431	0.8537234042553191	0.2631050831443445	0.3310096653963752	107.11869955062866
4	t_8_14_myc	0.9540266106442578	0.9202127659574468	0.24214490969016514	0.2857101543923606	105.90319347381592
5	t_8_14_myc	0.9577030812324929	0.8271276595744681	0.24630906105242897	0.33210612926594896	100.24061298370361
6	t_8_14_myc	0.961456176673568	0.8267477203647416	0.22684662491356078	0.3124703423044848	103.11696743965149
7	t_8_14_myc	0.9538021962890288	0.9254658385093167	0.23839111093419124	0.26424607769320174	103.55182075500488
8	t_8_14_myc	0.9410478846087644	0.8385093167701863	0.25933897487564217	0.2929990666099399	105.38770461082458
9	t_8_14_myc	0.9441633102688561	0.84472049689441	0.2534494290581343	0.31022412454915876	105.22627782821655
0	hyperdiploid_flag	0.9945023148148149	0.9696969696969697	0.16953046976647954	0.24636425939253112	233.1959342956543
1	hyperdiploid_flag	0.9965058687834996	0.8858695652173912	0.1635569469379386	0.3877612028237073	254.59145402908325
2	hyperdiploid_flag	0.9954372752561231	0.983695652173913	0.19638517739179165	0.2604713492607096	248.92955422401428
3	hyperdiploid_flag	0.9838184408711582	0.9891304347826086	0.24475167857468566	0.25377659832753047	249.6208152770996
4	hyperdiploid_flag	0.9935036298256327	0.9714673913043479	0.1721541715285844	0.22819770618210772	244.91499876976013
5	hyperdiploid_flag	0.9977949657371599	0.9252717391304348	0.1475591517979584	0.313862493472301	242.06518959999084
6	hyperdiploid_flag	0.9952167718298393	0.9959239130434783	0.16900855840984405	0.21011484317140175	249.76315474510193
7	hyperdiploid_flag	0.9958477508650518	0.9417613636363636	0.17576616623493158	0.29762491200994357	234.53603339195251
8	hyperdiploid_flag	0.9967085830027851	0.9289772727272727	0.1596476760572537	0.4253341817739874	262.0513732433319
9	hyperdiploid_flag	0.9973331082791798	0.9857954545454546	0.1538061995050136	0.19789301182439584	245.41134023666382
