# Supplementary material for: Machine learning predicts treatment sensitivity in multiple myeloma based on molecular and clinical information coupled with drug response
Source: PLoS One. 2021 Jul 28;16(7):e0254596. doi: 10.1371/journal.pone.0254596 (PMC8318243; doi:10.1371/journal.pone.0254596)
Supplement: S1 File — (ZIP) [file pone.0254596.s004.zip › Supplementary Material 1/t_11_14_ccnd1/selected_genes_experiment_6.csv]

gene	pvalue	entropy
ENSG00000110092	9.639271632252082e-66	8.790000138579044
ENSG00000197119	3.2034816560810537e-31	7.88145520752917
ENSG00000153064	2.954664619022825e-30	8.7761864627055
ENSG00000185100	3.9764842622961257e-29	6.770532430768697
ENSG00000181690	4.9271842298843114e-29	8.016318882175538
ENSG00000235501	1.5790535762895015e-28	5.803672524250181
ENSG00000117519	1.8288999425654865e-28	8.038545003084593
ENSG00000078725	1.9842629569458336e-28	4.320098407807037
ENSG00000183023	7.146551395331315e-28	8.413073694832331
ENSG00000105173	3.1772845900582632e-27	8.688753154930115
ENSG00000255760	4.3001417918884124e-27	5.810591870447504
ENSG00000105810	4.7306281714134405e-27	8.793087613025522
ENSG00000170919	6.814884597795069e-27	8.273216108890482
ENSG00000082512	8.779459427275713e-27	8.601319847154729
ENSG00000249184	1.2426718231482802e-26	6.576173154784606
ENSG00000135253	1.7850097274557113e-26	8.522527771463562
ENSG00000227372	2.0561636949144895e-26	8.664674550613515
ENSG00000170921	2.2592388563706617e-26	8.357860593840494
ENSG00000188818	5.255966117491112e-26	8.321293358388084
ENSG00000141150	5.507414093164349e-26	5.457824343921795
ENSG00000111666	8.644088066652571e-26	8.660123298079398
ENSG00000136152	9.635219268342461e-26	8.84062363040351
ENSG00000166268	1.8441458204258372e-25	6.692191464554122
ENSG00000186056	2.0541432398370226e-25	8.419532826726137
ENSG00000134243	3.207718340520125e-25	8.775982238840244
ENSG00000207954	3.6822667852511006e-25	5.878466754227402
ENSG00000184083	6.287016426078922e-25	8.286878386152274
ENSG00000165801	7.211228126779524e-25	8.725562970881034
ENSG00000228031	9.198625663891363e-25	5.700442043603931
ENSG00000188153	9.339474612920681e-25	8.166780570889241
ENSG00000196576	1.1906736480303455e-24	8.866707244927362
ENSG00000173273	1.3441321801740961e-24	8.785164703044074
ENSG00000149295	1.661270401278206e-24	5.668826828300829
ENSG00000109046	1.661270401278206e-24	8.860071023050395
ENSG00000124222	2.1152734541528533e-24	8.864161002600497
ENSG00000104205	2.99086323122143e-24	8.438438987253411
ENSG00000174099	2.99086323122143e-24	7.8014700992675605
ENSG00000175505	3.9191707542622115e-24	7.3411866308971225
ENSG00000205683	4.980858696481473e-24	7.461641099773757
ENSG00000197183	5.3677418935116345e-24	8.526617751013662
ENSG00000175197	6.049575971344621e-24	8.660123298079398
ENSG00000203799	8.783090952847393e-24	7.786131735030011
ENSG00000257027	9.461603642383834e-24	7.872272405740117
ENSG00000197497	1.081632279048311e-23	6.141924171975602
ENSG00000187824	1.081632279048311e-23	8.402755941135773
ENSG00000261786	1.0978231249531871e-23	8.781278947359228
ENSG00000089169	1.0978231249531871e-23	8.215496925563437
ENSG00000110492	1.0978231249531871e-23	8.86261726537726
ENSG00000248991	1.1824495694139122e-23	6.8530302346325
ENSG00000148429	1.2180818280722933e-23	8.831441166199681
ENSG00000049319	1.3513775606536518e-23	5.286902681261395
ENSG00000272899	1.455339485309714e-23	7.883815502628207
ENSG00000180573	2.4057291529761163e-23	8.88870087990111
ENSG00000074657	2.4057291529761163e-23	8.87897718357767
ENSG00000124143	2.6282082177909597e-23	5.0809743721736735
ENSG00000114423	3.375372866088682e-23	8.516894054690221
ENSG00000258072	3.7963593656107024e-23	6.3570222491707185
ENSG00000186891	3.8525118598960154e-23	7.507991786337215
ENSG00000140297	4.145853018928464e-23	6.143434526481444
ENSG00000134138	7.335528710086896e-23	7.066690806075182
ENSG00000188859	7.44333933301453e-23	7.188368248919616
ENSG00000137747	7.663689984655786e-23	5.601115502883811
ENSG00000257951	8.487017985825455e-23	6.570732738775873
ENSG00000118971	8.866144032607518e-23	8.110145493744156
ENSG00000104921	1.0712403033501663e-22	7.998514928298094
ENSG00000271192	1.0869261399504072e-22	5.5675607437042425
ENSG00000153982	1.3319560124404483e-22	7.714279806627269
ENSG00000211448	1.4957619219229934e-22	7.577021625851013
ENSG00000166428	1.5175919695317818e-22	7.787095883500383
ENSG00000078177	1.6553563801623385e-22	8.827351186649578
ENSG00000205056	1.6794914196015597e-22	7.537040420686182
ENSG00000196562	1.703974835872883e-22	8.907607040428385
ENSG00000256594	1.83179424615018e-22	8.233371643746588
ENSG00000260296	1.912995990683004e-22	7.31693979384203
ENSG00000154102	2.375637071201496e-22	8.429717796033595
ENSG00000165804	2.410149616308032e-22	8.207288029222738
ENSG00000133872	2.5166937055047507e-22	8.913240757201724
ENSG00000111752	2.9066543659495254e-22	7.8167751217474235
ENSG00000168916	2.9915430660990276e-22	8.175656606021947
ENSG00000181619	3.554931927325888e-22	7.644451840239654
ENSG00000175106	3.9308318062784925e-22	8.429922019898848
ENSG00000155130	3.987650151533839e-22	8.909150777651623
ENSG00000165891	3.987650151533839e-22	8.339995295050102
ENSG00000165548	4.10373719296822e-22	8.431057309391576
ENSG00000136161	5.870277702541216e-22	8.821717469876237
ENSG00000058056	7.590270855776627e-22	8.463183088419278
ENSG00000250541	9.265220225641792e-22	4.351526540859288
ENSG00000259372	1.0988626275842424e-21	6.724151156366871
ENSG00000118402	1.098862627584258e-21	8.021593785873524
ENSG00000206077	1.114580800490996e-21	7.927802772575706
ENSG00000205593	1.13052147718462e-21	8.72656547598466
ENSG00000165102	1.3403435520200613e-21	8.716380506677204
ENSG00000119688	1.378880043362662e-21	8.727106708104273
ENSG00000108405	1.681120146748047e-21	8.903517060878283
ENSG00000260001	1.7539612318031325e-21	6.201238080417386
ENSG00000242866	1.8299245038434792e-21	6.6389210666642136
ENSG00000271948	2.1074257377280755e-21	6.884033270612096
ENSG00000184990	2.137367830018376e-21	8.817627490326135
ENSG00000099814	2.137367830018376e-21	8.73374292998124
ENSG00000236581	2.3590825165252818e-21	4.748610354142817
ENSG00000231711	2.3925606816910166e-21	7.404121663874237
ENSG00000133121	2.426508941457454e-21	8.39311220394793
ENSG00000231607	2.426508941457454e-21	8.063360543726615
ENSG00000188811	2.754305034677063e-21	8.802811309348963
ENSG00000249348	2.9968052792340835e-21	7.708223511088393
ENSG00000179299	3.3065267770956838e-21	7.398370641917729
ENSG00000069493	4.196839054184273e-21	8.436433977046157
ENSG00000255920	4.31606221355273e-21	3.3555475164737025
ENSG00000144040	4.6289819685343375e-21	8.585421201938333
ENSG00000156650	4.694208363952393e-21	8.833987408526543
ENSG00000119943	5.105106575716726e-21	8.448623956560867
ENSG00000117461	5.176967308110496e-21	8.643222147759378
ENSG00000256164	5.952950859013038e-21	3.562532603540163
ENSG00000165507	6.207431122209909e-21	8.776727694825112
ENSG00000239815	6.294626852584486e-21	6.16756260687244
ENSG00000207146	6.294626852584486e-21	3.913061955588463
ENSG00000169857	7.037240925166199e-21	8.726104203000647
ENSG00000008226	7.866428056790846e-21	8.606412331808457
ENSG00000144229	8.088396170911582e-21	7.304789084494902
ENSG00000189233	8.551087601544803e-21	8.819171227549372
ENSG00000183955	9.424646025566273e-21	8.723016728554171
ENSG00000188266	1.113219451706595e-20	7.974877516969681
ENSG00000005379	1.3328381460565267e-20	8.378890080343874
ENSG00000182185	1.3514073438804734e-20	7.427208985838372
ENSG00000197584	1.5952281392985586e-20	7.482306362310901
ENSG00000075073	1.8824803963096252e-20	7.006659407530713
ENSG00000243587	2.0167587684196348e-20	7.2632633761871634
ENSG00000205078	2.073084889442679e-20	7.586963677074735
ENSG00000119280	2.073084889442679e-20	8.114682277658027
ENSG00000135916	2.130966580155761e-20	8.933690654952235
ENSG00000197776	2.6553647952672508e-20	8.28219434922906
ENSG00000235949	3.2176616357528665e-20	3.9086932003348376
ENSG00000198963	3.352682656633727e-20	6.948750126355098
ENSG00000259959	3.897455361236396e-20	8.283995135571054
ENSG00000069869	4.288799688771084e-20	8.017282693060686
ENSG00000188906	4.288799688771084e-20	8.78336391670208
ENSG00000199933	4.347789970166968e-20	4.160175787219241
ENSG00000250462	4.407582550913307e-20	8.263288188701784
ENSG00000025039	4.4681882164461576e-20	8.88461090035101
ENSG00000158458	4.849519263361284e-20	8.39445171730591
ENSG00000239704	4.9161307877714277e-20	6.698521519600561
ENSG00000233266	5.263004022799756e-20	5.010823754385002
ENSG00000272156	5.408434159318747e-20	5.668477260447506
ENSG00000145214	5.711320059181316e-20	8.722014223450545
ENSG00000267868	5.949436252250449e-20	3.3888381890671693
ENSG00000196569	6.030969488198333e-20	8.125845526470876
ENSG00000162642	6.543893659754825e-20	8.559878819534095
ENSG00000071909	6.633477872590046e-20	6.330410026561134
ENSG00000078098	6.633477872590046e-20	6.032978356774656
ENSG00000101353	6.633477872590046e-20	7.907941320822731
ENSG00000152487	6.816300104129674e-20	6.876701934895005
ENSG00000164181	7.295441642079672e-20	8.757280302178225
ENSG00000269001	8.132230282061865e-20	5.357325157586619
ENSG00000223949	8.94182170004096e-20	4.742607078762223
ENSG00000235280	9.063803349248751e-20	5.643390310507455
ENSG00000246089	1.0100758938608014e-19	7.922506064056723
ENSG00000151287	1.1720478573354526e-19	7.728667797463325
ENSG00000180447	1.2371041322623055e-19	7.373555801576973
ENSG00000214097	1.3781139426302598e-19	5.1147109807118625
ENSG00000112531	1.5144577231430074e-19	8.847801084400087
ENSG00000013619	1.732656831520635e-19	6.916829290311993
ENSG00000272121	1.9554463338088232e-19	7.1179874307512385
ENSG00000156738	2.0912202324192868e-19	7.783040114981133
ENSG00000164077	2.0912202324192868e-19	8.596688635485014
ENSG00000169116	2.328088200483226e-19	8.909150777651623
ENSG00000091490	2.591443909810514e-19	8.925510695852033
ENSG00000120798	2.8080899471842555e-19	8.702362606938404
ENSG00000135469	2.9230317605386916e-19	8.494439146732457
ENSG00000124795	3.1670462871446132e-19	8.221557366704717
ENSG00000185024	3.1670462871446132e-19	8.654489581306057
ENSG00000223878	3.1670462871446132e-19	6.131961151348269
ENSG00000058404	3.252776399596093e-19	7.0980584368764434
ENSG00000266411	3.43117659279638e-19	4.204644326258788
ENSG00000152520	3.5239694208889657e-19	8.780817674375214
ENSG00000225857	3.619241909218773e-19	5.338973693393298
ENSG00000145194	4.3036404951597245e-19	8.490810440166367
ENSG00000228933	4.478912660079839e-19	5.396240788154713
ENSG00000101638	4.78684144678357e-19	5.305995403547162
ENSG00000137309	4.78684144678357e-19	8.850347326726952
ENSG00000172766	5.253375994176242e-19	8.692843134480217
ENSG00000132478	5.394736932837484e-19	8.74346662630468
ENSG00000121797	5.613855629141338e-19	8.30645004352882
ENSG00000136928	5.764797775587493e-19	4.149156476722972
ENSG00000205106	5.841765957590207e-19	4.902200980215469
ENSG00000132640	5.841765957590207e-19	8.854437306277056
ENSG00000178852	5.919749575130997e-19	8.286027279660404
ENSG00000205659	5.998761860054686e-19	8.65503081342567
ENSG00000101605	6.495200290349208e-19	7.325388024812154
ENSG00000126775	7.414340021386328e-19	8.681114427949522
ENSG00000080947	7.613033663939981e-19	7.481254139669687
ENSG00000251249	7.920979975119353e-19	4.5896824659489015
ENSG00000259594	8.13308324710661e-19	6.611043932917689
ENSG00000258847	8.13308324710661e-19	3.9142777294066216
ENSG00000169432	8.2412298396763985e-19	8.584214472969451
ENSG00000104219	8.241229839676574e-19	8.791543875802283
ENSG00000131759	8.920600406295188e-19	8.70256683080366
ENSG00000205664	9.655259010121027e-19	7.949468256539766
ENSG00000081181	1.004469533425331e-18	6.359576679429143
ENSG00000181192	1.0870719418503922e-18	8.793087613025522
ENSG00000226823	1.101476934408678e-18	6.496441315731723
ENSG00000021826	1.1160705104238502e-18	7.9807626714862
ENSG00000205832	1.191953570146195e-18	5.664515440360263
ENSG00000260027	1.3241010583494133e-18	7.072292775434962
ENSG00000150667	1.3593385459154148e-18	6.936885421885358
ENSG00000002586	1.4707052830461047e-18	8.203892146177175
ENSG00000186369	1.52972224234955e-18	4.220653047568841
ENSG00000230516	1.6120652807776885e-18	3.2287647723891335
ENSG00000140474	1.6548638795430385e-18	8.90506079810152
ENSG00000198890	1.6766822258620162e-18	8.21346297811569
ENSG00000260725	2.0401900596520107e-18	6.349301643712936
ENSG00000163536	2.0401900596520107e-18	8.723016728554171
ENSG00000166104	2.1778727656469116e-18	5.777641838397021
ENSG00000120256	2.235481038226594e-18	8.242291447456081
ENSG00000231473	2.235481038226594e-18	5.787008647068171
ENSG00000178922	2.235481038226594e-18	8.609756855373691
ENSG00000115524	2.235481038226594e-18	8.925510695852033
ENSG00000235217	2.449218341970137e-18	6.92082796332323
ENSG00000261159	2.7539117225052355e-18	7.769942957851961
ENSG00000047597	2.7539117225052355e-18	8.71892674900407
ENSG00000100167	2.7899961051453744e-18	7.830086259719836
ENSG00000184381	2.9010751195420724e-18	8.719929254107694
ENSG00000079335	2.939063552555925e-18	8.262714211324496
ENSG00000182742	2.9775432935593744e-18	7.137990378839015
ENSG00000132965	3.0165206153900366e-18	8.389279273516586
ENSG00000267243	3.303837894842059e-18	7.54545918414844
ENSG00000250122	3.390782573263233e-18	6.637588665174824
ENSG00000141556	3.618156202334662e-18	8.779273937151975
ENSG00000132952	3.618156202334662e-18	8.73428416210085
ENSG00000254343	3.618156202334662e-18	8.259996490390053
ENSG00000147606	3.665406126647046e-18	7.009300415198645
ENSG00000144445	3.713265441667294e-18	8.647312127309478
ENSG00000181513	3.761741905702139e-18	8.727106708104273
ENSG00000137501	3.810843374510929e-18	8.390565961621064
ENSG00000185347	3.9619778544084724e-18	8.262489907463415
ENSG00000187837	4.451809283848858e-18	8.92142071630193
ENSG00000164741	4.451809283848858e-18	8.152103747869127
ENSG00000264469	4.4518092838489215e-18	6.526534322737111
ENSG00000179456	4.568531222151714e-18	8.547067648764175
ENSG00000115649	6.069890448296589e-18	8.811993773552793
ENSG00000117242	6.148651038560443e-18	7.9690924015845885
ENSG00000124196	6.148651038560443e-18	2.8631382856700314
ENSG00000164070	6.728956776099021e-18	8.07338850304674
ENSG00000164483	7.26917822150846e-18	7.746494622018195
ENSG00000221968	7.363287891501383e-18	8.645768390086241
ENSG00000255438	7.652895869370235e-18	6.370643782410878
ENSG00000104765	8.056603168628879e-18	8.805357551675828
ENSG00000135324	8.160772624950139e-18	3.1773564267910963
ENSG00000144671	8.81430986930008e-18	4.599638643900355
ENSG00000107864	8.928147462965766e-18	8.577241242838129
ENSG00000198718	9.278443061335019e-18	8.673395741833332
ENSG00000242021	9.766694003971972e-18	5.466452452795906
ENSG00000141736	1.0149450747677497e-17	7.93299529636086
ENSG00000119900	1.028029878188683e-17	8.811993773552793
ENSG00000234184	1.0547012127811673e-17	8.696187658045451
ENSG00000116497	1.1244057440779232e-17	8.828353691753202
ENSG00000189419	1.2296924982597853e-17	5.927641261504485
ENSG00000179314	1.2777419625067738e-17	6.76712667758346
ENSG00000183291	1.34470227989271e-17	8.909150777651623
ENSG00000171931	1.34470227989271e-17	4.237030263058837
ENSG00000120686	1.527639770553134e-17	8.900970818551418
ENSG00000223914	1.5472322736969162e-17	3.121876397061193
ENSG00000162989	1.5670728282852705e-17	6.987666644549326
ENSG00000075290	1.779822146588626e-17	6.3529483106963145
ENSG00000232912	1.8726927082214525e-17	6.059702795844787
ENSG00000208028	2.1534755749761735e-17	7.510546702688075
ENSG00000241852	2.353390175780264e-17	7.625165831637141
ENSG00000198353	2.6375391403830093e-17	5.189545209557248
ENSG00000152380	2.7051426719854734e-17	7.015053920263916
ENSG00000160293	2.739583007673023e-17	8.180458958714018
ENSG00000126217	2.9183843210727467e-17	7.658062947991689
ENSG00000273079	3.1482018875377585e-17	5.680063049997977
ENSG00000130592	3.2287080726042215e-17	8.900970818551418
ENSG00000182054	3.2697198171109936e-17	8.90506079810152
ENSG00000179476	3.571558775958173e-17	8.297294713207084
ENSG00000116141	3.8520505875932084e-17	5.6551292031080544
ENSG00000157110	3.9008676272881776e-17	7.362933202184736
ENSG00000255353	3.950295185364882e-17	5.617562899984657
ENSG00000235423	4.000340792657756e-17	5.381211891747899
ENSG00000234324	4.47985226856556e-17	4.550217709033309
ENSG00000070882	4.536513262610286e-17	8.784366421805704
ENSG00000254030	4.536513262610286e-17	6.4497072361841585
ENSG00000197520	4.5938814364913573e-17	5.9514030320575495
ENSG00000229196	4.651965495195318e-17	5.36406485610219
ENSG00000263931	4.770316616376814e-17	2.740171061628395
ENSG00000103260	5.340736462999399e-17	8.328213763265905
ENSG00000102710	5.5454443891290086e-17	8.720470486227306
ENSG00000108924	5.686198511277817e-17	7.300505095645714
ENSG00000249042	5.978367442062212e-17	7.719452588001817
ENSG00000188636	6.129958411282084e-17	8.098853716996977
ENSG00000153233	6.285341402902471e-17	4.971734187019627
ENSG00000224005	6.444609943691977e-17	6.403408912167371
ENSG00000236772	6.525731142195272e-17	4.391068308500253
ENSG00000205293	6.525731142195272e-17	5.8763752216818625
ENSG00000258443	6.525731142195272e-17	3.3351596769794396
ENSG00000232070	6.607859833457013e-17	5.223253704617577
ENSG00000140682	7.122490841626354e-17	5.793322683035096
ENSG00000232712	7.122490841626354e-17	5.635459501083617
ENSG00000165066	7.212025941397771e-17	4.8274239060411315
ENSG00000122417	7.870637089196371e-17	8.780276442255602
ENSG00000086619	8.482146963224597e-17	8.847801084400087
ENSG00000007516	8.588526200278338e-17	7.562556466560955
ENSG00000047230	9.607138285562267e-17	8.370116063870555
ENSG00000132780	1.0612072489682592e-16	8.866707244927362
ENSG00000108852	1.0612072489682592e-16	7.365142436257242
ENSG00000242247	1.1015082497985782e-16	8.874887204027566
ENSG00000197565	1.129210680252573e-16	7.971091800416259
ENSG00000186198	1.129210680252573e-16	4.224796801006604
ENSG00000216990	1.129210680252573e-16	4.863408859835856
ENSG00000167619	1.2316918502839964e-16	6.383636332031813
ENSG00000165516	1.2470620770408073e-16	8.864161002600497
ENSG00000260992	1.2626215063971402e-16	5.980670193709069
ENSG00000167393	1.278372434485368e-16	8.602322352258355
ENSG00000136295	1.278372434485368e-16	8.377009334866276
ENSG00000183695	1.3600818605904455e-16	4.487838590119303
ENSG00000175395	1.4291409417449295e-16	8.265293198909037
ENSG00000103021	1.4291409417449295e-16	6.341563346965173
ENSG00000178878	1.5778006492207436e-16	8.133331389066539
ENSG00000138109	1.6373961521839843e-16	2.833530890330651
ENSG00000181544	1.6373961521840075e-16	7.287794396243109
ENSG00000125827	1.6373961521840075e-16	8.838077388076647
ENSG00000134899	1.6577505754857964e-16	8.640675905432513
ENSG00000237857	1.7203233477606212e-16	7.82272285849543
ENSG00000273338	1.8755307376040165e-16	8.427375777571983
ENSG00000258559	1.8755307376040165e-16	6.253975908902151
ENSG00000231305	1.8988023649904797e-16	7.974726118357928
ENSG00000138604	1.9223587860298105e-16	8.592394432069657
ENSG00000231969	2.0445344756251005e-16	4.051210207120648
ENSG00000061936	2.069873248664298e-16	8.825807449426337
ENSG00000148468	2.2012881499292922e-16	7.428117818758162
ENSG00000111328	2.2561287973416847e-16	8.103884636754803
ENSG00000153179	2.2561287973416847e-16	8.60695356392807
ENSG00000178026	2.2561287973416847e-16	7.258019451013527
ENSG00000238164	2.4288650788931743e-16	8.162635262425969
ENSG00000171552	2.4892932733168667e-16	8.892790859451214
ENSG00000140688	2.5200610417628736e-16	8.858527285827156
ENSG00000261889	2.5512038440856093e-16	5.271284761653428
ENSG00000272267	2.582726185798266e-16	6.222128690537833
ENSG00000162430	2.679616305842973e-16	8.705113073130525
ENSG00000226237	2.849126882757577e-16	7.095109695779871
ENSG00000101577	2.955864752695621e-16	8.551157628314275
ENSG00000130751	2.992313039262132e-16	7.391218973632339
ENSG00000235169	2.992313039262132e-16	7.21852179301013
ENSG00000261231	3.0665445111424715e-16	6.033463427608694
ENSG00000040487	3.066544511142515e-16	8.341202024018981
ENSG00000242444	3.181309576625518e-16	3.834663791189679
ENSG00000117971	3.181309576625518e-16	4.3496192293469935
ENSG00000107816	3.2204979693394617e-16	8.59414239315815
ENSG00000179862	3.2601623793515407e-16	6.53165486488297
ENSG00000232533	3.2601623793515407e-16	6.854141065881074
ENSG00000185567	3.6395255956518333e-16	4.931077171130045
ENSG00000197217	3.7295667877981944e-16	8.909150777651623
ENSG00000250978	3.868762709525669e-16	3.6942383563622387
ENSG00000144589	4.013079314958206e-16	8.680031963710297
ENSG00000118308	4.013079314958206e-16	8.88306716312777
ENSG00000221817	4.062354664191239e-16	8.4161883031609
ENSG00000232022	4.533549981768932e-16	5.4833296116541055
ENSG00000236423	4.877214445699159e-16	7.39087457390649
ENSG00000065357	4.997381521799495e-16	8.73428416210085
ENSG00000247134	4.997381521799495e-16	7.361972538384479
ENSG00000259466	5.643416297605664e-16	2.9997825659901554
ENSG00000169239	5.643416297605664e-16	8.26858489722077
ENSG00000205581	5.712380450217681e-16	8.909150777651623
ENSG00000268592	5.782175449618054e-16	4.347372726626771
ENSG00000130595	6.935790954505586e-16	5.734680924006165
ENSG00000242338	7.020302365918962e-16	7.828019567014413
ENSG00000169684	7.020302365919062e-16	6.363524104111093
ENSG00000271133	7.458328496059148e-16	7.5726953774792465
ENSG00000166321	7.549113602009116e-16	7.854064824905011
ENSG00000225135	7.733964649149048e-16	6.710723050796514
ENSG00000151790	7.733964649149048e-16	7.350806024884468
ENSG00000134698	7.82805649283855e-16	8.681114427949522
ENSG00000232298	7.82805649283855e-16	3.1853139464243716
ENSG00000268842	8.019638710813534e-16	2.454861196420852
ENSG00000234380	8.416776001429809e-16	5.297268318318231
ENSG00000140750	8.416776001429809e-16	8.492354177389608
ENSG00000120616	8.519052084446698e-16	8.784907653925318
ENSG00000117322	9.270106963041763e-16	7.8980137382192535
ENSG00000187527	9.382597587985256e-16	3.055440358481264
ENSG00000198169	9.382597587985256e-16	8.68620691260325
ENSG00000181656	9.382597587985256e-16	6.120818025851988
ENSG00000249307	9.965552722569682e-16	6.106534860634382
ENSG00000116117	1.0086357717937525e-15	7.561072203853289
ENSG00000147535	1.0086357717937667e-15	8.913240757201724
ENSG00000179588	1.0208606106658513e-15	8.32229586349171
ENSG00000170745	1.0332314876044396e-15	8.066970201433469
ENSG00000134709	1.0332314876044544e-15	8.805357551675828
ENSG00000262410	1.0332314876044544e-15	6.477233615850388
ENSG00000167978	1.0332314876044544e-15	8.925510695852033
ENSG00000221988	1.0584182492248054e-15	8.269871585325248
ENSG00000230852	1.0712376306628722e-15	2.1328818185466707
ENSG00000187079	1.0712376306628722e-15	7.188729820357429
ENSG00000167562	1.0973372890376174e-15	8.043945896337407
ENSG00000111203	1.110621185585992e-15	8.738374141650954
ENSG00000148824	1.110621185585992e-15	8.109802536529
ENSG00000106948	1.110621185585992e-15	8.827351186649578
ENSG00000185686	1.124063575062184e-15	7.5405950903909025
ENSG00000167861	1.1376663200492812e-15	8.90506079810152
ENSG00000006116	1.2227573060791081e-15	3.88190320923963
ENSG00000251535	1.2227573060791081e-15	2.830660303628679
ENSG00000183317	1.2676252103494464e-15	8.457140923915427
ENSG00000267312	1.2829388158326763e-15	6.192517544403349
ENSG00000124713	1.3622847907406683e-15	6.8760675208097695
ENSG00000160602	1.4292275196233079e-15	8.572610031168415
ENSG00000166295	1.4464635631748867e-15	8.876430941250804
ENSG00000124406	1.481552582447244e-15	8.798180097679248
ENSG00000127418	1.481552582447244e-15	8.708200547577
ENSG00000107959	1.4994103810419194e-15	8.84062363040351
ENSG00000227895	1.5542664564821292e-15	5.318934699221524
ENSG00000135686	1.6304953340658035e-15	8.704110568026897
ENSG00000027869	1.6501212023495274e-15	6.5486752335442775
ENSG00000076662	1.6501212023495274e-15	8.925510695852033
ENSG00000196092	1.6900740297756895e-15	8.202585715662092
ENSG00000187105	1.7728612877559484e-15	5.770114899987876
ENSG00000122787	1.7728612877559484e-15	7.638564202614374
ENSG00000237399	1.7728612877559484e-15	7.453491212851898
ENSG00000244607	1.92746323468232e-15	5.412276607582802
ENSG00000228541	1.9506073592215127e-15	5.944003143413986
ENSG00000115159	1.9506073592215127e-15	8.748097837974395
ENSG00000267913	2.0216955514621577e-15	5.128564553051656
ENSG00000169302	2.1204649075760348e-15	5.3757689116929805
ENSG00000176208	2.1458911357765902e-15	8.275947960859952
ENSG00000213626	2.17161777183889e-15	6.9570990532149
ENSG00000187037	2.2239862870196973e-15	4.933244465103159
ENSG00000266893	2.223986287019729e-15	5.114741035258741
ENSG00000141401	2.3324846915705013e-15	8.287286833882785
ENSG00000032219	2.3604143110338074e-15	8.71892674900407
ENSG00000156299	2.3886734430114217e-15	8.658836609974918
ENSG00000032742	2.4172659153036395e-15	7.994918966989681
ENSG00000166407	2.505082311273714e-15	3.2767255682777776
ENSG00000089280	2.565365444665807e-15	8.909150777651623
ENSG00000131127	2.5960408273607295e-15	8.16813619481021
ENSG00000171502	2.6584799480964157e-15	8.72147299133093
ENSG00000182508	2.6584799480964157e-15	6.805639430485967
ENSG00000146147	2.8211254889907347e-15	6.577192563184786
ENSG00000168826	2.8211254889907347e-15	8.178605347118518
ENSG00000088970	3.0292819137083742e-15	8.72456046577741
ENSG00000166483	3.101975011858231e-15	8.450451876784959
ENSG00000135473	3.101975011858231e-15	8.880520920800906
ENSG00000113971	3.101975011858231e-15	8.805357551675828
ENSG00000003147	3.176386331185417e-15	8.581872454507844
ENSG00000094631	3.176386331185462e-15	8.839621125299884
ENSG00000179899	3.2142487807822577e-15	5.1711733637478146
ENSG00000155792	3.3305244519965497e-15	8.827351186649578
ENSG00000196199	3.3305244519965497e-15	8.813537510776033
ENSG00000172554	3.370196445679972e-15	4.281943050074568
ENSG00000231999	3.410333970347357e-15	7.956148446425567
ENSG00000102531	3.450942403863794e-15	8.917330736751827
ENSG00000204616	3.450942403863794e-15	5.326097338282032
ENSG00000253734	3.618194937094904e-15	5.402709378187696
ENSG00000117616	3.704791038229467e-15	8.88870087990111
ENSG00000235194	3.838527350457231e-15	8.736830404427716
ENSG00000147437	3.977017547567533e-15	6.225957465777758
ENSG00000189362	3.977017547567533e-15	8.612046048581798
ENSG00000178184	4.072067276098587e-15	7.221133863437567
ENSG00000272256	4.169354303796376e-15	8.123607692743098
ENSG00000185133	4.218852955610101e-15	6.711413949283676
ENSG00000213999	4.218852955610101e-15	5.9771540959515725
ENSG00000007392	4.218852955610101e-15	8.844713609953612
ENSG00000131773	4.422703097657674e-15	6.6252488750729475
ENSG00000122965	4.58192985895183e-15	8.75982654450509
ENSG00000200959	4.6912048343104016e-15	3.8445089464838644
ENSG00000166143	4.9757509442031285e-15	6.588686721408928
ENSG00000145349	5.034667532815798e-15	8.852893569053816
ENSG00000104093	5.094271240340735e-15	8.666759519956365
ENSG00000171792	5.277284397342594e-15	8.545523911540936
ENSG00000251009	5.402875760673587e-15	5.045076730625487
ENSG00000122481	5.402875760673587e-15	7.600663182781829
ENSG00000240907	5.4667709700554444e-15	4.681650188433018
ENSG00000256757	5.935360629838952e-15	4.327159910882261
ENSG00000120896	6.0054540845603274e-15	8.491812945269995
ENSG00000259343	6.076362784751825e-15	7.760033651885912
ENSG00000258458	6.443465287623482e-15	6.077174039703268
ENSG00000273464	6.519465149476446e-15	4.64367343142216
ENSG00000110324	6.596347827669042e-15	8.821717469876237
ENSG00000117114	6.596347827669042e-15	7.207448513072786
ENSG00000215022	6.674123414351047e-15	7.708442203573897
ENSG00000196712	7.076756212522339e-15	8.828353691753202
ENSG00000047365	7.076756212522339e-15	8.626862229558968
ENSG00000267194	7.16010762706445e-15	7.283388593359945
ENSG00000105894	7.16010762706445e-15	7.308081892613662
ENSG00000261485	7.329721895722667e-15	6.4451968659975885
ENSG00000237594	7.591589298133364e-15	4.642705136032266
ENSG00000114023	7.591589298133364e-15	8.76546026127843
ENSG00000079974	7.68090955276226e-15	8.489603711197486
ENSG00000257261	7.862666563272864e-15	7.818694223858274
ENSG00000149177	7.955127050630212e-15	8.468869630446122
ENSG00000214413	8.048658235637556e-15	8.670849499506467
ENSG00000173208	8.335798669945308e-15	8.700020588476796
ENSG00000099251	8.532806471025155e-15	8.257654471928445
ENSG00000099917	8.532806471025155e-15	8.736830404427716
ENSG00000201151	8.532806471025155e-15	4.2211803544848925
ENSG00000157680	8.633022897115915e-15	8.39156846672469
ENSG00000114631	9.367739708343741e-15	8.033860966161374
ENSG00000187676	9.929904116580402e-15	8.442733190668768
ENSG00000257221	1.0283014780979744e-14	7.851842587985433
ENSG00000138964	1.0403444115990144e-14	8.49395073986635
ENSG00000147121	1.0403444115990144e-14	8.27542534296299
ENSG00000165322	1.052526216850128e-14	8.7562777970746
ENSG00000261418	1.0773127626042805e-14	8.498990399266573
ENSG00000186918	1.089920707236836e-14	8.797177592575624
ENSG00000135248	1.1026739322657343e-14	5.375255314057238
ENSG00000132475	1.1026739322657343e-14	8.925510695852033
ENSG00000049769	1.1823377028943002e-14	7.94990205805646
ENSG00000162510	1.1823377028943002e-14	7.222824178499711
ENSG00000207342	1.2242684933122041e-14	4.19620722344299
ENSG00000162373	1.2242684933122041e-14	6.455827340594373
ENSG00000111276	1.3125709222664631e-14	8.880520920800906
ENSG00000171450	1.4071379250441875e-14	3.268784271645451
ENSG00000081760	1.4401270419518702e-14	8.667762025059991
ENSG00000251168	1.4401270419518907e-14	4.661732779639239
ENSG00000261008	1.508406311216863e-14	4.158966965880667
ENSG00000212743	1.508406311216863e-14	4.767083713821981
ENSG00000140263	1.5616981501373648e-14	8.350384488222815
ENSG00000171189	1.598251514637753e-14	5.6914346847800585
ENSG00000238086	1.6168427989072362e-14	5.378350779715073
ENSG00000139318	1.6168427989072362e-14	8.90506079810152
ENSG00000118242	1.654666430370624e-14	7.807622494517404
ENSG00000235213	1.6739036000784036e-14	3.260676779469723
ENSG00000231226	1.6739036000784036e-14	2.6427659170887345
ENSG00000197872	1.7329460237765662e-14	8.851891063950191
ENSG00000164556	1.7734418645870085e-14	7.4306606024213
ENSG00000116127	1.7734418645870085e-14	8.797177592575624
ENSG00000256948	1.7734418645870085e-14	8.421096643945203
ENSG00000155592	1.7734418645870085e-14	8.087853207149307
ENSG00000229855	1.878802358332275e-14	5.450380804150009
ENSG00000082258	1.900602254023054e-14	8.838077388076647
ENSG00000095110	1.900602254023054e-14	8.160464722571941
ENSG00000110841	1.922651133843091e-14	8.02179775503599
ENSG00000100368	1.9449517948615185e-14	8.895337101778079
ENSG00000155111	1.9449517948615462e-14	8.40075093092852
ENSG00000271614	2.108347819330581e-14	8.49490041971647
ENSG00000233834	2.1327672012668136e-14	8.005175375773293
ENSG00000134716	2.132767201266844e-14	8.508794054725614
ENSG00000123901	2.132767201266844e-14	6.57593479180904
ENSG00000180817	2.1574649685651017e-14	8.88461090035101
ENSG00000169026	2.2591028369186685e-14	7.501345624261593
ENSG00000088451	2.3116748901404758e-14	8.509849385082745
ENSG00000066455	2.4484316310361728e-14	8.823261207099476
ENSG00000173200	2.5053373180154134e-14	8.610212516982124
ENSG00000228925	2.5342763927575974e-14	6.600151281559621
ENSG00000114115	2.5635444594163665e-14	6.241874648593033
ENSG00000120699	2.5931451961654377e-14	8.592598655934912
ENSG00000100024	2.6230823215851834e-14	5.611751192442191
ENSG00000107779	2.7149498309536753e-14	8.480341287858058
ENSG00000168268	2.746270520339457e-14	8.88461090035101
ENSG00000257511	2.7779468128098084e-14	6.997718226217778
ENSG00000179088	2.7779468128098084e-14	6.810617427938927
ENSG00000052126	3.009976801949825e-14	7.28528402744074
ENSG00000165533	3.009976801949825e-14	8.363736891112346
ENSG00000198081	3.009976801949825e-14	8.52198653934395
ENSG00000259318	3.044644569463179e-14	4.99248245265037
ENSG00000179454	3.223965883780174e-14	8.699479356357182
ENSG00000152193	3.2610579774070416e-14	7.489061216991039
ENSG00000144847	3.2985700227359e-14	8.53847924193346
ENSG00000259728	3.2985700227359e-14	5.629557865313114
ENSG00000235381	3.2985700227359474e-14	6.419811898643299
ENSG00000197892	3.336506694999702e-14	8.832443671303306
ENSG00000116652	3.374872720565707e-14	6.310510281334379
ENSG00000042832	3.532726703804563e-14	8.139506337959492
ENSG00000255046	3.5327267038045883e-14	4.815408081922028
ENSG00000267593	3.6558648013599156e-14	4.437870097607971
ENSG00000112851	3.6558648013599156e-14	8.8682509821506
ENSG00000117090	3.870547225721261e-14	8.880520920800906
ENSG00000227484	4.005262443969229e-14	4.6320065384765385
ENSG00000175806	4.2401129559092564e-14	8.409933395132352
ENSG00000233912	4.337802163971426e-14	8.117104255255233
ENSG00000226386	4.337802163971426e-14	4.475690177407245
ENSG00000139687	4.4377054848643356e-14	8.880520920800906
ENSG00000113269	4.591820125219407e-14	8.695850649791094
ENSG00000198535	4.591820125219407e-14	5.567372858183065
ENSG00000219626	4.6443528526873475e-14	7.686975332099512
ENSG00000186827	4.697476901289499e-14	7.754588048414844
ENSG00000107438	5.086460952860991e-14	8.794631350248759
ENSG00000230735	5.2033063075355544e-14	6.125628771642081
ENSG00000197976	5.2033063075355544e-14	8.900970818551418
ENSG00000238062	5.3835431385673267e-14	3.1595174035079534
ENSG00000160588	5.4449764934850877e-14	8.610502311358559
ENSG00000163328	5.444976493485165e-14	8.838077388076647
ENSG00000240440	5.76264205690861e-14	3.1012043056882166
ENSG00000133639	5.828329372749241e-14	8.896880839001316
ENSG00000107295	5.828329372749241e-14	3.299574515903234
ENSG00000214193	5.961921957366248e-14	7.771064116309662
ENSG00000147408	6.029843553352574e-14	8.851891063950191
ENSG00000149506	6.029843553352574e-14	6.105298248397562
ENSG00000256436	6.029843553352574e-14	4.6896388810294996
ENSG00000164877	6.029843553352574e-14	8.00108539622319
ENSG00000136156	6.167978835559931e-14	8.92142071630193
ENSG00000232874	6.167978835559975e-14	5.110887755284562
ENSG00000144026	6.381039143626225e-14	8.673936973952943
ENSG00000250050	6.453655769286278e-14	6.205123148863615
ENSG00000181045	6.601336761832778e-14	8.503080378816676
ENSG00000272140	6.676419115745658e-14	7.528745763863736
ENSG00000226833	6.75234152822581e-14	4.81252860831607
ENSG00000264943	7.144881321791569e-14	4.580924035125589
ENSG00000182873	7.39109274532185e-14	7.682965311685009
ENSG00000250057	7.475003602521631e-14	2.938933063784079
ENSG00000204682	7.559851519337403e-14	3.7676473896121077
ENSG00000139973	7.820121030832338e-14	2.928016931964631
ENSG00000118762	7.820121030832338e-14	8.799723834902487
ENSG00000271975	8.089201045672742e-14	8.058762077314576
ENSG00000225342	8.089201045672742e-14	6.521407572695958
ENSG00000141524	8.273626750249006e-14	8.758282807281853
ENSG00000176532	8.367384569602376e-14	8.561883829741344
ENSG00000160055	8.367384569602435e-14	8.200447583480516
ENSG00000076685	8.558046771648967e-14	8.662669540406263
ENSG00000140948	8.558046771648967e-14	8.58287495961147
ENSG00000169733	8.558046771648967e-14	8.643763379878989
ENSG00000113600	8.654974172305227e-14	3.635468326982548
ENSG00000228852	8.752981324524645e-14	5.414730701626176
ENSG00000109906	8.852080048998166e-14	4.872955857282437
ENSG00000168081	9.156045776757282e-14	8.735286667204475
ENSG00000183090	9.156045776757282e-14	5.149044916710411
ENSG00000136758	9.364369948739115e-14	8.892790859451214
ENSG00000233080	9.470273550969567e-14	5.138988673728244
ENSG00000163249	9.470273550969634e-14	8.660123298079398
ENSG00000249947	9.577355103866404e-14	5.695145688673511
ENSG00000162739	9.795103701563653e-14	8.807903794002693
ENSG00000112182	1.013088763505354e-13	8.547865930002546
ENSG00000241014	1.0130887635053612e-13	7.547726272151028
ENSG00000116748	1.0361007722885941e-13	8.900970818551418
ENSG00000101452	1.1082660166321847e-13	8.409267898283082
ENSG00000126215	1.1207649846082612e-13	8.523530276567186
ENSG00000188175	1.1207649846082771e-13	6.085943434166652
ENSG00000263080	1.1334025798175855e-13	3.008830500698897
ENSG00000179820	1.1461803130264703e-13	8.575954554733649
ENSG00000128218	1.1721623174900405e-13	7.092314519369494
ENSG00000160678	1.239678651056602e-13	7.201761946738655
ENSG00000235984	1.267743534650361e-13	3.0317369010214383
ENSG00000272599	1.325760971791536e-13	5.5611754440828385
ENSG00000135144	1.3709802629960453e-13	5.751173613485258
ENSG00000205771	1.3709802629960453e-13	6.618228078084492
ENSG00000100266	1.417715609459007e-13	8.602322352258355
ENSG00000169071	1.433639541251966e-13	8.47371953460134
ENSG00000256917	1.433639541251966e-13	5.299077427346411
ENSG00000272323	1.433639541251966e-13	5.50099092123663
ENSG00000265666	1.433639541251966e-13	6.2155114594005685
ENSG00000067191	1.449739344993248e-13	7.464897042163261
ENSG00000100722	1.466016929005669e-13	8.671852004610091
ENSG00000069849	1.482474221935356e-13	8.81299627865642
ENSG00000151694	1.4991131729639917e-13	8.68975566003374
ENSG00000100105	1.5329439500111328e-13	8.651943338979192
ENSG00000087008	1.5501397790110965e-13	8.34219891774703
ENSG00000164620	1.5675252725127413e-13	8.491147448420726
ENSG00000100211	1.5851024856352972e-13	7.967700062973103
ENSG00000163633	1.5851024856352972e-13	7.8181716059613136
ENSG00000105889	1.602873495353038e-13	7.454632113720205
ENSG00000091651	1.6028734953530494e-13	7.857574878117022
ENSG00000258985	1.6028734953530494e-13	7.293063633294776
ENSG00000260785	1.6208404007232184e-13	2.6238273031701436
ENSG00000174373	1.7136884043720604e-13	8.738374141650954
ENSG00000183615	1.7136884043720604e-13	5.964477324822046
ENSG00000166432	1.7136884043720604e-13	8.86261726537726
ENSG00000088305	1.7136884043720604e-13	7.760228118773185
ENSG00000199709	1.7136884043720725e-13	3.2476919856326956
ENSG00000172379	1.7136884043720725e-13	8.43171936093971
ENSG00000236841	1.7136884043720725e-13	3.578634672265356
ENSG00000101194	1.7328760298051162e-13	8.899427081328179
ENSG00000173175	1.7522748822481392e-13	7.50929275984127
ENSG00000006432	1.771887245908725e-13	8.63303717845192
ENSG00000146276	1.8117617651712319e-13	5.695823610882925
ENSG00000236719	1.8941761654462706e-13	5.684006866924457
ENSG00000260807	1.894176165446284e-13	5.768702961989472
ENSG00000154553	1.894176165446284e-13	8.441526461699887
ENSG00000124357	1.9153491338013292e-13	8.833987408526543
ENSG00000257815	1.9153491338013292e-13	7.657158826275742
ENSG00000184205	2.1166834655883414e-13	8.892790859451214
ENSG00000099910	2.1883114440693243e-13	8.576238737734503
ENSG00000261597	2.2127129613745665e-13	8.59494067439652
ENSG00000258682	2.2127129613745665e-13	7.314180470405244
ENSG00000196628	2.2127129613745665e-13	8.896880839001316
ENSG00000235703	2.2373819658088161e-13	8.588508676384809
ENSG00000271239	2.28753398615637e-13	2.5625650361103878
ENSG00000187944	2.364841163482775e-13	3.3967593956779605
ENSG00000186710	2.391176644875077e-13	5.534829218365984
ENSG00000115380	2.4178004228534514e-13	8.081568462146944
ENSG00000147454	2.471925299712569e-13	8.65649459151331
ENSG00000173801	2.499432696245791e-13	8.162906780164974
ENSG00000128165	2.5553533994658954e-13	8.791543875802283
ENSG00000068383	2.5837732051057676e-13	8.298501442175965
ENSG00000260855	2.6125037032024965e-13	4.244158794943189
ENSG00000119326	2.6125037032024965e-13	8.552701365537516
ENSG00000070886	2.670910154743377e-13	5.775235281427239
ENSG00000203772	2.6709101547433964e-13	7.932534023376847
ENSG00000166685	2.7305998635846783e-13	8.827351186649578
ENSG00000176731	2.7305998635846783e-13	8.71174929500749
ENSG00000249453	2.8226012514984795e-13	5.644409493469749
ENSG00000170231	2.8226012514984795e-13	4.8286772503965345
ENSG00000213398	2.8226012514984997e-13	8.298040169191951
ENSG00000202515	2.8226012514984997e-13	4.714728303460703
ENSG00000258733	2.8226012514984997e-13	7.480414711116463
ENSG00000224287	2.853940372422444e-13	7.472063155806413
ENSG00000226926	2.853940372422444e-13	4.580268467826707
ENSG00000124635	2.8856215030306684e-13	8.57858075619611
ENSG00000101445	2.8856215030306684e-13	8.8682509821506
ENSG00000053900	2.8856215030306684e-13	8.739917878874191
ENSG00000109118	2.8856215030306684e-13	8.844713609953612
ENSG00000273301	2.9176483086284405e-13	6.263729310912615
ENSG00000119650	2.917648308628461e-13	8.225528692900742
ENSG00000261888	2.950024493056411e-13	4.197980621499041
ENSG00000151229	3.0492869441233857e-13	8.456546866542313
ENSG00000185513	3.151830926480568e-13	8.640675905432513
ENSG00000182050	3.1518309264805905e-13	7.140917111717687
ENSG00000159588	3.186759791616415e-13	6.808955809583419
ENSG00000136710	3.186759791616415e-13	8.626862229558968
ENSG00000115966	3.186759791616415e-13	8.814540015879658
ENSG00000114315	3.186759791616415e-13	6.483390082698943
ENSG00000158055	3.186759791616415e-13	6.1454416018538165
ENSG00000140538	3.222069102071655e-13	6.088476774963005
ENSG00000075568	3.2938453776813183e-13	8.876430941250804
ENSG00000171813	3.367192820331797e-13	8.53258847604136
ENSG00000271895	3.367192820331797e-13	7.862078916773213
ENSG00000257241	3.3671928203318206e-13	3.242113435586377
ENSG00000245954	3.3671928203318206e-13	7.624049156367064
ENSG00000254029	3.4044662529888907e-13	3.9789255248266953
ENSG00000227946	3.4044662529888907e-13	7.365465313476574
ENSG00000237940	3.4802339759077453e-13	7.914583154075277
ENSG00000272048	3.5187369752117776e-13	5.811481278715938
ENSG00000258647	3.5970033653432936e-13	4.533078255892136
ENSG00000270012	3.63677574177284e-13	7.616833008152008
ENSG00000154359	3.676980307997288e-13	8.742464121201055
ENSG00000236345	3.7176216752689387e-13	4.439261530727076
ENSG00000089505	3.717621675268965e-13	5.473994393870256
ENSG00000117308	3.717621675268965e-13	8.327725356399794
ENSG00000262155	3.7587045030979646e-13	4.590065297465408
ENSG00000105855	3.9709070742330156e-13	7.6475765916522755
ENSG00000167114	4.059046957301751e-13	8.726104203000647
ENSG00000178741	4.1038351684327303e-13	8.88870087990111
ENSG00000167555	4.1038351684327743e-13	8.088513092622994
ENSG00000089094	4.1038351684327743e-13	8.641678410536137
ENSG00000269837	4.2411344425161685e-13	8.11697147086613
ENSG00000248890	4.2878964950365476e-13	5.708481697054592
ENSG00000187258	4.3351652052156244e-13	2.7410389373740203
ENSG00000135898	4.3829459624446605e-13	7.055423593464768
ENSG00000011021	4.4312442123375727e-13	8.568520051618313
ENSG00000249908	4.480065457305758e-13	3.9140354773267436
ENSG00000181381	4.480065457305837e-13	8.288289338986411
ENSG00000170989	4.529415257138587e-13	6.716348274880799
ENSG00000236901	4.529415257138587e-13	8.731196687654375
ENSG00000144591	4.529415257138587e-13	8.870797224477464
ENSG00000134333	4.529415257138587e-13	8.90506079810152
ENSG00000220008	4.680692456729425e-13	5.038278371299229
ENSG00000215608	4.680692456729425e-13	3.5473242425596316
ENSG00000259527	4.680692456729458e-13	6.3003109832523725
ENSG00000106804	4.732213242101882e-13	8.21151079316194
ENSG00000110169	4.836932435001122e-13	6.386028604954339
ENSG00000254777	4.890142737273219e-13	6.974026834147103
ENSG00000211681	4.943928209894302e-13	2.2476529347845267
ENSG00000147862	4.943928209894302e-13	5.950059657392384
ENSG00000111271	5.053249142800274e-13	8.70256683080366
ENSG00000132677	5.053249142800274e-13	3.5317348729172355
ENSG00000094804	5.108797000813304e-13	8.63175049034744
ENSG00000253716	5.221698979381286e-13	8.177859891133652
ENSG00000121743	5.279065888518321e-13	4.087850416865487
ENSG00000102908	5.337052047514157e-13	8.781278947359228
ENSG00000164989	5.337052047514176e-13	7.219179868375521
ENSG00000138834	5.395664018029669e-13	8.88870087990111
ENSG00000232412	5.575321442138324e-13	4.636015785085492
ENSG00000239779	5.636503649343573e-13	8.422283292918257
ENSG00000133119	5.636503649343573e-13	8.262694131328669
ENSG00000107829	5.698345513018057e-13	8.731196687654375
ENSG00000159884	5.698345513018097e-13	7.599053617458017
ENSG00000173253	5.698345513018097e-13	8.207897255517368
ENSG00000127586	5.760854014434725e-13	8.621769744905238
ENSG00000134453	5.760854014434725e-13	8.870797224477464
ENSG00000100479	5.824036207311774e-13	7.55053517497223
ENSG00000251136	5.824036207311774e-13	8.16450748824412
ENSG00000139352	5.824036207311774e-13	6.661446176779591
ENSG00000116147	6.017696574080086e-13	5.416411452989524
ENSG00000159840	6.083645544810494e-13	8.565432577171837
ENSG00000174885	6.150304588298431e-13	7.505776757668457
ENSG00000132199	6.150304588298431e-13	8.810991268449168
ENSG00000186174	6.217681208653784e-13	8.014946285974656
ENSG00000174428	6.217681208653784e-13	8.228944655942131
ENSG00000165288	6.285782987741655e-13	8.725562970881034
ENSG00000116754	6.565596094551044e-13	8.913240757201724
ENSG00000272871	6.637440172375928e-13	6.827053476706848
ENSG00000124785	6.710056577716542e-13	7.219742918678718
ENSG00000267390	6.710056577716589e-13	6.888924322082166
ENSG00000136715	6.93262166800122e-13	8.709744284800237
ENSG00000078814	6.93262166800122e-13	7.9507274731769275
ENSG00000179796	7.162436162398784e-13	2.612631123134424
ENSG00000188112	7.162436162398784e-13	5.160044116177552
ENSG00000112309	7.399731711437899e-13	6.819308357009828
ENSG00000188107	7.480533763289428e-13	8.427917009691598
ENSG00000170949	7.644747219470136e-13	8.750102848181648
ENSG00000139668	7.728176966481873e-13	8.29346178277574
ENSG00000214870	7.812501112448898e-13	7.103403487461303
ENSG00000268040	7.812501112448898e-13	6.054508289078325
ENSG00000185950	7.897729066977836e-13	7.651179299274122
ENSG00000261435	7.983870336718563e-13	4.9966368280397075
ENSG00000109944	7.983870336718563e-13	7.789516050989295
ENSG00000253328	8.070934526344195e-13	4.571616111330071
ENSG00000205542	8.158931339540299e-13	8.864161002600497
ENSG00000141682	8.337762152455437e-13	8.62886723976622
ENSG00000131153	8.52044242342357e-13	7.947350204354018
ENSG00000100836	8.52044242342357e-13	8.75982654450509
ENSG00000118473	9.392360343666268e-13	5.52502264399394
ENSG00000213865	9.392360343666268e-13	7.847652569303902
ENSG00000165912	9.392360343666268e-13	8.026299290032517
ENSG00000213516	9.597711743324555e-13	8.558335082310855
ENSG00000149716	9.702035019847923e-13	8.635042188659172
ENSG00000120662	9.807472039218703e-13	8.400626666198864
ENSG00000085063	1.0130582821824054e-12	8.929600675402133
ENSG00000232295	1.0130582821824126e-12	5.307004265693803
ENSG00000182196	1.0130582821824126e-12	6.223046881882392
ENSG00000198400	1.0240592683727222e-12	5.933379311295445
ENSG00000149256	1.0240592683727222e-12	7.962701888472952
ENSG00000125462	1.0240592683727222e-12	7.844786578024527
ENSG00000257704	1.0240592683727295e-12	7.81761175961905
ENSG00000100360	1.0240592683727295e-12	8.696933114030319
ENSG00000254944	1.0351775832038027e-12	5.406549146992171
ENSG00000133256	1.0351775832038138e-12	8.0217480374984
ENSG00000100445	1.0351775832038138e-12	8.55370387064114
ENSG00000249738	1.05777112249764e-12	3.71110001579197
ENSG00000130340	1.0577711224976513e-12	8.472755386130968
ENSG00000181163	1.1044210178420078e-12	8.933690654952235
ENSG00000225579	1.1044210178420078e-12	7.220864798794938
ENSG00000081320	1.1163957250492287e-12	8.900970818551418
ENSG00000272717	1.128497942873648e-12	6.042389663308883
ENSG00000138658	1.128497942873648e-12	8.541975164110447
ENSG00000223704	1.1530902525120633e-12	7.580365811831025
ENSG00000168734	1.1655830496283191e-12	8.098269534204114
ENSG00000035681	1.165583049628336e-12	8.769550240828533
ENSG00000155886	1.1909687958547518e-12	5.208546330695444
ENSG00000176399	1.2168973992137589e-12	6.5864342954297
ENSG00000260625	1.2168973992137589e-12	6.283930131546585
ENSG00000119912	1.2168973992137589e-12	8.850347326726952
ENSG00000231898	1.243380246178557e-12	3.226176410901774
ENSG00000135093	1.243380246178557e-12	8.356302387997008
ENSG00000164466	1.243380246178557e-12	8.816083753102896
ENSG00000183230	1.298055391489483e-12	7.574424737707678
ENSG00000123870	1.312089027276912e-12	7.226661929703902
ENSG00000076555	1.3262716516604915e-12	8.807903794002693
ENSG00000253483	1.355090088776226e-12	5.538971004708824
ENSG00000267067	1.3994744689270028e-12	5.5684640043065805
ENSG00000157978	1.4145841699921678e-12	8.866707244927362
ENSG00000062282	1.4145841699921678e-12	8.542977669214073
ENSG00000183831	1.4452858035037836e-12	6.320492902420135
ENSG00000136169	1.460881084731288e-12	8.793087613025522
ENSG00000187790	1.4766416032549967e-12	8.257858695793699
ENSG00000230424	1.4766416032549967e-12	5.466360135340317
ENSG00000137571	1.4766416032549967e-12	8.727106708104273
ENSG00000118816	1.492569076412581e-12	8.92142071630193
ENSG00000181026	1.5579834778802671e-12	8.880520920800906
ENSG00000175315	1.5579834778802671e-12	5.535428622224326
ENSG00000114204	1.5579834778802671e-12	4.010172310629773
ENSG00000080298	1.5579834778802782e-12	8.604868594585218
ENSG00000119661	1.5747721024809077e-12	8.294925560863378
ENSG00000257743	1.5917383591443854e-12	5.5149667831002835
ENSG00000249198	1.6088840913424527e-12	2.200912084622372
ENSG00000173221	1.6088840913424642e-12	8.909150777651623
ENSG00000248866	1.643721450134754e-12	7.725124661408415
ENSG00000111344	1.6614168581390511e-12	4.35023410742388
ENSG00000213563	1.6614168581390628e-12	8.626862229558968
ENSG00000173681	1.6973707294208798e-12	8.473989248981946
ENSG00000226329	1.6973707294208798e-12	6.541134773849509
ENSG00000168661	1.6973707294208798e-12	7.84825962952409
ENSG00000165837	1.7156330905400348e-12	5.225653732649022
ENSG00000125648	1.7340883668922164e-12	8.84625734717685
ENSG00000198547	1.7527385572233592e-12	4.800659204016504
ENSG00000102226	1.7527385572233592e-12	8.855981043500291
ENSG00000187653	1.790631776444185e-12	6.896917806698693
ENSG00000198482	1.790631776444185e-12	8.354601640786436
ENSG00000160062	1.809878905069902e-12	7.632294943567842
ENSG00000179520	1.8293291475554775e-12	5.06567745904077
ENSG00000206965	1.829329147555491e-12	4.999939232173623
ENSG00000133773	1.848984606117493e-12	8.772096483155398
ENSG00000261739	1.8688474042867716e-12	8.67573776029494
ENSG00000238063	1.8688474042867716e-12	5.179856390319421
ENSG00000140961	1.8889196871199006e-12	7.249791982358334
ENSG00000132781	1.8889196871199006e-12	8.530707730563766
ENSG00000237289	1.9092036214125977e-12	4.451388665412915
ENSG00000248780	1.929701395915385e-12	2.673817727849911
ENSG00000139116	1.9504152215510007e-12	8.736830404427716
ENSG00000143653	1.971347331634384e-12	8.397387793140636
ENSG00000231079	1.9713473316343982e-12	3.8152598472838677
ENSG00000119333	1.9924999820942784e-12	8.668303257179602
ENSG00000172661	2.0138754516974167e-12	8.623313482128479
ENSG00000151849	2.0354760422745873e-12	8.708200547577
ENSG00000267731	2.0354760422745873e-12	6.137360551296386
ENSG00000147576	2.057304078949061e-12	8.498990399266573
ENSG00000143375	2.079361910367076e-12	7.744386444412696
ENSG00000223725	2.1699389928049296e-12	5.367823419056304
ENSG00000172508	2.1931818673621818e-12	8.223186674439132
ENSG00000149346	2.1931818673621818e-12	7.202312935836251
ENSG00000158863	2.1931818673621818e-12	8.790000138579044
ENSG00000029363	2.2886226306160708e-12	8.917330736751827
ENSG00000061455	2.3131129294565524e-12	6.445590917028391
ENSG00000149294	2.3131129294565524e-12	8.71609632367635
ENSG00000259138	2.3378604788837044e-12	4.208160555767634
ENSG00000141002	2.3378604788837044e-12	8.847801084400087
ENSG00000131051	2.4136732619965718e-12	8.913240757201724
ENSG00000150281	2.4136732619965718e-12	5.7190209443555045
ENSG00000212293	2.5185223209568003e-12	4.205961437557464
ENSG00000101199	2.5454255446537478e-12	8.90506079810152
ENSG00000156427	2.5454255446537478e-12	5.797873587068206
ENSG00000111445	2.60008114118717e-12	8.434553231568563
ENSG00000164619	2.6278393432828413e-12	6.6846762300813785
ENSG00000120875	2.6842313489956664e-12	8.808906299106317
ENSG00000145700	2.7418108973179074e-12	7.608718877152377
ENSG00000197363	2.8006025029061236e-12	8.360986424920226
ENSG00000165819	2.83046062321865e-12	8.828353691753202
ENSG00000108296	2.860631175886438e-12	8.696933114030319
ENSG00000004139	2.921922431645412e-12	8.038853411683677
ENSG00000272465	2.984502300809622e-12	4.753706017332746
ENSG00000245904	2.984502300809622e-12	6.8206450496738285
ENSG00000123500	3.0162837433746366e-12	5.6083603848722685
ENSG00000254539	3.0162837433746366e-12	5.605739857293993
ENSG00000147536	3.0483973394175245e-12	7.387714531795906
ENSG00000134109	3.0483973394175245e-12	8.917330736751827
ENSG00000092094	3.0483973394175245e-12	8.650860874739971
ENSG00000119906	3.0483973394175245e-12	8.74501036352792
ENSG00000228109	3.0483973394175245e-12	7.821022111284859
ENSG00000104783	3.080846492239698e-12	8.620226007682003
ENSG00000120093	3.080846492239698e-12	7.268599938169763
ENSG00000139675	3.080846492239698e-12	7.9815137388466475
ENSG00000228323	3.080846492239698e-12	5.954251130857914
ENSG00000100650	3.1136346392876898e-12	8.917330736751827
ENSG00000155846	3.1467652524882667e-12	8.727106708104273
ENSG00000237672	3.146765252488289e-12	5.861585701250381
ENSG00000181291	3.2140679394868958e-12	4.514070092949141
ENSG00000110876	3.352939579193458e-12	8.900970818551418
ENSG00000100564	3.352939579193458e-12	8.671852004610091
ENSG00000176894	3.352939579193458e-12	6.226872279977489
ENSG00000261505	3.3885676375819226e-12	8.089219854389384
ENSG00000261777	3.3885676375819226e-12	5.958933625902707
ENSG00000124198	3.4609421245829556e-12	8.899427081328179
ENSG00000246263	3.497696186929419e-12	7.884152510882565
ENSG00000163517	3.497696186929419e-12	7.765905803555361
ENSG00000204282	3.5348332813868926e-12	7.397586149110825
ENSG00000272259	3.5348332813869176e-12	5.477414154144213
ENSG00000010282	3.5348332813869176e-12	2.6738121739318808
ENSG00000083067	3.5348332813869176e-12	6.706374473435147
ENSG00000019485	3.572357320970269e-12	7.858980219575581
ENSG00000172575	3.5723573209702943e-12	8.606465157061962
ENSG00000232788	3.610272257832529e-12	8.128371688801915
ENSG00000171735	3.610272257832529e-12	8.45454185633506
ENSG00000186153	3.610272257832529e-12	8.433550726464938
ENSG00000189308	3.726402568754492e-12	8.690296892153352
ENSG00000268218	3.726402568754505e-12	7.6183309972705
ENSG00000124193	3.805851514870055e-12	8.92142071630193
ENSG00000159259	3.84619707103074e-12	7.85405182205794
ENSG00000143554	3.84619707103074e-12	8.775183957601874
ENSG00000231856	3.886962318017826e-12	5.997758617644337
ENSG00000153936	3.886962318017826e-12	8.798721329798862
ENSG00000253347	3.928151535177249e-12	3.5130908756073773
ENSG00000185518	3.928151535177277e-12	7.164578371719444
ENSG00000260943	3.9697690445719554e-12	2.9943004720776085
ENSG00000224020	4.011819211398541e-12	3.369604867898079
ENSG00000196998	4.011819211398541e-12	8.74501036352792
ENSG00000259761	4.054306444408175e-12	3.4397868314040028
ENSG00000254509	4.140609964307116e-12	5.587310632614487
ENSG00000137806	4.184435290315078e-12	8.791543875802283
ENSG00000203724	4.184435290315078e-12	7.298111812354445
ENSG00000261400	4.184435290315078e-12	3.3379583214836788
ENSG00000221164	4.184435290315107e-12	5.268584399676312
ENSG00000184402	4.184435290315107e-12	8.613048553685424
ENSG00000105426	4.184435290315107e-12	7.346493558194271
ENSG00000160051	4.184435290315107e-12	7.697024696323884
ENSG00000086288	4.27345601118076e-12	5.49644070624972
ENSG00000259891	4.3186607181587665e-12	6.929031447720398
ENSG00000134444	4.3186607181587665e-12	8.807903794002693
ENSG00000120889	4.41048245444519e-12	8.78336391670208
ENSG00000247746	4.457109076931876e-12	7.294239397101892
ENSG00000135736	4.504219344106816e-12	8.525615245910037
ENSG00000244055	4.551818172768182e-12	5.4699993018264115
ENSG00000185483	4.7471991607394145e-12	5.670169614300866
ENSG00000138376	4.797316278029423e-12	8.587506171281184
ENSG00000168397	4.8479525018937666e-12	8.777730199928738
ENSG00000109381	4.899113101778552e-12	8.76546026127843
ENSG00000079337	4.9508033994852786e-12	8.836533650853408
ENSG00000158966	4.9508033994852786e-12	6.468686663002067
ENSG00000174684	5.003028769679447e-12	8.67902945860667
ENSG00000261363	5.003028769679447e-12	2.0820355785289033
ENSG00000122188	5.0557946404034355e-12	8.90506079810152
ENSG00000144792	5.0557946404034355e-12	7.635553559036676
ENSG00000232124	5.109106493594894e-12	6.196532659288647
ENSG00000213918	5.109106493594894e-12	8.558876314430467
ENSG00000160712	5.162969865609618e-12	8.917330736751827
ENSG00000273056	5.272373586795547e-12	5.4569683580283135
ENSG00000156876	5.384051203358234e-12	8.062542182492418
ENSG00000084234	5.440757156699554e-12	8.870797224477464
ENSG00000238105	5.440757156699554e-12	8.735286667204475
ENSG00000214944	5.44075715669965e-12	6.542311197339965
ENSG00000133997	5.498049019697949e-12	8.566310817545807
ENSG00000100697	5.614414262844823e-12	8.842167367626747
ENSG00000177096	5.7331951004202645e-12	8.455801410557445
ENSG00000148411	5.7331951004202645e-12	7.977642451782048
ENSG00000102921	5.7331951004202645e-12	8.791002643682672
ENSG00000188060	5.854440658939778e-12	7.087436751018527
ENSG00000259384	5.916003327369666e-12	6.497826316859094
ENSG00000198521	5.916003327369666e-12	6.841111041693875
ENSG00000054690	6.041040223085868e-12	6.745141312276383
ENSG00000227028	6.041040223085911e-12	6.311722598854771
ENSG00000169683	6.365087248414475e-12	8.68975566003374
ENSG00000267708	6.4319136172247634e-12	3.5284754329810433
ENSG00000116793	6.4319136172247634e-12	8.680573195829911
ENSG00000204580	6.4319136172247634e-12	8.569859564976296
ENSG00000129484	6.4319136172247634e-12	8.762914018951568
ENSG00000225492	6.567637929557123e-12	6.054031321786988
ENSG00000053524	6.636549830265108e-12	7.898374634486618
ENSG00000118518	6.7765085319505545e-12	8.75419282773175
ENSG00000197696	6.7765085319505545e-12	8.120647391310143
ENSG00000089558	6.7765085319505545e-12	6.442050418780324
ENSG00000245248	6.8475697074944e-12	4.595367185829722
ENSG00000262089	6.8475697074944e-12	5.739565369461606
ENSG00000137563	6.8475697074944e-12	8.821717469876237
ENSG00000196275	6.91936180084581e-12	8.106919285947777
ENSG00000182944	6.991892177758329e-12	8.909150777651623
ENSG00000100060	7.139197609127818e-12	8.86261726537726
ENSG00000148200	7.28954639285995e-12	7.0087687200740625
ENSG00000141258	7.289546392860001e-12	8.776727694825112
ENSG00000109466	7.289546392860001e-12	8.539890194767596
ENSG00000117525	7.365881240538351e-12	7.163758287063657
ENSG00000152117	7.443000116237087e-12	8.753190322628125
ENSG00000112561	7.520910909041092e-12	8.699479356357182
ENSG00000125885	7.520910909041092e-12	8.683119438156774
ENSG00000165474	7.840633767103452e-12	7.650132740878532
ENSG00000147027	8.005457594635044e-12	4.7215934263372645
ENSG00000103275	8.005457594635044e-12	8.73454121121961
ENSG00000141905	8.005457594635044e-12	8.757280302178225
ENSG00000030110	8.0054575946351e-12	8.787453896252181
ENSG00000171444	8.173678936059677e-12	8.892790859451214
ENSG00000231007	8.173678936059677e-12	6.254355606872529
ENSG00000152670	8.60954988004091e-12	4.723400390177862
ENSG00000153048	8.699420750608554e-12	8.501075368609422
ENSG00000223959	8.790211625989114e-12	8.598232372708253
ENSG00000234043	8.881931731626263e-12	5.736152333443692
ENSG00000168528	9.354799987754752e-12	7.82479795325803
ENSG00000244247	9.45229433822399e-12	3.595685743829084
ENSG00000273183	9.550785080094858e-12	5.465415709356194
ENSG00000025770	9.650282187522846e-12	8.821717469876237
ENSG00000040199	9.85233588492783e-12	8.781820179478839
ENSG00000261207	9.85233588492783e-12	6.372828255296099
ENSG00000143772	9.8523358849279e-12	8.80381381445259
ENSG00000012983	1.005853719384485e-11	8.791543875802283
ENSG00000212124	1.005853719384485e-11	4.157163281555396
ENSG00000250132	1.005853719384485e-11	6.788464309330565
ENSG00000065320	1.0268969485632653e-11	4.334991475406417
ENSG00000171119	1.0268969485632653e-11	5.866368943153927
ENSG00000144619	1.0375798750914164e-11	7.799542574548626
ENSG00000153774	1.0592737431829568e-11	8.301100509756331
ENSG00000230970	1.0702868728855728e-11	2.0409058647184906
ENSG00000152556	1.0814122762855297e-11	8.827351186649578
ENSG00000199804	1.0814122762855412e-11	5.4933657627269765
ENSG00000220785	1.0926510743556354e-11	8.350180264357558
ENSG00000129315	1.0926510743556354e-11	8.809447531225931
ENSG00000172362	1.1040043990151002e-11	3.4350353346961477
ENSG00000119711	1.104004399015108e-11	8.74146161609743
ENSG00000103479	1.104004399015108e-11	8.870797224477464
ENSG00000237316	1.1505859909318581e-11	2.4401122504693498
ENSG00000187735	1.1505859909318581e-11	8.860071023050395
ENSG00000120280	1.1505859909318581e-11	8.675941984160195
ENSG00000129757	1.1745941985944112e-11	7.905790523379306
ENSG00000008282	1.1990934797358688e-11	8.851891063950191
ENSG00000143199	1.2115303386833308e-11	6.107706599174679
ENSG00000224215	1.2115303386833395e-11	2.8682843239892675
ENSG00000134262	1.2115303386833395e-11	8.617679765355138
ENSG00000175048	1.2240936689213257e-11	8.829897428976441
ENSG00000176896	1.2240936689213257e-11	8.314861360376375
ENSG00000256885	1.2756370762128088e-11	7.416548612511877
ENSG00000072778	1.2888519015291243e-11	8.92142071630193
ENSG00000260123	1.2888519015291243e-11	3.460313664414787
ENSG00000188747	1.2888519015291243e-11	8.404973694867724
ENSG00000229970	1.2888519015291243e-11	2.9490443992362847
ENSG00000163815	1.2888519015291243e-11	5.591114691134597
ENSG00000142765	1.3022009410884463e-11	8.88461090035101
ENSG00000120688	1.3156855296904477e-11	8.259606656882193
ENSG00000165730	1.3156855296904477e-11	7.337333620469953
ENSG00000196741	1.3156855296904477e-11	6.677176664337377
ENSG00000125534	1.3156855296904477e-11	8.860071023050395
ENSG00000268852	1.3156855296904477e-11	6.9994337290705255
ENSG00000188452	1.3156855296904477e-11	8.8682509821506
ENSG00000261303	1.3430667582506465e-11	2.356761974413223
ENSG00000253986	1.356966133208671e-11	4.975049686111381
ENSG00000204396	1.3851893419514894e-11	8.69538937680708
ENSG00000167363	1.3995159912454178e-11	8.659582065959786
ENSG00000159461	1.3995159912454178e-11	8.771093978051772
ENSG00000261131	1.4139879036379484e-11	4.659750833501438
ENSG00000053371	1.4286065212946768e-11	8.508172863470405
ENSG00000168394	1.4433733003810886e-11	8.925510695852033
ENSG00000169641	1.4433733003810886e-11	8.457549371645937
ENSG00000259768	1.4733572383011857e-11	5.09870043429801
ENSG00000231028	1.5039516517911856e-11	5.5320915407365
ENSG00000125089	1.519481579858435e-11	8.71892674900407
ENSG00000066739	1.519481579858435e-11	8.833987408526543
ENSG00000197140	1.519481579858435e-11	4.867152838825202
ENSG00000176236	1.519481579858435e-11	6.112226086090543
ENSG00000248019	1.5670208105626208e-11	7.866505904577676
ENSG00000198799	1.5995206054972082e-11	8.581126998522976
ENSG00000100600	1.5995206054972082e-11	8.820173732652998
ENSG00000112378	1.616017406478705e-11	8.876430941250804
ENSG00000228649	1.616017406478705e-11	7.751412499797522
ENSG00000163132	1.6836889668111355e-11	5.505573892137048
ENSG00000013375	1.6836889668111474e-11	8.851891063950191
ENSG00000266397	1.6836889668111474e-11	1.6420918138190952
ENSG00000173011	1.6836889668111474e-11	8.810450036329556
ENSG00000266976	1.7010363199424125e-11	6.296169578603542
ENSG00000236609	1.718558864732966e-11	6.283122434689027
ENSG00000231261	1.7362583332636473e-11	4.828565820281041
ENSG00000213145	1.7541364743565956e-11	7.057241583068422
ENSG00000259088	1.7541364743565956e-11	5.2869332419736335
ENSG00000225077	1.7721950537330134e-11	5.759992212704469
ENSG00000196090	1.7904358541726208e-11	5.877678039161893
ENSG00000230912	1.7904358541726208e-11	5.68452006639927
ENSG00000111581	1.7904358541726208e-11	8.742464121201055
ENSG00000266538	1.7904358541726208e-11	6.564123643033985
ENSG00000013392	1.7904358541726208e-11	8.697935619133945
ENSG00000139496	1.8088606756745203e-11	8.726104203000647
ENSG00000133056	1.8274713356194368e-11	8.696933114030319
ENSG00000163349	1.8274713356194368e-11	8.843711104849987
ENSG00000137634	1.8274713356194368e-11	8.753988603866496
ENSG00000262703	1.8274713356194368e-11	3.641835701708297
ENSG00000164758	1.8274713356194368e-11	8.375004324659026
ENSG00000256682	1.8274713356194368e-11	3.4506594622142956
ENSG00000113645	1.9233770577999635e-11	6.8190877423576355
ENSG00000008294	1.943141907603477e-11	8.855981043500291
ENSG00000172687	1.9631058181535495e-11	6.291624331680706
ENSG00000047644	1.9832707519096166e-11	8.8723409617007
ENSG00000184682	2.0036386902423828e-11	7.8108427533529845
ENSG00000184293	2.0242116336115917e-11	8.652945844082819
ENSG00000270589	2.0449916017456863e-11	7.865702011963726
ENSG00000117280	2.0871807886531953e-11	8.763916524055194
ENSG00000178718	2.0871807886531953e-11	8.791543875802283
ENSG00000130856	2.1085941448645766e-11	8.477537996412437
ENSG00000204228	2.1085941448645766e-11	8.75419282773175
ENSG00000139597	2.1302228010873616e-11	8.72456046577741
ENSG00000229373	2.130222801087369e-11	5.064093738109593
ENSG00000103510	2.1520688761428556e-11	8.761370281728329
ENSG00000250903	2.1520688761428556e-11	8.485176723393028
ENSG00000078699	2.1520688761428556e-11	8.726104203000647
ENSG00000251870	2.174134509232878e-11	3.1513551414861594
ENSG00000268785	2.2189331093751185e-11	4.6591682956957525
ENSG00000163673	2.2189331093751185e-11	4.3209645524485545
ENSG00000107614	2.2416704584633394e-11	8.31377889613715
ENSG00000139112	2.2416704584633394e-11	8.8682509821506
ENSG00000257954	2.2646361300493908e-11	6.720348518096828
ENSG00000162664	2.2646361300493908e-11	8.777730199928738
ENSG00000124177	2.2878323681416788e-11	8.810991268449168
ENSG00000173812	2.2878323681416788e-11	8.929600675402133
ENSG00000164983	2.2878323681416788e-11	8.567854554769042
ENSG00000120694	2.3112614383032262e-11	8.891247122227975
ENSG00000185324	2.3112614383032262e-11	8.814540015879658
ENSG00000168710	2.3349256278537467e-11	8.784366421805704
ENSG00000125531	2.3349256278537467e-11	4.975519592148634
ENSG00000187955	2.358827246073525e-11	7.078502596291056
ENSG00000114270	2.358827246073525e-11	8.365741901319597
ENSG00000261840	2.4073521166807117e-11	6.211907477801518
ENSG00000163531	2.4073521166807117e-11	6.136414345503976
ENSG00000160972	2.4073521166807117e-11	8.295546752118591
ENSG00000127334	2.4319800992921513e-11	8.628405966782207
ENSG00000086848	2.4319800992921513e-11	8.630952209109068
ENSG00000266601	2.4319800992921513e-11	4.672374150422303
ENSG00000140836	2.4568549714417805e-11	7.2379635742814346
ENSG00000112029	2.4819791553360743e-11	8.356763660981024
ENSG00000175482	2.4819791553360743e-11	8.504419892174658
ENSG00000147955	2.5850182698800765e-11	8.858527285827156
ENSG00000127720	2.6114261660547448e-11	8.16291092576738
ENSG00000234444	2.6114261660547448e-11	8.457140923915427
ENSG00000165169	2.6114261660547448e-11	8.735286667204475
ENSG00000168172	2.6380984025747114e-11	8.736830404427716
ENSG00000236017	2.6380984025747114e-11	8.263083964836529
ENSG00000187479	2.6650375688412434e-11	8.334902810396375
ENSG00000198791	2.6650375688412625e-11	8.84625734717685
ENSG00000137337	2.6650375688412625e-11	8.807903794002693
ENSG00000156313	2.6922462790415978e-11	8.2579386549293
ENSG00000189159	2.6922462790416168e-11	8.613589785805035
ENSG00000172828	2.7197271723805327e-11	7.845224980331118
ENSG00000119723	2.7197271723805327e-11	8.018146464814407
ENSG00000104611	2.7755161917841822e-11	6.818690842115813
ENSG00000164197	2.7755161917841822e-11	6.548898322462164
ENSG00000251286	2.803829723458493e-11	2.3520854251775694
ENSG00000157343	2.8324262499685384e-11	7.277485162205996
ENSG00000170525	2.8324262499685585e-11	8.754734059851364
ENSG00000141012	2.8324262499685585e-11	8.592057423815298
ENSG00000175170	2.8613085391525023e-11	5.442278837685201
ENSG00000136881	2.8613085391525023e-11	4.887619283057297
ENSG00000174013	2.890479385299759e-11	8.708200547577
ENSG00000101670	2.890479385299759e-11	6.7533912773987055
ENSG00000249550	2.919941609397279e-11	6.741893147336902
ENSG00000115257	2.9199416093972996e-11	7.883691237898551
ENSG00000237879	2.9199416093972996e-11	2.5060705331225446
ENSG00000246898	2.97975161037373e-11	8.313317623153136
ENSG00000188004	3.010105164965164e-11	6.049426722670353
ENSG00000096746	3.010105164965164e-11	8.860071023050395
ENSG00000146066	3.0101051649651747e-11	8.810991268449168
ENSG00000119979	3.040761653440761e-11	8.637127158002023
ENSG00000112541	3.040761653440761e-11	5.270909705628522
ENSG00000251992	3.071724034053043e-11	4.829153711219143
ENSG00000198894	3.1029952932792784e-11	8.609756855373691
ENSG00000090661	3.1029952932792784e-11	8.680573195829911
ENSG00000100284	3.1029952932792784e-11	8.625859724455342
ENSG00000100883	3.1029952932792784e-11	8.874887204027566
ENSG00000224863	3.1029952932792894e-11	2.4760577358660605
ENSG00000147036	3.134578446084124e-11	5.417604072541582
ENSG00000213971	3.231229848510022e-11	7.747553877994771
ENSG00000039523	3.398843246087517e-11	8.806360056779454
ENSG00000152377	3.4333739480392837e-11	5.390490371259109
ENSG00000154258	3.4333739480392837e-11	8.116794380882972
ENSG00000105185	3.4682483195345644e-11	8.84625734717685
ENSG00000111859	3.50346970693017e-11	8.858527285827156
ENSG00000107938	3.647893462952224e-11	8.792546380905907
ENSG00000128191	3.647893462952224e-11	8.647312127309478
ENSG00000143093	3.647893462952224e-11	8.744007858424295
ENSG00000224956	3.6849012496736814e-11	6.9402133107559
ENSG00000238001	3.684901249673734e-11	2.955431326580439
ENSG00000138741	3.722276809313819e-11	7.509698386877799
ENSG00000197122	3.722276809313819e-11	8.816083753102896
ENSG00000187210	3.722276809313845e-11	8.143240695032587
ENSG00000010704	3.722276809313845e-11	7.828199565281437
ENSG00000143847	3.722276809313845e-11	5.802406661543091
ENSG00000233303	3.836646050514562e-11	2.0747475852054222
ENSG00000101400	3.914797537712139e-11	8.38092222443322
ENSG00000100439	3.914797537712139e-11	8.669101538417973
ENSG00000189180	3.914797537712139e-11	8.838077388076647
ENSG00000179627	3.914797537712139e-11	8.435892744926546
ENSG00000102054	3.954456019170634e-11	8.860071023050395
ENSG00000095752	3.99450802597621e-11	6.090485411827566
ENSG00000116001	3.99450802597621e-11	8.864161002600497
ENSG00000063761	4.075807931258518e-11	8.282735581348671
ENSG00000205763	4.1587282489905734e-11	7.148853407308488
ENSG00000127946	4.1587282489905734e-11	8.418991594606526
ENSG00000015171	4.1587282489905734e-11	8.860071023050395
ENSG00000173085	4.200805909693483e-11	8.416649576144914
ENSG00000167895	4.200805909693483e-11	8.642219642655752
ENSG00000144283	4.243300564845254e-11	8.855981043500291
ENSG00000101057	4.243300564845254e-11	8.701023093580421
ENSG00000107187	4.286216256677718e-11	4.821751961251706
ENSG00000119421	4.286216256677718e-11	8.734745435084864
ENSG00000269963	4.286216256677779e-11	6.623204510095172
ENSG00000189403	4.3295570656932894e-11	8.909150777651623
ENSG00000151615	4.3295570656932894e-11	3.3806520513222535
ENSG00000120519	4.3295570656932894e-11	8.625859724455342
ENSG00000186907	4.5072544429662245e-11	5.756778566757795
ENSG00000116977	4.552783409801196e-11	8.754734059851364
ENSG00000176903	4.598762800517368e-11	8.68620691260325
ENSG00000165525	4.598762800517368e-11	8.794631350248759
ENSG00000250331	4.598762800517385e-11	2.7634488000027635
ENSG00000225783	4.6451969735805206e-11	8.852893569053816
ENSG00000271780	4.692090328643319e-11	6.910519721490879
ENSG00000105967	4.692090328643319e-11	8.158341059010612
ENSG00000178607	4.692090328643319e-11	8.925510695852033
ENSG00000109771	4.692090328643319e-11	8.32792958026505
ENSG00000131386	4.8355701081512725e-11	6.246230355502425
ENSG00000127743	4.8843450248281464e-11	3.471150803259612
ENSG00000261604	4.8843450248281464e-11	6.03293629753078
ENSG00000198830	4.933601752970182e-11	8.909150777651623
ENSG00000197323	5.0335793070117844e-11	8.793087613025522
ENSG00000100429	5.239523931627696e-11	6.838299357734627
ENSG00000181798	5.239523931627696e-11	7.112581015459997
ENSG00000077458	5.292286163878265e-11	8.758824039401464
ENSG00000223891	5.292286163878265e-11	8.445075209130376
ENSG00000259668	5.292286163878302e-11	5.798321099761629
ENSG00000252213	5.292286163878302e-11	2.4117862090030964
ENSG00000176928	5.292286163878302e-11	7.598165282520844
ENSG00000143498	5.345568698984107e-11	8.312572167168268
ENSG00000118307	5.345568698984107e-11	5.5665415030379695
ENSG00000005339	5.453714795794332e-11	8.892790859451214
ENSG00000002016	5.508588535071049e-11	8.311108389080628
ENSG00000273032	5.6199631995473194e-11	7.198888115550195
ENSG00000236204	5.849368857554753e-11	6.485095615555471
ENSG00000185436	5.849368857554753e-11	8.769550240828533
ENSG00000132522	5.908138335476168e-11	7.057035389401429
ENSG00000121104	6.149053818662165e-11	8.762914018951568
ENSG00000268970	6.149053818662165e-11	6.046347738726356
ENSG00000197415	6.210770285946565e-11	6.834682668654688
ENSG00000019995	6.210770285946609e-11	8.752187817524499
ENSG00000156802	6.210770285946609e-11	8.650860874739971
ENSG00000136933	6.273093259132877e-11	8.72456046577741
ENSG00000173825	6.273093259132921e-11	6.840961462733971
ENSG00000083896	6.273093259132921e-11	8.860071023050395
ENSG00000254211	6.336028566168072e-11	8.06889422136853
ENSG00000238213	6.336028566168072e-11	3.4623917839958516
ENSG00000132849	6.336028566168072e-11	8.69538937680708
ENSG00000079616	6.399582089670016e-11	8.768006503605294
ENSG00000105486	6.399582089670016e-11	8.817627490326135
ENSG00000067606	6.463759767427576e-11	8.216213444307808
ENSG00000226918	6.528567592904567e-11	4.0279244574695525
ENSG00000258449	6.726832736131239e-11	5.280875789972969
ENSG00000168096	6.726832736131239e-11	8.479880014874045
ENSG00000173482	6.794222218525294e-11	8.470327797158182
ENSG00000162601	6.794222218525342e-11	8.839621125299884
ENSG00000074054	6.794222218525342e-11	8.820173732652998
ENSG00000220205	6.862272669047105e-11	8.8682509821506
ENSG00000116183	7.000381887230537e-11	6.610506381303749
ENSG00000259747	7.000381887230537e-11	6.367676905652358
ENSG00000133226	7.14121181276793e-11	8.854437306277056
ENSG00000143882	7.14121181276793e-11	8.089476903508142
ENSG00000174444	7.212663374058919e-11	8.933690654952235
ENSG00000160097	7.212663374058919e-11	5.817332564468325
ENSG00000226791	7.357672896628139e-11	4.823148809094561
ENSG00000008256	7.357672896628139e-11	7.8709715866006125
ENSG00000125726	7.357672896628139e-11	5.441068534831388
ENSG00000112679	7.357672896628165e-11	8.92142071630193
ENSG00000092148	7.357672896628165e-11	8.900970818551418
ENSG00000100201	7.431244325683637e-11	8.929600675402133
ENSG00000254675	7.505535950094555e-11	2.9767624605559027
ENSG00000259209	7.580554662095908e-11	3.028887903291
ENSG00000244039	7.580554662095908e-11	3.9277341763823292
ENSG00000260253	7.656307418301116e-11	3.1943413753953553
ENSG00000199023	7.810043215191121e-11	3.574223959861917
ENSG00000237436	7.888040496294912e-11	5.42490592840311
ENSG00000261254	7.888040496294912e-11	6.744748527109684
ENSG00000090989	7.888040496294912e-11	8.7562777970746
ENSG00000177425	7.888040496294912e-11	8.729652950431136
ENSG00000172365	7.888040496294967e-11	3.5840164340547873
ENSG00000155666	8.046329924621288e-11	8.012347218394291
ENSG00000232224	8.046329924621345e-11	6.91150631546357
ENSG00000088538	8.046329924621345e-11	8.505422397278284
ENSG00000188177	8.126636714614202e-11	8.683119438156774
ENSG00000229137	8.207728097578986e-11	3.832068794606797
ENSG00000240143	8.207728097578986e-11	5.798505784245168
ENSG00000166582	8.289611566689943e-11	7.667675192461974
ENSG00000263400	8.289611566689943e-11	5.534385073138917
ENSG00000151364	8.37229468496347e-11	5.203542360880242
ENSG00000134339	8.455785085891456e-11	4.388368818456833
ENSG00000248121	8.455785085891456e-11	5.669846418046824
ENSG00000126249	8.455785085891456e-11	8.102829306397675
ENSG00000120306	8.540090474081367e-11	8.646309622205854
ENSG00000132953	8.540090474081367e-11	8.779273937151975
ENSG00000090060	8.625218625901556e-11	8.892790859451214
ENSG00000259456	8.625218625901556e-11	7.676757617534379
ENSG00000130518	8.625218625901556e-11	8.360853640531124
ENSG00000148584	8.79797468862225e-11	5.057799089662035
ENSG00000170915	8.974116945101107e-11	6.905916785253802
ENSG00000226113	9.063478118123695e-11	3.3034839874982738
ENSG00000227986	9.06347811812376e-11	5.739984199186759
ENSG00000148303	9.153710256827756e-11	8.933690654952235
ENSG00000238061	9.244821658462195e-11	6.051290110586304
ENSG00000132635	9.244821658462195e-11	8.816083753102896
ENSG00000226200	9.244821658462195e-11	8.230311303182209
ENSG00000141380	9.244821658462195e-11	8.90506079810152
ENSG00000273373	9.336820697408066e-11	7.60580288131348
ENSG00000167992	9.336820697408066e-11	7.241721819367538
ENSG00000216809	9.336820697408066e-11	6.021715651667859
ENSG00000101052	9.336820697408066e-11	8.501873649847795
ENSG00000163406	9.336820697408066e-11	8.807903794002693
ENSG00000248049	9.429715825878158e-11	8.328266588519408
ENSG00000181666	9.429715825878158e-11	8.529705225460141
ENSG00000136717	9.523515574620521e-11	8.764457756174805
ENSG00000176845	9.523515574620656e-11	8.1750383230506
ENSG00000226699	9.618228553629984e-11	4.422801870417979
ENSG00000259901	9.618228553630053e-11	6.559787064894478
ENSG00000008513	9.713863452864344e-11	8.72147299133093
ENSG00000250692	9.810429042968168e-11	3.915027260848292
ENSG00000225742	9.810429042968168e-11	4.149588974695642
ENSG00000251411	9.810429042968168e-11	5.75653863208584
ENSG00000272911	9.907934176002116e-11	4.995369542241143
ENSG00000231435	9.907934176002116e-11	4.216872084967831
ENSG00000079841	9.907934176002116e-11	7.303693379044727
ENSG00000119737	1.0006387786179349e-10	7.254988989331113
ENSG00000131943	1.0105798890607626e-10	8.696933114030319
ENSG00000106571	1.0513201536432915e-10	7.304940147922129
ENSG00000078061	1.0617538322851179e-10	8.822719974979861
ENSG00000255815	1.0722888489365587e-10	5.615377532064618
ENSG00000104738	1.0829261654692459e-10	8.723016728554171
ENSG00000121741	1.0829261654692459e-10	8.8682509821506
ENSG00000170456	1.0936667526621656e-10	8.90506079810152
ENSG00000250850	1.0936667526621656e-10	3.9912348198255305
ENSG00000257426	1.1265179812955348e-10	2.3264598209569254
ENSG00000162613	1.1376815398940813e-10	8.88461090035101
ENSG00000112852	1.1376815398940974e-10	6.203947018080566
ENSG00000011258	1.1489533594953068e-10	8.692843134480217
ENSG00000105676	1.1603344660343495e-10	8.739376646754579
ENSG00000272869	1.1718258949310159e-10	4.480494313516899
ENSG00000166747	1.183428691175182e-10	8.864161002600497
ENSG00000258900	1.183428691175182e-10	5.910158566534048
ENSG00000083535	1.183428691175182e-10	8.356098164131753
ENSG00000266667	1.195143909412852e-10	3.9932786600402714
ENSG00000120029	1.195143909412852e-10	8.665757014852739
ENSG00000003393	1.2309747892191763e-10	8.669305762283228
ENSG00000077254	1.243150438070847e-10	8.802811309348963
ENSG00000270116	1.243150438070847e-10	4.210564339251677
ENSG00000011114	1.2554439300558518e-10	8.71946798112368
ENSG00000108557	1.2678563796083185e-10	8.639132168209274
ENSG00000197045	1.2678563796083185e-10	8.791543875802283
ENSG00000087077	1.2678563796083275e-10	8.703569335907286
ENSG00000111602	1.2803889114428542e-10	8.777730199928738
ENSG00000144460	1.2803889114428542e-10	6.339989812795678
ENSG00000172717	1.2803889114428542e-10	6.315199709650223
ENSG00000205323	1.2930426606468343e-10	6.1371494162779525
ENSG00000144354	1.2930426606468343e-10	5.447817952305963
ENSG00000118922	1.2930426606468343e-10	8.655492086409684
ENSG00000162004	1.3058187727735347e-10	8.450504702038462
ENSG00000226124	1.3187184039361057e-10	7.127155178086753
ENSG00000198276	1.3187184039361196e-10	8.790000138579044
ENSG00000153046	1.331742720902302e-10	8.769550240828533
ENSG00000126070	1.344892901190029e-10	8.739376646754579
ENSG00000006756	1.3715756161324048e-10	6.339543410659829
ENSG00000273002	1.3715756161324048e-10	6.960672766052347
ENSG00000149485	1.3715756161324048e-10	8.009069988702805
ENSG00000204314	1.385110560445938e-10	5.723014291620508
ENSG00000121413	1.398776187595916e-10	8.225206153266631
ENSG00000125826	1.440569550195281e-10	8.823261207099476
ENSG00000223486	1.440569550195281e-10	3.157590639345903
ENSG00000080839	1.4547703499362655e-10	8.588508676384809
ENSG00000105369	1.4547703499362655e-10	8.860071023050395
ENSG00000217801	1.4547703499362655e-10	6.454581811872921
ENSG00000134245	1.469108110609373e-10	6.711214305657409
ENSG00000162894	1.469108110609373e-10	8.26349241256704
ENSG00000198088	1.469108110609373e-10	8.288032289867655
ENSG00000256092	1.483584122678668e-10	7.508408570506499
ENSG00000135074	1.483584122678668e-10	8.90506079810152
ENSG00000120685	1.4981996884664243e-10	8.827351186649578
ENSG00000183833	1.4981996884664243e-10	7.598302233063253
ENSG00000169894	1.5129561222592134e-10	3.7186636529711037
ENSG00000166987	1.5278547504148125e-10	8.831441166199681
ENSG00000141316	1.558083956250353e-10	5.731222554920393
ENSG00000259758	1.5580839562503586e-10	8.798721329798862
ENSG00000095585	1.5580839562503586e-10	8.795633855352385
ENSG00000179743	1.573417247978037e-10	7.8441752613495686
ENSG00000187741	1.573417247978037e-10	8.541433931990834
ENSG00000269772	1.573417247978037e-10	6.741656907060805
ENSG00000145246	1.588898162384576e-10	8.851891063950191
ENSG00000259404	1.588898162384576e-10	4.851009975315091
ENSG00000215244	1.588898162384576e-10	5.299432144958807
ENSG00000147316	1.588898162384576e-10	8.646309622205854
ENSG00000185033	1.6045280878214716e-10	8.86261726537726
ENSG00000244436	1.6045280878214943e-10	2.672656550904646
ENSG00000158941	1.6203084253732584e-10	8.802811309348963
ENSG00000241058	1.6362405889709193e-10	8.261283178494534
ENSG00000133328	1.6523260055066957e-10	7.418231103635923
ENSG00000269165	1.668566114949626e-10	5.847989600546765
ENSG00000197016	1.7015162385180132e-10	6.7574199177912835
ENSG00000251537	1.7015162385180132e-10	4.1860521062005995
ENSG00000139132	1.7015162385180132e-10	8.807903794002693
ENSG00000174514	1.7015162385180132e-10	7.006288643432994
ENSG00000101997	1.7015162385180132e-10	8.58341619173108
ENSG00000125247	1.718229199020363e-10	8.50367443618979
ENSG00000198711	1.718229199020363e-10	5.823864429783464
ENSG00000138688	1.718229199020363e-10	8.892790859451214
ENSG00000270972	1.718229199020363e-10	6.525053829591819
ENSG00000102984	1.7351027454220264e-10	8.337653276588492
ENSG00000177301	1.7351027454220264e-10	8.486720460616267
ENSG00000100425	1.7521383848458514e-10	8.72456046577741
ENSG00000250033	1.7521383848458514e-10	5.94830102323297
ENSG00000225039	1.7693376382066309e-10	4.752595747215706
ENSG00000137310	1.7867020403339008e-10	8.67902945860667
ENSG00000164175	1.804233140095728e-10	4.438257671640521
ENSG00000197818	1.8219325005237444e-10	8.748559110958409
ENSG00000139908	1.8219325005237444e-10	7.97997000162341
ENSG00000101363	1.8219325005237444e-10	8.657035823632922
ENSG00000147174	1.8219325005237444e-10	8.119721937058252
ENSG00000104643	1.83980169893918e-10	8.491812945269995
ENSG00000138709	1.83980169893918e-10	8.876430941250804
ENSG00000177917	1.83980169893918e-10	8.666759519956365
ENSG00000198105	1.8578423270799148e-10	8.74346662630468
ENSG00000260300	1.8578423270799148e-10	4.141585929987548
ENSG00000156206	1.8578423270799148e-10	4.656359336807518
ENSG00000126777	1.876055991228715e-10	8.900970818551418
ENSG00000119707	1.876055991228715e-10	8.90506079810152
ENSG00000078900	1.894444312342585e-10	6.15659376969753
ENSG00000229862	1.8944443123425985e-10	4.347309153378675
ENSG00000164684	1.9317514834482933e-10	6.625482907509145
ENSG00000163754	1.950673649904721e-10	8.847801084400087
ENSG00000226352	1.9697771065219248e-10	5.351822421664904
ENSG00000214160	1.9697771065219387e-10	8.838077388076647
ENSG00000222037	1.9890635496071663e-10	5.900568464469978
ENSG00000171827	1.9890635496071663e-10	5.760210377337786
ENSG00000122299	2.0085346909415496e-10	8.793087613025522
ENSG00000137558	2.0281922579174064e-10	5.65994160448719
ENSG00000235036	2.048037993676801e-10	5.024153156304991
ENSG00000165424	2.0680736572512724e-10	8.530166498444155
ENSG00000168314	2.0680736572512724e-10	3.650360102933421
ENSG00000226851	2.0680736572512724e-10	6.090121451125316
ENSG00000138756	2.088301023702647e-10	8.5240715086868
ENSG00000103742	2.0883010237026616e-10	5.3449006486067
ENSG00000225603	2.1087218842652603e-10	3.4493117442164603
ENSG00000197937	2.1087218842652603e-10	8.080565957043317
ENSG00000088881	2.1087218842652603e-10	6.320040256954699
ENSG00000165168	2.1087218842652603e-10	8.88870087990111
ENSG00000162913	2.1087218842652603e-10	6.273186502162703
ENSG00000026103	2.1293380464892203e-10	7.759136797289295
ENSG00000249353	2.1293380464892203e-10	7.749915976452207
ENSG00000078487	2.1501513343850723e-10	8.244382028174513
ENSG00000255397	2.1501513343850723e-10	5.59868132308562
ENSG00000248458	2.1501513343850876e-10	4.653331116824593
ENSG00000243276	2.1711635885695276e-10	7.0668111938997775
ENSG00000101911	2.1711635885695276e-10	8.727106708104273
ENSG00000079134	2.1923766664125744e-10	8.753190322628125
ENSG00000126216	2.257239670016405e-10	8.647107903444224
ENSG00000197608	2.2792749564779214e-10	8.773640220378635
ENSG00000100503	2.2792749564779214e-10	8.843711104849987
ENSG00000182378	2.2792749564779214e-10	8.741922889081444
ENSG00000066248	2.3015206099837702e-10	4.3150457795183605
ENSG00000232520	2.3015206099837702e-10	4.065655678525029
ENSG00000272777	2.3015206099837947e-10	5.550331016323861
ENSG00000143013	2.3015206099837947e-10	8.896880839001316
ENSG00000151657	2.3239785915836965e-10	8.366363092574808
ENSG00000234891	2.369539472515783e-10	2.2868589528857686
ENSG00000255389	2.4395233139044114e-10	6.144230543215208
ENSG00000167842	2.4395233139044114e-10	8.843711104849987
ENSG00000151445	2.4395233139044114e-10	8.495698700954842
ENSG00000173153	2.4872981595039607e-10	8.801267572125727
ENSG00000164904	2.4872981595039695e-10	8.392703756217418
ENSG00000117620	2.511527535312245e-10	8.7562777970746
ENSG00000268536	2.511527535312245e-10	4.369022379060667
ENSG00000102760	2.5359877096910137e-10	8.806901288899066
ENSG00000234902	2.5359877096910137e-10	4.884393387633772
ENSG00000197302	2.5359877096910137e-10	8.514400637616859
ENSG00000007129	2.5606808291288954e-10	8.761370281728329
ENSG00000151012	2.585609059570211e-10	8.630410976989458
ENSG00000136286	2.585609059570211e-10	8.31537545861389
ENSG00000202078	2.6107745865865105e-10	4.640719058122744
ENSG00000260160	2.6618263718058666e-10	7.1899630380503465
ENSG00000162511	2.6618263718058666e-10	8.841626135507136
ENSG00000152518	2.687717100852407e-10	8.909150777651623
ENSG00000162882	2.687717100852407e-10	6.572939374754991
ENSG00000184164	2.687717100852407e-10	8.899427081328179
ENSG00000256442	2.7138540685142515e-10	3.7901453568379146
ENSG00000100246	2.7138540685142515e-10	8.062852056864678
ENSG00000267025	2.7402395611234347e-10	6.999244991161103
ENSG00000227708	2.7402395611234347e-10	5.714672284283775
ENSG00000240522	2.7668758856995575e-10	5.453624005201602
ENSG00000182986	2.8209103633618136e-10	8.486853245005367
ENSG00000137103	2.8209103633618136e-10	8.687750649826487
ENSG00000272505	2.848313235570489e-10	7.354733500673925
ENSG00000181523	2.848313235570489e-10	8.73729167741173
ENSG00000214803	2.84831323557051e-10	4.3926009442444895
ENSG00000121406	2.875976378362965e-10	8.223390898304388
ENSG00000100982	2.875976378362965e-10	8.752187817524499
ENSG00000248564	2.875976378362965e-10	3.103878171591481
ENSG00000225156	2.903902204957924e-10	3.7930174992051047
ENSG00000221986	2.9320931503770446e-10	3.1008762644282815
ENSG00000100916	2.9320931503770446e-10	8.41919581847178
ENSG00000251301	3.0182813808798723e-10	8.758282807281853
ENSG00000128610	3.0182813808798723e-10	4.881852251557272
ENSG00000166278	3.047557594616472e-10	8.355761155877396
ENSG00000178338	3.047557594616472e-10	8.481627975962539
ENSG00000162723	3.077111436095733e-10	3.9270033866414513
ENSG00000085465	3.077111436095733e-10	8.057825400311524
ENSG00000035720	3.077111436095733e-10	8.847801084400087
ENSG00000152804	3.1069454752386797e-10	6.667091151023928
ENSG00000256667	3.1370623051450226e-10	7.825857546819828
ENSG00000186815	3.1370623051450226e-10	8.839621125299884
ENSG00000175602	3.137062305145045e-10	8.794090118129148
ENSG00000263326	3.2291358224034005e-10	3.865176723464333
ENSG00000228038	3.2919807228858794e-10	4.274694322781734
ENSG00000063660	3.2919807228859027e-10	7.3422032670357735
ENSG00000100485	3.2919807228859027e-10	8.753190322628125
ENSG00000174776	3.323850076305224e-10	4.474049999709384
ENSG00000172738	3.323850076305248e-10	4.812513150534233
ENSG00000248275	3.356021038483603e-10	8.269720186713496
ENSG00000136153	3.356021038483603e-10	8.175366474060292
ENSG00000173530	3.388496395414663e-10	8.596484411619759
ENSG00000198546	3.388496395414663e-10	8.277563137559344
ENSG00000129910	3.4543715630861843e-10	6.932813018671416
ENSG00000100442	3.4877770720503756e-10	8.727647940223886
ENSG00000257178	3.4877770720503756e-10	2.3824269790592716
ENSG00000167695	3.487777072050413e-10	6.939145095153969
ENSG00000139725	3.555538378475035e-10	6.629521662769988
ENSG00000273123	3.589900029247968e-10	4.17183538653257
ENSG00000094975	3.589900029247968e-10	8.876430941250804
ENSG00000116273	3.589900029247968e-10	8.488344156975105
ENSG00000137818	3.6245862911431265e-10	8.933690654952235
ENSG00000182183	3.659600156972201e-10	8.422540342037015
ENSG00000079950	3.659600156972201e-10	8.851891063950191
ENSG00000226167	3.659600156972201e-10	6.3448415100814115
ENSG00000187535	3.730622806307971e-10	8.587506171281184
ENSG00000130312	3.7666377107735665e-10	8.807903794002693
ENSG00000260425	3.802992461565971e-10	5.303466417700995
ENSG00000138621	3.802992461565971e-10	8.833987408526543
ENSG00000140548	3.839690188258157e-10	8.70256683080366
ENSG00000101412	3.876734048495481e-10	8.530707730563766
ENSG00000196405	3.914127228240192e-10	8.7761864627055
ENSG00000137177	3.914127228240192e-10	7.530624726533838
ENSG00000272523	3.914127228240192e-10	8.135463572287312
ENSG00000252421	3.914127228240192e-10	1.9895535196722491
ENSG00000260917	3.914127228240192e-10	7.8465972389467735
ENSG00000171766	3.951872942018343e-10	8.813537510776033
ENSG00000170775	3.951872942018343e-10	7.901296579286318
ENSG00000099992	3.9518729420183575e-10	8.03877345254808
ENSG00000141446	3.9518729420183575e-10	8.755736564954988
ENSG00000089916	3.9518729420183575e-10	8.799723834902487
ENSG00000152990	3.9899744331687415e-10	8.427768739346664
ENSG00000171241	4.0672578665125453e-10	8.440985229580274
ENSG00000180592	4.0672578665125743e-10	5.046471536049353
ENSG00000227857	4.146004060826242e-10	4.226806343448863
ENSG00000172663	4.1859341150513644e-10	8.776727694825112
ENSG00000198133	4.1859341150513644e-10	6.9095509722306145
ENSG00000234332	4.1859341150513644e-10	3.9408832832402116
ENSG00000258515	4.226240025952397e-10	6.9544619436348984
ENSG00000050820	4.226240025952397e-10	8.420535331829761
ENSG00000206762	4.226240025952397e-10	3.9421375955043763
ENSG00000134153	4.226240025952442e-10	8.896880839001316
ENSG00000177426	4.266925245704553e-10	6.9991957195219285
ENSG00000176473	4.266925245704553e-10	7.891021556280057
ENSG00000147799	4.3079932573639366e-10	7.472718440490206
ENSG00000170873	4.3079932573639366e-10	8.450708925903715
ENSG00000240567	4.349447575136053e-10	2.8614375611034277
ENSG00000163631	4.391291744646468e-10	6.607206843082936
ENSG00000215086	4.391291744646468e-10	4.700354004359001
ENSG00000166394	4.391291744646499e-10	8.157614217248396
ENSG00000102081	4.476163980125165e-10	8.75782153429784
ENSG00000188846	4.5191992969132853e-10	8.925510695852033
ENSG00000161692	4.5191992969133174e-10	8.031214684703086
ENSG00000142208	4.5626389676369844e-10	8.832443671303306
ENSG00000230829	4.5626389676369844e-10	4.657710401035906
ENSG00000043514	4.606486699163069e-10	8.527700215252887
ENSG00000260910	4.606486699163069e-10	7.249692280812129
ENSG00000249626	4.650746231451275e-10	6.523492764560939
ENSG00000171988	4.650746231451308e-10	8.8682509821506
ENSG00000171680	4.650746231451308e-10	7.803242720590868
ENSG00000111653	4.650746231451308e-10	8.640675905432513
ENSG00000264176	4.74051582534167e-10	5.526601592756736
ENSG00000228376	4.786033534922706e-10	3.0512925918508937
ENSG00000167779	4.831978341809992e-10	5.830801709198657
ENSG00000197991	4.831978341809992e-10	2.816729858997047
ENSG00000159842	4.831978341809992e-10	8.385987575204853
ENSG00000138670	4.878354155781658e-10	8.788456401355807
ENSG00000136738	4.878354155781658e-10	8.463183088419278
ENSG00000185917	4.878354155781658e-10	8.529243952476127
ENSG00000233469	4.925164921467422e-10	3.1699038247149183
ENSG00000174111	4.925164921467422e-10	8.296753481087473
ENSG00000197555	4.972414618650478e-10	8.805357551675828
ENSG00000128699	5.020107262572067e-10	8.8723409617007
ENSG00000270049	5.11683763072905e-10	6.6508498514577585
ENSG00000136122	5.165883565511329e-10	8.130785146739676
ENSG00000167578	5.165883565511329e-10	8.007260345116142
ENSG00000178951	5.165883565511329e-10	8.78336391670208
ENSG00000143624	5.165883565511329e-10	8.892790859451214
ENSG00000102580	5.165883565511329e-10	8.90506079810152
ENSG00000163746	5.215388868752693e-10	4.115201020388769
ENSG00000272468	5.265357737639317e-10	7.592340682314538
ENSG00000150764	5.265357737639317e-10	8.068248804515088
ENSG00000156171	5.315794406695606e-10	8.768006503605294
ENSG00000271086	5.522305100096908e-10	4.57358386174239
ENSG00000167186	5.522305100096947e-10	8.289371803225636
ENSG00000148690	5.575145617451734e-10	8.76700399850167
ENSG00000244398	5.628480144489279e-10	8.355761155877396
ENSG00000139219	5.628480144489279e-10	4.715968379825833
ENSG00000145990	5.682313186290535e-10	8.526209303283151
ENSG00000072071	5.682313186290535e-10	8.44407270402675
ENSG00000273008	5.682313186290535e-10	6.541885624203327
ENSG00000137338	5.736649287932844e-10	8.257601646674942
ENSG00000129460	5.736649287932844e-10	8.716380506677204
ENSG00000259803	5.791493034835262e-10	6.495376568693414
ENSG00000117643	5.791493034835262e-10	8.511597346171238
ENSG00000126746	5.846849053105972e-10	8.7761864627055
ENSG00000134443	5.902722009893434e-10	3.0837635033384174
ENSG00000173013	5.959116613739536e-10	6.749033703860712
ENSG00000137824	5.959116613739557e-10	8.833987408526543
ENSG00000180998	6.016037614936326e-10	6.587750393759334
ENSG00000162267	6.131478021461814e-10	6.626201840541379
ENSG00000108474	6.131478021461814e-10	8.615133523028273
ENSG00000258199	6.190007139376449e-10	6.191600006560997
ENSG00000166484	6.308707809473143e-10	8.352212408446906
ENSG00000157625	6.308707809473143e-10	8.7122905271271
ENSG00000179133	6.308707809473143e-10	2.918330266519094
ENSG00000253200	6.368889334601042e-10	6.894384107151553
ENSG00000179029	6.368889334601042e-10	8.615133523028273
ENSG00000167614	6.429631708711861e-10	7.078512470871308
ENSG00000159788	6.429631708711861e-10	8.266836936132275
ENSG00000219410	6.490940029297567e-10	4.901601774318916
ENSG00000227719	6.552819438946275e-10	6.19900548546019
ENSG00000155287	6.615275125729547e-10	8.776727694825112
ENSG00000166783	6.615275125729547e-10	8.87897718357767
ENSG00000212673	6.678312323592856e-10	5.711547620153324
ENSG00000234862	6.678312323592856e-10	3.041615179607037
ENSG00000255150	6.741936312749955e-10	7.959981376856912
ENSG00000165782	6.741936312749955e-10	8.793087613025522
ENSG00000113272	6.80615242007948e-10	8.666759519956365
ENSG00000257392	6.80615242007948e-10	2.2592367279068855
ENSG00000231566	6.80615242007948e-10	3.3628248219265986
ENSG00000139679	6.806152420079504e-10	8.063360543726615
ENSG00000243926	6.870966019525848e-10	5.624466321920612
ENSG00000204130	6.870966019525848e-10	8.605951058824443
ENSG00000228510	6.87096601952597e-10	5.111347083106514
ENSG00000271730	6.936382532502927e-10	6.662269338235732
ENSG00000101639	6.936382532502927e-10	8.786451391148555
ENSG00000181418	6.936382532502976e-10	7.486500843629151
ENSG00000053254	7.002407428300859e-10	8.88461090035101
ENSG00000125814	7.002407428300859e-10	8.572148758184401
ENSG00000165943	7.002407428300859e-10	8.768006503605294
ENSG00000213782	7.002407428300859e-10	8.365821860455195
ENSG00000155324	7.002407428300909e-10	8.375004324659026
ENSG00000186908	7.069046224497175e-10	8.820173732652998
ENSG00000137841	7.069046224497175e-10	8.760829049608718
ENSG00000057468	7.069046224497251e-10	6.430209400584787
ENSG00000267166	7.069046224497251e-10	7.059422866775874
ENSG00000164073	7.136304487370159e-10	8.732740424877614
ENSG00000247121	7.204187832316612e-10	7.221390574971103
ENSG00000142330	7.204187832316612e-10	8.74092038397782
ENSG00000167766	7.341852478137178e-10	8.815081247999272
ENSG00000219607	7.341852478137178e-10	5.585359415352639
ENSG00000225667	7.341852478137178e-10	2.3127841436246928
ENSG00000198625	7.482086083579413e-10	8.880520920800906
ENSG00000236577	7.553180818641759e-10	5.409959977536086
ENSG00000138674	7.553180818641759e-10	8.909150777651623
ENSG00000183570	7.624935383456205e-10	8.518899064897473
ENSG00000241935	7.770447939750212e-10	7.213409228360575
ENSG00000100711	7.770447939750266e-10	8.479081733635674
ENSG00000260990	7.770447939750294e-10	5.503091270777789
ENSG00000179674	7.844218031844402e-10	2.8097733782235994
ENSG00000141580	7.844218031844458e-10	8.84625734717685
ENSG00000253958	7.918672155822917e-10	2.598419199001669
ENSG00000258118	7.99381649594134e-10	2.6988861691270443
ENSG00000169692	7.993816495941397e-10	8.47324379299708
ENSG00000270445	7.993816495941397e-10	2.179087161027614
ENSG00000223843	8.069657290860236e-10	2.840745119008147
ENSG00000257543	8.069657290860265e-10	5.910594749892838
ENSG00000219392	8.069657290860265e-10	3.7559457892948616
ENSG00000229162	8.069657290860265e-10	5.941609250029071
ENSG00000161996	8.146200834109964e-10	8.784907653925318
ENSG00000244754	8.146200834109964e-10	8.864161002600497
ENSG00000259598	8.223453474558465e-10	4.539114177403811
ENSG00000257433	8.223453474558524e-10	6.932888721352242
ENSG00000136044	8.223453474558524e-10	8.749641575197634
ENSG00000131697	8.223453474558524e-10	8.556587121222362
ENSG00000174171	8.301421616884569e-10	8.218892471023775
ENSG00000271430	8.380111722053318e-10	8.398665961585671
ENSG00000254996	8.380111722053377e-10	7.904726673362732
ENSG00000196946	8.459530307796739e-10	4.408198388462277
ENSG00000105997	8.459530307796739e-10	5.3551077914469545
ENSG00000167280	8.459530307796829e-10	8.843711104849987
ENSG00000119596	8.459530307796829e-10	8.828353691753202
ENSG00000258178	8.539683949097613e-10	4.281377221204411
ENSG00000100461	8.539683949097643e-10	8.76191151384794
ENSG00000164898	8.620579278677833e-10	6.209246273588139
ENSG00000196262	8.620579278677833e-10	8.925510695852033
ENSG00000106268	8.70222298749018e-10	8.22580435624215
ENSG00000148814	8.70222298749018e-10	8.028180035510111
ENSG00000263952	8.784621825215056e-10	1.9965509690918464
ENSG00000124098	8.784621825215056e-10	8.646309622205854
ENSG00000176715	8.784621825215056e-10	8.802811309348963
ENSG00000257725	8.951712182765955e-10	4.645009495055953
ENSG00000258885	9.036417500112536e-10	2.321193202178754
ENSG00000214595	9.0364175001126e-10	8.850347326726952
ENSG00000264016	9.208183360635198e-10	4.321776470217316
ENSG00000270018	9.208183360635198e-10	6.401718482828773
ENSG00000246859	9.208183360635198e-10	7.123218083472484
ENSG00000120690	9.208183360635198e-10	8.8723409617007
ENSG00000214717	9.208183360635198e-10	8.643763379878989
ENSG00000177200	9.295258067411754e-10	8.838077388076647
ENSG00000166743	9.295258067411754e-10	5.072728538358725
ENSG00000236624	9.383136837777052e-10	8.652945844082819
ENSG00000122042	9.383136837777052e-10	8.801267572125727
ENSG00000124391	9.383136837777052e-10	4.300636985749908
ENSG00000240204	9.383136837777052e-10	6.421481847124831
ENSG00000214050	9.383136837777052e-10	8.400289657944507
ENSG00000005812	9.47182690959153e-10	8.809447531225931
ENSG00000049618	9.47182690959153e-10	8.839621125299884
ENSG00000200550	9.47182690959153e-10	3.3256471534170378
ENSG00000215481	9.471826909591563e-10	5.837414335355641
ENSG00000053702	9.651670226454301e-10	8.130528097620918
ENSG00000140398	9.742838266288456e-10	8.791543875802283
ENSG00000117411	9.834847198234444e-10	8.734745435084864
ENSG00000103111	9.83484719823455e-10	8.775183957601874
ENSG00000269898	9.927704582489718e-10	2.3179956322566757
ENSG00000175643	9.927704582489718e-10	7.524123071853466
ENSG00000230207	9.927704582489789e-10	7.218087653908211
ENSG00000251533	9.927704582489789e-10	2.9009040545433478
ENSG00000231154	1.0021418045370544e-09	7.1936618291717815
ENSG00000198089	1.0021418045370544e-09	8.768547735724908
ENSG00000185662	1.0021418045370614e-09	5.439440121504101
ENSG00000138182	1.0115995279873766e-09	8.438181938134651
ENSG00000161558	1.0115995279873766e-09	8.650940833875568
ENSG00000053438	1.0211444046241704e-09	6.667624115786191
ENSG00000232453	1.0211444046241704e-09	6.510208115312566
ENSG00000117877	1.0211444046241814e-09	7.705215995777515
ENSG00000100083	1.0503098159658138e-09	8.822719974979861
ENSG00000039537	1.0503098159658287e-09	2.821494473025016
ENSG00000229912	1.0503098159658287e-09	1.980138598082406
ENSG00000100288	1.0503098159658287e-09	6.80338901908622
ENSG00000138814	1.0602112020889474e-09	8.807903794002693
ENSG00000260669	1.0602112020889474e-09	5.693730605103279
ENSG00000114391	1.0702037244013583e-09	8.929600675402133
ENSG00000110047	1.0702037244013583e-09	8.761370281728329
ENSG00000237854	1.0802882004891219e-09	7.752799227033427
ENSG00000233922	1.0802882004891219e-09	6.659624924635642
ENSG00000267715	1.0802882004891219e-09	5.121893342002529
ENSG00000102387	1.0904654550720997e-09	6.13436498632769
ENSG00000240053	1.0904654550721074e-09	7.747422559378846
ENSG00000242687	1.0904654550721074e-09	7.543510247775359
ENSG00000205710	1.0904654550721074e-09	7.772879033686684
ENSG00000170899	1.100736320064377e-09	8.393706261321043
ENSG00000150433	1.100736320064377e-09	8.669305762283228
ENSG00000183604	1.100736320064377e-09	7.42036854009615
ENSG00000272864	1.1215622452697957e-09	3.533780116550269
ENSG00000167136	1.1321190058325319e-09	7.706674162489576
ENSG00000260231	1.132119005832536e-09	8.389820505636196
ENSG00000243284	1.1427727776280043e-09	5.121763107748904
ENSG00000157617	1.1427727776280043e-09	8.780817674375214
ENSG00000132424	1.1427727776280043e-09	8.90506079810152
ENSG00000198056	1.1427727776280043e-09	8.370710121243668
ENSG00000168556	1.1427727776280043e-09	8.454878864589418
ENSG00000173578	1.153524429464548e-09	8.612046048581798
ENSG00000177406	1.1535244294645522e-09	8.38238600252086
ENSG00000203691	1.1535244294645522e-09	6.220275516185611
ENSG00000179832	1.1535244294645522e-09	8.545860919795293
ENSG00000185189	1.1535244294645522e-09	8.715378001573578
ENSG00000167178	1.1643748377176168e-09	6.486664208302371
ENSG00000134900	1.164374837717625e-09	8.84062363040351
ENSG00000261546	1.1753248863936713e-09	6.779967509561713
ENSG00000259877	1.1753248863936713e-09	8.02951102920865
ENSG00000180398	1.1753248863936713e-09	8.88461090035101
ENSG00000156136	1.1863754671946011e-09	8.440985229580274
ENSG00000236434	1.1975274795827633e-09	4.670382657552774
ENSG00000177084	1.1975274795827633e-09	8.777730199928738
ENSG00000142599	1.1975274795827633e-09	8.8723409617007
ENSG00000173295	1.2087818308464993e-09	7.485603651447309
ENSG00000221246	1.2087818308465037e-09	3.0109942708258104
ENSG00000138131	1.2201394361661532e-09	8.036915695350176
ENSG00000235663	1.2201394361661532e-09	5.04962431686317
ENSG00000269890	1.2431681095548129e-09	6.433017182637069
ENSG00000175322	1.2431681095548129e-09	7.942263331075869
ENSG00000173209	1.2548410480466224e-09	8.88870087990111
ENSG00000188895	1.2548410480466224e-09	8.876430941250804
ENSG00000217555	1.2548410480466224e-09	7.6821160085515325
ENSG00000095485	1.2666209815759244e-09	8.657035823632922
ENSG00000255200	1.2666209815759244e-09	5.987627967470706
ENSG00000027697	1.2785088657929444e-09	8.896880839001316
ENSG00000231689	1.2785088657929444e-09	4.100437611498825
ENSG00000127124	1.2905056646476971e-09	7.7796997370183
ENSG00000235159	1.2905056646477062e-09	4.665789475591453
ENSG00000007545	1.2905056646477062e-09	8.474246298100704
ENSG00000043591	1.3026123504599462e-09	3.7035394301259696
ENSG00000268836	1.314829903989612e-09	4.3180865233566665
ENSG00000214575	1.3271593145078988e-09	3.4360829857525546
ENSG00000118260	1.3271593145079083e-09	8.786451391148555
ENSG00000132485	1.3271593145079083e-09	8.88870087990111
ENSG00000088836	1.3396015798688865e-09	7.127324249279685
ENSG00000095539	1.339601579868896e-09	7.578004050958811
ENSG00000019505	1.3521577065817824e-09	4.429551434886541
ENSG00000254664	1.3521577065818066e-09	3.196351609844824
ENSG00000055813	1.3648287098837397e-09	4.874099192822977
ENSG00000197256	1.3648287098837397e-09	8.513806580243745
ENSG00000203485	1.3648287098837397e-09	8.719929254107694
ENSG00000174844	1.3648287098837397e-09	6.8020562520416705
ENSG00000232995	1.3648287098837397e-09	7.028042881318262
ENSG00000158669	1.3905194512838194e-09	8.76546026127843
ENSG00000244061	1.40354126415939e-09	5.502932221985758
ENSG00000162817	1.4166821033287034e-09	7.673778584276507
ENSG00000253924	1.4166821033287133e-09	3.1209041107408604
ENSG00000163431	1.4299430287814862e-09	5.220051723064276
ENSG00000048392	1.4433251096848065e-09	8.688753154930115
ENSG00000135605	1.4568294244602316e-09	8.65857956085616
ENSG00000229186	1.4568294244602316e-09	7.9315315182732204
ENSG00000254787	1.4568294244602316e-09	4.045763407086109
ENSG00000143891	1.4568294244602316e-09	8.457549371645937
ENSG00000135924	1.4704570608613629e-09	8.870797224477464
ENSG00000243107	1.4704570608613629e-09	6.352524613331837
ENSG00000200693	1.4980866966861382e-09	6.5920330117074855
ENSG00000074755	1.5120909189854467e-09	8.851891063950191
ENSG00000148123	1.5262229088215682e-09	3.0819011320667853
ENSG00000186275	1.5262229088215791e-09	8.21333019372659
ENSG00000063438	1.540483801796007e-09	7.85711921650859
ENSG00000115977	1.5548747433217673e-09	8.241241728474533
ENSG00000097033	1.5548747433217673e-09	8.900970818551418
ENSG00000164169	1.5548747433217673e-09	8.476792540427569
ENSG00000133878	1.5693968887056716e-09	8.72147299133093
ENSG00000266993	1.5693968887056716e-09	7.731134080654589
ENSG00000150403	1.5840514032311442e-09	8.716380506677204
ENSG00000253667	1.5840514032311442e-09	6.809909408303093
ENSG00000109220	1.5840514032311442e-09	8.31102842994503
ENSG00000147234	1.5840514032311442e-09	6.890800996988761
ENSG00000166619	1.5840514032311442e-09	8.69184062937659
ENSG00000269976	1.5988394622417334e-09	3.651819003300346
ENSG00000272760	1.5988394622417334e-09	7.258571947792454
ENSG00000241769	1.6440168122952047e-09	8.569061283737923
ENSG00000143499	1.6440168122952047e-09	8.713293032230727
ENSG00000249856	1.6440168122952047e-09	2.569401840302051
ENSG00000105929	1.6440168122952047e-09	2.854309523560373
ENSG00000065183	1.6593510068464101e-09	8.779273937151975
ENSG00000226235	1.659351006846422e-09	3.753686229951829
ENSG00000168152	1.659351006846422e-09	8.179660677475647
ENSG00000251309	1.659351006846422e-09	2.2049036188227946
ENSG00000089902	1.6748247764739086e-09	8.515350317466982
ENSG00000179979	1.6748247764739086e-09	8.604868594585218
ENSG00000139631	1.6748247764739086e-09	8.697474346149932
ENSG00000235706	1.6904393586745207e-09	8.555788839983991
ENSG00000224043	1.6904393586745207e-09	5.972893925066166
ENSG00000144504	1.6904393586745207e-09	8.701023093580421
ENSG00000138380	1.7061960016090912e-09	8.574153768391653
ENSG00000139209	1.7061960016090912e-09	4.015914422643148
ENSG00000267519	1.7061960016090912e-09	8.809447531225931
ENSG00000162599	1.7061960016091032e-09	8.194438501819564
ENSG00000005302	1.7220959641916522e-09	8.864161002600497
ENSG00000257242	1.7220959641916522e-09	8.006100830025185
ENSG00000132026	1.7220959641916644e-09	4.458290245812733
ENSG00000232878	1.7381405161792062e-09	4.18202567420719
ENSG00000246090	1.7381405161792246e-09	8.057555348345696
ENSG00000215712	1.754330938262268e-09	8.51071910579727
ENSG00000108984	1.7706685221561024e-09	8.418193313368153
ENSG00000124374	1.7706685221561024e-09	8.913240757201724
ENSG00000111860	1.7871545706926935e-09	8.70256683080366
ENSG00000187151	1.7871545706926935e-09	4.634849741902019
ENSG00000224738	1.7871545706926935e-09	4.849495359849561
ENSG00000224462	1.7871545706926935e-09	3.16469982816685
ENSG00000207721	1.803790397913599e-09	7.833449059922499
ENSG00000177731	1.803790397913599e-09	8.892790859451214
ENSG00000086598	1.8205773291633025e-09	8.92142071630193
ENSG00000119403	1.8205773291633025e-09	8.57778247495774
ENSG00000267767	1.8205773291633153e-09	5.564277266640328
ENSG00000010803	1.8546098622082803e-09	8.750102848181648
ENSG00000197603	1.871858172059409e-09	8.670849499506467
ENSG00000237409	1.889263002243402e-09	4.236093416758378
ENSG00000168264	1.8892630022434357e-09	8.87897718357767
ENSG00000214975	1.9068257360485853e-09	4.910771098098131
ENSG00000100416	1.906825736048599e-09	8.753190322628125
ENSG00000070081	1.906825736048599e-09	8.917330736751827
ENSG00000163795	1.906825736048599e-09	8.642219642655752
ENSG00000149548	1.924547768643111e-09	7.249176710051538
ENSG00000163482	1.942430507174021e-09	8.7122905271271
ENSG00000137124	1.9604753708668204e-09	8.624315987232103
ENSG00000137628	1.9604753708668345e-09	7.945990611000208
ENSG00000131165	1.9604753708668345e-09	8.762914018951568
ENSG00000265033	1.9604753708668345e-09	4.021246683573676
ENSG00000186364	1.978683791126013e-09	8.102749347262074
ENSG00000154478	1.9970572116363154e-09	2.109869753773652
ENSG00000235653	1.9970572116363294e-09	2.7577860002900514
ENSG00000100578	2.034304890163956e-09	8.55679134508762
ENSG00000154845	2.034304890163956e-09	8.747556605854784
ENSG00000228923	2.0343048901639703e-09	3.115090771512647
ENSG00000233461	2.0531820978751053e-09	7.547583275596452
ENSG00000232470	2.0722302054332218e-09	6.388395591223599
ENSG00000198408	2.0722302054332218e-09	8.891247122227975
ENSG00000135299	2.0914507194724115e-09	8.455003129319074
ENSG00000203666	2.0914507194724115e-09	8.386271758205707
ENSG00000152402	2.0914507194724115e-09	7.643114100227682
ENSG00000197254	2.0914507194724115e-09	2.614849062283896
ENSG00000255931	2.0914507194724115e-09	4.812411460556113
ENSG00000258240	2.1108451595319944e-09	4.949116782591033
ENSG00000264539	2.1108451595319944e-09	4.217973981718116
ENSG00000213066	2.130415058163693e-09	8.495902924820097
ENSG00000230224	2.130415058163693e-09	7.075693913452809
ENSG00000236871	2.130415058163693e-09	8.205948515864755
ENSG00000162604	2.130415058163693e-09	8.732199192758
ENSG00000109184	2.1501619610396697e-09	8.73019418255075
ENSG00000188451	2.1700874270612765e-09	4.804978389334464
ENSG00000120337	2.1901930284688013e-09	3.7145779951383737
ENSG00000133805	2.2104803509521115e-09	8.559674595668838
ENSG00000184939	2.2309509937620175e-09	8.500534136489811
ENSG00000241847	2.2516065698227824e-09	4.292132541873951
ENSG00000253982	2.2516065698227824e-09	7.6644017707876735
ENSG00000253753	2.2516065698227907e-09	4.801183552479761
ENSG00000170502	2.272448705845267e-09	8.720470486227306
ENSG00000151773	2.272448705845267e-09	7.819762557062474
ENSG00000248202	2.2934790424411904e-09	3.4666148259275267
ENSG00000273131	2.2934790424411987e-09	8.53533894223348
ENSG00000267957	2.2934790424411987e-09	6.838530525511409
ENSG00000266252	2.2934790424411987e-09	3.6536858157428598
ENSG00000149657	2.3577158727224636e-09	8.67902945860667
ENSG00000172650	2.3577158727224636e-09	5.542925846221291
ENSG00000255566	2.3795156997933003e-09	6.627156766881057
ENSG00000182963	2.401512143069027e-09	4.449656895707247
ENSG00000182319	2.401512143069027e-09	7.045813859440943
ENSG00000259590	2.401512143069027e-09	3.9638821720025197
ENSG00000147654	2.4237069290156037e-09	8.73783290953134
ENSG00000022840	2.4461017988250973e-09	8.835531145749782
ENSG00000141956	2.4461017988250973e-09	8.847801084400087
ENSG00000072201	2.4686985085371825e-09	6.826122073494154
ENSG00000261324	2.4686985085371825e-09	8.694386871703456
ENSG00000160961	2.4686985085371825e-09	8.57569750561489
ENSG00000205476	2.4686985085371825e-09	8.38735422244493
ENSG00000163867	2.4686985085371825e-09	8.630952209109068
ENSG00000249717	2.4686985085371825e-09	6.123938091141262
ENSG00000141646	2.4914988291619274e-09	8.821717469876237
ENSG00000121075	2.491498829161945e-09	3.8206152586881794
ENSG00000115263	2.5145045468034074e-09	2.3087798952142644
ENSG00000139505	2.5377174627842602e-09	8.784907653925318
ENSG00000108848	2.561139393771306e-09	8.917330736751827
ENSG00000270041	2.608617644913144e-09	6.511568746552864
ENSG00000178585	2.608617644913144e-09	8.226265629226164
ENSG00000110080	2.608617644913144e-09	7.655609477676923
ENSG00000227487	2.608617644913144e-09	5.071755613735677
ENSG00000270195	2.608617644913144e-09	7.172325989291391
ENSG00000248256	2.608617644913144e-09	4.744633365077129
ENSG00000258355	2.608617644913144e-09	4.375772998396007
ENSG00000117500	2.632677676267163e-09	8.92142071630193
ENSG00000233560	2.632677676267163e-09	5.049953667528828
ENSG00000170348	2.632677676267163e-09	8.917330736751827
ENSG00000251927	2.656954145284185e-09	7.241071711422738
ENSG00000074356	2.656954145284185e-09	8.705654305250135
ENSG00000154277	2.6814489472714775e-09	7.977724914577313
ENSG00000232633	2.6814489472714775e-09	4.9602337101309235
ENSG00000136810	2.6814489472714965e-09	8.892790859451214
ENSG00000151690	2.7061639936555054e-09	8.829897428976441
ENSG00000272755	2.7061639936555054e-09	7.491250708652942
ENSG00000183891	2.7061639936555054e-09	8.512599851274864
ENSG00000110697	2.7061639936555054e-09	8.753731554747736
ENSG00000177606	2.756262546712776e-09	8.929600675402133
ENSG00000010818	2.7816499580348815e-09	8.819171227549372
ENSG00000164031	2.7816499580348815e-09	8.779273937151975
ENSG00000156170	2.7816499580348815e-09	8.60332485736198
ENSG00000188649	2.7816499580348815e-09	3.459039999547432
ENSG00000179431	2.807265423322207e-09	6.3614158956304365
ENSG00000179195	2.807265423322227e-09	8.880520920800906
ENSG00000124422	2.807265423322227e-09	8.88870087990111
ENSG00000134884	2.807265423322227e-09	8.909150777651623
ENSG00000196096	2.807265423322227e-09	4.308830453234681
ENSG00000149679	2.83311093660982e-09	8.388276768412958
ENSG00000101017	2.83311093660982e-09	8.738835414634968
ENSG00000249584	2.83311093660982e-09	2.0974212688671687
ENSG00000138468	2.83311093660982e-09	8.795633855352385
ENSG00000221923	2.859188508864502e-09	7.286416888967916
ENSG00000226450	2.8591885088645223e-09	6.452137219906379
ENSG00000109180	2.8591885088645223e-09	8.88461090035101
ENSG00000234537	2.8855001681241166e-09	3.8385677769132145
[truncated: 3,677 more rows]
