# Supplementary material for: Machine learning predicts treatment sensitivity in multiple myeloma based on molecular and clinical information coupled with drug response
Source: PLoS One. 2021 Jul 28;16(7):e0254596. doi: 10.1371/journal.pone.0254596 (PMC8318243; doi:10.1371/journal.pone.0254596)
Supplement: S1 File — (ZIP) [file pone.0254596.s004.zip › Supplementary Material 1/t_11_14_ccnd1/selected_genes_experiment_8.csv]

gene	pvalue	entropy
ENSG00000110092	9.639271632252082e-66	8.790000138579044
ENSG00000197119	1.1378696485054034e-32	7.909419567530616
ENSG00000153064	2.1330455312006955e-32	8.788456401355807
ENSG00000117519	8.039369727967768e-31	8.013496976507264
ENSG00000181690	1.3144523636900091e-30	8.035239173737835
ENSG00000235501	4.8900492893948224e-30	5.786527979142551
ENSG00000082512	9.706088775618217e-30	8.604868594585218
ENSG00000078725	2.2661734641677851e-29	4.2270055507153526
ENSG00000183023	2.3040423035712734e-29	8.423338623275386
ENSG00000185100	1.8288999425654865e-28	6.806884199053785
ENSG00000136152	2.01687227447859e-28	8.820173732652998
ENSG00000255760	6.38281344477929e-28	5.8695068694357895
ENSG00000170919	7.2628152129226485e-28	8.280597786752317
ENSG00000249184	8.397325406883919e-28	6.5804161837679365
ENSG00000105173	1.0352970924014386e-27	8.684663175380011
ENSG00000141150	2.581941936542828e-27	5.448746424828742
ENSG00000166268	2.9337051203383484e-27	6.619495506808263
ENSG00000188818	4.03497504334388e-27	8.32792958026505
ENSG00000135253	4.0997056467201225e-27	8.507711590486391
ENSG00000111666	5.908505094135852e-27	8.626862229558968
ENSG00000170921	1.4096706939318178e-26	8.334024570022406
ENSG00000105810	2.684540676476631e-26	8.787249672386926
ENSG00000203799	8.779231456094656e-26	7.779039851544612
ENSG00000197497	1.9918362751620261e-25	6.160433919810552
ENSG00000227372	2.5478279938685865e-25	8.660584571063412
ENSG00000149295	3.571134245199521e-25	5.668245272431381
ENSG00000049319	3.571134245199521e-25	5.247913644780048
ENSG00000228031	5.077435424921487e-25	5.667827395209392
ENSG00000089169	8.396671278290387e-25	8.169909530235792
ENSG00000186056	1.1377176934027626e-24	8.423879855394997
ENSG00000196562	1.364643171146514e-24	8.891247122227975
ENSG00000124222	1.686572155870912e-24	8.864161002600497
ENSG00000272899	3.635907423896618e-24	7.863622653996451
ENSG00000175197	3.8033327479767695e-24	8.663210772525874
ENSG00000188906	4.224284714853051e-24	8.821717469876237
ENSG00000211448	4.2880742450319795e-24	7.604933160598955
ENSG00000110492	4.352818070430708e-24	8.852893569053816
ENSG00000207954	6.140624933996955e-24	5.823989612496485
ENSG00000197183	7.567379605020536e-24	8.563427566964585
ENSG00000175505	7.681034808947887e-24	7.356961348969083
ENSG00000187824	7.681034808947887e-24	8.354678691638172
ENSG00000124143	8.275178585934292e-24	5.017986698614847
ENSG00000196576	8.525388275358456e-24	8.870797224477464
ENSG00000114423	8.525388275358456e-24	8.501536641593436
ENSG00000231607	8.783090952847393e-24	8.05623030360796
ENSG00000188153	9.603411543017379e-24	8.13386569826474
ENSG00000104921	1.0978231249531871e-23	7.9912726840874315
ENSG00000205683	1.1142540339818889e-23	7.475327403201731
ENSG00000186891	1.544181309494569e-23	7.483488378174923
ENSG00000184083	1.6383925029154532e-23	8.301233294145433
ENSG00000111752	1.7127670555035368e-23	7.831029990609157
ENSG00000134243	3.375372866088682e-23	8.77852848116711
ENSG00000148429	3.425354954741147e-23	8.839621125299884
ENSG00000135916	3.5275286702865084e-23	8.933690654952235
ENSG00000166428	3.8525118598960154e-23	7.804866754534928
ENSG00000257027	4.661860061840786e-23	7.856083966147287
ENSG00000261786	4.87134587338652e-23	8.735082443339222
ENSG00000231711	5.397098642949257e-23	7.392262963636038
ENSG00000153982	5.397098642949257e-23	7.69663320032238
ENSG00000108405	5.892208060764609e-23	8.913240757201724
ENSG00000188859	6.622951629626213e-23	7.151963752432388
ENSG00000118971	7.124525447429501e-23	8.120120965396
ENSG00000119688	7.552718890756191e-23	8.747556605854784
ENSG00000137747	7.663689984655786e-23	5.609251330736959
ENSG00000013619	7.663689984655786e-23	6.952776282463412
ENSG00000181619	9.262034359292751e-23	7.646279760463745
ENSG00000074657	9.397849080867675e-23	8.880520920800906
ENSG00000179299	1.1859326286402134e-22	7.392418069789524
ENSG00000248991	1.2938614870454831e-22	6.882588781917551
ENSG00000258072	1.4742428543403769e-22	6.3014975030379885
ENSG00000134138	1.6081118698833524e-22	7.020953906116727
ENSG00000165891	1.6315648099757562e-22	8.304187984202807
ENSG00000109046	2.0862417673639019e-22	8.847801084400087
ENSG00000174099	2.3080732606659936e-22	7.814507046421636
ENSG00000271192	2.627898991647866e-22	5.5277266084755885
ENSG00000117461	3.3084425993466157e-22	8.647853359429092
ENSG00000250122	3.658542449789641e-22	6.557644696146323
ENSG00000180573	4.53701347748945e-22	8.88461090035101
ENSG00000104205	5.015529022952989e-22	8.412269802218379
ENSG00000168916	7.272397988985474e-22	8.200314799091414
ENSG00000152520	7.809787607229926e-22	8.780817674375214
ENSG00000136161	9.134314451775197e-22	8.809447531225931
ENSG00000147606	1.009056962174666e-21	6.941368680244454
ENSG00000165801	1.5011914360085149e-21	8.724019233657796
ENSG00000058056	1.634231034499376e-21	8.485176723393028
ENSG00000236581	2.3590825165252818e-21	4.751493538524145
ENSG00000132965	2.6404424738797224e-21	8.393032244812328
ENSG00000078177	2.954969578579988e-21	8.821717469876237
ENSG00000255438	3.0392270163530268e-21	6.336815147849767
ENSG00000205056	3.0392270163531994e-21	7.592343548690251
ENSG00000257951	3.3065267770956838e-21	6.555919558839327
ENSG00000205593	3.400696328068375e-21	8.76546026127843
ENSG00000239815	3.6478898203566984e-21	6.166392284710355
ENSG00000261159	3.699421360594732e-21	7.773003298416341
ENSG00000165507	3.699421360594732e-21	8.780817674375214
ENSG00000226823	3.699421360594732e-21	6.435091534890307
ENSG00000133121	3.75167312512034e-21	8.376672326611923
ENSG00000155130	4.024088566322081e-21	8.90506079810152
ENSG00000199933	4.0808755755876214e-21	4.18951215264968
ENSG00000118402	4.080875575587767e-21	8.015557232745254
ENSG00000182742	4.501207736271611e-21	7.108383217119321
ENSG00000058404	4.6289819685343375e-21	7.050330063542416
ENSG00000249348	4.694208363952393e-21	7.641825638777191
ENSG00000165102	4.964333041509261e-21	8.736830404427716
ENSG00000133872	6.121430648697456e-21	8.917330736751827
ENSG00000260001	6.4726700186725826e-21	6.223665223880861
ENSG00000069869	6.939872604323256e-21	7.993132649267933
ENSG00000235949	7.13596064593175e-21	4.037344996540956
ENSG00000119943	8.551087601544803e-21	8.456803915661073
ENSG00000165548	8.670793701833233e-21	8.378804509832696
ENSG00000169857	9.690063431287062e-21	8.742464121201055
ENSG00000173273	1.1132194517066108e-20	8.76780227974004
ENSG00000256594	1.1930930351201882e-20	8.200057749972656
ENSG00000158458	1.209735236012302e-20	8.37600121838707
ENSG00000207146	1.3328381460565267e-20	3.8502072634050064
ENSG00000081181	1.370232425609865e-20	6.357325863405198
ENSG00000197584	1.4282780729501306e-20	7.497693274796275
ENSG00000154102	1.5094715939480942e-20	8.437693531268541
ENSG00000255920	1.5733475924595188e-20	3.3412125007710727
ENSG00000145194	1.662691965606195e-20	8.431465757122087
ENSG00000233266	1.8567057365184766e-20	5.0246696687112715
ENSG00000250541	2.160503990036198e-20	4.394834866357684
ENSG00000256164	2.411850185550519e-20	3.523508547619066
ENSG00000242866	2.4452355855680218e-20	6.589131895598192
ENSG00000075073	2.5834096501237776e-20	6.943756109225589
ENSG00000144040	2.6191428315809587e-20	8.580328717284605
ENSG00000230516	3.0880209841325024e-20	3.1927966803339536
ENSG00000243587	3.1306499794860543e-20	7.236714225474627
ENSG00000005379	3.1306499794861657e-20	8.415362888040436
ENSG00000214097	3.493304707273196e-20	5.138040426884944
ENSG00000172766	3.5902774282223804e-20	8.70256683080366
ENSG00000175106	3.792279593240837e-20	8.410474627251963
ENSG00000140297	3.792279593240837e-20	6.072693757697212
ENSG00000272156	3.951119889742649e-20	5.659488336095556
ENSG00000145214	4.591882661763689e-20	8.722014223450545
ENSG00000271948	5.408434159318747e-20	6.893865408124142
ENSG00000206077	6.030969488198333e-20	7.890261969260165
ENSG00000188266	6.113607487508433e-20	7.94161644844925
ENSG00000184990	7.395192443141778e-20	8.824263712203102
ENSG00000185024	8.132230282061865e-20	8.639673400328888
ENSG00000260296	8.132230282061865e-20	7.251445853276204
ENSG00000047597	9.187430103864221e-20	8.704110568026897
ENSG00000259372	9.187430103864221e-20	6.677176671087276
ENSG00000180447	9.831018037402526e-20	7.39780932980229
ENSG00000170745	1.0100758938608014e-19	7.991008888655241
ENSG00000231305	1.023836058550441e-19	7.951135920907438
ENSG00000101638	1.1103761231946956e-19	5.2803995512730655
ENSG00000165804	1.1254864336811051e-19	8.211529407384592
ENSG00000132952	1.2205128940167154e-19	8.738374141650954
ENSG00000156738	1.6866642284954218e-19	7.771296939830192
ENSG00000223914	1.9554463338088232e-19	3.1484627627413575
ENSG00000251249	2.0633399535389705e-19	4.574607316191313
ENSG00000188811	2.148102773750094e-19	8.819171227549372
ENSG00000205106	2.29708784980566e-19	4.866066928228683
ENSG00000112531	2.2970878498057745e-19	8.8682509821506
ENSG00000025039	2.391334860833997e-19	8.88870087990111
ENSG00000119280	2.5569789188615806e-19	8.101951066023704
ENSG00000205078	2.591443909810514e-19	7.590089508154467
ENSG00000166104	2.591443909810514e-19	5.7159574926393315
ENSG00000120798	2.8080899471842555e-19	8.726104203000647
ENSG00000231473	2.845898561691409e-19	5.799272166077926
ENSG00000182054	2.8458985616914697e-19	8.90506079810152
ENSG00000196569	2.884210294785311e-19	8.124301789247639
ENSG00000152380	2.884210294785311e-19	7.019079396621864
ENSG00000080947	3.0022307767163775e-19	7.489069956633439
ENSG00000138109	3.042621989000876e-19	2.8520677131278602
ENSG00000258847	3.209628428177625e-19	3.8678783710415012
ENSG00000226237	3.296497629006044e-19	7.103322400137751
ENSG00000162642	3.47726707432659e-19	8.57577746475049
ENSG00000078098	3.5239694208889657e-19	5.940915389441606
ENSG00000235280	3.5712916565349194e-19	5.6535251835045175
ENSG00000079335	3.5712916565349194e-19	8.29443154262169
ENSG00000164181	3.8687053485416597e-19	8.75064408030126
ENSG00000254030	4.478912660079839e-19	6.523500569542484
ENSG00000198963	5.115677039871454e-19	6.969124671226003
ENSG00000071909	5.323592762091062e-19	6.363423380580163
ENSG00000182185	5.323592762091062e-19	7.418212131277147
ENSG00000151287	5.394736932837484e-19	7.727676515110859
ENSG00000198353	5.764797775587493e-19	5.1761993176595595
ENSG00000140474	6.581798312869982e-19	8.90506079810152
ENSG00000225857	6.581798312869982e-19	5.294630088599349
ENSG00000122787	7.316923777063559e-19	7.632160804257935
ENSG00000189233	7.513037767161916e-19	8.793087613025522
ENSG00000121797	8.461803952191597e-19	8.314914185629876
ENSG00000131759	8.920600406295188e-19	8.673395741833332
ENSG00000272121	9.280749150445843e-19	7.016549099211896
ENSG00000183317	1.004469533425331e-18	8.423338623275386
ENSG00000162989	1.0312901131316829e-18	7.023257670325766
ENSG00000260027	1.0728531254531178e-18	7.038546064723629
ENSG00000115524	1.0870719418503922e-18	8.92142071630193
ENSG00000242021	1.101476934408678e-18	5.3805292523359025
ENSG00000260725	1.101476934408678e-18	6.268246216208215
ENSG00000136928	1.1763798784476216e-18	4.087529101348733
ENSG00000069493	1.191953570146195e-18	8.428254017945953
ENSG00000205293	1.2077309479781318e-18	5.714895620214006
ENSG00000103021	1.3593385459154148e-18	6.328102133265286
ENSG00000091490	1.377303145800282e-18	8.925510695852033
ENSG00000006116	1.451537364716955e-18	3.8529956673859225
ENSG00000171931	1.6333260855685754e-18	4.220882112681082
ENSG00000164077	1.6548638795430385e-18	8.564971304187821
ENSG00000269051	1.6766822258620162e-18	5.448417348470125
ENSG00000239704	1.6766822258620162e-18	6.688039295500963
ENSG00000266411	1.766833993004605e-18	4.179824547180371
ENSG00000267243	1.8375750650426486e-18	7.441415403503642
ENSG00000179456	1.8375750650426486e-18	8.551157628314275
ENSG00000164741	1.9875570904153007e-18	8.166544226373464
ENSG00000260992	1.9875570904153007e-18	5.9884731779657665
ENSG00000258559	2.0137036958288747e-18	6.26019491952949
ENSG00000101605	2.149621110787692e-18	7.3388319471736665
ENSG00000124795	2.206491174584251e-18	8.252733465882296
ENSG00000178852	2.235481038226594e-18	8.330555781727513
ENSG00000137309	2.449218341970137e-18	8.850347326726952
ENSG00000187837	2.449218341970137e-18	8.913240757201724
ENSG00000099814	2.48135635818458e-18	8.747556605854784
ENSG00000008226	2.48135635818458e-18	8.572689990304012
ENSG00000021826	2.5139109010465077e-18	7.970663272689922
ENSG00000184381	2.7182884354974063e-18	8.731196687654375
ENSG00000138604	2.7899961051453744e-18	8.54043142688721
ENSG00000156650	2.9775432935593744e-18	8.825807449426337
ENSG00000108852	3.3470313776292078e-18	7.338118898861252
ENSG00000152487	3.4350985904807472e-18	6.8476238563006575
ENSG00000183955	3.5715080066831716e-18	8.707659315457386
ENSG00000205659	3.618156202334662e-18	8.647853359429092
ENSG00000153233	3.9109532440053146e-18	4.8276572224709335
ENSG00000267868	4.5097972922706986e-18	3.470233414808575
ENSG00000150667	4.688274848825155e-18	6.860582787084811
ENSG00000120256	5.001365228349838e-18	8.244923260294124
ENSG00000189419	5.001365228349909e-18	5.932092232456498
ENSG00000186369	5.132305602821326e-18	4.1385066654136535
ENSG00000205664	5.404426886397453e-18	7.948604484786043
ENSG00000002586	5.992126387300088e-18	8.217658608172798
ENSG00000228933	6.148651038560356e-18	5.291718249129029
ENSG00000237857	6.148651038560356e-18	7.780350765247323
ENSG00000237594	6.228420761982757e-18	4.707482414252228
ENSG00000221988	6.904472607467731e-18	8.296957704952726
ENSG00000169432	6.904472607467731e-18	8.603292112104304
ENSG00000134899	7.26917822150846e-18	8.595144898261776
ENSG00000185347	7.363287891501383e-18	8.264086469940155
ENSG00000235217	7.45860057345625e-18	6.979230233636714
ENSG00000100167	7.555131444188002e-18	7.762377473705922
ENSG00000169116	7.555131444188002e-18	8.909150777651623
ENSG00000130751	8.92814746296564e-18	7.4050385984666836
ENSG00000164070	9.043436644304653e-18	8.053142829161484
ENSG00000234184	9.519477986798403e-18	8.684458951514758
ENSG00000223949	9.892668643018575e-18	4.679407468160199
ENSG00000119900	1.028029878188683e-17	8.810450036329556
ENSG00000200959	1.1535441876621616e-17	3.846922404189845
ENSG00000221968	1.2140759490150492e-17	8.664213277629502
ENSG00000178922	1.2296924982597853e-17	8.615594796012287
ENSG00000236423	1.2296924982597853e-17	7.373492070606627
ENSG00000075290	1.2455073552687526e-17	6.268199244510468
ENSG00000179314	1.2777419625067738e-17	6.8529301681412464
ENSG00000208028	1.3108000198804252e-17	7.536867286334856
ENSG00000130592	1.34470227989271e-17	8.896880839001316
ENSG00000065357	1.3971852181201748e-17	8.744007858424295
ENSG00000229196	1.4332921922393008e-17	5.388214354717783
ENSG00000144229	1.4891867125518588e-17	7.281834546919869
ENSG00000117971	1.7351070744214462e-17	4.303969927129613
ENSG00000107959	1.8256745132699304e-17	8.836533650853408
ENSG00000132640	2.1809732920364944e-17	8.87897718357767
ENSG00000181513	2.2655631325844513e-17	8.739376646754579
ENSG00000227895	2.2944731829506014e-17	5.24959604960502
ENSG00000188636	2.2944731829506014e-17	8.141915650294852
ENSG00000101353	2.4138001309716282e-17	7.890123235910261
ENSG00000197520	2.4138001309716282e-17	5.943963429860879
ENSG00000126775	2.6375391403830093e-17	8.681114427949522
ENSG00000185567	2.955502987055656e-17	4.96179659087545
ENSG00000197776	3.069677781392725e-17	8.306938450394927
ENSG00000171552	3.2697198171109936e-17	8.896880839001316
ENSG00000183291	3.9502951853649387e-17	8.913240757201724
ENSG00000205832	3.9502951853649387e-17	5.621341408445876
ENSG00000246089	4.000340792657756e-17	7.934518953588272
ENSG00000179820	4.47985226856556e-17	8.590566511845566
ENSG00000131773	4.710774249327732e-17	6.6586548888819035
ENSG00000061936	4.8916384012645445e-17	8.831441166199681
ENSG00000100368	4.953436200059089e-17	8.895337101778079
ENSG00000167619	5.143489861404899e-17	6.3404276332312195
ENSG00000164483	5.208426458654443e-17	7.691073052774503
ENSG00000259594	5.2741720129393526e-17	6.563330242857542
ENSG00000126217	5.903965347166584e-17	7.684188557746314
ENSG00000261231	5.978367442062212e-17	5.998449682933422
ENSG00000263931	6.364484046068698e-17	2.6857152042647914
ENSG00000232298	6.525731142195272e-17	3.1668691992124596
ENSG00000040487	6.607859833457013e-17	8.357898950473748
ENSG00000186198	6.946698552007389e-17	4.177355179430472
ENSG00000047365	8.377068099273526e-17	8.619684775562389
ENSG00000103260	8.588526200278338e-17	8.27475984611372
ENSG00000144671	8.58852620027846e-17	4.597836194871148
ENSG00000238086	8.696221677964283e-17	5.447592103165459
ENSG00000124196	8.915625781607083e-17	2.868671130712862
ENSG00000166407	9.488318274698261e-17	3.2388687697798946
ENSG00000198890	9.727426207509786e-17	8.23110958442058
ENSG00000232533	1.0351517862939955e-16	6.834384761054304
ENSG00000172554	1.129210680252573e-16	4.185532975918129
ENSG00000234380	1.14331854048877e-16	5.213702690796395
ENSG00000179862	1.2470620770408073e-16	6.583682684586789
ENSG00000250462	1.2470620770408073e-16	8.22657841188229
ENSG00000187105	1.2626215063971402e-16	5.744075343405129
ENSG00000268592	1.2626215063971402e-16	4.361340793211859
ENSG00000235169	1.2626215063971402e-16	7.195255600966926
ENSG00000156299	1.278372434485368e-16	8.677485721383432
ENSG00000232712	1.278372434485368e-16	5.598084251472738
ENSG00000123901	1.2943171848927908e-16	6.545912903919675
ENSG00000187079	1.3600818605904455e-16	7.134922970495967
ENSG00000163536	1.394189618499409e-16	8.743466626304683
ENSG00000151790	1.5778006492207211e-16	7.317822393051459
ENSG00000144589	1.6783545655990562e-16	8.674939479056569
ENSG00000115649	1.6992111389198876e-16	8.799723834902487
ENSG00000135248	1.7203233477606212e-16	5.392076622876748
ENSG00000134698	1.8298283232843133e-16	8.708200547577
ENSG00000181192	1.8525405087729008e-16	8.771093978051772
ENSG00000249042	1.8988023649904797e-16	7.691596669188974
ENSG00000120686	1.9223587860298105e-16	8.892790859451214
ENSG00000140750	1.9703397916865885e-16	8.499531631386187
ENSG00000197565	1.9947713701501636e-16	7.909999156283485
ENSG00000136295	2.069873248664298e-16	8.389279273516586
ENSG00000047230	2.284052295036804e-16	8.338398732573362
ENSG00000106948	2.312316629562918e-16	8.839621125299884
ENSG00000271614	2.399195902966263e-16	8.514889044482969
ENSG00000122417	2.4892932733168667e-16	8.777730199928738
ENSG00000183090	2.646927776634595e-16	5.186449271758665
ENSG00000135324	2.7127029358741075e-16	3.084265465988317
ENSG00000183695	2.7127029358741075e-16	4.394931116387251
ENSG00000088970	2.9198544129056073e-16	8.680573195829911
ENSG00000171502	3.066544511142515e-16	8.741718665216187
ENSG00000102710	3.142591569348812e-16	8.717178787915573
ENSG00000273079	3.2204979693394617e-16	5.60953071669328
ENSG00000196092	3.423695170138932e-16	8.200110575226159
ENSG00000232912	3.423695170138932e-16	6.025502209387301
ENSG00000003147	3.6842749293756834e-16	8.550696355330265
ENSG00000185133	3.6842749293756834e-16	6.659955965111123
ENSG00000120699	3.7754076525284646e-16	8.60332485736198
ENSG00000115159	3.9643934943796575e-16	8.738374141650954
ENSG00000167393	4.013079314958206e-16	8.595144898261776
ENSG00000132677	4.213788641225288e-16	3.506878930628723
ENSG00000116141	4.2654932795904193e-16	5.649087372702119
ENSG00000152193	4.533549981768868e-16	7.513448229906724
ENSG00000271133	4.645364558655967e-16	7.639418630669448
ENSG00000255353	4.7022872652284715e-16	5.560397435731986
ENSG00000259527	4.818203974204088e-16	6.233491703323119
ENSG00000132478	4.818203974204088e-16	8.714836769453965
ENSG00000169026	4.877214445699159e-16	7.5498499357123565
ENSG00000179899	4.877214445699159e-16	5.175174324483244
ENSG00000242444	5.120467125008921e-16	3.8729118564274567
ENSG00000264469	5.183126132145804e-16	6.502746381263769
ENSG00000141556	5.246541084683673e-16	8.754734059851364
ENSG00000237399	5.246541084683673e-16	7.428951335551285
ENSG00000146147	5.246541084683673e-16	6.579945218123041
ENSG00000162373	5.310720968583113e-16	6.487570319781877
ENSG00000111328	5.310720968583113e-16	8.143649142763097
ENSG00000108924	5.643416297605664e-16	7.270326204829801
ENSG00000138964	6.069862893026659e-16	8.479001774500075
ENSG00000148468	6.218953646298518e-16	7.396449232487437
ENSG00000236841	6.371653916965314e-16	3.538054879204528
ENSG00000204616	6.449384442930777e-16	5.2947485321662935
ENSG00000230852	6.688229351260815e-16	2.0692623312959526
ENSG00000086619	6.852282783796354e-16	8.851891063950191
ENSG00000224005	7.020302365918962e-16	6.400187497843037
ENSG00000178026	7.020302365918962e-16	7.257718096300712
ENSG00000007516	7.020302365918962e-16	7.541499963777748
ENSG00000027869	7.105828891940331e-16	6.538211581206528
ENSG00000178878	7.192382544829162e-16	8.117973975969758
ENSG00000145349	7.192382544829162e-16	8.848803589503715
ENSG00000254343	7.640988027595665e-16	8.267173944386633
ENSG00000153179	7.733964649149048e-16	8.604407321601204
ENSG00000132780	7.82805649283855e-16	8.850347326726952
ENSG00000225342	7.923276736388896e-16	6.545456830498725
ENSG00000234324	7.923276736388896e-16	4.5184077958097415
ENSG00000204682	8.117155902169239e-16	3.762589892099433
ENSG00000250978	8.215841953329962e-16	3.6547549366205203
ENSG00000162430	8.215841953329962e-16	8.69538937680708
ENSG00000223878	8.519052084446698e-16	6.110154521912208
ENSG00000182508	8.727293811700913e-16	6.7835890146268785
ENSG00000169239	9.04909964953695e-16	8.250601282661522
ENSG00000249307	9.04909964953695e-16	6.065776736831683
ENSG00000172379	9.270106963041763e-16	8.420523366869181
ENSG00000166483	9.270106963041763e-16	8.442271917684755
ENSG00000181656	9.382597587985256e-16	6.094829947418408
ENSG00000114115	9.611631128901829e-16	6.281619162130566
ENSG00000162739	9.728205933308531e-16	8.799723834902487
ENSG00000145700	1.0208606106658513e-15	7.577068502143712
ENSG00000117114	1.0332314876044544e-15	7.223537148141687
ENSG00000259959	1.0332314876044544e-15	8.243636572189644
ENSG00000114631	1.0332314876044544e-15	7.954343514481166
ENSG00000168734	1.0457501210196813e-15	8.084712907449328
ENSG00000107816	1.0973372890376174e-15	8.572148758184401
ENSG00000235194	1.1514313046749597e-15	8.768547735724908
ENSG00000107779	1.2227573060791081e-15	8.507170358366777
ENSG00000261485	1.2227573060791081e-15	6.427613097679627
ENSG00000135686	1.2375365329396896e-15	8.701821374818792
ENSG00000110841	1.2375365329396896e-15	8.012922661544753
ENSG00000261889	1.2676252103494464e-15	5.286912100683471
ENSG00000198169	1.3622847907406683e-15	8.7122905271271
ENSG00000131127	1.4464635631748867e-15	8.181692821564997
ENSG00000196628	1.4639044515735937e-15	8.90506079810152
ENSG00000197217	1.5174803005349269e-15	8.909150777651623
ENSG00000178184	1.611099568012816e-15	7.218785896015157
ENSG00000120616	1.6304953340658035e-15	8.809447531225931
ENSG00000032219	1.6304953340658035e-15	8.73783290953134
ENSG00000235381	1.6501212023495274e-15	6.428875311618753
ENSG00000137501	1.6900740297756895e-15	8.392570971828317
ENSG00000104093	1.6900740297756895e-15	8.665215782733126
ENSG00000100024	1.7104064586209488e-15	5.636994707891516
ENSG00000185686	1.7517972573875667e-15	7.497272153787646
ENSG00000215022	1.837562552093795e-15	7.678757016366051
ENSG00000125827	1.9045897925708355e-15	8.825807449426337
ENSG00000258458	1.92746323468232e-15	6.059065157247714
ENSG00000231969	1.9506073592215127e-15	4.015453518836422
ENSG00000163328	1.9506073592215127e-15	8.832443671303306
ENSG00000061455	1.974025320468831e-15	6.447202098046787
ENSG00000256757	1.974025320468831e-15	4.298514165594194
ENSG00000164620	2.1204649075760348e-15	8.437436482149783
ENSG00000179588	2.1458911357765902e-15	8.307222633395781
ENSG00000139318	2.17161777183889e-15	8.896880839001316
ENSG00000070882	2.223986287019729e-15	8.779273937151975
ENSG00000259466	2.2775988948229646e-15	2.928866599383
ENSG00000216990	2.3048808000848396e-15	4.824262137784721
ENSG00000247134	2.3604143110338074e-15	7.341226760876391
ENSG00000167978	2.3886734430114217e-15	8.925510695852033
ENSG00000095110	2.3886734430114217e-15	8.164016260684027
ENSG00000165066	2.3886734430114217e-15	4.889889637312484
ENSG00000076662	2.3886734430114217e-15	8.925510695852033
ENSG00000162510	2.5050823112737497e-15	7.248182417034521
ENSG00000107864	2.565365444665807e-15	8.545523911540936
ENSG00000121743	2.596040827360693e-15	4.0245215080125645
ENSG00000160678	2.627077597880398e-15	7.183501203064824
ENSG00000238164	2.627077597880435e-15	8.206028475000354
ENSG00000170989	2.6584799480964157e-15	6.700000857585078
ENSG00000173801	2.6584799480964157e-15	8.1848532012608
ENSG00000101577	2.787830668989055e-15	8.56088132463772
ENSG00000232022	2.923378680643079e-15	5.430637273567415
ENSG00000104219	2.923378680643079e-15	8.787453896252181
ENSG00000139687	2.9582679554430553e-15	8.900970818551418
ENSG00000169684	3.0654161484527242e-15	6.279244787554267
ENSG00000118308	3.138963416579751e-15	8.892790859451214
ENSG00000052126	3.138963416579751e-15	7.262404580007554
ENSG00000175395	3.176386331185462e-15	8.255516677332091
ENSG00000181045	3.410333970347357e-15	8.49490041971647
ENSG00000102531	3.450942403863794e-15	8.92142071630193
ENSG00000144445	3.450942403863794e-15	8.627403461678579
ENSG00000117242	3.450942403863794e-15	7.951241571414444
ENSG00000267312	3.492027185208232e-15	6.1698613576264805
ENSG00000272323	4.024265943343327e-15	5.428629975959428
ENSG00000231999	4.120427915601207e-15	7.987945736858359
ENSG00000105894	4.169354303796317e-15	7.239636787693161
ENSG00000149506	4.169354303796317e-15	6.089018505679102
ENSG00000272267	4.422703097657674e-15	6.226134745731486
ENSG00000130595	4.422703097657674e-15	5.774991091334321
ENSG00000144847	4.475163403167508e-15	8.493779598843993
ENSG00000213626	4.5282366405826994e-15	7.035931275302712
ENSG00000140538	4.5819298589517655e-15	5.954234448235024
ENSG00000140688	4.9757509442031285e-15	8.84625734717685
ENSG00000134709	4.9757509442031285e-15	8.779273937151975
ENSG00000228323	4.9757509442031285e-15	6.025596544936121
ENSG00000149177	5.034667532815798e-15	8.493409507746735
ENSG00000198718	5.094271240340735e-15	8.66212830828665
ENSG00000179088	5.277284397342594e-15	6.799441293881272
ENSG00000087008	5.339716350667813e-15	8.346374467808308
ENSG00000140682	5.402875760673587e-15	5.77850314943754
ENSG00000135469	5.4667709700554444e-15	8.505165348159526
ENSG00000118242	5.4667709700554444e-15	7.764983257587333
ENSG00000117322	5.797582647319267e-15	7.852976749290206
ENSG00000236719	5.935360629838952e-15	5.570427520394758
ENSG00000187527	5.935360629838952e-15	3.003500733927708
ENSG00000237879	6.0054540845603274e-15	2.478835754330216
ENSG00000176532	6.2940742041714895e-15	8.55058365093699
ENSG00000124406	6.443465287623482e-15	8.795633855352385
ENSG00000251535	6.443465287623482e-15	2.8046566541273843
ENSG00000273338	6.519465149476446e-15	8.417652081248542
ENSG00000258443	6.519465149476446e-15	3.3501703570532406
ENSG00000166321	6.91291025614033e-15	7.898474673618044
ENSG00000225135	7.076756212522339e-15	6.696625212473021
ENSG00000164556	7.16010762706445e-15	7.426002256869491
ENSG00000124785	7.680909552762151e-15	7.2162450261243665
ENSG00000141736	7.771264707943526e-15	7.920758102968229
ENSG00000112182	7.862666563272864e-15	8.537885184560345
ENSG00000267593	7.955127050630212e-15	4.444755318365598
ENSG00000205581	8.335798669945308e-15	8.917330736751827
ENSG00000198547	8.433736028489085e-15	4.842173871342478
ENSG00000235984	8.836946021754502e-15	3.084431002925573
ENSG00000241852	9.04561151542107e-15	7.652565971239284
ENSG00000256917	9.15175646233507e-15	5.307591596315447
ENSG00000233080	9.367739708343741e-15	5.093700160480282
ENSG00000099917	9.367739708343741e-15	8.72865044532751
ENSG00000261888	9.477606051802004e-15	4.246239020121776
ENSG00000147121	9.477606051802004e-15	8.340403742780614
ENSG00000164989	9.477606051802004e-15	7.238121395422404
ENSG00000187653	9.588741166635266e-15	6.937204463348285
ENSG00000236772	1.0163958581241806e-14	4.375964305143721
ENSG00000232070	1.0163958581241806e-14	5.211324006802856
ENSG00000157680	1.0283014780979744e-14	8.381640546535992
ENSG00000181544	1.0773127626042805e-14	7.292122810689319
ENSG00000203724	1.1026739322657343e-14	7.289569491213699
ENSG00000120896	1.1286228301423884e-14	8.469819310296247
ENSG00000185950	1.1961550507947446e-14	7.6761110724929855
ENSG00000242247	1.210131381042572e-14	8.87897718357767
ENSG00000079974	1.210131381042572e-14	8.47887750977042
ENSG00000196712	1.210131381042572e-14	8.822719974979861
ENSG00000270012	1.297430187767739e-14	7.629458569279322
ENSG00000116497	1.3590447296360903e-14	8.828353691753202
ENSG00000221817	1.3590447296360903e-14	8.396199678394405
ENSG00000007392	1.3748931602630163e-14	8.850347326726952
ENSG00000242338	1.4569059992223476e-14	7.826812838045531
ENSG00000268842	1.4910434502661153e-14	2.499584271600799
ENSG00000179476	1.508406311216863e-14	8.245331708024635
ENSG00000187037	1.508406311216863e-14	4.948907508290263
ENSG00000238062	1.543731404124981e-14	3.0492772915704047
ENSG00000165516	1.5798707469614203e-14	8.858527285827156
ENSG00000253483	1.6356469714905256e-14	5.523474830144377
ENSG00000160293	1.6356469714905256e-14	8.172278999613814
ENSG00000125648	1.6356469714905486e-14	8.832443671303306
ENSG00000111203	1.654666430370624e-14	8.73019418255075
ENSG00000231226	1.6739036000784036e-14	2.619416642345485
ENSG00000100650	1.753078823226993e-14	8.92142071630193
ENSG00000110324	1.7734418645870085e-14	8.822719974979861
ENSG00000197976	1.7940377378442055e-14	8.90506079810152
ENSG00000120093	1.9449517948615185e-14	7.246433147824279
ENSG00000258733	1.9449517948615462e-14	7.496318967708438
ENSG00000266893	1.9675070650277326e-14	5.077480341620736
ENSG00000205542	1.9675070650277604e-14	8.88461090035101
ENSG00000148824	1.9675070650277604e-14	8.082042400392805
ENSG00000189362	2.084203735409805e-14	8.581872454507844
ENSG00000196199	2.2332599686751706e-14	8.829897428976441
ENSG00000133119	2.2591028369186685e-14	8.244045019920154
ENSG00000109118	2.3384107055971205e-14	8.829897428976441
ENSG00000251009	2.3654508614827425e-14	5.021938285037121
ENSG00000136169	2.5342763927575974e-14	8.769550240828533
ENSG00000180817	2.80998267869814e-14	8.90506079810152
ENSG00000251168	2.941802817416777e-14	4.642493478677464
ENSG00000113971	2.9756976463491734e-14	8.788997633475418
ENSG00000116117	3.223965883780174e-14	7.5593724188350935
ENSG00000104765	3.223965883780174e-14	8.797177592575624
ENSG00000147535	3.2610579774070416e-14	8.92142071630193
ENSG00000240907	3.2985700227359e-14	4.655007932003305
ENSG00000267913	3.374872720565707e-14	5.102824452070819
ENSG00000198535	3.532726703804563e-14	5.469132069158148
ENSG00000144026	3.573312219845341e-14	8.648855864532717
ENSG00000227028	3.573312219845341e-14	6.322232075551028
ENSG00000228541	3.614356552361965e-14	5.978616577250257
ENSG00000272256	3.614356552361965e-14	8.112011770601505
ENSG00000186918	3.826640924032732e-14	8.795633855352385
ENSG00000168826	3.870547225721234e-14	8.175109424941532
ENSG00000166143	3.870547225721261e-14	6.58417980678801
ENSG00000261400	3.870547225721261e-14	3.335199183919846
ENSG00000148200	3.91494923454193e-14	6.9808962171298194
ENSG00000253734	4.005262443969229e-14	5.41149929516859
ENSG00000176208	4.192083518984559e-14	8.209168774700332
ENSG00000261597	4.1920835189845884e-14	8.598028148842996
ENSG00000186174	4.2886838372453926e-14	7.9371838492692115
ENSG00000226386	4.337802163971426e-14	4.500072448549238
ENSG00000157110	4.591820125219375e-14	7.346867223963165
ENSG00000126215	4.591820125219375e-14	8.516894054690221
ENSG00000089505	4.6443528526873475e-14	5.508932230849634
ENSG00000150281	4.697476901289499e-14	5.74252503980225
ENSG00000235423	4.697476901289499e-14	5.35203055796066
ENSG00000124635	5.086460952860991e-14	8.584418696834708
ENSG00000173175	5.1445572108649024e-14	7.477808589649828
ENSG00000112561	5.144557210864939e-14	8.696391881910706
ENSG00000122188	5.2033063075355544e-14	8.90506079810152
ENSG00000173208	5.444976493485165e-14	8.704110568026897
ENSG00000112851	5.697683319481143e-14	8.88461090035101
ENSG00000198081	5.828329372749241e-14	8.513806580243745
ENSG00000258647	5.828329372749241e-14	4.508125760017419
ENSG00000134333	6.238209384836045e-14	8.909150777651623
ENSG00000109906	6.238209384836045e-14	4.879300740610138
ENSG00000187676	6.453655769286278e-14	8.441189453445528
ENSG00000244607	6.527085326960657e-14	5.40653264408646
ENSG00000019485	6.601336761832778e-14	7.831748312711927
ENSG00000100105	6.985241999410992e-14	8.637127158002023
ENSG00000127418	7.144881321791569e-14	8.726104203000647
ENSG00000241014	7.144881321791569e-14	7.534326655383573
ENSG00000122481	7.226041617840005e-14	7.581401399777548
ENSG00000250057	7.475003602521631e-14	2.9756187650407586
ENSG00000128218	7.55985151933735e-14	7.098427131144737
ENSG00000188112	7.645646780566325e-14	5.124600692938299
ENSG00000260943	7.908821148369971e-14	3.0121240262859414
ENSG00000186827	8.180902643947409e-14	7.747132765002413
ENSG00000272871	8.462187427595225e-14	6.792394120614129
ENSG00000181381	8.654974172305288e-14	8.307275458649285
ENSG00000258985	8.752981324524645e-14	7.2665757166428175
ENSG00000155792	9.156045776757282e-14	8.839621125299884
ENSG00000114023	9.156045776757282e-14	8.758824039401464
ENSG00000040199	9.259631558469104e-14	8.787453896252181
ENSG00000267194	9.470273550969634e-14	7.323457024779697
ENSG00000164466	9.577355103866473e-14	8.817627490326135
ENSG00000035681	9.905796913189765e-14	8.75064408030126
ENSG00000143653	1.001772041205651e-13	8.390955795128924
ENSG00000141401	1.0130887635053612e-13	8.297471803190243
ENSG00000171792	1.0245312163145332e-13	8.564971304187821
ENSG00000147576	1.0477988187949669e-13	8.491892904405594
ENSG00000271895	1.0959041811175923e-13	7.86068657816173
ENSG00000117616	1.1082660166321847e-13	8.892790859451214
ENSG00000265666	1.1082660166321847e-13	6.212804012963124
ENSG00000196090	1.1082660166322003e-13	5.800531539180277
ENSG00000160055	1.1853696917695566e-13	8.180406133460515
ENSG00000049769	1.198723410442636e-13	7.959644368602554
ENSG00000152670	1.1987234104426446e-13	4.7177075409796085
ENSG00000236345	1.212225066800872e-13	4.377897043405712
ENSG00000199709	1.212225066800872e-13	3.2343545383334313
ENSG00000256436	1.212225066800872e-13	4.674417746918166
ENSG00000230735	1.212225066800872e-13	6.156865039820481
ENSG00000206965	1.212225066800872e-13	4.995479802902479
ENSG00000070886	1.225876271163632e-13	5.762155397130172
ENSG00000155111	1.2396786510565932e-13	8.447825675322497
ENSG00000147862	1.2536338513918924e-13	5.910716476179353
ENSG00000107295	1.2820093810654453e-13	3.3115491091177707
ENSG00000094631	1.325760971791536e-13	8.847801084400087
ENSG00000219626	1.325760971791536e-13	7.67400715134226
ENSG00000124713	1.340668634766531e-13	6.831827684931138
ENSG00000068383	1.340668634766531e-13	8.261691626225044
ENSG00000136156	1.3557411349279722e-13	8.92142071630193
ENSG00000116147	1.401965661404867e-13	5.377801162549552
ENSG00000229855	1.417715609458997e-13	5.294260588771049
ENSG00000163517	1.433639541251966e-13	7.8104529198451225
ENSG00000113269	1.433639541251966e-13	8.715839274557592
ENSG00000245954	1.433639541251966e-13	7.605323331692037
ENSG00000032742	1.482474221935356e-13	8.022493493483267
ENSG00000100564	1.482474221935356e-13	8.659582065959786
ENSG00000160602	1.5329439500111328e-13	8.552160133417903
ENSG00000140263	1.5501397790110743e-13	8.289628852344395
ENSG00000115380	1.5675252725127413e-13	8.0398605108273
ENSG00000082258	1.5675252725127524e-13	8.850347326726952
ENSG00000158055	1.6028734953530494e-13	6.160801645441591
ENSG00000169733	1.6028734953530494e-13	8.643222147759378
ENSG00000176731	1.6208404007232416e-13	8.673395741833332
ENSG00000263080	1.6390053231162439e-13	3.0451660027521315
ENSG00000224020	1.6390053231162557e-13	3.3428145068834865
ENSG00000100697	1.6759378174154578e-13	8.844713609953612
ENSG00000249453	1.6759378174154815e-13	5.5786467683650205
ENSG00000113600	1.6759378174154815e-13	3.6113496801974088
ENSG00000178741	1.7328760298051162e-13	8.88870087990111
ENSG00000171450	1.8117617651712319e-13	3.2686762673095733
ENSG00000105855	1.832028611405443e-13	7.660456781121114
ENSG00000256948	1.9153491338013428e-13	8.3660933781942
ENSG00000261418	1.980274186596456e-13	8.479543006619688
ENSG00000166295	2.0023930479846114e-13	8.876430941250804
ENSG00000273301	2.0702174580210962e-13	6.229622304162114
ENSG00000104783	2.093323695256784e-13	8.582333727491857
ENSG00000169641	2.093323695256799e-13	8.444276927892005
ENSG00000120875	2.1402995014291458e-13	8.795092623232772
ENSG00000179454	2.2127129613745665e-13	8.691299397256978
ENSG00000089280	2.2127129613745665e-13	8.917330736751827
ENSG00000253328	2.2623213372891533e-13	4.5609703436173445
ENSG00000138834	2.28753398615637e-13	8.892790859451214
ENSG00000260855	2.3648411634827915e-13	4.240006826027534
ENSG00000173200	2.4178004228534514e-13	8.603866089481594
ENSG00000257704	2.4178004228534685e-13	7.810328655115465
ENSG00000197872	2.4178004228534685e-13	8.855981043500291
ENSG00000110169	2.444715597029683e-13	6.351646567946774
ENSG00000122965	2.471925299712569e-13	8.747556605854784
ENSG00000232874	2.499432696245791e-13	5.014559289087566
ENSG00000100266	2.5837732051057676e-13	8.589511181488435
ENSG00000118473	2.5837732051057676e-13	5.524656458152969
ENSG00000119326	2.6125037032024965e-13	8.555247607864379
ENSG00000116748	2.6709101547433964e-13	8.90506079810152
ENSG00000271975	2.7005928853793527e-13	8.060847046657427
ENSG00000236901	2.7005928853793527e-13	8.720470486227306
ENSG00000173221	2.7305998635846783e-13	8.909150777651623
ENSG00000168528	2.8226012514984795e-13	7.775254134991193
ENSG00000225742	2.8226012514984795e-13	4.08151670644366
ENSG00000232412	2.8226012514984997e-13	4.645736907458065
ENSG00000088305	2.8226012514984997e-13	7.791765451803352
ENSG00000154258	2.9176483086284405e-13	8.067838891011402
ENSG00000100722	2.917648308628461e-13	8.693845639583841
ENSG00000101194	3.0830984669653607e-13	8.887157142677873
ENSG00000198400	3.117278479907321e-13	5.882814217699748
ENSG00000224287	3.1518309264805905e-13	7.486119867365958
ENSG00000138670	3.186759791616415e-13	8.787453896252181
ENSG00000137571	3.222069102071655e-13	8.751646585404885
ENSG00000248890	3.3303206093707735e-13	5.60960237474352
ENSG00000171813	3.367192820331797e-13	8.518233568048203
ENSG00000137806	3.4044662529888907e-13	8.75064408030126
ENSG00000181026	3.4044662529888907e-13	8.866707244927362
ENSG00000183831	3.4421451942388875e-13	6.257667512477877
ENSG00000228925	3.4802339759077453e-13	6.550969714480956
ENSG00000134716	3.48023397590777e-13	8.531500400426555
ENSG00000155846	3.5576586152236747e-13	8.727106708104273
ENSG00000212743	3.5576586152237e-13	4.6953722192969645
ENSG00000169302	3.676980307997262e-13	5.314027770946056
ENSG00000167555	3.7587045030979646e-13	8.104207513974135
ENSG00000233912	3.8002334997464315e-13	8.094365164296615
ENSG00000088451	3.8002334997464315e-13	8.494234922867202
ENSG00000248866	3.9275453270437295e-13	7.743720947563427
ENSG00000262089	4.1038351684327743e-13	5.694764933918405
ENSG00000272140	4.1038351684327743e-13	7.507364800485753
ENSG00000259318	4.14910903059398e-13	4.978658996409959
ENSG00000259343	4.194873713917383e-13	7.688676079310082
ENSG00000006432	4.194873713917383e-13	8.639673400328888
ENSG00000160588	4.335165205215655e-13	8.57932621218098
ENSG00000257954	4.3829459624446605e-13	6.707725967634065
ENSG00000255046	4.382945962444692e-13	4.829156014267394
ENSG00000196405	4.4312442123375727e-13	8.777730199928738
ENSG00000120306	4.480065457305758e-13	8.665757014852739
ENSG00000148584	4.529415257138587e-13	5.042537231048448
ENSG00000257241	4.529415257138587e-13	3.1890603456987874
ENSG00000246898	4.579299229588706e-13	8.30264424697957
ENSG00000186710	4.732213242101882e-13	5.537562963556897
ENSG00000227946	4.784291262669102e-13	7.3720628411350635
ENSG00000262155	4.836932435001086e-13	4.613495660630187
ENSG00000159588	4.890142737273219e-13	6.828813423306828
ENSG00000164758	4.890142737273219e-13	8.399002969840026
ENSG00000116127	4.890142737273219e-13	8.780817674375214
ENSG00000135898	5.221698979381286e-13	7.0520828481367515
ENSG00000188107	5.279065888518321e-13	8.407467111941084
ENSG00000207342	5.279065888518358e-13	4.189368486685148
ENSG00000151229	5.514791981845626e-13	8.44890813956172
ENSG00000173253	5.698345513018097e-13	8.220137577176818
ENSG00000232788	5.760854014434725e-13	8.106449493304318
ENSG00000067191	5.760854014434725e-13	7.452072868546272
ENSG00000238063	5.887899218548998e-13	5.245081780762914
ENSG00000111276	6.017696574080086e-13	8.870797224477464
ENSG00000159840	6.083645544810494e-13	8.57569750561489
ENSG00000171827	6.217681208653784e-13	5.800865673151606
ENSG00000165533	6.285782987741655e-13	8.311773885929897
ENSG00000053900	6.710056577716589e-13	8.742464121201055
ENSG00000231856	6.783453459259185e-13	5.985005314973433
ENSG00000170231	7.162436162398784e-13	4.678737054806657
ENSG00000234332	7.319787371282955e-13	3.9834962080173146
ENSG00000125462	7.319787371283059e-13	7.819462888105792
ENSG00000112309	7.399731711437899e-13	6.81370567460721
ENSG00000266976	7.562202557879794e-13	6.309263285108624
ENSG00000167861	7.562202557879794e-13	8.900970818551418
ENSG00000114270	7.644747219470136e-13	8.31941261291049
ENSG00000147408	7.983870336718563e-13	8.8682509821506
ENSG00000257221	8.070934526344195e-13	7.866711594216106
ENSG00000010704	8.158931339540299e-13	7.831239825849992
ENSG00000259761	8.337762152455437e-13	3.335391455900011
ENSG00000187944	8.428616063652321e-13	3.3285009428803414
ENSG00000175315	8.52044242342357e-13	5.528440757599908
ENSG00000167895	8.613251445706526e-13	8.63175049034744
ENSG00000107829	8.707053449596743e-13	8.716380506677204
ENSG00000171189	8.707053449596743e-13	5.665339975074731
ENSG00000174373	8.801858860408245e-13	8.758824039401464
ENSG00000151615	8.801858860408245e-13	3.3239281439431276
ENSG00000271239	8.897678210743558e-13	2.5135188824156014
ENSG00000214413	8.994522141574831e-13	8.670849499506467
ENSG00000141682	9.092401403335361e-13	8.628663015900964
ENSG00000143772	9.092401403335426e-13	8.815081247999272
ENSG00000130518	9.494490661507901e-13	8.377754790851144
ENSG00000231007	9.597711743324555e-13	6.262733125968569
ENSG00000135074	9.597711743324621e-13	8.892790859451214
ENSG00000179796	1.0021734093202785e-12	2.6137155432539596
ENSG00000176903	1.0240592683727295e-12	8.673936973952943
ENSG00000224215	1.0351775832038138e-12	2.925130990855441
ENSG00000257261	1.0351775832038138e-12	7.781494574399494
ENSG00000241935	1.0577711224976475e-12	7.192979410605891
ENSG00000146276	1.080848874162135e-12	5.709356567792567
ENSG00000128165	1.0808488741621506e-12	8.797177592575624
ENSG00000272259	1.1044210178420078e-12	5.475269707667575
ENSG00000226329	1.1163957250492287e-12	6.500255610583166
ENSG00000249947	1.1407290034400981e-12	5.672993138493639
ENSG00000135144	1.1530902525120633e-12	5.796988778167734
ENSG00000214870	1.1909687958547686e-12	7.075971522885706
ENSG00000156427	1.2038645341678237e-12	5.7454123825062755
ENSG00000167562	1.2168973992137589e-12	8.058220845194965
ENSG00000100445	1.2300688215051847e-12	8.568058778634299
ENSG00000196741	1.2300688215051847e-12	6.687875518649294
ENSG00000259384	1.243380246178557e-12	6.483260463818072
ENSG00000226833	1.243380246178557e-12	4.804766609609045
ENSG00000213999	1.243380246178557e-12	6.027914939075269
ENSG00000202515	1.2841692082954229e-12	4.658601541458067
ENSG00000134339	1.298055391489483e-12	4.366411367463115
ENSG00000079337	1.3262716516604915e-12	8.821717469876237
ENSG00000174684	1.3262716516604915e-12	8.69538937680708
ENSG00000182196	1.355090088776226e-12	6.195822248887964
ENSG00000237316	1.3697290525345562e-12	2.413241447911755
ENSG00000165474	1.3994744689270028e-12	7.643695161503626
ENSG00000105426	1.4298540595501022e-12	7.367284314124475
ENSG00000201151	1.4452858035038042e-12	4.239880296868871
ENSG00000257511	1.460881084731288e-12	6.949296553731841
ENSG00000069849	1.4608810847312984e-12	8.803813814452589
ENSG00000227484	1.4766416032549967e-12	4.640890210608274
ENSG00000196998	1.492569076412581e-12	8.773640220378635
ENSG00000138741	1.492569076412581e-12	7.506444758177391
ENSG00000107438	1.5086652390295377e-12	8.819171227549372
ENSG00000259728	1.541370660429927e-12	5.615256821156861
ENSG00000114204	1.5579834778802671e-12	3.92870967591534
ENSG00000101445	1.5579834778802782e-12	8.880520920800906
ENSG00000213865	1.5579834778802782e-12	7.794734272895752
ENSG00000121075	1.5747721024808742e-12	3.744342699898682
ENSG00000136710	1.5747721024809077e-12	8.651943338979192
ENSG00000168268	1.5917383591443968e-12	8.896880839001316
ENSG00000130340	1.6088840913424755e-12	8.512058619155251
ENSG00000235213	1.6262111612906664e-12	3.273401469158684
ENSG00000163673	1.6792993048765754e-12	4.272564013748139
ENSG00000087077	1.7340883668922164e-12	8.71174929500749
ENSG00000124357	1.7340883668922164e-12	8.842167367626747
ENSG00000230970	1.7715856805667232e-12	2.022519951929609
ENSG00000066455	1.809878905069902e-12	8.823261207099476
ENSG00000261254	1.829329147555491e-12	6.732425088035432
ENSG00000119723	1.8889196871199006e-12	7.9809010672508816
ENSG00000172717	1.8889196871199006e-12	6.286581399773301
ENSG00000147437	1.9504152215510007e-12	6.20465217276146
ENSG00000215608	1.9504152215510007e-12	3.534009070756178
ENSG00000165819	2.0138754516974167e-12	8.833987408526543
ENSG00000152377	2.035476042274602e-12	5.3306559289650846
ENSG00000085063	2.1469380172947013e-12	8.925510695852033
ENSG00000198830	2.1469380172947013e-12	8.900970818551418
ENSG00000159884	2.1699389928049296e-12	7.619456301330607
ENSG00000254777	2.1931818673621818e-12	6.988778342512458
ENSG00000257743	2.216669135718933e-12	5.490647644150655
ENSG00000151849	2.216669135718933e-12	8.72456046577741
ENSG00000233834	2.216669135718933e-12	8.014233575247466
ENSG00000187790	2.3628679286367533e-12	8.253227484123984
ENSG00000260807	2.3881379551860044e-12	5.738965034826034
ENSG00000232295	2.5185223209568003e-12	5.305330233432146
ENSG00000226352	2.5454255446537478e-12	5.349518094461117
ENSG00000181163	2.5454255446537478e-12	8.933690654952235
ENSG00000141524	2.5454255446537478e-12	8.7761864627055
ENSG00000165288	2.60008114118717e-12	8.659582065959786
ENSG00000249550	2.6000811411871885e-12	6.699093222890151
ENSG00000172828	2.6278393432828413e-12	7.744572391640524
ENSG00000149716	2.6278393432828413e-12	8.633498451435933
ENSG00000076555	2.655888416388738e-12	8.824263712203102
ENSG00000251537	2.771053641547243e-12	4.145930802556873
ENSG00000147955	2.8006025029060642e-12	8.86261726537726
ENSG00000187258	2.953049642234339e-12	2.6362397211382387
ENSG00000152117	3.0483973394175245e-12	8.72865044532751
ENSG00000177426	3.080846492239698e-12	7.031676441276277
ENSG00000157343	3.2140679394868958e-12	7.237773481451203
ENSG00000213145	3.214067939486907e-12	7.033952879290265
ENSG00000132475	3.214067939486907e-12	8.925510695852033
ENSG00000184205	3.2482471325988882e-12	8.90506079810152
ENSG00000154359	3.2482471325988882e-12	8.73582789932409
ENSG00000118762	3.2482471325988882e-12	8.795633855352385
ENSG00000111445	3.2827830311839776e-12	8.451711431007343
ENSG00000105889	3.317679284707552e-12	7.379027434004674
ENSG00000006756	3.3176792847075756e-12	6.379674677658175
ENSG00000253986	3.424567220091351e-12	4.963952033644725
ENSG00000099910	3.424567220091351e-12	8.588304452519555
ENSG00000251286	3.460942124582931e-12	2.2868305863982803
ENSG00000127586	3.497696186929419e-12	8.595144898261776
ENSG00000066739	3.497696186929419e-12	8.838077388076647
ENSG00000180592	3.4976961869294685e-12	5.058344287966424
ENSG00000147027	3.5348332813868926e-12	4.815700840116486
ENSG00000214193	3.5348332813868926e-12	7.7186599181390285
ENSG00000188175	3.5723573209702943e-12	6.046185928339997
ENSG00000165837	3.610272257832529e-12	5.198440240648504
ENSG00000204282	3.648582083647302e-12	7.45999744102136
ENSG00000075568	3.726402568754492e-12	8.8723409617007
ENSG00000260253	3.726402568754505e-12	3.2217715667979094
ENSG00000116754	3.765921412493626e-12	8.90506079810152
ENSG00000246263	3.805851514870055e-12	7.857633314746106
ENSG00000110876	3.805851514870055e-12	8.88870087990111
ENSG00000111859	3.805851514870055e-12	8.8723409617007
ENSG00000062282	3.805851514870055e-12	8.50207787371305
ENSG00000166432	3.84619707103074e-12	8.858527285827156
ENSG00000140948	3.84619707103074e-12	8.598232372708253
ENSG00000267390	3.84619707103074e-12	6.901826792341112
ENSG00000139219	3.84619707103074e-12	4.655527461292092
ENSG00000235703	3.886962318017826e-12	8.592598655934912
ENSG00000138658	3.886962318017826e-12	8.55733257720723
ENSG00000162894	3.928151535177249e-12	8.235965099951375
ENSG00000249198	3.9697690445719554e-12	2.1130921439388843
ENSG00000133639	4.05430644440819e-12	8.88870087990111
ENSG00000140961	4.097235196331481e-12	7.224895354392758
ENSG00000225603	4.140609964307086e-12	3.4203221572333415
ENSG00000133256	4.184435290315107e-12	7.987451718616669
ENSG00000183615	4.184435290315107e-12	5.998772444951182
ENSG00000081320	4.184435290315107e-12	8.896880839001316
ENSG00000139668	4.41048245444519e-12	8.280597786752317
ENSG00000162511	4.504219344106816e-12	8.835992418733795
ENSG00000029363	4.551818172768182e-12	8.917330736751827
ENSG00000135473	4.551818172768182e-12	8.876430941250804
ENSG00000260785	4.648501426857808e-12	2.562001831422465
ENSG00000204580	4.648501426857808e-12	8.567313322649431
ENSG00000261303	4.697595932429376e-12	2.346982734597382
ENSG00000139679	4.7471991607393805e-12	8.114306912770413
ENSG00000124193	4.8479525018937666e-12	8.92142071630193
ENSG00000253716	4.9508033994852786e-12	8.17101944539143
ENSG00000172687	5.0557946404034355e-12	6.341840636016333
ENSG00000116652	5.109106493594894e-12	6.308769213154914
ENSG00000261505	5.109106493594894e-12	8.068024500654007
ENSG00000104611	5.162969865609563e-12	6.799540294987729
ENSG00000264943	5.3279252855457e-12	4.5380306300416695
ENSG00000182183	5.440757156699554e-12	8.3980004647364
ENSG00000232224	5.44075715669965e-12	6.870221060511729
ENSG00000011021	5.498049019697949e-12	8.546065143660549
ENSG00000165322	5.555932724702092e-12	8.72865044532751
ENSG00000220008	5.673499684612675e-12	5.035570495479896
ENSG00000260123	5.7331951004202645e-12	3.316861541707708
ENSG00000226851	5.7331951004202645e-12	6.07276798150308
ENSG00000089558	5.793506681190418e-12	6.409262754441833
ENSG00000255397	5.854440658939778e-12	5.5428510396772905
ENSG00000272717	5.916003327369666e-12	6.058245020566745
ENSG00000118518	5.916003327369666e-12	8.758824039401464
ENSG00000204396	6.1045273515966845e-12	8.680573195829911
ENSG00000167614	6.1686689744586285e-12	7.042688208295005
ENSG00000163531	6.1686689744586285e-12	6.1168731522475746
ENSG00000250050	6.168668974458716e-12	6.23747201153142
ENSG00000173482	6.298942213338768e-12	8.493409507746735
ENSG00000106804	6.365087248414475e-12	8.237204574177932
ENSG00000089094	6.365087248414475e-12	8.648314632413106
ENSG00000197892	6.4319136172247634e-12	8.838077388076647
ENSG00000198521	6.499428196168947e-12	6.8762435566937885
ENSG00000225579	6.567637929557053e-12	7.161096212076697
ENSG00000042832	6.7765085319505545e-12	8.085795371688551
ENSG00000133773	6.8475697074944e-12	8.779273937151975
ENSG00000094804	6.8475697074944e-12	8.608754350270065
ENSG00000072071	6.8475697074944e-12	8.471363047519482
ENSG00000119421	6.9193618008458596e-12	8.71738301178083
ENSG00000251136	6.991892177758329e-12	8.199516517853045
ENSG00000227708	6.991892177758329e-12	5.66255340858345
ENSG00000228852	6.991892177758329e-12	5.386495147532731
ENSG00000117090	7.3658812405383e-12	8.880520920800906
ENSG00000030110	7.3658812405383e-12	8.788997633475418
ENSG00000103275	7.365881240538351e-12	8.736289172308103
ENSG00000171444	7.443000116237007e-12	8.88870087990111
ENSG00000268852	7.520910909041092e-12	6.939006919372241
ENSG00000262410	7.520910909041092e-12	6.4304183185283375
ENSG00000267731	7.679140191388831e-12	6.112090477233883
ENSG00000115966	7.679140191388831e-12	8.810450036329556
ENSG00000088836	7.922625226358833e-12	7.139230080513375
ENSG00000155324	8.0054575946351e-12	8.395791230663894
ENSG00000223725	8.0891393206232e-12	5.335365315213076
ENSG00000259404	8.0891393206232e-12	4.824186694689382
ENSG00000164983	8.0891393206232e-12	8.563968799084195
ENSG00000234043	8.173678936059677e-12	5.7372935259830715
ENSG00000163132	8.25908505652394e-12	5.5271108295904705
ENSG00000236609	8.345366382243501e-12	6.2952309302892475
ENSG00000177096	8.432531698906132e-12	8.456546866542313
ENSG00000117280	8.60954988004091e-12	8.793087613025522
ENSG00000123870	8.60954988004091e-12	7.264236944050294
ENSG00000229970	8.60954988004091e-12	2.901673910713984
ENSG00000145246	8.699420750608554e-12	8.855981043500291
ENSG00000109944	8.699420750608554e-12	7.751165256177592
ENSG00000238001	8.790211625989051e-12	2.9075886754345306
ENSG00000116001	8.790211625989114e-12	8.892790859451214
ENSG00000273464	8.790211625989114e-12	4.621644051686255
ENSG00000047644	8.881931731626263e-12	8.88461090035101
ENSG00000162878	8.881931731626263e-12	5.012662471563015
ENSG00000223704	8.974590383460583e-12	7.534882356123433
ENSG00000228038	9.258292151270802e-12	4.264302030824275
ENSG00000247746	9.258292151270802e-12	7.28352766429507
ENSG00000197140	9.354799987754752e-12	4.839985263627
ENSG00000136881	9.354799987754752e-12	4.892272125286755
ENSG00000173681	9.452294338223956e-12	8.467273067969382
ENSG00000203772	9.550785080094858e-12	7.960398344246867
ENSG00000162267	9.550785080095027e-12	6.606404099207844
ENSG00000114315	9.550785080095027e-12	6.419046783798122
ENSG00000259668	1.005853719384485e-11	5.817604084608027
ENSG00000169071	1.0163219192518889e-11	8.444838240007446
ENSG00000136758	1.0268969485632653e-11	8.88870087990111
ENSG00000213516	1.037579875091409e-11	8.582670735746214
ENSG00000121413	1.037579875091409e-11	8.264594956802092
ENSG00000005339	1.037579875091409e-11	8.876430941250804
ENSG00000189159	1.0375798750914164e-11	8.599234877811877
ENSG00000095752	1.0375798750914164e-11	6.057865411292534
ENSG00000168394	1.0592737431829531e-11	8.925510695852033
ENSG00000270589	1.0814122762855412e-11	7.881706307687126
ENSG00000235653	1.0926510743556354e-11	2.814272992140034
ENSG00000159259	1.0926510743556354e-11	7.904859457751833
ENSG00000258682	1.104004399015108e-11	7.279404264316847
ENSG00000182319	1.104004399015108e-11	7.007590353613779
ENSG00000139675	1.1154733932341121e-11	7.957843582260559
ENSG00000100201	1.1154733932341121e-11	8.929600675402133
ENSG00000211681	1.1387630181186339e-11	2.267826935004996
ENSG00000176399	1.1745941985944112e-11	6.599140475167419
ENSG00000126216	1.1745941985944112e-11	8.658375336990904
ENSG00000165912	1.1745941985944112e-11	8.056268660241216
ENSG00000181523	1.1867818447906412e-11	8.729652950431136
ENSG00000266601	1.1867818447906412e-11	4.674928096309168
ENSG00000197016	1.1990934797358688e-11	6.816457985051834
ENSG00000272777	1.1990934797358688e-11	5.553266815599529
ENSG00000168661	1.1990934797358774e-11	7.807749667530926
ENSG00000245248	1.1990934797358774e-11	4.492043453734152
ENSG00000125089	1.2756370762128088e-11	8.719929254107694
ENSG00000224863	1.2888519015291243e-11	2.415300080229197
ENSG00000127334	1.3022009410884463e-11	8.603866089481594
ENSG00000244055	1.3022009410884463e-11	5.468021385224355
ENSG00000174885	1.3022009410884463e-11	7.529485608473023
ENSG00000173011	1.329307015116034e-11	8.811993773552793
ENSG00000136717	1.329307015116034e-11	8.735286667204475
ENSG00000139597	1.3430667582506465e-11	8.729652950431136
ENSG00000250033	1.343066758250656e-11	5.891497553841216
ENSG00000184682	1.343066758250656e-11	7.8148330313568835
ENSG00000090661	1.3710065274589292e-11	8.676483216279808
ENSG00000183230	1.3710065274589389e-11	7.54627686803297
ENSG00000273056	1.385189341951509e-11	5.429837061320658
ENSG00000101452	1.3995159912454178e-11	8.41590412016005
ENSG00000255815	1.3995159912454276e-11	5.578445798120142
ENSG00000063438	1.4139879036379484e-11	7.827131232077237
ENSG00000261739	1.428606521294692e-11	8.696187658045451
ENSG00000182873	1.4433733003810784e-11	7.679608122857926
ENSG00000176894	1.4433733003810784e-11	6.228628969746492
ENSG00000164743	1.4582897111951185e-11	4.7005359821959765
ENSG00000112541	1.4733572383011964e-11	5.227489693959128
ENSG00000164197	1.4733572383011964e-11	6.579147424360982
ENSG00000268536	1.4885773806652496e-11	4.421780529619526
ENSG00000164684	1.4885773806652496e-11	6.667717642419232
ENSG00000072778	1.488577380665255e-11	8.929600675402133
ENSG00000143013	1.519481579858435e-11	8.900970818551418
ENSG00000272048	1.519481579858435e-11	5.782319439718709
ENSG00000179627	1.5351687078609887e-11	8.433550726464937
ENSG00000163633	1.5351687078609887e-11	7.759012532559636
ENSG00000134444	1.5670208105626208e-11	8.80381381445259
ENSG00000120280	1.5670208105626208e-11	8.670104043521599
ENSG00000188004	1.5995206054972082e-11	6.017184897694474
ENSG00000111344	1.5995206054972082e-11	4.331324675724522
ENSG00000166278	1.616017406478705e-11	8.357561942219391
ENSG00000254029	1.649512989971181e-11	3.962174397913006
ENSG00000261008	1.6665150898429156e-11	4.18607315087959
ENSG00000008294	1.6665150898429156e-11	8.835531145749782
ENSG00000259891	1.7010363199424244e-11	6.922723515006294
ENSG00000170949	1.7185588647329598e-11	8.74346662630468
ENSG00000269837	1.7185588647329598e-11	8.093823932177004
ENSG00000187735	1.718558864732966e-11	8.847801084400087
ENSG00000132026	1.7362583332636473e-11	4.526734304402835
ENSG00000162664	1.7541364743565956e-11	8.76700399850167
ENSG00000245904	1.7721950537330134e-11	6.827982759526827
ENSG00000152518	1.7904358541726208e-11	8.92142071630193
ENSG00000117308	1.7904358541726208e-11	8.312572167168268
ENSG00000182944	1.8088606756745203e-11	8.909150777651623
ENSG00000151773	1.8088606756745203e-11	7.796020961000232
ENSG00000100060	1.8462696689336174e-11	8.86261726537726
ENSG00000081760	1.8462696689336307e-11	8.68257820603716
ENSG00000260625	1.9038093250186577e-11	6.256964549033149
ENSG00000212124	1.9038093250186577e-11	4.118214367352471
ENSG00000155886	1.9038093250186577e-11	5.2157125271689955
ENSG00000255650	1.9233770577999635e-11	5.266250457622589
ENSG00000175806	1.943141907603477e-11	8.366487357304464
ENSG00000273183	1.9631058181535495e-11	5.476456915554018
ENSG00000157978	1.9631058181535495e-11	8.848803589503715
ENSG00000215244	1.9631058181535495e-11	5.290563684976821
ENSG00000144619	1.9631058181535566e-11	7.806344326072369
ENSG00000267708	1.9832707519096166e-11	3.509345535768884
ENSG00000164619	1.9832707519096166e-11	6.701520802273925
ENSG00000111271	2.0242116336115917e-11	8.687209417706876
ENSG00000257178	2.024211633611606e-11	2.3721772003610155
ENSG00000268785	2.0449916017456863e-11	4.623903363172815
ENSG00000008513	2.0449916017456863e-11	8.746012868631546
ENSG00000268040	2.0659806338227096e-11	6.119377805434683
ENSG00000197991	2.0871807886531805e-11	2.7658548835675596
ENSG00000177425	2.0871807886531805e-11	8.732740424877614
ENSG00000079841	2.0871807886531805e-11	7.264529604802439
ENSG00000099251	2.1085941448645766e-11	8.248134999470258
ENSG00000153936	2.1085941448645766e-11	8.806901288899066
ENSG00000130856	2.1085941448645766e-11	8.470360542415857
ENSG00000266538	2.1085941448645766e-11	6.57730081111615
ENSG00000184293	2.196421860130896e-11	8.678026953503046
ENSG00000112378	2.2189331093751185e-11	8.892790859451214
ENSG00000214160	2.2878323681416623e-11	8.842167367626747
ENSG00000225783	2.2878323681416623e-11	8.848803589503715
ENSG00000179520	2.2878323681416623e-11	5.040464291599753
ENSG00000120688	2.3112614383032262e-11	8.256519182435717
ENSG00000237940	2.3112614383032262e-11	7.885677633883152
ENSG00000066248	2.3112614383032262e-11	4.279508594589514
ENSG00000163249	2.3349256278537467e-11	8.641217137552124
ENSG00000151694	2.3349256278537467e-11	8.69538937680708
ENSG00000053371	2.358827246073533e-11	8.481086743842926
ENSG00000163431	2.3829686244090384e-11	5.193464693706823
ENSG00000168081	2.4073521166807117e-11	8.752187817524499
ENSG00000217801	2.4073521166807117e-11	6.4551153722490096
ENSG00000252213	2.4073521166807117e-11	2.3342693698061203
ENSG00000012983	2.4073521166807117e-11	8.773640220378635
ENSG00000111860	2.4319800992921513e-11	8.698476851253556
ENSG00000167114	2.456854971441763e-11	8.75064408030126
ENSG00000123500	2.4568549714417805e-11	5.600977531147856
ENSG00000134109	2.4819791553360743e-11	8.913240757201724
ENSG00000257815	2.507355096404773e-11	7.669698479306656
ENSG00000220205	2.5329852635181766e-11	8.860071023050395
ENSG00000226926	2.5850182698800765e-11	4.405231073806896
ENSG00000139725	2.6114261660547448e-11	6.615519586572242
ENSG00000135736	2.6114261660547448e-11	8.521525266359935
ENSG00000141002	2.6380984025747114e-11	8.8723409617007
ENSG00000254539	2.6380984025747114e-11	5.57393507610049
ENSG00000174013	2.6650375688412434e-11	8.693384366599828
ENSG00000149485	2.6922462790415978e-11	7.999346292379362
ENSG00000131051	2.7197271723805327e-11	8.917330736751827
ENSG00000243276	2.7197271723805327e-11	7.051697751380567
ENSG00000160712	2.7755161917841822e-11	8.92142071630193
ENSG00000166582	2.7755161917841822e-11	7.693501757867068
ENSG00000272468	2.8324262499685384e-11	7.571758000174926
ENSG00000244398	2.8613085391525023e-11	8.318951339926477
ENSG00000175048	2.8613085391525227e-11	8.809447531225931
ENSG00000144460	2.890479385299759e-11	6.313967464575473
ENSG00000175697	2.97975161037373e-11	5.4275796467781126
ENSG00000268218	3.010105164965164e-11	7.554876254680289
ENSG00000143375	3.010105164965196e-11	7.716469298289173
ENSG00000258118	3.040761653440761e-11	2.638582085568697
ENSG00000261604	3.040761653440761e-11	5.9592679308346295
ENSG00000148411	3.071724034053043e-11	7.978526303531597
ENSG00000160051	3.1029952932792784e-11	7.703302505042245
ENSG00000238213	3.134578446084124e-11	3.450904655285828
ENSG00000182050	3.134578446084124e-11	7.080800789883973
ENSG00000238061	3.3307996227892517e-11	6.008346375455015
ENSG00000261435	3.364652898860876e-11	4.96992070985555
ENSG00000244247	3.364652898860876e-11	3.6393553555722358
ENSG00000172508	3.398843246087517e-11	8.24029204862441
ENSG00000108557	3.398843246087517e-11	8.59977610993149
ENSG00000147036	3.4333739480392837e-11	5.385366003516408
ENSG00000132522	3.4333739480392837e-11	7.055587770270087
ENSG00000204314	3.4333739480392837e-11	5.711390155101757
ENSG00000102908	3.4333739480392837e-11	8.747015373735172
ENSG00000237289	3.468248319534626e-11	4.29466520104598
ENSG00000053524	3.5390414884136896e-11	7.882194714553235
ENSG00000138376	3.539041488413715e-11	8.562220837995703
ENSG00000250692	3.574967074299097e-11	3.887341493546275
ENSG00000164175	3.574967074299097e-11	4.4276565674257915
ENSG00000250132	3.574967074299122e-11	6.842269703357353
ENSG00000213563	3.574967074299122e-11	8.599030653946622
ENSG00000100836	3.574967074299122e-11	8.779273937151975
ENSG00000185513	3.647893462952224e-11	8.645768390086241
ENSG00000240440	3.6849012496736814e-11	3.0501688280912034
ENSG00000261363	3.6849012496736814e-11	2.1162010988694084
ENSG00000249908	3.684901249673734e-11	3.8857632055340967
ENSG00000257242	3.722276809313819e-11	7.966948995612655
ENSG00000228649	3.836646050514562e-11	7.707425229850023
ENSG00000129757	3.836646050514589e-11	7.942228102709432
ENSG00000198711	3.836646050514589e-11	5.818259482085059
ENSG00000105676	3.914797537712139e-11	8.72147299133093
ENSG00000163754	3.914797537712139e-11	8.831441166199681
ENSG00000144354	4.0349573779823334e-11	5.480531892823461
ENSG00000002016	4.0349573779823334e-11	8.34074075103497
ENSG00000169894	4.075807931258532e-11	3.689861897562032
ENSG00000148123	4.117063578424952e-11	2.9945144231155476
ENSG00000253924	4.117063578424981e-11	3.1585925497645753
ENSG00000189403	4.1587282489905734e-11	8.909150777651623
ENSG00000085465	4.200805909693468e-11	8.083914626210957
ENSG00000143093	4.200805909693483e-11	8.753190322628125
ENSG00000115257	4.200805909693483e-11	7.894284654936517
ENSG00000102387	4.243300564845224e-11	6.107107451104343
ENSG00000119333	4.243300564845254e-11	8.696933114030319
ENSG00000169683	4.243300564845254e-11	8.676483216279808
ENSG00000214944	4.3295570656932894e-11	6.564144202685416
ENSG00000244039	4.3733271110176976e-11	3.901404514723395
ENSG00000065320	4.417530550757072e-11	4.292814140015418
ENSG00000187955	4.417530550757072e-11	7.114519742379187
ENSG00000179431	4.417530550757104e-11	6.354688824001956
ENSG00000127720	4.507254442966128e-11	8.155272198786786
ENSG00000256885	4.507254442966128e-11	7.42279085527858
ENSG00000127743	4.5072544429662245e-11	3.382643120074095
ENSG00000053254	4.598762800517368e-11	8.864161002600497
ENSG00000149346	4.645196973580504e-11	7.196870777666318
ENSG00000253347	4.692090328643319e-11	3.4747479789869233
ENSG00000167992	4.739447306924755e-11	7.21816368742436
ENSG00000125531	4.7394473069247885e-11	4.985368369570582
ENSG00000146066	4.7872723915929874e-11	8.798721329798862
ENSG00000236577	4.8355701081512725e-11	5.4108416283407195
ENSG00000260990	4.8843450248281464e-11	5.489525911134041
ENSG00000083067	4.933601752970182e-11	6.657243995053481
ENSG00000188747	4.933601752970182e-11	8.395995454529148
ENSG00000154553	4.9833449474391433e-11	8.472161328757855
ENSG00000262703	5.084309574784157e-11	3.6740392250686003
ENSG00000131386	5.084309574784157e-11	6.247740057279403
ENSG00000198894	5.187277031355677e-11	8.58133122238823
ENSG00000257392	5.187277031355714e-11	2.247493191987845
ENSG00000152556	5.239523931627696e-11	8.820173732652998
ENSG00000134463	5.292286163878265e-11	8.111746201823301
ENSG00000131153	5.292286163878265e-11	7.959363093885567
ENSG00000176928	5.292286163878302e-11	7.602211366430412
ENSG00000205771	5.345568698984107e-11	6.589918087788557
ENSG00000185518	5.3455686989841453e-11	7.1292741894885525
ENSG00000070961	5.399376554641197e-11	8.842167367626747
ENSG00000137634	5.399376554641197e-11	8.749898624316392
ENSG00000134443	5.6199631995473194e-11	3.0165089362323325
ENSG00000181291	5.676474592372125e-11	4.418369577459592
ENSG00000156876	5.676474592372165e-11	8.050529292960869
ENSG00000267067	5.676474592372165e-11	5.524398791719725
ENSG00000100479	5.733542419465908e-11	7.555603096442505
ENSG00000176236	5.7911720385104385e-11	6.072476199741233
ENSG00000254944	5.7911720385104385e-11	5.3539578711810725
ENSG00000272599	5.7911720385104385e-11	5.556231453997034
ENSG00000090989	5.7911720385104385e-11	8.73428416210085
ENSG00000163815	5.849368857554712e-11	5.545180748018391
ENSG00000134153	5.849368857554712e-11	8.88870087990111
ENSG00000254211	5.849368857554712e-11	8.050990565944883
ENSG00000142765	5.849368857554753e-11	8.892790859451214
ENSG00000168710	5.96748598244594e-11	8.792546380905907
ENSG00000050820	5.96748598244594e-11	8.441783510818645
ENSG00000234891	5.967485982446046e-11	2.2232353677062817
ENSG00000163631	6.210770285946565e-11	6.586400495490401
ENSG00000129315	6.210770285946609e-11	8.811993773552793
ENSG00000197254	6.273093259132877e-11	2.5993694919468013
ENSG00000100360	6.273093259132921e-11	8.708200547577
ENSG00000134884	6.336028566168072e-11	8.917330736751827
ENSG00000108474	6.336028566168072e-11	8.611841824716542
ENSG00000259495	6.336028566168072e-11	6.509983111150218
ENSG00000182963	6.399582089669969e-11	4.428365745190856
ENSG00000105486	6.399582089670016e-11	8.795633855352385
ENSG00000120694	6.399582089670016e-11	8.870797224477464
ENSG00000221986	6.399582089670016e-11	3.0606168667344673
ENSG00000119650	6.463759767427576e-11	8.160160459575259
ENSG00000273032	6.528567592904498e-11	7.175791256591032
ENSG00000233303	6.528567592904567e-11	2.1302983753096014
ENSG00000118816	6.528567592904567e-11	8.913240757201724
ENSG00000173013	6.660097942304486e-11	6.75579346690358
ENSG00000162913	6.660097942304486e-11	6.2927201473795895
ENSG00000010282	6.726832736131239e-11	2.6273007889057
ENSG00000236017	6.726832736131239e-11	8.242092834966407
ENSG00000150764	6.794222218525294e-11	8.045001226694534
ENSG00000196275	6.862272669047105e-11	8.089609687897246
ENSG00000076685	6.862272669047105e-11	8.695930608926693
ENSG00000119661	6.862272669047105e-11	8.28615154439006
ENSG00000230829	6.862272669047154e-11	4.63410508878759
ENSG00000231898	6.93099042605279e-11	3.2377635912754146
ENSG00000102984	6.93099042605279e-11	8.311312612945883
ENSG00000221923	7.000381887230636e-11	7.264102804740386
ENSG00000225039	7.070453510142001e-11	4.758890179338221
ENSG00000249738	7.070453510142027e-11	3.641404450689491
ENSG00000164877	7.212663374058919e-11	7.992464244134798
ENSG00000165168	7.284814834491426e-11	8.88461090035101
ENSG00000160867	7.357672896628139e-11	7.390004853191965
ENSG00000074054	7.357672896628165e-11	8.817627490326135
ENSG00000128191	7.357672896628165e-11	8.621769744905238
ENSG00000158352	7.431244325683637e-11	5.7681047043991285
ENSG00000269963	7.431244325683637e-11	6.603732604828123
ENSG00000174111	7.505535950094555e-11	8.313113399287879
ENSG00000078900	7.580554662095882e-11	6.102539467753508
ENSG00000130312	7.656307418301116e-11	8.816083753102896
ENSG00000151012	7.65630741830117e-11	8.60540982670483
ENSG00000106571	7.732801240288271e-11	7.358519292258752
ENSG00000120690	7.732801240288271e-11	8.8682509821506
ENSG00000138756	7.810043215191121e-11	8.51843779191346
ENSG00000231079	7.810043215191148e-11	3.756701482155408
ENSG00000117525	7.888040496294912e-11	7.171527007751753
ENSG00000121989	7.888040496294912e-11	8.54961389109104
ENSG00000139973	7.888040496294912e-11	2.9436873494439904
ENSG00000143199	7.966800303638655e-11	6.1020391321180165
ENSG00000226791	7.966800303638655e-11	4.835245722827955
ENSG00000010803	8.126636714614202e-11	8.751646585404885
ENSG00000121057	8.126636714614202e-11	8.838077388076647
ENSG00000158863	8.455785085891456e-11	8.7761864627055
ENSG00000225077	8.455785085891456e-11	5.719727935313618
ENSG00000155592	8.540090474081367e-11	8.107247774542689
ENSG00000137563	8.540090474081367e-11	8.803813814452589
ENSG00000172575	8.625218625901618e-11	8.601372672408232
ENSG00000054690	8.885618516951935e-11	6.732510371524678
ENSG00000273123	8.885618516951998e-11	4.123310159868775
ENSG00000240143	8.885618516951998e-11	5.8177108764514545
ENSG00000226124	8.974116945101107e-11	7.07959941829816
ENSG00000224462	9.063478118123695e-11	3.053696706115824
ENSG00000139112	9.153710256827822e-11	8.860071023050395
ENSG00000105369	9.244821658462195e-11	8.855981043500291
ENSG00000206762	9.336820697408066e-11	3.9564118727200244
ENSG00000177301	9.429715825878091e-11	8.477537996412437
ENSG00000176845	9.429715825878158e-11	8.189023139946501
ENSG00000256682	9.429715825878158e-11	3.449413784505512
ENSG00000116183	9.523515574620521e-11	6.6117019426646815
ENSG00000189308	9.713863452864274e-11	8.69184062937659
ENSG00000188452	9.810429042968168e-11	8.864161002600497
ENSG00000212293	9.810429042968168e-11	4.18985958964099
ENSG00000162723	9.810429042968168e-11	3.833156005465048
ENSG00000158966	1.0006387786179314e-10	6.501757197005845
ENSG00000249717	1.0006387786179349e-10	6.0412467859564565
ENSG00000234902	1.0206176590038476e-10	4.841581671465856
ENSG00000133328	1.0307530069622818e-10	7.42868723254626
ENSG00000213971	1.0307530069622928e-10	7.722901296300883
ENSG00000261207	1.0409868599673355e-10	6.32257316206286
ENSG00000258449	1.0617538322851179e-10	5.276412199477676
ENSG00000167186	1.0617538322851179e-10	8.278104369678957
ENSG00000101670	1.0722888489365587e-10	6.737942220477775
ENSG00000185033	1.0722888489365587e-10	8.848803589503715
ENSG00000101400	1.0722888489365625e-10	8.383725515878842
ENSG00000260231	1.0829261654692305e-10	8.364278123231957
ENSG00000166685	1.1045115902820825e-10	8.805357551675828
ENSG00000197555	1.1045115902820825e-10	8.794631350248759
ENSG00000234444	1.1489533594953068e-10	8.504881165158672
ENSG00000141316	1.148953359495311e-10	5.771834440651629
ENSG00000079950	1.1603344660343412e-10	8.838077388076647
ENSG00000173825	1.1603344660343412e-10	6.857458428528152
ENSG00000231668	1.1603344660343412e-10	2.6595078691982947
ENSG00000089916	1.1603344660343412e-10	8.807903794002693
ENSG00000084234	1.1718258949310159e-10	8.874887204027566
ENSG00000144591	1.195143909412852e-10	8.8682509821506
ENSG00000120662	1.2069726140330703e-10	8.365821860455195
ENSG00000179133	1.2069726140330703e-10	2.9302697750817988
ENSG00000078061	1.2069726140330703e-10	8.820173732652998
ENSG00000173898	1.2189158792555885e-10	8.876430941250804
ENSG00000239779	1.243150438070847e-10	8.398204688601657
ENSG00000197696	1.243150438070847e-10	8.097908300351525
ENSG00000113645	1.243150438070847e-10	6.7440620955167
ENSG00000173153	1.2554439300558472e-10	8.791543875802283
ENSG00000108296	1.2678563796083185e-10	8.705113073130523
ENSG00000248780	1.2930426606468343e-10	2.6724119966563693
ENSG00000255200	1.2930426606468343e-10	5.992159824271289
ENSG00000205763	1.305818772773544e-10	7.189536313682407
ENSG00000138814	1.3187184039361196e-10	8.799723834902487
ENSG00000177406	1.331742720902302e-10	8.365484852200838
ENSG00000162882	1.344892901190029e-10	6.618573962733886
ENSG00000119711	1.344892901190029e-10	8.752187817524499
ENSG00000216809	1.344892901190029e-10	6.01159676848958
ENSG00000272911	1.344892901190029e-10	4.993145887871138
ENSG00000172362	1.3448929011900338e-10	3.3952001518260477
ENSG00000183833	1.3581701331639137e-10	7.5824064542225695
ENSG00000080839	1.3581701331639137e-10	8.57369249540764
ENSG00000132199	1.3581701331639137e-10	8.815081247999272
ENSG00000139496	1.3715756161324048e-10	8.746554100751158
ENSG00000125247	1.3715756161324048e-10	8.509308152963131
ENSG00000134262	1.3715756161324048e-10	8.600778615035116
ENSG00000249353	1.398776187595916e-10	7.74585874215978
ENSG00000236444	1.398776187595916e-10	4.439009559906269
ENSG00000124198	1.398776187595916e-10	8.900970818551418
ENSG00000229137	1.3987761875959258e-10	3.773890199923228
ENSG00000138621	1.4265044326754226e-10	8.850347326726952
ENSG00000120889	1.4265044326754278e-10	8.794090118129148
ENSG00000078814	1.440569550195281e-10	7.956822462934282
ENSG00000169692	1.440569550195281e-10	8.457088098661924
ENSG00000134453	1.440569550195281e-10	8.866707244927362
ENSG00000026103	1.4547703499362655e-10	7.7766795564455755
ENSG00000185436	1.469108110609373e-10	8.775183957601874
ENSG00000250850	1.483584122678668e-10	4.0022308644055835
ENSG00000007129	1.483584122678668e-10	8.753190322628125
ENSG00000141380	1.4981996884664243e-10	8.880520920800906
ENSG00000257426	1.5278547504148016e-10	2.298467782943314
ENSG00000137824	1.5428969114702034e-10	8.833987408526543
ENSG00000107187	1.558083956250353e-10	4.780099505862026
ENSG00000167178	1.558083956250353e-10	6.4455764660418975
ENSG00000103479	1.573417247978037e-10	8.870797224477464
ENSG00000226699	1.588898162384576e-10	4.3980632532236905
ENSG00000270972	1.6045280878214943e-10	6.430497087786368
ENSG00000004139	1.6203084253732698e-10	8.02370022245215
ENSG00000132781	1.6203084253732698e-10	8.516432781706207
ENSG00000225492	1.6362405889709252e-10	6.114966271172973
ENSG00000251870	1.6362405889709252e-10	3.138503682838725
ENSG00000235159	1.668566114949626e-10	4.703214842725378
ENSG00000197363	1.668566114949626e-10	8.342745761242222
ENSG00000184402	1.7015162385180132e-10	8.585421201938333
ENSG00000148803	1.7015162385180132e-10	8.389022224397827
ENSG00000118922	1.7015162385180132e-10	8.653948349186447
ENSG00000223959	1.718229199020363e-10	8.57932621218098
ENSG00000204228	1.718229199020363e-10	8.782822684582467
ENSG00000228109	1.7351027454220264e-10	7.816042668609628
ENSG00000102760	1.7351027454220264e-10	8.821717469876237
ENSG00000232633	1.7693376382066433e-10	4.932753559991252
ENSG00000171621	1.7867020403338943e-10	6.878806892062178
ENSG00000065183	1.804233140095728e-10	8.772637715275009
ENSG00000213398	1.804233140095728e-10	8.278592776545064
ENSG00000267767	1.8398016989391735e-10	5.506858837244741
ENSG00000088538	1.8398016989391735e-10	8.521241083359081
ENSG00000156171	1.83980169893918e-10	8.763916524055194
ENSG00000242615	1.8578423270799148e-10	5.3951920654656345
ENSG00000092094	1.8578423270799148e-10	8.653948349186447
ENSG00000091651	1.8578423270799148e-10	7.903362934406518
ENSG00000119906	1.8578423270799148e-10	8.732740424877614
ENSG00000231028	1.950673649904714e-10	5.552829363117202
ENSG00000236204	1.950673649904714e-10	6.461308696563586
ENSG00000100284	1.9697771065219248e-10	8.622772250008866
ENSG00000152804	1.9697771065219248e-10	6.745284050802354
ENSG00000198799	1.9697771065219248e-10	8.55933758741448
ENSG00000008256	1.9890635496071663e-10	7.880828067313155
ENSG00000119912	1.9890635496071663e-10	8.84625734717685
ENSG00000144410	2.0085346909415638e-10	5.221390333233602
ENSG00000025770	2.028192257917392e-10	8.810991268449168
ENSG00000168779	2.0281922579174064e-10	5.105467419057061
ENSG00000015171	2.088301023702647e-10	8.843711104849987
ENSG00000112852	2.0883010237026616e-10	6.1977390083163915
ENSG00000250331	2.1293380464892203e-10	2.7383397525265885
ENSG00000055813	2.1293380464892203e-10	4.868742575382674
ENSG00000232520	2.1293380464892203e-10	4.01734947834553
ENSG00000105967	2.1711635885695276e-10	8.110857866886127
ENSG00000067606	2.1923766664125744e-10	8.194015585468804
ENSG00000237672	2.2137924421858063e-10	5.862007664765355
ENSG00000172987	2.2354128072120797e-10	2.9758846540191612
ENSG00000173578	2.257239670016389e-10	8.588047403400795
ENSG00000227986	2.257239670016405e-10	5.7297761659054975
ENSG00000188676	2.257239670016405e-10	4.566868928273102
ENSG00000254509	2.2792749564779214e-10	5.561063088749466
ENSG00000248564	2.3015206099837947e-10	3.077562955001309
ENSG00000125534	2.3239785915836965e-10	8.843711104849987
ENSG00000133056	2.3239785915836965e-10	8.673936973952943
ENSG00000259456	2.3239785915836965e-10	7.659480764741523
ENSG00000244198	2.3239785915836965e-10	6.5660722445334265
ENSG00000170348	2.3466508801461187e-10	8.909150777651623
ENSG00000259165	2.3466508801461187e-10	5.270638390060807
ENSG00000147454	2.3466508801461187e-10	8.662669540406263
ENSG00000230424	2.369539472515791e-10	5.417524886831284
ENSG00000133997	2.369539472515791e-10	8.523610235702787
ENSG00000225667	2.3926463836724975e-10	2.2297719854584823
ENSG00000240522	2.3926463836725145e-10	5.460777423566242
ENSG00000166394	2.4159736468913976e-10	8.129986865501305
ENSG00000100439	2.463297455063304e-10	8.676483216279808
ENSG00000086848	2.463297455063304e-10	8.620226007682003
ENSG00000220785	2.463297455063304e-10	8.321958855237353
ENSG00000135299	2.4872981595039607e-10	8.407928384925098
ENSG00000159842	2.4872981595039695e-10	8.411814140609946
ENSG00000183604	2.511527535312245e-10	7.390347472821904
ENSG00000251992	2.511527535312245e-10	4.808836005255005
ENSG00000186153	2.511527535312245e-10	8.397743415617642
ENSG00000116793	2.5359877096910137e-10	8.683119438156774
ENSG00000178607	2.5359877096910137e-10	8.92142071630193
ENSG00000234862	2.5359877096910137e-10	3.00215717005711
ENSG00000142208	2.5606808291288954e-10	8.802270077229352
ENSG00000230207	2.610774586586501e-10	7.180522507392173
ENSG00000168397	2.6361796155495906e-10	8.798180097679248
ENSG00000109381	2.6618263718058666e-10	8.738374141650954
ENSG00000144283	2.6618263718058666e-10	8.855981043500291
ENSG00000052850	2.6618263718058666e-10	4.703803762314791
ENSG00000267166	2.6877171008523973e-10	7.031802206199007
ENSG00000124098	2.687717100852407e-10	8.680573195829911
ENSG00000080298	2.687717100852407e-10	8.60332485736198
ENSG00000174428	2.687717100852407e-10	8.235323828700338
ENSG00000238105	2.7138540685142515e-10	8.758824039401464
ENSG00000187210	2.7402395611234347e-10	8.154046855595254
ENSG00000247121	2.7402395611234347e-10	7.227507424820196
ENSG00000248254	2.7668758856995575e-10	5.924573429799509
ENSG00000164967	2.766875885699577e-10	8.683917719395144
ENSG00000197818	2.848313235570489e-10	8.72147299133093
ENSG00000131979	2.848313235570489e-10	8.4560855935583
ENSG00000259138	2.875976378362965e-10	4.1574554867508535
ENSG00000236643	2.8759763783629756e-10	2.795196536708638
ENSG00000079689	2.8759763783629756e-10	3.8173879869361493
ENSG00000181666	2.9039022049578726e-10	8.518979024033072
ENSG00000249626	2.9605516716369963e-10	6.50525392218384
ENSG00000179674	2.989280247942199e-10	2.7987703043118333
ENSG00000126226	3.0182813808798723e-10	8.7122905271271
ENSG00000199023	3.077111436095733e-10	3.54190571103259
ENSG00000269696	3.077111436095733e-10	4.2952181653730435
ENSG00000143498	3.077111436095733e-10	8.27267487677087
ENSG00000270049	3.2604102170857675e-10	6.666263842682017
ENSG00000198482	3.2604102170857675e-10	8.355689716401242
ENSG00000226113	3.2919807228858794e-10	3.334746717585712
ENSG00000174444	3.2919807228858794e-10	8.933690654952235
ENSG00000138131	3.2919807228859027e-10	8.051679051073844
ENSG00000172365	3.323850076305224e-10	3.475103128258306
ENSG00000171735	3.323850076305248e-10	8.451454381888585
ENSG00000198105	3.388496395414663e-10	8.726902484239018
ENSG00000197323	3.388496395414663e-10	8.780817674375214
ENSG00000224843	3.4212789581635196e-10	6.21347303639066
ENSG00000144792	3.421278958163532e-10	7.632704519486308
ENSG00000153774	3.4543715630861843e-10	8.33785750045375
ENSG00000261777	3.4543715630861843e-10	5.977060859522923
ENSG00000221413	3.4543715630861843e-10	2.1323583924054708
ENSG00000169660	3.4877770720503756e-10	8.790000138579044
ENSG00000219607	3.487777072050413e-10	5.694040975857465
ENSG00000198276	3.5214983726590594e-10	8.773640220378635
ENSG00000175643	3.5214983726590594e-10	7.549236926531368
ENSG00000255389	3.555538378475035e-10	6.145978075532106
ENSG00000178718	3.589900029247968e-10	8.799723834902487
ENSG00000117877	3.6245862911431265e-10	7.66364218376778
ENSG00000271105	3.659600156972201e-10	3.4331986814248623
ENSG00000226167	3.659600156972201e-10	6.338363990697807
ENSG00000256092	3.659600156972201e-10	7.448128338647119
ENSG00000156313	3.659600156972201e-10	8.267378168251886
ENSG00000215086	3.7666377107735665e-10	4.685291340609549
ENSG00000226957	3.7666377107735665e-10	2.8082768778637592
ENSG00000259088	3.802992461565971e-10	5.308662923882377
ENSG00000156802	3.8396901882581707e-10	8.663672045509887
ENSG00000077254	3.8396901882581707e-10	8.815081247999272
ENSG00000170525	3.8396901882581707e-10	8.758824039401464
ENSG00000262049	3.876734048495481e-10	7.7034208208110995
ENSG00000188895	3.876734048495481e-10	8.87897718357767
ENSG00000147174	3.914127228240192e-10	8.134975165421205
ENSG00000228376	3.951872942018343e-10	3.04718229490322
ENSG00000137338	3.951872942018343e-10	8.258604151778568
ENSG00000236871	3.9518729420183575e-10	8.248392048589016
ENSG00000102226	4.02843497409374e-10	8.855981043500291
ENSG00000137310	4.0672578665125453e-10	8.688753154930115
ENSG00000231261	4.0672578665125453e-10	4.8465507235320775
ENSG00000162613	4.1064464417165157e-10	8.8723409617007
ENSG00000205022	4.106446441716574e-10	6.849302695026179
ENSG00000250519	4.146004060826242e-10	4.931235537288598
ENSG00000122042	4.1859341150513644e-10	8.779273937151975
ENSG00000181378	4.1859341150513644e-10	4.450490570321575
ENSG00000101199	4.1859341150513644e-10	8.88870087990111
ENSG00000227719	4.1859341150513644e-10	6.183268751843958
ENSG00000078487	4.226240025952397e-10	8.26437065294101
ENSG00000135093	4.226240025952397e-10	8.35475865077377
ENSG00000092148	4.226240025952397e-10	8.900970818551418
ENSG00000132849	4.226240025952397e-10	8.638590936089662
ENSG00000228300	4.226240025952442e-10	8.835531145749782
ENSG00000222037	4.266925245704553e-10	5.859761794235621
ENSG00000105185	4.307993257363906e-10	8.854437306277056
ENSG00000270344	4.4335293432138927e-10	6.351197662240787
ENSG00000166743	4.476163980125165e-10	5.053314433619002
ENSG00000237854	4.476163980125165e-10	7.7670597072707395
ENSG00000160172	4.5191992969132853e-10	8.029927996598605
ENSG00000165525	4.5191992969133174e-10	8.760367776624705
ENSG00000183891	4.5191992969133174e-10	8.536341447337106
ENSG00000175482	4.5626389676369844e-10	8.523867284821543
ENSG00000136933	4.606486699163069e-10	8.694182647838199
ENSG00000175040	4.695421337841214e-10	8.893793364554838
ENSG00000127946	4.74051582534167e-10	8.399881210213994
ENSG00000272755	4.74051582534167e-10	7.433930778226516
ENSG00000231435	4.831978341809992e-10	4.225979465227152
ENSG00000010818	4.878354155781658e-10	8.805357551675828
ENSG00000086288	4.878354155781658e-10	5.513321631576621
ENSG00000039523	4.878354155781658e-10	8.788456401355807
ENSG00000137177	4.878354155781658e-10	7.593850208506925
ENSG00000172661	4.878354155781658e-10	8.634580915675159
ENSG00000133878	4.878354155781658e-10	8.72147299133093
ENSG00000147536	4.878354155781658e-10	7.374944625943107
ENSG00000152990	4.972414618650478e-10	8.440576781849764
ENSG00000213918	4.972414618650478e-10	8.549152618107026
ENSG00000019995	5.068246904238186e-10	8.75064408030126
ENSG00000237409	5.068246904238186e-10	4.194049580313259
ENSG00000108848	5.165883565511329e-10	8.92142071630193
ENSG00000008282	5.165883565511329e-10	8.860071023050395
ENSG00000035720	5.165883565511329e-10	8.835531145749782
ENSG00000213782	5.215388868752693e-10	8.363736891112346
ENSG00000187151	5.215388868752693e-10	4.648598388279553
ENSG00000173812	5.265357737639299e-10	8.929600675402133
ENSG00000258240	5.265357737639317e-10	4.846858339553467
ENSG00000128567	5.265357737639317e-10	8.365200669199984
ENSG00000185038	5.315794406695606e-10	6.429154004024205
ENSG00000260940	5.315794406695606e-10	2.1371951057769456
ENSG00000132953	5.366703148107173e-10	8.797177592575624
ENSG00000064692	5.366703148107173e-10	4.766709467866384
ENSG00000205323	5.366703148107211e-10	6.129870535910001
ENSG00000257725	5.366703148107211e-10	4.659876628507743
ENSG00000244061	5.418088272046047e-10	5.484185492024692
ENSG00000166987	5.469954126998617e-10	8.831441166199681
ENSG00000203485	5.522305100096947e-10	8.725562970881034
ENSG00000251301	5.575145617451693e-10	8.746012868631546
ENSG00000100503	5.575145617451734e-10	8.851891063950191
ENSG00000011258	5.575145617451734e-10	8.692843134480217
ENSG00000103742	5.682313186290535e-10	5.27886589091453
ENSG00000226200	5.736649287932844e-10	8.214696840966667
ENSG00000186364	5.736649287932844e-10	8.09611312538511
ENSG00000266397	5.736649287932844e-10	1.6597873762064306
ENSG00000103510	5.791493034835262e-10	8.763916524055194
ENSG00000100600	5.846849053105972e-10	8.824263712203102
ENSG00000263400	5.902722009893434e-10	5.511494676568003
ENSG00000139116	5.902722009893434e-10	8.7562777970746
ENSG00000139505	5.959116613739536e-10	8.794631350248759
ENSG00000149294	5.959116613739557e-10	8.71254757624586
ENSG00000148303	5.959116613739557e-10	8.933690654952235
ENSG00000044446	6.016037614936326e-10	8.74092038397782
ENSG00000223804	6.016037614936326e-10	7.581829589918664
ENSG00000078674	6.016037614936326e-10	8.833987408526543
ENSG00000189180	6.016037614936326e-10	8.84062363040351
ENSG00000019505	6.016037614936369e-10	4.344725231556813
ENSG00000188649	6.073489805885726e-10	3.4601704183388957
ENSG00000100883	6.073489805885726e-10	8.86261726537726
ENSG00000162601	6.073489805885726e-10	8.839621125299884
ENSG00000242687	6.073489805885726e-10	7.5548234294267855
ENSG00000125726	6.073489805885726e-10	5.388949826998982
ENSG00000131943	6.131478021461814e-10	8.680573195829911
ENSG00000171766	6.131478021461814e-10	8.797177592575624
ENSG00000155287	6.131478021461814e-10	8.785910159028942
ENSG00000136286	6.190007139376449e-10	8.316200873734354
ENSG00000259905	6.190007139376449e-10	2.4206722533304563
ENSG00000259747	6.249082080548053e-10	6.36188788037211
ENSG00000227134	6.249082080548098e-10	1.6577292798980348
ENSG00000243926	6.24908208054812e-10	5.603800644317665
ENSG00000163349	6.429631708711861e-10	8.847801084400087
ENSG00000167578	6.429631708711861e-10	8.018270729544065
ENSG00000139908	6.490940029297567e-10	7.987271720349645
ENSG00000248019	6.490940029297567e-10	7.851044306747062
ENSG00000272523	6.552819438946299e-10	8.161704196798498
ENSG00000118307	6.552819438946299e-10	5.541877229996934
ENSG00000090060	6.615275125729547e-10	8.896880839001316
ENSG00000248458	6.678312323592856e-10	4.674056594156285
ENSG00000138688	6.678312323592856e-10	8.896880839001316
ENSG00000162733	6.806152420079504e-10	8.752187817524499
ENSG00000133226	6.870966019525848e-10	8.850347326726952
ENSG00000271086	6.87096601952597e-10	4.576497679414965
ENSG00000169604	6.87096601952597e-10	6.856667711806689
ENSG00000171119	6.936382532502927e-10	5.8081545924067175
ENSG00000165943	7.002407428300859e-10	8.755736564954988
ENSG00000252245	7.002407428300909e-10	6.144451307749666
ENSG00000175170	7.002407428300909e-10	5.403712176090518
ENSG00000182378	7.136304487370159e-10	8.740379151858205
ENSG00000162599	7.136304487370209e-10	8.207302497842983
ENSG00000235036	7.272701924272435e-10	4.976800092463557
ENSG00000164574	7.272701924272512e-10	8.824263712203102
ENSG00000230798	7.341852478137178e-10	3.485057543481078
ENSG00000261037	7.411645259201651e-10	5.68150506587416
ENSG00000136574	7.411645259201651e-10	3.3511745029837057
ENSG00000223486	7.482086083579413e-10	3.0879667082322757
ENSG00000107614	7.482086083579413e-10	8.326385843041813
ENSG00000105997	7.482086083579413e-10	5.386771735896493
ENSG00000136122	7.482086083579413e-10	8.119721937058252
ENSG00000074356	7.482086083579413e-10	8.722014223450545
ENSG00000123684	7.482086083579413e-10	8.386475982070964
ENSG00000139132	7.553180818641759e-10	8.807903794002693
ENSG00000173391	7.553180818641759e-10	7.76716747545888
ENSG00000100211	7.624935383456205e-10	7.964355539407868
ENSG00000252421	7.624935383456205e-10	2.0024251038020675
ENSG00000180398	7.624935383456205e-10	8.88870087990111
ENSG00000197122	7.697355749228941e-10	8.817627490326135
ENSG00000253636	7.844218031844402e-10	6.520523268298096
ENSG00000232118	7.844218031844458e-10	3.9259242833946018
ENSG00000120337	7.918672155822917e-10	3.7461674825476114
ENSG00000170915	7.918672155822973e-10	6.942229454696213
ENSG00000163947	7.99381649594134e-10	8.830899934080067
ENSG00000227857	8.069657290860236e-10	4.218484884168221
ENSG00000083896	8.146200834109964e-10	8.8723409617007
ENSG00000125885	8.223453474558524e-10	8.660123298079398
ENSG00000141956	8.223453474558524e-10	8.84625734717685
ENSG00000241644	8.30142161688451e-10	6.355040794225203
ENSG00000137558	8.30142161688451e-10	5.582501963744345
ENSG00000079616	8.301421616884569e-10	8.765460261278431
ENSG00000083535	8.301421616884569e-10	8.333767520903645
ENSG00000237864	8.380111722053288e-10	5.458067811301665
ENSG00000113272	8.459530307796739e-10	8.680573195829911
ENSG00000164122	8.459530307796739e-10	5.905774502215899
ENSG00000228510	8.539683949097613e-10	5.08189016919191
ENSG00000165169	8.620579278677833e-10	8.73019418255075
ENSG00000233922	8.620579278677833e-10	6.628065306166226
ENSG00000240204	8.70222298749018e-10	6.357989128861559
ENSG00000102081	8.70222298749018e-10	8.774181452498249
ENSG00000270116	8.70222298749018e-10	4.1580729258756355
ENSG00000119772	8.70222298749018e-10	8.747556605854784
ENSG00000219410	8.70222298749018e-10	4.8948708261050475
ENSG00000239672	8.784621825214994e-10	8.647853359429092
ENSG00000213612	8.784621825214994e-10	5.134788457447378
ENSG00000116717	8.867782600760376e-10	8.909150777651623
ENSG00000267519	8.867782600760376e-10	8.806901288899066
ENSG00000120685	8.951712182765955e-10	8.806901288899066
ENSG00000213523	9.121905542434173e-10	8.771093978051772
ENSG00000264176	9.208183360635198e-10	5.512738829737493
ENSG00000250049	9.295258067411754e-10	5.584302949150665
ENSG00000160062	9.295258067411754e-10	7.668974141204104
ENSG00000088881	9.295258067411754e-10	6.357400800929218
ENSG00000269165	9.295258067411754e-10	5.832303879236624
ENSG00000169230	9.471826909591563e-10	8.795633855352385
ENSG00000121741	9.561335584096744e-10	8.864161002600497
ENSG00000139508	9.651670226454301e-10	8.687750649826487
ENSG00000173295	9.742838266288525e-10	7.460694020634662
ENSG00000213729	9.742838266288595e-10	6.5204419609915885
ENSG00000166289	9.742838266288595e-10	7.85090591098238
ENSG00000138639	9.83484719823455e-10	5.710044710903867
ENSG00000241769	9.927704582489718e-10	8.555788839983991
ENSG00000188846	1.0115995279873766e-09	8.925510695852033
ENSG00000168918	1.0115995279873766e-09	8.774642725482263
ENSG00000179743	1.0115995279873766e-09	7.878110683963936
ENSG00000255527	1.0115995279873766e-09	4.1072431809346455
ENSG00000119737	1.0211444046241704e-09	7.232862232383041
ENSG00000137841	1.0211444046241704e-09	8.751646585404885
ENSG00000183570	1.0211444046241704e-09	8.535800215217494
ENSG00000259598	1.0211444046241814e-09	4.510718245707574
ENSG00000170873	1.0307772172533253e-09	8.434011999448952
ENSG00000163686	1.0307772172533326e-09	8.18946433293469
ENSG00000250903	1.0404987555198377e-09	8.545062638556923
ENSG00000119596	1.0404987555198377e-09	8.825807449426337
ENSG00000115705	1.0404987555198452e-09	2.4423886627200835
ENSG00000158079	1.0503098159658287e-09	8.38238600252086
ENSG00000100425	1.0702037244013583e-09	8.72456046577741
ENSG00000146216	1.0702037244013583e-09	5.732385557974608
ENSG00000231566	1.0802882004891219e-09	3.3470628618424074
ENSG00000259590	1.0802882004891219e-09	3.921417954654785
ENSG00000160094	1.0802882004891219e-09	8.276560632455718
ENSG00000272465	1.0802882004891219e-09	4.70919423342087
ENSG00000253753	1.0904654550720997e-09	4.707329316022977
ENSG00000215481	1.0904654550720997e-09	5.76017101588869
ENSG00000111581	1.0904654550721074e-09	8.742464121201055
ENSG00000111863	1.100736320064377e-09	8.65374412532119
ENSG00000136153	1.100736320064377e-09	8.153115789967782
ENSG00000053702	1.100736320064377e-09	8.095980340996007
ENSG00000238153	1.100736320064377e-09	4.526147005429008
ENSG00000129460	1.1111016346350638e-09	8.72147299133093
ENSG00000176473	1.1111016346350638e-09	7.892089889484258
ENSG00000248202	1.1111016346350638e-09	3.3958953967361905
ENSG00000271780	1.1111016346350638e-09	6.929676982176108
ENSG00000145990	1.1111016346350638e-09	8.541770940245192
ENSG00000259768	1.132119005832536e-09	5.159502622445163
ENSG00000178338	1.132119005832536e-09	8.44327442278838
ENSG00000132424	1.1427727776280043e-09	8.917330736751827
ENSG00000197603	1.1535244294645522e-09	8.674939479056569
ENSG00000149256	1.1643748377176168e-09	7.936798272216126
ENSG00000243649	1.1643748377176168e-09	6.034098780005259
ENSG00000136021	1.1643748377176168e-09	8.895337101778079
ENSG00000057468	1.1643748377176168e-09	6.404209761797631
ENSG00000271734	1.164374837717625e-09	4.068351178907781
ENSG00000269834	1.164374837717625e-09	6.4938039372937695
ENSG00000186051	1.1753248863936587e-09	4.663791509194944
ENSG00000124177	1.1753248863936713e-09	8.815081247999272
ENSG00000244754	1.1753248863936713e-09	8.838077388076647
ENSG00000164904	1.1753248863936713e-09	8.410270403386706
ENSG00000230912	1.1753248863936713e-09	5.657772245468566
ENSG00000270169	1.1863754671946011e-09	4.0846550424884045
ENSG00000163746	1.1975274795827548e-09	4.0836036817879116
ENSG00000226450	1.2087818308465037e-09	6.442086072874515
ENSG00000232124	1.2087818308465037e-09	6.180636863311801
ENSG00000140836	1.2548410480466224e-09	7.301093973879138
ENSG00000168096	1.2548410480466224e-09	8.460175573108401
ENSG00000139352	1.2666209815759244e-09	6.651166197017289
ENSG00000011114	1.2666209815759244e-09	8.68620691260325
ENSG00000261131	1.2666209815759244e-09	4.639687069894149
ENSG00000229233	1.2666209815759244e-09	4.473195845263496
ENSG00000137337	1.2666209815759244e-09	8.816083753102896
ENSG00000177731	1.2785088657929444e-09	8.87897718357767
ENSG00000170456	1.2785088657929444e-09	8.896880839001316
ENSG00000272379	1.2905056646477062e-09	8.202941000553876
ENSG00000126777	1.2905056646477062e-09	8.896880839001316
ENSG00000156222	1.3026123504599507e-09	3.5403035054055074
ENSG00000039537	1.3026123504599507e-09	2.726623199191537
ENSG00000259758	1.314829903989612e-09	8.802811309348963
ENSG00000100429	1.3271593145079083e-09	6.838403710634013
ENSG00000223843	1.3396015798688865e-09	2.807327169058217
ENSG00000140548	1.3396015798688865e-09	8.713293032230728
ENSG00000078699	1.339601579868896e-09	8.736830404427716
ENSG00000173209	1.3521577065818066e-09	8.88870087990111
ENSG00000114770	1.3776156138131512e-09	8.71892674900407
ENSG00000171680	1.3905194512838194e-09	7.77632807957097
ENSG00000162004	1.40354126415939e-09	8.38606753434045
ENSG00000129474	1.40354126415939e-09	6.5652971439460135
ENSG00000270956	1.4035412641594e-09	2.6279218250490852
ENSG00000248476	1.429943028781476e-09	5.794410896188843
ENSG00000198554	1.429943028781476e-09	7.890703162248352
ENSG00000130810	1.4299430287814862e-09	7.60264396739085
ENSG00000198133	1.4568294244602316e-09	6.920520091741417
ENSG00000237436	1.4568294244602316e-09	5.415001648354165
ENSG00000165195	1.4568294244602316e-09	8.720470486227306
ENSG00000112029	1.4704570608613629e-09	8.37675228574752
ENSG00000005812	1.4704570608613629e-09	8.788997633475418
ENSG00000234329	1.4704570608613629e-09	5.8493656261470175
ENSG00000102780	1.4704570608613732e-09	7.5156533183768275
ENSG00000177917	1.4842091160522036e-09	8.661125803183022
ENSG00000159712	1.4980866966861277e-09	6.026722886170537
ENSG00000164031	1.498086696686149e-09	8.784907653925318
ENSG00000204361	1.5120909189854467e-09	4.20915892397904
ENSG00000254369	1.5120909189854467e-09	4.870018720801808
ENSG00000226918	1.5120909189854467e-09	4.033953925835457
ENSG00000100982	1.5262229088215682e-09	8.752187817524499
ENSG00000253958	1.540483801796007e-09	2.637342942983302
ENSG00000151445	1.540483801796007e-09	8.499247448385333
ENSG00000119636	1.540483801796007e-09	5.817206335952583
ENSG00000256733	1.540483801796007e-09	4.406192863507588
ENSG00000233461	1.540483801796007e-09	7.52713944440901
ENSG00000213888	1.540483801796007e-09	6.357506853876984
ENSG00000187658	1.540483801796007e-09	3.7671900061593577
ENSG00000048392	1.5548747433217673e-09	8.682116933053146
ENSG00000214595	1.5548747433217673e-09	8.833987408526543
ENSG00000165828	1.5548747433217673e-09	4.283034634543495
ENSG00000255931	1.569396888705666e-09	4.82080431306604
ENSG00000254162	1.5840514032311442e-09	5.578699000976217
ENSG00000197045	1.5840514032311442e-09	8.777730199928738
ENSG00000258885	1.6137622512253685e-09	2.3368619839604836
ENSG00000263326	1.6288209658992006e-09	3.8523786378259426
ENSG00000077458	1.6288209658992006e-09	8.753190322628125
ENSG00000179029	1.6440168122952047e-09	8.571944534319146
ENSG00000168556	1.6440168122952047e-09	8.450708925903715
ENSG00000214717	1.6440168122952047e-09	8.629949704005444
ENSG00000146938	1.7061960016090912e-09	8.246244379412412
ENSG00000160961	1.7220959641916522e-09	8.589049908504421
ENSG00000126249	1.754330938262268e-09	8.094853571162725
ENSG00000246863	1.7543309382622806e-09	5.763556537637119
ENSG00000199804	1.7706685221561024e-09	5.466418800124098
ENSG00000101997	1.7871545706926935e-09	8.558335082310855
ENSG00000141905	1.803790397913599e-09	8.75064408030126
ENSG00000135414	1.803790397913599e-09	7.934571778841775
ENSG00000260917	1.8205773291633025e-09	7.818600133687651
ENSG00000141664	1.8205773291633025e-09	8.176093315822508
ENSG00000137124	1.8205773291633153e-09	8.653487076202433
ENSG00000169583	1.8375167011835491e-09	5.837732857912904
ENSG00000249584	1.8375167011835491e-09	1.9633471888290306
ENSG00000165424	1.8892630022434357e-09	8.52198653934395
ENSG00000259826	1.906825736048599e-09	6.978060543142566
ENSG00000171159	1.924547768643104e-09	8.772637715275009
ENSG00000187479	1.942430507174e-09	8.266224264536508
ENSG00000172568	1.942430507174e-09	6.383009510926153
ENSG00000152402	1.942430507174e-09	7.66405937114069
ENSG00000214021	1.942430507174e-09	8.648394591548703
ENSG00000232324	1.942430507174021e-09	3.506499759384081
ENSG00000177663	1.942430507174021e-09	8.710205557784251
ENSG00000101977	1.9604753708668204e-09	6.263286277367033
ENSG00000124391	1.9604753708668345e-09	4.255116372535361
ENSG00000226828	1.9604753708668345e-09	2.762423593908145
ENSG00000188177	1.9970572116363294e-09	8.668303257179602
ENSG00000181798	2.034304890163956e-09	7.1527152749803244
ENSG00000229152	2.053182097875098e-09	8.142798036271223
ENSG00000160972	2.053182097875098e-09	8.287286833882785
ENSG00000267025	2.0722302054332218e-09	7.012130392088773
ENSG00000134900	2.0722302054332218e-09	8.86261726537726
ENSG00000260602	2.072230205433229e-09	3.971319057388844
ENSG00000137818	2.0914507194724115e-09	8.933690654952235
ENSG00000156206	2.1108451595319944e-09	4.591613616808973
ENSG00000117020	2.1108451595319944e-09	8.064857067071932
ENSG00000264539	2.1108451595319944e-09	4.242983392587992
ENSG00000161692	2.130415058163693e-09	8.012849756295426
ENSG00000259209	2.1501619610396697e-09	3.084875824229918
ENSG00000243284	2.1901930284688088e-09	5.03774554193166
ENSG00000170209	2.1901930284688245e-09	7.990749028303981
ENSG00000168314	2.2309509937620175e-09	3.5807015163825784
ENSG00000229791	2.2309509937620175e-09	4.037051551070637
ENSG00000117620	2.2309509937620175e-09	8.760367776624705
ENSG00000182195	2.2516065698227824e-09	4.932521812965735
ENSG00000253667	2.272448705845267e-09	6.799975876738816
ENSG00000273002	2.272448705845267e-09	6.9165111092134035
ENSG00000229728	2.272448705845267e-09	5.403433809166168
ENSG00000132357	2.272448705845267e-09	7.5139983848894065
ENSG00000102572	2.336110949995817e-09	8.806901288899066
ENSG00000143499	2.3577158727224636e-09	8.701023093580421
ENSG00000248275	2.3577158727224636e-09	8.259198209151682
ENSG00000136931	2.35771587272248e-09	2.634507159050509
ENSG00000214575	2.35771587272248e-09	3.4409627881012144
ENSG00000141258	2.3795156997933003e-09	8.768547735724908
ENSG00000101363	2.401512143069027e-09	8.630952209109068
ENSG00000250546	2.4237069290156467e-09	4.910365314479724
ENSG00000120519	2.4461017988250973e-09	8.63329422757068
ENSG00000164073	2.4461017988250973e-09	8.709203052680625
ENSG00000165752	2.4686985085371825e-09	7.501911419564658
ENSG00000241679	2.4686985085371825e-09	7.453493716511564
ENSG00000267632	2.4914988291619274e-09	6.949782480200772
ENSG00000240567	2.491498829161945e-09	2.7986488769151268
ENSG00000136810	2.491498829161954e-09	8.896880839001316
ENSG00000141526	2.5145045468034074e-09	8.685665680483638
ENSG00000202078	2.5377174627842602e-09	4.57412488120036
ENSG00000248121	2.561139393771306e-09	5.640915969398832
ENSG00000109466	2.561139393771306e-09	8.520984034240321
ENSG00000241847	2.561139393771306e-09	4.292262943111327
ENSG00000116977	2.561139393771306e-09	8.774438501617006
ENSG00000173706	2.608617644913144e-09	7.84752864215947
ENSG00000111653	2.608617644913144e-09	8.646309622205854
ENSG00000229373	2.632677676267163e-09	5.064545844043809
ENSG00000259331	2.6569541452842037e-09	1.9022860272458844
ENSG00000232739	2.6569541452842037e-09	2.140664948955533
ENSG00000174171	2.6814489472714965e-09	8.176785946553872
ENSG00000198945	2.6814489472714965e-09	8.33302206491878
ENSG00000251309	2.731101212114574e-09	2.2303542716616755
ENSG00000003393	2.731101212114574e-09	8.665215782733126
ENSG00000232346	2.7562625467127563e-09	7.329896437525388
ENSG00000121104	2.756262546712776e-09	8.751646585404885
ENSG00000092200	2.7816499580348422e-09	7.487807949314679
ENSG00000156170	2.7816499580348815e-09	8.614592290908663
ENSG00000233261	2.7816499580348815e-09	5.4144609596124695
ENSG00000204130	2.7816499580348815e-09	8.620767239801614
ENSG00000203729	2.807265423322207e-09	3.0364419264169737
ENSG00000273081	2.807265423322207e-09	7.685517165387454
ENSG00000150433	2.807265423322227e-09	8.657035823632922
ENSG00000187446	2.8331109366098e-09	8.860071023050395
ENSG00000171703	2.859188508864502e-09	8.439645716222293
ENSG00000143847	2.8591885088645223e-09	5.8057015449976825
ENSG00000167136	2.8855001681241166e-09	7.715685148085827
ENSG00000108878	2.8855001681241166e-09	2.984708084667734
ENSG00000244165	2.9120479596379233e-09	8.256770620178896
ENSG00000091482	2.9120479596379233e-09	4.7347645076565295
ENSG00000169021	2.938833946007924e-09	8.825807449426337
ENSG00000229638	2.938833946007924e-09	8.515350317466982
ENSG00000167363	2.965860207331582e-09	8.65857956085616
ENSG00000143554	2.965860207331582e-09	8.754734059851364
ENSG00000068650	2.9931288413454967e-09	8.693845639583841
ENSG00000088448	2.9931288413454967e-09	8.876430941250804
ENSG00000143179	2.9931288413455182e-09	8.858527285827156
ENSG00000111602	3.0206419635701426e-09	8.770552745932159
ENSG00000104812	3.0206419635701426e-09	8.797177592575624
ENSG00000175602	3.0484017074559546e-09	8.818629995429761
ENSG00000154478	3.048401707455987e-09	2.007037301946837
ENSG00000204677	3.1331822756323883e-09	3.4484462360942936
ENSG00000106785	3.1909756963030576e-09	8.73428416210085
ENSG00000248079	3.1909756963030576e-09	4.935268632745257
ENSG00000221164	3.1909756963030692e-09	5.267800312050535
ENSG00000116273	3.1909756963030692e-09	8.441730685565142
ENSG00000167280	3.1909756963030692e-09	8.843711104849987
ENSG00000197256	3.2202609953801927e-09	8.53693550471022
ENSG00000188060	3.2202609953801927e-09	7.155156442749284
ENSG00000138380	3.249808364818348e-09	8.569061283737923
ENSG00000072201	3.2796200869038353e-09	6.788606651265601
ENSG00000119707	3.2796200869038353e-09	8.90506079810152
ENSG00000136715	3.2796200869038353e-09	8.711288022023476
ENSG00000117643	3.2796200869038353e-09	8.523867284821543
ENSG00000229912	3.3096984632198858e-09	1.9696962284212587
ENSG00000257239	3.340045814804845e-09	1.2216192727160633
ENSG00000148357	3.3706644823110203e-09	4.8792021667300975
ENSG00000142599	3.401556826165353e-09	8.876430941250804
ENSG00000124657	3.432725226731262e-09	5.793033143025884
ENSG00000143891	3.432725226731262e-09	8.476455532173212
ENSG00000170962	3.432725226731262e-09	7.586788973148974
ENSG00000188282	3.432725226731262e-09	7.448767820777915
ENSG00000128699	3.432725226731262e-09	8.864161002600497
ENSG00000246859	3.4641720844714115e-09	7.132075504382539
ENSG00000205143	3.464172084471424e-09	5.179149857932089
ENSG00000101004	3.4958998201121247e-09	8.50562662114354
ENSG00000158106	3.5279108748089353e-09	8.739376646754579
ENSG00000006747	3.52791087480896e-09	7.0976339833643305
ENSG00000141646	3.560207710313645e-09	8.821717469876237
ENSG00000214401	3.560207710313645e-09	7.687279595096192
ENSG00000162571	3.560207710313645e-09	1.4018295760250064
ENSG00000074755	3.560207710313645e-09	8.855981043500291
ENSG00000100101	3.592792809142222e-09	8.438643211118665
ENSG00000174514	3.592792809142222e-09	6.9467721441959105
ENSG00000168264	3.592792809142222e-09	8.87897718357767
ENSG00000124374	3.6256686747446096e-09	8.900970818551418
ENSG00000250156	3.6256686747446096e-09	4.035622573788209
ENSG00000181418	3.6256686747446096e-09	7.422467978059247
ENSG00000105649	3.65883783167546e-09	7.613816973181686
ENSG00000101443	3.65883783167546e-09	5.708069504060705
ENSG00000156453	3.65883783167546e-09	6.66610982618447
ENSG00000107938	3.6923028257663984e-09	8.788997633475418
ENSG00000053438	3.726066224299597e-09	6.62770101641512
ENSG00000095539	3.726066224299597e-09	7.571704837336201
ENSG00000144579	3.760130616182642e-09	8.852893569053816
ENSG00000165959	3.760130616182642e-09	8.864161002600497
ENSG00000198794	3.7944986121250236e-09	8.913240757201724
ENSG00000100083	3.829172844815537e-09	8.806360056779454
ENSG00000136044	3.8641559691017154e-09	8.749641575197634
ENSG00000123975	3.8641559691017154e-09	8.700020588476796
ENSG00000058668	3.8641559691017154e-09	8.842167367626747
ENSG00000155980	3.8994506621700664e-09	6.073341256636962
ENSG00000251533	3.8994506621700664e-09	2.982576271053914
ENSG00000185662	3.8994506621700664e-09	5.376288660900122
ENSG00000063660	3.8994506621700805e-09	7.348079901892847
ENSG00000231170	3.8994506621700805e-09	4.860517000496388
ENSG00000134245	3.9709855761879385e-09	6.702061789279759
ENSG00000254432	3.9709855761879385e-09	3.1190001510467327
ENSG00000142733	4.0437994580918665e-09	8.47524880320433
ENSG00000134508	4.080692947552007e-09	8.441499327817791
ENSG00000182154	4.117914548322502e-09	8.77827143204835
ENSG00000137103	4.155467099138102e-09	8.687750649826487
ENSG00000226869	4.193353462568445e-09	3.5405611403005013
ENSG00000113732	4.231576525212042e-09	8.880520920800906
ENSG00000168172	4.2315765252120565e-09	8.716380506677204
ENSG00000187123	4.270139197891283e-09	5.336300389287581
ENSG00000251602	4.270139197891283e-09	6.904178905365926
ENSG00000101911	4.270139197891283e-09	8.717924243900441
ENSG00000239887	4.270139197891314e-09	7.17074033493219
ENSG00000260910	4.3090444158491346e-09	7.2270891025094315
ENSG00000170775	4.3090444158491346e-09	7.868182763775237
ENSG00000170091	4.3090444158491346e-09	7.053602405422077
ENSG00000241404	4.348295138947325e-09	6.159068749173412
ENSG00000232878	4.387894351866392e-09	4.188417709615157
ENSG00000154845	4.427845064306745e-09	8.747556605854784
ENSG00000114391	4.468150311191691e-09	8.925510695852033
ENSG00000270018	4.468150311191722e-09	6.39754174726635
ENSG00000167889	4.508813152872111e-09	5.310315965571686
ENSG00000273356	4.549836675332375e-09	8.027843027255756
ENSG00000110427	4.549836675332375e-09	4.545357539325699
ENSG00000256229	4.549836675332424e-09	5.891482694393361
ENSG00000126070	4.549836675332424e-09	8.736289172308103
ENSG00000265033	4.5912239903982635e-09	4.035564713439711
ENSG00000171421	4.632978235945896e-09	8.56167960587609
ENSG00000236305	4.632978235945896e-09	5.9832285818336794
ENSG00000251927	4.675102576113467e-09	7.273782297850457
ENSG00000205476	4.675102576113467e-09	8.414644565937664
ENSG00000260219	4.675102576113467e-09	6.578780150853737
ENSG00000186907	4.7176002015129965e-09	5.683084129915732
ENSG00000033627	4.7604743294454675e-09	8.797177592575624
ENSG00000203691	4.803728204116089e-09	6.186208487633449
ENSG00000162714	4.847365096852384e-09	8.78336391670208
ENSG00000140398	4.891388306323454e-09	8.80381381445259
ENSG00000256442	4.891388306323454e-09	3.764962461676291
ENSG00000161558	4.891388306323454e-09	8.659120792975772
ENSG00000010810	4.891388306323454e-09	8.387939760158602
ENSG00000172663	4.891388306323454e-09	8.754734059851364
ENSG00000163406	4.935801158760861e-09	8.821717469876237
ENSG00000255150	4.935801158760861e-09	7.9496780917806005
ENSG00000260630	4.935801158760861e-09	7.955145941321942
ENSG00000273373	4.935801158760861e-09	7.625237271113296
ENSG00000120029	5.025809236612477e-09	8.629949704005444
ENSG00000200693	5.025809236612477e-09	6.599286237329105
ENSG00000174776	5.117416500021043e-09	4.412749980736146
ENSG00000166823	5.117416500021043e-09	7.911851302105808
ENSG00000151364	5.1638284411468975e-09	5.18834903615359
ENSG00000148498	5.1638284411468975e-09	8.203019824751623
ENSG00000234160	5.1638284411468975e-09	7.363180265870874
ENSG00000159788	5.1638284411468975e-09	8.223647947423148
ENSG00000260160	5.210650574040912e-09	7.200683628101835
ENSG00000108813	5.210650574040912e-09	7.048708195672801
ENSG00000268836	5.25788642420873e-09	4.3211031256518515
ENSG00000153048	5.25788642420873e-09	8.453459392095837
ENSG00000101052	5.25788642420873e-09	8.50650486151751
ENSG00000185917	5.25788642420873e-09	8.533333932026228
ENSG00000230224	5.353613525595922e-09	7.018991035429089
ENSG00000043514	5.353613525595922e-09	8.488059973974249
ENSG00000178078	5.451038541515792e-09	8.099866096680854
ENSG00000174844	5.500396897766871e-09	6.725514270715931
ENSG00000268970	5.500396897766891e-09	6.08716065603287
ENSG00000178951	5.550190749963276e-09	8.799723834902487
ENSG00000223891	5.550190749963296e-09	8.409267898283083
ENSG00000261139	5.550190749963296e-09	5.679316323651909
ENSG00000156136	5.600423834412375e-09	8.451507207142088
ENSG00000213672	5.600423834412375e-09	8.606412331808457
ENSG00000167779	5.600423834412375e-09	5.792131474714965
ENSG00000261438	5.65109991851393e-09	3.392490176820205
ENSG00000198791	5.65109991851393e-09	8.843711104849987
ENSG00000159899	5.702222801010505e-09	7.508204346641244
ENSG00000253823	5.702222801010505e-09	5.66026366015617
ENSG00000225938	5.753796312239488e-09	2.6163881014934787
ENSG00000251034	5.911259400968882e-09	8.070100950337412
ENSG00000006025	5.911259400968882e-09	8.773640220378635
ENSG00000163795	5.911259400968882e-09	8.634039683555548
ENSG00000205702	5.964674371335096e-09	7.181810212832237
ENSG00000185483	5.964674371335096e-09	5.647907862871624
ENSG00000176022	5.964674371335096e-09	8.462641856299667
ENSG00000154451	6.072919127298635e-09	8.827351186649578
ENSG00000260317	6.072919127298635e-09	6.344045596519512
ENSG00000129691	6.072919127298635e-09	8.624857219351716
ENSG00000148735	6.127756996936593e-09	7.2160079583557195
ENSG00000185324	6.127756996936593e-09	8.821717469876237
ENSG00000247081	6.183077306333268e-09	7.656307719783869
ENSG00000223823	6.183077306333268e-09	2.402242838887645
ENSG00000234537	6.23888418185454e-09	3.7209754056004236
ENSG00000105220	6.295181784092579e-09	8.88870087990111
ENSG00000229766	6.351974308140706e-09	6.043493798886482
ENSG00000128524	6.4670610762050625e-09	8.680573195829911
ENSG00000148690	6.467061076205154e-09	8.76700399850167
ENSG00000232648	6.467061076205154e-09	5.0198910641051
ENSG00000071073	6.5253638854120205e-09	8.688753154930115
ENSG00000270195	6.525363885412067e-09	7.136362748251407
ENSG00000231154	6.525363885412067e-09	7.195805235143713
ENSG00000089101	6.584178747373852e-09	4.7677609233825216
ENSG00000269942	6.584178747373852e-09	4.620079777743853
ENSG00000101017	6.584178747373852e-09	8.755195332835378
ENSG00000232450	6.643510033879831e-09	4.9327442891034075
ENSG00000213402	6.763739548934284e-09	8.644020428997749
ENSG00000228923	6.763739548934332e-09	3.122322344372812
ENSG00000119669	6.824646703185851e-09	8.666759519956365
ENSG00000183873	6.824646703185876e-09	4.818093623600822
ENSG00000271344	6.824646703185876e-09	7.002907908758043
ENSG00000164169	6.8860881339734405e-09	8.501536641593436
ENSG00000254966	6.886088133973489e-09	4.976879981034614
ENSG00000214024	6.886088133973489e-09	3.253869649158187
ENSG00000162881	6.948068396968953e-09	5.9077302606101965
ENSG00000225156	6.948068396969076e-09	3.7430202572033893
ENSG00000229836	7.010592085507649e-09	6.539243959609101
ENSG00000231689	7.010592085507649e-09	3.9797603617828035
ENSG00000170899	7.010592085507649e-09	8.353010689685277
[truncated: 3,290 more rows]
