# Supplementary material for: Machine learning predicts treatment sensitivity in multiple myeloma based on molecular and clinical information coupled with drug response
Source: PLoS One. 2021 Jul 28;16(7):e0254596. doi: 10.1371/journal.pone.0254596 (PMC8318243; doi:10.1371/journal.pone.0254596)
Supplement: S1 File — (ZIP) [file pone.0254596.s004.zip › Supplementary Material 1/t_11_14_ccnd1/selected_genes_experiment_5.csv]

gene	pvalue	entropy
ENSG00000110092	9.639271632252082e-66	8.795633855352383
ENSG00000235501	2.817864568466742e-32	5.792313436983937
ENSG00000197119	6.475980148928165e-32	7.867575703555051
ENSG00000181690	2.6998268688769593e-31	8.067146260280037
ENSG00000117519	2.7938323365583805e-31	8.004828610540951
ENSG00000078725	1.4796946086946564e-30	4.289897389270273
ENSG00000105173	3.801993686295277e-30	8.7122905271271
ENSG00000153064	4.4967802090544404e-30	8.804816319556217
ENSG00000183023	9.387624205984277e-30	8.401344988301636
ENSG00000082512	1.1090795953395665e-29	8.585962434057945
ENSG00000166268	2.764405016283664e-29	6.683515396831899
ENSG00000149295	1.770190356403429e-28	5.675917963170115
ENSG00000135253	2.6600351887257016e-28	8.533795205010241
ENSG00000170921	6.280533242576914e-28	8.383237109012734
ENSG00000227372	8.130911796693151e-28	8.696391881910706
ENSG00000255760	8.130911796693151e-28	5.834452288607777
ENSG00000249184	1.0864906184818766e-27	6.66757073513449
ENSG00000136152	1.4981664280179987e-27	8.842167367626747
ENSG00000188818	1.703230648054266e-27	8.32438083283456
ENSG00000188153	2.236012748178302e-27	8.200795497451717
ENSG00000185100	2.5410235846407634e-27	6.811684481916433
ENSG00000205683	3.7262184635900646e-27	7.496631198125711
ENSG00000170919	5.203824418027575e-27	8.274218613994108
ENSG00000105810	8.919402219447049e-27	8.793087613025522
ENSG00000111666	1.5989011582354758e-26	8.637588430986037
ENSG00000141150	1.8420232003381774e-26	5.490603648788344
ENSG00000186056	2.642802200416236e-26	8.42362280627624
ENSG00000272899	3.728852255405063e-26	7.901053661202585
ENSG00000174099	5.953263761668914e-26	7.798292215156132
ENSG00000165891	9.487016495311669e-26	8.329321918876538
ENSG00000203799	1.1249464477252587e-25	7.761762998751756
ENSG00000049319	1.7881569819459307e-25	5.276081807662079
ENSG00000228031	2.5089646225995714e-25	5.7712249862960086
ENSG00000110492	2.9255662747029047e-25	8.85698354860392
ENSG00000196576	4.0366490693842797e-25	8.8723409617007
ENSG00000211448	4.0989141323928467e-25	7.612790242479829
ENSG00000180573	5.155595196368861e-25	8.896880839001316
ENSG00000124222	7.321887528663725e-25	8.851891063950191
ENSG00000184083	8.923213013772615e-25	8.308819195872521
ENSG00000137747	1.0707243443018023e-24	5.589162216858361
ENSG00000207146	1.1727557210589895e-24	3.9115090806777757
ENSG00000207954	1.3441321801740961e-24	5.849638566731986
ENSG00000165507	1.3441321801740961e-24	8.780817674375214
ENSG00000164181	1.364643171146514e-24	8.76700399850167
ENSG00000089169	1.712255737139863e-24	8.216907878397572
ENSG00000197183	1.8466038040958943e-24	8.54452140643731
ENSG00000258072	2.1152734541528533e-24	6.409007626951605
ENSG00000187824	2.386402547420401e-24	8.357224933965036
ENSG00000104921	3.860821310263065e-24	8.036005410019799
ENSG00000196562	4.4185303307138364e-24	8.88870087990111
ENSG00000166428	9.747324735897416e-24	7.811008620584983
ENSG00000114423	1.0656780220170929e-23	8.504624116039915
ENSG00000248991	1.1824495694139122e-23	6.921160151541826
ENSG00000188859	1.2001347012086968e-23	7.2382047998591394
ENSG00000119943	1.3314856698990227e-23	8.401344988301636
ENSG00000205593	1.3920487083797936e-23	8.724019233657796
ENSG00000069869	1.6876112538707286e-23	8.015046325106082
ENSG00000261786	2.74697183486534e-23	8.739917878874191
ENSG00000175505	3.045158524169512e-23	7.342422297106498
ENSG00000074657	3.375372866088682e-23	8.86261726537726
ENSG00000257951	3.425354954741147e-23	6.606621441446401
ENSG00000111752	3.425354954741147e-23	7.8261089845630085
ENSG00000165801	3.741017616275808e-23	8.742464121201055
ENSG00000181619	3.741017616275808e-23	7.608777313781461
ENSG00000148429	3.8525118598960154e-23	8.827351186649578
ENSG00000151287	3.8525118598960154e-23	7.729861523585135
ENSG00000134138	4.0854670071614686e-23	7.093046292756929
ENSG00000256594	4.207122908258668e-23	8.211041000518483
ENSG00000175197	4.2692894832506263e-23	8.667300752075977
ENSG00000133121	4.3963648436623687e-23	8.371579841958193
ENSG00000242866	4.594033931754321e-23	6.647509940750593
ENSG00000140297	4.661860061840786e-23	6.118767006029125
ENSG00000260296	4.943225481445535e-23	7.289332522090767
ENSG00000109046	5.397098642949257e-23	8.851891063950191
ENSG00000231711	5.397098642949257e-23	7.387932886696186
ENSG00000058056	5.47665704903041e-23	8.509175368574029
ENSG00000118971	5.63927458933326e-23	8.11042967674501
ENSG00000186891	6.067039474879455e-23	7.470742249921183
ENSG00000104205	6.622951629626354e-23	8.379635536328742
ENSG00000069493	6.919534567113576e-23	8.452456886992211
ENSG00000108405	7.335528710086896e-23	8.899427081328179
ENSG00000119688	7.552718890756191e-23	8.70256683080366
ENSG00000165548	8.364245656573415e-23	8.366383172570636
ENSG00000153982	8.487017985825455e-23	7.677541430152503
ENSG00000239815	8.6115746506292e-23	6.206034086412835
ENSG00000231607	8.6115746506292e-23	8.069911195092402
ENSG00000134243	1.0557786593674205e-22	8.777730199928738
ENSG00000249348	1.0712403033501663e-22	7.699735143389104
ENSG00000257027	1.6315648099757562e-22	7.872648108212951
ENSG00000154102	1.8855403544099133e-22	8.435859999668871
ENSG00000205056	2.0862417673639019e-22	7.578097081885696
ENSG00000136161	2.147373892245898e-22	8.823261207099476
ENSG00000135916	2.147373892245898e-22	8.933690654952235
ENSG00000197497	2.3080732606660425e-22	6.211176706709033
ENSG00000155130	2.5532344343329567e-22	8.900970818551418
ENSG00000112531	2.5532344343329567e-22	8.860071023050395
ENSG00000078177	2.5903003728026618e-22	8.825807449426337
ENSG00000214097	2.5903003728026618e-22	5.164098991685144
ENSG00000124143	2.8241512087795284e-22	5.064315820696117
ENSG00000075073	2.9487963021788823e-22	6.994526398871912
ENSG00000173273	4.668920209712934e-22	8.75653484619336
ENSG00000259372	5.015529022952989e-22	6.67381457118588
ENSG00000271948	5.087847930265477e-22	6.907229826537546
ENSG00000165102	5.704806274262433e-22	8.746554100751158
ENSG00000158458	6.487727000688891e-22	8.40589062946017
ENSG00000255920	6.675659917611457e-22	3.2979367574114278
ENSG00000169857	7.067840491145639e-22	8.76700399850167
ENSG00000118402	7.067840491145639e-22	8.046476652708437
ENSG00000184990	7.921890869912523e-22	8.809447531225931
ENSG00000013619	9.005239653709313e-22	6.90027990964393
ENSG00000188811	1.0235032055399932e-21	8.802811309348963
ENSG00000271192	1.114580800490996e-21	5.5544051665282534
ENSG00000206077	1.2486035832477708e-21	7.934334809718843
ENSG00000144040	1.2486035832477708e-21	8.599234877811877
ENSG00000133872	1.4800852027872665e-21	8.92142071630193
ENSG00000236581	1.7050615465363635e-21	4.723361600322874
ENSG00000272156	1.9091423048548965e-21	5.651807198258389
ENSG00000081181	2.1677308696998152e-21	6.3466318039859
ENSG00000226823	2.677869324358302e-21	6.4768958867438595
ENSG00000168916	2.7158210840595548e-21	8.203245263550558
ENSG00000189233	2.9968052792340835e-21	8.793087613025522
ENSG00000179299	3.0392270163531994e-21	7.364756425004718
ENSG00000175106	3.1258611898707343e-21	8.424288303125508
ENSG00000188266	3.400696328068327e-21	7.949539358430697
ENSG00000152520	3.6478898203566984e-21	8.788997633475418
ENSG00000124795	3.6478898203566984e-21	8.202062760179908
ENSG00000058404	3.75167312512034e-21	7.104555128050875
ENSG00000091490	4.694208363952393e-21	8.925510695852033
ENSG00000172766	5.176967308110496e-21	8.714836769453965
ENSG00000147606	5.62963562629752e-21	7.045017899079987
ENSG00000117461	5.789060413056858e-21	8.658579560856161
ENSG00000258847	6.383034267708862e-21	3.915396197553915
ENSG00000205106	6.4726700186725826e-21	4.9172770459118995
ENSG00000243587	8.551087601544985e-21	7.252865325769784
ENSG00000008226	1.0978914343578999e-20	8.602322352258355
ENSG00000005379	1.488755034285587e-20	8.37279509058652
ENSG00000235949	1.5094715939480942e-20	3.979819501217663
ENSG00000156738	1.6398962055970224e-20	7.816722296493923
ENSG00000165804	1.662691965606195e-20	8.238952535266426
ENSG00000182185	1.662691965606195e-20	7.448028637100915
ENSG00000025039	1.7092279576585973e-20	8.880520920800906
ENSG00000251249	1.831280206240753e-20	4.671306184957148
ENSG00000164077	2.2827579264240084e-20	8.58287495961147
ENSG00000250541	2.411850185550519e-20	4.345437713434861
ENSG00000162642	2.80527399209045e-20	8.552701365537516
ENSG00000255438	2.9231709091823706e-20	6.3848687015780925
ENSG00000119280	3.792279593240837e-20	8.11408822028491
ENSG00000223949	4.288799688771084e-20	4.796590835452182
ENSG00000188906	4.288799688771084e-20	8.798180097679248
ENSG00000099814	4.347789970166968e-20	8.7281092132079
ENSG00000078098	4.347789970166968e-20	5.9917154759802225
ENSG00000205078	4.347789970166968e-20	7.604681722855778
ENSG00000260001	4.4681882164462214e-20	6.171109068542456
ENSG00000235217	4.849519263361284e-20	6.916220977251746
ENSG00000260992	5.408434159318747e-20	5.975733155079392
ENSG00000180447	5.868993178009633e-20	7.376958088770826
ENSG00000254030	6.197365045050569e-20	6.48431550056199
ENSG00000182742	6.543893659754593e-20	7.1685001545717535
ENSG00000189419	6.633477872590046e-20	5.962973867523536
ENSG00000250122	6.724274614075416e-20	6.641478021877866
ENSG00000120798	7.197021509571048e-20	8.728446221462256
ENSG00000145194	8.132230282061981e-20	8.469358037312233
ENSG00000047597	8.243286630095656e-20	8.738374141650954
ENSG00000233266	8.941821700040834e-20	5.001670757078214
ENSG00000132640	8.94182170004096e-20	8.858527285827156
ENSG00000121797	9.568401703532742e-20	8.294127279625007
ENSG00000205659	9.831018037402526e-20	8.631493441228683
ENSG00000132965	1.2205128940167154e-19	8.362734386008718
ENSG00000197776	1.2709584247586714e-19	8.270926915682377
ENSG00000172379	1.2709584247586714e-19	8.482940355438426
ENSG00000145214	1.474196362260849e-19	8.74501036352792
ENSG00000199933	1.7095076249947888e-19	4.118345567287322
ENSG00000256164	1.9818850670836145e-19	3.534947387449882
ENSG00000021826	2.148102773750094e-19	8.001859451863329
ENSG00000152487	2.6617573382077095e-19	6.868272704126065
ENSG00000259594	2.845898561691409e-19	6.611250419908752
ENSG00000197584	3.042621989000876e-19	7.524462583767489
ENSG00000225857	3.209628428177625e-19	5.3374647752631565
ENSG00000255353	3.47726707432659e-19	5.566861718098171
ENSG00000071909	3.5239694208889657e-19	6.388479209832282
ENSG00000101638	3.5712916565349194e-19	5.339671105776162
ENSG00000266411	3.8174893608558227e-19	4.248403851392957
ENSG00000116141	4.246736609804139e-19	5.711633841575061
ENSG00000140474	4.850892470929247e-19	8.90506079810152
ENSG00000119900	5.323592762091062e-19	8.814540015879658
ENSG00000137309	5.32359276209125e-19	8.842167367626747
ENSG00000169116	5.394736932837484e-19	8.90506079810152
ENSG00000181192	5.841765957590207e-19	8.773640220378635
ENSG00000183291	6.495200290349208e-19	8.900970818551418
ENSG00000178922	6.581798312870075e-19	8.596484411619759
ENSG00000198890	6.669537170444055e-19	8.218351238904162
ENSG00000148468	7.0322007045737445e-19	7.454456191974163
ENSG00000182054	7.220772595512998e-19	8.90506079810152
ENSG00000106948	7.414340021386328e-19	8.827351186649578
ENSG00000162989	7.613033663939981e-19	7.032693044795849
ENSG00000156650	7.920979975119466e-19	8.825807449426337
ENSG00000237857	9.039088327175105e-19	7.818961367540239
ENSG00000250462	9.039088327175105e-19	8.269463137594737
ENSG00000197565	9.403962615218926e-19	7.947687212608375
ENSG00000136928	9.655259010121027e-19	4.1815561445882174
ENSG00000198353	9.655259010121027e-19	5.237981655147182
ENSG00000181513	1.004469533425331e-18	8.753190322628125
ENSG00000152380	1.017792529616197e-18	7.022021421417391
ENSG00000228933	1.0870719418503922e-18	5.3939228120310805
ENSG00000230516	1.191953570146195e-18	3.2427921074672925
ENSG00000261159	1.2237146425972093e-18	7.779705348393881
ENSG00000108924	1.2897663846135414e-18	7.308179790801469
ENSG00000164483	1.3068223115447946e-18	7.739683793266829
ENSG00000205832	1.324101058349451e-18	5.625897931313907
ENSG00000196569	1.3416054994620381e-18	8.16055029308312
ENSG00000095110	1.490123248034398e-18	8.238168722648304
ENSG00000263931	1.6120652807776885e-18	2.7384513026623445
ENSG00000185024	1.6333260855685754e-18	8.661125803183022
ENSG00000260027	1.6548638795430385e-18	7.097473468799125
ENSG00000123901	1.6766822258619923e-18	6.5955735954446775
ENSG00000137501	1.6987847329222523e-18	8.401292163048133
ENSG00000198963	1.7438568924400707e-18	6.924944672131229
ENSG00000122787	1.8136892117200848e-18	7.638841111746005
ENSG00000235280	1.8375750650426486e-18	5.692586783221237
ENSG00000101605	2.149621110787692e-18	7.39025899402686
ENSG00000183955	2.149621110787692e-18	8.73374292998124
ENSG00000135324	2.206491174584251e-18	3.1430200533758565
ENSG00000164741	2.206491174584251e-18	8.178426497590355
ENSG00000003147	2.324727259899954e-18	8.55733257720723
ENSG00000205664	2.4174915892253402e-18	7.930073689146384
ENSG00000254343	2.4174915892253402e-18	8.262542732716918
ENSG00000150667	2.5139109010465077e-18	6.886113976750274
ENSG00000126775	2.7899961051454337e-18	8.672934468849318
ENSG00000258458	2.9775432935593744e-18	6.068757596910726
ENSG00000264469	3.303837894842012e-18	6.471901223777478
ENSG00000166104	3.3470313776292078e-18	5.802479625109314
ENSG00000124196	3.4350985904807472e-18	2.8102122990124965
ENSG00000132952	3.618156202334662e-18	8.73428416210085
ENSG00000187837	3.665406126647046e-18	8.92142071630193
ENSG00000115524	3.713265441667294e-18	8.92142071630193
ENSG00000234184	3.860577802511991e-18	8.700818869715164
ENSG00000144671	3.9619778544084724e-18	4.593991212686029
ENSG00000185567	4.06600771673068e-18	4.968894688596447
ENSG00000103260	4.06600771673068e-18	8.282939805213925
ENSG00000144445	4.119029796417295e-18	8.645768390086241
ENSG00000104093	4.227131116960384e-18	8.682116933053146
ENSG00000242021	4.568531222151714e-18	5.470933699712964
ENSG00000138604	4.628020544466171e-18	8.58776322039994
ENSG00000186369	5.132305602821326e-18	4.255796429346935
ENSG00000247134	5.132305602821326e-18	7.372823348439176
ENSG00000179314	5.199039717783668e-18	6.80049577035922
ENSG00000131759	5.5457826549170695e-18	8.665215782733126
ENSG00000117971	5.839538212360329e-18	4.403396584238579
ENSG00000101353	5.992126387300088e-18	7.929255327912186
ENSG00000002586	5.992126387300088e-18	8.207934911849357
ENSG00000080947	6.391038812056911e-18	7.486181212278906
ENSG00000006116	6.642858629222953e-18	3.889779387622528
ENSG00000267868	6.728956776099021e-18	3.4313021543861026
ENSG00000256757	6.728956776099021e-18	4.328804016855108
ENSG00000115649	6.728956776099021e-18	8.819171227549372
ENSG00000178852	7.45860057345625e-18	8.324922064954173
ENSG00000007516	8.160772624950139e-18	7.503326291268347
ENSG00000040487	8.373117830425943e-18	8.342541537376965
ENSG00000239704	8.373117830425943e-18	6.6883127560056455
ENSG00000272121	8.481327296060193e-18	7.019323445063531
ENSG00000179456	9.160195679473355e-18	8.569061283737923
ENSG00000261889	9.278443061335019e-18	5.2736564632847
ENSG00000185686	1.1986552530641065e-17	7.568941663974079
ENSG00000259959	1.2296924982597853e-17	8.220356249111415
ENSG00000130592	1.3276443075279901e-17	8.90506079810152
ENSG00000172554	1.3276443075279901e-17	4.374238396260052
ENSG00000184381	1.34470227989271e-17	8.74346662630468
ENSG00000138109	1.4332921922393008e-17	2.866439507804686
ENSG00000134899	1.4516896120821162e-17	8.593601161038539
ENSG00000079335	1.4891867125518588e-17	8.24964599143582
ENSG00000260725	1.5082922580277155e-17	6.269867488941412
ENSG00000120686	1.527639770553134e-17	8.900970818551418
ENSG00000130751	1.6281139773775576e-17	7.404168877752161
ENSG00000226237	1.7131672958259245e-17	7.096994697712238
ENSG00000167619	1.757324204943134e-17	6.420969785291315
ENSG00000186198	1.779822146588626e-17	4.273830738550325
ENSG00000156299	1.8256745132699304e-17	8.669305762283228
ENSG00000231305	1.8490360714823067e-17	7.939815662107255
ENSG00000232712	1.9703442640431978e-17	5.62471100357676
ENSG00000231473	1.9955323622429497e-17	5.781706133197042
ENSG00000144229	2.0210382905218423e-17	7.325346105275493
ENSG00000205293	2.0210382905218423e-17	5.888158758953891
ENSG00000229196	2.1263201677010765e-17	5.342001083196866
ENSG00000075290	2.2370127353270296e-17	6.3660658648556305
ENSG00000116117	2.4445765946502588e-17	7.559042968047806
ENSG00000267243	2.4757403632477893e-17	7.507910729594461
ENSG00000135248	2.4757403632477893e-17	5.3989513777135265
ENSG00000102710	2.5392491066934442e-17	8.719725030242438
ENSG00000153233	2.6043655370695293e-17	4.954550801571878
ENSG00000047230	2.7051426719854352e-17	8.351671176327294
ENSG00000258443	2.7051426719854352e-17	3.3485570148928563
ENSG00000164070	2.955502987055656e-17	8.101067214274154
ENSG00000086619	3.031143912586213e-17	8.855981043500291
ENSG00000221988	3.069677781392725e-17	8.325587561803442
ENSG00000230852	3.108695111959635e-17	2.148204366123746
ENSG00000216990	3.1882041643769864e-17	4.867839855242787
ENSG00000108852	3.3112456784518694e-17	7.397682274391036
ENSG00000164556	3.3112456784518694e-17	7.444479889670426
ENSG00000169432	3.353292013753658e-17	8.579583261299737
ENSG00000231969	3.482618602662384e-17	4.041064791322043
ENSG00000235169	3.571558775958173e-17	7.21013761004467
ENSG00000221968	3.9502951853649387e-17	8.628405966782207
ENSG00000232912	4.102316737176081e-17	6.058932102254055
ENSG00000208028	4.260109618248218e-17	7.561540285609794
ENSG00000171931	4.368617520667024e-17	4.26994128936894
ENSG00000114115	4.536513262610286e-17	6.189728082146425
ENSG00000223914	5.016004376312324e-17	3.1341367332010135
ENSG00000246089	5.340736462999399e-17	7.932025536514909
ENSG00000145349	5.408129867925712e-17	8.854437306277056
ENSG00000269001	5.830477188364716e-17	5.404099414200585
ENSG00000198169	5.830477188364716e-17	8.676483216279808
ENSG00000171552	5.903965347166584e-17	8.880520920800906
ENSG00000237594	6.053694681966281e-17	4.683581412512081
ENSG00000227895	6.129958411282084e-17	5.356305406671221
ENSG00000155792	6.285341402902471e-17	8.847801084400087
ENSG00000178026	6.444609943691977e-17	7.267735032301725
ENSG00000107864	7.03405279837828e-17	8.552701365537516
ENSG00000032219	7.122490841626354e-17	8.713293032230727
ENSG00000259527	7.122490841626354e-17	6.2941605377092085
ENSG00000076662	7.212025941397771e-17	8.925510695852033
ENSG00000160293	7.302671517212002e-17	8.137421368616643
ENSG00000273079	7.96944557751521e-17	5.698241940876165
ENSG00000185133	8.069477886001806e-17	6.703274437197057
ENSG00000120256	8.588526200278338e-17	8.243379523070885
ENSG00000221817	8.696221677964283e-17	8.411557091491188
ENSG00000141736	9.727426207509786e-17	7.9428231774181315
ENSG00000205581	1.0223617848865442e-16	8.900970818551418
ENSG00000027869	1.0612072489682592e-16	6.589267706990758
ENSG00000132780	1.0612072489682592e-16	8.850347326726952
ENSG00000162430	1.129210680252573e-16	8.70256683080366
ENSG00000261485	1.1433185404887537e-16	6.412507195500669
ENSG00000117242	1.1720579897368501e-16	7.950931697042183
ENSG00000259466	1.2316918502839964e-16	3.0294012926815683
ENSG00000125827	1.2316918502839964e-16	8.829897428976441
ENSG00000136295	1.278372434485368e-16	8.376468102746665
ENSG00000110324	1.2943171848928184e-16	8.811993773552793
ENSG00000249307	1.3600818605904455e-16	6.12280019842518
ENSG00000165516	1.3770315601638123e-16	8.850347326726952
ENSG00000236841	1.394189618499409e-16	3.5452444015860882
ENSG00000131127	1.394189618499409e-16	8.181066018934205
ENSG00000061936	1.4115585606321252e-16	8.823261207099476
ENSG00000271133	1.5016570347959928e-16	7.600141713623728
ENSG00000179862	1.5203460187709444e-16	6.520334558021772
ENSG00000268592	1.6783545655990562e-16	4.357514216360676
ENSG00000197520	1.6992111389198876e-16	5.988064444225665
ENSG00000240907	1.7203233477606212e-16	4.710213584254602
ENSG00000120896	1.7203233477606212e-16	8.5040828839203
ENSG00000198718	1.7416942807708413e-16	8.67902945860667
ENSG00000242444	1.7633270633630533e-16	3.8212969192003823
ENSG00000250978	1.8073908653487145e-16	3.712178742128856
ENSG00000118242	1.8988023649904797e-16	7.706969568241589
ENSG00000188636	1.9462034361710165e-16	8.108461888233164
ENSG00000181045	2.0445344756251296e-16	8.489062479077875
ENSG00000100167	2.0955217377013003e-16	7.781396338626471
ENSG00000163536	2.0955217377013003e-16	8.731196687654375
ENSG00000178878	2.0955217377013301e-16	8.13058092287442
ENSG00000116497	2.0955217377013301e-16	8.832443671303306
ENSG00000135469	2.284052295036804e-16	8.478079228532048
ENSG00000238062	2.399195902966263e-16	3.2035293138316514
ENSG00000186918	2.4288650788931743e-16	8.80381381445259
ENSG00000232533	2.4588960859339505e-16	6.8107487398049535
ENSG00000144589	2.4588960859339505e-16	8.673936973952943
ENSG00000102531	2.5200610417628736e-16	8.92142071630193
ENSG00000224005	2.582726185798266e-16	6.414466540485602
ENSG00000183317	2.8143994976261144e-16	8.466119164254003
ENSG00000160588	2.9198544129056487e-16	8.631493441228683
ENSG00000242338	2.992313039262132e-16	7.814101706407038
ENSG00000032742	3.066544511142515e-16	8.027116185493538
ENSG00000267913	3.2601623793515407e-16	5.097378944371965
ENSG00000141556	3.2601623793515407e-16	8.780817674375214
ENSG00000166295	3.2601623793515407e-16	8.860071023050395
ENSG00000148824	3.2601623793515407e-16	8.0898139117625
ENSG00000232070	3.3820690325443407e-16	5.227139052368049
ENSG00000187079	3.4658264960080356e-16	7.183800916879702
ENSG00000166407	3.5084690522001413e-16	3.2844915556589673
ENSG00000132478	3.595312380403441e-16	8.746554100751158
ENSG00000258559	3.6395255956518333e-16	6.266443612126212
ENSG00000167393	3.6395255956518333e-16	8.614051058789048
ENSG00000173200	3.6395255956518333e-16	8.608668779758887
ENSG00000182508	3.7295667877981944e-16	6.793080035044448
ENSG00000273338	4.013079314958206e-16	8.41919581847178
ENSG00000131773	4.317823454355905e-16	6.602868350275224
ENSG00000226386	4.478642208343345e-16	4.460265080312789
ENSG00000126217	4.759897674889444e-16	7.661355748922134
ENSG00000261400	4.818203974204088e-16	3.406082623968042
ENSG00000171502	4.936937468970005e-16	8.729652950431136
ENSG00000187037	4.997381521799495e-16	4.940229620203725
ENSG00000181544	5.120467125008994e-16	7.303996966870964
ENSG00000238164	5.183126132145804e-16	8.185631402503343
ENSG00000089280	5.246541084683673e-16	8.913240757201724
ENSG00000178184	5.246541084683673e-16	7.20297282130994
ENSG00000153179	5.310720968583113e-16	8.601319847154729
ENSG00000121743	5.310720968583113e-16	4.050891552763061
ENSG00000232298	5.375674874980034e-16	3.2009197197396566
ENSG00000257241	5.441412001396754e-16	3.2352880311828063
ENSG00000088970	6.218953646298518e-16	8.692843134480217
ENSG00000185347	6.449384442930777e-16	8.25745024806319
ENSG00000232788	7.105828891940331e-16	8.114966460658879
ENSG00000140538	7.192382544829061e-16	6.023724946250524
ENSG00000120699	7.640988027595665e-16	8.59005241360805
ENSG00000120616	7.733964649149048e-16	8.793087613025522
ENSG00000122188	7.923276736389009e-16	8.913240757201724
ENSG00000162510	8.215841953329962e-16	7.1721449531378765
ENSG00000115380	8.416776001429809e-16	8.069451387881564
ENSG00000155846	8.833288532368197e-16	8.738374141650954
ENSG00000160055	9.04909964953695e-16	8.19018265503746
ENSG00000272267	9.158946147157704e-16	6.169399203727223
ENSG00000135898	9.270106963041763e-16	7.124762838031306
ENSG00000146147	9.270106963041763e-16	6.640702225988749
ENSG00000124406	9.270106963041763e-16	8.821717469876237
ENSG00000165066	9.382597587985256e-16	4.8953088808027605
ENSG00000094631	9.382597587985256e-16	8.847801084400087
ENSG00000257743	9.496433692507566e-16	5.531201273709376
ENSG00000101577	9.846174327814085e-16	8.555247607864379
ENSG00000198535	1.0086357717937525e-15	5.578881384627221
ENSG00000187105	1.0208606106658513e-15	5.748084863127496
ENSG00000225135	1.0208606106658513e-15	6.70234896239426
ENSG00000213999	1.0457501210196963e-15	6.034658323351294
ENSG00000103021	1.151431304674976e-15	6.384413549281301
ENSG00000249042	1.1653604348564606e-15	7.759521019421572
ENSG00000271895	1.2081520899767167e-15	7.8519411613436825
ENSG00000170989	1.2676252103494464e-15	6.628231248429628
ENSG00000169026	1.2829388158326763e-15	7.457862467118991
ENSG00000166321	1.329982135592899e-15	7.897847870987254
ENSG00000199709	1.3460379521795466e-15	3.269505612094851
ENSG00000204616	1.3953605127886215e-15	5.314368396917483
ENSG00000171792	1.481552582447244e-15	8.58487996981872
ENSG00000170745	1.4994103810419194e-15	8.041872912506042
ENSG00000167978	1.5174803005349269e-15	8.929600675402133
ENSG00000125648	1.5357648223509761e-15	8.844713609953612
ENSG00000214413	1.5357648223509761e-15	8.674939479056569
ENSG00000271614	1.5729877418111167e-15	8.492354177389608
ENSG00000079974	1.611099568012816e-15	8.503080378816676
ENSG00000168826	1.6304953340658035e-15	8.153709847340897
ENSG00000232874	1.6501212023495274e-15	5.025600502003112
ENSG00000149177	1.6699798611785957e-15	8.478726111158666
ENSG00000233834	1.815741006244444e-15	8.05319980001739
ENSG00000173801	1.8375625520938216e-15	8.18573705301035
ENSG00000100368	1.8375625520938216e-15	8.899427081328179
ENSG00000107816	1.974025320468831e-15	8.57932621218098
ENSG00000272256	1.9977203088736664e-15	8.126286719459063
ENSG00000140750	2.070499892656325e-15	8.502619105832663
ENSG00000196199	2.095335631931295e-15	8.835531145749782
ENSG00000134709	2.17161777183889e-15	8.771093978051773
ENSG00000105894	2.1976483106292815e-15	7.271585729039799
ENSG00000141401	2.3324846915705013e-15	8.26099899549368
ENSG00000011021	2.3604143110338074e-15	8.55933758741448
ENSG00000176532	2.3604143110338074e-15	8.531677490409715
ENSG00000259728	2.3886734430114217e-15	5.6080360008795305
ENSG00000251168	2.4172659153036395e-15	4.669743206069581
ENSG00000261231	2.4172659153036395e-15	6.050053466410322
ENSG00000070882	2.475466411273916e-15	8.78336391670208
ENSG00000227946	2.565365444665807e-15	7.34455975411763
ENSG00000273301	2.627077597880398e-15	6.34139290930309
ENSG00000213516	2.627077597880435e-15	8.54043142688721
ENSG00000104219	2.6584799480964157e-15	8.801267572125727
ENSG00000234324	2.6584799480964157e-15	4.519692280871141
ENSG00000164466	2.6584799480964157e-15	8.826809954529965
ENSG00000197976	2.6584799480964157e-15	8.913240757201724
ENSG00000245954	2.8211254889907347e-15	7.674708639318291
ENSG00000110841	2.854812063503257e-15	8.032113342658104
ENSG00000135686	2.854812063503257e-15	8.715635050692336
ENSG00000136156	2.8888949307419917e-15	8.917330736751827
ENSG00000241852	3.065416148452768e-15	7.601652685038385
ENSG00000113971	3.101975011858231e-15	8.809447531225931
ENSG00000134698	3.101975011858231e-15	8.69184062937659
ENSG00000166483	3.101975011858231e-15	8.455544361438687
ENSG00000107959	3.138963416579751e-15	8.855981043500291
ENSG00000242247	3.3305244519965497e-15	8.874887204027566
ENSG00000113269	3.330524451996597e-15	8.697935619133945
ENSG00000104765	3.3701964456799244e-15	8.795633855352385
ENSG00000111328	3.410333970347357e-15	8.128016066324905
ENSG00000261418	3.618194937094904e-15	8.55316263852153
ENSG00000163328	3.661240745868645e-15	8.84625734717685
ENSG00000140682	3.748851634439827e-15	5.75509001400027
ENSG00000164619	3.8385273504572855e-15	6.711063820579981
ENSG00000189362	4.072067276098645e-15	8.609961079238948
ENSG00000157680	4.169354303796317e-15	8.431802765376444
ENSG00000151790	4.422703097657674e-15	7.359460259815757
ENSG00000127418	4.475163403167508e-15	8.736830404427716
ENSG00000231999	4.475163403167508e-15	7.976474079446423
ENSG00000065357	4.5282366405826994e-15	8.757280302178225
ENSG00000232022	4.636250187059065e-15	5.462333190968383
ENSG00000180817	4.636250187059065e-15	8.892790859451214
ENSG00000152193	4.636250187059065e-15	7.531794544091734
ENSG00000132677	4.746801091630024e-15	3.5682694638229506
ENSG00000157110	4.859948013204829e-15	7.317953184111595
ENSG00000164620	4.859948013204829e-15	8.500534136489811
ENSG00000261597	4.859948013204829e-15	8.569859564976296
ENSG00000200959	4.9757509442031285e-15	3.8720423930756205
ENSG00000068383	4.9757509442031285e-15	8.275505302098589
ENSG00000168734	5.034667532815869e-15	8.10344197799344
ENSG00000247746	5.277284397342594e-15	7.291817081919461
ENSG00000228541	5.339716350667813e-15	5.983574077865488
ENSG00000122417	5.402875760673587e-15	8.766462766382057
ENSG00000256948	5.4028757606736635e-15	8.432521087479216
ENSG00000140688	5.4667709700554444e-15	8.842167367626747
ENSG00000137571	5.531410415603762e-15	8.749100343078021
ENSG00000226833	5.531410415603762e-15	4.792198460801915
ENSG00000124713	5.935360629838952e-15	6.846251211706465
ENSG00000204682	6.2206633544413064e-15	3.8023747968848727
ENSG00000176208	6.368338262172412e-15	8.251869356543352
ENSG00000236423	6.443465287623574e-15	7.373810802223557
ENSG00000107779	6.443465287623574e-15	8.47879755063482
ENSG00000187527	6.519465149476446e-15	3.079312202467105
ENSG00000181656	6.519465149476446e-15	6.076371662261367
ENSG00000169239	6.994360686190972e-15	8.270128634444008
ENSG00000070886	7.16010762706445e-15	5.797372199215509
ENSG00000257261	7.771264707943526e-15	7.82856931879347
ENSG00000235381	7.862666563272864e-15	6.438075756782943
ENSG00000253483	7.955127050630212e-15	5.545030457149808
ENSG00000116748	7.955127050630212e-15	8.90506079810152
ENSG00000260625	8.335798669945308e-15	6.241531724720614
ENSG00000197872	8.433736028489085e-15	8.864161002600497
ENSG00000169684	8.433736028489205e-15	6.325236929555847
ENSG00000164989	9.477606051802004e-15	7.273882817300197
ENSG00000259343	9.588741166635266e-15	7.769401725732347
ENSG00000235194	9.929904116580402e-15	8.739917878874191
ENSG00000116147	1.0773127626042805e-14	5.407677432982545
ENSG00000118473	1.089920707236836e-14	5.578353808254991
ENSG00000130595	1.1026739322657343e-14	5.753230182018321
ENSG00000169733	1.1155740847591338e-14	8.644765884982613
ENSG00000122481	1.1286228301423884e-14	7.6192609347100175
ENSG00000165322	1.1551728542733255e-14	8.732740424877614
ENSG00000251009	1.1551728542733255e-14	5.009324786089577
ENSG00000139668	1.1823377028943002e-14	8.276356408590463
ENSG00000258733	1.1961550507947446e-14	7.453366948122243
ENSG00000236345	1.210131381042572e-14	4.369457516213287
ENSG00000254944	1.210131381042572e-14	5.418680320819164
ENSG00000223878	1.2242684933122041e-14	6.102698567191836
ENSG00000267194	1.2242684933122041e-14	7.334591673937278
ENSG00000122965	1.23856820730453e-14	8.74501036352792
ENSG00000234380	1.3125709222664445e-14	5.289319142639543
ENSG00000173208	1.3125709222664631e-14	8.69184062937659
ENSG00000117616	1.3278856096715299e-14	8.880520920800906
ENSG00000235213	1.3590447296360903e-14	3.244380009630889
ENSG00000257704	1.4569059992223476e-14	7.835871037519705
ENSG00000110169	1.473877411478158e-14	6.389613005926369
ENSG00000177096	1.5616981501373648e-14	8.44432975314551
ENSG00000109944	1.598251514637753e-14	7.817233456435188
ENSG00000236772	1.598251514637753e-14	4.366941172688912
ENSG00000144847	1.598251514637753e-14	8.509222582451953
ENSG00000150281	1.6168427989072362e-14	5.70008435784267
ENSG00000169641	1.6356469714905486e-14	8.457549371645937
ENSG00000196092	1.654666430370624e-14	8.204043544788929
ENSG00000162739	1.6739036000783796e-14	8.799723834902487
ENSG00000231226	1.6739036000784036e-14	2.6177547413437865
ENSG00000114023	1.7130409045743593e-14	8.785910159028942
ENSG00000118308	1.753078823226993e-14	8.87897718357767
ENSG00000257511	1.7734418645870085e-14	6.947006322637246
ENSG00000197217	1.7940377378442055e-14	8.917330736751827
ENSG00000179899	1.7940377378442055e-14	5.1584813824916855
ENSG00000267312	1.7940377378442055e-14	6.211260659006836
ENSG00000244607	1.878802358332275e-14	5.403772406074967
ENSG00000136710	1.8788023583323017e-14	8.630952209109068
ENSG00000133119	1.8788023583323017e-14	8.286692776509671
ENSG00000112182	1.9449517948615185e-14	8.525411022044782
ENSG00000179088	2.0367292801676422e-14	6.845806338212606
ENSG00000169302	2.0603318958178508e-14	5.353464087677748
ENSG00000253716	2.084203735409805e-14	8.162298254171612
ENSG00000101445	2.084203735409805e-14	8.88461090035101
ENSG00000125462	2.084203735409805e-14	7.85781644127995
ENSG00000124357	2.108347819330581e-14	8.850347326726952
ENSG00000052126	2.108347819330581e-14	7.256099948985929
ENSG00000120093	2.132767201266844e-14	7.269513903408774
ENSG00000111203	2.2332599686751706e-14	8.73582789932409
ENSG00000179588	2.2852400450427888e-14	8.267041159997529
ENSG00000233080	2.311674890140443e-14	5.18335522246305
ENSG00000158055	2.3116748901404758e-14	6.173519117602439
ENSG00000087008	2.3927987649483485e-14	8.350174652981977
ENSG00000237399	2.4767235969914534e-14	7.405156914235539
ENSG00000207342	2.5053373180153777e-14	4.182319368697604
ENSG00000228925	2.5342763927575974e-14	6.5672491365284955
ENSG00000176731	2.5635444594163665e-14	8.69538937680708
ENSG00000259668	2.683980817410063e-14	5.855165969619226
ENSG00000131153	2.683980817410101e-14	7.9607082186191285
ENSG00000117090	2.7149498309536753e-14	8.88870087990111
ENSG00000113600	2.746270520339457e-14	3.634510825526094
ENSG00000100650	2.746270520339457e-14	8.92142071630193
ENSG00000233912	2.7779468128098084e-14	8.122942195893827
ENSG00000117308	2.9756976463491734e-14	8.309484692721792
ENSG00000219626	2.9756976463491734e-14	7.68860463983393
ENSG00000272323	3.223965883780174e-14	5.469288047407871
ENSG00000114631	3.2985700227359474e-14	7.976778342443104
ENSG00000272140	3.2985700227359474e-14	7.512200236020722
ENSG00000179476	3.374872720565707e-14	8.280934795006674
ENSG00000094804	3.492594959334336e-14	8.634296732674304
ENSG00000089558	3.532726703804563e-14	6.489352738587942
ENSG00000156427	3.573312219845316e-14	5.782991478741908
ENSG00000179520	3.614356552361913e-14	5.16173251184243
ENSG00000124635	3.6558648013599156e-14	8.582670735746214
ENSG00000183695	3.783224886247038e-14	4.3622585862082675
ENSG00000085063	3.826640924032732e-14	8.92142071630193
ENSG00000261435	3.959852453091515e-14	4.962613412586321
ENSG00000237940	3.959852453091515e-14	7.91042173504902
ENSG00000007392	4.005262443969229e-14	8.832443671303306
ENSG00000185950	4.192083518984559e-14	7.675468108735918
ENSG00000149506	4.2401129559092564e-14	6.0344234119896125
ENSG00000235423	4.2886838372453926e-14	5.380343594038087
ENSG00000061455	4.2886838372453926e-14	6.506556875654275
ENSG00000267390	4.6443528526873475e-14	6.879144672238402
ENSG00000111445	4.6443528526873475e-14	8.431004484138073
ENSG00000266893	4.697476901289499e-14	5.021146828386613
ENSG00000117114	4.697476901289499e-14	7.2256460628107355
ENSG00000261888	4.751198814617013e-14	4.164076678650654
ENSG00000120875	4.8604627661943405e-14	8.796636360456011
ENSG00000188107	5.1445572108649024e-14	8.399748425824894
ENSG00000088451	5.144557210864939e-14	8.510053608947999
ENSG00000237289	5.262715454569473e-14	4.451254484191201
ENSG00000100266	5.3835431385673645e-14	8.56296629398057
ENSG00000229855	5.444976493485049e-14	5.414553991475916
ENSG00000213865	5.507099536366061e-14	7.828950632641885
ENSG00000249198	5.697683319481061e-14	2.1197404568037443
ENSG00000188112	5.894753299683291e-14	5.191509657101424
ENSG00000238086	5.961921957366248e-14	5.4316616744077315
ENSG00000147408	6.029843553352574e-14	8.860071023050395
ENSG00000196628	6.029843553352574e-14	8.900970818551418
ENSG00000135074	6.167978835559975e-14	8.896880839001316
ENSG00000049769	6.381039143626225e-14	7.95411069096064
ENSG00000272717	6.676419115745658e-14	6.024669527147511
ENSG00000163132	6.82911323751917e-14	5.51275979784617
ENSG00000141682	6.906743581636588e-14	8.62048305680076
ENSG00000047365	6.985241999410992e-14	8.632495946332309
ENSG00000251535	7.144881321791569e-14	2.8534300566459456
ENSG00000179454	7.226041617840005e-14	8.680573195829911
ENSG00000181026	7.226041617840057e-14	8.87897718357767
ENSG00000263080	7.30810877262199e-14	3.019052302177016
ENSG00000154258	7.30810877262199e-14	8.102492298143318
ENSG00000236901	7.39109274532185e-14	8.74346662630468
ENSG00000112851	7.39109274532185e-14	8.876430941250804
ENSG00000147437	7.645646780566325e-14	6.216426260237712
ENSG00000067191	7.820121030832338e-14	7.456782911163631
ENSG00000052850	7.820121030832338e-14	4.73745749974258
ENSG00000124785	7.820121030832338e-14	7.279433721924814
ENSG00000253734	8.089201045672742e-14	5.443467930997895
ENSG00000260785	8.089201045672742e-14	2.6219609470204825
ENSG00000135144	8.180902643947409e-14	5.772846386440213
ENSG00000128165	8.273626750248947e-14	8.807903794002693
ENSG00000251286	8.367384569602376e-14	2.381453891834195
ENSG00000163673	8.367384569602376e-14	4.319479387488443
ENSG00000147535	8.462187427595225e-14	8.909150777651623
ENSG00000103275	8.558046771648967e-14	8.746811149869917
ENSG00000165533	8.654974172305288e-14	8.347581196777192
ENSG00000179820	8.852080048998166e-14	8.565973809291448
ENSG00000253986	8.952282293473882e-14	4.952455670368788
ENSG00000137563	9.053600134095658e-14	8.814540015879658
ENSG00000183090	9.156045776757282e-14	5.124626305652439
ENSG00000101194	9.156045776757282e-14	8.899427081328179
ENSG00000119326	9.364369948739115e-14	8.557793850191244
ENSG00000181381	9.470273550969634e-14	8.282194349229057
ENSG00000175395	9.577355103866404e-14	8.259198209151682
ENSG00000170231	1.0017720412056297e-13	4.8656515506882805
ENSG00000118762	1.0130887635053612e-13	8.809447531225931
ENSG00000076685	1.0361007722885941e-13	8.659582065959786
ENSG00000082258	1.1082660166321847e-13	8.847801084400087
ENSG00000169071	1.1082660166322003e-13	8.497623752026495
ENSG00000065320	1.1207649846082612e-13	4.326581997572418
ENSG00000201151	1.1207649846082612e-13	4.2378649771296075
ENSG00000109118	1.1207649846082612e-13	8.826809954529965
ENSG00000198081	1.1721623174900488e-13	8.554706375744768
ENSG00000112541	1.1853696917695566e-13	5.2283319033974935
ENSG00000168268	1.225876271163632e-13	8.896880839001316
ENSG00000006432	1.2396786510565932e-13	8.65503081342567
ENSG00000155111	1.2396786510565932e-13	8.413562101698439
ENSG00000261739	1.239678651056602e-13	8.69538937680708
ENSG00000111344	1.2820093810654453e-13	4.31781087004657
ENSG00000224020	1.296433088809137e-13	3.3996396151114947
ENSG00000133639	1.296433088809146e-13	8.892790859451214
ENSG00000040199	1.3110163741797392e-13	8.787453896252181
ENSG00000229970	1.3110163741797485e-13	2.9173999296154025
ENSG00000135473	1.325760971791536e-13	8.880520920800906
ENSG00000136169	1.340668634766531e-13	8.775183957601874
ENSG00000174684	1.340668634766531e-13	8.691299397256977
ENSG00000147121	1.3557411349279722e-13	8.302591421726067
ENSG00000187653	1.3709802629960453e-13	6.92465064926996
ENSG00000171450	1.401965661404867e-13	3.315878045406153
ENSG00000113645	1.433639541251966e-13	6.813415015798123
ENSG00000114204	1.449739344993248e-13	4.0575786551384505
ENSG00000182050	1.449739344993248e-13	7.1550881109890465
ENSG00000160678	1.449739344993248e-13	7.190096950627401
ENSG00000042832	1.5675252725127413e-13	8.125408479085095
ENSG00000053900	1.5675252725127524e-13	8.716380506677204
ENSG00000188175	1.5851024856352917e-13	6.059130779475954
ENSG00000008256	1.5851024856352917e-13	7.927565803452775
ENSG00000189159	1.602873495353038e-13	8.636585925882411
ENSG00000144026	1.6573704064481118e-13	8.674939479056569
ENSG00000258647	1.6573704064481353e-13	4.4018698758328645
ENSG00000160602	1.6759378174154578e-13	8.542977669214071
ENSG00000132475	1.694709745732774e-13	8.929600675402133
ENSG00000099917	1.7328760298051162e-13	8.736830404427716
ENSG00000035681	1.832028611405443e-13	8.74346662630468
ENSG00000175315	1.8732333908179532e-13	5.535275368946066
ENSG00000230735	1.8732333908179532e-13	6.101226899778417
ENSG00000235703	1.9153491338013292e-13	8.596147403365402
ENSG00000144460	1.9153491338013428e-13	6.359712852195312
ENSG00000134333	1.9153491338013428e-13	8.90506079810152
ENSG00000138964	1.958395619398095e-13	8.481343792961683
ENSG00000141524	1.9802741865964492e-13	8.762914018951568
ENSG00000186827	1.980274186596456e-13	7.723225301708171
ENSG00000163531	2.0023930479846114e-13	6.152828682070168
ENSG00000184205	2.0247547958861017e-13	8.909150777651623
ENSG00000256917	2.0247547958861234e-13	5.361537478325937
ENSG00000107438	2.0473620500670548e-13	8.827351186649578
ENSG00000136758	2.0473620500670548e-13	8.88461090035101
ENSG00000139318	2.0702174580210962e-13	8.90506079810152
ENSG00000253328	2.0702174580210962e-13	4.553861801138555
ENSG00000168081	2.164174564088103e-13	8.74346662630468
ENSG00000206965	2.2127129613745665e-13	5.002718315453721
ENSG00000151849	2.2623213372891533e-13	8.720470486227306
ENSG00000235984	2.3130228534901566e-13	3.0795172617119744
ENSG00000272871	2.391176644875077e-13	6.788428523395951
ENSG00000198400	2.4178004228534514e-13	5.95418312584385
ENSG00000172362	2.4178004228534514e-13	3.4721202350162375
ENSG00000196712	2.4178004228534685e-13	8.824263712203102
ENSG00000117322	2.444715597029683e-13	7.900678296314972
ENSG00000095752	2.471925299712569e-13	6.109446622008315
ENSG00000140961	2.5837732051057676e-13	7.215765715442431
ENSG00000183230	2.5837732051057676e-13	7.6303927631736155
ENSG00000114315	2.670910154743377e-13	6.3802300424719505
ENSG00000138670	2.6709101547433964e-13	8.791543875802283
ENSG00000228649	2.8226012514984795e-13	7.793143321794591
ENSG00000187258	2.8226012514984795e-13	2.705438392872124
ENSG00000249453	2.8226012514984795e-13	5.709310890754112
ENSG00000111276	2.8226012514984997e-13	8.866707244927362
ENSG00000066455	2.8226012514984997e-13	8.80381381445259
ENSG00000205542	2.950024493056411e-13	8.8723409617007
ENSG00000116652	2.982753799087544e-13	6.2852498054426
ENSG00000248890	3.0492869441233857e-13	5.723653803055517
ENSG00000175048	3.117278479907299e-13	8.787453896252181
ENSG00000133256	3.151830926480568e-13	8.01965745677997
ENSG00000162373	3.151830926480568e-13	6.467517045333753
ENSG00000165288	3.186759791616415e-13	8.670849499506467
ENSG00000159259	3.367192820331797e-13	7.887265676700448
ENSG00000272599	3.4044662529888907e-13	5.55231340359286
ENSG00000183615	3.4044662529888907e-13	6.009541493408861
ENSG00000174373	3.4044662529888907e-13	8.755736564954988
ENSG00000105967	3.4802339759077453e-13	8.184965905654076
ENSG00000100024	3.5970033653432936e-13	5.57668817804811
ENSG00000160051	3.717621675268965e-13	7.6733658800912234
ENSG00000182196	3.7587045030979646e-13	6.248208074176152
ENSG00000167614	3.970907074232988e-13	7.06398921253739
ENSG00000234332	4.059046957301751e-13	3.902520309495224
ENSG00000257815	4.14910903059398e-13	7.628219095052765
ENSG00000100564	4.14910903059398e-13	8.671852004610091
ENSG00000029363	4.194873713917383e-13	8.909150777651623
ENSG00000272259	4.3829459624446605e-13	5.517408577105554
ENSG00000115159	4.382945962444692e-13	8.75782153429784
ENSG00000213626	4.382945962444692e-13	6.985884581549517
ENSG00000133773	4.4312442123375727e-13	8.773640220378635
ENSG00000227484	4.529415257138587e-13	4.67592089253982
ENSG00000138834	4.529415257138587e-13	8.892790859451214
ENSG00000267731	4.579299229588706e-13	6.13600511523291
ENSG00000250057	4.579299229588706e-13	2.982724708527038
ENSG00000176399	4.784291262669102e-13	6.558323993460568
ENSG00000225342	4.943928209894302e-13	6.521687984004766
ENSG00000088836	5.164944825932852e-13	7.161933318498403
ENSG00000198830	5.164944825932852e-13	8.900970818551418
ENSG00000168528	5.164944825932852e-13	7.799341478950192
ENSG00000110876	5.164944825932852e-13	8.896880839001316
ENSG00000120306	5.337052047514176e-13	8.651943338979192
ENSG00000081760	5.395664018029669e-13	8.70048186146081
ENSG00000126215	5.636503649343573e-13	8.52044280212071
ENSG00000101670	5.698345513018097e-13	6.723864882985687
ENSG00000262089	5.760854014434725e-13	5.672843454602429
ENSG00000178741	5.760854014434725e-13	8.88870087990111
ENSG00000259495	5.760854014434725e-13	6.525175669770666
ENSG00000109906	5.887899218548998e-13	4.84448118211893
ENSG00000248780	5.887899218548998e-13	2.701941587957774
ENSG00000151229	6.017696574080086e-13	8.455544361438687
ENSG00000187944	6.017696574080086e-13	3.3761950572397437
ENSG00000254029	6.150304588298431e-13	4.027595144146071
ENSG00000168661	6.217681208653784e-13	7.830204575488689
ENSG00000241014	6.217681208653784e-13	7.531360742575036
ENSG00000171189	6.217681208653784e-13	5.641217414311534
ENSG00000258985	6.217681208653784e-13	7.313369186319804
ENSG00000131051	6.354617585971112e-13	8.92142071630193
ENSG00000143375	6.424192743092266e-13	7.694475663315423
ENSG00000240440	6.424192743092266e-13	3.1037353946827873
ENSG00000146066	6.494516279000884e-13	8.802811309348963
ENSG00000187676	6.565596094551044e-13	8.445820665115244
ENSG00000171813	6.637440172375928e-13	8.529501001594884
ENSG00000143653	6.637440172375928e-13	8.38832959366646
ENSG00000166432	6.710056577716589e-13	8.852893569053816
ENSG00000155592	6.85763904998045e-13	8.094977835892381
ENSG00000163249	6.93262166800122e-13	8.654489581306057
ENSG00000257178	7.085011689327587e-13	2.463239221262519
ENSG00000232295	7.240691804068173e-13	5.287927723629939
ENSG00000167114	7.319787371283059e-13	8.754734059851364
ENSG00000228852	7.480533763289374e-13	5.4305271222784945
ENSG00000260123	7.897729066977836e-13	3.4561538311780122
ENSG00000224287	7.897729066977836e-13	7.458136655558038
ENSG00000112029	7.983870336718563e-13	8.348175254150307
ENSG00000163815	7.983870336718563e-13	5.571697056791085
ENSG00000105676	7.983870336718563e-13	8.71738301178083
ENSG00000266601	7.983870336718563e-13	4.6805432439828865
ENSG00000236719	8.070934526344109e-13	5.644733952964276
ENSG00000119906	8.070934526344195e-13	8.746554100751158
ENSG00000257221	8.070934526344195e-13	7.831649739353679
ENSG00000261505	8.158931339540299e-13	8.045826641815001
ENSG00000165912	8.613251445706526e-13	8.038853411683677
ENSG00000164758	8.707053449596743e-13	8.376548061882263
ENSG00000158966	8.707053449596804e-13	6.4770988581667694
ENSG00000182944	8.801858860408245e-13	8.913240757201724
ENSG00000139973	8.897678210743558e-13	2.952827760725539
ENSG00000120280	8.897678210743558e-13	8.67573776029494
ENSG00000159840	9.29130947530746e-13	8.584879969818722
ENSG00000148200	9.291309475307524e-13	7.010602926844179
ENSG00000265666	9.494490661507901e-13	6.178616553256781
ENSG00000167861	9.597711743324555e-13	8.90506079810152
ENSG00000273464	9.702035019847923e-13	4.652393719129263
ENSG00000270589	1.0021734093202855e-12	7.832289544831539
ENSG00000105855	1.0021734093202855e-12	7.655339953266886
ENSG00000117280	1.0130582821824054e-12	8.801267572125727
ENSG00000257954	1.0240592683727222e-12	6.72386731095124
ENSG00000165474	1.0240592683727222e-12	7.5955542499798945
ENSG00000119333	1.0240592683727295e-12	8.705654305250135
ENSG00000119650	1.0464144544550077e-12	8.159804837098251
ENSG00000186174	1.0464144544550077e-12	8.006305053890438
ENSG00000137806	1.1163957250492287e-12	8.73428416210085
ENSG00000159884	1.1163957250492287e-12	7.623877677759485
ENSG00000127334	1.1163957250492287e-12	8.625859724455342
ENSG00000260807	1.128497942873648e-12	5.802794084798263
ENSG00000139352	1.1407290034400981e-12	6.670927175002255
ENSG00000148584	1.1530902525120633e-12	5.0983996473988284
ENSG00000146276	1.1782087682409778e-12	5.762013144444918
ENSG00000225742	1.1909687958547518e-12	4.121022370913674
ENSG00000155886	1.1909687958547518e-12	5.213645648694593
ENSG00000181163	1.2038645341678237e-12	8.933690654952235
ENSG00000173153	1.2168973992137589e-12	8.799723834902487
ENSG00000081320	1.2300688215051847e-12	8.900970818551418
ENSG00000186153	1.2568331331404979e-12	8.444276927892005
ENSG00000268842	1.2568331331404979e-12	2.5352254379308654
ENSG00000238063	1.2568331331404979e-12	5.220458953283396
ENSG00000174444	1.298055391489483e-12	8.933690654952235
ENSG00000264943	1.312089027276912e-12	4.569452402386622
ENSG00000179743	1.3262716516604915e-12	7.849143818858862
ENSG00000075568	1.3262716516604915e-12	8.880520920800906
ENSG00000173253	1.326271651660501e-12	8.258624231774396
ENSG00000196090	1.326271651660501e-12	5.999724166907095
ENSG00000116127	1.3406048163214524e-12	8.790541370698659
ENSG00000105889	1.3406048163214713e-12	7.432422914527774
ENSG00000271239	1.355090088776226e-12	2.5305052992398513
ENSG00000250903	1.355090088776226e-12	8.508509871724762
ENSG00000116754	1.3994744689270028e-12	8.917330736751827
ENSG00000214870	1.3994744689270028e-12	7.139687460197081
ENSG00000186710	1.4145841699921678e-12	5.506584648252967
ENSG00000030110	1.4145841699921678e-12	8.797177592575624
ENSG00000165819	1.4452858035038042e-12	8.825807449426337
ENSG00000260943	1.4766416032549967e-12	2.950403675897294
ENSG00000226851	1.5086652390295322e-12	6.088576147534681
ENSG00000107295	1.5086652390295322e-12	3.3154210333578216
ENSG00000246263	1.5413706604299324e-12	7.878695884092384
ENSG00000203724	1.5579834778802671e-12	7.29111872221025
ENSG00000166143	1.5747721024808742e-12	6.64925461388944
ENSG00000259318	1.5917383591443968e-12	4.997361707425558
ENSG00000120694	1.5917383591443968e-12	8.870797224477464
ENSG00000261008	1.6088840913424755e-12	4.185260976799565
ENSG00000179796	1.6614168581390511e-12	2.6816497968475175
ENSG00000010282	1.6792993048765754e-12	2.6593083916895988
ENSG00000152670	1.6792993048765754e-12	4.743318598421785
ENSG00000225603	1.6792993048765754e-12	3.4690194140434727
ENSG00000251136	1.7340883668922164e-12	8.148351793908967
ENSG00000139687	1.7340883668922164e-12	8.880520920800906
ENSG00000111859	1.809878905069902e-12	8.87897718357767
ENSG00000212293	1.809878905069902e-12	4.222207588822624
ENSG00000273032	1.8293291475554775e-12	7.1975105831441795
ENSG00000226329	1.84898460611748e-12	6.53123742907047
ENSG00000271975	1.8688474042867716e-12	8.10946552827464
ENSG00000267593	1.8889196871199006e-12	4.435272436316638
ENSG00000168394	1.9092036214125977e-12	8.917330736751827
ENSG00000138741	1.9092036214126248e-12	7.529629923186122
ENSG00000120662	1.9092036214126248e-12	8.398284647737256
ENSG00000259761	1.929701395915385e-12	3.421780164098638
ENSG00000165169	1.971347331634384e-12	8.723016728554171
ENSG00000114270	1.9713473316343982e-12	8.365280628335583
ENSG00000101452	1.9924999820942784e-12	8.417989089502898
ENSG00000152117	2.0138754516974167e-12	8.723016728554171
ENSG00000086288	2.0138754516974167e-12	5.455288732232587
ENSG00000215022	2.057304078949061e-12	7.6776414692839285
ENSG00000115966	2.079361910367091e-12	8.832443671303306
ENSG00000128218	2.10165190893072e-12	7.064092455629749
ENSG00000271086	2.1241764710328926e-12	4.634887568983277
ENSG00000026103	2.1699389928049296e-12	7.759601316142396
ENSG00000106804	2.1931818673621818e-12	8.254904005736325
ENSG00000134109	2.1931818673621818e-12	8.917330736751827
ENSG00000134716	2.216669135718933e-12	8.53179019480299
ENSG00000237316	2.2643869590927502e-12	2.5058793849404366
ENSG00000196998	2.2643869590927502e-12	8.761370281728329
ENSG00000225039	2.2643869590927502e-12	4.770099549691347
ENSG00000100105	2.2886226306160708e-12	8.646309622205854
ENSG00000174885	2.3378604788837044e-12	7.50387178659263
ENSG00000145700	2.3378604788837295e-12	7.623422016151052
ENSG00000099251	2.3881379551860044e-12	8.232573362508218
ENSG00000205771	2.439476579794636e-12	6.591845621968971
ENSG00000202515	2.4918983091794367e-12	4.698325693365052
ENSG00000232412	2.5185223209568003e-12	4.603777450721788
ENSG00000255815	2.5454255446537478e-12	5.632355829418151
ENSG00000109381	2.5454255446537478e-12	8.754734059851364
ENSG00000238105	2.60008114118717e-12	8.75982654450509
ENSG00000100211	2.60008114118717e-12	8.007934361624857
ENSG00000069849	2.6278393432828413e-12	8.824263712203102
ENSG00000212743	2.655888416388738e-12	4.694441864672452
ENSG00000231079	2.7418108973179074e-12	3.799005986010664
ENSG00000062282	2.7418108973179074e-12	8.508509871724762
ENSG00000197140	2.771053641547243e-12	4.884376733800906
ENSG00000147027	2.7710536415472627e-12	4.777611912583397
ENSG00000220008	2.8006025029061236e-12	4.980714503196175
ENSG00000228109	2.83046062321865e-12	7.8466444528246955
ENSG00000261303	2.891117366198642e-12	2.440096323072686
ENSG00000260855	2.953049642234339e-12	4.2297692310984845
ENSG00000270012	2.953049642234339e-12	7.625388669725046
ENSG00000176894	2.953049642234339e-12	6.226486683929247
ENSG00000157978	2.984502300809622e-12	8.858527285827156
ENSG00000250050	2.984502300809622e-12	6.223779816455833
ENSG00000089505	3.0162837433746366e-12	5.476804781164265
ENSG00000183831	3.048397339417514e-12	6.355329097903634
ENSG00000112309	3.0483973394175245e-12	6.843346101033508
ENSG00000076555	3.0483973394175245e-12	8.807903794002693
ENSG00000144619	3.080846492239698e-12	7.829340466149745
ENSG00000226200	3.080846492239698e-12	8.229974294927851
ENSG00000249947	3.080846492239698e-12	5.699011116607998
ENSG00000099910	3.146765252488289e-12	8.571944534319146
ENSG00000089094	3.180241838586444e-12	8.677485721383432
ENSG00000187479	3.2827830311839776e-12	8.273810166263598
ENSG00000238001	3.317679284707552e-12	2.9395831889587596
ENSG00000108296	3.3176792847075756e-12	8.716380506677204
ENSG00000262410	3.3176792847075756e-12	6.461526529237398
ENSG00000256885	3.352939579193458e-12	7.45203865751542
ENSG00000129315	3.5348332813868926e-12	8.821717469876237
ENSG00000182873	3.648582083647302e-12	7.722729817693304
ENSG00000137634	3.648582083647328e-12	8.775982238840244
ENSG00000172365	3.687290829995327e-12	3.5932805024059773
ENSG00000185033	3.84619707103074e-12	8.8723409617007
ENSG00000213145	3.84619707103074e-12	7.010324400900633
ENSG00000253347	3.928151535177249e-12	3.5321461679798074
ENSG00000005339	3.928151535177249e-12	8.88870087990111
ENSG00000232224	3.928151535177277e-12	6.952207248479576
ENSG00000226926	4.054306444408175e-12	4.571863835722609
ENSG00000100697	4.05430644440819e-12	8.829897428976441
ENSG00000085465	4.140609964307086e-12	8.048107315363662
ENSG00000148803	4.184435290315107e-12	8.421742060798644
ENSG00000173825	4.184435290315107e-12	6.846323661768306
ENSG00000183688	4.228715761613703e-12	8.762372786831953
ENSG00000231856	4.2287157616137626e-12	6.008002777858471
ENSG00000243276	4.273456011180745e-12	7.064861416360677
ENSG00000087077	4.318660718158736e-12	8.714295537334355
ENSG00000173681	4.3186607181587665e-12	8.48571795551264
ENSG00000103510	4.3186607181587665e-12	8.746012868631546
ENSG00000053524	4.41048245444519e-12	7.912578143868024
ENSG00000257426	4.41048245444519e-12	2.3676966213736708
ENSG00000171735	4.504219344106816e-12	8.458631835885164
ENSG00000163517	4.551818172768182e-12	7.822110186899662
ENSG00000107829	4.551818172768182e-12	8.722014223450545
ENSG00000259436	4.551818172768182e-12	8.048801411868203
ENSG00000100445	4.5999105286420155e-12	8.541975164110447
ENSG00000228323	4.648501426857808e-12	5.927244436401446
ENSG00000152377	4.648501426857808e-12	5.427032454837386
ENSG00000140948	4.648501426857808e-12	8.617679765355138
ENSG00000119723	4.648501426857808e-12	8.006727632655975
ENSG00000230424	4.697595932429326e-12	5.428123188685715
ENSG00000259891	4.697595932429326e-12	6.9107696867109825
ENSG00000174776	4.797316278029423e-12	4.476240887256263
ENSG00000100600	4.797316278029423e-12	8.821717469876237
ENSG00000124193	4.8479525018937666e-12	8.92142071630193
ENSG00000148303	4.847952501893801e-12	8.933690654952235
ENSG00000142765	4.899113101778552e-12	8.896880839001316
ENSG00000121075	5.003028769679482e-12	3.800963267395713
ENSG00000167992	5.003028769679482e-12	7.233261260720788
ENSG00000230970	5.162969865609582e-12	2.0239970979862987
ENSG00000151012	5.162969865609582e-12	8.601319847154729
ENSG00000125089	5.27237358679551e-12	8.708661820561014
ENSG00000167779	5.3279252855457e-12	5.796225392916692
ENSG00000224863	5.327925285545738e-12	2.4658038526222636
ENSG00000215481	5.384051203358234e-12	5.8413709642350184
ENSG00000172661	5.384051203358234e-12	8.640675905432513
ENSG00000174013	5.384051203358234e-12	8.727106708104273
ENSG00000104783	5.440757156699554e-12	8.582333727491857
ENSG00000156206	5.44075715669965e-12	4.631416711192286
ENSG00000228038	5.7331951004202645e-12	4.336658054897719
ENSG00000166743	5.7331951004202645e-12	5.116180941635199
ENSG00000258682	5.793506681190418e-12	7.306344596708152
ENSG00000145246	5.793506681190418e-12	8.851891063950191
ENSG00000152518	5.854440658939778e-12	8.913240757201724
ENSG00000173175	5.916003327369666e-12	7.509351196470353
ENSG00000140263	5.916003327369666e-12	8.331611112084643
ENSG00000136715	5.978201042462843e-12	8.717924243900441
ENSG00000144591	5.978201042462843e-12	8.874887204027566
ENSG00000227028	6.041040223085911e-12	6.292713837736312
ENSG00000130312	6.104527351596642e-12	8.829897428976441
ENSG00000152556	6.1686689744586285e-12	8.817627490326135
ENSG00000217801	6.168668974458716e-12	6.454520202922002
ENSG00000234444	6.168668974458716e-12	8.453592176484937
ENSG00000100479	6.233471702860047e-12	7.53279704919536
ENSG00000245248	6.298942213338768e-12	4.5723713413305465
ENSG00000172575	6.365087248414384e-12	8.61693430937027
ENSG00000100722	6.365087248414475e-12	8.671852004610091
ENSG00000189403	6.365087248414475e-12	8.90506079810152
ENSG00000197892	6.4319136172247634e-12	8.806360056779454
ENSG00000173221	6.4994281961689005e-12	8.909150777651623
ENSG00000185513	6.8475697074944e-12	8.60895857413532
ENSG00000163633	6.91936180084581e-12	7.782825568098033
ENSG00000084234	6.91936180084581e-12	8.861073528154021
ENSG00000131943	6.9193618008458596e-12	8.706656810353762
ENSG00000010704	6.991892177758329e-12	7.811886860958951
ENSG00000083067	7.3658812405383e-12	6.747701931627618
ENSG00000053371	7.520910909041092e-12	8.470617591534614
ENSG00000249908	7.520910909041092e-12	3.9662158740385673
ENSG00000078814	7.599621585702782e-12	7.916588164282529
ENSG00000211681	7.599621585702782e-12	2.283595666702752
ENSG00000184293	7.759474850434157e-12	8.673395741833332
ENSG00000268536	7.840633767103452e-12	4.409016122222532
ENSG00000156876	7.840633767103452e-12	8.077154139604334
ENSG00000121104	7.840633767103452e-12	8.76546026127843
ENSG00000272465	7.922625226358721e-12	4.741214812661696
ENSG00000149256	8.0054575946351e-12	7.987684424534929
ENSG00000090661	8.432531698906132e-12	8.690092668288099
ENSG00000138621	8.520589878479838e-12	8.855981043500291
ENSG00000163431	8.520589878479838e-12	5.208492923349992
ENSG00000127743	8.520589878479838e-12	3.4014872710241773
ENSG00000239779	8.60954988004091e-12	8.416108344025304
ENSG00000148411	8.60954988004091e-12	7.988791569559874
ENSG00000178718	8.699420750608554e-12	8.791543875802283
ENSG00000147036	8.881931731626263e-12	5.402850083744696
ENSG00000231898	8.881931731626263e-12	3.2906674686627735
ENSG00000120519	8.881931731626263e-12	8.61130059259693
ENSG00000166685	8.974590383460583e-12	8.807903794002693
ENSG00000126249	9.162761047178047e-12	8.156070480025157
ENSG00000252213	9.258292151270802e-12	2.393538327652872
ENSG00000088305	9.258292151270802e-12	7.793000780427506
ENSG00000214193	9.354799987754684e-12	7.755351080735872
ENSG00000236204	9.354799987754684e-12	6.4661599556396085
ENSG00000149716	9.650282187522846e-12	8.635042188659172
ENSG00000181291	9.954912915282815e-12	4.420725449615105
ENSG00000169683	1.0163219192518889e-11	8.666759519956365
ENSG00000116273	1.0163219192518889e-11	8.474991754085572
ENSG00000231007	1.037579875091409e-11	6.247666194186898
ENSG00000091651	1.037579875091409e-11	7.859190054816414
ENSG00000164197	1.0702868728855728e-11	6.568798617297788
ENSG00000119711	1.0814122762855412e-11	8.739917878874191
ENSG00000100360	1.104004399015108e-11	8.68620691260325
ENSG00000262155	1.1154733932341121e-11	4.648762368426638
ENSG00000167555	1.1154733932341121e-11	8.103462057989267
ENSG00000079841	1.1154733932341121e-11	7.3511469793091795
ENSG00000149485	1.1270592111389868e-11	7.986278072490685
ENSG00000249550	1.1270592111389868e-11	6.733328732758876
ENSG00000272048	1.1387630181186339e-11	5.8045394016624705
ENSG00000130340	1.1387630181186339e-11	8.502130698966553
ENSG00000251301	1.1625293178156131e-11	8.732199192758
ENSG00000213563	1.1745941985944112e-11	8.644020428997749
ENSG00000160712	1.1745941985944112e-11	8.92142071630193
ENSG00000167562	1.1745941985944112e-11	8.074580763395375
ENSG00000273056	1.1867818447906454e-11	5.439292069425051
ENSG00000134339	1.1867818447906454e-11	4.409723755144054
ENSG00000267166	1.1990934797358774e-11	7.077592428562947
ENSG00000119421	1.2115303386833308e-11	8.731196687654375
ENSG00000139675	1.2115303386833395e-11	8.002167860462414
ENSG00000261777	1.2367847298876661e-11	5.963230114318102
ENSG00000246898	1.2496047932853367e-11	8.336109539365255
ENSG00000127586	1.2756370762128088e-11	8.603866089481594
ENSG00000235159	1.2756370762128088e-11	4.669010716619179
ENSG00000258118	1.2756370762128179e-11	2.74495475991352
ENSG00000128191	1.3022009410884463e-11	8.648855864532717
ENSG00000249353	1.3022009410884463e-11	7.787095545915159
ENSG00000173482	1.3022009410884463e-11	8.494122218473928
ENSG00000261363	1.3156855296904477e-11	2.1418938080071968
ENSG00000262703	1.329307015116034e-11	3.673640838383334
ENSG00000245904	1.329307015116034e-11	6.796147091909875
ENSG00000184402	1.329307015116034e-11	8.60687360479247
ENSG00000011198	1.3430667582506465e-11	8.418193313368153
ENSG00000213918	1.343066758250656e-11	8.547608880883786
ENSG00000111271	1.3569661332086615e-11	8.681575700933536
ENSG00000054690	1.356966133208671e-11	6.733378284300886
ENSG00000260253	1.356966133208671e-11	3.1759422131536788
ENSG00000250132	1.3851893419514894e-11	6.82978947427872
ENSG00000259138	1.3995159912454178e-11	4.18708136039446
ENSG00000163746	1.3995159912454276e-11	4.101819166480526
ENSG00000167178	1.3995159912454276e-11	6.5532463875610025
ENSG00000132781	1.4433733003810784e-11	8.533795205010241
ENSG00000106571	1.4885773806652496e-11	7.368464812397923
ENSG00000012983	1.488577380665255e-11	8.796636360456011
ENSG00000157343	1.5039516517911856e-11	7.21234941481582
ENSG00000185518	1.519481579858435e-11	7.149152776788244
ENSG00000147536	1.5351687078609887e-11	7.35230579409887
ENSG00000237879	1.551014593747453e-11	2.5019251917944154
ENSG00000268218	1.5995206054972082e-11	7.562766419404058
ENSG00000118922	1.5995206054972082e-11	8.647312127309478
ENSG00000212124	1.616017406478728e-11	4.183450690066474
ENSG00000162267	1.666515089842886e-11	6.6004915489181215
ENSG00000238213	1.6665150898429156e-11	3.474630223294941
ENSG00000111602	1.6836889668111474e-11	8.777730199928738
ENSG00000266976	1.7010363199424125e-11	6.283405530787213
ENSG00000173698	1.7541364743565956e-11	4.169383279124187
ENSG00000162664	1.7541364743565956e-11	8.76700399850167
ENSG00000254539	1.7721950537330134e-11	5.575195763492589
ENSG00000107938	1.7904358541726208e-11	8.78336391670208
ENSG00000244247	1.7904358541726208e-11	3.6000375425924247
ENSG00000255397	1.8088606756745203e-11	5.536338043377122
ENSG00000203772	1.8088606756745203e-11	7.895339985293646
ENSG00000196741	1.8274713356194368e-11	6.669717200164286
ENSG00000135736	1.9038093250186577e-11	8.524612740806411
ENSG00000261037	1.9038093250186577e-11	5.793114515994273
ENSG00000226113	1.9038093250186577e-11	3.3796931102066687
ENSG00000149294	1.9038093250186577e-11	8.743927899288694
ENSG00000072778	1.9233770577999635e-11	8.92142071630193
ENSG00000088538	1.9431419076034632e-11	8.51126033791688
ENSG00000008294	1.943141907603477e-11	8.851891063950191
ENSG00000074054	1.943141907603477e-11	8.811993773552793
ENSG00000243926	2.0036386902423543e-11	5.600597235510592
ENSG00000153774	2.0036386902423828e-11	8.325383337938188
ENSG00000116001	2.024211633611606e-11	8.880520920800906
ENSG00000250692	2.065980633822717e-11	3.918802467004772
ENSG00000161558	2.0871807886531805e-11	8.672393236729706
ENSG00000182963	2.0871807886531953e-11	4.439721024407865
ENSG00000213672	2.0871807886531953e-11	8.624857219351716
ENSG00000107187	2.1085941448645766e-11	4.814278124147416
ENSG00000154553	2.1085941448645766e-11	8.527416032252033
ENSG00000141380	2.1520688761428556e-11	8.880520920800906
ENSG00000167895	2.2416704584633394e-11	8.615390572147032
ENSG00000156802	2.2416704584633394e-11	8.65649459151331
ENSG00000164877	2.2416704584633394e-11	7.989285250216342
ENSG00000236017	2.2646361300493908e-11	8.223984955677503
ENSG00000139219	2.2646361300493908e-11	4.686198954765314
ENSG00000225783	2.2878323681416623e-11	8.858527285827156
ENSG00000163754	2.2878323681416623e-11	8.851891063950191
ENSG00000188452	2.2878323681416788e-11	8.8682509821506
ENSG00000151773	2.2878323681416788e-11	7.853741947685679
ENSG00000137338	2.3112614383032262e-11	8.275505302098589
ENSG00000254777	2.3112614383032262e-11	6.963002119252106
ENSG00000144354	2.3349256278537467e-11	5.4465536802747225
ENSG00000215608	2.3349256278537467e-11	3.5287301944449028
ENSG00000101400	2.4319800992921513e-11	8.411095818507174
ENSG00000223725	2.4568549714417805e-11	5.3375147627251165
ENSG00000196275	2.4819791553360743e-11	8.147020800210429
ENSG00000234043	2.507355096404773e-11	5.712779972579068
ENSG00000102226	2.5329852635181766e-11	8.839621125299884
ENSG00000223704	2.5329852635181766e-11	7.5635777034895
ENSG00000143772	2.5588721492062702e-11	8.795633855352385
ENSG00000237672	2.5588721492062883e-11	5.829685270427129
ENSG00000138376	2.5850182698800765e-11	8.581668230642588
ENSG00000197696	2.6380984025747114e-11	8.107327733678288
ENSG00000141002	2.6380984025747114e-11	8.860071023050395
ENSG00000013392	2.6650375688412625e-11	8.725562970881034
ENSG00000179627	2.6650375688412625e-11	8.402090444286504
ENSG00000112561	2.6922462790415978e-11	8.692301902360605
ENSG00000256092	2.6922462790415978e-11	7.44733039499397
ENSG00000172828	2.7197271723805327e-11	7.829154856507143
ENSG00000119912	2.7197271723805327e-11	8.842167367626747
ENSG00000136717	2.7197271723805327e-11	8.732740424877614
ENSG00000234891	2.7474829133139e-11	2.341623627745174
ENSG00000268785	2.803829723458493e-11	4.639500389551498
ENSG00000204282	2.8613085391525227e-11	7.385147150229477
ENSG00000261254	2.8613085391525227e-11	6.710060564611797
ENSG00000072071	2.890479385299759e-11	8.481086743842926
ENSG00000173812	2.8904793852998105e-11	8.929600675402133
ENSG00000079337	2.8904793852998105e-11	8.807903794002693
ENSG00000236577	2.9199416093972996e-11	5.402682441868961
ENSG00000006756	2.9199416093972996e-11	6.255129847576553
ENSG00000132522	2.9199416093972996e-11	7.044243623456894
ENSG00000204314	2.949698059378321e-11	5.7510831447931405
ENSG00000164175	2.949698059378321e-11	4.49480081220371
ENSG00000129757	3.040761653440761e-11	7.902578784203172
ENSG00000178951	3.071724034053065e-11	8.805357551675828
ENSG00000259456	3.134578446084124e-11	7.6851689343819345
ENSG00000109321	3.16647653618464e-11	8.076514334126472
ENSG00000233303	3.231229848509999e-11	2.178571699366436
ENSG00000187735	3.231229848509999e-11	8.843711104849987
ENSG00000179674	3.231229848510022e-11	2.868271525864402
ENSG00000131386	3.264091304350087e-11	6.258511262201099
ENSG00000129460	3.2972801652633676e-11	8.672393236729706
ENSG00000137824	3.297280165263391e-11	8.835531145749782
ENSG00000171444	3.3307996227892517e-11	8.896880839001316
ENSG00000174514	3.364652898860876e-11	6.954149565602972
ENSG00000266538	3.364652898860876e-11	6.568698783581109
ENSG00000123500	3.364652898860876e-11	5.591284440014036
ENSG00000244055	3.364652898860876e-11	5.48767875761771
ENSG00000078900	3.364652898860876e-11	6.0872265313586045
ENSG00000175040	3.364652898860876e-11	8.885613405454635
ENSG00000132635	3.364652898860876e-11	8.811993773552793
ENSG00000165837	3.398843246087517e-11	5.214040429254115
ENSG00000248458	3.398843246087542e-11	4.743917510164767
ENSG00000092094	3.4333739480392837e-11	8.670308267386856
ENSG00000176896	3.4333739480392837e-11	8.325924570057799
ENSG00000025770	3.4333739480392837e-11	8.813537510776033
ENSG00000259747	3.4682483195345644e-11	6.361003498061977
ENSG00000077458	3.5034697069301946e-11	8.739376646754579
ENSG00000180592	3.5390414884136896e-11	5.126350970591959
ENSG00000225579	3.61124990732433e-11	7.231920954590093
ENSG00000168710	3.722276809313819e-11	8.796636360456011
ENSG00000225492	3.760023717340688e-11	6.082710196411047
ENSG00000232124	3.760023717340688e-11	6.178460767225402
ENSG00000213398	3.8755287976314553e-11	8.307683906379795
ENSG00000158863	3.954456019170634e-11	8.799723834902487
ENSG00000019485	3.954456019170634e-11	7.82536913995372
ENSG00000255046	3.99450802597621e-11	4.831424299210397
ENSG00000121741	3.99450802597621e-11	8.847801084400087
ENSG00000214944	3.99450802597621e-11	6.5102687935060555
ENSG00000151694	4.075807931258518e-11	8.692843134480217
ENSG00000268040	4.1587282489905734e-11	6.112703916263837
ENSG00000251992	4.200805909693483e-11	4.849414703586297
ENSG00000187151	4.200805909693483e-11	4.630616585201824
ENSG00000272777	4.243300564845254e-11	5.533290120119745
ENSG00000117525	4.243300564845254e-11	7.145960062164061
ENSG00000066739	4.243300564845254e-11	8.829897428976441
ENSG00000116574	4.286216256677718e-11	7.8470757712326344
ENSG00000149346	4.286216256677779e-11	7.205592306471357
ENSG00000229373	4.3295570656932894e-11	5.107653185254055
ENSG00000231261	4.462171582357078e-11	4.858636595635877
ENSG00000162723	4.552783409801261e-11	3.903927231451981
ENSG00000176903	4.598762800517368e-11	8.683660670276387
ENSG00000223959	4.645196973580504e-11	8.589049908504421
ENSG00000143199	4.6451969735805206e-11	6.117669676684841
ENSG00000228376	4.692090328643319e-11	3.070333387645796
ENSG00000116793	4.692090328643319e-11	8.667762025059991
ENSG00000173011	4.692090328643319e-11	8.802270077229352
ENSG00000124198	4.7394473069247885e-11	8.887157142677873
ENSG00000250033	4.7394473069247885e-11	5.92716037488755
ENSG00000251870	4.787272391592954e-11	3.122013887781379
ENSG00000100836	4.8843450248281464e-11	8.762914018951568
ENSG00000063438	4.8843450248281464e-11	7.868235251443518
ENSG00000137818	4.933601752970182e-11	8.933690654952235
ENSG00000251537	4.9833449474390903e-11	4.21518883205506
ENSG00000197254	4.9833449474390903e-11	2.6442362177173764
ENSG00000197016	4.9833449474391433e-11	6.761910534565646
ENSG00000139496	5.0335793070117844e-11	8.745551595647532
ENSG00000268852	5.0335793070117844e-11	6.958255817131718
ENSG00000078699	5.0335793070117844e-11	8.720470486227306
ENSG00000198794	5.084309574784157e-11	8.917330736751827
ENSG00000166582	5.187277031355677e-11	7.720673448005725
ENSG00000178607	5.187277031355677e-11	8.92142071630193
ENSG00000185483	5.187277031355751e-11	5.690549762115698
ENSG00000217555	5.239523931627696e-11	7.701937300312855
ENSG00000237864	5.239523931627696e-11	5.505384659201652
ENSG00000141012	5.292286163878265e-11	8.59977610993149
ENSG00000115257	5.292286163878265e-11	7.886184654971912
ENSG00000177917	5.345568698984107e-11	8.653948349186447
ENSG00000134453	5.399376554641197e-11	8.86261726537726
ENSG00000135299	5.399376554641197e-11	8.415105838921678
ENSG00000007129	5.453714795794332e-11	8.776727694825112
ENSG00000151615	5.45371479579441e-11	3.369220140505178
ENSG00000104611	5.6199631995473194e-11	6.809109000359256
ENSG00000170209	5.676474592372125e-11	7.993189620123839
ENSG00000259088	5.676474592372165e-11	5.3081355495963445
ENSG00000223891	5.733542419465908e-11	8.471363047519482
ENSG00000261604	5.733542419465908e-11	5.98938950975607
ENSG00000176236	5.7911720385104385e-11	6.049570989248521
ENSG00000213782	5.7911720385104385e-11	8.353010689685277
ENSG00000260231	5.849368857554712e-11	8.343286993361833
ENSG00000138658	5.849368857554753e-11	8.57932621218098
ENSG00000175806	5.908138335476168e-11	8.380301033178009
ENSG00000197818	5.908138335476168e-11	8.739376646754579
ENSG00000134444	5.96748598244594e-11	8.797177592575624
ENSG00000147862	5.96748598244594e-11	5.932448626078614
ENSG00000120889	6.087938083508512e-11	8.787453896252181
ENSG00000168781	6.210770285946565e-11	8.572689990304012
ENSG00000140548	6.210770285946565e-11	8.695930608926693
ENSG00000171827	6.273093259132921e-11	5.749544143572413
ENSG00000206762	6.336028566168072e-11	3.934103423360455
ENSG00000120688	6.336028566168072e-11	8.24278546569777
ENSG00000172508	6.336028566168072e-11	8.225448733765143
ENSG00000259598	6.336028566168072e-11	4.518655751185621
ENSG00000249584	6.399582089669924e-11	2.0324236400394624
ENSG00000177301	6.399582089669969e-11	8.523530276567186
ENSG00000240567	6.528567592904498e-11	2.876444975868084
ENSG00000252421	6.528567592904567e-11	2.0264040851316962
ENSG00000148123	6.594011615748618e-11	3.061776406825211
ENSG00000269165	6.660097942304486e-11	5.796617783822545
ENSG00000177406	6.660097942304486e-11	8.39365343606754
ENSG00000184682	6.660097942304486e-11	7.801356363737696
ENSG00000147955	6.726832736131239e-11	8.854437306277056
ENSG00000173209	6.726832736131239e-11	8.900970818551418
ENSG00000254226	6.726832736131239e-11	5.361002854367493
ENSG00000270006	6.726832736131239e-11	5.943360102856521
ENSG00000128591	6.794222218525294e-11	3.6992379879239974
ENSG00000162601	6.794222218525342e-11	8.843711104849987
ENSG00000153936	6.794222218525342e-11	8.823261207099476
ENSG00000230912	6.794222218525342e-11	5.668488986401064
ENSG00000273183	6.862272669047105e-11	5.446721365756649
ENSG00000168096	6.93099042605279e-11	8.493356682493232
ENSG00000043514	6.93099042605279e-11	8.525615245910037
ENSG00000185436	6.93099042605279e-11	8.775183957601874
ENSG00000149657	7.14121181276793e-11	8.673936973952943
ENSG00000117620	7.284814834491426e-11	8.754734059851364
ENSG00000204161	7.284814834491426e-11	7.660485773504817
ENSG00000101199	7.284814834491426e-11	8.896880839001316
ENSG00000103479	7.284814834491426e-11	8.864161002600497
ENSG00000226352	7.284814834491426e-11	5.352443449632809
ENSG00000086848	7.357672896628165e-11	8.59977610993149
ENSG00000130856	7.357672896628165e-11	8.496444156939711
ENSG00000273002	7.431244325683637e-11	6.936232927883159
ENSG00000198547	7.431244325683637e-11	4.823266104608353
ENSG00000224956	7.431244325683637e-11	6.910999381964691
ENSG00000247121	7.505535950094555e-11	7.202189008691817
ENSG00000115286	7.505535950094555e-11	8.778732705032363
ENSG00000257392	7.656307418301116e-11	2.2504689437011742
ENSG00000175602	7.656307418301116e-11	8.810450036329556
ENSG00000126216	7.732801240288271e-11	8.672393236729706
ENSG00000248866	7.810043215191121e-11	7.728758979350085
ENSG00000231028	7.810043215191121e-11	5.524466904270997
ENSG00000152804	7.888040496294912e-11	6.730872768821222
ENSG00000147174	7.966800303638655e-11	8.13558783701697
ENSG00000176473	8.046329924621288e-11	7.888560884464372
ENSG00000119661	8.046329924621288e-11	8.313370448406639
ENSG00000256442	8.046329924621288e-11	3.7590572016617743
ENSG00000229137	8.207728097578986e-11	3.8137947210768655
ENSG00000147576	8.289611566689943e-11	8.4560855935583
ENSG00000127720	8.37229468496347e-11	8.151439268355443
ENSG00000118518	8.455785085891456e-11	8.779273937151975
ENSG00000154359	8.455785085891456e-11	8.720470486227306
ENSG00000112378	8.455785085891456e-11	8.88461090035101
ENSG00000174428	8.540090474081367e-11	8.272337868516514
ENSG00000079689	8.540090474081367e-11	3.826627407023315
ENSG00000080298	8.540090474081367e-11	8.623313482128479
ENSG00000147234	8.625218625901556e-11	6.901175617136305
ENSG00000260990	8.797974688622375e-11	5.505094579118878
ENSG00000251580	8.885618516951935e-11	4.760876965297637
ENSG00000133328	8.885618516951998e-11	7.3818054892663785
ENSG00000134443	8.974116945101074e-11	3.096151528592344
ENSG00000004139	8.974116945101107e-11	8.039571733786449
ENSG00000196946	9.063478118123695e-11	4.4025491952647915
ENSG00000136021	9.153710256827756e-11	8.903517060878283
ENSG00000181378	9.244821658462031e-11	4.465882605960103
ENSG00000165525	9.244821658462195e-11	8.784907653925318
ENSG00000133056	9.336820697408066e-11	8.675480711176181
ENSG00000269976	9.429715825878158e-11	3.6463746725106563
ENSG00000159588	9.429715825878158e-11	6.776893717712669
ENSG00000162878	9.429715825878158e-11	4.937928403636
ENSG00000154478	9.523515574620589e-11	2.132263298371283
ENSG00000043591	9.523515574620656e-11	3.777455523929445
ENSG00000226918	9.523515574620656e-11	4.010872369812456
ENSG00000117500	9.618228553630053e-11	8.92142071630193
ENSG00000224462	9.810429042968168e-11	3.131777032320802
ENSG00000139908	9.907934176002116e-11	7.94950661317302
ENSG00000272523	1.0006387786179349e-10	8.092398848307843
ENSG00000156313	1.0105798890607626e-10	8.27710186457533
ENSG00000234862	1.0206176590038476e-10	3.1028042409413414
ENSG00000100060	1.0307530069622818e-10	8.854437306277056
ENSG00000261207	1.0409868599673355e-10	6.338113681142581
ENSG00000100503	1.0513201536433064e-10	8.855981043500291
ENSG00000008513	1.0513201536433064e-10	8.707659315457386
ENSG00000267067	1.0513201536433064e-10	5.551305756785378
ENSG00000167186	1.0513201536433064e-10	8.307222633395781
ENSG00000181523	1.0617538322851179e-10	8.744469131408309
ENSG00000143013	1.0722888489365625e-10	8.892790859451214
ENSG00000255389	1.0829261654692459e-10	6.099437971756623
ENSG00000242615	1.0936667526621617e-10	5.433664887515244
ENSG00000158352	1.0936667526621617e-10	5.829987267873852
ENSG00000083535	1.0936667526621656e-10	8.358103174339004
ENSG00000162511	1.0936667526621656e-10	8.831902439183695
ENSG00000176092	1.1045115902820825e-10	5.084623607281319
ENSG00000169894	1.1154616671645278e-10	3.6674245364559734
ENSG00000250280	1.1154616671645278e-10	2.1044516010175007
ENSG00000096746	1.1154616671645357e-10	8.8682509821506
ENSG00000133997	1.1489533594953068e-10	8.531248962683376
ENSG00000139132	1.1603344660343412e-10	8.817627490326135
ENSG00000161692	1.1603344660343412e-10	7.990704722709922
ENSG00000188060	1.1718258949310159e-10	7.084298617392991
ENSG00000128567	1.1718258949310327e-10	8.39028177862021
ENSG00000105486	1.183428691175182e-10	8.809447531225931
ENSG00000224215	1.195143909412852e-10	2.86799504161149
ENSG00000173295	1.2069726140330788e-10	7.462720553348429
ENSG00000244061	1.2069726140330788e-10	5.505809017763159
ENSG00000166394	1.2189158792555885e-10	8.16450748824412
ENSG00000173013	1.2309747892191763e-10	6.736385896663127
ENSG00000223486	1.243150438070847e-10	3.053636934292394
ENSG00000169021	1.2554439300558472e-10	8.825807449426337
ENSG00000183891	1.2678563796083185e-10	8.526413527148408
ENSG00000080839	1.2678563796083185e-10	8.592598655934912
ENSG00000198105	1.2678563796083185e-10	8.727904989342642
ENSG00000229836	1.2678563796083275e-10	6.546301617297482
ENSG00000186364	1.2803889114428542e-10	8.119029306326887
ENSG00000157625	1.305818772773544e-10	8.73428416210085
ENSG00000226124	1.3187184039361057e-10	7.112784784137763
ENSG00000168556	1.3187184039361196e-10	8.40083089006412
ENSG00000198554	1.331742720902302e-10	7.882865822778084
ENSG00000119636	1.344892901190029e-10	5.818582292171473
ENSG00000143554	1.344892901190029e-10	8.771093978051772
ENSG00000188846	1.3448929011900338e-10	8.929600675402133
ENSG00000189180	1.3715756161324048e-10	8.843711104849987
ENSG00000002016	1.3851105604459283e-10	8.357100669235379
ENSG00000183833	1.3851105604459283e-10	7.5921416351882804
ENSG00000231154	1.4125737303145369e-10	7.159693998884961
ENSG00000228510	1.4265044326754226e-10	5.108998706066288
ENSG00000204396	1.440569550195281e-10	8.687209417706876
ENSG00000011258	1.440569550195281e-10	8.707198042473372
ENSG00000139112	1.4547703499362655e-10	8.855981043500291
ENSG00000197363	1.469108110609373e-10	8.341743256138596
ENSG00000137337	1.469108110609373e-10	8.802270077229352
ENSG00000177839	1.483584122678668e-10	8.279134008664679
ENSG00000273123	1.483584122678668e-10	4.173820341105562
ENSG00000215244	1.483584122678668e-10	5.271288866608906
ENSG00000172687	1.4981996884664243e-10	6.324994594171113
ENSG00000259803	1.5129561222592025e-10	6.446387512949049
ENSG00000039537	1.5129561222592134e-10	2.8003926742134406
ENSG00000219607	1.5278547504148125e-10	5.5951986706649
ENSG00000202078	1.5428969114702034e-10	4.604672966163568
ENSG00000197415	1.558083956250353e-10	6.779977877208634
ENSG00000168314	1.5734172479780255e-10	3.67874274294556
ENSG00000104738	1.588898162384576e-10	8.706656810353762
ENSG00000267767	1.588898162384576e-10	5.599797453723625
ENSG00000185324	1.6045280878214943e-10	8.833987408526543
ENSG00000188649	1.6045280878214943e-10	3.416315711725181
ENSG00000232739	1.6203084253732584e-10	2.1443849332436393
ENSG00000132026	1.6203084253732584e-10	4.541551969835475
ENSG00000138814	1.6523260055066839e-10	8.830899934080067
ENSG00000188004	1.6523260055066839e-10	6.06144457117359
ENSG00000205763	1.668566114949626e-10	7.175926524088895
ENSG00000250148	1.6685661149496378e-10	2.4172658543597465
ENSG00000187658	1.6685661149496378e-10	3.80542807242866
ENSG00000205022	1.6685661149496378e-10	6.872622958113109
ENSG00000129484	1.6849623704622035e-10	8.732740424877614
ENSG00000187790	1.7015162385180132e-10	8.3018459657412
ENSG00000231668	1.7015162385180132e-10	2.6576953778170442
ENSG00000255527	1.7015162385180132e-10	4.152634396834005
ENSG00000150403	1.718229199020363e-10	8.697474346149932
ENSG00000097033	1.7351027454220264e-10	8.899427081328179
ENSG00000187210	1.7351027454220264e-10	8.158730892518472
ENSG00000260910	1.7351027454220264e-10	7.260084264666438
ENSG00000143847	1.7521383848458452e-10	5.752414085538739
ENSG00000121413	1.7521383848458514e-10	8.269107852702952
ENSG00000258178	1.7867020403338943e-10	4.293313066050566
ENSG00000141258	1.804233140095728e-10	8.77827143204835
ENSG00000173578	1.804233140095728e-10	8.592935664189268
ENSG00000219410	1.8219325005237444e-10	4.909675648384696
ENSG00000100284	1.8219325005237444e-10	8.62531849233573
ENSG00000227719	1.8398016989391735e-10	6.223059471450126
ENSG00000254211	1.8578423270799148e-10	8.107451998407942
ENSG00000163867	1.8578423270799148e-10	8.601319847154729
ENSG00000270972	1.8578423270799148e-10	6.497799576988794
ENSG00000176845	1.876055991228715e-10	8.165908684100271
ENSG00000227708	1.876055991228715e-10	5.679289128728005
ENSG00000108878	1.9130089261831645e-10	3.0023756877625596
ENSG00000233862	1.9317514834482796e-10	5.720497302668169
ENSG00000175643	1.9317514834482796e-10	7.500888834465205
ENSG00000221164	1.9697771065219248e-10	5.280440194765353
ENSG00000141905	1.9697771065219248e-10	8.75982654450509
ENSG00000136881	1.9697771065219387e-10	4.893342290894921
ENSG00000188747	1.9890635496071663e-10	8.41027040338671
ENSG00000226791	1.9890635496071663e-10	4.840882361220232
ENSG00000257242	2.028192257917392e-10	7.9608540058553015
ENSG00000167578	2.028192257917392e-10	7.9950703656014355
ENSG00000147454	2.028192257917392e-10	8.649858369636343
ENSG00000249738	2.0281922579174206e-10	3.633068442080625
ENSG00000225667	2.0680736572512724e-10	2.2859540026629395
ENSG00000139116	2.0680736572512724e-10	8.7562777970746
ENSG00000113272	2.0680736572512724e-10	8.683119438156774
ENSG00000160062	2.1087218842652603e-10	7.626134125709915
ENSG00000057468	2.1293380464892203e-10	6.457654224398796
ENSG00000151657	2.1501513343850723e-10	8.366824365558822
ENSG00000160867	2.1501513343850876e-10	7.418443826609719
ENSG00000173207	2.1711635885695276e-10	8.59113487784727
ENSG00000213729	2.1711635885695276e-10	6.531866871781267
ENSG00000139597	2.1711635885695276e-10	8.741922889081444
ENSG00000188177	2.1923766664125744e-10	8.684663175380011
ENSG00000269837	2.2137924421858218e-10	8.119564927070916
ENSG00000214401	2.2137924421858218e-10	7.673247226737145
ENSG00000168264	2.2354128072120955e-10	8.88461090035101
ENSG00000244039	2.2354128072120955e-10	3.9315340111127233
ENSG00000223843	2.2792749564779134e-10	2.869282490596265
ENSG00000176659	2.3015206099837702e-10	5.129564397242612
ENSG00000172568	2.3015206099837702e-10	6.424768890670341
ENSG00000164904	2.3015206099837947e-10	8.416702401398421
ENSG00000125885	2.3239785915836965e-10	8.678026953503046
ENSG00000272931	2.3239785915836965e-10	7.0133607220487315
ENSG00000169689	2.3239785915836965e-10	8.541433931990834
ENSG00000171241	2.3239785915836965e-10	8.436096968791803
ENSG00000047644	2.3466508801461187e-10	8.8682509821506
ENSG00000079616	2.3466508801461187e-10	8.791543875802283
ENSG00000121057	2.369539472515766e-10	8.84625734717685
ENSG00000242258	2.3926463836724975e-10	8.662669540406263
ENSG00000118816	2.3926463836725145e-10	8.913240757201724
ENSG00000259768	2.3926463836725145e-10	5.18628702415688
ENSG00000168397	2.4395233139044114e-10	8.777730199928738
ENSG00000163947	2.4395233139044114e-10	8.832443671303306
ENSG00000063660	2.4395233139044114e-10	7.3374752621037205
ENSG00000151364	2.4395233139044114e-10	5.150125347734096
ENSG00000167363	2.463297455063304e-10	8.65857956085616
ENSG00000100201	2.4872981595039695e-10	8.933690654952235
ENSG00000153048	2.4872981595039695e-10	8.480678296112416
ENSG00000142675	2.511527535312245e-10	8.546322192779307
ENSG00000182183	2.511527535312245e-10	8.434349007703307
ENSG00000100429	2.6107745865865105e-10	6.836194645981171
ENSG00000198894	2.6361796155495906e-10	8.602322352258355
ENSG00000119669	2.6361796155495906e-10	8.672393236729706
ENSG00000155980	2.6361796155495906e-10	6.1030787887971885
ENSG00000181798	2.6361796155495906e-10	7.118167518355415
ENSG00000100982	2.6618263718058666e-10	8.752187817524499
ENSG00000100439	2.6618263718058666e-10	8.665757014852739
ENSG00000262049	2.6618263718058666e-10	7.675536419945253
ENSG00000260563	2.6618263718058666e-10	8.180538917849617
ENSG00000177425	2.6618263718058666e-10	8.739376646754579
ENSG00000125726	2.6877171008523973e-10	5.438441065469281
ENSG00000162894	2.7138540685142515e-10	8.255022659090402
ENSG00000264539	2.7138540685142515e-10	4.24789495882567
ENSG00000174171	2.7138540685142515e-10	8.212256249146808
ENSG00000102908	2.7138540685142515e-10	8.785910159028942
ENSG00000236871	2.7402395611234347e-10	8.210783951399725
ENSG00000253924	2.7937653701316544e-10	3.2037285080709323
ENSG00000139679	2.7937653701316544e-10	8.071487677573318
ENSG00000166747	2.8209103633618136e-10	8.855981043500291
ENSG00000128487	2.8209103633618337e-10	8.49307249949238
ENSG00000108848	2.848313235570489e-10	8.917330736751827
ENSG00000156170	2.875976378362965e-10	8.622772250008866
ENSG00000130244	2.8759763783629756e-10	8.59005241360805
ENSG00000183570	2.9039022049578726e-10	8.55015512321065
ENSG00000102054	2.9039022049578726e-10	8.86261726537726
ENSG00000005812	2.9039022049578726e-10	8.805357551675828
ENSG00000143093	2.9039022049578726e-10	8.72865044532751
ENSG00000132849	2.9039022049578726e-10	8.682116933053146
ENSG00000067606	2.9605516716369963e-10	8.25302326025873
ENSG00000270344	2.989280247942199e-10	6.366368510690907
ENSG00000114391	3.047557594616472e-10	8.929600675402133
ENSG00000227986	3.047557594616472e-10	5.731275333193322
ENSG00000101412	3.047557594616472e-10	8.571403302199531
ENSG00000077254	3.077111436095733e-10	8.827351186649578
ENSG00000035720	3.1069454752386797e-10	8.847801084400087
ENSG00000161996	3.1069454752386797e-10	8.769550240828533
ENSG00000185917	3.1370623051450226e-10	8.533333932026228
ENSG00000175482	3.1370623051450226e-10	8.50287615495142
ENSG00000134262	3.1370623051450226e-10	8.646309622205854
ENSG00000130518	3.1370623051450226e-10	8.390024729501453
ENSG00000203729	3.137062305145045e-10	3.0555873754175304
ENSG00000197302	3.1674645422965186e-10	8.519981529136697
ENSG00000169230	3.1674645422965186e-10	8.78336391670208
ENSG00000197122	3.2291358224034005e-10	8.811993773552793
ENSG00000120337	3.260410217085744e-10	3.7197677191375935
ENSG00000156171	3.2919807228859027e-10	8.74346662630468
ENSG00000088881	3.2919807228859027e-10	6.412430272598861
ENSG00000185189	3.2919807228859027e-10	8.716380506677204
ENSG00000188895	3.323850076305248e-10	8.88461090035101
ENSG00000101363	3.323850076305248e-10	8.667762025059991
ENSG00000233048	3.3560210384835674e-10	3.443312594573591
ENSG00000244398	3.3560210384835674e-10	8.338398732573362
ENSG00000238061	3.356021038483603e-10	6.0238391172639565
ENSG00000198791	3.356021038483603e-10	8.838077388076647
ENSG00000235706	3.356021038483603e-10	8.57423372752725
ENSG00000164983	3.388496395414663e-10	8.589049908504421
ENSG00000249626	3.388496395414663e-10	6.520582490511575
ENSG00000271105	3.388496395414663e-10	3.461963921275792
ENSG00000144792	3.421278958163532e-10	7.668340351726022
ENSG00000213066	3.421278958163532e-10	8.500329912624554
ENSG00000102760	3.421278958163532e-10	8.815081247999272
ENSG00000236444	3.4543715630861843e-10	4.432879003470082
ENSG00000179029	3.5214983726590594e-10	8.57778247495774
ENSG00000249412	3.555538378475035e-10	2.5211511530310524
ENSG00000103742	3.555538378475035e-10	5.3517292298361445
ENSG00000008282	3.555538378475035e-10	8.855981043500291
ENSG00000106785	3.589900029247968e-10	8.709744284800237
ENSG00000255931	3.6245862911431265e-10	4.796807730844114
ENSG00000253667	3.659600156972201e-10	6.79222870856962
ENSG00000118162	3.659600156972201e-10	8.333226288784035
ENSG00000226167	3.659600156972201e-10	6.350497836758398
ENSG00000234902	3.694944646425698e-10	4.8448270502993935
ENSG00000137558	3.694944646425698e-10	5.6939261819347555
ENSG00000138756	3.6949446464257243e-10	8.523530276567186
ENSG00000220785	3.7306228063079974e-10	8.357224933965034
ENSG00000189308	3.7666377107735665e-10	8.7122905271271
ENSG00000170949	3.7666377107735665e-10	8.755736564954988
ENSG00000100416	3.802992461565971e-10	8.739376646754579
ENSG00000175170	3.839690188258157e-10	5.433867257151099
ENSG00000107614	3.8396901882581707e-10	8.326385843041813
ENSG00000255650	3.8767340484954534e-10	5.347814940374627
ENSG00000248564	3.876734048495481e-10	3.1201336766946204
ENSG00000102081	3.876734048495481e-10	8.790541370698659
ENSG00000078487	3.914127228240192e-10	8.251763706036346
ENSG00000117862	3.914127228240192e-10	8.825807449426337
ENSG00000132357	3.914127228240192e-10	7.473877638546848
ENSG00000233806	3.9518729420183575e-10	7.7002619068884695
ENSG00000124177	3.9518729420183575e-10	8.819171227549372
ENSG00000105649	3.9899744331687275e-10	7.6442089221559195
ENSG00000254675	3.9899744331687415e-10	2.9552599963335915
ENSG00000101052	4.0672578665125453e-10	8.487261692735878
ENSG00000268836	4.067257866512603e-10	4.300778936983377
ENSG00000048392	4.146004060826227e-10	8.657035823632922
ENSG00000232520	4.1859341150513644e-10	4.0570388048333985
ENSG00000105426	4.1859341150513644e-10	7.325600363712655
ENSG00000143891	4.1859341150513644e-10	8.456546866542313
ENSG00000137841	4.226240025952397e-10	8.755736564954988
ENSG00000152760	4.226240025952442e-10	5.180194869220981
ENSG00000233325	4.266925245704553e-10	5.753281715435786
ENSG00000249717	4.3079932573639516e-10	6.044338212990928
ENSG00000100083	4.349447575136022e-10	8.804816319556217
ENSG00000066248	4.349447575136053e-10	4.302898531550791
ENSG00000140398	4.349447575136053e-10	8.807903794002693
ENSG00000267185	4.391291744646499e-10	5.317923209631975
ENSG00000186275	4.391291744646499e-10	8.160497467829616
ENSG00000256436	4.391291744646499e-10	4.704829344021103
ENSG00000185662	4.476163980125165e-10	5.414091109668992
ENSG00000246863	4.476163980125165e-10	5.779077371354683
ENSG00000238153	4.5626389676369844e-10	4.589730438906785
ENSG00000196096	4.5626389676369844e-10	4.281801831468616
ENSG00000169583	4.606486699163069e-10	5.8104134652929735
ENSG00000174111	4.606486699163069e-10	8.314115904391505
ENSG00000271734	4.650746231451275e-10	4.067783764250296
ENSG00000213971	4.650746231451275e-10	7.7278166909714505
ENSG00000167136	4.695421337841181e-10	7.709134496720039
ENSG00000019995	4.695421337841214e-10	8.758824039401464
ENSG00000270018	4.74051582534167e-10	6.372448090186542
ENSG00000232648	4.831978341809992e-10	5.054006413872296
ENSG00000101911	4.878354155781658e-10	8.746554100751158
ENSG00000110080	4.925164921467422e-10	7.643966341657407
ENSG00000187535	4.925164921467422e-10	8.565973809291448
ENSG00000027697	4.925164921467439e-10	8.889703385004738
ENSG00000142330	5.020107262572067e-10	8.736830404427716
ENSG00000133226	5.165883565511329e-10	8.854437306277056
ENSG00000053254	5.215388868752693e-10	8.876430941250804
ENSG00000134245	5.265357737639299e-10	6.676988188933292
ENSG00000197256	5.265357737639299e-10	8.522580596717065
ENSG00000181666	5.265357737639299e-10	8.521525266359935
ENSG00000155666	5.315794406695606e-10	8.013092674379159
ENSG00000122299	5.315794406695606e-10	8.805357551675828
ENSG00000170775	5.315794406695606e-10	7.865161117429334
ENSG00000019505	5.366703148107173e-10	4.461505084689324
ENSG00000116183	5.366703148107173e-10	6.647590505675272
ENSG00000172717	5.366703148107173e-10	6.281291935111155
ENSG00000163349	5.366703148107211e-10	8.821717469876237
ENSG00000259905	5.36670314810725e-10	2.5454187329178417
ENSG00000128699	5.418088272046009e-10	8.8723409617007
ENSG00000120029	5.418088272046009e-10	8.631493441228683
ENSG00000259331	5.418088272046047e-10	2.0353557596797374
ENSG00000125531	5.469954126998617e-10	5.002623483573543
ENSG00000163631	5.575145617451693e-10	6.606486858486521
ENSG00000254469	5.575145617451734e-10	7.5296768294912075
ENSG00000250331	5.628480144489279e-10	2.7424027843720147
ENSG00000166278	5.628480144489279e-10	8.327929580265051
ENSG00000105372	5.628480144489279e-10	8.933690654952235
ENSG00000090989	5.628480144489339e-10	8.771093978051772
ENSG00000119979	5.682313186290535e-10	8.61667726025151
ENSG00000171124	5.682313186290535e-10	6.090834861219702
ENSG00000141664	5.682313186290535e-10	8.144713330364892
ENSG00000117643	5.791493034835262e-10	8.500329912624558
ENSG00000263326	5.846849053106014e-10	3.8841455103649714
ENSG00000078061	5.846849053106014e-10	8.832443671303306
ENSG00000230207	5.959116613739557e-10	7.2007223223203125
ENSG00000112852	5.959116613739557e-10	6.239068202300138
ENSG00000244754	6.073489805885726e-10	8.843711104849987
ENSG00000010818	6.073489805885726e-10	8.815081247999272
ENSG00000220205	6.131478021461814e-10	8.864161002600497
ENSG00000269963	6.131478021461814e-10	6.585408012581679
ENSG00000142208	6.131478021461814e-10	8.84062363040351
ENSG00000258199	6.190007139376449e-10	6.174514905667929
ENSG00000135093	6.190007139376449e-10	8.370116063870553
ENSG00000144579	6.190007139376449e-10	8.852893569053816
ENSG00000102984	6.190007139376449e-10	8.338992789946476
ENSG00000267708	6.190007139376449e-10	3.519020772642224
ENSG00000215086	6.308707809473143e-10	4.7143291543022325
ENSG00000044446	6.308707809473143e-10	8.731196687654375
ENSG00000090581	6.368889334601042e-10	8.814540015879658
ENSG00000131979	6.490940029297567e-10	8.471904279639096
ENSG00000232855	6.552819438946275e-10	7.5843878177570145
ENSG00000271430	6.552819438946299e-10	8.324585056699815
ENSG00000241769	6.552819438946299e-10	8.584418696834708
ENSG00000177731	6.615275125729547e-10	8.887157142677873
ENSG00000273008	6.615275125729547e-10	6.525431567174242
ENSG00000214595	6.615275125729547e-10	8.84625734717685
ENSG00000204580	6.678312323592856e-10	8.57449077664601
ENSG00000132199	6.678312323592856e-10	8.810991268449168
ENSG00000259384	6.678312323592856e-10	6.485404600103657
ENSG00000229233	6.741936312749955e-10	4.462394589896462
ENSG00000105185	6.74193631274998e-10	8.855981043500291
ENSG00000102078	6.806152420079432e-10	8.471904279639096
ENSG00000174227	6.936382532502927e-10	8.819171227549372
ENSG00000089916	7.002407428300859e-10	8.810450036329556
ENSG00000221986	7.136304487370159e-10	3.109589014807882
ENSG00000137100	7.136304487370209e-10	8.80381381445259
ENSG00000198799	7.204187832316612e-10	8.537139728575477
ENSG00000172663	7.341852478137178e-10	8.771093978051772
ENSG00000248275	7.341852478137178e-10	8.266836936132275
ENSG00000198625	7.411645259201651e-10	8.88461090035101
ENSG00000169604	7.411645259201651e-10	6.867345201401997
ENSG00000169692	7.482086083579413e-10	8.435807174415368
ENSG00000165168	7.482086083579413e-10	8.88870087990111
ENSG00000141316	7.482086083579413e-10	5.749503271253325
ENSG00000140836	7.553180818641759e-10	7.2552819119743654
ENSG00000100883	7.553180818641759e-10	8.854437306277056
ENSG00000183604	7.624935383456205e-10	7.34929661629435
ENSG00000150433	7.624935383456205e-10	8.693845639583841
ENSG00000125247	7.624935383456205e-10	8.517488112063335
ENSG00000117877	7.62493538345626e-10	7.685887256484708
ENSG00000213612	7.62493538345626e-10	5.183304425186027
ENSG00000150764	7.62493538345626e-10	8.091839001965578
ENSG00000137124	7.62493538345626e-10	8.627403461678579
ENSG00000170348	7.697355749228941e-10	8.913240757201724
ENSG00000200693	7.770447939750266e-10	6.629403009415911
ENSG00000175697	7.844218031844458e-10	5.4208256399967025
ENSG00000239552	7.91867215582286e-10	3.2547846105331124
ENSG00000270049	7.918672155822973e-10	6.674318101291775
ENSG00000138131	7.993816495941397e-10	8.06838158890419
ENSG00000227857	8.069657290860236e-10	4.270269963135834
ENSG00000174844	8.069657290860236e-10	6.79457106461645
ENSG00000115525	8.146200834109819e-10	8.813537510776033
ENSG00000055813	8.223453474558465e-10	4.919216146206777
ENSG00000240204	8.223453474558465e-10	6.3731960502682234
ENSG00000197045	8.223453474558524e-10	8.793087613025522
ENSG00000273373	8.223453474558524e-10	7.605243034971217
ENSG00000257433	8.223453474558524e-10	6.926984952613071
ENSG00000244184	8.223453474558524e-10	4.16474094117373
ENSG00000144410	8.30142161688451e-10	5.235486796540996
ENSG00000144648	8.30142161688451e-10	5.10512184946909
ENSG00000271780	8.301421616884569e-10	6.944744600896458
ENSG00000100425	8.380111722053377e-10	8.749100343078021
ENSG00000165752	8.380111722053377e-10	7.490452427414572
ENSG00000162004	8.459530307796739e-10	8.433089453480923
ENSG00000236609	8.459530307796829e-10	6.2570685610215
ENSG00000185634	8.539683949097613e-10	6.252422952419656
ENSG00000105220	8.539683949097613e-10	8.896880839001316
ENSG00000170915	8.539683949097643e-10	6.918040976036914
ENSG00000015171	8.539683949097643e-10	8.855981043500291
ENSG00000151445	8.620579278677833e-10	8.525074013790425
ENSG00000100362	8.70222298749018e-10	3.5530098927004414
ENSG00000152402	8.784621825214994e-10	7.684040722037964
ENSG00000171119	8.784621825215056e-10	5.887231613517042
ENSG00000187688	8.951712182765955e-10	8.676483216279808
ENSG00000012171	8.951712182765955e-10	7.685398849618599
ENSG00000105997	9.121905542434173e-10	5.465808848312666
ENSG00000224738	9.295258067411754e-10	4.852618845332078
ENSG00000136122	9.295258067411754e-10	8.170345428882715
ENSG00000159461	9.383136837777052e-10	8.74346662630468
ENSG00000204361	9.383136837777052e-10	4.293854660726974
ENSG00000214160	9.383136837777052e-10	8.829897428976441
ENSG00000223722	9.47182690959153e-10	4.906892493621692
ENSG00000143498	9.47182690959153e-10	8.27622362420136
ENSG00000119403	9.47182690959153e-10	8.578784980061368
ENSG00000226699	9.47182690959153e-10	4.430862525569038
ENSG00000083454	9.471826909591563e-10	8.847801084400087
ENSG00000246528	9.561335584096744e-10	8.000082891119565
ENSG00000199804	9.561335584096744e-10	5.46801858120158
ENSG00000143882	9.561335584096744e-10	8.059421962788266
ENSG00000261131	9.561335584096744e-10	4.6625324194434015
ENSG00000159712	9.742838266288595e-10	6.061935416380901
ENSG00000039523	9.834847198234444e-10	8.794090118129148
ENSG00000162817	9.834847198234515e-10	7.6893139052599855
ENSG00000175416	9.83484719823455e-10	8.739376646754579
ENSG00000203485	9.927704582489718e-10	8.706656810353762
ENSG00000165782	9.927704582489718e-10	8.788997633475418
ENSG00000028277	9.927704582489789e-10	8.913240757201724
ENSG00000234160	9.927704582489789e-10	7.4031578529890885
ENSG00000214803	1.0021418045370614e-09	4.425091295172363
ENSG00000156453	1.0021418045370614e-09	6.741065775859969
ENSG00000007545	1.0115995279873766e-09	8.474246298100704
ENSG00000102921	1.0115995279873766e-09	8.798180097679248
ENSG00000260917	1.0211444046241704e-09	7.827558294030399
ENSG00000261438	1.0211444046241704e-09	3.3587441164980802
ENSG00000266397	1.0307772172533253e-09	1.6696939944082696
ENSG00000100916	1.0307772172533253e-09	8.439645716222293
ENSG00000240143	1.0503098159658287e-09	5.796075187193112
ENSG00000164122	1.06021120208894e-09	6.047161864056685
ENSG00000140332	1.06021120208894e-09	8.90506079810152
ENSG00000255198	1.0602112020889474e-09	8.389483497381839
ENSG00000100101	1.0602112020889474e-09	8.428919514795224
ENSG00000198283	1.0802882004891219e-09	3.2463074280663085
ENSG00000167889	1.0802882004891219e-09	5.30294848592247
ENSG00000249995	1.0802882004891219e-09	2.94536743718156
ENSG00000176928	1.0802882004891219e-09	7.598225129341475
ENSG00000179832	1.0802882004891219e-09	8.522323547598305
ENSG00000140367	1.0802882004891219e-09	8.8682509821506
ENSG00000256733	1.0904654550721074e-09	4.444609165623387
ENSG00000163482	1.0904654550721074e-09	8.720470486227306
ENSG00000204228	1.100736320064377e-09	8.75419282773175
ENSG00000270195	1.100736320064377e-09	7.1542906292732855
ENSG00000090060	1.100736320064377e-09	8.892790859451214
ENSG00000259404	1.100736320064377e-09	4.870916265107061
ENSG00000177426	1.1111016346350638e-09	7.017456764455847
ENSG00000173898	1.142772777627984e-09	8.880520920800906
ENSG00000142541	1.142772777627984e-09	8.933690654952235
ENSG00000101203	1.153524429464548e-09	5.11409859077148
ENSG00000254509	1.1535244294645522e-09	5.58285490557507
ENSG00000231435	1.164374837717625e-09	4.2354030936533125
ENSG00000260219	1.164374837717625e-09	6.572776481136313
ENSG00000011114	1.1753248863936713e-09	8.72456046577741
ENSG00000116717	1.1863754671945926e-09	8.909150777651623
ENSG00000198546	1.1863754671946011e-09	8.258115744912459
ENSG00000111581	1.1863754671946011e-09	8.72865044532751
ENSG00000164073	1.1975274795827633e-09	8.725562970881034
ENSG00000226779	1.2087818308464993e-09	4.276795392382264
ENSG00000140694	1.2087818308464993e-09	8.768006503605294
ENSG00000267480	1.2087818308465037e-09	4.000959436183541
ENSG00000259209	1.2087818308465037e-09	3.0931426209481483
ENSG00000188959	1.2201394361661532e-09	5.36314180136114
ENSG00000235172	1.2431681095548129e-09	4.3587369231638915
ENSG00000100461	1.2431681095548129e-09	8.770091472948145
ENSG00000261840	1.2431681095548129e-09	6.179617903747217
ENSG00000165487	1.2548410480466224e-09	8.704110568026897
ENSG00000180398	1.2666209815759244e-09	8.900970818551418
ENSG00000100485	1.2666209815759244e-09	8.758824039401464
ENSG00000100299	1.2666209815759244e-09	8.88870087990111
ENSG00000119707	1.2785088657929444e-09	8.90506079810152
ENSG00000053702	1.2905056646477062e-09	8.101329874768494
ENSG00000225077	1.314829903989612e-09	5.74044563127169
ENSG00000128610	1.314829903989612e-09	4.826667931403907
ENSG00000159403	1.3271593145078988e-09	8.6841219432604
ENSG00000105929	1.3271593145078988e-09	2.894052173303265
ENSG00000070081	1.3271593145079083e-09	8.92142071630193
ENSG00000233922	1.3396015798688865e-09	6.717154394282628
ENSG00000109466	1.339601579868896e-09	8.532508516905763
ENSG00000123870	1.339601579868896e-09	7.30181229598191
ENSG00000133065	1.3521577065817824e-09	8.791543875802283
ENSG00000079950	1.3521577065818066e-09	8.843711104849987
ENSG00000213625	1.3648287098837397e-09	8.864161002600497
ENSG00000196405	1.3648287098837397e-09	8.764714805293565
ENSG00000232346	1.3776156138131512e-09	7.335003390799362
ENSG00000108839	1.3905194512838194e-09	6.605539633902753
ENSG00000272911	1.3905194512838194e-09	4.978206994278424
ENSG00000100288	1.4035412641594e-09	6.81990729544487
ENSG00000230606	1.4166821033287034e-09	8.630952209109068
ENSG00000263400	1.4166821033287034e-09	5.531884584326375
ENSG00000139725	1.429943028781476e-09	6.616562189335996
ENSG00000115604	1.4433251096848117e-09	6.8986171016371545
ENSG00000241217	1.4704570608613629e-09	5.9770091408001855
ENSG00000187955	1.4842091160522036e-09	7.067433995217006
ENSG00000241404	1.4980866966861277e-09	6.195554794307351
ENSG00000164967	1.498086696686149e-09	8.683917719395144
ENSG00000198482	1.5262229088215791e-09	8.341045014031652
ENSG00000155363	1.5262229088215791e-09	8.739376646754579
ENSG00000198276	1.5262229088215791e-09	8.785910159028942
ENSG00000264176	1.5262229088215791e-09	5.550918545081015
ENSG00000213888	1.540483801796007e-09	6.352963041207669
ENSG00000165943	1.5548747433217673e-09	8.755736564954988
ENSG00000155090	1.5548747433217673e-09	8.892790859451214
ENSG00000164031	1.5693968887056716e-09	8.791543875802283
ENSG00000273081	1.5840514032311442e-09	7.723870718561612
ENSG00000230829	1.5840514032311442e-09	4.625510564526878
ENSG00000197323	1.5840514032311442e-09	8.801267572125727
ENSG00000104643	1.5840514032311442e-09	8.495902924820097
ENSG00000159899	1.5840514032311442e-09	7.554406462036829
ENSG00000269220	1.5840514032311442e-09	8.507170358366777
ENSG00000171159	1.5840514032311442e-09	8.793087613025522
ENSG00000187446	1.5988394622417334e-09	8.854437306277056
ENSG00000248202	1.5988394622417334e-09	3.401786610411046
ENSG00000185038	1.5988394622417334e-09	6.586441191112742
ENSG00000050820	1.5988394622417334e-09	8.44473820087602
ENSG00000139508	1.5988394622417334e-09	8.695930608926693
ENSG00000136546	1.6288209658991948e-09	3.23683387466321
ENSG00000214717	1.6440168122952047e-09	8.625859724455342
ENSG00000101997	1.659351006846422e-09	8.543518901333686
ENSG00000148498	1.659351006846422e-09	8.123493633429018
ENSG00000124098	1.6904393586745207e-09	8.666759519956365
ENSG00000120903	1.6904393586745387e-09	6.071427480997712
ENSG00000219565	1.6904393586745387e-09	6.344316755316048
ENSG00000228991	1.7220959641916522e-09	6.230153095834865
ENSG00000251927	1.7381405161792062e-09	7.242855980672311
ENSG00000117411	1.754330938262268e-09	8.716841779661218
ENSG00000126790	1.754330938262268e-09	8.688753154930115
ENSG00000188451	1.754330938262268e-09	4.746283784016902
ENSG00000125826	1.7871545706926935e-09	8.803813814452589
ENSG00000133106	1.7871545706926935e-09	8.751646585404885
ENSG00000259560	1.7871545706926935e-09	5.656234979089626
ENSG00000148690	1.7871545706926935e-09	8.732740424877614
ENSG00000148357	1.8037903979135926e-09	5.007221476017457
ENSG00000134884	1.8205773291633025e-09	8.917330736751827
ENSG00000198467	1.8205773291633025e-09	7.988625702327874
ENSG00000160961	1.8375167011835491e-09	8.576238737734503
ENSG00000260940	1.8375167011835491e-09	2.1132145853302426
ENSG00000012660	1.8375167011835491e-09	8.842167367626747
ENSG00000005302	1.8375167011835491e-09	8.8723409617007
ENSG00000257543	1.8375167011835491e-09	5.829616930167563
ENSG00000141580	1.8375167011835491e-09	8.843711104849987
ENSG00000251309	1.8546098622082803e-09	2.2123337959524214
ENSG00000253636	1.871858172059409e-09	6.525089469770771
ENSG00000248254	1.871858172059409e-09	5.919426894652962
ENSG00000199899	1.889263002243429e-09	1.2145842912768514
ENSG00000137310	1.8892630022434357e-09	8.687209417706876
ENSG00000196262	1.9068257360485853e-09	8.917330736751827
ENSG00000108107	1.9068257360485853e-09	8.92142071630193
ENSG00000188282	1.9068257360485853e-09	7.461177153710414
ENSG00000156030	1.906825736048599e-09	8.860071023050395
ENSG00000160972	1.906825736048599e-09	8.315455417749488
ENSG00000162613	1.906825736048599e-09	8.8682509821506
ENSG00000259758	1.924547768643111e-09	8.786451391148555
ENSG00000111860	1.942430507174021e-09	8.716380506677204
ENSG00000237436	1.942430507174021e-09	5.353897130852272
ENSG00000187741	1.942430507174021e-09	8.541975164110447
ENSG00000134153	1.9604753708668204e-09	8.892790859451214
ENSG00000155287	1.9604753708668345e-09	8.769550240828533
ENSG00000132424	1.9604753708668345e-09	8.917330736751827
ENSG00000254369	1.978683791126013e-09	4.93763380323882
ENSG00000064692	1.9970572116363154e-09	4.750317602775774
ENSG00000229539	1.9970572116363294e-09	5.641273808617991
ENSG00000232118	2.0155970884648326e-09	3.9278855268427497
ENSG00000102572	2.015597088464861e-09	8.807903794002693
ENSG00000167842	2.053182097875098e-09	8.821717469876237
ENSG00000227097	2.0531820978751053e-09	8.864161002600497
ENSG00000155324	2.0531820978751053e-09	8.365537677454341
ENSG00000232706	2.0722302054332218e-09	3.9497913495558095
ENSG00000171621	2.072230205433229e-09	6.923120141958943
ENSG00000128524	2.0914507194724115e-09	8.680573195829911
ENSG00000168137	2.0914507194724115e-09	8.925510695852033
ENSG00000164615	2.0914507194724115e-09	8.821717469876237
ENSG00000271109	2.0914507194724115e-09	5.988624996026112
ENSG00000102387	2.0914507194724115e-09	6.144850877812137
ENSG00000266993	2.0914507194724115e-09	7.699943512856764
ENSG00000107014	2.0914507194724115e-09	6.442250819337596
ENSG00000132704	2.1108451595319944e-09	8.88461090035101
ENSG00000198711	2.1108451595319944e-09	5.796607066343438
ENSG00000080031	2.1108451595319944e-09	4.27282285396109
ENSG00000269961	2.130415058163693e-09	5.163145979776587
ENSG00000221246	2.1501619610396697e-09	3.023642117122585
ENSG00000129910	2.1501619610396697e-09	6.94580426007666
ENSG00000198429	2.150161961039685e-09	8.2398036417583
ENSG00000176753	2.1901930284688088e-09	5.201137034654627
ENSG00000120690	2.1901930284688088e-09	8.876430941250804
ENSG00000165828	2.1901930284688088e-09	4.319871504176619
ENSG00000172987	2.1901930284688245e-09	3.087890767959651
ENSG00000257591	2.1901930284688245e-09	4.189243327383162
ENSG00000222800	2.1901930284688245e-09	2.294086518994223
ENSG00000183283	2.2104803509521115e-09	8.896880839001316
ENSG00000233461	2.2104803509521115e-09	7.558593997609597
ENSG00000164764	2.2309509937620175e-09	6.393760911774856
ENSG00000267025	2.272448705845267e-09	7.0011204628483386
ENSG00000138380	2.272448705845267e-09	8.600778615035114
ENSG00000228623	2.2934790424411904e-09	6.184268501861389
ENSG00000249087	2.2934790424411987e-09	7.1533663032093475
ENSG00000010803	2.2934790424411987e-09	8.739376646754579
ENSG00000226450	2.3146992342381893e-09	6.438419106726533
ENSG00000260136	2.3146992342381893e-09	5.480699378966002
ENSG00000126226	2.336110949995784e-09	8.7122905271271
ENSG00000127946	2.3577158727224636e-09	8.397743415617644
ENSG00000273382	2.3795156997933003e-09	6.184762135960563
ENSG00000168172	2.3795156997933003e-09	8.714836769453965
ENSG00000095585	2.3795156997933003e-09	8.787453896252181
ENSG00000124657	2.379515699793309e-09	5.855860102289014
ENSG00000182319	2.401512143069027e-09	7.019826228078443
ENSG00000261716	2.401512143069027e-09	8.68620691260325
ENSG00000226235	2.4237069290156037e-09	3.7456609715589533
ENSG00000100023	2.4237069290156037e-09	8.791543875802283
ENSG00000222037	2.4237069290156037e-09	5.906817526832583
ENSG00000198521	2.4461017988250973e-09	6.877493270121881
ENSG00000231689	2.4461017988251147e-09	4.143962566178715
ENSG00000241935	2.4686985085371825e-09	7.244552244695256
ENSG00000100297	2.4686985085371825e-09	8.827351186649578
ENSG00000138709	2.4686985085371825e-09	8.876430941250804
ENSG00000272379	2.4686985085372003e-09	8.200190534361758
ENSG00000158941	2.4686985085372003e-09	8.810991268449168
ENSG00000137177	2.4914988291619274e-09	7.538204316584079
ENSG00000229912	2.491498829161945e-09	1.9949729572091652
ENSG00000184785	2.5145045468034074e-09	5.540475649693343
ENSG00000188676	2.5145045468034165e-09	4.541033964218494
ENSG00000215712	2.5145045468034165e-09	8.516894054690221
ENSG00000118260	2.5377174627842602e-09	8.788997633475418
ENSG00000182836	2.584772171902225e-09	4.482157470327622
ENSG00000083896	2.584772171902243e-09	8.860071023050395
ENSG00000236810	2.584772171902243e-09	6.711180184928023
ENSG00000263952	2.584772171902243e-09	2.0578128153942394
ENSG00000213609	2.608617644913144e-09	6.549691736006489
ENSG00000131697	2.608617644913144e-09	8.536341447337106
ENSG00000170873	2.632677676267163e-09	8.417909130367299
ENSG00000147799	2.656954145284185e-09	7.514689169906457
ENSG00000226957	2.7061639936554764e-09	2.8458059976401167
ENSG00000237409	2.7061639936554764e-09	4.256721739090455
ENSG00000246859	2.7061639936555054e-09	7.174921535876508
ENSG00000136574	2.731101212114564e-09	3.431547971751203
ENSG00000119969	2.731101212114574e-09	8.305731721426046
ENSG00000253284	2.756262546712776e-09	2.1469523337546494
ENSG00000259760	2.7816499580348422e-09	3.282689977554083
ENSG00000232352	2.7816499580348422e-09	5.537191289062787
ENSG00000266075	2.7816499580348815e-09	3.579849898554898
ENSG00000240053	2.7816499580348815e-09	7.696039142949266
ENSG00000132953	2.7816499580348815e-09	8.784907653925318
ENSG00000153046	2.7816499580348815e-09	8.78336391670208
ENSG00000106004	2.807265423322207e-09	6.819496253753228
ENSG00000166783	2.807265423322227e-09	8.866707244927362
ENSG00000163406	2.807265423322227e-09	8.820173732652998
ENSG00000111653	2.807265423322227e-09	8.648855864532717
ENSG00000204677	2.8331109366098e-09	3.5017781483027015
ENSG00000186908	2.83311093660982e-09	8.80736256188308
ENSG00000124374	2.859188508864502e-09	8.909150777651623
ENSG00000255200	2.8591885088645223e-09	6.015004471383346
ENSG00000137843	2.8855001681241166e-09	7.178952412282219
ENSG00000164898	2.912047959637913e-09	6.225864497309931
ENSG00000253200	2.912047959637913e-09	6.859421953835329
ENSG00000127124	2.9120479596379233e-09	7.724003502950712
ENSG00000127481	2.938833946007924e-09	8.88870087990111
ENSG00000181418	2.938833946007924e-09	7.479213593523161
ENSG00000119596	2.965860207331582e-09	8.829897428976441
ENSG00000171988	2.965860207331582e-09	8.860071023050395
ENSG00000257698	2.965860207331582e-09	8.104550133604072
ENSG00000263443	2.965860207331582e-09	2.725252412204178
ENSG00000248019	2.965860207331582e-09	7.855081461043663
ENSG00000270116	2.965860207331582e-09	4.1513057426507585
ENSG00000229162	2.965860207331582e-09	5.900877625216986
ENSG00000270169	2.965860207331582e-09	4.0742414925436226
ENSG00000101057	2.9931288413454967e-09	8.69538937680708
ENSG00000250850	3.0206419635701426e-09	4.045334177796803
ENSG00000231170	3.0484017074559654e-09	4.852760742031492
ENSG00000267957	3.0484017074559654e-09	6.838267865017071
ENSG00000182154	3.1046696845466975e-09	8.794631350248759
ENSG00000232907	3.1331822756323883e-09	6.915636542595207
ENSG00000058668	3.1331822756323883e-09	8.880520920800906
ENSG00000199023	3.1619502044408877e-09	3.5782486367420137
ENSG00000119772	3.1619502044408877e-09	8.753190322628125
ENSG00000118307	3.1909756963030692e-09	5.560881845024379
ENSG00000162882	3.1909756963030692e-09	6.57382084749698
ENSG00000121406	3.1909756963030692e-09	8.242501282696919
ENSG00000176624	3.2202609953801927e-09	8.829897428976441
ENSG00000241679	3.249808364818348e-09	7.505430575135113
ENSG00000125534	3.249808364818348e-09	8.851891063950191
ENSG00000157617	3.279620086903812e-09	8.793087613025522
ENSG00000225938	3.2796200869038353e-09	2.5700466059271636
ENSG00000257725	3.2796200869038353e-09	4.639429450363629
ENSG00000270956	3.309698463219909e-09	2.6383852252136886
[truncated: 3,517 more rows]
