# Supplementary material for: Machine learning predicts treatment sensitivity in multiple myeloma based on molecular and clinical information coupled with drug response
Source: PLoS One. 2021 Jul 28;16(7):e0254596. doi: 10.1371/journal.pone.0254596 (PMC8318243; doi:10.1371/journal.pone.0254596)
Supplement: S1 File — (ZIP) [file pone.0254596.s004.zip › Supplementary Material 1/t_11_14_ccnd1/selected_genes_experiment_7.csv]

gene	pvalue	entropy
ENSG00000110092	9.639271632252082e-66	8.773640220378635
ENSG00000181690	5.9198681248958726e-31	8.008153391695581
ENSG00000153064	1.0369523991425155e-30	8.785910159028942
ENSG00000235501	7.186514804205411e-30	5.782943725889591
ENSG00000117519	1.0907520564558741e-29	8.043913151079732
ENSG00000135253	1.79654045124081e-29	8.51843779191346
ENSG00000197119	1.1019275981493965e-28	7.875992631778186
ENSG00000185100	1.6050499975988483e-28	6.845010602542055
ENSG00000105810	6.592357205356881e-28	8.82660573066471
ENSG00000170921	8.000866814100954e-28	8.347595665397439
ENSG00000082512	8.130911796693151e-28	8.609499806254934
ENSG00000105173	9.101849596354047e-28	8.673395741833332
ENSG00000078725	1.2966239007876674e-27	4.2447451350199215
ENSG00000183023	2.7965457297316043e-27	8.467530117088138
ENSG00000188818	2.7965457297316043e-27	8.308225138499408
ENSG00000136152	1.3876362953380237e-26	8.833987408526543
ENSG00000111666	9.785717047510411e-26	8.648855864532717
ENSG00000249184	1.580561441473068e-25	6.582485803659341
ENSG00000207954	1.580561441473068e-25	5.799451221081535
ENSG00000255760	2.086017395974404e-25	5.90409167347687
ENSG00000141150	2.323289218006701e-25	5.465380007536596
ENSG00000149295	4.562244327099457e-25	5.628820547075792
ENSG00000117461	5.914910182095393e-25	8.646309622205854
ENSG00000203799	6.682311509335506e-25	7.76301694159856
ENSG00000170919	6.682311509335506e-25	8.305935945291301
ENSG00000261786	7.43422972773154e-25	8.729448726565881
ENSG00000186891	1.1906736480303455e-24	7.511973772697887
ENSG00000166268	1.2273273736316598e-24	6.658806544583371
ENSG00000134243	1.4943869911403624e-24	8.78261846071721
ENSG00000111752	1.686572155870912e-24	7.8256391919195485
ENSG00000228031	1.846603804095934e-24	5.68317698352487
ENSG00000110492	2.422628516550214e-24	8.861073528154021
ENSG00000248991	3.690888116407626e-24	6.828783466958771
ENSG00000272899	4.762127734530023e-24	7.864625159100078
ENSG00000184083	6.518597555561217e-24	8.295262569117737
ENSG00000197183	7.455390778730426e-24	8.556791345087616
ENSG00000197497	7.681034808947887e-24	6.157301870603705
ENSG00000211448	1.081632279048311e-23	7.56396753699736
ENSG00000175197	1.3513775606536518e-23	8.669846994402842
ENSG00000124222	1.544181309494569e-23	8.847801084400087
ENSG00000227372	1.7382942515779112e-23	8.650860874739971
ENSG00000049319	2.169655601546347e-23	5.278523998162581
ENSG00000118971	2.267880365298477e-23	8.088536080902687
ENSG00000196576	2.4057291529761163e-23	8.874887204027566
ENSG00000089169	2.74697183486534e-23	8.178063097663323
ENSG00000181619	3.326113252189955e-23	7.638389595739976
ENSG00000205683	3.5275286702865084e-23	7.52457977134839
ENSG00000271192	3.8525118598960154e-23	5.514758409320072
ENSG00000025039	4.3963648436623687e-23	8.896880839001316
ENSG00000205593	6.919534567113576e-23	8.723016728554171
ENSG00000114423	7.44333933301453e-23	8.522527771463562
ENSG00000242866	8.123953121264205e-23	6.597678528901601
ENSG00000166428	9.535635685355703e-23	7.7871241455704325
ENSG00000255920	1.1189833073575002e-22	3.4061620256925558
ENSG00000109046	1.168832443370429e-22	8.839621125299884
ENSG00000153982	1.3319560124404483e-22	7.701601420246452
ENSG00000258072	1.4742428543403769e-22	6.322402589353526
ENSG00000140297	1.6081118698833524e-22	6.095574360498448
ENSG00000186056	1.703974835872883e-22	8.421076563949375
ENSG00000257027	1.805492869562889e-22	7.843305540635043
ENSG00000165891	2.275008351495271e-22	8.320343678537961
ENSG00000108405	2.275008351495271e-22	8.903517060878283
ENSG00000239815	2.3080732606659936e-22	6.1727860964335886
ENSG00000075073	2.3416139091827373e-22	6.9786693561578605
ENSG00000231607	2.375637071201496e-22	8.05182193002615
ENSG00000074657	2.5903003728026618e-22	8.876430941250804
ENSG00000196562	2.666037866732161e-22	8.892790859451214
ENSG00000135916	3.3563475902725444e-22	8.933690654952235
ENSG00000174099	3.60636883335363e-22	7.776322468195391
ENSG00000205056	3.658542449789641e-22	7.61950796163387
ENSG00000104921	4.10373719296822e-22	8.009691179958015
ENSG00000013619	4.60249905665143e-22	6.978913779383747
ENSG00000158458	5.015529022952989e-22	8.404175413629355
ENSG00000165507	5.704806274262433e-22	8.774181452498249
ENSG00000154102	5.78695654694925e-22	8.46348735141596
ENSG00000188153	6.305032795022038e-22	8.11085438926585
ENSG00000175505	8.87797048655074e-22	7.347541915642321
ENSG00000169857	9.807672393592861e-22	8.738374141650954
ENSG00000165548	9.807672393592861e-22	8.397559271748214
ENSG00000187824	1.0988626275842424e-21	8.405302183462636
ENSG00000180573	1.098862627584258e-21	8.88461090035101
ENSG00000152520	1.7050615465363635e-21	8.801267572125727
ENSG00000235949	1.9362951354697158e-21	3.981108746130033
ENSG00000134138	2.2614046154383862e-21	6.974184108775732
ENSG00000069869	2.6035333494720873e-21	8.012157463149281
ENSG00000058056	2.8328991361790055e-21	8.464185593522906
ENSG00000188859	4.694208363952393e-21	7.178108931852141
ENSG00000257951	5.105106575716617e-21	6.568542179684797
ENSG00000137747	5.176967308110496e-21	5.627976311069382
ENSG00000231711	5.708797412752324e-21	7.386256365083846
ENSG00000124143	6.121430648697456e-21	4.99137312746864
ENSG00000136161	6.563550982764845e-21	8.805357551675828
ENSG00000179299	7.236050314611733e-21	7.387929283457373
ENSG00000251249	8.551087601544985e-21	4.5812010884359085
ENSG00000118402	9.690063431287062e-21	7.9817457838326185
ENSG00000205106	1.067859050827223e-20	4.887624642438079
ENSG00000104205	1.1930930351201882e-20	8.407177317564653
ENSG00000148429	1.3514073438804734e-20	8.839621125299884
ENSG00000164181	1.370232425609865e-20	8.776727694825112
ENSG00000243587	1.8061991286006016e-20	7.230079020933245
ENSG00000119688	1.8567057365184766e-20	8.74092038397782
ENSG00000121797	1.9619468678625505e-20	8.322889920864826
ENSG00000112531	2.0447299928517438e-20	8.864161002600497
ENSG00000235280	2.282757926423976e-20	5.685719762402418
ENSG00000256164	2.411850185550519e-20	3.5451178881370913
ENSG00000256594	2.513383630977478e-20	8.177522882879295
ENSG00000188906	2.80527399209045e-20	8.787453896252181
ENSG00000250541	2.9231709091823706e-20	4.369575199755031
ENSG00000120798	3.0880209841325024e-20	8.688548931064858
ENSG00000214097	3.1306499794860543e-20	5.129382663180979
ENSG00000005379	3.1306499794861657e-20	8.41081163550632
ENSG00000058404	3.2176616357528665e-20	7.026709911515849
ENSG00000168916	4.4681882164462214e-20	8.185545831992167
ENSG00000078177	5.335229085225927e-20	8.825807449426337
ENSG00000069493	5.482632388128198e-20	8.467353027104979
ENSG00000119943	5.868993178009633e-20	8.450708925903715
ENSG00000271948	5.868993178009633e-20	6.890571564288872
ENSG00000081181	6.724274614075416e-20	6.382977704333624
ENSG00000165102	7.197021509571048e-20	8.725562970881034
ENSG00000137309	7.295441642079672e-20	8.833987408526543
ENSG00000189419	7.496291693126006e-20	5.905821139567367
ENSG00000133872	7.914537068692959e-20	8.913240757201724
ENSG00000236581	8.132230282061865e-20	4.779669077004453
ENSG00000267868	9.063803349248751e-20	3.4361256814404832
ENSG00000261159	9.439706920509203e-20	7.751418111173103
ENSG00000188266	1.0377815381549854e-19	7.956973861546035
ENSG00000197584	1.187987622200197e-19	7.508558951782668
ENSG00000223914	1.2882274388390363e-19	3.1490759896503158
ENSG00000151287	1.3057284032444545e-19	7.725970156524709
ENSG00000199933	1.5349941386497973e-19	4.190941852085012
ENSG00000173273	1.5558058270514073e-19	8.775982238840244
ENSG00000260001	1.576896434189901e-19	6.188694483861801
ENSG00000249348	1.732656831520635e-19	7.706034357011714
ENSG00000175106	2.0358271812454978e-19	8.383929739744097
ENSG00000172766	2.0633399535389705e-19	8.70256683080366
ENSG00000156738	2.2970878498057745e-19	7.827297099309239
ENSG00000078098	2.3280882004831765e-19	6.020060548842398
ENSG00000184990	2.328088200483226e-19	8.817627490326135
ENSG00000206077	2.359502054414763e-19	7.913290854595217
ENSG00000258847	2.359502054414763e-19	3.89913263092913
ENSG00000233266	2.522967097322291e-19	4.999450255863626
ENSG00000180447	2.522967097322291e-19	7.38868987300505
ENSG00000132952	2.5569789188615806e-19	8.73428416210085
ENSG00000182185	3.1670462871446132e-19	7.456181462319025
ENSG00000225857	3.252776399596093e-19	5.296981480839508
ENSG00000145194	3.8687053485416597e-19	8.466270562865754
ENSG00000260296	3.920600378497033e-19	7.275775895335982
ENSG00000165804	3.920600378497033e-19	8.235323828700338
ENSG00000165801	4.246736609804139e-19	8.73582789932409
ENSG00000135324	5.253375994176242e-19	3.113689379596925
ENSG00000226823	5.998761860054686e-19	6.463075096959275
ENSG00000207146	6.495200290349208e-19	3.83087570594495
ENSG00000140474	6.581798312869982e-19	8.900970818551418
ENSG00000138604	6.669537170444055e-19	8.560677100772466
ENSG00000155130	7.125870246288406e-19	8.896880839001316
ENSG00000259372	7.220772595512998e-19	6.706091048524068
ENSG00000183317	7.414340021386328e-19	8.427680040568665
ENSG00000133121	7.414340021386328e-19	8.404840910478622
ENSG00000198963	7.714344574809775e-19	6.952140459325369
ENSG00000223949	7.920979975119353e-19	4.723182758812133
ENSG00000231473	8.026339282919804e-19	5.791623532541147
ENSG00000205832	8.80364753079737e-19	5.641877427525844
ENSG00000136928	8.920600406295378e-19	4.054898771559174
ENSG00000132965	9.039088327175105e-19	8.391825515843449
ENSG00000021826	9.039088327175105e-19	7.951203214781187
ENSG00000186369	1.0177925296161825e-18	4.179184007833405
ENSG00000183955	1.0588181082625979e-18	8.677485721383432
ENSG00000162642	1.324101058349451e-18	8.565512536307434
ENSG00000188811	1.3955022847305328e-18	8.810991268449168
ENSG00000144671	1.4326163126320936e-18	4.574064674937376
ENSG00000101638	1.4707052830461047e-18	5.275927900794619
ENSG00000144229	1.6333260855685754e-18	7.270534685149829
ENSG00000237857	1.8375750650426486e-18	7.767382584490072
ENSG00000182742	1.9875570904153007e-18	7.131563501066124
ENSG00000144040	2.067020540873797e-18	8.600778615035116
ENSG00000272121	2.067020540873797e-18	7.008309598557141
ENSG00000230516	2.1778727656469116e-18	3.171515687192888
ENSG00000272156	2.235481038226594e-18	5.658347818726621
ENSG00000231305	2.2648471166534737e-18	7.921113725445237
ENSG00000152487	2.294594230138463e-18	6.848471043922979
ENSG00000263931	2.4174915892253402e-18	2.684319646532248
ENSG00000182054	2.449218341970137e-18	8.892790859451214
ENSG00000164077	2.449218341970137e-18	8.59005241360805
ENSG00000269001	2.449218341970137e-18	5.373831913874099
ENSG00000150667	2.648401946248662e-18	6.8841628091321105
ENSG00000124196	2.7539117225052355e-18	2.847172508184791
ENSG00000255438	3.435098590480796e-18	6.372267888275476
ENSG00000260027	4.013659891508796e-18	7.045943573314834
ENSG00000132640	4.013659891508796e-18	8.850347326726952
ENSG00000147606	4.172734703129768e-18	7.003168786444888
ENSG00000162989	4.282227826863008e-18	7.046583427186007
ENSG00000266411	4.394557843100666e-18	4.178228706635438
ENSG00000246089	5.001365228349838e-18	7.889753482398228
ENSG00000196569	5.001365228349838e-18	8.166535486731064
ENSG00000008226	5.066417637335861e-18	8.572689990304012
ENSG00000239704	5.61782365386989e-18	6.713597347081705
ENSG00000047597	6.8161567963828764e-18	8.716380506677204
ENSG00000269051	6.904472607467731e-18	5.40386526478352
ENSG00000164483	7.26917822150846e-18	7.74524629054697
ENSG00000205293	7.458600573456145e-18	5.765403700787543
ENSG00000071909	7.45860057345625e-18	6.3326435060163755
ENSG00000152380	7.652895869370235e-18	7.043949228290566
ENSG00000145214	7.852187803997567e-18	8.74146161609743
ENSG00000198353	7.95374701007196e-18	5.175431826363871
ENSG00000254030	9.39819751223308e-18	6.507860857780437
ENSG00000221988	1.028029878188683e-17	8.260147889001805
ENSG00000205664	1.0820555930032257e-17	7.956684067169599
ENSG00000187837	1.3276443075279901e-17	8.917330736751827
ENSG00000169116	1.5082922580277155e-17	8.917330736751827
ENSG00000226237	1.5472322736969162e-17	7.1102182418321185
ENSG00000100167	1.6701061672846155e-17	7.786013756846381
ENSG00000123901	1.6701061672846155e-17	6.51161654312979
ENSG00000169432	1.6915014519919992e-17	8.548117367745723
ENSG00000255353	1.757324204943134e-17	5.565388457598573
ENSG00000130592	1.779822146588626e-17	8.896880839001316
ENSG00000171931	1.8026044010981097e-17	4.235400747594677
ENSG00000075290	1.8256745132699304e-17	6.278516949110556
ENSG00000235217	1.9703442640431978e-17	6.928911705110195
ENSG00000267243	2.2655631325844513e-17	7.461856335013875
ENSG00000197776	2.5072962449250732e-17	8.248933280708627
ENSG00000179314	2.571603875124834e-17	6.757928567322987
ENSG00000124795	2.671129794661453e-17	8.23611649856313
ENSG00000119280	2.7051426719854352e-17	8.147739122313201
ENSG00000232912	2.774456101041728e-17	6.053962080704418
ENSG00000185024	2.955502987055656e-17	8.621228512785628
ENSG00000108852	2.993087594421651e-17	7.3499222907371875
ENSG00000137501	3.069677781392725e-17	8.403838405374998
ENSG00000002586	3.2287080726042215e-17	8.21006709507013
ENSG00000234184	3.438971923135949e-17	8.692097678495347
ENSG00000250122	3.662740140529538e-17	6.634951015121186
ENSG00000116141	3.803836625931198e-17	5.715469617237008
ENSG00000242021	3.8520505875932084e-17	5.428441712385619
ENSG00000189233	4.3686175206669625e-17	8.793087613025522
ENSG00000259594	4.3686175206669625e-17	6.639229248530446
ENSG00000079335	4.710774249327732e-17	8.281363322733013
ENSG00000115524	4.830601621989583e-17	8.925510695852033
ENSG00000260725	4.8916384012645445e-17	6.256296134699689
ENSG00000250978	5.143489861404899e-17	3.6602201596233908
ENSG00000164070	5.340736462999399e-17	8.077127005722238
ENSG00000134899	5.757891890635757e-17	8.620687280666017
ENSG00000166104	5.903965347166584e-17	5.696786716976829
ENSG00000126217	5.903965347166584e-17	7.642747922981643
ENSG00000247134	6.444609943691977e-17	7.355562786443039
ENSG00000099814	6.525731142195272e-17	8.731196687654375
ENSG00000185567	7.122490841626354e-17	4.9544677142268405
ENSG00000171552	7.122490841626354e-17	8.900970818551418
ENSG00000101353	7.773037652301006e-17	7.926747442218578
ENSG00000126775	8.588526200278338e-17	8.686748144722863
ENSG00000231969	8.58852620027846e-17	4.038990328361994
ENSG00000107779	8.58852620027846e-17	8.480545511723315
ENSG00000027869	9.607138285562267e-17	6.528786048997556
ENSG00000186198	1.129210680252573e-16	4.206164975116283
ENSG00000115649	1.15760027275278e-16	8.816083753102896
ENSG00000179456	1.1720579897368501e-16	8.55169886043389
ENSG00000120686	1.2015099554007403e-16	8.892790859451214
ENSG00000167619	1.2316918502839964e-16	6.343903875629066
ENSG00000156650	1.2626215063971402e-16	8.829897428976441
ENSG00000205078	1.278372434485368e-16	7.595063677039342
ENSG00000091490	1.278372434485368e-16	8.929600675402133
ENSG00000125827	1.3600818605904455e-16	8.829897428976441
ENSG00000120256	1.394189618499409e-16	8.271006874817976
ENSG00000076662	1.4115585606321553e-16	8.925510695852033
ENSG00000080947	1.446939347523104e-16	7.490466558449597
ENSG00000003147	1.4649563945128155e-16	8.584418696834708
ENSG00000178184	1.5203460187709444e-16	7.216721006668134
ENSG00000267312	1.5974241175183023e-16	6.1857776967813045
ENSG00000228933	1.6783545655990562e-16	5.304749604899191
ENSG00000164741	1.6783545655990562e-16	8.093657747910687
ENSG00000119900	1.6992111389198876e-16	8.811993773552793
ENSG00000232022	1.7416942807708413e-16	5.432583997836437
ENSG00000169684	1.8525405087729008e-16	6.293697189111032
ENSG00000103260	1.8755307376040165e-16	8.317744610957595
ENSG00000102710	1.9462034361710165e-16	8.71892674900407
ENSG00000101605	1.994771370150192e-16	7.396612812998883
ENSG00000160293	2.0955217377013301e-16	8.192808856499923
ENSG00000104093	2.121483674172814e-16	8.675480711176181
ENSG00000242444	2.399195902966263e-16	3.9103892683754715
ENSG00000229196	2.399195902966263e-16	5.356207356932659
ENSG00000258458	2.4588960859339505e-16	6.104805375052132
ENSG00000153233	2.646927776634595e-16	4.917701191428429
ENSG00000268592	2.7127029358741075e-16	4.366231870827972
ENSG00000249042	2.780089668340358e-16	7.737613292544223
ENSG00000130751	2.992313039262132e-16	7.385972182082992
ENSG00000260992	2.992313039262132e-16	5.955148938222389
ENSG00000163536	3.0665445111424715e-16	8.748559110958409
ENSG00000006116	3.5953123804034923e-16	3.9119818727951308
ENSG00000185133	3.6842749293756834e-16	6.698920834960241
ENSG00000179899	3.6842749293756834e-16	5.175900726390192
ENSG00000131773	3.916290249846593e-16	6.641273963230975
ENSG00000170745	4.818203974204088e-16	7.925326614804188
ENSG00000178922	4.877214445699159e-16	8.622026794023999
ENSG00000100368	5.507941652966828e-16	8.899427081328179
ENSG00000236423	5.782175449618054e-16	7.40589788703278
ENSG00000221968	6.371653916965314e-16	8.640675905432513
ENSG00000205659	6.528049785035472e-16	8.671390731626078
ENSG00000187037	6.607661019377869e-16	5.001991849699402
ENSG00000216990	6.852282783796354e-16	4.814056301210805
ENSG00000197520	7.192382544829162e-16	5.92581367723858
ENSG00000145349	7.192382544829162e-16	8.858527285827156
ENSG00000185347	7.82805649283855e-16	8.288369298122012
ENSG00000259959	7.923276736388896e-16	8.288085115121158
ENSG00000184381	8.215841953329962e-16	8.75419282773175
ENSG00000183695	8.215841953329962e-16	4.359802467089581
ENSG00000256948	8.519052084446516e-16	8.36450242709304
ENSG00000250462	8.519052084446698e-16	8.280783396394922
ENSG00000110324	8.62255320311307e-16	8.810450036329556
ENSG00000165066	9.382597587985256e-16	4.903342256831128
ENSG00000125648	9.611631128901829e-16	8.84625734717685
ENSG00000122787	1.0086357717937525e-15	7.576027977992053
ENSG00000178852	1.0332314876044544e-15	8.299840955533947
ENSG00000114631	1.0332314876044544e-15	7.9834617781979915
ENSG00000103021	1.0457501210196813e-15	6.301499006810959
ENSG00000138109	1.0842100441360972e-15	2.7982691186203197
ENSG00000197565	1.0973372890376174e-15	7.898726111361223
ENSG00000205581	1.0973372890376174e-15	8.90506079810152
ENSG00000135248	1.1376663200492812e-15	5.393929898365828
ENSG00000198718	1.1514313046749597e-15	8.665215782733126
ENSG00000151790	1.151431304674976e-15	7.363604500380152
ENSG00000261400	1.2227573060791081e-15	3.2834117778996585
ENSG00000164620	1.2227573060791081e-15	8.492149953524352
ENSG00000273338	1.2375365329396896e-15	8.424288303125508
ENSG00000163328	1.329982135592899e-15	8.833987408526543
ENSG00000254343	1.329982135592899e-15	8.271725196920748
ENSG00000204616	1.3622847907406683e-15	5.269278760046292
ENSG00000181513	1.3787248895737977e-15	8.739376646754579
ENSG00000117971	1.4292275196233079e-15	4.294633373758183
ENSG00000181192	1.481552582447244e-15	8.781820179478839
ENSG00000131759	1.4994103810419194e-15	8.696933114030319
ENSG00000040487	1.5174803005349269e-15	8.343286993361833
ENSG00000166407	1.6304953340657804e-15	3.192565016510677
ENSG00000224005	1.6304953340658035e-15	6.390541725545605
ENSG00000047230	1.6501212023495274e-15	8.32512628881943
ENSG00000235984	1.6900740297756895e-15	3.1472714274887963
ENSG00000120699	1.9506073592215127e-15	8.612046048581798
ENSG00000065357	1.974025320468831e-15	8.738374141650954
ENSG00000007516	2.1458911357765902e-15	7.5575753613920815
ENSG00000213999	2.1976483106292815e-15	6.011695201213655
ENSG00000032219	2.3604143110338074e-15	8.74346662630468
ENSG00000272256	2.627077597880435e-15	8.096707182758225
ENSG00000117242	2.627077597880435e-15	7.959705713515502
ENSG00000234380	2.787830668989055e-15	5.297538072747999
ENSG00000231999	2.8211254889907347e-15	7.9840071559200085
ENSG00000132677	2.9935674502644908e-15	3.5084629769693962
ENSG00000208028	3.0292819137083742e-15	7.544934203456565
ENSG00000178026	3.101975011858231e-15	7.29091139062908
ENSG00000183291	3.101975011858231e-15	8.900970818551418
ENSG00000108924	3.138963416579751e-15	7.261606259400207
ENSG00000271133	3.291312671871052e-15	7.622265629326914
ENSG00000148468	3.330524451996597e-15	7.395615621054594
ENSG00000141556	3.3701964456799244e-15	8.779273937151975
ENSG00000236772	3.410333970347357e-15	4.339730285652359
ENSG00000173200	3.4103339703474053e-15	8.615594796012287
ENSG00000232070	3.492027185208182e-15	5.21266673375419
ENSG00000272323	3.704791038229467e-15	5.473101405069047
ENSG00000187527	3.748851634439827e-15	2.998259209884533
ENSG00000232712	3.748851634439827e-15	5.61095454581042
ENSG00000061936	3.793428420814494e-15	8.813537510776033
ENSG00000232298	3.793428420814494e-15	3.2137786749561337
ENSG00000070882	3.88415444400597e-15	8.80944753122593
ENSG00000272267	4.024265943343384e-15	6.240127058638499
ENSG00000187105	4.072067276098645e-15	5.756811333720688
ENSG00000095110	4.120427915601207e-15	8.154629572614942
ENSG00000185686	4.422703097657674e-15	7.547833600419308
ENSG00000065320	4.422703097657674e-15	4.35418249514888
ENSG00000107959	4.5282366405826994e-15	8.832443671303306
ENSG00000267194	4.5282366405826994e-15	7.327315984167671
ENSG00000237594	4.636250187059065e-15	4.6539098336787985
ENSG00000134709	4.9757509442031285e-15	8.754734059851364
ENSG00000168734	5.034667532815869e-15	8.079957431049955
ENSG00000120616	5.402875760673587e-15	8.809447531225931
ENSG00000122417	5.402875760673587e-15	8.796636360456011
ENSG00000144445	5.4667709700554444e-15	8.65294584408282
ENSG00000132780	5.4667709700554444e-15	8.84625734717685
ENSG00000173801	5.531410415603762e-15	8.168407712549213
ENSG00000149506	6.443465287623574e-15	6.116262450084153
ENSG00000258443	6.519465149476446e-15	3.353962410841275
ENSG00000261231	6.596347827669042e-15	6.045967127858434
ENSG00000227895	6.7528021151241336e-15	5.261319726498791
ENSG00000086619	6.91291025614033e-15	8.847801084400087
ENSG00000181656	7.16010762706445e-15	6.063383102099128
ENSG00000261485	7.68090955276226e-15	6.4364099209044925
ENSG00000140682	7.771264707943526e-15	5.758273372375808
ENSG00000240907	7.862666563272864e-15	4.6819936538541995
ENSG00000273301	7.862666563272864e-15	6.289145022379882
ENSG00000238164	7.862666563272864e-15	8.224189179542758
ENSG00000164556	7.862666563272864e-15	7.423151751545944
ENSG00000162430	8.23898163865154e-15	8.732740424877614
ENSG00000110169	8.532806471025155e-15	6.3895217064373435
ENSG00000167393	8.532806471025155e-15	8.595686130381388
ENSG00000264469	8.633022897116037e-15	6.505472090976054
ENSG00000226386	9.477606051802004e-15	4.486112417998708
ENSG00000230852	9.701159469855839e-15	2.1009687393545495
ENSG00000148824	1.0046260106502937e-14	8.079700381931197
ENSG00000116147	1.0773127626042805e-14	5.421122538498249
ENSG00000166321	1.089920707236836e-14	7.846216262683584
ENSG00000232533	1.1026739322657343e-14	6.849399871555467
ENSG00000196628	1.1026739322657343e-14	8.896880839001316
ENSG00000112182	1.1026739322657343e-14	8.538683465798714
ENSG00000133119	1.1155740847591338e-14	8.275762351217349
ENSG00000197217	1.1418218523988983e-14	8.90506079810152
ENSG00000032742	1.1418218523988983e-14	7.97642125419292
ENSG00000251535	1.210131381042572e-14	2.8427777012338815
ENSG00000173208	1.210131381042572e-14	8.673936973952943
ENSG00000236345	1.210131381042572e-14	4.360315522382038
ENSG00000223878	1.2242684933122041e-14	6.104430810445776
ENSG00000236841	1.3278856096715299e-14	3.5576145924660842
ENSG00000135898	1.3278856096715299e-14	7.057738630344977
ENSG00000178878	1.4910434502661153e-14	8.136551647902118
ENSG00000172379	1.4910434502661153e-14	8.418597615496262
ENSG00000106948	1.5798707469614203e-14	8.839621125299884
ENSG00000234324	1.6356469714905256e-14	4.535457817031137
ENSG00000152193	1.654666430370624e-14	7.507320494891695
ENSG00000105894	1.753078823226993e-14	7.229401813826185
ENSG00000253483	1.7940377378442055e-14	5.531728067533245
ENSG00000189362	1.8572486802509695e-14	8.580328717284605
ENSG00000237399	1.900602254023054e-14	7.413152729466315
ENSG00000147408	1.900602254023054e-14	8.851891063950191
ENSG00000200959	1.922651133843091e-14	3.8067114967788735
ENSG00000155792	2.0367292801676422e-14	8.831441166199681
ENSG00000179862	2.0603318958178215e-14	6.560015370069124
ENSG00000130595	2.0603318958178215e-14	5.8016267154256465
ENSG00000152670	2.084203735409805e-14	4.7370184797782775
ENSG00000176731	2.1574649685651017e-14	8.684663175380011
ENSG00000160588	2.2332599686751706e-14	8.609499806254934
ENSG00000146147	2.2591028369186685e-14	6.562888349090525
ENSG00000225135	2.2852400450427888e-14	6.684308039393885
ENSG00000238086	2.3116748901404758e-14	5.399237017777748
ENSG00000169641	2.3384107055971205e-14	8.516432781706207
ENSG00000102531	2.3384107055971205e-14	8.917330736751827
ENSG00000259466	2.420457860626556e-14	2.982537360211399
ENSG00000181544	2.420457860626556e-14	7.279495783788828
ENSG00000107864	2.4767235969914534e-14	8.555788839983991
ENSG00000256757	2.5053373180154134e-14	4.254500013712597
ENSG00000261889	2.5635444594163665e-14	5.2670537344904025
ENSG00000104219	2.5635444594163665e-14	8.784907653925318
ENSG00000204682	2.623082321585202e-14	3.770703070089358
ENSG00000249307	2.6533595950982778e-14	6.0244206821721855
ENSG00000131127	2.9082880763526984e-14	8.147686297059698
ENSG00000241852	2.9418028174167144e-14	7.624575919866431
ENSG00000172554	2.941802817416777e-14	4.212100179385947
ENSG00000115159	2.9756976463491734e-14	8.726104203000647
ENSG00000166483	2.9756976463491734e-14	8.48154801682694
ENSG00000125462	2.975697646349216e-14	7.844919362413631
ENSG00000198169	3.009976801949825e-14	8.689294387049726
ENSG00000257221	3.009976801949825e-14	7.857799181978105
ENSG00000144847	3.2610579774070416e-14	8.499531631386187
ENSG00000238062	3.452911996045054e-14	3.140120714882153
ENSG00000116117	3.492594959334286e-14	7.565236868748632
ENSG00000186918	3.492594959334336e-14	8.797177592575624
ENSG00000107816	3.492594959334336e-14	8.58495992895432
ENSG00000117090	3.532726703804563e-14	8.876430941250804
ENSG00000166143	3.573312219845316e-14	6.5339469340558
ENSG00000061455	3.573312219845316e-14	6.4497331848147255
ENSG00000251168	3.573312219845316e-14	4.653334674736484
ENSG00000144589	3.573312219845341e-14	8.661125803183024
ENSG00000135469	3.6558648013599156e-14	8.516432781706207
ENSG00000132478	3.870547225721234e-14	8.731196687654375
ENSG00000159884	3.870547225721261e-14	7.6534914254911754
ENSG00000121743	3.91494923454193e-14	4.060187066783951
ENSG00000179088	3.91494923454193e-14	6.857843233359431
ENSG00000178741	3.91494923454193e-14	8.88870087990111
ENSG00000233912	3.959852453091515e-14	8.10187962654755
ENSG00000155846	4.051184830418997e-14	8.72456046577741
ENSG00000183090	4.144589590134144e-14	5.1672575629517485
ENSG00000088970	4.144589590134144e-14	8.7122905271271
ENSG00000176208	4.192083518984559e-14	8.230416953689215
ENSG00000169239	4.192083518984559e-14	8.258861200897327
ENSG00000169071	4.1920835189845884e-14	8.438154804252555
ENSG00000116497	4.337802163971426e-14	8.843711104849987
ENSG00000100564	4.337802163971426e-14	8.636044693762798
ENSG00000268842	4.337802163971426e-14	2.484337560156534
ENSG00000188636	4.3874740023976656e-14	8.116059130313678
ENSG00000140750	4.488502810446654e-14	8.518979024033072
ENSG00000224287	4.591820125219407e-14	7.48169829526141
ENSG00000111328	4.6443528526873475e-14	8.121992516043706
ENSG00000198890	4.751198814617013e-14	8.23257336250822
ENSG00000196092	4.751198814617013e-14	8.194082879342556
ENSG00000089280	5.02901039924675e-14	8.913240757201724
ENSG00000135686	5.086460952860991e-14	8.712086303261847
ENSG00000110841	5.086460952860991e-14	7.961534308910039
ENSG00000162739	5.1445572108649024e-14	8.801267572125727
ENSG00000179820	5.2033063075355544e-14	8.573408312406785
ENSG00000182508	5.2033063075355544e-14	6.818179083516879
ENSG00000062282	5.444976493485049e-14	8.504215668309405
ENSG00000258985	5.633445213847327e-14	7.298473383792256
ENSG00000114115	5.697683319481143e-14	6.221474204989823
ENSG00000187079	5.76264205690861e-14	7.090060682166868
ENSG00000187258	5.894753299683291e-14	2.6603689465827567
ENSG00000104765	5.961921957366248e-14	8.807903794002693
ENSG00000134698	5.961921957366248e-14	8.68620691260325
ENSG00000245954	5.96192195736629e-14	7.628000740152484
ENSG00000124406	6.029843553352574e-14	8.802270077229352
ENSG00000117114	6.098526384029411e-14	7.290254872383128
ENSG00000164989	6.167978835559975e-14	7.212157738610146
ENSG00000215022	6.238209384836045e-14	7.620633193325675
ENSG00000114023	6.453655769286278e-14	8.76700399850167
ENSG00000213626	6.527085326960657e-14	7.014467604015686
ENSG00000117322	6.676419115745563e-14	7.8725811519244235
ENSG00000267913	6.82911323751917e-14	5.138948356630986
ENSG00000199709	7.144881321791619e-14	3.1759994634461646
ENSG00000235381	7.30810877262199e-14	6.4219584947751605
ENSG00000122188	7.39109274532185e-14	8.90506079810152
ENSG00000162510	7.645646780566325e-14	7.215865416988634
ENSG00000186827	7.820121030832338e-14	7.737949963213361
ENSG00000120093	7.99851086970224e-14	7.244045161274969
ENSG00000120896	7.998510869702297e-14	8.505085389023929
ENSG00000258733	8.367384569602435e-14	7.469693783479753
ENSG00000113269	8.654974172305227e-14	8.689214427914129
ENSG00000107295	8.654974172305227e-14	3.32205461969049
ENSG00000116748	8.654974172305288e-14	8.90506079810152
ENSG00000139687	8.952282293473882e-14	8.88870087990111
ENSG00000171450	9.053600134095658e-14	3.292304302955609
ENSG00000273079	9.156045776757282e-14	5.534752605092114
ENSG00000165516	9.259631558469104e-14	8.855981043500291
ENSG00000197872	9.364369948739115e-14	8.860071023050395
ENSG00000257261	9.470273550969634e-14	7.828489359657871
ENSG00000156299	9.470273550969634e-14	8.688753154930115
ENSG00000175395	9.577355103866404e-14	8.250140009677509
ENSG00000149177	9.577355103866404e-14	8.48636483813926
ENSG00000138964	9.685627482863836e-14	8.479338782754434
ENSG00000261418	9.905796913189694e-14	8.517896559793845
ENSG00000229855	1.0017720412056297e-13	5.290092205063424
ENSG00000162373	1.0245312163145332e-13	6.516210206075695
ENSG00000251009	1.0245312163145332e-13	5.063067854382418
ENSG00000168394	1.0477988187949669e-13	8.917330736751827
ENSG00000179476	1.1082660166321847e-13	8.287234008629282
ENSG00000256436	1.1082660166321847e-13	4.69581831580267
ENSG00000141736	1.1334025798175855e-13	7.951624327773548
ENSG00000168528	1.1987234104426446e-13	7.780564974545201
ENSG00000173253	1.212225066800872e-13	8.187227964980087
ENSG00000006432	1.2536338513918924e-13	8.639673400328888
ENSG00000235169	1.2820093810654544e-13	7.196719379054565
ENSG00000181045	1.325760971791536e-13	8.479880014874045
ENSG00000113971	1.325760971791536e-13	8.809447531225931
ENSG00000176532	1.3257609717915454e-13	8.523701755174768
ENSG00000167978	1.340668634766531e-13	8.929600675402133
ENSG00000221817	1.340668634766531e-13	8.42482953524512
ENSG00000253734	1.4019656614048573e-13	5.435725528068507
ENSG00000271614	1.4019656614048573e-13	8.49490041971647
ENSG00000242247	1.417715609459007e-13	8.866707244927362
ENSG00000196199	1.417715609459007e-13	8.810991268449168
ENSG00000169026	1.433639541251966e-13	7.49695138171481
ENSG00000163531	1.4660169290056586e-13	6.127322807259057
ENSG00000153179	1.5851024856352972e-13	8.592137382950899
ENSG00000111203	1.6573704064481118e-13	8.71946798112368
ENSG00000119326	1.694709745732774e-13	8.580328717284605
ENSG00000226791	1.7328760298051162e-13	4.852217124545607
ENSG00000180817	1.771887245908725e-13	8.88870087990111
ENSG00000007392	1.771887245908725e-13	8.860071023050395
ENSG00000157110	1.8525183506340329e-13	7.328046971532292
ENSG00000094631	1.8732333908179532e-13	8.839621125299884
ENSG00000179588	1.8732333908179532e-13	8.30150895748684
ENSG00000266893	1.8941761654462706e-13	5.071065346916937
ENSG00000136156	1.9153491338013292e-13	8.92142071630193
ENSG00000128165	1.9153491338013292e-13	8.801267572125727
ENSG00000171502	1.9153491338013292e-13	8.743262402439427
ENSG00000177301	1.9153491338013428e-13	8.504624116039913
ENSG00000134333	1.936754781226737e-13	8.90506079810152
ENSG00000171792	2.0023930479846114e-13	8.570605020961164
ENSG00000118473	2.0023930479846114e-13	5.5748852420137665
ENSG00000228541	2.2127129613745665e-13	5.996260532133005
ENSG00000141401	2.2127129613745665e-13	8.2538215414971
ENSG00000178718	2.2127129613745665e-13	8.788997633475418
ENSG00000188175	2.2373819658088161e-13	6.023408696099132
ENSG00000136295	2.2373819658088161e-13	8.392029739708704
ENSG00000170989	2.28753398615637e-13	6.740499475161859
ENSG00000225342	2.28753398615637e-13	6.537317849293709
ENSG00000228323	2.28753398615637e-13	5.944564568426398
ENSG00000261008	2.4447155970297005e-13	4.2251824239695255
ENSG00000122965	2.471925299712569e-13	8.777730199928738
ENSG00000187676	2.5837732051057676e-13	8.401292163048133
ENSG00000169302	2.5837732051057676e-13	5.305671599224914
ENSG00000229970	2.6125037032024965e-13	2.9005419409417343
ENSG00000167114	2.64154822946621e-13	8.727106708104273
ENSG00000232788	2.6709101547433964e-13	8.14694084107483
ENSG00000158055	2.6709101547433964e-13	6.1968426812755615
ENSG00000122481	2.6709101547433964e-13	7.581600012267224
ENSG00000137563	2.791600513095984e-13	8.808906299106317
ENSG00000047365	2.791600513095984e-13	8.607414836912083
ENSG00000212124	2.8226012514984997e-13	4.160345036036916
ENSG00000186710	2.853940372422444e-13	5.546851667922627
ENSG00000160678	2.8856215030306684e-13	7.185611526193859
ENSG00000249908	2.9176483086284405e-13	3.911757432928761
ENSG00000235423	2.917648308628461e-13	5.379029169800496
ENSG00000087077	2.950024493056411e-13	8.68975566003374
ENSG00000136169	2.982753799087544e-13	8.794090118129148
ENSG00000213145	3.0830984669653607e-13	6.994606336650262
ENSG00000042832	3.117278479907321e-13	8.13461807717102
ENSG00000168661	3.4044662529888907e-13	7.774231549891738
ENSG00000253716	3.4044662529888907e-13	8.167594962690597
ENSG00000258559	3.4421451942388875e-13	6.268892627360498
ENSG00000118308	3.4421451942388875e-13	8.900970818551418
ENSG00000151849	3.4802339759077453e-13	8.725562970881034
ENSG00000164758	3.8002334997464315e-13	8.397255008751532
ENSG00000179454	4.0147392805033286e-13	8.677485721383432
ENSG00000171189	4.059046957301751e-13	5.653313165448811
ENSG00000189159	4.1038351684327303e-13	8.621769744905238
ENSG00000052126	4.1038351684327743e-13	7.26310915434225
ENSG00000187944	4.2878964950365173e-13	3.361542402087036
ENSG00000180592	4.3351652052156244e-13	5.0620529166295185
ENSG00000166295	4.335165205215686e-13	8.860071023050395
ENSG00000255046	4.382945962444692e-13	4.827882930967392
ENSG00000119421	4.4312442123375414e-13	8.715839274557592
ENSG00000157680	4.480065457305758e-13	8.41001335426795
ENSG00000137571	4.529415257138587e-13	8.751646585404885
ENSG00000235194	4.529415257138587e-13	8.754734059851364
ENSG00000203724	4.784291262669137e-13	7.272363740311774
ENSG00000118242	4.890142737273254e-13	7.80505763796789
ENSG00000257743	4.890142737273254e-13	5.447451029779509
ENSG00000114204	5.221698979381286e-13	3.924412980092343
ENSG00000124713	5.279065888518358e-13	6.83795575753139
ENSG00000088451	5.337052047514157e-13	8.483969994424148
ENSG00000249453	5.575321442138265e-13	5.644562843705348
ENSG00000155111	5.698345513018057e-13	8.42274456590227
ENSG00000147535	5.698345513018057e-13	8.913240757201724
ENSG00000124635	5.698345513018097e-13	8.593396937173281
ENSG00000227946	5.887899218548998e-13	7.355384528902948
ENSG00000144026	6.217681208653784e-13	8.683119438156774
ENSG00000164466	6.354617585971112e-13	8.807903794002693
ENSG00000143375	6.494516279000931e-13	7.757040605195283
ENSG00000160712	6.494516279000931e-13	8.92142071630193
ENSG00000188112	6.565596094550998e-13	5.1146783886913845
ENSG00000246898	7.008409717448722e-13	8.336109539365255
ENSG00000128218	7.085011689327587e-13	7.10112970370857
ENSG00000063438	7.162436162398784e-13	7.85210669099046
ENSG00000198535	7.240691804068276e-13	5.488326528967264
ENSG00000260123	7.240691804068276e-13	3.371787751747156
ENSG00000171444	7.240691804068276e-13	8.880520920800906
ENSG00000259728	7.240691804068276e-13	5.628255598101174
ENSG00000236719	7.319787371283059e-13	5.600792098343297
ENSG00000101194	7.399731711437899e-13	8.896880839001316
ENSG00000224215	7.399731711437899e-13	2.9210531863351745
ENSG00000259343	7.562202557879794e-13	7.758879748170534
ENSG00000138741	7.562202557879794e-13	7.537718392826731
ENSG00000130340	7.562202557879794e-13	8.504676941293418
ENSG00000224020	7.644747219470136e-13	3.395549090820114
ENSG00000111344	7.812501112448843e-13	4.415111111403867
ENSG00000256917	7.897729066977836e-13	5.319238607538807
ENSG00000178951	7.983870336718563e-13	8.805357551675828
ENSG00000242338	7.983870336718563e-13	7.806158716429765
ENSG00000168268	8.070934526344195e-13	8.880520920800906
ENSG00000253986	8.337762152455437e-13	4.946823636050885
ENSG00000157343	8.52044242342357e-13	7.214487209412174
ENSG00000264943	8.613251445706526e-13	4.5649455304248265
ENSG00000175806	8.707053449596743e-13	8.397202183498031
ENSG00000261739	8.801858860408245e-13	8.682169758306651
ENSG00000164619	8.897678210743684e-13	6.699871169429902
ENSG00000250057	8.994522141574831e-13	2.9814624460550516
ENSG00000100266	9.191326857021838e-13	8.55733257720723
ENSG00000196712	9.29130947530746e-13	8.824263712203102
ENSG00000262155	9.494490661507901e-13	4.654934969412013
ENSG00000112851	9.702035019847923e-13	8.8723409617007
ENSG00000212743	9.807472039218703e-13	4.714778517474014
ENSG00000133639	9.914034468166602e-13	8.88461090035101
ENSG00000085063	1.0130582821824054e-12	8.925510695852033
ENSG00000105676	1.0240592683727222e-12	8.722014223450545
ENSG00000230735	1.0240592683727295e-12	6.1299247768105385
ENSG00000173175	1.0464144544550077e-12	7.5224310642852945
ENSG00000243276	1.0464144544550077e-12	7.018321187736786
ENSG00000266976	1.0577711224976475e-12	6.223757870852977
ENSG00000100650	1.0577711224976513e-12	8.92142071630193
ENSG00000053524	1.0925725026304e-12	7.922367668292041
ENSG00000105855	1.0925725026304076e-12	7.654636779534725
ENSG00000139318	1.128497942873648e-12	8.90506079810152
ENSG00000259318	1.1407290034400981e-12	5.006835242217003
ENSG00000135144	1.1407290034400981e-12	5.844611986540812
ENSG00000101577	1.1782087682409778e-12	8.530707730563766
ENSG00000255815	1.2038645341678237e-12	5.624507711919632
ENSG00000076555	1.2168973992137589e-12	8.80381381445259
ENSG00000175602	1.243380246178557e-12	8.809447531225931
ENSG00000124193	1.2980553914894553e-12	8.92142071630193
ENSG00000226833	1.312089027276912e-12	4.831725993415646
ENSG00000221986	1.3406048163214524e-12	3.148940526158501
ENSG00000198081	1.3845233072591484e-12	8.518899064897473
ENSG00000140263	1.3994744689270028e-12	8.299893780787448
ENSG00000117280	1.4145841699921678e-12	8.775183957601874
ENSG00000168826	1.4298540595501022e-12	8.173361463853038
ENSG00000152117	1.4452858035038042e-12	8.714836769453965
ENSG00000116127	1.460881084731288e-12	8.802811309348963
ENSG00000257511	1.460881084731288e-12	6.972964992681077
ENSG00000119650	1.4766416032549967e-12	8.181461463817644
ENSG00000156427	1.541370660429927e-12	5.762454743039728
ENSG00000181026	1.5579834778802671e-12	8.864161002600497
ENSG00000089558	1.5579834778802671e-12	6.47241583474639
ENSG00000198547	1.5579834778802782e-12	4.80734733113548
ENSG00000070886	1.5747721024808742e-12	5.751309723179122
ENSG00000069849	1.5917383591443854e-12	8.825807449426337
ENSG00000261888	1.5917383591443968e-12	4.227576612197136
ENSG00000183230	1.6792993048765754e-12	7.528024003509666
ENSG00000260231	1.6973707294208798e-12	8.373664811301044
ENSG00000260785	1.7340883668922164e-12	2.5481101570212332
ENSG00000261597	1.7527385572233592e-12	8.588304452519555
ENSG00000035681	1.7715856805667232e-12	8.753190322628125
ENSG00000185950	1.790631776444185e-12	7.64720509711337
ENSG00000224863	1.8293291475554775e-12	2.425656557893381
ENSG00000198400	1.8293291475554775e-12	5.867507440519535
ENSG00000188107	1.84898460611748e-12	8.41564707104129
ENSG00000120875	1.929701395915385e-12	8.804816319556217
ENSG00000160055	1.9504152215510007e-12	8.168083369556706
ENSG00000272871	1.971347331634384e-12	6.768652524551886
ENSG00000143653	1.971347331634384e-12	8.400342483198012
ENSG00000167555	2.057304078949061e-12	8.058933555922158
ENSG00000231226	2.0793619103670983e-12	2.503473078334912
ENSG00000197976	2.10165190893072e-12	8.896880839001316
ENSG00000232412	2.1241764710329225e-12	4.668735368848223
ENSG00000260855	2.1241764710329225e-12	4.2609695711534785
ENSG00000126215	2.1469380172947013e-12	8.516352822570608
ENSG00000181163	2.1469380172947013e-12	8.933690654952235
ENSG00000072071	2.1469380172947013e-12	8.444276927892007
ENSG00000109944	2.1699389928049296e-12	7.738397247071904
ENSG00000244247	2.1699389928049296e-12	3.6109095795074966
ENSG00000233080	2.1931818673621664e-12	5.09361665905766
ENSG00000099251	2.1931818673621818e-12	8.216674717291824
ENSG00000173221	2.2404033178282346e-12	8.90506079810152
ENSG00000148200	2.3131129294565524e-12	6.94876166844733
ENSG00000163673	2.3378604788837295e-12	4.263876100401533
ENSG00000154553	2.3628679286367533e-12	8.523530276567186
ENSG00000167562	2.3628679286367533e-12	8.030389269582619
ENSG00000244607	2.3881379551860044e-12	5.373822695394443
ENSG00000099917	2.3881379551860044e-12	8.746554100751158
ENSG00000267593	2.4136732619965718e-12	4.4446946935623926
ENSG00000140538	2.4136732619965802e-12	5.986975726407605
ENSG00000214413	2.439476579794636e-12	8.683119438156774
ENSG00000100060	2.4394765797946535e-12	8.866707244927362
ENSG00000141682	2.4655506668364e-12	8.617599806219538
ENSG00000235213	2.4655506668364173e-12	3.2551779985724516
ENSG00000147437	2.4918983091794367e-12	6.220167701209459
ENSG00000260625	2.5185223209568003e-12	6.278551687697198
ENSG00000131153	2.5185223209568003e-12	7.98444981468137
ENSG00000197140	2.5454255446537478e-12	4.809816284918185
ENSG00000254944	2.5454255446537478e-12	5.3327592574126035
ENSG00000117877	2.5726108513870506e-12	7.677712908760083
ENSG00000165912	2.6278393432828413e-12	8.0327971161448
ENSG00000231007	2.6278393432828413e-12	6.266593390152477
ENSG00000260943	2.6278393432828413e-12	3.0284211586804473
ENSG00000010704	2.6278393432828413e-12	7.785466238180742
ENSG00000237289	2.6558884163887564e-12	4.339757915872173
ENSG00000030110	2.7418108973179074e-12	8.795633855352385
ENSG00000175315	2.7418108973179074e-12	5.565702809337433
ENSG00000082258	2.7710536415472627e-12	8.854437306277056
ENSG00000139973	2.7710536415472627e-12	2.957941153823953
ENSG00000147027	2.7710536415472627e-12	4.748024584200428
ENSG00000228925	2.83046062321865e-12	6.551397004888755
ENSG00000163132	2.83046062321867e-12	5.507107509908022
ENSG00000147576	2.860631175886438e-12	8.467273067969382
ENSG00000148584	2.860631175886438e-12	5.0210140292510195
ENSG00000141524	2.921922431645412e-12	8.76700399850167
ENSG00000109906	3.0483973394175245e-12	4.857252624740799
ENSG00000154258	3.080846492239698e-12	8.09088785634228
ENSG00000165322	3.1136346392876898e-12	8.74501036352792
ENSG00000272259	3.2482471325988882e-12	5.472284028450725
ENSG00000107438	3.2827830311839776e-12	8.819171227549372
ENSG00000179520	3.317679284707552e-12	5.066921118506501
ENSG00000260807	3.3176792847075756e-12	5.745969967947951
ENSG00000139675	3.3176792847075756e-12	7.954888892203183
ENSG00000271239	3.3529395791934222e-12	2.454721145147106
ENSG00000144460	3.352939579193458e-12	6.373480911456698
ENSG00000104783	3.352939579193458e-12	8.594062434022552
ENSG00000248890	3.4609421245829067e-12	5.672560726237343
ENSG00000259668	3.4976961869294685e-12	5.788910928414869
ENSG00000079974	3.5348332813868926e-12	8.510053608947999
ENSG00000227484	3.648582083647302e-12	4.672353468222136
ENSG00000267731	3.687290829995327e-12	6.142137567996959
ENSG00000250692	3.805851514870055e-12	3.9285249629954535
ENSG00000140948	3.84619707103074e-12	8.598232372708253
ENSG00000120306	3.84619707103074e-12	8.679570690726283
ENSG00000140688	3.928151535177249e-12	8.838077388076647
ENSG00000152377	3.928151535177277e-12	5.332039810627663
ENSG00000100024	4.054306444408175e-12	5.6090838193789985
ENSG00000165474	4.0972351963313935e-12	7.640260584239588
ENSG00000140548	4.140609964307086e-12	8.697474346149932
ENSG00000147121	4.27345601118076e-12	8.292326493283012
ENSG00000250050	4.457109076931876e-12	6.194199103842863
ENSG00000265666	4.648501426857808e-12	6.19155461615396
ENSG00000147862	4.697595932429326e-12	5.860264637317877
ENSG00000207342	4.697595932429326e-12	4.22422715204732
ENSG00000111276	4.797316278029423e-12	8.87897718357767
ENSG00000088305	4.8479525018937666e-12	7.766474507142291
ENSG00000228038	4.847952501893801e-12	4.2963086764973255
ENSG00000257241	4.847952501893801e-12	3.2131161375527215
ENSG00000155886	4.847952501893801e-12	5.2018561293738115
ENSG00000182050	5.003028769679482e-12	7.167199771693594
ENSG00000087008	5.162969865609563e-12	8.359357117185809
ENSG00000116754	5.217390347749421e-12	8.900970818551418
ENSG00000271895	5.27237358679551e-12	7.879165676735842
ENSG00000117616	5.3279252855457e-12	8.88870087990111
ENSG00000145700	5.384051203358234e-12	7.600320225566671
ENSG00000236901	5.498049019697949e-12	8.72456046577741
ENSG00000184682	5.614414262844823e-12	7.829359080372398
ENSG00000140961	5.673499684612675e-12	7.235041967066957
ENSG00000110876	5.7331951004202645e-12	8.896880839001316
ENSG00000259527	5.7331951004202645e-12	6.261165768251321
ENSG00000247746	5.793506681190418e-12	7.299694243796162
ENSG00000105426	5.793506681190418e-12	7.374661889758878
ENSG00000165533	5.854440658939778e-12	8.33302206491878
ENSG00000249947	5.916003327369666e-12	5.702844418549004
ENSG00000235703	5.916003327369666e-12	8.604868594585218
ENSG00000167861	5.916003327369666e-12	8.909150777651623
ENSG00000205542	5.978201042462843e-12	8.88870087990111
ENSG00000168081	6.168668974458716e-12	8.753190322628125
ENSG00000225579	6.233471702860003e-12	7.167350782520028
ENSG00000257704	6.233471702860047e-12	7.81279493830673
ENSG00000174013	6.8475697074944e-12	8.698476851253556
ENSG00000172575	6.8475697074944e-12	8.598826430081369
ENSG00000133773	6.8475697074944e-12	8.787453896252181
ENSG00000181381	6.91936180084581e-12	8.297090489341828
ENSG00000268536	6.9193618008458596e-12	4.428884739215048
ENSG00000226851	7.139197609127818e-12	6.059431925847891
ENSG00000214575	7.213987761044175e-12	3.3917801225879334
ENSG00000124785	7.3658812405383e-12	7.241633471537351
ENSG00000149256	7.3658812405383e-12	7.977493843851891
ENSG00000250132	7.365881240538351e-12	6.818991833375498
ENSG00000163754	7.443000116237007e-12	8.847801084400087
ENSG00000148411	7.443000116237087e-12	8.003326020632565
ENSG00000174684	7.443000116237087e-12	8.6882119228105
ENSG00000111859	7.759474850434213e-12	8.874887204027566
ENSG00000112541	7.759474850434213e-12	5.182284071742916
ENSG00000137824	7.840633767103452e-12	8.842167367626747
ENSG00000113600	7.840633767103452e-12	3.6037137695758603
ENSG00000101452	8.005457594635044e-12	8.413899109952796
ENSG00000174373	8.005457594635044e-12	8.74092038397782
ENSG00000273464	8.0891393206232e-12	4.6504005122387175
ENSG00000213516	8.173678936059677e-12	8.555247607864379
ENSG00000249198	8.25908505652394e-12	2.1373580831509273
ENSG00000227028	8.345366382243561e-12	6.3315962188946076
ENSG00000100105	8.432531698906132e-12	8.627403461678579
ENSG00000167178	8.60954988004091e-12	6.439515932269664
ENSG00000219626	8.699420750608554e-12	7.710849712550856
ENSG00000115966	9.068196988796755e-12	8.794090118129148
ENSG00000179029	9.354799987754684e-12	8.587301947415927
ENSG00000109118	9.452294338223956e-12	8.816083753102896
ENSG00000173153	9.45229433822399e-12	8.793087613025522
ENSG00000131386	9.650282187522916e-12	6.24269264315928
ENSG00000085465	1.0163219192518889e-11	8.096184564861263
ENSG00000067191	1.0163219192518889e-11	7.474773265286411
ENSG00000183615	1.0163219192518889e-11	6.037158972861043
ENSG00000174171	1.037579875091409e-11	8.224934635527626
ENSG00000182196	1.037579875091409e-11	6.2095650570224645
ENSG00000112378	1.0814122762855297e-11	8.88870087990111
ENSG00000225603	1.0926510743556276e-11	3.417128728931513
ENSG00000257954	1.1040043990151002e-11	6.7285457364988766
ENSG00000254029	1.104004399015108e-11	4.0020625005043575
ENSG00000201151	1.1154733932341121e-11	4.211876158705436
ENSG00000149346	1.1154733932341121e-11	7.208256526981853
ENSG00000135074	1.1270592111389868e-11	8.892790859451214
ENSG00000233834	1.1270592111389868e-11	8.04795591675191
ENSG00000169894	1.1505859909318581e-11	3.7445995722262846
ENSG00000177096	1.1625293178156049e-11	8.413614926951942
ENSG00000163517	1.1745941985944112e-11	7.790135806483712
ENSG00000094804	1.1745941985944112e-11	8.624573036350863
ENSG00000136710	1.1867818447906412e-11	8.631954714212696
ENSG00000206965	1.1990934797358688e-11	5.003950498974898
ENSG00000162267	1.2115303386833308e-11	6.6435481327315244
ENSG00000131943	1.2115303386833308e-11	8.705113073130525
ENSG00000081760	1.2367847298876661e-11	8.691299397256977
ENSG00000139668	1.262555143198993e-11	8.287695281613296
ENSG00000154359	1.2888519015291243e-11	8.74501036352792
ENSG00000072778	1.2888519015291243e-11	8.92142071630193
ENSG00000127418	1.2888519015291243e-11	8.700020588476796
ENSG00000091651	1.3156855296904477e-11	7.909115304533935
ENSG00000124357	1.3156855296904477e-11	8.838077388076647
ENSG00000112309	1.3156855296904477e-11	6.792832860505941
ENSG00000105649	1.329307015116034e-11	7.6056370140814815
ENSG00000186153	1.343066758250656e-11	8.477537996412437
ENSG00000104611	1.3569661332086615e-11	6.8408563752892295
ENSG00000160602	1.3710065274589292e-11	8.551157628314275
ENSG00000261604	1.3851893419514894e-11	5.99082891555594
ENSG00000008256	1.4139879036379484e-11	7.860715177817003
ENSG00000165288	1.4286065212946768e-11	8.663672045509887
ENSG00000232224	1.428606521294692e-11	6.896199724829841
ENSG00000187210	1.428606521294692e-11	8.121451283924094
ENSG00000137338	1.428606521294692e-11	8.24633421312826
ENSG00000257178	1.4733572383011964e-11	2.428506651621906
ENSG00000182154	1.4733572383011964e-11	8.782361411598453
ENSG00000202515	1.488577380665255e-11	4.698465535063124
ENSG00000262410	1.5039516517911856e-11	6.464330614709839
ENSG00000088836	1.5039516517911856e-11	7.122446235814941
ENSG00000126249	1.5039516517911856e-11	8.118852216343726
ENSG00000183688	1.5351687078609832e-11	8.746811149869917
ENSG00000231856	1.5351687078609887e-11	6.018229392743305
ENSG00000186364	1.551014593747453e-11	8.123536253266945
ENSG00000211681	1.5670208105626208e-11	2.2685966124426185
ENSG00000075568	1.583188946590274e-11	8.88461090035101
ENSG00000245904	1.6326809844054063e-11	6.78983687551906
ENSG00000171813	1.6326809844054063e-11	8.511801570036493
ENSG00000147955	1.666515089842886e-11	8.876430941250804
ENSG00000187653	1.7010363199424244e-11	6.928671299836725
ENSG00000214870	1.7541364743565956e-11	7.095935110900337
ENSG00000066455	1.7541364743565956e-11	8.824263712203102
ENSG00000163815	1.7541364743566017e-11	5.554392499922455
ENSG00000236017	1.7721950537330134e-11	8.294464287879364
ENSG00000166743	1.7721950537330134e-11	5.041050763991507
ENSG00000226329	1.7904358541726208e-11	6.508733334456721
ENSG00000227719	1.7904358541726208e-11	6.19699397027971
ENSG00000256682	1.8274713356194368e-11	3.4581294207535827
ENSG00000120694	1.8274713356194368e-11	8.870797224477464
ENSG00000205771	1.8462696689336307e-11	6.596432410442361
ENSG00000139496	1.8462696689336307e-11	8.736830404427716
ENSG00000159840	1.9038093250186577e-11	8.600237382915504
ENSG00000173578	1.9038093250186577e-11	8.607956069031694
ENSG00000114270	1.9038093250186577e-11	8.3639411149776
ENSG00000186174	1.9233770577999635e-11	7.991698708154104
ENSG00000174885	1.9233770577999635e-11	7.494153701644768
ENSG00000185033	1.9233770577999635e-11	8.852893569053816
ENSG00000262089	1.943141907603477e-11	5.71838161221534
ENSG00000249550	1.9631058181535566e-11	6.6807586189629315
ENSG00000257815	1.9832707519096166e-11	7.677898518402688
ENSG00000249738	2.024211633611606e-11	3.6886606431172266
ENSG00000231079	2.024211633611606e-11	3.756328070089585
ENSG00000198482	2.0449916017456863e-11	8.33106426858945
ENSG00000088881	2.0659806338227096e-11	6.335618167944555
ENSG00000169733	2.0871807886531805e-11	8.63658592588241
ENSG00000115380	2.0871807886531953e-11	8.029885376760676
ENSG00000136933	2.0871807886531953e-11	8.696728890165064
ENSG00000133256	2.1085941448645766e-11	8.027097571270888
ENSG00000187790	2.1085941448645766e-11	8.284740591555922
ENSG00000232874	2.1085941448645766e-11	5.091329636889269
ENSG00000237879	2.1302228010873616e-11	2.5056442213711962
ENSG00000095752	2.130222801087369e-11	6.088272906074965
ENSG00000011021	2.1520688761428556e-11	8.554245102760754
ENSG00000090661	2.196421860130896e-11	8.680368971964654
ENSG00000170231	2.2189331093751185e-11	4.707207845469366
ENSG00000151229	2.218933109375134e-11	8.469899269431844
ENSG00000100479	2.2416704584633394e-11	7.545489566611202
ENSG00000176236	2.2646361300493908e-11	6.079124347071325
ENSG00000272599	2.2646361300493908e-11	5.548411770821146
ENSG00000173482	2.2646361300493908e-11	8.475961513931523
ENSG00000238213	2.2878323681416788e-11	3.5109675775051823
ENSG00000081320	2.2878323681416788e-11	8.90506079810152
ENSG00000213563	2.4073521166807117e-11	8.60003315905025
ENSG00000197696	2.431980099292143e-11	8.097736821743947
ENSG00000155592	2.4568549714417805e-11	8.078209469961461
ENSG00000026103	2.4568549714417805e-11	7.751374143164267
ENSG00000240440	2.4819791553360743e-11	3.102676739834525
ENSG00000197892	2.507355096404773e-11	8.825807449426337
ENSG00000120662	2.5588721492062883e-11	8.36970761614004
ENSG00000181291	2.5850182698800765e-11	4.435068573848069
ENSG00000162723	2.6114261660547448e-11	3.81091742739053
ENSG00000172365	2.6380984025747114e-11	3.4982000501343777
ENSG00000079841	2.6650375688412625e-11	7.349746996924108
ENSG00000107829	2.6650375688412625e-11	8.72456046577741
ENSG00000165837	2.6922462790415978e-11	5.208313177134287
ENSG00000150281	2.6922462790415978e-11	5.719064691177605
ENSG00000237316	2.7474829133139e-11	2.3863123318446298
ENSG00000188451	2.7755161917841625e-11	4.790043633891123
ENSG00000100697	2.7755161917841822e-11	8.84625734717685
ENSG00000258647	2.7755161917841822e-11	4.458878527791547
ENSG00000220008	2.8038297234585326e-11	5.045525755903411
ENSG00000258682	2.8613085391525227e-11	7.299108706082491
ENSG00000241014	2.8613085391525227e-11	7.530976520442759
ENSG00000101670	2.890479385299759e-11	6.798980884305439
ENSG00000054690	2.97975161037374e-11	6.807154781901218
ENSG00000168314	3.0101051649651747e-11	3.6028725834785336
ENSG00000234444	3.040761653440761e-11	8.487802924855492
ENSG00000270012	3.040761653440761e-11	7.619926093974064
ENSG00000179796	3.040761653440761e-11	2.605531207344624
ENSG00000089094	3.071724034053043e-11	8.653948349186447
ENSG00000272465	3.071724034053043e-11	4.743679018891509
ENSG00000159259	3.071724034053043e-11	7.8477526084353295
ENSG00000132475	3.1029952932792784e-11	8.925510695852033
ENSG00000223725	3.1029952932792784e-11	5.381515775435145
ENSG00000261435	3.1029952932792784e-11	5.018571507630961
ENSG00000101445	3.1029952932792784e-11	8.88870087990111
ENSG00000100445	3.134578446084124e-11	8.5281614882369
ENSG00000146276	3.264091304350087e-11	5.667531019535445
ENSG00000137806	3.364652898860876e-11	8.760367776624705
ENSG00000019485	3.364652898860876e-11	7.86146063380187
ENSG00000108296	3.398843246087517e-11	8.716380506677204
ENSG00000114315	3.398843246087542e-11	6.439805616380181
ENSG00000225039	3.50346970693017e-11	4.762890465009976
ENSG00000049769	3.539041488413715e-11	7.955198766575444
ENSG00000252213	3.574967074299097e-11	2.3794638811876765
ENSG00000100836	3.574967074299122e-11	8.762914018951568
ENSG00000127586	3.574967074299122e-11	8.609499806254934
ENSG00000103275	3.6112499073243043e-11	8.729652950431136
ENSG00000080298	3.6112499073243043e-11	8.595144898261776
ENSG00000111445	3.647893462952224e-11	8.423285798021883
ENSG00000188452	3.6849012496736814e-11	8.864161002600497
ENSG00000203772	3.6849012496736814e-11	7.90940509891037
ENSG00000131051	3.722276809313819e-11	8.92142071630193
ENSG00000251136	3.722276809313819e-11	8.16095874081363
ENSG00000143847	3.722276809313845e-11	5.7815624083712605
ENSG00000241935	3.722276809313845e-11	7.177925922920565
ENSG00000130312	3.7981455831770063e-11	8.80381381445259
ENSG00000259088	3.836646050514589e-11	5.325985885451733
ENSG00000270589	3.836646050514589e-11	7.861579287155946
ENSG00000273056	3.8755287976314553e-11	5.447796395010931
ENSG00000204161	3.914797537712139e-11	7.669840458525647
ENSG00000172362	3.914797537712139e-11	3.4040085390547055
ENSG00000053900	3.914797537712139e-11	8.72865044532751
ENSG00000006756	3.99450802597621e-11	6.340980488683295
ENSG00000271975	3.99450802597621e-11	8.027328929018239
ENSG00000120280	4.075807931258518e-11	8.683376487275533
ENSG00000106571	4.1587282489905e-11	7.342497632189717
ENSG00000162664	4.243300564845254e-11	8.775183957601874
ENSG00000165819	4.286216256677779e-11	8.833987408526543
ENSG00000228991	4.286216256677779e-11	6.296453715484248
ENSG00000176092	4.3733271110176976e-11	5.074186813314757
ENSG00000144591	4.3733271110176976e-11	8.887157142677873
ENSG00000139679	4.417530550757072e-11	8.08934411911904
ENSG00000133328	4.462171582357094e-11	7.395707863917921
ENSG00000184205	4.552783409801196e-11	8.896880839001316
ENSG00000173825	4.598762800517368e-11	6.836719073986429
ENSG00000176903	4.598762800517368e-11	8.675480711176181
ENSG00000135473	4.598762800517368e-11	8.8723409617007
ENSG00000123500	4.598762800517368e-11	5.586694835495803
ENSG00000057468	4.598762800517385e-11	6.420588229488468
ENSG00000250331	4.598762800517385e-11	2.742547046915789
ENSG00000236204	4.645196973580504e-11	6.494905955434836
ENSG00000100722	4.645196973580504e-11	8.698476851253556
ENSG00000163249	4.645196973580504e-11	8.644765884982613
ENSG00000238001	4.6451969735805206e-11	2.922239815305941
ENSG00000223704	4.7394473069247885e-11	7.575471939666973
ENSG00000040199	4.787272391592954e-11	8.790000138579044
ENSG00000238063	4.787272391592954e-11	5.219243690569144
ENSG00000170949	4.7872723915929874e-11	8.749100343078021
ENSG00000228510	4.8355701081512725e-11	5.078976311523678
ENSG00000248866	4.8355701081512725e-11	7.7345913086131
ENSG00000148303	4.8843450248281464e-11	8.933690654952235
ENSG00000214193	4.933601752970182e-11	7.735099795475035
ENSG00000136758	4.9833449474391433e-11	8.88870087990111
ENSG00000120688	5.0335793070117844e-11	8.217163124157933
ENSG00000256092	5.0335793070117844e-11	7.470027883450245
ENSG00000236444	5.13554053857876e-11	4.443632115910247
ENSG00000259761	5.187277031355714e-11	3.368881719050992
ENSG00000131979	5.345568698984107e-11	8.461976359450398
ENSG00000129315	5.345568698984107e-11	8.811993773552793
ENSG00000086288	5.399376554641197e-11	5.502085883086383
ENSG00000272717	5.453714795794332e-11	6.044626368273081
ENSG00000237940	5.453714795794332e-11	7.93046318506902
ENSG00000234862	5.508588535071049e-11	3.101445428566968
ENSG00000226957	5.6199631995473194e-11	2.819752972682273
ENSG00000146066	5.6199631995473194e-11	8.802811309348963
ENSG00000228649	5.676474592372125e-11	7.7287533679745035
ENSG00000176399	5.676474592372165e-11	6.629826674938796
ENSG00000185518	5.733542419465908e-11	7.080426887675539
ENSG00000266601	5.733542419465908e-11	4.6828115176103235
ENSG00000076685	5.7911720385104385e-11	8.669305762283228
ENSG00000143199	5.849368857554712e-11	6.08785733701438
ENSG00000255397	5.849368857554753e-11	5.593589089947348
ENSG00000226113	6.149053818662165e-11	3.3178604222463957
ENSG00000163431	6.149053818662165e-11	5.184047806408247
ENSG00000163746	6.399582089669969e-11	4.072239761463499
ENSG00000259384	6.399582089670016e-11	6.522172538426073
ENSG00000232633	6.528567592904498e-11	4.9570751165922635
ENSG00000100600	6.528567592904498e-11	8.817627490326135
ENSG00000099910	6.528567592904567e-11	8.566310817545807
ENSG00000263326	6.528567592904567e-11	3.876337912337086
ENSG00000141002	6.528567592904567e-11	8.855981043500291
ENSG00000188004	6.660097942304486e-11	6.011396679564777
ENSG00000176928	6.660097942304486e-11	7.563251973257045
ENSG00000212293	6.794222218525342e-11	4.242677477617196
ENSG00000253328	6.862272669047105e-11	4.547212404204209
ENSG00000273183	6.862272669047105e-11	5.462851286763081
ENSG00000244061	7.14121181276783e-11	5.481583899764251
ENSG00000134339	7.212663374058919e-11	4.359553335811049
ENSG00000214160	7.284814834491426e-11	8.842167367626747
ENSG00000132846	7.431244325683637e-11	8.620767239801614
ENSG00000189403	7.431244325683637e-11	8.917330736751827
ENSG00000144792	7.505535950094555e-11	7.6334499754711755
ENSG00000149716	7.505535950094555e-11	8.655492086409684
ENSG00000226926	7.656307418301116e-11	4.491684800492757
ENSG00000113272	7.656307418301116e-11	8.67902945860667
ENSG00000257426	7.656307418301116e-11	2.298658390110854
ENSG00000268785	7.732801240288271e-11	4.590382070104373
ENSG00000008282	7.810043215191121e-11	8.843711104849987
ENSG00000246263	7.810043215191121e-11	7.866453079324171
ENSG00000273032	7.810043215191148e-11	7.175211667838163
ENSG00000249353	7.888040496294967e-11	7.7713683793063435
ENSG00000267166	7.888040496294967e-11	7.022665876078458
ENSG00000225742	7.966800303638655e-11	4.067350105903317
ENSG00000112561	8.046329924621288e-11	8.71174929500749
ENSG00000134716	8.046329924621345e-11	8.512342802156105
ENSG00000121075	8.207728097578986e-11	3.804123276352293
ENSG00000140398	8.289611566689943e-11	8.797177592575624
ENSG00000132026	8.289611566689943e-11	4.490871452704156
ENSG00000134443	8.289611566689943e-11	3.00381543886874
ENSG00000012983	8.37229468496347e-11	8.7761864627055
ENSG00000171159	8.455785085891456e-11	8.780817674375214
ENSG00000188649	8.540090474081367e-11	3.4526965520283
ENSG00000138658	8.625218625901556e-11	8.541975164110447
ENSG00000260910	8.711177390132221e-11	7.240228761874264
ENSG00000172687	8.797974688622312e-11	6.305871206931514
ENSG00000118922	8.797974688622312e-11	8.674398246936956
ENSG00000230970	8.885618516951935e-11	1.966825937794828
ENSG00000237672	8.885618516951935e-11	5.8500771094649116
ENSG00000029363	8.885618516951935e-11	8.913240757201724
ENSG00000217555	8.974116945101107e-11	7.720606491717196
ENSG00000228300	9.063478118123695e-11	8.827351186649578
ENSG00000106804	9.06347811812376e-11	8.241294553728036
ENSG00000126216	9.06347811812376e-11	8.667557801194734
ENSG00000118762	9.153710256827822e-11	8.80381381445259
ENSG00000135299	9.244821658462031e-11	8.399748425824894
ENSG00000254777	9.336820697408066e-11	7.014782622507865
ENSG00000261363	9.336820697408066e-11	2.1515048147979456
ENSG00000225783	9.336820697408066e-11	8.869253487254225
ENSG00000149485	9.336820697408066e-11	8.042963471229607
ENSG00000172717	9.429715825878091e-11	6.358447380805371
ENSG00000229137	9.523515574620589e-11	3.754734043670398
ENSG00000116652	9.523515574620656e-11	6.294006698597268
ENSG00000250033	9.523515574620656e-11	5.894401465900058
ENSG00000086848	9.907934176002116e-11	8.6161360281319
ENSG00000255931	1.0006387786179314e-10	4.808736392747373
ENSG00000158966	1.0006387786179314e-10	6.512750705540845
ENSG00000138670	1.0006387786179349e-10	8.790000138579044
ENSG00000263080	1.0105798890607626e-10	3.065162665924115
ENSG00000080644	1.0105798890607626e-10	3.9395421283247556
ENSG00000205323	1.0206176590038476e-10	6.139582954211543
ENSG00000164684	1.051320153643299e-10	6.630672410548549
ENSG00000226352	1.0722888489365625e-10	5.339096932741788
ENSG00000187151	1.0722888489365625e-10	4.643968494889876
ENSG00000134153	1.0829261654692305e-10	8.896880839001316
ENSG00000213612	1.0936667526621617e-10	5.154488487598103
ENSG00000183833	1.0936667526621656e-10	7.637672304773796
ENSG00000159588	1.0936667526621656e-10	6.792914167812447
ENSG00000251301	1.1265179812955348e-10	8.771093978051772
ENSG00000213865	1.1603344660343412e-10	7.823316915868545
ENSG00000244398	1.1603344660343495e-10	8.364482347097212
ENSG00000130518	1.1718258949310159e-10	8.385393517831737
ENSG00000138621	1.1718258949310327e-10	8.829897428976441
ENSG00000025770	1.183428691175182e-10	8.825807449426337
ENSG00000197122	1.183428691175182e-10	8.813537510776033
ENSG00000121057	1.1951439094128436e-10	8.839621125299884
ENSG00000105185	1.1951439094128436e-10	8.860071023050395
ENSG00000179674	1.2069726140330788e-10	2.8219765257910034
ENSG00000113645	1.243150438070847e-10	6.786993381975669
ENSG00000052850	1.243150438070847e-10	4.658260403857479
ENSG00000118518	1.243150438070847e-10	8.750102848181648
ENSG00000168781	1.243150438070847e-10	8.565512536307434
ENSG00000132199	1.243150438070847e-10	8.806901288899066
ENSG00000166435	1.2554439300558472e-10	8.761370281728329
ENSG00000171766	1.2678563796083275e-10	8.801267572125727
ENSG00000242615	1.2678563796083275e-10	5.393669435433634
ENSG00000132357	1.2678563796083275e-10	7.50073387295005
ENSG00000102760	1.2803889114428542e-10	8.813537510776033
ENSG00000234902	1.2803889114428542e-10	4.889274744740294
ENSG00000228852	1.2803889114428542e-10	5.399966070432196
ENSG00000164197	1.3058187727735347e-10	6.467073655993997
ENSG00000257392	1.3058187727735347e-10	2.212593750858825
ENSG00000143772	1.305818772773544e-10	8.807903794002693
ENSG00000186051	1.3187184039360964e-10	4.690463914089563
ENSG00000065183	1.3317427209022974e-10	8.78336391670208
ENSG00000101400	1.344892901190029e-10	8.400626666198864
ENSG00000130244	1.3448929011900338e-10	8.60332485736198
ENSG00000079337	1.3581701331639137e-10	8.833987408526543
ENSG00000215481	1.3581701331639137e-10	5.819487246835451
ENSG00000184293	1.4125737303145369e-10	8.677485721383432
ENSG00000178607	1.4125737303145369e-10	8.92142071630193
ENSG00000100503	1.4265044326754278e-10	8.839621125299884
ENSG00000089505	1.4547703499362655e-10	5.528528805253692
ENSG00000183831	1.4691081106093625e-10	6.253468382148829
ENSG00000268040	1.5428969114702034e-10	6.0802979051932535
ENSG00000197415	1.558083956250353e-10	6.794913346522685
ENSG00000231566	1.558083956250353e-10	3.303066384961569
ENSG00000112029	1.5580839562503586e-10	8.336907820603626
ENSG00000226699	1.588898162384576e-10	4.390820632815029
ENSG00000136717	1.6203084253732584e-10	8.74092038397782
ENSG00000269837	1.6362405889709193e-10	8.076665732738224
ENSG00000236609	1.6362405889709252e-10	6.278954361382364
ENSG00000116183	1.636240588970937e-10	6.6069038464273815
ENSG00000138376	1.6523260055066839e-10	8.584214472969451
ENSG00000139116	1.6523260055066839e-10	8.704110568026897
ENSG00000225077	1.6849623704622097e-10	5.7703622813238304
ENSG00000133065	1.6849623704622097e-10	8.787453896252181
ENSG00000010282	1.6849623704622097e-10	2.606712864814107
ENSG00000264539	1.718229199020363e-10	4.236582201887872
ENSG00000267708	1.7351027454220264e-10	3.5194277895047494
ENSG00000204314	1.7351027454220264e-10	5.675873958192999
ENSG00000230424	1.7521383848458514e-10	5.456870762693574
ENSG00000166582	1.7693376382066433e-10	7.690822731151103
ENSG00000233922	1.804233140095728e-10	6.60946474560672
ENSG00000083067	1.8219325005237444e-10	6.695988151556609
ENSG00000074054	1.83980169893918e-10	8.816083753102896
ENSG00000158352	1.8578423270799148e-10	5.775305992925686
ENSG00000125247	1.8578423270799148e-10	8.54961389109104
ENSG00000144619	1.8578423270799148e-10	7.826318819803841
ENSG00000204580	1.876055991228715e-10	8.569602515857536
ENSG00000261505	1.876055991228715e-10	8.053412543542091
ENSG00000229373	1.894444312342585e-10	5.071961586284337
ENSG00000225492	1.8944443123425985e-10	6.083484308825649
ENSG00000151012	1.9130089261831715e-10	8.607414836912083
ENSG00000120889	1.9317514834482796e-10	8.76546026127843
ENSG00000156802	1.950673649904714e-10	8.637588430986037
ENSG00000213672	1.9697771065219387e-10	8.625859724455342
ENSG00000139219	1.9697771065219387e-10	4.659106284613905
ENSG00000185513	1.9890635496071663e-10	8.65857956085616
ENSG00000088538	2.0085346909415638e-10	8.482887530184923
ENSG00000164175	2.0281922579174064e-10	4.454324703480737
ENSG00000237409	2.0680736572512724e-10	4.21259716583039
ENSG00000166278	2.0883010237026616e-10	8.321550407506843
ENSG00000232520	2.1293380464892203e-10	4.059220136435749
ENSG00000175048	2.1293380464892203e-10	8.820173732652998
ENSG00000171827	2.1293380464892203e-10	5.782335915828094
ENSG00000119723	2.1293380464892203e-10	8.026042240913759
ENSG00000196090	2.1293380464892203e-10	5.833915977388997
ENSG00000134109	2.1501513343850723e-10	8.913240757201724
ENSG00000158863	2.1501513343850723e-10	8.806360056779454
ENSG00000172508	2.1501513343850723e-10	8.24713249436663
ENSG00000231261	2.2354128072120955e-10	4.856687913371657
ENSG00000068383	2.257239670016405e-10	8.280597786752317
ENSG00000251537	2.3015206099837702e-10	4.168576914055897
ENSG00000165525	2.3015206099837947e-10	8.776727694825112
ENSG00000248564	2.3015206099837947e-10	3.1007050214070704
ENSG00000117308	2.3015206099837947e-10	8.336109539365257
ENSG00000118162	2.3239785915836965e-10	8.358307398204259
ENSG00000053371	2.3239785915836965e-10	8.465986379864901
ENSG00000071073	2.3239785915836965e-10	8.661125803183022
ENSG00000066248	2.3466508801461104e-10	4.278392817070638
ENSG00000182963	2.3466508801461104e-10	4.44575309410872
ENSG00000139352	2.3466508801461187e-10	6.673730128862656
ENSG00000259747	2.369539472515766e-10	6.324007155702257
ENSG00000120685	2.369539472515791e-10	8.815081247999272
ENSG00000226124	2.4159736468913976e-10	7.079148233127453
ENSG00000152556	2.4395233139044114e-10	8.835531145749782
ENSG00000187479	2.4395233139044114e-10	8.293000509791726
ENSG00000169692	2.4395233139044114e-10	8.439692930100215
ENSG00000019505	2.463297455063304e-10	4.331029648693024
ENSG00000134884	2.511527535312245e-10	8.909150777651623
ENSG00000182378	2.511527535312245e-10	8.746012868631546
ENSG00000182944	2.511527535312245e-10	8.90506079810152
ENSG00000159712	2.5606808291288867e-10	6.0398280174701995
ENSG00000260253	2.585609059570211e-10	3.1794912153908608
ENSG00000251286	2.610774586586501e-10	2.313710745712319
ENSG00000215608	2.6107745865865105e-10	3.5401722712235624
ENSG00000151364	2.6361796155495906e-10	5.119440577372464
ENSG00000232295	2.6361796155495906e-10	5.3085977704542735
ENSG00000166432	2.6618263718058666e-10	8.866707244927362
ENSG00000234332	2.6618263718058666e-10	4.021308486477732
ENSG00000267390	2.6618263718058666e-10	6.912505779890258
ENSG00000254539	2.687717100852407e-10	5.56897971294932
ENSG00000133997	2.7402395611234347e-10	8.526954759268019
ENSG00000172828	2.7402395611234347e-10	7.770313048949218
ENSG00000138834	2.7402395611234347e-10	8.892790859451214
ENSG00000164743	2.766875885699577e-10	4.713169540639418
ENSG00000156876	2.8209103633618136e-10	8.063003455476432
ENSG00000170525	2.848313235570489e-10	8.72865044532751
ENSG00000135736	2.848313235570489e-10	8.524612740806411
ENSG00000111860	2.848313235570489e-10	8.7122905271271
ENSG00000141316	2.84831323557051e-10	5.678363562412388
ENSG00000229791	2.8759763783629756e-10	4.09972999081731
ENSG00000259436	2.8759763783629756e-10	8.074033919900181
ENSG00000100211	2.9320931503770446e-10	7.988097135470111
ENSG00000228376	2.932093150377066e-10	3.040954488827077
ENSG00000214944	2.932093150377066e-10	6.574899269639539
ENSG00000144354	2.9605516716369963e-10	5.5245894058361795
ENSG00000125531	2.9605516716369963e-10	5.060400158606021
ENSG00000169021	3.047557594616472e-10	8.817627490326135
ENSG00000119711	3.077111436095733e-10	8.764457756174805
ENSG00000127334	3.077111436095733e-10	8.617679765355138
ENSG00000227857	3.077111436095733e-10	4.224632143918518
ENSG00000117525	3.1069454752386797e-10	7.153789219560106
ENSG00000270972	3.1674645422965186e-10	6.450944512017132
ENSG00000234043	3.1674645422965186e-10	5.740254898883751
ENSG00000252421	3.2291358224034005e-10	2.018202171232968
ENSG00000176845	3.2604102170857675e-10	8.150959381148779
ENSG00000167614	3.2919807228858794e-10	7.044890506083512
ENSG00000139505	3.2919807228859027e-10	8.768547735724908
ENSG00000109381	3.323850076305248e-10	8.757280302178225
ENSG00000152518	3.388496395414663e-10	8.917330736751827
ENSG00000229728	3.388496395414663e-10	5.413065676413393
ENSG00000115286	3.4212789581635196e-10	8.787453896252181
ENSG00000254509	3.555538378475035e-10	5.561764822603707
ENSG00000139112	3.589900029247968e-10	8.847801084400087
ENSG00000221164	3.589900029247968e-10	5.247553115042013
ENSG00000231898	3.6245862911431523e-10	3.2422451579262783
ENSG00000266538	3.6245862911431523e-10	6.614338569525671
ENSG00000223486	3.659600156972201e-10	3.064798826052184
ENSG00000169230	3.659600156972201e-10	8.781820179478839
ENSG00000268852	3.659600156972201e-10	6.93877387586876
ENSG00000235036	3.730622806307971e-10	5.009618032723889
ENSG00000271086	3.802992461565971e-10	4.591807103204248
ENSG00000237864	3.802992461565971e-10	5.532308702516753
ENSG00000167889	3.839690188258157e-10	5.324403205210058
ENSG00000263443	3.839690188258157e-10	2.6498369643711146
ENSG00000165487	3.876734048495481e-10	8.705113073130525
ENSG00000172661	3.914127228240192e-10	8.65503081342567
ENSG00000234891	3.9899744331687275e-10	2.2288933797865784
ENSG00000256885	4.02843497409374e-10	7.4245659502491685
ENSG00000267067	4.1064464417165157e-10	5.51506912256756
ENSG00000188282	4.106446441716574e-10	7.477407078203319
ENSG00000119333	4.1859341150513644e-10	8.716380506677204
ENSG00000142765	4.1859341150513644e-10	8.88870087990111
ENSG00000169683	4.226240025952397e-10	8.672393236729706
ENSG00000163686	4.266925245704553e-10	8.188124819576707
ENSG00000198521	4.3079932573639366e-10	6.874600117924347
ENSG00000261777	4.3079932573639366e-10	5.978968923845792
ENSG00000233303	4.349447575136022e-10	2.1705128247452037
ENSG00000179133	4.349447575136022e-10	2.915137308275163
ENSG00000167136	4.349447575136053e-10	7.697358913896644
ENSG00000174776	4.391291744646468e-10	4.4276833424968345
ENSG00000170915	4.391291744646499e-10	6.890896697445694
ENSG00000224462	4.4335293432138927e-10	3.0639200985557924
ENSG00000230829	4.476163980125165e-10	4.656485196950589
ENSG00000162511	4.5626389676369844e-10	8.843169872730375
ENSG00000134453	4.5626389676369844e-10	8.86261726537726
ENSG00000187446	4.606486699163069e-10	8.842167367626747
ENSG00000113732	4.650746231451275e-10	8.88870087990111
ENSG00000151694	4.650746231451308e-10	8.703569335907286
ENSG00000251580	4.650746231451308e-10	4.7670566855177565
ENSG00000198894	4.695421337841214e-10	8.60412313860035
ENSG00000058668	4.740515825341602e-10	8.865163507704125
ENSG00000171119	4.786033534922739e-10	5.874597894358908
ENSG00000077458	4.786033534922739e-10	8.755736564954988
ENSG00000162882	4.831978341809992e-10	6.616817772681577
ENSG00000272048	4.831978341809992e-10	5.828277506441911
ENSG00000115604	4.831978341810027e-10	6.943096880978133
ENSG00000160867	4.878354155781658e-10	7.394299056607323
ENSG00000196741	4.925164921467422e-10	6.64778240644382
ENSG00000007129	4.925164921467422e-10	8.775183957601874
ENSG00000162599	4.925164921467439e-10	8.187650881330844
ENSG00000156206	4.925164921467439e-10	4.624424163399308
ENSG00000115525	5.068246904238186e-10	8.829897428976441
ENSG00000251893	5.116837630729031e-10	1.31354283892624
ENSG00000109466	5.165883565511329e-10	8.525331062909183
ENSG00000143554	5.215388868752693e-10	8.757280302178225
ENSG00000089916	5.265357737639299e-10	8.801267572125727
ENSG00000153936	5.265357737639299e-10	8.819171227549372
ENSG00000151615	5.315794406695606e-10	3.363868243182256
ENSG00000101977	5.315794406695606e-10	6.289753404132883
ENSG00000119661	5.315794406695606e-10	8.284146534182806
ENSG00000121741	5.315794406695606e-10	8.851891063950191
ENSG00000137124	5.366703148107173e-10	8.654489581306057
ENSG00000205763	5.418088272046009e-10	7.174315830577129
ENSG00000105220	5.469954126998597e-10	8.892790859451214
ENSG00000199899	5.469954126998617e-10	1.2320848759873457
ENSG00000233461	5.522305100096908e-10	7.501215630554089
ENSG00000127743	5.522305100096908e-10	3.390112992600059
ENSG00000268218	5.522305100096947e-10	7.560134606566015
ENSG00000164877	5.522305100096947e-10	7.966076366614265
ENSG00000197254	5.628480144489279e-10	2.5634282366332624
ENSG00000151773	5.682313186290535e-10	7.793580369180374
ENSG00000143179	5.682313186290535e-10	8.86261726537726
ENSG00000248458	5.682313186290535e-10	4.724132881203904
ENSG00000272140	5.736649287932844e-10	7.515790585953555
ENSG00000236871	5.736649287932844e-10	8.21541516306944
ENSG00000253347	5.736649287932844e-10	3.4974121698109197
ENSG00000134444	5.791493034835262e-10	8.807903794002693
ENSG00000253924	5.846849053106014e-10	3.1697770539834793
ENSG00000129474	5.846849053106014e-10	6.578396178394864
ENSG00000226918	5.846849053106014e-10	4.0700014279957015
ENSG00000116001	5.902722009893477e-10	8.8723409617007
ENSG00000129460	5.959116613739536e-10	8.726104203000647
ENSG00000217801	5.959116613739536e-10	6.477671963013767
ENSG00000202078	5.959116613739536e-10	4.56047010362311
ENSG00000150764	5.959116613739557e-10	8.024888337198382
ENSG00000228109	6.016037614936326e-10	7.834578738039646
ENSG00000107614	6.016037614936326e-10	8.338860005557375
ENSG00000105369	6.016037614936326e-10	8.851891063950191
ENSG00000244055	6.131478021461814e-10	5.481788714409385
ENSG00000171241	6.131478021461814e-10	8.445075209130376
ENSG00000170091	6.131478021461814e-10	6.9920103516549865
ENSG00000126777	6.190007139376449e-10	8.896880839001316
ENSG00000137634	6.190007139376449e-10	8.744264907543052
ENSG00000260990	6.24908208054812e-10	5.548329409509591
ENSG00000011198	6.308707809473143e-10	8.416188303160903
ENSG00000185483	6.308707809473143e-10	5.663763713169393
ENSG00000110057	6.368889334601019e-10	8.909150777651623
ENSG00000008513	6.368889334601042e-10	8.73783290953134
ENSG00000165169	6.429631708711861e-10	8.72865044532751
ENSG00000177425	6.490940029297567e-10	8.724019233657796
ENSG00000148357	6.490940029297567e-10	4.853789294889903
ENSG00000136881	6.490940029297567e-10	4.863978189450943
ENSG00000123870	6.490940029297567e-10	7.260688534205027
ENSG00000228013	6.552819438946275e-10	6.659819204539281
ENSG00000258900	6.552819438946299e-10	5.923876388685968
ENSG00000249717	6.552819438946299e-10	6.12734941402378
ENSG00000170775	6.615275125729547e-10	7.899258823821391
ENSG00000104812	6.615275125729547e-10	8.797177592575624
ENSG00000257242	6.678312323592856e-10	7.980301398502187
ENSG00000263400	6.806152420079432e-10	5.569528637203471
ENSG00000269165	6.936382532502927e-10	5.836102302926459
ENSG00000143013	7.002407428300859e-10	8.88870087990111
ENSG00000130856	7.069046224497175e-10	8.497446662043336
ENSG00000128567	7.069046224497251e-10	8.370293153853714
ENSG00000243926	7.272701924272486e-10	5.58071961473062
ENSG00000188676	7.341852478137178e-10	4.539523072670289
ENSG00000163817	7.411645259201651e-10	5.242858617161037
ENSG00000146216	7.411645259201651e-10	5.748127690869156
ENSG00000107187	7.482086083579413e-10	4.775013618092958
ENSG00000181523	7.482086083579413e-10	8.722475496434559
ENSG00000157978	7.482086083579413e-10	8.844713609953612
ENSG00000102387	7.553180818641705e-10	6.102583309722196
ENSG00000182319	7.553180818641759e-10	7.002128769298113
ENSG00000136153	7.624935383456205e-10	8.202941000553878
ENSG00000064692	7.62493538345626e-10	4.719902979575094
ENSG00000186583	7.770447939750212e-10	6.537207364651268
ENSG00000118816	7.844218031844402e-10	8.92142071630193
ENSG00000236305	7.844218031844458e-10	5.966208515918985
ENSG00000148123	7.91867215582286e-10	3.0950220887387996
ENSG00000181798	7.918672155822973e-10	7.149443319079198
ENSG00000177406	7.993816495941397e-10	8.370116063870553
ENSG00000238061	8.069657290860265e-10	6.012968632070052
ENSG00000165168	8.069657290860265e-10	8.88461090035101
ENSG00000129484	8.069657290860265e-10	8.732740424877614
ENSG00000162913	8.146200834109964e-10	6.272085975622745
ENSG00000203729	8.223453474558465e-10	3.045993847548198
ENSG00000177426	8.301421616884569e-10	7.005779826035674
ENSG00000262703	8.380111722053377e-10	3.7120643409127316
ENSG00000188747	8.539683949097643e-10	8.423622806276239
ENSG00000160062	8.620579278677833e-10	7.667593767553201
ENSG00000196405	8.70222298749018e-10	8.75653484619336
ENSG00000106785	8.70222298749018e-10	8.73428416210085
ENSG00000173681	8.784621825215056e-10	8.470360542415857
ENSG00000102908	8.867782600760376e-10	8.788456401355807
ENSG00000102572	9.121905542434173e-10	8.811993773552793
ENSG00000120337	9.208183360635165e-10	3.7481586450212565
ENSG00000171621	9.208183360635263e-10	6.922696508635709
ENSG00000116273	9.383136837777052e-10	8.42691450458797
ENSG00000235159	9.383136837777052e-10	4.706779313056065
ENSG00000116574	9.471826909591563e-10	7.817712136335699
ENSG00000205143	9.471826909591563e-10	5.15732289588722
ENSG00000144410	9.561335584096744e-10	5.176554588367051
ENSG00000238105	9.561335584096744e-10	8.757280302178225
ENSG00000119912	9.651670226454301e-10	8.854437306277056
ENSG00000120690	9.927704582489718e-10	8.8723409617007
ENSG00000198830	1.0021418045370544e-09	8.90506079810152
ENSG00000246863	1.0021418045370614e-09	5.766989725132982
ENSG00000134996	1.0115995279873766e-09	8.821717469876237
ENSG00000261254	1.0115995279873766e-09	6.719206027103178
ENSG00000169583	1.0211444046241704e-09	5.859671910826538
ENSG00000147536	1.0211444046241704e-09	7.368381646900692
ENSG00000197363	1.0211444046241704e-09	8.34508777970383
ENSG00000112679	1.0307772172533253e-09	8.909150777651623
ENSG00000271105	1.0307772172533253e-09	3.437129175218766
ENSG00000250903	1.0404987555198377e-09	8.509716600693642
ENSG00000132781	1.0404987555198377e-09	8.514347812363356
ENSG00000196998	1.0503098159658138e-09	8.762914018951568
ENSG00000127720	1.0702037244013583e-09	8.152521732594668
ENSG00000171735	1.0802882004891219e-09	8.455544361438687
ENSG00000204282	1.0802882004891219e-09	7.458062207796619
ENSG00000160051	1.0904654550721074e-09	7.6724820283416735
ENSG00000027697	1.100736320064377e-09	8.87743344635443
ENSG00000136367	1.100736320064377e-09	6.744014749063467
ENSG00000167992	1.100736320064377e-09	7.203628443578958
ENSG00000083535	1.1111016346350638e-09	8.328727861503422
ENSG00000220785	1.1215622452697915e-09	8.390077554754956
ENSG00000221923	1.1215622452697915e-09	7.3255563451405274
ENSG00000259891	1.1215622452697957e-09	6.899906106854816
ENSG00000248780	1.1215622452697957e-09	2.6768792143595856
ENSG00000186907	1.1321190058325319e-09	5.725387304935827
ENSG00000178338	1.132119005832536e-09	8.442271917684755
ENSG00000251870	1.132119005832536e-09	3.141202523582624
ENSG00000204396	1.1427727776280043e-09	8.688753154930115
ENSG00000163947	1.153524429464548e-09	8.822719974979861
ENSG00000174444	1.153524429464548e-09	8.933690654952235
ENSG00000239779	1.164374837717625e-09	8.391027234605078
ENSG00000177839	1.1753248863936587e-09	8.240034999505651
ENSG00000215009	1.1753248863936587e-09	5.163687713089336
ENSG00000035720	1.1753248863936713e-09	8.831441166199681
ENSG00000159899	1.1863754671946011e-09	7.554216706791822
ENSG00000213918	1.2087818308465037e-09	8.56142255675733
ENSG00000136021	1.2201394361661532e-09	8.899427081328179
ENSG00000111271	1.2201394361661532e-09	8.692843134480217
ENSG00000129757	1.2316012186806908e-09	7.9829975969301135
ENSG00000185662	1.2431681095548129e-09	5.4131305884203265
ENSG00000115257	1.2431681095548129e-09	7.863906836997308
ENSG00000251992	1.2548410480466224e-09	4.819925476839801
ENSG00000188846	1.2548410480466224e-09	8.929600675402133
ENSG00000100360	1.2548410480466224e-09	8.713834264350341
ENSG00000171124	1.2666209815759333e-09	6.022459479542081
ENSG00000269963	1.2785088657929444e-09	6.601356882340548
ENSG00000162878	1.2785088657929444e-09	4.980909699484563
ENSG00000156313	1.2785088657929444e-09	8.227765060855345
ENSG00000259768	1.3026123504599462e-09	5.1824477140889105
ENSG00000221413	1.3026123504599462e-09	2.0970867490838523
ENSG00000250280	1.3026123504599507e-09	2.0926144016910695
ENSG00000167363	1.314829903989612e-09	8.670849499506467
ENSG00000128872	1.3271593145078988e-09	7.918206249265784
ENSG00000260602	1.3396015798688865e-09	3.964296875665185
ENSG00000100461	1.339601579868896e-09	8.753731554747736
ENSG00000144283	1.3521577065818066e-09	8.876430941250804
ENSG00000259598	1.3648287098837397e-09	4.539437385019519
ENSG00000078487	1.3648287098837397e-09	8.246671221382616
ENSG00000261037	1.3648287098837397e-09	5.695497693833639
ENSG00000254211	1.3648287098837397e-09	8.052534303168121
ENSG00000005513	1.3776156138131561e-09	3.709124474291846
ENSG00000039537	1.40354126415939e-09	2.8089619573139695
ENSG00000240567	1.40354126415939e-09	2.8395864138687332
ENSG00000187735	1.4035412641594e-09	8.843711104849987
ENSG00000230798	1.4166821033287034e-09	3.5410243437584006
ENSG00000183891	1.4166821033287034e-09	8.576238737734503
ENSG00000125089	1.429943028781476e-09	8.705113073130525
ENSG00000182575	1.4299430287814862e-09	6.241277271607278
ENSG00000132953	1.4433251096848065e-09	8.775183957601874
ENSG00000089101	1.4568294244602316e-09	4.877814786863961
ENSG00000272777	1.4568294244602316e-09	5.517090471792435
ENSG00000104738	1.4568294244602316e-09	8.720470486227306
ENSG00000239552	1.4568294244602316e-09	3.2267345568145833
ENSG00000005812	1.4704570608613629e-09	8.793087613025522
ENSG00000196275	1.4704570608613629e-09	8.098739326847571
ENSG00000164983	1.4704570608613629e-09	8.556587121222362
ENSG00000244198	1.4704570608613629e-09	6.554317185699035
ENSG00000104774	1.4980866966861277e-09	8.88461090035101
ENSG00000136715	1.4980866966861382e-09	8.722014223450545
ENSG00000234537	1.5120909189854467e-09	3.8085713934686964
ENSG00000227986	1.540483801796007e-09	5.674128319069348
ENSG00000155324	1.540483801796007e-09	8.361988930023852
ENSG00000139908	1.5548747433217673e-09	7.992781172393328
ENSG00000166411	1.569396888705666e-09	8.797177592575624
ENSG00000137818	1.569396888705666e-09	8.933690654952235
ENSG00000155980	1.569396888705666e-09	6.1028692285101105
ENSG00000092094	1.5840514032311442e-09	8.648314632413106
ENSG00000174428	1.5840514032311442e-09	8.245641582396896
ENSG00000105889	1.5840514032311442e-09	7.389281139696568
ENSG00000187372	1.5988394622417334e-09	6.80075642771362
ENSG00000105639	1.6137622512253799e-09	8.854437306277056
ENSG00000138131	1.6288209658992006e-09	8.066158223796657
ENSG00000108474	1.6288209658992006e-09	8.60540982670483
ENSG00000127124	1.6440168122952047e-09	7.740990561367134
ENSG00000152402	1.6748247764739203e-09	7.6634167449688455
ENSG00000173812	1.6904393586745207e-09	8.929600675402133
ENSG00000163633	1.6904393586745207e-09	7.801554638642147
ENSG00000135093	1.6904393586745207e-09	8.357304893100634
ENSG00000008294	1.6904393586745207e-09	8.835531145749782
ENSG00000267767	1.6904393586745387e-09	5.458986067763386
ENSG00000122705	1.6904393586745387e-09	8.833987408526543
ENSG00000250850	1.7061960016090912e-09	4.012152636201429
ENSG00000137100	1.7061960016091032e-09	8.797177592575624
ENSG00000182873	1.7220959641916522e-09	7.670154140915089
ENSG00000152990	1.7220959641916522e-09	8.459571641155035
ENSG00000215244	1.7381405161792062e-09	5.302489792935321
ENSG00000175643	1.7706685221561024e-09	7.514565242762022
ENSG00000196262	1.7706685221561024e-09	8.92142071630193
ENSG00000164898	1.7706685221561024e-09	6.188375946458137
ENSG00000232346	1.7871545706926935e-09	7.330337630513575
ENSG00000011258	1.7871545706926935e-09	8.690838124272963
ENSG00000103479	1.803790397913599e-09	8.870797224477464
ENSG00000118307	1.803790397913599e-09	5.540698967594446
ENSG00000124177	1.8205773291633025e-09	8.810991268449168
ENSG00000237276	1.8205773291633153e-09	7.818290259315389
ENSG00000132522	1.8375167011835491e-09	7.031811401028896
ENSG00000166394	1.854609862208267e-09	8.192214799126809
ENSG00000272379	1.854609862208267e-09	8.197103059915282
ENSG00000078814	1.8546098622082803e-09	7.923304345295093
ENSG00000004139	1.8546098622082803e-09	8.026503513897772
ENSG00000154478	1.8546098622082867e-09	2.039190617322221
ENSG00000241058	1.871858172059409e-09	8.294544247014963
ENSG00000136810	1.8718581720594226e-09	8.892790859451214
ENSG00000105997	1.9068257360485853e-09	5.400863339188263
ENSG00000258118	1.9068257360485853e-09	2.6681541789726313
ENSG00000180979	1.9068257360485853e-09	8.597229867604625
ENSG00000176894	1.906825736048599e-09	6.239985046800429
ENSG00000143093	1.924547768643111e-09	8.738374141650954
ENSG00000233325	1.978683791126013e-09	5.725602158012961
ENSG00000105967	1.978683791126013e-09	8.141981140810202
ENSG00000187955	2.015597088464861e-09	7.108603505098635
ENSG00000137310	2.034304890163956e-09	8.670849499506467
ENSG00000136122	2.053182097875098e-09	8.16700090531748
ENSG00000231668	2.0914507194724115e-09	2.648127925815009
ENSG00000204228	2.1108451595319944e-09	8.768006503605294
ENSG00000232434	2.1108451595319944e-09	7.320499764023681
ENSG00000197045	2.1108451595319944e-09	8.779273937151975
ENSG00000259456	2.1108451595319944e-09	7.704337755403546
ENSG00000273002	2.1108451595319944e-09	6.968319194788848
ENSG00000241769	2.130415058163693e-09	8.568058778634299
ENSG00000224843	2.130415058163693e-09	6.233680031831671
ENSG00000241644	2.130415058163693e-09	6.382344254841461
ENSG00000248254	2.1501619610396697e-09	5.959617071368474
ENSG00000166685	2.1501619610396697e-09	8.799723834902487
ENSG00000178980	2.150161961039685e-09	8.78336391670208
ENSG00000271734	2.150161961039685e-09	4.035275286041085
ENSG00000214803	2.2104803509521115e-09	4.35267894891833
ENSG00000140367	2.2104803509521115e-09	8.864161002600497
ENSG00000066739	2.2309509937620175e-09	8.842167367626747
ENSG00000148498	2.2309509937620175e-09	8.155086582394285
ENSG00000147454	2.2516065698227824e-09	8.665215782733126
ENSG00000229162	2.272448705845267e-09	5.948297031227918
ENSG00000005339	2.272448705845267e-09	8.876430941250804
ENSG00000170456	2.272448705845267e-09	8.896880839001316
ENSG00000267519	2.272448705845267e-09	8.806901288899066
ENSG00000111602	2.272448705845267e-09	8.768006503605294
ENSG00000248202	2.2934790424411904e-09	3.4402087207024654
ENSG00000221887	2.2934790424411904e-09	3.003994494613606
ENSG00000117643	2.2934790424411987e-09	8.513141083394475
ENSG00000078900	2.3146992342381893e-09	6.09442059051931
ENSG00000134007	2.336110949995817e-09	3.4077176932181303
ENSG00000100429	2.3577158727224636e-09	6.836479339312724
ENSG00000165195	2.3795156997933003e-09	8.715839274557592
ENSG00000223891	2.3795156997933003e-09	8.438900260237425
ENSG00000258449	2.3795156997933003e-09	5.244297488088883
ENSG00000258178	2.379515699793309e-09	4.304897536992203
ENSG00000235172	2.379515699793309e-09	4.384086759277119
ENSG00000079689	2.401512143069027e-09	3.78589911525157
ENSG00000137802	2.401512143069027e-09	8.727647940223886
ENSG00000179627	2.401512143069027e-09	8.44353147190714
ENSG00000173209	2.401512143069027e-09	8.88870087990111
ENSG00000260660	2.401512143069027e-09	6.340851341208099
ENSG00000147234	2.4237069290156037e-09	6.914136912092678
ENSG00000137177	2.4237069290156037e-09	7.5993589183411885
ENSG00000156171	2.4237069290156037e-09	8.769550240828533
ENSG00000185436	2.4237069290156037e-09	8.780817674375214
ENSG00000176473	2.4237069290156037e-09	7.877226494629165
ENSG00000137841	2.4237069290156037e-09	8.758282807281853
ENSG00000181751	2.4237069290156467e-09	8.763916524055194
ENSG00000251661	2.4461017988250973e-09	7.587761958313106
ENSG00000241404	2.4686985085371825e-09	6.110942018898506
ENSG00000096746	2.491498829161945e-09	8.8723409617007
ENSG00000175697	2.491498829161954e-09	5.384811007325244
ENSG00000234160	2.5377174627842602e-09	7.355818668004865
ENSG00000108984	2.5377174627842602e-09	8.42362280627624
ENSG00000119636	2.561139393771306e-09	5.820597722447929
ENSG00000255527	2.584772171902225e-09	4.07633545215724
ENSG00000252245	2.584772171902225e-09	6.150894397675214
ENSG00000245248	2.584772171902225e-09	4.512204855585176
ENSG00000161692	2.584772171902243e-09	8.016061495471558
ENSG00000184402	2.584772171902243e-09	8.604868594585218
ENSG00000092148	2.608617644913144e-09	8.909150777651623
ENSG00000223959	2.608617644913144e-09	8.59005241360805
ENSG00000132849	2.608617644913144e-09	8.67285450971372
ENSG00000244184	2.608617644913144e-09	4.1948212183519455
ENSG00000147036	2.632677676267163e-09	5.432686767460521
ENSG00000240204	2.632677676267163e-09	6.364558477563148
ENSG00000227838	2.6569541452842037e-09	3.091838071523386
ENSG00000162004	2.6814489472714775e-09	8.384523797117213
ENSG00000078061	2.6814489472714965e-09	8.826809954529965
ENSG00000213398	2.731101212114574e-09	8.279595281648692
ENSG00000214595	2.756262546712776e-09	8.850347326726952
ENSG00000145246	2.7816499580348815e-09	8.835531145749782
ENSG00000143891	2.7816499580348815e-09	8.447284443202882
ENSG00000238153	2.807265423322207e-09	4.537035828153317
ENSG00000256442	2.807265423322227e-09	3.832382728710966
ENSG00000084234	2.807265423322227e-09	8.874887204027566
ENSG00000068650	2.807265423322227e-09	8.679490731590684
ENSG00000213971	2.83311093660982e-09	7.718270084631169
ENSG00000184363	2.83311093660982e-09	5.140682820213423
ENSG00000175416	2.8855001681241373e-09	8.761370281728329
ENSG00000272755	2.912047959637913e-09	7.42440569439275
ENSG00000103742	2.9120479596379233e-09	5.310091505258659
ENSG00000112852	2.9120479596379233e-09	6.153701594573127
ENSG00000260852	2.9120479596379233e-09	8.348122428896803
ENSG00000063660	2.938833946007924e-09	7.324841181316961
ENSG00000167895	2.965860207331582e-09	8.6161360281319
ENSG00000257341	2.965860207331582e-09	5.497445812610026
ENSG00000107938	2.9931288413454967e-09	8.755736564954988
ENSG00000225156	2.9931288413455182e-09	3.731798624357189
ENSG00000116717	3.0206419635701426e-09	8.900970818551418
ENSG00000185917	3.0206419635701426e-09	8.526156478029648
ENSG00000216809	3.0206419635701426e-09	5.950816380780467
ENSG00000221949	3.0484017074559654e-09	6.79231416147853
ENSG00000164967	3.076410224530509e-09	8.692097678495347
ENSG00000225667	3.1046696845466975e-09	2.282382344454265
ENSG00000227134	3.133182275632344e-09	1.7320549959889335
ENSG00000114770	3.1331822756323883e-09	8.706656810353762
ENSG00000170209	3.1331822756323883e-09	7.992207195016039
ENSG00000198276	3.1331822756323883e-09	8.773640220378635
ENSG00000271730	3.1909756963030692e-09	6.6465944092998575
ENSG00000152804	3.1909756963030692e-09	6.763168299230639
ENSG00000153046	3.2202609953801927e-09	8.757280302178225
ENSG00000261207	3.2202609953801927e-09	6.341390961397357
ENSG00000147174	3.2202609953801927e-09	8.129090010904685
ENSG00000083896	3.2202609953801927e-09	8.864161002600497
ENSG00000196872	3.2202609953802154e-09	4.978386610367205
ENSG00000107014	3.2202609953802154e-09	6.428243260328426
ENSG00000258240	3.2202609953802154e-09	4.82257436064425
ENSG00000265413	3.249808364818348e-09	4.598756066778648
ENSG00000189180	3.249808364818348e-09	8.829897428976441
ENSG00000227708	3.279620086903812e-09	5.725882650323599
ENSG00000168779	3.279620086903812e-09	5.075973574598596
ENSG00000121989	3.309698463219909e-09	8.527079023997679
ENSG00000063127	3.3096984632199325e-09	7.601117489469456
ENSG00000267537	3.3706644823110203e-09	2.9868432820032913
ENSG00000231028	3.401556826165353e-09	5.57587646336898
ENSG00000228252	3.401556826165365e-09	8.346968525181426
ENSG00000228624	3.401556826165365e-09	5.585992105895436
ENSG00000213782	3.432725226731262e-09	8.36273438600872
ENSG00000139725	3.432725226731262e-09	6.644406240239621
ENSG00000141905	3.432725226731262e-09	8.749100343078021
ENSG00000128524	3.432725226731262e-09	8.673936973952943
ENSG00000236577	3.432725226731262e-09	5.407824044184134
ENSG00000184164	3.4641720844714115e-09	8.891247122227975
ENSG00000141664	3.4641720844714115e-09	8.166065694087605
ENSG00000259495	3.464172084471424e-09	6.452610959487394
ENSG00000185324	3.4958998201121e-09	8.817627490326135
ENSG00000139508	3.4958998201121e-09	8.729191677447123
ENSG00000133056	3.4958998201121e-09	8.722014223450545
ENSG00000254675	3.52791087480896e-09	2.8755053240887896
ENSG00000232739	3.527910874808973e-09	2.152983466039434
ENSG00000143882	3.560207710313645e-09	8.017572487437121
ENSG00000177917	3.560207710313645e-09	8.646309622205854
ENSG00000223652	3.592792809142209e-09	2.954957387781698
ENSG00000128610	3.592792809142209e-09	4.878147411447139
ENSG00000268836	3.592792809142209e-09	4.297363699316017
ENSG00000173898	3.592792809142209e-09	8.8682509821506
ENSG00000149294	3.6256686747446096e-09	8.73374292998124
ENSG00000126226	3.6923028257663984e-09	8.693384366599828
ENSG00000226200	3.6923028257663984e-09	8.196509002542166
ENSG00000080031	3.726066224299597e-09	4.262958610493083
ENSG00000110080	3.726066224299597e-09	7.623872066383905
ENSG00000132424	3.726066224299597e-09	8.917330736751827
ENSG00000257725	3.760130616182642e-09	4.649598160436646
ENSG00000259165	3.760130616182642e-09	5.262706454288892
ENSG00000039523	3.794498612124996e-09	8.798180097679248
ENSG00000128191	3.794498612124996e-09	8.661667035302637
ENSG00000247121	3.794498612124996e-09	7.2451649162910225
ENSG00000127946	3.8641559691017154e-09	8.403429957644487
ENSG00000226235	3.8994506621700805e-09	3.7580261673601014
ENSG00000198554	3.8994506621700805e-09	7.8759584207473345
ENSG00000125826	3.8994506621700805e-09	8.795633855352383
ENSG00000244165	3.93505962372815e-09	8.242705506562173
ENSG00000259758	3.935059623728178e-09	8.827351186649578
ENSG00000244754	3.9709855761879385e-09	8.854437306277056
ENSG00000232855	3.9709855761879385e-09	7.526746672604901
ENSG00000125726	4.0072312648503454e-09	5.337125072330537
ENSG00000244039	4.080692947552036e-09	3.935453378987326
ENSG00000124198	4.080692947552036e-09	8.900970818551418
ENSG00000154358	4.117914548322502e-09	8.741922889081444
ENSG00000128487	4.155467099138102e-09	8.472128583500178
ENSG00000272468	4.193353462568445e-09	7.6125190623260455
ENSG00000256733	4.193353462568445e-09	4.400738223344754
ENSG00000263952	4.270139197891283e-09	1.9709064728738044
ENSG00000128989	4.270139197891314e-09	8.90506079810152
ENSG00000137054	4.3090444158491346e-09	8.749100343078021
ENSG00000183250	4.348295138947325e-09	7.0555694936326585
ENSG00000043514	4.348295138947357e-09	8.510053608947999
ENSG00000015568	4.348295138947357e-09	3.7147737465318578
ENSG00000053702	4.348295138947357e-09	8.104701532215826
ENSG00000187535	4.387894351866392e-09	8.546065143660549
ENSG00000270956	4.387894351866392e-09	2.641110025773753
ENSG00000083454	4.387894351866408e-09	8.860071023050395
ENSG00000114391	4.468150311191691e-09	8.925510695852033
ENSG00000235269	4.508813152872111e-09	3.326433077075301
ENSG00000128699	4.549836675332424e-09	8.8723409617007
ENSG00000206113	4.591223990398231e-09	4.380531413468103
ENSG00000232995	4.5912239903982635e-09	7.00777642713591
ENSG00000125534	4.5912239903982635e-09	8.843711104849987
ENSG00000164904	4.5912239903982635e-09	8.387017214190575
ENSG00000197818	4.632978235945929e-09	8.71892674900407
ENSG00000175229	4.675102576113434e-09	3.4350151230497032
ENSG00000200693	4.675102576113467e-09	6.601392304003366
ENSG00000163631	4.760474329445451e-09	6.5810718390663725
ENSG00000141380	4.7604743294454675e-09	8.88870087990111
ENSG00000178982	4.803728204116107e-09	8.900970818551418
ENSG00000249412	4.803728204116107e-09	2.462704289780971
ENSG00000164615	4.891388306323454e-09	8.821717469876237
ENSG00000105372	4.891388306323454e-09	8.933690654952235
ENSG00000233048	4.891388306323454e-09	3.4103523442185986
ENSG00000150433	4.935801158760861e-09	8.677485721383432
ENSG00000249626	4.935801158760861e-09	6.538406632398098
ENSG00000108175	4.935801158760861e-09	8.604835849327543
ENSG00000102226	5.025809236612477e-09	8.855981043500291
ENSG00000273123	5.071411254316594e-09	4.118706761132332
ENSG00000204947	5.117416500021043e-09	7.948713943310231
ENSG00000080839	5.210650574040912e-09	8.568058778634299
ENSG00000159289	5.210650574040912e-09	3.7612859595275028
ENSG00000165828	5.210650574040912e-09	4.236875313040034
ENSG00000175170	5.210650574040912e-09	5.420468384186785
ENSG00000255202	5.210650574040912e-09	2.8815233294738603
ENSG00000167779	5.210650574040912e-09	5.857418716513082
ENSG00000132635	5.25788642420873e-09	8.828353691753202
ENSG00000272523	5.25788642420873e-09	8.137962600736255
ENSG00000174917	5.257886424208749e-09	8.819171227549372
ENSG00000253823	5.305539546550085e-09	5.7502993100122755
ENSG00000249087	5.353613525595922e-09	7.214668782582958
ENSG00000218428	5.40211197574722e-09	3.7475247844874935
ENSG00000258885	5.40211197574722e-09	2.304651173766407
ENSG00000240143	5.40211197574722e-09	5.836631197256693
ENSG00000188959	5.451038541515792e-09	5.360074087606319
ENSG00000231154	5.45103854151585e-09	7.208773415900968
ENSG00000230131	5.500396897766871e-09	6.0939343929796275
ENSG00000133226	5.500396897766891e-09	8.854437306277056
ENSG00000130810	5.550190749963276e-09	7.616397426539401
ENSG00000141012	5.550190749963296e-09	8.55679134508762
ENSG00000229152	5.550190749963296e-09	8.17826833886416
ENSG00000272911	5.600423834412375e-09	4.996217711449715
ENSG00000222037	5.702222801010505e-09	5.904036063528756
ENSG00000198945	5.805824314387336e-09	8.335444042515986
ENSG00000160323	5.805824314387357e-09	8.272674876770871
ENSG00000271334	5.911259400968882e-09	2.7933042600634175
ENSG00000270006	5.964674371335096e-09	6.01366205805329
ENSG00000135414	5.964674371335096e-09	7.911575638764399
ENSG00000078699	5.964674371335096e-09	8.71892674900407
ENSG00000142733	5.964674371335096e-09	8.53888768966397
ENSG00000169604	6.018559605007473e-09	6.866206721310925
ENSG00000239887	6.018559605007473e-09	7.118855938613674
ENSG00000166557	6.018559605007473e-09	8.880520920800906
ENSG00000237436	6.018559605007515e-09	5.4064632437718005
ENSG00000100883	6.018559605007515e-09	8.870797224477464
ENSG00000246859	6.072919127298635e-09	7.113707447708058
ENSG00000070961	6.072919127298635e-09	8.858527285827156
ENSG00000170348	6.127756996936593e-09	8.913240757201724
ENSG00000109321	6.127756996936593e-09	8.049428214498993
ENSG00000213729	6.127756996936593e-09	6.54631443486444
ENSG00000259803	6.183077306333268e-09	6.533805683683644
ENSG00000171680	6.183077306333268e-09	7.77277933214048
ENSG00000261438	6.183077306333268e-09	3.402436263359964
ENSG00000146094	6.23888418185454e-09	8.892790859451214
ENSG00000137831	6.295181784092579e-09	7.7635398970807445
ENSG00000138814	6.295181784092646e-09	8.816083753102896
ENSG00000243284	6.295181784092646e-09	5.062635274966908
ENSG00000177283	6.295181784092646e-09	5.366339085887582
ENSG00000106701	6.351974308140683e-09	8.283481037333539
ENSG00000054983	6.351974308140706e-09	8.692843134480217
ENSG00000250519	6.409265983869235e-09	4.956829665292194
ENSG00000273081	6.5253638854120205e-09	7.67054958579853
ENSG00000260917	6.525363885412067e-09	7.841371969903946
ENSG00000220205	6.525363885412067e-09	8.8682509821506
ENSG00000160446	6.584178747373852e-09	8.720470486227306
ENSG00000015171	6.763739548934284e-09	8.839621125299884
ENSG00000249856	6.763739548934356e-09	2.5217301230048554
ENSG00000070081	6.824646703185851e-09	8.917330736751827
ENSG00000261840	6.824646703185851e-09	6.228005667998465
ENSG00000255389	6.824646703185851e-09	6.127165880154156
ENSG00000148803	6.8860881339734405e-09	8.453459392095837
ENSG00000125885	6.8860881339734405e-09	8.697935619133945
ENSG00000159842	6.8860881339734405e-09	8.384391012728113
ENSG00000248019	6.8860881339734405e-09	7.862415925027572
ENSG00000102081	6.8860881339734405e-09	8.772637715275009
ENSG00000108813	6.886088133973489e-09	7.03504882438812
ENSG00000189377	6.886088133973489e-09	2.5933629175306243
ENSG00000183570	6.948068396968953e-09	8.516352822570608
ENSG00000223722	6.948068396968953e-09	4.958019561193379
ENSG00000200550	6.948068396968953e-09	3.3563056815522168
ENSG00000198791	6.948068396968953e-09	8.829897428976441
ENSG00000253753	6.948068396969076e-09	4.761573809783835
ENSG00000119906	7.010592085507649e-09	8.772096483155398
ENSG00000256732	7.010592085507649e-09	3.7552458804515743
ENSG00000235079	7.010592085507649e-09	5.325549254036366
ENSG00000142675	7.010592085507649e-09	8.539224697918328
ENSG00000197555	7.073663830889145e-09	8.805357551675828
ENSG00000047644	7.073663830889145e-09	8.8682509821506
ENSG00000168710	7.073663830889145e-09	8.786912664132569
ENSG00000259209	7.13728830268084e-09	3.0988330619178077
ENSG00000139597	7.137288302680866e-09	8.716380506677204
ENSG00000136942	7.266214296939281e-09	8.92142071630193
ENSG00000159403	7.266214296939281e-09	8.674939479056569
ENSG00000185043	7.33152535264164e-09	8.777730199928738
ENSG00000100982	7.397408201848766e-09	8.748097837974395
ENSG00000268266	7.463867710098129e-09	4.136275386194654
ENSG00000100031	7.530908783064275e-09	8.74501036352792
ENSG00000150403	7.530908783064275e-09	8.683660670276387
ENSG00000177337	7.530908783064275e-09	5.129935993620676
ENSG00000182183	7.530908783064275e-09	8.44473820087602
ENSG00000163931	7.598536366878765e-09	8.88306716312777
ENSG00000111536	7.598536366878792e-09	6.0924442193568105
ENSG00000126952	7.666755448452574e-09	5.961980324908606
ENSG00000232124	7.666755448452629e-09	6.188404467880118
ENSG00000173295	7.666755448452629e-09	7.422834485702194
ENSG00000171421	7.666755448452683e-09	8.545860919795293
ENSG00000166289	7.666755448452683e-09	7.88908798554896
ENSG00000182601	7.666755448452683e-09	7.175694345726424
ENSG00000248275	7.735571055801172e-09	8.254851180482822
ENSG00000155363	7.804988258371597e-09	8.739376646754579
ENSG00000183662	7.804988258371653e-09	4.124075733207348
ENSG00000148690	7.875012167372617e-09	8.75064408030126
ENSG00000223843	7.875012167372645e-09	2.80870736418074
ENSG00000214021	7.875012167372645e-09	8.63867089522526
ENSG00000156453	7.875012167372645e-09	6.728512547912579
ENSG00000101199	7.945647936107224e-09	8.88870087990111
ENSG00000170962	7.945647936107224e-09	7.647154075218265
ENSG00000261131	8.01690076030737e-09	4.635909486956482
ENSG00000055813	8.016900760307399e-09	4.860789872685506
ENSG00000103510	8.161278572205777e-09	8.76546026127843
ENSG00000162817	8.308188030397939e-09	7.653497420133708
ENSG00000189308	8.308188030397939e-09	8.701023093580421
ENSG00000138639	8.382605576698787e-09	5.770803958647415
ENSG00000223198	8.382605576698876e-09	4.781899173074162
ENSG00000199804	8.382605576698876e-09	5.471897728598634
ENSG00000108107	8.382605576698876e-09	8.92142071630193
ENSG00000102580	8.457672262953608e-09	8.900970818551418
ENSG00000177606	8.457672262953608e-09	8.929600675402133
ENSG00000229836	8.609775109861264e-09	6.519284123640492
ENSG00000102984	8.686822411148598e-09	8.323839600714948
ENSG00000187866	8.686822411148598e-09	8.820173732652998
ENSG00000171425	8.842936964861612e-09	8.699479356357182
ENSG00000165689	8.842936964861612e-09	8.805357551675828
ENSG00000166946	8.922015634559821e-09	8.892790859451214
ENSG00000166987	8.922015634559821e-09	8.819171227549372
ENSG00000255198	8.922015634559821e-09	8.398204688601657
ENSG00000231280	8.922015634559821e-09	2.7199725472244265
ENSG00000102780	8.922015634559821e-09	7.5449514627584096
ENSG00000168556	8.922015634559821e-09	8.449910644665346
ENSG00000203691	9.001782922461518e-09	6.226994774200249
ENSG00000088448	9.163406706188624e-09	8.892790859451214
ENSG00000172568	9.163406706188624e-09	6.381068084074595
ENSG00000126259	9.245274998480508e-09	3.353492784769257
ENSG00000206762	9.245274998480574e-09	3.9295626565284083
ENSG00000116793	9.327855502668736e-09	8.666759519956365
ENSG00000136286	9.327855502668736e-09	8.300639236772318
ENSG00000259331	9.411154238510533e-09	1.9659425863469386
ENSG00000121413	9.411154238510567e-09	8.278237154068057
ENSG00000137103	9.579930731093208e-09	8.673936973952943
ENSG00000105929	9.579930731093208e-09	2.802113932016068
ENSG00000264176	9.579930731093208e-09	5.526154662774432
ENSG00000178722	9.665420775429688e-09	5.331479099371477
ENSG00000160972	9.665420775429688e-09	8.291918045552501
ENSG00000260317	9.751653627400588e-09	6.385303833021546
ENSG00000027001	9.751653627400588e-09	8.109794016869554
ENSG00000140511	9.838635557211139e-09	6.997702979062972
ENSG00000101911	9.92637288635038e-09	8.73019418255075
ENSG00000231689	9.92637288635038e-09	4.0877818685466725
ENSG00000198393	9.92637288635038e-09	5.724182937141429
ENSG00000259905	1.0014871987996155e-08	2.5068022870795335
ENSG00000257433	1.0104139287422898e-08	6.970915589289885
ENSG00000121104	1.028500444367371e-08	8.763916524055194
ENSG00000167186	1.028500444367371e-08	8.268460632491113
ENSG00000139132	1.0469020814944941e-08	8.80381381445259
ENSG00000269834	1.0469020814944941e-08	6.498639144812523
ENSG00000259404	1.0562227334753633e-08	4.826311211576783
ENSG00000260630	1.0562227334753633e-08	7.989099640573738
ENSG00000213411	1.0562227334753633e-08	4.079988995632895
ENSG00000269220	1.0562227334753633e-08	8.50207787371305
ENSG00000250567	1.0656241721277672e-08	2.1286473570726456
ENSG00000132465	1.0656241721277786e-08	8.933690654952235
ENSG00000269898	1.0656241721277786e-08	2.347484417415174
ENSG00000139793	1.0656241721277786e-08	8.876430941250804
ENSG00000266397	1.0656241721277786e-08	1.6868120977594199
ENSG00000170873	1.0656241721277786e-08	8.41945286759054
ENSG00000135002	1.0846721356529334e-08	8.659582065959786
ENSG00000140694	1.0846721356529372e-08	8.77827143204835
ENSG00000100288	1.0846721356529372e-08	6.809437187694084
ENSG00000197603	1.0846721356529372e-08	8.650399601755957
ENSG00000162571	1.084672135652945e-08	1.446225866822907
ENSG00000253636	1.084672135652945e-08	6.534882321893655
ENSG00000224326	1.084672135652945e-08	2.7945142626397375
ENSG00000111291	1.084672135652945e-08	8.913240757201724
ENSG00000229862	1.084672135652945e-08	4.316107758884533
ENSG00000182117	1.084672135652945e-08	8.806360056779454
ENSG00000063761	1.084672135652945e-08	8.297755986191097
ENSG00000267496	1.0943200375411774e-08	6.157404964743461
ENSG00000121406	1.0943200375411774e-08	8.260661987239322
ENSG00000019995	1.1040514802196719e-08	8.744007858424295
ENSG00000162613	1.1040514802196719e-08	8.880520920800906
ENSG00000233862	1.1040514802196719e-08	5.699314844044938
ENSG00000124374	1.1138671663067512e-08	8.913240757201724
ENSG00000102755	1.1138671663067512e-08	6.061879029099561
ENSG00000181666	1.1138671663067512e-08	8.528622761220914
ENSG00000181378	1.1237678041450953e-08	4.4547416886787214
ENSG00000232352	1.1237678041450953e-08	5.488579250445527
ENSG00000236810	1.1237678041450953e-08	6.7394540817165085
ENSG00000259692	1.1337541078467545e-08	4.169773288561987
ENSG00000119596	1.1337541078467545e-08	8.816083753102896
ENSG00000257591	1.1438267973385024e-08	4.161347042631603
ENSG00000254369	1.1642342427477295e-08	4.889148055879065
ENSG00000213402	1.1642342427477295e-08	8.675941984160195
ENSG00000157617	1.1745704680056235e-08	8.776727694825112
ENSG00000224418	1.1745704680056235e-08	5.066734377778257
ENSG00000164574	1.1849960178275899e-08	8.838077388076647
ENSG00000213442	1.1955116419067275e-08	8.553242597657126
ENSG00000259590	1.1955116419067275e-08	3.9083568453220217
ENSG00000124391	1.1955116419067275e-08	4.34269667009255
ENSG00000119772	1.1955116419067275e-08	8.751646585404885
ENSG00000243144	1.2061180960304184e-08	5.704077690124447
ENSG00000213609	1.2061180960304184e-08	6.541423563328163
ENSG00000134262	1.2168161421280615e-08	8.631493441228683
ENSG00000248256	1.2168161421280615e-08	4.743246847967825
ENSG00000162894	1.2168161421280615e-08	8.305527497560789
ENSG00000272931	1.2168161421280615e-08	7.019195596879566
ENSG00000138756	1.2276065483193415e-08	8.550616396194664
ENSG00000079616	1.227606548319346e-08	8.769550240828533
ENSG00000173011	1.227606548319346e-08	8.795633855352385
ENSG00000043591	1.2384900889627383e-08	3.7995554454600566
ENSG00000108878	1.24946754470443e-08	3.0073986621746114
ENSG00000196470	1.2494675447044345e-08	7.8902147553822415
ENSG00000255200	1.2494675447044345e-08	5.998421550533814
ENSG00000240522	1.2494675447044345e-08	5.440556192819644
ENSG00000102078	1.2494675447044345e-08	8.521525266359935
ENSG00000171469	1.2605397025276205e-08	8.768006503605294
ENSG00000204520	1.2605397025276205e-08	8.37875729595477
ENSG00000196911	1.2605397025276249e-08	8.632495946332309
ENSG00000187658	1.2717073558021018e-08	3.8639850583816258
ENSG00000248079	1.2717073558021018e-08	4.926518001200149
ENSG00000232648	1.2829713043344172e-08	5.0409377236761275
ENSG00000219410	1.2829713043344172e-08	4.893007246620821
ENSG00000168172	1.2829713043344172e-08	8.72147299133093
ENSG00000244436	1.3057913188846397e-08	2.73338126777288
ENSG00000164932	1.3057913188846397e-08	8.685665680483638
ENSG00000259138	1.3057913188846397e-08	4.216995676464316
ENSG00000198794	1.3173490171544582e-08	8.913240757201724
ENSG00000138379	1.3407639260407026e-08	5.4901824112336035
ENSG00000213523	1.3407639260407026e-08	8.757280302178225
ENSG00000017373	1.3407639260407026e-08	6.432745705699934
ENSG00000074276	1.3645837701897026e-08	6.026376193306499
ENSG00000159335	1.3645837701897026e-08	8.53479771011387
ENSG00000099377	1.3645837701897026e-08	7.3656748111321875
ENSG00000173085	1.3645837701897026e-08	8.413562101698439
ENSG00000261716	1.3766476630292226e-08	8.684663175380011
ENSG00000117862	1.3888153474784834e-08	8.820173732652998
ENSG00000198088	1.3888153474784834e-08	8.277563137559342
ENSG00000180398	1.3888153474784834e-08	8.88461090035101
ENSG00000232324	1.4010876905464151e-08	3.4872435058633786
ENSG00000013375	1.4010876905464151e-08	8.855981043500291
ENSG00000253667	1.4010876905464151e-08	6.754309294497379
ENSG00000256166	1.4134655662544135e-08	5.07517563189176
ENSG00000151657	1.4134655662544185e-08	8.362273113024706
ENSG00000237406	1.4259498556910556e-08	3.0179830881474285
ENSG00000197816	1.438541447067155e-08	8.186989530083979
ENSG00000261044	1.438541447067155e-08	2.8335076813762776
ENSG00000174514	1.4385414470671652e-08	6.977688403573135
ENSG00000199023	1.4640501244265103e-08	3.545311973065516
ENSG00000100284	1.4769690229450788e-08	8.635583420778785
ENSG00000144648	1.489998848586955e-08	5.076317352881068
ENSG00000012660	1.489998848586955e-08	8.832443671303306
ENSG00000128944	1.489998848586955e-08	8.466731835849771
ENSG00000090060	1.4899988485869604e-08	8.892790859451214
ENSG00000185038	1.5031405260162124e-08	6.436249049647278
ENSG00000249584	1.5031405260162177e-08	2.027117050413266
ENSG00000105486	1.5031405260162177e-08	8.817627490326135
ENSG00000272668	1.5163949873588687e-08	5.982867646269003
ENSG00000251309	1.5163949873588687e-08	2.223474396000442
[truncated: 2,874 more rows]
