# Supplementary material for: Machine learning predicts treatment sensitivity in multiple myeloma based on molecular and clinical information coupled with drug response
Source: PLoS One. 2021 Jul 28;16(7):e0254596. doi: 10.1371/journal.pone.0254596 (PMC8318243; doi:10.1371/journal.pone.0254596)
Supplement: S1 File — (ZIP) [file pone.0254596.s004.zip › Supplementary Material 1/t_11_14_ccnd1/selected_genes_experiment_4.csv]

gene	pvalue	entropy
ENSG00000110092	4.4507533110300316e-66	8.787453896252181
ENSG00000197119	9.208736146359581e-31	7.9466233625918
ENSG00000153064	2.8568836371816948e-30	8.785910159028942
ENSG00000185100	4.421978849796777e-30	6.80031261977625
ENSG00000082512	9.54553831335559e-30	8.575236232630877
ENSG00000181690	4.9271842298843114e-29	8.012538439412475
ENSG00000111666	7.433807030047123e-29	8.636044693762798
ENSG00000136152	2.01687227447859e-28	8.828353691753202
ENSG00000235501	4.3290238268561935e-28	5.792035741943464
ENSG00000135253	4.9278178000856125e-28	8.500534136489811
ENSG00000117519	5.0082234581561995e-28	8.023924863898454
ENSG00000255760	6.38281344477929e-28	5.854335800965537
ENSG00000105173	1.1774515880607486e-27	8.67902945860667
ENSG00000078725	2.422088457466886e-27	4.259563024998879
ENSG00000184083	3.440910696198204e-27	8.319341173434335
ENSG00000183023	3.60938353866908e-27	8.436406843164063
ENSG00000141150	6.923740737419876e-27	5.463695788225799
ENSG00000134243	8.506073794089869e-27	8.770552745932159
ENSG00000110492	8.779459427275713e-27	8.852893569053816
ENSG00000197183	1.365943499195736e-26	8.526076518894051
ENSG00000188818	1.9925797238112027e-26	8.285228998422033
ENSG00000175197	2.903241817480967e-26	8.697474346149932
ENSG00000227372	8.644088066652571e-26	8.648314632413106
ENSG00000124222	9.635219268342461e-26	8.855981043500291
ENSG00000166268	1.0093739047393832e-25	6.680213603956961
ENSG00000170921	1.556352878856198e-25	8.349837644727623
ENSG00000166428	1.7881569819459307e-25	7.766855820990708
ENSG00000170919	2.287822569810167e-25	8.285149039286432
ENSG00000111752	3.207718340520125e-25	7.863684336494623
ENSG00000196576	4.0366490693842797e-25	8.8723409617007
ENSG00000105810	4.226314250992637e-25	8.785705935163687
ENSG00000165891	4.493005796974296e-25	8.342541537376965
ENSG00000187824	6.581236976028131e-25	8.362858650738376
ENSG00000186056	8.022083402199169e-25	8.426834545452373
ENSG00000228031	8.145068240500017e-25	5.659719773377461
ENSG00000180573	8.26992149191638e-25	8.88461090035101
ENSG00000197497	9.339474612920814e-25	6.143714822411215
ENSG00000109046	1.0387089890117692e-24	8.839621125299884
ENSG00000257027	3.322658003869224e-24	7.852469390616223
ENSG00000259372	4.2880742450319795e-24	6.674872354639384
ENSG00000181619	5.288054638849112e-24	7.610933722600465
ENSG00000186891	5.448618751465054e-24	7.493551935765845
ENSG00000104921	6.140624933996955e-24	8.004590175644845
ENSG00000248991	7.455390778730585e-24	6.838380312848561
ENSG00000249184	7.681034808947887e-24	6.575902471726467
ENSG00000205683	7.9134429302511e-24	7.495559380688546
ENSG00000272899	8.653289254805924e-24	7.8616176437892
ENSG00000074657	9.603411543017379e-24	8.870797224477464
ENSG00000058056	1.0344656258209596e-23	8.465729330746143
ENSG00000205593	1.1142540339818889e-23	8.723016728554171
ENSG00000104205	1.3513775606536518e-23	8.401339376926057
ENSG00000261786	1.544181309494569e-23	8.73454121121961
ENSG00000119688	2.169655601546347e-23	8.698476851253556
ENSG00000188153	2.4057291529761163e-23	8.135090373474146
ENSG00000118971	3.579741733240612e-23	8.096958620501404
ENSG00000149295	3.7410176162757284e-23	5.623336955091368
ENSG00000207954	4.332365735691464e-23	5.84772268402368
ENSG00000140297	7.335528710086896e-23	6.130593913888253
ENSG00000114423	8.364245656573415e-23	8.516352822570608
ENSG00000136161	8.73794132105384e-23	8.817627490326135
ENSG00000152520	9.397849080867675e-23	8.784907653925318
ENSG00000089169	1.0712403033501663e-22	8.174062209619649
ENSG00000168916	1.0869261399504072e-22	8.191877790872452
ENSG00000165548	1.3127719292062543e-22	8.350437313476318
ENSG00000203799	1.5175919695317818e-22	7.763948007226032
ENSG00000078177	1.8584749364085373e-22	8.825807449426337
ENSG00000148429	2.0862417673639019e-22	8.831441166199681
ENSG00000260296	2.147373892245898e-22	7.293236891998267
ENSG00000165507	2.275008351495271e-22	8.771093978051772
ENSG00000134138	2.5166937055047507e-22	7.0484085109982955
ENSG00000175106	2.8241512087795284e-22	8.390024729501453
ENSG00000173273	2.9915430660990276e-22	8.787453896252181
ENSG00000108405	3.168752026176335e-22	8.915786999528589
ENSG00000049319	3.21465422302411e-22	5.252184675877651
ENSG00000154102	3.711463218106804e-22	8.451507207142088
ENSG00000165804	4.53701347748945e-22	8.212584737741722
ENSG00000078098	5.087847930265477e-22	6.028063639707587
ENSG00000211448	5.087847930265477e-22	7.583610633850056
ENSG00000158458	5.161198968631927e-22	8.405719150852592
ENSG00000175505	5.704806274262433e-22	7.340976795656287
ENSG00000165801	6.21560488074989e-22	8.72147299133093
ENSG00000206077	8.87797048655074e-22	7.8887182320369265
ENSG00000189233	1.0833638849662529e-21	8.793087613025522
ENSG00000182185	1.0988626275842424e-21	7.427921358980341
ENSG00000255920	1.1630828493829838e-21	3.415068456650615
ENSG00000162642	1.2136730030086833e-21	8.576238737734503
ENSG00000271948	1.2136730030086833e-21	6.8848985081389955
ENSG00000254030	1.4185128132315552e-21	6.487406281006742
ENSG00000231607	1.566313867407065e-21	8.039143543645334
ENSG00000112531	1.681120146748047e-21	8.860071023050395
ENSG00000008226	1.729340340398835e-21	8.56860001075391
ENSG00000013619	1.9362951354697158e-21	6.987309970684763
ENSG00000174099	2.1074257377280755e-21	7.804611171189346
ENSG00000196562	2.1985207106498925e-21	8.895337101778079
ENSG00000231711	2.3925606816910166e-21	7.401398213961945
ENSG00000196569	2.954969578579988e-21	8.120700216563646
ENSG00000179299	3.0392270163531994e-21	7.347605520994131
ENSG00000205659	3.35328445557193e-21	8.624857219351716
ENSG00000188266	3.75167312512034e-21	7.940409719480369
ENSG00000199933	4.5646524930820275e-21	4.130169453326978
ENSG00000242866	4.8953935920622225e-21	6.5142412310949
ENSG00000117461	5.176967308110496e-21	8.661667035302637
ENSG00000165102	5.551560107546105e-21	8.710746789903865
ENSG00000153982	5.708797412752324e-21	7.679679224748857
ENSG00000120798	6.207431122210042e-21	8.714632545588712
ENSG00000069493	6.4726700186725826e-21	8.44407270402675
ENSG00000188859	6.939872604323256e-21	7.163412104530314
ENSG00000137309	7.757714861897976e-21	8.848803589503715
ENSG00000144040	7.976648273738157e-21	8.593601161038539
ENSG00000137747	7.976648273738157e-21	5.600682178716276
ENSG00000145194	9.556443166299484e-21	8.464726825642517
ENSG00000239815	9.690063431287062e-21	6.161643920179576
ENSG00000188811	1.010211402992242e-20	8.831441166199681
ENSG00000197584	1.024327955385551e-20	7.53148960134469
ENSG00000133872	1.0531490944766253e-20	8.92142071630193
ENSG00000101353	1.082772238674183e-20	7.942955961807233
ENSG00000249348	1.0978914343578999e-20	7.680900422337985
ENSG00000271192	1.3145213921318603e-20	5.543522808004138
ENSG00000250541	1.4086642330765812e-20	4.348200368445461
ENSG00000119943	1.468319770905423e-20	8.46518809862653
ENSG00000069869	1.6398962055970224e-20	7.99534188334044
ENSG00000164181	1.7092279576585973e-20	8.732740424877614
ENSG00000188906	1.8312802062408184e-20	8.781820179478839
ENSG00000272156	1.8567057365184766e-20	5.656067171581785
ENSG00000184990	1.8567057365184766e-20	8.821717469876237
ENSG00000235949	1.8824803963096252e-20	3.9637484178763915
ENSG00000172766	2.0167587684196348e-20	8.704110568026897
ENSG00000124143	2.2207990137092107e-20	5.007654172326446
ENSG00000256164	2.411850185550519e-20	3.5732405834730114
ENSG00000155130	2.513383630977478e-20	8.900970818551418
ENSG00000132952	2.513383630977478e-20	8.74092038397782
ENSG00000256594	2.513383630977478e-20	8.229228838942985
ENSG00000205056	2.6191428315809587e-20	7.625226048362134
ENSG00000258072	3.1306499794860543e-20	6.280875651208202
ENSG00000124795	3.1306499794861657e-20	8.217215949411436
ENSG00000236581	3.1738609123900637e-20	4.748386617735916
ENSG00000099814	3.1738609123900637e-20	8.742464121201055
ENSG00000214097	3.493304707273196e-20	5.085790465974869
ENSG00000132965	3.844511788018143e-20	8.372919355316176
ENSG00000075073	3.951119889742649e-20	6.9742068324141275
ENSG00000205078	4.347789970166968e-20	7.614239551947221
ENSG00000221968	4.783800439840548e-20	8.614051058789048
ENSG00000164077	4.783800439840548e-20	8.598232372708253
ENSG00000081181	4.9161307877714277e-20	6.34516990162496
ENSG00000025039	4.983646998534927e-20	8.88461090035101
ENSG00000268592	5.263004022799756e-20	4.406295418544573
ENSG00000185567	5.335229085225927e-20	4.965511938627013
ENSG00000226823	5.408434159318747e-20	6.476622223481316
ENSG00000180447	5.949436252250449e-20	7.3680114382011705
ENSG00000151287	6.030969488198333e-20	7.697748747404503
ENSG00000207146	7.295441642079672e-20	3.8328003699368622
ENSG00000257951	7.395192443141778e-20	6.510465329182141
ENSG00000258847	8.243286630095656e-20	3.8813949978246307
ENSG00000071909	9.063803349248751e-20	6.380479889792913
ENSG00000205106	1.0100758938608014e-19	4.878674058884672
ENSG00000133121	1.0377815381549854e-19	8.398204688601657
ENSG00000242021	1.0807546917487143e-19	5.42880629402308
ENSG00000156738	1.3596539857289997e-19	7.799728184191233
ENSG00000169857	1.3781139426302598e-19	8.746554100751158
ENSG00000250122	1.3968216511835844e-19	6.564553857722078
ENSG00000135916	1.4349935085751107e-19	8.933690654952235
ENSG00000156650	1.5144577231430074e-19	8.821717469876237
ENSG00000259959	1.7095076249947888e-19	8.264751966789424
ENSG00000187837	1.8531334555961059e-19	8.913240757201724
ENSG00000185024	2.591443909810514e-19	8.639673400328888
ENSG00000198890	2.626368035351764e-19	8.227276653989236
ENSG00000198963	2.7339560404337546e-19	6.903915920648953
ENSG00000140474	2.884210294785311e-19	8.90506079810152
ENSG00000251249	3.12502264395047e-19	4.590502973738131
ENSG00000266411	3.43117659279638e-19	4.203797626677857
ENSG00000091490	3.5239694208889657e-19	8.925510695852033
ENSG00000118402	3.5239694208889657e-19	8.01973741591557
ENSG00000260001	3.619241909218773e-19	6.203922311205508
ENSG00000231305	3.973183344128251e-19	7.944295475165218
ENSG00000250462	3.973183344128251e-19	8.236710555936243
ENSG00000243587	4.246736609804139e-19	7.235677171754927
ENSG00000269001	4.3036404951597245e-19	5.3925037256346275
ENSG00000261159	4.361297873709212e-19	7.765852978301858
ENSG00000005379	4.78684144678357e-19	8.389616281770943
ENSG00000126775	5.184074684365884e-19	8.676021943295794
ENSG00000267868	5.323592762091062e-19	3.3919816880789404
ENSG00000237857	5.998761860054686e-19	7.816746522092153
ENSG00000181513	6.669537170444055e-19	8.74092038397782
ENSG00000115524	7.220772595512998e-19	8.92142071630193
ENSG00000239704	8.241229839676574e-19	6.666894145757156
ENSG00000102710	8.350797262891617e-19	8.727106708104273
ENSG00000119280	8.80364753079737e-19	8.136161814394258
ENSG00000058404	9.039088327175105e-19	7.0365221166467204
ENSG00000080947	9.40396261521879e-19	7.483176062474521
ENSG00000145214	1.0449645432884914e-18	8.746554100751158
ENSG00000183955	1.0588181082625979e-18	8.705113073130523
ENSG00000228933	1.0870719418503922e-18	5.370145815123471
ENSG00000189419	1.2077309479781318e-18	5.893275993337555
ENSG00000260992	1.324101058349451e-18	5.980076806223181
ENSG00000002586	1.4707052830461047e-18	8.211563618415443
ENSG00000152380	1.6548638795430385e-18	7.025984345556238
ENSG00000101605	1.8862829667736844e-18	7.379793087587636
ENSG00000169116	2.235481038226594e-18	8.917330736751827
ENSG00000197776	2.294594230138463e-18	8.294207238760608
ENSG00000235217	2.4174915892253402e-18	6.941239724423439
ENSG00000233266	2.449218341970137e-18	4.988952960987842
ENSG00000047597	2.7539117225052355e-18	8.72456046577741
ENSG00000225857	2.7539117225052355e-18	5.3184977091589865
ENSG00000232022	2.7899961051453744e-18	5.432332965017396
ENSG00000121797	2.8635717997349605e-18	8.283453903451441
ENSG00000208028	2.9775432935593744e-18	7.52701966286698
ENSG00000235280	3.056001869910073e-18	5.653545266961332
ENSG00000124196	3.095993488988243e-18	2.88414804415549
ENSG00000120256	3.303837894842012e-18	8.28419374806073
ENSG00000106948	3.390782573263233e-18	8.839621125299884
ENSG00000101638	3.665406126647046e-18	5.338274823370382
ENSG00000162989	3.860577802511991e-18	7.000996418101637
ENSG00000147606	4.06600771673068e-18	7.029798881747888
ENSG00000259594	4.06600771673068e-18	6.5857106382155415
ENSG00000181192	4.06600771673068e-18	8.76546026127843
ENSG00000134899	4.394557843100666e-18	8.631954714212696
ENSG00000141736	4.568531222151714e-18	7.9255935385031995
ENSG00000261231	4.568531222151714e-18	6.016483825695923
ENSG00000164741	4.937137913755182e-18	8.116008471134622
ENSG00000131759	5.001365228349838e-18	8.693384366599828
ENSG00000261889	5.132305602821326e-18	5.269856480479428
ENSG00000231473	5.474654203355955e-18	5.814985810357106
ENSG00000232298	5.5457826549170695e-18	3.2444743422185356
ENSG00000178852	5.5457826549170695e-18	8.284226493318405
ENSG00000006116	5.992126387300088e-18	3.882725428508959
ENSG00000144229	6.069890448296589e-18	7.244829681382677
ENSG00000185347	6.642858629222953e-18	8.286027279660402
ENSG00000198718	6.904472607467731e-18	8.673395741833332
ENSG00000103260	7.363287891501383e-18	8.294668511744621
ENSG00000178922	8.266271927501671e-18	8.60332485736198
ENSG00000079335	8.81430986930008e-18	8.26654714175584
ENSG00000184381	9.043436644304653e-18	8.746012868631546
ENSG00000169432	9.27844306133482e-18	8.561594035364912
ENSG00000234184	9.519477986798403e-18	8.66735357732948
ENSG00000232912	1.138882954199132e-17	6.063991374394442
ENSG00000237594	1.138882954199132e-17	4.640723621711894
ENSG00000171931	1.2140759490150492e-17	4.201680609222721
ENSG00000183317	1.2455073552687526e-17	8.410317617264631
ENSG00000032742	1.2455073552687526e-17	8.020869797124432
ENSG00000272121	1.277741962506792e-17	7.02403398909171
ENSG00000223914	1.3971852181201748e-17	3.1705327448870957
ENSG00000229196	1.4332921922393008e-17	5.326420347872304
ENSG00000258458	1.47032014736677e-17	6.111580993955194
ENSG00000164070	1.4891867125518588e-17	8.045865336033478
ENSG00000234324	1.527639770553134e-17	4.510344388184013
ENSG00000179314	1.7131672958259245e-17	6.745700040899007
ENSG00000230516	1.779822146588626e-17	3.1648107491624824
ENSG00000256948	1.8026044010981097e-17	8.393963310439803
ENSG00000086619	1.849036071482333e-17	8.860071023050395
ENSG00000152487	1.8726927082214525e-17	6.819586708652147
ENSG00000061936	2.021038290521871e-17	8.825807449426337
ENSG00000186369	2.0730195121358132e-17	4.156672096093431
ENSG00000136928	2.1534755749761735e-17	4.0722794451624775
ENSG00000182742	2.1809732920364944e-17	7.137334294678425
ENSG00000144589	2.4445765946502588e-17	8.692843134480217
ENSG00000226237	2.5392491066934442e-17	7.092861987471839
ENSG00000205664	2.6375391403830093e-17	7.938827625623875
ENSG00000205832	2.671129794661453e-17	5.61695539817199
ENSG00000182054	2.671129794661453e-17	8.896880839001316
ENSG00000260027	2.7051426719854734e-17	7.072513296409686
ENSG00000261485	2.9183843210727467e-17	6.4591012068145055
ENSG00000183291	2.955502987055656e-17	8.896880839001316
ENSG00000255438	3.709188621324015e-17	6.331223551776264
ENSG00000153233	3.8520505875932084e-17	4.912201045169045
ENSG00000197565	3.8520505875932084e-17	7.900209631859468
ENSG00000111328	3.9502951853649387e-17	8.143596317509594
ENSG00000258559	4.000340792657756e-17	6.2261785143082715
ENSG00000108852	4.000340792657756e-17	7.331817202129883
ENSG00000116497	4.051012071571156e-17	8.832443671303306
ENSG00000120699	4.102316737176081e-17	8.601781120138742
ENSG00000165516	4.314026873782089e-17	8.850347326726952
ENSG00000236772	4.3686175206669625e-17	4.357399076568484
ENSG00000175395	4.47985226856556e-17	8.252766211139972
ENSG00000141556	4.770316616376814e-17	8.762914018951568
ENSG00000223949	5.274172012939465e-17	4.667953069936472
ENSG00000225135	5.340736462999399e-17	6.6889994677885936
ENSG00000181656	5.340736462999399e-17	6.129171022201827
ENSG00000122787	5.408129867925789e-17	7.607283918702963
ENSG00000120686	5.4763624085964744e-17	8.900970818551418
ENSG00000242444	5.5454443891290086e-17	3.8960393100309685
ENSG00000162430	5.757891890635757e-17	8.72147299133093
ENSG00000130592	5.757891890635757e-17	8.909150777651623
ENSG00000205293	5.903965347166584e-17	5.785317538663126
ENSG00000246089	5.903965347166584e-17	7.938833236999455
ENSG00000178878	5.978367442062212e-17	8.109589793004297
ENSG00000249042	5.978367442062212e-17	7.7385157585164235
ENSG00000263931	6.364484046068698e-17	2.7134189434138554
ENSG00000176208	6.364484046068789e-17	8.258399927913313
ENSG00000232712	6.444609943691977e-17	5.590919480245073
ENSG00000102531	6.525731142195272e-17	8.92142071630193
ENSG00000123901	6.60785983345692e-17	6.564873938172627
ENSG00000032219	7.122490841626354e-17	8.703569335907286
ENSG00000135469	7.212025941397771e-17	8.501075368609422
ENSG00000155111	7.773037652301006e-17	8.453459392095837
ENSG00000164483	8.482146963224718e-17	7.744258001761496
ENSG00000167393	8.696221677964283e-17	8.577241242838129
ENSG00000178026	9.488318274698261e-17	7.278059021981018
ENSG00000076662	9.607138285562267e-17	8.929600675402133
ENSG00000258443	9.607138285562267e-17	3.327740187625706
ENSG00000233912	9.727426207509786e-17	8.098402318593214
ENSG00000267243	1.0351517862939807e-16	7.460873591015001
ENSG00000179899	1.0612072489682592e-16	5.1892183389977165
ENSG00000047230	1.15760027275278e-16	8.367028589424075
ENSG00000264469	1.1720579897368501e-16	6.467522687169481
ENSG00000221817	1.1720579897368501e-16	8.445279432995632
ENSG00000182508	1.186693829426892e-16	6.7613582205596305
ENSG00000204682	1.2165085571297772e-16	3.8129061264538473
ENSG00000231969	1.2626215063971402e-16	3.998653056655034
ENSG00000255353	1.2626215063971402e-16	5.5712337474030695
ENSG00000235423	1.278372434485368e-16	5.389430946946878
ENSG00000117242	1.2943171848928184e-16	7.921813433325357
ENSG00000119900	1.2943171848928184e-16	8.798180097679248
ENSG00000164556	1.4115585606321553e-16	7.390351956009529
ENSG00000145349	1.4291409417449295e-16	8.850347326726952
ENSG00000205581	1.5016570347959928e-16	8.90506079810152
ENSG00000260725	1.5584150330583575e-16	6.241499863197552
ENSG00000140688	1.5584150330583575e-16	8.84625734717685
ENSG00000135248	1.5584150330583575e-16	5.381488556967297
ENSG00000075290	1.5778006492207211e-16	6.3295005721688975
ENSG00000040487	1.5778006492207436e-16	8.35321491355053
ENSG00000150667	1.6577505754857964e-16	6.862661520444927
ENSG00000173208	1.6783545655990562e-16	8.683660670276387
ENSG00000140682	1.6992111389198876e-16	5.769990574151748
ENSG00000238164	1.7203233477606212e-16	8.175703482314645
ENSG00000179588	1.8525405087729008e-16	8.289576027090893
ENSG00000213999	1.8988023649904797e-16	6.047199402786405
ENSG00000104219	1.9223587860298105e-16	8.787453896252181
ENSG00000272267	2.0195017309195467e-16	6.195048299888202
ENSG00000137501	2.121483674172814e-16	8.374126084285058
ENSG00000167619	2.2012881499292922e-16	6.359512751599851
ENSG00000027869	2.4588960859339505e-16	6.5603808887835715
ENSG00000146147	2.4588960859339505e-16	6.621171686781355
ENSG00000095110	2.4892932733168667e-16	8.167275213738083
ENSG00000100167	2.5200610417628736e-16	7.767435409743576
ENSG00000115159	2.7127029358741075e-16	8.738374141650954
ENSG00000179456	2.780089668340358e-16	8.55015512321065
ENSG00000232070	2.814399497626074e-16	5.199162390093874
ENSG00000250978	2.9198544129056073e-16	3.713560298257808
ENSG00000254343	2.955864752695621e-16	8.286745601763174
ENSG00000231999	2.992313039262132e-16	7.95797636664966
ENSG00000223878	3.0292045217186124e-16	6.091043183897258
ENSG00000138109	3.181309576625518e-16	2.8138435682323255
ENSG00000235169	3.181309576625586e-16	7.195578140601036
ENSG00000108924	3.2204979693394617e-16	7.264540499557391
ENSG00000132640	3.260162379351448e-16	8.86261726537726
ENSG00000126217	3.2601623793515407e-16	7.641012657167384
ENSG00000007516	3.3003085049309926e-16	7.527561905572278
ENSG00000165066	3.3820690325443407e-16	4.881312211182502
ENSG00000197872	3.595312380403441e-16	8.855981043500291
ENSG00000224005	3.6395255956518333e-16	6.38342990967903
ENSG00000256757	3.6395255956518333e-16	4.286129498542748
ENSG00000144445	3.6842749293756834e-16	8.632495946332309
ENSG00000111203	3.8218040814344007e-16	8.73019418255075
ENSG00000125827	3.868762709525669e-16	8.829897428976441
ENSG00000131127	3.9643934943796575e-16	8.183697831772246
ENSG00000122965	4.062354664191239e-16	8.75419282773175
ENSG00000196712	4.3707866227782466e-16	8.806360056779454
ENSG00000107816	4.4243903296563735e-16	8.592137382950899
ENSG00000144671	4.7022872652284715e-16	4.560991207937807
ENSG00000107864	4.7022872652284715e-16	8.570605020961164
ENSG00000130595	4.759897674889444e-16	5.739938255206176
ENSG00000065357	4.877214445699159e-16	8.731737919773986
ENSG00000163536	4.877214445699159e-16	8.743466626304683
ENSG00000257261	4.877214445699159e-16	7.784839097964729
ENSG00000149177	4.936937468970005e-16	8.518694841032216
ENSG00000152193	5.310720968583113e-16	7.555574834372456
ENSG00000104093	5.507941652966828e-16	8.689294387049726
ENSG00000236423	5.782175449618054e-16	7.391694377651377
ENSG00000118308	5.8528111578616e-16	8.88306716312777
ENSG00000099917	5.8528111578616e-16	8.758824039401464
ENSG00000166321	6.294847258778511e-16	7.90940509891037
ENSG00000117114	6.449384442930777e-16	7.245282434707248
ENSG00000188636	6.68822935126091e-16	8.119792021613597
ENSG00000148468	6.852282783796354e-16	7.365675727710353
ENSG00000094631	7.105828891940331e-16	8.839621125299884
ENSG00000148824	7.640988027595665e-16	8.109722577393399
ENSG00000135898	7.640988027595774e-16	7.0609757916406855
ENSG00000153179	7.733964649149048e-16	8.593139888054525
ENSG00000132780	7.82805649283855e-16	8.854437306277056
ENSG00000169684	8.416776001429809e-16	6.292546806390904
ENSG00000166483	8.416776001429809e-16	8.47799926939645
ENSG00000130751	8.519052084446516e-16	7.374119548407863
ENSG00000115649	8.519052084446698e-16	8.825807449426337
ENSG00000185133	8.727293811700913e-16	6.677824247265263
ENSG00000241852	9.04909964953695e-16	7.630652295401133
ENSG00000198353	9.04909964953695e-16	5.159167692677703
ENSG00000169239	9.04909964953695e-16	8.244506292904168
ENSG00000181381	9.382597587985256e-16	8.29258354240177
ENSG00000104765	1.0086357717937667e-15	8.799723834902487
ENSG00000157680	1.0332314876044396e-15	8.40283590027137
ENSG00000235381	1.0332314876044544e-15	6.416156064945015
ENSG00000052126	1.0332314876044544e-15	7.248078691036192
ENSG00000221988	1.0584182492248054e-15	8.271415322548487
ENSG00000003147	1.0712376306628722e-15	8.55169886043389
ENSG00000081760	1.110621185585992e-15	8.6882119228105
ENSG00000178184	1.1106211855860078e-15	7.2051764440068675
ENSG00000171189	1.124063575062184e-15	5.658303030218169
ENSG00000100368	1.151431304674976e-15	8.900970818551418
ENSG00000259466	1.1937188659938498e-15	2.9909974299569257
ENSG00000067191	1.2081520899767167e-15	7.471172030187639
ENSG00000136295	1.2375365329396896e-15	8.353134954414934
ENSG00000272256	1.2524918125160589e-15	8.091224864596636
ENSG00000176731	1.2676252103494464e-15	8.683119438156774
ENSG00000156299	1.329982135592899e-15	8.658295377855307
ENSG00000168826	1.3460379521795275e-15	8.166388233721715
ENSG00000197520	1.3622847907406683e-15	5.946607323999817
ENSG00000267913	1.3787248895737977e-15	5.089498719290858
ENSG00000261888	1.3787248895737977e-15	4.238899520595012
ENSG00000006432	1.3953605127886215e-15	8.639673400328888
ENSG00000213626	1.4639044515735937e-15	7.020111077767012
ENSG00000179862	1.4639044515735937e-15	6.552511155141918
ENSG00000103021	1.5174803005349269e-15	6.303079032587456
ENSG00000259343	1.5357648223509761e-15	7.746966897770412
ENSG00000066455	1.5919312464384017e-15	8.824263712203102
ENSG00000132478	1.6501212023495274e-15	8.73019418255075
ENSG00000162510	1.7309799298052602e-15	7.190764227572581
ENSG00000186198	1.7517972573875667e-15	4.150605800152566
ENSG00000236841	1.7728612877559484e-15	3.5708506709170056
ENSG00000120896	1.9977203088736664e-15	8.486179228496654
ENSG00000116141	2.1458911357765902e-15	5.622963605271322
ENSG00000171792	2.1458911357765902e-15	8.578784980061368
ENSG00000165533	2.17161777183889e-15	8.339117054676134
ENSG00000166104	2.1716177718389207e-15	5.680191949324418
ENSG00000114115	2.2239862870196973e-15	6.245220417911717
ENSG00000107959	2.3886734430114217e-15	8.855981043500291
ENSG00000021826	2.4172659153036395e-15	7.960702607243549
ENSG00000138964	2.446195599460606e-15	8.477253813411583
ENSG00000250057	2.446195599460606e-15	2.9584975433898677
ENSG00000169026	2.565365444665807e-15	7.469271542299439
ENSG00000242338	2.5960408273607295e-15	7.806277369783841
ENSG00000249307	2.7549231164307823e-15	6.033488246282845
ENSG00000181544	2.7549231164307823e-15	7.2683425204085985
ENSG00000187105	2.8211254889907347e-15	5.743706844396764
ENSG00000273338	2.854812063503257e-15	8.416649576144914
ENSG00000271133	2.9935674502644908e-15	7.619615978261601
ENSG00000117971	2.9935674502644908e-15	4.26690148655439
ENSG00000133119	3.065416148452768e-15	8.278308593544212
ENSG00000139687	3.176386331185462e-15	8.892790859451214
ENSG00000233834	3.176386331185462e-15	8.022617758212924
ENSG00000271614	3.291312671871052e-15	8.529163993340527
ENSG00000113971	3.410333970347357e-15	8.801267572125727
ENSG00000151790	3.4103339703474053e-15	7.339995688707011
ENSG00000160293	3.492027185208182e-15	8.139506337959492
ENSG00000232533	3.704791038229467e-15	6.841709447509327
ENSG00000122417	3.748851634439827e-15	8.780276442255602
ENSG00000135686	3.748851634439827e-15	8.695185152941825
ENSG00000138741	3.838527350457231e-15	7.549844324336775
ENSG00000234380	4.024265943343327e-15	5.255720239025532
ENSG00000131773	4.024265943343384e-15	6.634779390048562
ENSG00000138604	4.218852955610101e-15	8.57932621218098
ENSG00000258985	4.422703097657674e-15	7.306984402186014
ENSG00000140750	4.7468010916301246e-15	8.510799064932867
ENSG00000176532	4.803046332365746e-15	8.531928928152894
ENSG00000187037	5.094271240340735e-15	4.906876200295691
ENSG00000155846	5.154569954250951e-15	8.74092038397782
ENSG00000047365	5.215571651066509e-15	8.638590936089662
ENSG00000114023	5.277284397342594e-15	8.773640220378635
ENSG00000079974	5.339716350667813e-15	8.50287615495142
ENSG00000171552	5.4028757606736635e-15	8.892790859451214
ENSG00000232874	5.4667709700554444e-15	5.052497322122664
ENSG00000189362	5.662956239105824e-15	8.58287495961147
ENSG00000147408	5.866073192525273e-15	8.8682509821506
ENSG00000135324	5.866073192525273e-15	3.057778827861422
ENSG00000180817	6.076362784751825e-15	8.892790859451214
ENSG00000179476	6.443465287623482e-15	8.268123624236756
ENSG00000267194	6.519465149476446e-15	7.298818911706057
ENSG00000088451	6.596347827669042e-15	8.507507366621134
ENSG00000259318	6.596347827669042e-15	4.9946377512492495
ENSG00000172379	6.596347827669042e-15	8.427337420938727
ENSG00000230852	6.75280211512423e-15	2.0555186097775797
ENSG00000196199	6.91291025614033e-15	8.821717469876237
ENSG00000166407	7.076756212522339e-15	3.2086048951001467
ENSG00000167978	7.16010762706445e-15	8.933690654952235
ENSG00000196092	7.329721895722667e-15	8.188192113450455
ENSG00000186918	7.591589298133364e-15	8.793087613025522
ENSG00000111445	7.771264707943526e-15	8.425832040348746
ENSG00000120616	7.771264707943526e-15	8.817627490326135
ENSG00000240907	7.862666563272864e-15	4.700816987970732
ENSG00000198169	7.955127050630212e-15	8.660123298079398
ENSG00000088970	8.23898163865154e-15	8.698476851253556
ENSG00000070882	8.238981638651657e-15	8.777730199928738
ENSG00000160055	8.734398350715247e-15	8.159752011844748
ENSG00000144026	8.940679247749613e-15	8.670849499506467
ENSG00000136156	9.04561151542107e-15	8.925510695852033
ENSG00000134698	9.1517564623352e-15	8.69184062937659
ENSG00000124406	9.259127878560667e-15	8.790000138579044
ENSG00000200959	9.367739708343741e-15	3.826475820282985
ENSG00000227895	9.701159469855839e-15	5.27030515348176
ENSG00000253716	1.0163958581241806e-14	8.174231184567562
ENSG00000141401	1.1026739322657343e-14	8.283453903451441
ENSG00000173253	1.1155740847591338e-14	8.245138389876223
ENSG00000110841	1.1155740847591338e-14	7.991370557144414
ENSG00000187527	1.1155740847591338e-14	2.982677150077761
ENSG00000253483	1.1418218523988983e-14	5.544679550894982
ENSG00000165819	1.2242684933122041e-14	8.844713609953612
ENSG00000087008	1.2242684933122041e-14	8.35572841061972
ENSG00000158055	1.23856820730453e-14	6.159998179590852
ENSG00000198535	1.3125709222664445e-14	5.5209111611265085
ENSG00000175315	1.3278856096715299e-14	5.5247728209856755
ENSG00000154258	1.343376216130645e-14	8.10449730835057
ENSG00000137563	1.343376216130645e-14	8.814540015879658
ENSG00000114631	1.343376216130645e-14	8.026967695165649
ENSG00000257511	1.3590447296360903e-14	6.967619199886796
ENSG00000237399	1.3590447296360903e-14	7.3873589093188965
ENSG00000167861	1.3748931602630163e-14	8.892790859451214
ENSG00000109906	1.3748931602630163e-14	4.919727788507291
ENSG00000107779	1.4569059992223476e-14	8.500995409473825
ENSG00000268842	1.4910434502661153e-14	2.4626188998002436
ENSG00000112182	1.5798707469614427e-14	8.542773445348818
ENSG00000164620	1.5798707469614427e-14	8.488396982228608
ENSG00000251009	1.598251514637753e-14	5.0168122191177895
ENSG00000011021	1.598251514637753e-14	8.551157628314275
ENSG00000116127	1.6168427989072362e-14	8.798721329798862
ENSG00000101577	1.713040904574396e-14	8.547067648764175
ENSG00000151849	1.7734418645870085e-14	8.709203052680625
ENSG00000171502	1.7940377378442055e-14	8.723016728554171
ENSG00000139973	1.7940377378442055e-14	2.8997501703501714
ENSG00000187790	1.922651133843118e-14	8.260404938120564
ENSG00000110324	1.9449517948615462e-14	8.838077388076647
ENSG00000007392	1.9675070650277604e-14	8.836533650853408
ENSG00000187079	1.9903198035063022e-14	7.114754859276362
ENSG00000163328	2.0603318958178215e-14	8.838077388076647
ENSG00000261435	2.108347819330581e-14	4.9852517347579735
ENSG00000166295	2.2332599686751706e-14	8.8682509821506
ENSG00000247134	2.2852400450427563e-14	7.385871793598109
ENSG00000147535	2.2852400450427888e-14	8.913240757201724
ENSG00000139318	2.3116748901404758e-14	8.900970818551418
ENSG00000122481	2.3384107055971205e-14	7.642328176678324
ENSG00000147121	2.3384107055971205e-14	8.304055199813705
ENSG00000238086	2.420457860626556e-14	5.424105641172404
ENSG00000116117	2.4484316310361728e-14	7.552194820549675
ENSG00000260625	2.4484316310361728e-14	6.25937793505037
ENSG00000265666	2.4767235969914534e-14	6.189023309403067
ENSG00000117090	2.4767235969914534e-14	8.88461090035101
ENSG00000118242	2.5342763927575794e-14	7.759012532559635
ENSG00000197217	2.5635444594163665e-14	8.900970818551418
ENSG00000227484	2.5635444594163665e-14	4.672880194156222
ENSG00000267593	2.5635444594163665e-14	4.411623100814527
ENSG00000155792	2.6533595950982778e-14	8.839621125299884
ENSG00000242247	2.7149498309536753e-14	8.88870087990111
ENSG00000179454	2.7149498309536753e-14	8.674939479056569
ENSG00000179820	2.80998267869814e-14	8.563684616083341
ENSG00000216990	2.908288076352678e-14	4.810351698266432
ENSG00000223725	2.9756976463491734e-14	5.382880820530187
ENSG00000170989	3.009976801949825e-14	6.741045100499929
ENSG00000179088	3.009976801949825e-14	6.82205805098014
ENSG00000203772	3.009976801949825e-14	7.922506064056723
ENSG00000111276	3.044644569463179e-14	8.866707244927362
ENSG00000105894	3.044644569463222e-14	7.255911167701532
ENSG00000091651	3.2985700227359474e-14	7.899107425209639
ENSG00000263080	3.2985700227359474e-14	3.057126363017027
ENSG00000136169	3.374872720565707e-14	8.787453896252181
ENSG00000235984	3.374872720565707e-14	3.2085648511558436
ENSG00000271895	3.492594959334336e-14	7.84746134828572
ENSG00000134709	3.5327267038045883e-14	8.762914018951568
ENSG00000089280	3.5327267038045883e-14	8.909150777651623
ENSG00000185686	3.573312219845316e-14	7.505136052457277
ENSG00000150281	3.614356552361965e-14	5.6585585936885625
ENSG00000235194	3.6558648013599156e-14	8.72865044532751
ENSG00000128218	3.740293727873006e-14	7.045417797138667
ENSG00000204616	3.91494923454193e-14	5.26611719050431
ENSG00000178741	3.91494923454193e-14	8.88870087990111
ENSG00000126215	4.192083518984559e-14	8.497446662043336
ENSG00000089505	4.2401129559092564e-14	5.494868299097255
ENSG00000261400	4.2401129559092564e-14	3.2878925171223967
ENSG00000257221	4.2886838372453926e-14	7.860359555339994
ENSG00000119650	4.337802163971426e-14	8.14444742400147
ENSG00000258733	4.337802163971426e-14	7.448412859233195
ENSG00000205542	4.337802163971426e-14	8.880520920800906
ENSG00000165322	4.3874740023976656e-14	8.73019418255075
ENSG00000272140	4.751198814617013e-14	7.496567159582532
ENSG00000137571	4.751198814617081e-14	8.74346662630468
ENSG00000088305	4.972198492349047e-14	7.777913081711329
ENSG00000228541	5.02901039924675e-14	5.973610192384013
ENSG00000272717	5.144557210864939e-14	6.084614845840315
ENSG00000236345	5.5070995363660217e-14	4.363805778868843
ENSG00000226833	5.507099536366061e-14	4.820366910599409
ENSG00000182196	5.569919878543477e-14	6.221815806387198
ENSG00000132677	5.828329372749241e-14	3.492426035316544
ENSG00000159259	5.961921957366248e-14	7.855879742282032
ENSG00000186827	6.029843553352574e-14	7.748887037767754
ENSG00000124713	6.098526384029411e-14	6.80647931422668
ENSG00000236719	6.098526384029411e-14	5.606233485491553
ENSG00000112309	6.098526384029411e-14	6.80119842924875
ENSG00000261597	6.098526384029411e-14	8.598232372708253
ENSG00000251168	6.167978835559975e-14	4.608562632632793
ENSG00000197976	6.38103914362618e-14	8.896880839001316
ENSG00000238062	6.381039143626225e-14	3.109320395044759
ENSG00000127418	6.601336761832778e-14	8.706656810353762
ENSG00000116748	6.676419115745658e-14	8.900970818551418
ENSG00000100105	6.985241999410992e-14	8.6161360281319
ENSG00000109118	7.226041617840005e-14	8.832443671303306
ENSG00000219626	7.226041617840005e-14	7.6974831786263
ENSG00000147437	7.645646780566325e-14	6.2208248244086395
ENSG00000248890	7.73239978184739e-14	5.6321823220013325
ENSG00000241014	7.820121030832338e-14	7.540581563412125
ENSG00000082258	7.820121030832338e-14	8.851891063950191
ENSG00000258682	7.820121030832338e-14	7.288658167996831
ENSG00000100024	8.273626750248947e-14	5.607953185582078
ENSG00000183090	8.367384569602435e-14	5.1765692478527745
ENSG00000116754	8.367384569602435e-14	8.917330736751827
ENSG00000157110	8.462187427595225e-14	7.341457811050907
ENSG00000272323	8.462187427595225e-14	5.402789279519309
ENSG00000076685	8.558046771648967e-14	8.707659315457386
ENSG00000117616	8.558046771648967e-14	8.88870087990111
ENSG00000249908	8.654974172305227e-14	3.877699771458515
ENSG00000235213	8.752981324524645e-14	3.2618526258143725
ENSG00000163673	9.259631558469104e-14	4.210655124522421
ENSG00000185950	9.259631558469104e-14	7.650455530507982
ENSG00000226329	9.364369948739115e-14	6.5251957125657905
ENSG00000266893	9.470273550969567e-14	5.080149822933444
ENSG00000100722	9.470273550969634e-14	8.715839274557592
ENSG00000168268	9.470273550969634e-14	8.88461090035101
ENSG00000236901	9.577355103866404e-14	8.729652950431136
ENSG00000173801	9.685627482863836e-14	8.160821810822123
ENSG00000134333	9.685627482863836e-14	8.909150777651623
ENSG00000187944	9.905796913189694e-14	3.338659213531084
ENSG00000061455	1.0017720412056297e-13	6.457360816555667
ENSG00000250132	1.0130887635053612e-13	6.792227818745546
ENSG00000181045	1.0245312163145332e-13	8.467068844104125
ENSG00000162373	1.0245312163145332e-13	6.484420713930135
ENSG00000230735	1.0477988187949669e-13	6.092972273483177
ENSG00000116652	1.0596267580677468e-13	6.314891984664004
ENSG00000214413	1.0596267580677468e-13	8.690296892153352
ENSG00000117322	1.0959041811175923e-13	7.8611711770106565
ENSG00000170745	1.0959041811175923e-13	8.016758095635765
ENSG00000183615	1.1082660166321847e-13	6.0568478884832135
ENSG00000181026	1.1082660166322003e-13	8.864161002600497
ENSG00000251535	1.1334025798175855e-13	2.8592031841451435
ENSG00000125648	1.1461803130264703e-13	8.852893569053816
ENSG00000100697	1.1721623174900488e-13	8.838077388076647
ENSG00000140263	1.1853696917695566e-13	8.30747968251454
ENSG00000227946	1.212225066800872e-13	7.334863191676283
ENSG00000228323	1.2396786510565932e-13	5.8758424622952035
ENSG00000235703	1.2396786510565932e-13	8.57778247495774
ENSG00000260943	1.2536338513918924e-13	2.944426064025363
ENSG00000215022	1.2536338513918924e-13	7.650212730026515
ENSG00000273079	1.296433088809137e-13	5.576992015758425
ENSG00000149506	1.3257609717915454e-13	6.113011758881238
ENSG00000186174	1.340668634766531e-13	7.9990617717932855
ENSG00000226386	1.3557411349279722e-13	4.4269296963319045
ENSG00000168734	1.3557411349279965e-13	8.052871311422477
ENSG00000253986	1.3863878287854162e-13	4.962335273765326
ENSG00000160588	1.417715609459007e-13	8.60695356392807
ENSG00000042832	1.433639541251966e-13	8.154659527191022
ENSG00000147027	1.433639541251966e-13	4.813314131891496
ENSG00000019485	1.449739344993248e-13	7.84946635849297
ENSG00000273301	1.4660169290056586e-13	6.297187439095857
ENSG00000232788	1.466016929005669e-13	8.097062805235232
ENSG00000167562	1.5501397790110965e-13	8.064804241818429
ENSG00000231028	1.5501397790110965e-13	5.5480534216542345
ENSG00000087077	1.6208404007232416e-13	8.693845639583841
ENSG00000076555	1.6390053231162439e-13	8.821717469876237
ENSG00000171450	1.6573704064481353e-13	3.236455000213711
ENSG00000183695	1.6759378174154815e-13	4.346044634113226
ENSG00000254029	1.7136884043720604e-13	3.977599543846478
ENSG00000264943	1.7136884043720604e-13	4.5084482077848795
ENSG00000174373	1.7136884043720604e-13	8.731196687654375
ENSG00000256436	1.7136884043720604e-13	4.676952430632141
ENSG00000173200	1.7328760298051162e-13	8.599234877811877
ENSG00000187653	1.771887245908725e-13	6.911402976603212
ENSG00000130340	1.771887245908725e-13	8.511313163170383
ENSG00000156427	1.8525183506340329e-13	5.726741600639753
ENSG00000135473	1.8732333908179532e-13	8.876430941250804
ENSG00000247746	1.8732333908179532e-13	7.2855323369170994
ENSG00000202515	2.0023930479846114e-13	4.676631004507553
ENSG00000101194	2.0702174580210962e-13	8.900970818551418
ENSG00000100564	2.093323695256784e-13	8.660584571063412
ENSG00000164466	2.093323695256799e-13	8.807903794002693
ENSG00000169641	2.093323695256799e-13	8.490269208046756
ENSG00000245904	2.1883114440693243e-13	6.845463355866625
ENSG00000103275	2.2127129613745665e-13	8.726361252119405
ENSG00000184205	2.2127129613745665e-13	8.896880839001316
ENSG00000257704	2.2127129613745665e-13	7.794278611287318
ENSG00000187676	2.3648411634827915e-13	8.43046325201846
ENSG00000062282	2.391176644875077e-13	8.518774800167815
ENSG00000181163	2.391176644875077e-13	8.933690654952235
ENSG00000272871	2.391176644875077e-13	6.774187667966978
ENSG00000179520	2.444715597029683e-13	4.993546822355031
ENSG00000112851	2.499432696245809e-13	8.880520920800906
ENSG00000211681	2.499432696245809e-13	2.2641309496932465
ENSG00000035681	2.5553533994658773e-13	8.761370281728329
ENSG00000260807	2.5837732051057676e-13	5.754703504645113
ENSG00000133639	2.5837732051057676e-13	8.88870087990111
ENSG00000140961	2.5837732051057676e-13	7.2165058976369405
ENSG00000129315	2.6125037032024965e-13	8.799723834902487
ENSG00000100479	2.6125037032024965e-13	7.553418425553451
ENSG00000205771	2.64154822946621e-13	6.576800653943089
ENSG00000160678	2.700592885379372e-13	7.169707269601884
ENSG00000224215	2.7305998635846783e-13	2.8611863390649437
ENSG00000252213	2.8226012514984795e-13	2.3787453183819602
ENSG00000155592	2.8856215030306684e-13	8.10529558958894
ENSG00000107438	2.8856215030306684e-13	8.815081247999272
ENSG00000164758	2.8856215030306684e-13	8.383184283759231
ENSG00000136710	2.917648308628461e-13	8.600778615035116
ENSG00000273464	2.917648308628461e-13	4.6221822048946795
ENSG00000163249	2.950024493056411e-13	8.63658592588241
ENSG00000136758	3.151830926480568e-13	8.88461090035101
ENSG00000225342	3.222069102071655e-13	6.523922390024428
ENSG00000120662	3.257762926858969e-13	8.378091799105503
ENSG00000049769	3.367192820331797e-13	7.924886776736809
ENSG00000131153	3.367192820331797e-13	7.95144018390412
ENSG00000199709	3.4044662529888907e-13	3.21849732895234
ENSG00000135144	3.5576586152237e-13	5.7893634106413066
ENSG00000188112	3.636775741772827e-13	5.182641387327058
ENSG00000268040	3.63677574177284e-13	6.0709664456478425
ENSG00000172554	3.676980307997262e-13	4.197282050872824
ENSG00000040199	3.717621675268965e-13	8.785910159028942
ENSG00000267312	3.758704503097911e-13	6.162228772903071
ENSG00000262155	3.7587045030979646e-13	4.5783516561350845
ENSG00000237940	3.8002334997464315e-13	7.897557739025599
ENSG00000177096	4.0147392805033286e-13	8.448623956560867
ENSG00000159884	4.059046957301751e-13	7.631715017229752
ENSG00000144847	4.059046957301751e-13	8.527330461740855
ENSG00000128165	4.14910903059398e-13	8.80381381445259
ENSG00000197892	4.14910903059398e-13	8.824263712203102
ENSG00000146066	4.2411344425161685e-13	8.805357551675828
ENSG00000127586	4.335165205215686e-13	8.610502311358559
ENSG00000168081	4.335165205215686e-13	8.771093978051772
ENSG00000196628	4.3829459624446605e-13	8.90506079810152
ENSG00000255046	4.382945962444692e-13	4.834925970039575
ENSG00000094804	4.4312442123375727e-13	8.636044693762798
ENSG00000165837	4.480065457305837e-13	5.209785655002837
ENSG00000206965	4.784291262669102e-13	5.02826826357805
ENSG00000100650	4.836932435001086e-13	8.925510695852033
ENSG00000198081	5.053249142800274e-13	8.534256477994255
ENSG00000224020	5.108797000813304e-13	3.315204575926431
ENSG00000186710	5.164944825932852e-13	5.512465766651699
ENSG00000169071	5.514791981845587e-13	8.469458076443658
ENSG00000187258	5.575321442138265e-13	2.7027973492912922
ENSG00000272465	5.636503649343573e-13	4.704639266604466
ENSG00000173681	5.698345513018057e-13	8.467814300088992
ENSG00000249626	5.760854014434725e-13	6.508078022472122
ENSG00000069849	5.824036207311816e-13	8.80944753122593
ENSG00000122188	5.887899218549039e-13	8.909150777651623
ENSG00000100836	6.017696574080086e-13	8.76546026127843
ENSG00000029363	6.217681208653784e-13	8.909150777651623
ENSG00000134109	6.285782987741655e-13	8.917330736751827
ENSG00000213918	6.424192743092266e-13	8.539428921783582
ENSG00000119326	6.637440172375928e-13	8.556250112968005
ENSG00000257815	6.93262166800122e-13	7.652388881256123
ENSG00000258647	7.085011689327587e-13	4.504630471269167
ENSG00000260855	7.162436162398732e-13	4.232971511641687
ENSG00000228649	7.162436162398784e-13	7.7319122818971335
ENSG00000085063	7.240691804068276e-13	8.92142071630193
ENSG00000259728	7.399731711437847e-13	5.572536083902429
ENSG00000197818	7.480533763289374e-13	8.732740424877614
ENSG00000228925	7.480533763289374e-13	6.536753340405653
ENSG00000253734	7.562202557879794e-13	5.365156716381383
ENSG00000116147	7.728176966481873e-13	5.3609574260178725
ENSG00000107295	7.728176966481873e-13	3.354514885297978
ENSG00000012983	7.812501112448898e-13	8.781820179478839
ENSG00000118518	7.897729066977836e-13	8.763916524055194
ENSG00000261008	8.070934526344195e-13	4.133195913904575
ENSG00000249947	8.158931339540299e-13	5.664433478057282
ENSG00000105855	8.337762152455407e-13	7.655054084509902
ENSG00000189403	8.42861606365226e-13	8.909150777651623
ENSG00000236017	8.613251445706526e-13	8.2438407960549
ENSG00000167114	8.707053449596804e-13	8.72865044532751
ENSG00000189159	8.801858860408245e-13	8.627864734662593
ENSG00000144792	8.897678210743558e-13	7.627816258697834
ENSG00000139352	8.897678210743558e-13	6.632143651591069
ENSG00000159840	9.29130947530746e-13	8.573151263288027
ENSG00000124193	9.29130947530746e-13	8.925510695852033
ENSG00000166432	9.392360343666268e-13	8.85698354860392
ENSG00000119333	9.392360343666268e-13	8.710746789903865
ENSG00000137824	9.392360343666268e-13	8.825807449426337
ENSG00000124785	9.392360343666268e-13	7.264122622845106
ENSG00000140948	9.392360343666268e-13	8.617679765355138
ENSG00000119912	9.494490661507901e-13	8.860071023050395
ENSG00000250050	1.0021734093202855e-12	6.227908089013251
ENSG00000112029	1.0130582821824126e-12	8.354811476027272
ENSG00000261254	1.0240592683727295e-12	6.709151169105494
ENSG00000111602	1.0464144544550077e-12	8.772096483155398
ENSG00000125531	1.0577711224976513e-12	5.027847002206752
ENSG00000099910	1.0692488404214604e-12	8.574695000511264
ENSG00000184682	1.0925725026304076e-12	7.821773178645309
ENSG00000163517	1.0925725026304076e-12	7.830778552865977
ENSG00000118762	1.1044210178420078e-12	8.799723834902487
ENSG00000132475	1.1044210178420078e-12	8.933690654952235
ENSG00000124635	1.1163957250492287e-12	8.57778247495774
ENSG00000099251	1.128497942873648e-12	8.232316313389461
ENSG00000104783	1.1407290034400981e-12	8.609419847119334
ENSG00000238063	1.1655830496283276e-12	5.2055733128425565
ENSG00000090661	1.1782087682409778e-12	8.68291521429152
ENSG00000174684	1.2300688215051847e-12	8.68257820603716
ENSG00000143653	1.2980553914894553e-12	8.373309188824036
ENSG00000273056	1.298055391489483e-12	5.4526157617635365
ENSG00000236204	1.312089027276912e-12	6.471875266741387
ENSG00000139219	1.3120890272769305e-12	4.643681837339846
ENSG00000185513	1.3262716516604915e-12	8.644224652863002
ENSG00000213516	1.3406048163214524e-12	8.56167960587609
ENSG00000257241	1.355090088776226e-12	3.2297815659038305
ENSG00000078814	1.355090088776226e-12	7.943141571449839
ENSG00000267731	1.3697290525345463e-12	6.1109693619015415
ENSG00000075568	1.3697290525345463e-12	8.8682509821506
ENSG00000256885	1.3697290525345463e-12	7.447212079225116
ENSG00000225039	1.3845233072591385e-12	4.779346697790539
ENSG00000113269	1.3994744689270028e-12	8.687209417706876
ENSG00000081320	1.4298540595501022e-12	8.900970818551418
ENSG00000101452	1.4298540595501022e-12	8.415442847176037
ENSG00000030110	1.4298540595501022e-12	8.78336391670208
ENSG00000268536	1.4452858035037836e-12	4.390075480507316
ENSG00000086288	1.4452858035038042e-12	5.431788966277628
ENSG00000207342	1.4452858035038042e-12	4.207343871314806
ENSG00000257743	1.4608810847312984e-12	5.451432422891913
ENSG00000132781	1.4766416032549967e-12	8.491351672285981
ENSG00000160602	1.5086652390295377e-12	8.548611385987414
ENSG00000162739	1.5086652390295377e-12	8.816083753102896
ENSG00000249453	1.524931843593436e-12	5.60187518680686
ENSG00000233080	1.5579834778802671e-12	5.112118698324692
ENSG00000117308	1.5747721024809077e-12	8.312776391033523
ENSG00000167555	1.5747721024809077e-12	8.081534251116091
ENSG00000271975	1.5917383591443968e-12	8.022209310482415
ENSG00000231226	1.6262111612906664e-12	2.5552204007083743
ENSG00000261418	1.643721450134754e-12	8.488805429959118
ENSG00000232412	1.6614168581390628e-12	4.661641942586842
ENSG00000106804	1.6614168581390628e-12	8.241063195980685
ENSG00000214193	1.6792993048765754e-12	7.77694927082618
ENSG00000133256	1.6973707294208798e-12	7.963116065181311
ENSG00000234902	1.6973707294208798e-12	4.884170947494975
ENSG00000261505	1.7340883668922164e-12	8.089272679642887
ENSG00000250033	1.7527385572233592e-12	5.90935161127168
ENSG00000225492	1.7527385572233592e-12	6.094536495326443
ENSG00000143375	1.7715856805667232e-12	7.736729103209453
ENSG00000085465	1.8293291475554775e-12	8.07010095033741
ENSG00000213865	1.829329147555491e-12	7.806951386292556
ENSG00000008256	1.84898460611748e-12	7.873274910843742
ENSG00000147536	1.848984606117493e-12	7.388631466388352
ENSG00000170949	1.848984606117493e-12	8.757280302178225
ENSG00000171813	1.848984606117493e-12	8.543314677468429
ENSG00000133773	1.848984606117493e-12	8.777730199928738
ENSG00000165288	1.8688474042867716e-12	8.693845639583841
ENSG00000212743	1.9092036214126248e-12	4.6977522272683645
ENSG00000262410	1.971347331634384e-12	6.453815949501315
ENSG00000103479	1.9924999820942784e-12	8.880520920800906
ENSG00000257954	1.9924999820942857e-12	6.735477701713079
ENSG00000220008	2.0138754516974167e-12	5.010997737137697
ENSG00000158863	2.0138754516974167e-12	8.796636360456011
ENSG00000121743	2.0138754516974167e-12	4.0239874906979995
ENSG00000168710	2.057304078949061e-12	8.781820179478839
ENSG00000245954	2.1469380172947013e-12	7.624723510461001
ENSG00000117280	2.1469380172947013e-12	8.777730199928738
ENSG00000198547	2.1699389928049296e-12	4.796165347883875
ENSG00000110876	2.216669135718933e-12	8.892790859451214
ENSG00000256682	2.216669135718933e-12	3.455248654452266
ENSG00000270012	2.3131129294565936e-12	7.65267901321778
ENSG00000053900	2.3628679286367533e-12	8.723016728554171
ENSG00000143093	2.3628679286367533e-12	8.736830404427716
ENSG00000115966	2.4655506668364173e-12	8.836533650853408
ENSG00000100266	2.4918983091794367e-12	8.564510031203808
ENSG00000089094	2.4918983091794367e-12	8.663672045509887
ENSG00000177406	2.5185223209568003e-12	8.380380992313608
ENSG00000229855	2.518522320956818e-12	5.281962559064608
ENSG00000255397	2.60008114118717e-12	5.59555914893478
ENSG00000100445	2.60008114118717e-12	8.552701365537516
ENSG00000114315	2.6000811411871885e-12	6.46690631863123
ENSG00000251136	2.6278393432828413e-12	8.186785306218722
ENSG00000178607	2.6278393432828413e-12	8.92142071630193
ENSG00000151012	2.6842313489956664e-12	8.607956069031694
ENSG00000120875	2.6842313489956664e-12	8.810450036329556
ENSG00000115257	2.741810897317917e-12	7.880470979062973
ENSG00000125462	2.771053641547243e-12	7.8241598102738115
ENSG00000162664	2.7710536415472627e-12	8.788997633475418
ENSG00000117525	2.7710536415472627e-12	7.177569172255604
ENSG00000119906	2.83046062321865e-12	8.74501036352792
ENSG00000147862	2.860631175886438e-12	5.942913333818342
ENSG00000169683	2.891117366198642e-12	8.662669540406263
ENSG00000251286	2.953049642234339e-12	2.3760070915632516
ENSG00000213145	2.953049642234339e-12	7.082065046869885
ENSG00000165474	3.016283743374658e-12	7.616824173858943
ENSG00000124357	3.0483973394175245e-12	8.843711104849987
ENSG00000172687	3.0483973394175245e-12	6.348444657669167
ENSG00000228852	3.080846492239698e-12	5.4194444371173205
ENSG00000144591	3.1136346392876898e-12	8.892790859451214
ENSG00000139668	3.180241838586444e-12	8.25181653128985
ENSG00000164877	3.2482471325988882e-12	8.0005913779815
ENSG00000260785	3.3529395791934222e-12	2.5293228737778817
ENSG00000102226	3.3885676375819226e-12	8.860071023050395
ENSG00000151694	3.3885676375819226e-12	8.663672045509887
ENSG00000259209	3.3885676375819226e-12	3.1093855737960574
ENSG00000255389	3.497696186929419e-12	6.117938422123174
ENSG00000168528	3.5348332813869176e-12	7.8235112651535506
ENSG00000266538	3.572357320970269e-12	6.588444827849096
ENSG00000100883	3.572357320970269e-12	8.8723409617007
ENSG00000139675	3.572357320970269e-12	7.980839722337934
ENSG00000268852	3.610272257832529e-12	6.955582064206112
ENSG00000237879	3.610272257832529e-12	2.5575178889547208
ENSG00000149716	3.648582083647302e-12	8.661125803183024
ENSG00000259384	3.648582083647302e-12	6.490031973743804
ENSG00000140538	3.648582083647328e-12	6.036660688495261
ENSG00000157343	3.765921412493626e-12	7.235706788745784
ENSG00000259668	3.805851514870055e-12	5.8358467103818
ENSG00000226926	3.805851514870055e-12	4.441275668156667
ENSG00000168661	3.84619707103074e-12	7.795749780846449
ENSG00000175048	3.84619707103074e-12	8.801267572125727
ENSG00000260917	3.886962318017826e-12	7.855978315640281
ENSG00000145246	3.886962318017826e-12	8.839621125299884
ENSG00000152117	3.886962318017826e-12	8.736830404427716
ENSG00000197363	3.886962318017826e-12	8.371659801093791
ENSG00000112561	3.928151535177249e-12	8.703569335907286
ENSG00000121741	3.928151535177249e-12	8.855981043500291
ENSG00000156876	4.097235196331481e-12	8.044638527068772
ENSG00000072778	4.097235196331481e-12	8.925510695852033
ENSG00000213672	4.184435290315078e-12	8.614592290908663
ENSG00000110169	4.228715761613703e-12	6.345242041402382
ENSG00000065320	4.2287157616137626e-12	4.273531264537161
ENSG00000272048	4.3186607181587665e-12	5.787936928326795
ENSG00000259803	4.3186607181587665e-12	6.494863123765002
ENSG00000174444	4.457109076931845e-12	8.933690654952235
ENSG00000259088	4.457109076931876e-12	5.299147409137137
ENSG00000176399	4.457109076931876e-12	6.586081887952128
ENSG00000154359	4.504219344106816e-12	8.746554100751158
ENSG00000137818	4.551818172768182e-12	8.933690654952235
ENSG00000253328	4.5999105286420155e-12	4.580824224459805
ENSG00000176894	4.648501426857808e-12	6.232967024621065
ENSG00000144460	4.648501426857808e-12	6.377627813801692
ENSG00000248780	4.697595932429326e-12	2.697976302408109
ENSG00000141682	4.7471991607393805e-12	8.617138533235526
ENSG00000236609	4.7471991607393805e-12	6.253685046626843
ENSG00000155886	4.847952501893801e-12	5.190734985755034
ENSG00000162723	4.847952501893801e-12	3.843620203213827
ENSG00000141524	4.899113101778552e-12	8.772637715275009
ENSG00000119711	4.899113101778552e-12	8.752187817524499
ENSG00000136881	4.9508033994852786e-12	4.854948484689478
ENSG00000173153	4.9508033994852786e-12	8.791543875802283
ENSG00000174013	4.9508033994852786e-12	8.714836769453965
ENSG00000269963	5.003028769679447e-12	6.601957341691977
ENSG00000254777	5.003028769679447e-12	6.974065308382628
ENSG00000232224	5.003028769679482e-12	6.894806348331866
ENSG00000047644	5.0557946404034355e-12	8.8723409617007
ENSG00000166685	5.109106493594894e-12	8.813537510776033
ENSG00000113600	5.217390347749458e-12	3.569178744150907
ENSG00000129460	5.27237358679551e-12	8.710746789903865
ENSG00000261604	5.27237358679551e-12	5.971319870550804
ENSG00000132953	5.27237358679551e-12	8.78336391670208
ENSG00000079841	5.3279252855457e-12	7.286703382332054
ENSG00000249353	5.327925285545738e-12	7.747897963397884
ENSG00000163633	5.384051203358234e-12	7.7937559933903575
ENSG00000169733	5.384051203358234e-12	8.617138533235524
ENSG00000070886	5.384051203358234e-12	5.718884999770381
ENSG00000168394	5.498049019697949e-12	8.92142071630193
ENSG00000186153	5.555932724702092e-12	8.450451876784959
ENSG00000054690	5.555932724702092e-12	6.760764190487317
ENSG00000111271	5.614414262844823e-12	8.687209417706876
ENSG00000152670	5.7331951004202645e-12	4.676151871744226
ENSG00000105676	5.793506681190418e-12	8.761370281728329
ENSG00000267166	5.793506681190418e-12	7.0312007573544015
ENSG00000105967	5.916003327369666e-12	8.115613343285498
ENSG00000230424	5.978201042462843e-12	5.451115623939185
ENSG00000146276	6.104527351596642e-12	5.715252362492224
ENSG00000092094	6.365087248414475e-12	8.690758165137366
ENSG00000243926	6.636549830265108e-12	5.626561034669552
ENSG00000212124	6.706170980396757e-12	4.157574271119622
ENSG00000226352	6.7765085319505545e-12	5.354520863344606
ENSG00000223959	6.91936180084581e-12	8.597229867604625
ENSG00000002016	6.991892177758329e-12	8.319953845030101
ENSG00000223704	7.065168276614981e-12	7.53337136415787
ENSG00000240567	7.065168276615031e-12	2.8073029674773218
ENSG00000188175	7.443000116237007e-12	6.039695100810883
ENSG00000231856	7.443000116237087e-12	5.998681589593813
ENSG00000128191	7.520910909041092e-12	8.660123298079398
ENSG00000132522	7.520910909041092e-12	7.067861292374703
ENSG00000006756	7.520910909041092e-12	6.263803448600627
ENSG00000238105	7.520910909041092e-12	8.754734059851364
ENSG00000116001	7.520910909041092e-12	8.8723409617007
ENSG00000168096	7.599621585702782e-12	8.464522601777261
ENSG00000182873	7.599621585702782e-12	7.68890890283061
ENSG00000126249	7.759474850434213e-12	8.092511552701117
ENSG00000161692	8.005457594635044e-12	7.995150324737033
ENSG00000267390	8.005457594635044e-12	6.875462123083226
ENSG00000201151	8.0891393206232e-12	4.229282964876805
ENSG00000164989	8.173678936059677e-12	7.187490008545648
ENSG00000135074	8.173678936059677e-12	8.900970818551418
ENSG00000139116	8.432531698906132e-12	8.73428416210085
ENSG00000118473	8.520589878479838e-12	5.535145553361059
ENSG00000148303	8.520589878479838e-12	8.933690654952235
ENSG00000156802	8.60954988004091e-12	8.662669540406263
ENSG00000272259	8.60954988004091e-12	5.427573347556263
ENSG00000185033	8.699420750608554e-12	8.86261726537726
ENSG00000163815	8.699420750608554e-12	5.549764125694928
ENSG00000262089	8.790211625989114e-12	5.722184278892469
ENSG00000120694	8.881931731626263e-12	8.870797224477464
ENSG00000269837	9.068196988796755e-12	8.09288725517395
ENSG00000138376	9.162761047178112e-12	8.567313322649431
ENSG00000180592	9.258292151270802e-12	5.025688801588758
ENSG00000255815	9.354799987754752e-12	5.622523497734156
ENSG00000171444	9.45229433822399e-12	8.896880839001316
ENSG00000182944	9.550785080094858e-12	8.909150777651623
ENSG00000116793	9.650282187522846e-12	8.662669540406263
ENSG00000120306	9.650282187522916e-12	8.668303257179602
ENSG00000268785	9.954912915282815e-12	4.533461258240656
ENSG00000246263	1.005853719384485e-11	7.849703327615901
ENSG00000244607	1.005853719384485e-11	5.400906444258423
ENSG00000100439	1.0163219192518889e-11	8.693641415718588
ENSG00000198400	1.0163219192518889e-11	5.8964909720700245
ENSG00000145700	1.0268969485632618e-11	7.618738316813057
ENSG00000179627	1.0268969485632653e-11	8.420535331829761
ENSG00000261363	1.037579875091409e-11	2.0909971959683595
ENSG00000237316	1.0592737431829644e-11	2.379401544795695
ENSG00000148411	1.0926510743556354e-11	7.971647501156119
ENSG00000115380	1.1040043990151002e-11	8.032503176165964
ENSG00000272599	1.104004399015108e-11	5.560810318777006
ENSG00000119421	1.1154733932341002e-11	8.725562970881034
ENSG00000254944	1.1154733932341002e-11	5.403602942193342
ENSG00000270589	1.1154733932341121e-11	7.85919857447586
ENSG00000185324	1.1270592111389868e-11	8.820173732652998
ENSG00000243276	1.1270592111389868e-11	7.06136744620154
ENSG00000250903	1.1387630181186339e-11	8.514889044482969
ENSG00000227028	1.1505859909318418e-11	6.349218367668668
ENSG00000226851	1.1625293178156131e-11	6.075235422583799
ENSG00000213563	1.1745941985944112e-11	8.601035664153875
ENSG00000225579	1.1867818447906454e-11	7.189599203486728
ENSG00000089916	1.1990934797358688e-11	8.790000138579044
ENSG00000109944	1.1990934797358774e-11	7.7477738563196565
ENSG00000105185	1.2367847298876661e-11	8.854437306277056
ENSG00000136715	1.2367847298876661e-11	8.694928103823067
ENSG00000237672	1.2496047932853278e-11	5.830879825646789
ENSG00000111344	1.2756370762127998e-11	4.389930781694613
ENSG00000185189	1.2756370762128088e-11	8.742464121201055
ENSG00000063660	1.2756370762128088e-11	7.333502155811784
ENSG00000127720	1.2756370762128088e-11	8.181408638564141
ENSG00000068383	1.2756370762128088e-11	8.296957704952726
ENSG00000080839	1.2888519015291243e-11	8.56296629398057
ENSG00000105426	1.3022009410884463e-11	7.278603071088557
ENSG00000100211	1.3156855296904477e-11	7.987735901617523
ENSG00000139496	1.3156855296904477e-11	8.736830404427716
ENSG00000188452	1.3156855296904477e-11	8.8723409617007
ENSG00000125534	1.3156855296904477e-11	8.855981043500291
ENSG00000141380	1.329307015116034e-11	8.892790859451214
ENSG00000231898	1.329307015116034e-11	3.2357462118985896
ENSG00000138834	1.343066758250656e-11	8.900970818551418
ENSG00000230970	1.356966133208671e-11	1.981480337464569
ENSG00000111859	1.356966133208671e-11	8.866707244927362
ENSG00000147955	1.3710065274589389e-11	8.864161002600497
ENSG00000232295	1.3851893419514894e-11	5.320451215546746
ENSG00000109381	1.3995159912454178e-11	8.762914018951568
ENSG00000169894	1.4582897111951288e-11	3.650017330152713
ENSG00000141012	1.5039516517911856e-11	8.612046048581798
ENSG00000148200	1.5039516517911856e-11	6.972983489301461
ENSG00000232648	1.519481579858435e-11	5.040514725270025
ENSG00000118922	1.519481579858435e-11	8.675941984160195
ENSG00000221164	1.519481579858435e-11	5.260788148685723
ENSG00000095752	1.551014593747453e-11	6.105381426907986
ENSG00000214944	1.551014593747453e-11	6.498509409039679
ENSG00000198056	1.5995206054972082e-11	8.401886220421249
ENSG00000169302	1.616017406478705e-11	5.258562737669787
ENSG00000170231	1.616017406478705e-11	4.7252434827821945
ENSG00000248866	1.616017406478728e-11	7.7445720540553005
ENSG00000199804	1.616017406478728e-11	5.451211808352643
ENSG00000212293	1.616017406478728e-11	4.236053750713708
ENSG00000224287	1.6326809844053947e-11	7.441711336811445
ENSG00000139112	1.6326809844054063e-11	8.851891063950191
ENSG00000245248	1.6495129899711693e-11	4.498578677400457
ENSG00000197254	1.6495129899711693e-11	2.535126836361469
ENSG00000184402	1.649512989971181e-11	8.609961079238948
ENSG00000150403	1.6665150898429156e-11	8.701564325700032
ENSG00000149346	1.6665150898429156e-11	7.215433980978431
ENSG00000236871	1.6836889668111474e-11	8.206232698865607
ENSG00000262703	1.6836889668111474e-11	3.716818965174742
ENSG00000103510	1.7010363199424244e-11	8.775183957601874
ENSG00000165525	1.7541364743565956e-11	8.774181452498249
ENSG00000217801	1.7541364743565956e-11	6.443352704947111
ENSG00000179029	1.7541364743565956e-11	8.597025643739372
ENSG00000088538	1.7541364743566017e-11	8.475453027069586
ENSG00000219410	1.7721950537330134e-11	4.889781136949731
ENSG00000132199	1.7721950537330134e-11	8.810991268449168
ENSG00000123500	1.7904358541726208e-11	5.569250089042487
ENSG00000120688	1.8088606756745203e-11	8.263155404312684
ENSG00000198482	1.8844367840955513e-11	8.333273502661957
ENSG00000215608	1.8844367840955513e-11	3.5461944343338176
ENSG00000259527	1.9038093250186577e-11	6.197570844611043
ENSG00000086848	1.9233770577999635e-11	8.635583420778785
ENSG00000178718	1.9233770577999635e-11	8.776727694825112
ENSG00000188895	1.9233770577999635e-11	8.88306716312777
ENSG00000107829	1.943141907603477e-11	8.754734059851364
ENSG00000101199	1.943141907603477e-11	8.88870087990111
ENSG00000138658	1.9631058181535495e-11	8.543518901333686
ENSG00000013392	1.9832707519096166e-11	8.715839274557592
ENSG00000254509	2.0871807886531805e-11	5.5499359086453985
ENSG00000251992	2.1085941448645766e-11	4.829223409670178
ENSG00000226791	2.1085941448645766e-11	4.844760002122965
ENSG00000104738	2.1085941448645766e-11	8.71738301178083
ENSG00000120280	2.174134509232878e-11	8.688007698945247
ENSG00000114270	2.1741345092328932e-11	8.340403742780614
ENSG00000107187	2.2416704584633394e-11	4.733002108938077
ENSG00000089558	2.2646361300493908e-11	6.448201547251896
ENSG00000176903	2.2646361300493908e-11	8.676483216279808
ENSG00000120093	2.3112614383032262e-11	7.267140202706803
ENSG00000261303	2.3349256278537716e-11	2.309238356926123
ENSG00000264176	2.4073521166807117e-11	5.552273743617573
ENSG00000202078	2.4319800992921513e-11	4.589374979858536
ENSG00000244055	2.4319800992921513e-11	5.476399641811316
ENSG00000182050	2.456854971441763e-11	7.09659811108196
ENSG00000153936	2.4819791553360743e-11	8.794631350248759
ENSG00000231007	2.507355096404773e-11	6.203955484017573
ENSG00000176896	2.507355096404773e-11	8.304933440187675
ENSG00000237289	2.5329852635181588e-11	4.283447225762028
ENSG00000246898	2.585018269880095e-11	8.321293358388084
ENSG00000226124	2.585018269880095e-11	7.091968940892403
ENSG00000171735	2.6380984025747114e-11	8.462721815435264
ENSG00000254539	2.6380984025747114e-11	5.51306065154972
ENSG00000057468	2.6650375688412434e-11	6.411916342526903
ENSG00000174428	2.6650375688412625e-11	8.253768716243599
ENSG00000226200	2.6650375688412625e-11	8.182234053684608
ENSG00000273183	2.6922462790415978e-11	5.4705830446210095
ENSG00000261739	2.6922462790416168e-11	8.672650285848464
ENSG00000164619	2.7197271723805327e-11	6.708423892706692
ENSG00000261777	2.7474829133138806e-11	5.935750816938988
ENSG00000273032	2.7755161917841822e-11	7.177696345269125
ENSG00000104611	2.7755161917841822e-11	6.781372643448832
ENSG00000100503	2.8038297234585326e-11	8.839621125299884
ENSG00000118307	2.8613085391525227e-11	5.582188959117723
ENSG00000100201	2.8904793852998105e-11	8.929600675402133
ENSG00000074054	2.8904793852998105e-11	8.831441166199681
ENSG00000172661	2.8904793852998105e-11	8.612046048581798
ENSG00000173175	2.919941609397279e-11	7.4704152338493435
ENSG00000196741	2.9199416093972996e-11	6.6615736668274295
ENSG00000187535	2.9199416093972996e-11	8.55933758741448
ENSG00000249198	2.949698059378279e-11	2.072296748683047
ENSG00000117643	2.949698059378321e-11	8.501332417728182
ENSG00000188451	3.010105164965196e-11	4.776154974780671
ENSG00000179796	3.040761653440761e-11	2.6101108535618747
ENSG00000163795	3.040761653440761e-11	8.657577055752533
ENSG00000267067	3.040761653440761e-11	5.544538426010461
ENSG00000102921	3.1029952932792784e-11	8.806360056779454
ENSG00000101445	3.1029952932792784e-11	8.892790859451214
ENSG00000142765	3.1029952932792784e-11	8.896880839001316
ENSG00000100360	3.1029952932792784e-11	8.722014223450545
ENSG00000203724	3.1029952932792894e-11	7.27585539928409
ENSG00000244398	3.1029952932792894e-11	8.329677541353545
ENSG00000137806	3.1029952932792894e-11	8.745551595647532
ENSG00000185436	3.134578446084124e-11	8.798180097679248
ENSG00000125247	3.134578446084124e-11	8.548407162122157
ENSG00000078487	3.134578446084124e-11	8.265240373655534
ENSG00000008294	3.134578446084124e-11	8.835531145749782
ENSG00000166143	3.134578446084124e-11	6.58296431050673
ENSG00000196998	3.231229848509999e-11	8.794090118129148
ENSG00000260231	3.231229848510022e-11	8.378837255090371
ENSG00000053524	3.264091304350087e-11	7.901970595795032
ENSG00000173898	3.264091304350087e-11	8.880520920800906
ENSG00000077254	3.3307996227892517e-11	8.798721329798862
ENSG00000139908	3.3307996227892517e-11	7.972047091641963
ENSG00000107938	3.364652898860876e-11	8.781820179478839
ENSG00000080298	3.364652898860876e-11	8.612046048581798
ENSG00000142208	3.398843246087517e-11	8.798180097679248
ENSG00000172508	3.398843246087517e-11	8.244506292904168
ENSG00000175602	3.398843246087542e-11	8.80381381445259
ENSG00000170348	3.4333739480392837e-11	8.913240757201724
ENSG00000198920	3.4333739480392837e-11	8.599234877811877
ENSG00000234043	3.4333739480392837e-11	5.720289476768604
ENSG00000174111	3.4333739480392837e-11	8.298501442175965
ENSG00000271239	3.4333739480392837e-11	2.4672315739479798
ENSG00000143772	3.5034697069301946e-11	8.799723834902487
ENSG00000188747	3.539041488413715e-11	8.395454222409537
ENSG00000167578	3.574967074299122e-11	7.993493883120521
ENSG00000198554	3.647893462952224e-11	7.898750336959454
ENSG00000256092	3.6849012496736814e-11	7.469632438566804
ENSG00000151615	3.684901249673734e-11	3.3203413447636514
ENSG00000249550	3.684901249673734e-11	6.70223954005673
ENSG00000119723	3.722276809313819e-11	7.9966141028246716
ENSG00000226699	3.722276809313819e-11	4.378285849870044
ENSG00000053371	3.7981455831769934e-11	8.459350157987934
ENSG00000257178	3.7981455831770063e-11	2.41063880281208
ENSG00000196262	3.836646050514562e-11	8.92142071630193
ENSG00000217555	3.836646050514589e-11	7.701534463957924
ENSG00000175643	3.836646050514589e-11	7.529988483959379
ENSG00000126216	3.8755287976314553e-11	8.67064527564121
ENSG00000238061	3.914797537712139e-11	6.018921272610113
ENSG00000197140	3.914797537712139e-11	4.81005823656964
ENSG00000230829	3.99450802597621e-11	4.684251502229166
ENSG00000151229	4.1587282489905734e-11	8.463724320538892
ENSG00000229970	4.200805909693468e-11	2.8525748365767964
ENSG00000225077	4.200805909693468e-11	5.723588665397292
ENSG00000008282	4.200805909693483e-11	8.860071023050395
ENSG00000213411	4.200805909693483e-11	4.108739335571559
ENSG00000234444	4.200805909693483e-11	8.465605066016487
ENSG00000105372	4.243300564845224e-11	8.933690654952235
ENSG00000231261	4.243300564845254e-11	4.85241899628986
ENSG00000188107	4.286216256677718e-11	8.406925879821474
ENSG00000131697	4.286216256677779e-11	8.560677100772462
ENSG00000139209	4.3295570656932894e-11	3.9842819843462456
ENSG00000268218	4.462171582357078e-11	7.560675838685628
ENSG00000228038	4.5072544429662245e-11	4.223934307569999
ENSG00000198830	4.552783409801196e-11	8.900970818551418
ENSG00000204282	4.552783409801196e-11	7.489479559852706
ENSG00000197696	4.552783409801261e-11	8.067563227669993
ENSG00000101400	4.598762800517368e-11	8.392446707098658
ENSG00000176236	4.598762800517368e-11	6.073201982259711
ENSG00000264539	4.645196973580504e-11	4.247582889070336
ENSG00000240440	4.645196973580504e-11	3.1320496105697377
ENSG00000131943	4.6451969735805206e-11	8.70256683080366
ENSG00000240522	4.787272391592954e-11	5.456559161771216
ENSG00000141002	4.787272391592954e-11	8.864161002600497
ENSG00000077458	4.7872723915929874e-11	8.763916524055194
ENSG00000263400	4.8355701081512725e-11	5.513502344654414
ENSG00000143554	4.933601752970182e-11	8.76700399850167
ENSG00000116273	4.933601752970182e-11	8.46526805776213
ENSG00000224863	4.933601752970182e-11	2.4162776423281964
ENSG00000101670	4.9833449474390903e-11	6.754861402758595
ENSG00000175806	4.9833449474391433e-11	8.364943620081226
ENSG00000133056	5.0335793070117844e-11	8.678026953503046
ENSG00000084234	5.0335793070117844e-11	8.88461090035101
ENSG00000119661	5.0335793070117844e-11	8.273136149754883
ENSG00000131386	5.084309574784157e-11	6.218638880605642
ENSG00000010704	5.084309574784157e-11	7.814385889407892
ENSG00000167363	5.187277031355677e-11	8.661125803183022
ENSG00000177917	5.187277031355677e-11	8.637588430986037
ENSG00000174885	5.292286163878265e-11	7.509201577954511
ENSG00000214803	5.292286163878302e-11	4.3686865727181265
ENSG00000183570	5.399376554641197e-11	8.534256477994255
ENSG00000125885	5.453714795794332e-11	8.684663175380011
ENSG00000137338	5.45371479579441e-11	8.256599141571314
ENSG00000267708	5.508588535071049e-11	3.4623375222035224
ENSG00000183230	5.676474592372125e-11	7.581373205046416
ENSG00000170209	5.676474592372125e-11	7.992438552763391
ENSG00000231079	5.733542419465908e-11	3.771696106705626
ENSG00000171119	5.733542419465908e-11	5.829066896212824
ENSG00000260219	5.7911720385104385e-11	6.586279637479539
ENSG00000173825	5.7911720385104385e-11	6.862879401776793
ENSG00000139132	5.7911720385104385e-11	8.799723834902487
ENSG00000159588	5.849368857554753e-11	6.7665210165015575
ENSG00000181798	5.908138335476168e-11	7.121796224921504
ENSG00000163132	5.908138335476168e-11	5.516153060697613
ENSG00000134444	5.96748598244594e-11	8.809447531225931
ENSG00000266976	5.96748598244594e-11	6.283141852242808
ENSG00000166743	6.210770285946565e-11	5.033909577458462
ENSG00000256917	6.210770285946565e-11	5.3068181737631015
ENSG00000272777	6.273093259132921e-11	5.493291355036129
ENSG00000163746	6.399582089669969e-11	4.078079736938156
ENSG00000259891	6.399582089670016e-11	6.905227489409623
ENSG00000162878	6.399582089670016e-11	4.9667911666075675
ENSG00000233560	6.399582089670016e-11	5.042416678101004
ENSG00000258449	6.399582089670016e-11	5.273057056512569
ENSG00000228109	6.399582089670016e-11	7.8375806419749425
ENSG00000167186	6.660097942304486e-11	8.251763706036346
ENSG00000169692	6.660097942304486e-11	8.466522000608933
ENSG00000125089	6.660097942304486e-11	8.729652950431136
ENSG00000160712	6.660097942304486e-11	8.917330736751827
ENSG00000171159	6.726832736131239e-11	8.790541370698659
ENSG00000114204	6.794222218525294e-11	4.002409451378608
ENSG00000066739	6.794222218525342e-11	8.829897428976441
ENSG00000236577	6.794222218525342e-11	5.4348317571094125
ENSG00000259456	6.862272669047105e-11	7.661565734084373
ENSG00000163531	6.862272669047154e-11	6.097089801300997
ENSG00000105889	6.862272669047154e-11	7.374343514683723
ENSG00000079616	6.93099042605279e-11	8.799723834902487
ENSG00000187735	7.070453510142001e-11	8.843711104849987
ENSG00000260253	7.070453510142027e-11	3.142353930102136
ENSG00000147576	7.14121181276783e-11	8.49152315089356
ENSG00000250692	7.212663374058919e-11	3.8683371398533275
ENSG00000225742	7.212663374058919e-11	4.105057732265834
ENSG00000163754	7.284814834491426e-11	8.851891063950191
ENSG00000259138	7.284814834491426e-11	4.194171697147993
ENSG00000154451	7.357672896628165e-11	8.839621125299884
ENSG00000249717	7.357672896628165e-11	6.098791461365708
ENSG00000050820	7.505535950094555e-11	8.44762145145724
ENSG00000127334	7.505535950094555e-11	8.622310977024853
ENSG00000135093	7.505535950094555e-11	8.358848630323873
ENSG00000100060	7.580554662095882e-11	8.87897718357767
ENSG00000188004	7.65630741830106e-11	6.05092351752597
ENSG00000136122	7.810043215191121e-11	8.188870275561573
ENSG00000095539	7.810043215191121e-11	7.546215280185465
ENSG00000251537	7.888040496294967e-11	4.076135337795481
ENSG00000232995	7.966800303638655e-11	7.036938004242033
ENSG00000147454	8.126636714614202e-11	8.655492086409684
ENSG00000133997	8.126636714614202e-11	8.567056273530671
ENSG00000197302	8.207728097578928e-11	8.516689830824964
ENSG00000130312	8.289611566689943e-11	8.806360056779454
ENSG00000214870	8.37229468496347e-11	7.128109017340285
ENSG00000162613	8.37229468496347e-11	8.8723409617007
ENSG00000266601	8.455785085891456e-11	4.6836207203474025
ENSG00000132849	8.455785085891456e-11	8.652404611963206
ENSG00000234332	8.540090474081367e-11	3.9400539788300497
ENSG00000244754	8.540090474081367e-11	8.84625734717685
ENSG00000176845	8.625218625901556e-11	8.165400197238334
ENSG00000164983	8.625218625901556e-11	8.563223343099327
ENSG00000167992	8.625218625901618e-11	7.182200383925319
ENSG00000198521	8.711177390132221e-11	6.835727440547674
ENSG00000105486	8.711177390132221e-11	8.828353691753202
ENSG00000173221	8.79797468862225e-11	8.909150777651623
ENSG00000234891	8.797974688622375e-11	2.2380148136864797
ENSG00000261840	9.06347811812376e-11	6.193598356224642
ENSG00000010282	9.153710256827756e-11	2.6064093952679337
ENSG00000167178	9.153710256827756e-11	6.454978455320153
ENSG00000123870	9.153710256827822e-11	7.2775752159048
ENSG00000124177	9.244821658462195e-11	8.806901288899066
ENSG00000188649	9.244821658462195e-11	3.4497131154641485
ENSG00000134453	9.336820697408066e-11	8.874887204027566
ENSG00000177301	9.429715825878091e-11	8.510257832813256
ENSG00000204314	9.429715825878091e-11	5.674532005101228
ENSG00000221923	9.523515574620589e-11	7.247098507573024
ENSG00000124198	9.523515574620656e-11	8.891247122227975
ENSG00000133328	9.713863452864344e-11	7.407344308767214
ENSG00000135736	9.810429042968168e-11	8.512804075140117
ENSG00000213398	9.810429042968168e-11	8.277049039321827
ENSG00000144283	9.907934176002116e-11	8.847801084400087
ENSG00000165487	9.907934176002116e-11	8.704110568026897
ENSG00000153048	1.0006387786179349e-10	8.49878617540132
ENSG00000144619	1.0105798890607626e-10	7.794225786033815
ENSG00000078699	1.0206176590038476e-10	8.748097837974395
ENSG00000166289	1.0307530069622818e-10	7.841676232900627
ENSG00000236444	1.0307530069622892e-10	4.422248314895474
ENSG00000152556	1.0513201536432915e-10	8.799723834902487
ENSG00000228300	1.0617538322851104e-10	8.833987408526543
ENSG00000223891	1.0617538322851179e-10	8.462978864554024
ENSG00000108557	1.0829261654692459e-10	8.637588430986037
ENSG00000156313	1.0936667526621656e-10	8.267378168251886
ENSG00000270972	1.0936667526621656e-10	6.4673291829299995
ENSG00000005339	1.0936667526621656e-10	8.880520920800906
ENSG00000179674	1.1154616671645278e-10	2.788140406876216
ENSG00000027001	1.1154616671645357e-10	8.131991875708557
ENSG00000213971	1.1154616671645357e-10	7.733086265608339
ENSG00000204580	1.1154616671645357e-10	8.585216978073078
ENSG00000240143	1.1154616671645357e-10	5.802557488417735
ENSG00000132424	1.1265179812955268e-10	8.90506079810152
ENSG00000128699	1.1603344660343412e-10	8.8723409617007
ENSG00000198133	1.1603344660343412e-10	6.967054958936586
ENSG00000161558	1.1603344660343412e-10	8.663210772525874
ENSG00000173812	1.1718258949310159e-10	8.933690654952235
ENSG00000142330	1.195143909412852e-10	8.741922889081444
ENSG00000167614	1.2309747892191763e-10	7.0295471064194865
ENSG00000160097	1.2309747892191763e-10	5.868054742882696
ENSG00000259692	1.243150438070847e-10	4.120919484759011
ENSG00000070081	1.243150438070847e-10	8.917330736751827
ENSG00000102081	1.243150438070847e-10	8.772637715275009
ENSG00000244247	1.2554439300558472e-10	3.6005192272222937
ENSG00000196096	1.2678563796083185e-10	4.320528766998617
ENSG00000111653	1.2678563796083185e-10	8.655492086409684
ENSG00000136717	1.2803889114428542e-10	8.732740424877614
ENSG00000153774	1.2930426606468343e-10	8.322091639626455
ENSG00000227097	1.3058187727735347e-10	8.855981043500291
ENSG00000228510	1.3187184039360964e-10	5.04967818576649
ENSG00000233303	1.3187184039361057e-10	2.1157952189529707
ENSG00000198276	1.3187184039361196e-10	8.785910159028942
ENSG00000167842	1.331742720902302e-10	8.838077388076647
ENSG00000165169	1.331742720902302e-10	8.73428416210085
ENSG00000253284	1.344892901190029e-10	2.114864892172434
ENSG00000197045	1.3581701331639137e-10	8.779273937151975
ENSG00000119979	1.3715756161324048e-10	8.620226007682003
ENSG00000189180	1.3715756161324048e-10	8.839621125299884
ENSG00000182378	1.3715756161324048e-10	8.75982654450509
ENSG00000141258	1.3715756161324048e-10	8.768547735724908
ENSG00000043514	1.3851105604459283e-10	8.488059973974249
ENSG00000131051	1.3851105604459283e-10	8.913240757201724
ENSG00000258199	1.3851105604459283e-10	6.165945420632702
ENSG00000220785	1.3987761875959258e-10	8.348636527134321
ENSG00000112541	1.4125737303145369e-10	5.175282406574967
ENSG00000160062	1.440569550195281e-10	7.594821796842097
ENSG00000169021	1.4547703499362655e-10	8.805357551675828
ENSG00000187151	1.4547703499362655e-10	4.598580147711739
ENSG00000157978	1.4547703499362655e-10	8.858527285827156
ENSG00000156171	1.469108110609373e-10	8.758824039401464
ENSG00000185917	1.469108110609373e-10	8.538967648799568
ENSG00000119403	1.469108110609373e-10	8.595144898261776
ENSG00000130856	1.469108110609373e-10	8.464726825642517
ENSG00000007129	1.483584122678668e-10	8.753190322628125
ENSG00000188177	1.4981996884664243e-10	8.683660670276387
ENSG00000172717	1.4981996884664243e-10	6.242709975848483
ENSG00000179195	1.4981996884664243e-10	8.864161002600497
ENSG00000142733	1.4981996884664243e-10	8.49490041971647
ENSG00000234862	1.49819968846644e-10	3.129642047254105
ENSG00000063761	1.5129561222592025e-10	8.25430994836321
ENSG00000126790	1.5278547504148125e-10	8.680573195829911
ENSG00000271086	1.5428969114702034e-10	4.59350217310124
ENSG00000162913	1.5428969114702034e-10	6.28325004938897
ENSG00000272369	1.5580839562503586e-10	6.713131234943918
ENSG00000155666	1.5580839562503586e-10	8.012480002783391
ENSG00000188846	1.5734172479780255e-10	8.925510695852033
ENSG00000136153	1.573417247978037e-10	8.195355098826788
ENSG00000248564	1.573417247978037e-10	3.0862723289832568
ENSG00000005812	1.588898162384576e-10	8.788997633475418
ENSG00000134884	1.588898162384576e-10	8.913240757201724
ENSG00000165806	1.588898162384576e-10	8.642219642655752
ENSG00000183688	1.588898162384576e-10	8.748354887093155
ENSG00000170873	1.6045280878214943e-10	8.434810280687323
ENSG00000100916	1.6045280878214943e-10	8.392109698844303
ENSG00000244039	1.6523260055067074e-10	3.9203146068095127
ENSG00000270344	1.668566114949626e-10	6.334979854096692
ENSG00000112378	1.6685661149496378e-10	8.88461090035101
ENSG00000258118	1.6685661149496378e-10	2.7166256093824193
ENSG00000161996	1.7015162385180132e-10	8.779273937151975
ENSG00000107614	1.718229199020363e-10	8.328595077114318
ENSG00000235079	1.718229199020363e-10	5.328925421390253
ENSG00000196275	1.718229199020363e-10	8.098402318593214
ENSG00000266397	1.7351027454220264e-10	1.6563748679235593
ENSG00000255200	1.7521383848458514e-10	6.020551952392156
ENSG00000247121	1.7521383848458514e-10	7.228942265667341
ENSG00000168264	1.7867020403339008e-10	8.88870087990111
ENSG00000004139	1.7867020403339008e-10	7.9892324249628395
ENSG00000228376	1.804233140095728e-10	3.027482420422483
ENSG00000226113	1.804233140095728e-10	3.3415165830645805
ENSG00000214401	1.804233140095728e-10	7.6650345223792655
ENSG00000115286	1.8398016989391735e-10	8.773640220378635
ENSG00000164175	1.8398016989391735e-10	4.420751597580075
ENSG00000187741	1.83980169893918e-10	8.52044280212071
ENSG00000162894	1.8578423270799148e-10	8.249270288962984
ENSG00000232346	1.876055991228715e-10	7.313720663194407
ENSG00000120685	1.876055991228715e-10	8.823261207099476
ENSG00000167136	1.9130089261831645e-10	7.7367533288076835
ENSG00000138621	1.9317514834482796e-10	8.838077388076647
ENSG00000168556	1.9317514834482796e-10	8.421822019934242
ENSG00000053702	1.950673649904714e-10	8.091349129326293
ENSG00000239779	1.9697771065219248e-10	8.410474627251963
ENSG00000177663	1.9697771065219248e-10	8.69538937680708
ENSG00000168314	1.9697771065219387e-10	3.6306468027789953
ENSG00000124422	2.0085346909415496e-10	8.88870087990111
ENSG00000198894	2.0085346909415496e-10	8.579787485164994
ENSG00000134716	2.0085346909415638e-10	8.555499045607558
ENSG00000267957	2.028192257917392e-10	6.819400281106009
ENSG00000248254	2.048037993676801e-10	5.889348975242405
ENSG00000181666	2.0480379936768083e-10	8.488805429959118
ENSG00000126226	2.0680736572512724e-10	8.736830404427716
ENSG00000215086	2.0680736572512724e-10	4.678518347730983
ENSG00000160972	2.088301023702647e-10	8.324433658088063
ENSG00000127743	2.0883010237026616e-10	3.3607365997234755
ENSG00000175170	2.1087218842652603e-10	5.445837019665931
ENSG00000111860	2.1087218842652603e-10	8.717924243900441
ENSG00000131979	2.1087218842652603e-10	8.475790035323945
ENSG00000105369	2.1293380464892203e-10	8.855981043500291
ENSG00000079950	2.1293380464892203e-10	8.839621125299884
ENSG00000128524	2.1293380464892203e-10	8.654489581306057
ENSG00000092148	2.1501513343850723e-10	8.900970818551418
ENSG00000151773	2.1501513343850723e-10	7.8499417625120085
ENSG00000130518	2.1501513343850723e-10	8.401292163048133
ENSG00000137634	2.1711635885695276e-10	8.74501036352792
ENSG00000143882	2.1711635885695276e-10	8.082926589727576
ENSG00000229373	2.1711635885695276e-10	5.032492306986928
ENSG00000120519	2.1711635885695276e-10	8.604664370719963
ENSG00000253347	2.1711635885695276e-10	3.5275654224996957
ENSG00000142541	2.2354128072120797e-10	8.933690654952235
ENSG00000159899	2.2792749564779214e-10	7.554039616808662
ENSG00000143498	2.2792749564779214e-10	8.300222269382362
ENSG00000158966	2.3015206099837702e-10	6.421663478744403
ENSG00000101052	2.3015206099837947e-10	8.485513731647385
ENSG00000151657	2.3239785915836965e-10	8.334308753023258
ENSG00000238001	2.3239785915836965e-10	2.909182549675319
ENSG00000271734	2.369539472515783e-10	4.0877121433083845
ENSG00000108296	2.369539472515791e-10	8.72865044532751
ENSG00000074356	2.369539472515791e-10	8.742464121201055
ENSG00000231566	2.3926463836724975e-10	3.33938953311408
ENSG00000137310	2.4159736468913976e-10	8.67848822648706
ENSG00000261207	2.4159736468914146e-10	6.316503843126009
ENSG00000227986	2.4395233139044114e-10	5.680806712433022
ENSG00000134900	2.463297455063304e-10	8.86261726537726
ENSG00000174514	2.4872981595039695e-10	6.984960167723293
ENSG00000196405	2.4872981595039695e-10	8.774438501617006
ENSG00000198105	2.511527535312245e-10	8.707455091592132
ENSG00000180881	2.511527535312245e-10	7.9677800221087
ENSG00000182183	2.511527535312245e-10	8.434349007703307
ENSG00000166987	2.511527535312245e-10	8.831441166199681
ENSG00000126777	2.5359877096910137e-10	8.900970818551418
ENSG00000248049	2.5359877096910137e-10	8.338735740827719
ENSG00000172828	2.5359877096910137e-10	7.765246255666896
ENSG00000164197	2.585609059570211e-10	6.477663725463192
ENSG00000079337	2.6107745865865105e-10	8.811993773552793
ENSG00000223486	2.6361796155495906e-10	3.170437655296293
ENSG00000167895	2.6361796155495906e-10	8.630952209109072
ENSG00000173209	2.6618263718058666e-10	8.88870087990111
ENSG00000246859	2.687717100852407e-10	7.14633598461985
ENSG00000013375	2.687717100852407e-10	8.855981043500291
ENSG00000010818	2.687717100852407e-10	8.823261207099476
ENSG00000054983	2.687717100852407e-10	8.683119438156774
ENSG00000223722	2.687717100852407e-10	4.914370237845154
ENSG00000215244	2.7138540685142515e-10	5.298208057011325
ENSG00000221949	2.7402395611234347e-10	6.805506983682087
ENSG00000145354	2.7402395611234347e-10	8.781820179478839
ENSG00000232124	2.7668758856995575e-10	6.199992514196997
ENSG00000182154	2.793765370131634e-10	8.77827143204835
ENSG00000257426	2.793765370131634e-10	2.300081051764396
ENSG00000251893	2.8209103633618337e-10	1.291137309726166
ENSG00000231154	2.848313235570489e-10	7.197972984316148
ENSG00000090989	2.875976378362965e-10	8.757280302178225
ENSG00000173698	2.875976378362965e-10	4.189999885264945
ENSG00000078900	2.875976378362965e-10	6.117464665802298
ENSG00000117620	2.875976378362965e-10	8.744007858424295
ENSG00000143013	2.875976378362965e-10	8.90506079810152
ENSG00000136933	2.8759763783629756e-10	8.708200547577
ENSG00000232520	2.8759763783629756e-10	4.042769443965108
ENSG00000180398	2.9039022049578726e-10	8.88461090035101
ENSG00000147174	2.9039022049578726e-10	8.146195385089962
ENSG00000083535	2.9320931503770446e-10	8.359105679442631
ENSG00000141526	2.9320931503770446e-10	8.694386871703456
ENSG00000138709	2.9605516716369963e-10	8.864161002600497
ENSG00000205476	2.9605516716369963e-10	8.421822019934243
ENSG00000189308	3.0182813808798723e-10	8.688753154930115
ENSG00000155363	3.0182813808798723e-10	8.763916524055194
ENSG00000129757	3.047557594616472e-10	7.918022105396356
ENSG00000108848	3.077111436095733e-10	8.92142071630193
ENSG00000260123	3.077111436095733e-10	3.309525741919295
ENSG00000011258	3.077111436095733e-10	8.673936973952943
ENSG00000214595	3.077111436095733e-10	8.838077388076647
ENSG00000162511	3.077111436095733e-10	8.847259852280477
ENSG00000160867	3.1069454752386574e-10	7.343861512010684
ENSG00000101057	3.1069454752386797e-10	8.690296892153352
ENSG00000160051	3.1069454752386797e-10	7.655876283773666
ENSG00000026103	3.1069454752386797e-10	7.748430675858052
ENSG00000170522	3.1370623051450226e-10	7.866918946348181
ENSG00000121075	3.137062305145045e-10	3.7590075039393445
ENSG00000116183	3.198154826761844e-10	6.607600960346372
ENSG00000151445	3.2291358224034005e-10	8.514604861482116
ENSG00000113272	3.2291358224034005e-10	8.68620691260325
ENSG00000118816	3.2291358224034005e-10	8.913240757201724
ENSG00000138131	3.2291358224034233e-10	8.031657343464449
ENSG00000128610	3.260410217085733e-10	4.880076421904557
ENSG00000196911	3.2604102170857675e-10	8.639673400328888
ENSG00000166278	3.323850076305224e-10	8.362193153889107
ENSG00000143891	3.356021038483603e-10	8.431465757122087
ENSG00000177731	3.356021038483603e-10	8.891247122227975
ENSG00000152990	3.356021038483603e-10	8.39902022914187
ENSG00000150433	3.388496395414663e-10	8.657035823632922
ENSG00000165730	3.388496395414663e-10	7.45519196006247
ENSG00000102984	3.421278958163532e-10	8.332765015800021
ENSG00000169660	3.4877770720503756e-10	8.7761864627055
ENSG00000106571	3.5214983726590346e-10	7.283086016119395
ENSG00000133226	3.5214983726590594e-10	8.86261726537726
ENSG00000015171	3.5214983726590594e-10	8.8682509821506
ENSG00000272468	3.555538378475035e-10	7.536795846858704
ENSG00000176928	3.555538378475035e-10	7.6243532717490945
ENSG00000134339	3.555538378475035e-10	4.339512063102042
ENSG00000100982	3.589900029247968e-10	8.760367776624705
ENSG00000172365	3.589900029247968e-10	3.536977664008547
ENSG00000153046	3.6245862911431523e-10	8.768006503605294
ENSG00000163431	3.694944646425698e-10	5.208711032367849
ENSG00000129910	3.730622806307971e-10	6.922566704451011
ENSG00000256667	3.7666377107735665e-10	7.818884316688505
ENSG00000184293	3.7666377107735665e-10	8.669846994402842
ENSG00000157625	3.7666377107735665e-10	8.701564325700032
ENSG00000223843	3.839690188258157e-10	2.7956197506469587
ENSG00000088881	3.8396901882581707e-10	6.294389104745648
ENSG00000167779	3.876734048495481e-10	5.778205941232007
ENSG00000182685	3.876734048495481e-10	7.6117933487517835
ENSG00000270195	3.914127228240192e-10	7.158244041547928
ENSG00000258885	3.914127228240192e-10	2.33273114411746
ENSG00000177692	3.914127228240192e-10	6.982511511431479
ENSG00000162267	3.951872942018343e-10	6.611679285220312
ENSG00000197122	3.9518729420183575e-10	8.813537510776033
ENSG00000175697	4.0284349740937683e-10	5.394421329389654
ENSG00000148584	4.0284349740937683e-10	5.001285623624561
ENSG00000248476	4.0672578665125453e-10	5.816622638109981
ENSG00000173013	4.1064464417165157e-10	6.75459065680425
ENSG00000149294	4.106446441716574e-10	8.702823879922418
ENSG00000259758	4.146004060826227e-10	8.802811309348963
ENSG00000066427	4.146004060826227e-10	8.492895409509218
ENSG00000181523	4.146004060826227e-10	8.729652950431136
ENSG00000125726	4.1859341150513644e-10	5.366592282569502
ENSG00000151914	4.1859341150513644e-10	8.913240757201724
ENSG00000219392	4.226240025952397e-10	3.7288177236568365
ENSG00000177426	4.266925245704553e-10	7.023932024419701
ENSG00000164932	4.266925245704553e-10	8.683119438156774
ENSG00000120029	4.3079932573639366e-10	8.675480711176181
ENSG00000251870	4.349447575136022e-10	3.1305835194991793
ENSG00000078061	4.349447575136022e-10	8.843169872730375
ENSG00000136021	4.349447575136053e-10	8.911697019978488
ENSG00000148803	4.349447575136053e-10	8.398204688601657
ENSG00000170456	4.476163980125165e-10	8.90506079810152
ENSG00000115977	4.476163980125165e-10	8.224881810274125
ENSG00000269772	4.476163980125165e-10	6.704250550628007
ENSG00000215481	4.5191992969132853e-10	5.793413555285162
ENSG00000163482	4.5191992969133174e-10	8.717924243900441
ENSG00000238213	4.5626389676369844e-10	3.453867600954683
ENSG00000241217	4.5626389676369844e-10	5.9381696410446105
ENSG00000173011	4.606486699163069e-10	8.815081247999272
ENSG00000100425	4.650746231451308e-10	8.760367776624705
ENSG00000259761	4.695421337841181e-10	3.318188437784673
ENSG00000103111	4.695421337841214e-10	8.785910159028942
ENSG00000181291	4.740515825341602e-10	4.438474499905083
ENSG00000174776	4.740515825341602e-10	4.452543346603175
ENSG00000008513	4.74051582534167e-10	8.74092038397782
ENSG00000214717	4.74051582534167e-10	8.609499806254934
ENSG00000181418	4.786033534922706e-10	7.455653233046483
ENSG00000233862	4.831978341809992e-10	5.7137251751679266
ENSG00000119772	4.831978341809992e-10	8.761370281728329
ENSG00000214160	4.831978341810027e-10	8.855981043500291
ENSG00000168137	4.878354155781658e-10	8.925510695852033
ENSG00000138670	4.878354155781658e-10	8.780276442255602
ENSG00000198791	4.878354155781658e-10	8.84625734717685
ENSG00000154553	4.878354155781658e-10	8.470617591534618
ENSG00000111581	4.878354155781658e-10	8.716380506677204
ENSG00000198088	4.925164921467422e-10	8.274964069978976
ENSG00000104643	4.925164921467422e-10	8.4999929043702
ENSG00000265678	4.972414618650478e-10	5.3254837743813255
ENSG00000129484	4.972414618650478e-10	8.732740424877614
ENSG00000122299	5.020107262572067e-10	8.797177592575624
ENSG00000257392	5.068246904238186e-10	2.2430124016463933
ENSG00000232907	5.11683763072905e-10	6.905077225735724
ENSG00000203485	5.11683763072905e-10	8.710205557784251
ENSG00000114391	5.116837630729086e-10	8.925510695852033
ENSG00000257433	5.165883565511329e-10	6.932961626601571
ENSG00000258035	5.165883565511329e-10	4.831947313192633
ENSG00000119596	5.215388868752693e-10	8.820173732652998
ENSG00000143494	5.215388868752693e-10	7.623067068844489
ENSG00000148291	5.215388868752693e-10	8.327468307281036
ENSG00000070961	5.265357737639299e-10	8.833987408526543
ENSG00000134245	5.265357737639299e-10	6.657953479920787
ENSG00000164684	5.265357737639299e-10	6.6338248223866145
ENSG00000183831	5.265357737639317e-10	6.299632695233774
ENSG00000271105	5.315794406695606e-10	3.421135449362272
ENSG00000213612	5.315794406695606e-10	5.156788874651463
ENSG00000132026	5.36670314810725e-10	4.510030605878678
ENSG00000244061	5.418088272046047e-10	5.499335551822521
ENSG00000165912	5.522305100096947e-10	8.042573637721748
ENSG00000167548	5.522305100096947e-10	8.892790859451214
ENSG00000197937	5.575145617451734e-10	8.122415432394462
ENSG00000155324	5.628480144489279e-10	8.402480277794362
ENSG00000182319	5.628480144489339e-10	6.989206029072771
ENSG00000168172	5.628480144489339e-10	8.720470486227306
ENSG00000245711	5.682313186290535e-10	7.651340628047752
ENSG00000243107	5.682313186290535e-10	6.297236041410365
ENSG00000179743	5.682313186290535e-10	7.881079505056334
ENSG00000169230	5.682313186290535e-10	8.787453896252181
ENSG00000097033	5.736649287932844e-10	8.903517060878283
ENSG00000204396	5.902722009893434e-10	8.685665680483638
ENSG00000248727	5.959116613739536e-10	6.1988874523640645
ENSG00000164031	5.959116613739536e-10	8.775183957601874
ENSG00000173578	5.959116613739557e-10	8.637925439240393
ENSG00000180998	6.016037614936326e-10	6.600728865215289
ENSG00000083067	6.016037614936369e-10	6.640683704138207
ENSG00000231668	6.073489805885726e-10	2.6437428269191057
ENSG00000266075	6.073489805885726e-10	3.5828039962564002
ENSG00000175416	6.131478021461814e-10	8.76546026127843
ENSG00000149485	6.131478021461814e-10	8.031063623676555
ENSG00000067606	6.249082080548098e-10	8.21137800877284
ENSG00000254996	6.249082080548098e-10	7.88376975452346
ENSG00000229137	6.24908208054812e-10	3.7381709048272698
ENSG00000225667	6.308707809473143e-10	2.2184450723973104
ENSG00000108107	6.368889334601019e-10	8.933690654952235
ENSG00000133739	6.429631708711861e-10	8.656033318529296
ENSG00000102606	6.429631708711861e-10	8.721011718346917
ENSG00000205710	6.552819438946299e-10	7.809940287380782
ENSG00000164904	6.552819438946299e-10	8.375749780643895
ENSG00000235706	6.552819438946299e-10	8.547608880883786
ENSG00000144504	6.552819438946299e-10	8.715839274557592
ENSG00000268836	6.552819438946299e-10	4.28984472944983
ENSG00000220205	6.615275125729547e-10	8.880520920800906
ENSG00000156206	6.615275125729547e-10	4.595644544558231
ENSG00000155287	6.615275125729547e-10	8.78336391670208
ENSG00000138380	6.615275125729547e-10	8.593601161038539
ENSG00000249738	6.678312323592856e-10	3.64717316266501
ENSG00000173295	6.741936312749955e-10	7.4552117024730755
ENSG00000101412	6.741936312749955e-10	8.581872454507844
ENSG00000166582	6.806152420079432e-10	7.689681830282796
ENSG00000205763	6.806152420079432e-10	7.160166274637182
ENSG00000272755	6.870966019525848e-10	7.421582322951299
ENSG00000137628	6.936382532502927e-10	7.999464608148219
ENSG00000165828	7.002407428300859e-10	4.2187757460645505
ENSG00000113645	7.002407428300909e-10	6.80284111711449
ENSG00000124657	7.002407428300909e-10	5.813283216388384
ENSG00000245059	7.069046224497175e-10	3.744536992866606
ENSG00000229162	7.069046224497175e-10	5.9216051984559455
ENSG00000100299	7.069046224497175e-10	8.892790859451214
ENSG00000172575	7.069046224497251e-10	8.613385561939781
ENSG00000244436	7.136304487370159e-10	2.6630403896353396
ENSG00000257242	7.204187832316612e-10	7.943458837293591
ENSG00000228923	7.272701924272435e-10	3.0880983326117066
ENSG00000139597	7.272701924272486e-10	8.736830404427716
ENSG00000105997	7.341852478137178e-10	5.459816408456685
ENSG00000138639	7.341852478137178e-10	5.714144057569638
ENSG00000008300	7.482086083579413e-10	8.763916524055194
ENSG00000100461	7.482086083579413e-10	8.753731554747736
ENSG00000229186	7.482086083579413e-10	7.941083735989083
ENSG00000205702	7.482086083579413e-10	7.226397489113654
ENSG00000253958	7.482086083579413e-10	2.5180033041622334
ENSG00000177084	7.553180818641759e-10	8.791543875802283
ENSG00000267715	7.553180818641759e-10	5.127677654325674
ENSG00000269220	7.624935383456205e-10	8.464726825642517
ENSG00000261131	7.624935383456205e-10	4.599178944432029
ENSG00000184445	7.697355749228941e-10	8.90506079810152
ENSG00000130227	7.697355749228941e-10	8.807903794002693
ENSG00000081913	7.697355749228941e-10	7.620945858379534
ENSG00000147799	7.770447939750266e-10	7.50434146163382
ENSG00000205323	7.770447939750266e-10	6.09702943208149
ENSG00000235036	7.844218031844402e-10	4.9601935286666095
ENSG00000178338	7.844218031844458e-10	8.449910644665346
ENSG00000138814	7.918672155822973e-10	8.818629995429761
ENSG00000224462	7.99381649594134e-10	3.0724269674233256
ENSG00000121104	7.993816495941397e-10	8.777730199928738
ENSG00000199023	8.069657290860265e-10	3.5180336774195826
ENSG00000100284	8.146200834109964e-10	8.608497301151306
ENSG00000183604	8.223453474558524e-10	7.391767282900705
ENSG00000244184	8.223453474558524e-10	4.151374190041614
ENSG00000244198	8.223453474558524e-10	6.571336327797698
ENSG00000147036	8.223453474558524e-10	5.394707769043674
ENSG00000187688	8.30142161688451e-10	8.682116933053146
ENSG00000169583	8.301421616884569e-10	5.8327929479105896
ENSG00000090581	8.301421616884569e-10	8.825807449426337
ENSG00000025770	8.301421616884569e-10	8.821717469876237
ENSG00000171680	8.380111722053377e-10	7.769150625574391
ENSG00000186907	8.539683949097613e-10	5.653776998607994
ENSG00000123975	8.539683949097613e-10	8.670849499506467
ENSG00000120889	8.539683949097643e-10	8.788997633475418
ENSG00000140367	8.620579278677833e-10	8.8682509821506
ENSG00000236008	8.620579278677833e-10	7.194588638344481
ENSG00000003393	8.620579278677833e-10	8.680573195829911
ENSG00000168397	8.620579278677833e-10	8.799723834902487
ENSG00000179832	8.70222298749018e-10	8.545523911540936
ENSG00000106785	8.70222298749018e-10	8.74501036352792
ENSG00000052850	8.70222298749018e-10	4.674012595731373
ENSG00000116977	8.70222298749018e-10	8.74580864476629
ENSG00000269165	8.70222298749018e-10	5.808865096909204
ENSG00000011114	8.784621825215056e-10	8.715378001573578
ENSG00000035720	8.784621825215056e-10	8.835531145749782
ENSG00000241769	8.784621825215056e-10	8.602863584377966
ENSG00000223773	8.784621825215056e-10	7.60770336920168
ENSG00000272931	8.867782600760376e-10	7.016128565144963
ENSG00000080644	8.867782600760376e-10	3.914913399535837
ENSG00000247317	8.867782600760376e-10	4.986462926315359
ENSG00000198393	8.867782600760376e-10	5.701846794413501
ENSG00000250850	8.867782600760376e-10	4.091609067514085
ENSG00000145020	8.951712182765955e-10	8.602322352258355
ENSG00000174171	8.951712182765955e-10	8.207909220477948
ENSG00000165782	9.0364175001126e-10	8.784907653925318
ENSG00000173085	9.295258067411754e-10	8.39365343606754
ENSG00000273382	9.295258067411754e-10	6.190085406624534
ENSG00000109466	9.295258067411754e-10	8.525872295028796
ENSG00000248019	9.383136837777052e-10	7.853774692943353
ENSG00000117877	9.471826909591563e-10	7.676896013299062
ENSG00000110080	9.561335584096744e-10	7.636893072394659
ENSG00000257489	9.561335584096744e-10	7.029974285974916
ENSG00000144354	9.651670226454301e-10	5.487779021780702
ENSG00000263326	9.651670226454301e-10	3.8084086096236303
ENSG00000226957	9.834847198234515e-10	2.80007665932403
ENSG00000206762	9.927704582489718e-10	3.953241634668376
ENSG00000166747	9.927704582489718e-10	8.860071023050395
ENSG00000205022	9.927704582489789e-10	6.839650555781159
ENSG00000267025	1.0021418045370544e-09	6.993333465522814
ENSG00000213442	1.0021418045370614e-09	8.5281614882369
ENSG00000255527	1.0115995279873766e-09	4.060516052975808
ENSG00000261438	1.0211444046241704e-09	3.392357940694896
ENSG00000102054	1.0211444046241704e-09	8.864161002600497
ENSG00000005513	1.0307772172533253e-09	3.6957995199083338
ENSG00000255566	1.0307772172533253e-09	6.610407015172789
ENSG00000177599	1.0307772172533326e-09	7.712887468015784
ENSG00000121057	1.040498755519834e-09	8.847801084400087
ENSG00000100600	1.0503098159658287e-09	8.816083753102896
ENSG00000223652	1.06021120208894e-09	2.9473266641308444
ENSG00000159788	1.0602112020889474e-09	8.255232494331237
ENSG00000251533	1.0702037244013583e-09	2.9501556385496106
ENSG00000173207	1.0702037244013583e-09	8.589049908504421
ENSG00000271344	1.0702037244013583e-09	7.031346882175796
ENSG00000223198	1.0702037244013583e-09	4.7611660421216415
ENSG00000229152	1.0702037244013583e-09	8.11625314876336
ENSG00000235159	1.0702037244013583e-09	4.674014818740284
ENSG00000227719	1.0904654550720997e-09	6.170554998943532
ENSG00000167522	1.100736320064377e-09	8.896880839001316
ENSG00000233325	1.1111016346350638e-09	5.750322532695713
ENSG00000005302	1.1111016346350638e-09	8.855981043500291
ENSG00000127124	1.1111016346350638e-09	7.742771267713303
ENSG00000147234	1.1111016346350638e-09	6.933661304469307
ENSG00000186364	1.1111016346350638e-09	8.081501168273194
ENSG00000043591	1.1215622452697957e-09	3.789255539149814
ENSG00000148123	1.142772777627984e-09	3.057173433300904
ENSG00000120337	1.1427727776279963e-09	3.7658732657401623
ENSG00000119669	1.1535244294645522e-09	8.668303257179602
ENSG00000197603	1.1535244294645522e-09	8.653487076202433
ENSG00000139505	1.1535244294645522e-09	8.776727694825112
ENSG00000263952	1.1753248863936713e-09	2.006469202609869
ENSG00000137100	1.1863754671945926e-09	8.802811309348963
ENSG00000108175	1.1863754671946011e-09	8.59928770306538
ENSG00000273002	1.1863754671946011e-09	7.0066357462505575
ENSG00000136044	1.1863754671946011e-09	8.744007858424295
ENSG00000108474	1.1863754671946011e-09	8.59059364572766
ENSG00000259165	1.1975274795827633e-09	5.240658436255438
ENSG00000136104	1.1975274795827633e-09	8.825807449426337
ENSG00000267632	1.2087818308465037e-09	6.927796236698513
ENSG00000229233	1.2087818308465037e-09	4.4929158128436715
ENSG00000019995	1.2201394361661532e-09	8.752187817524499
ENSG00000259768	1.2201394361661662e-09	5.147674656214577
ENSG00000182986	1.2316012186806908e-09	8.510257832813256
ENSG00000130255	1.2431681095548129e-09	8.929600675402133
ENSG00000172362	1.2548410480466224e-09	3.441723053489239
ENSG00000176473	1.2666209815759244e-09	7.8823003650602415
ENSG00000230912	1.2666209815759244e-09	5.6664629173344006
ENSG00000070269	1.2666209815759244e-09	8.663672045509887
ENSG00000102908	1.2785088657929444e-09	8.781278947359228
ENSG00000224956	1.2785088657929444e-09	6.935402218421428
ENSG00000249087	1.2905056646477062e-09	7.197391592204881
ENSG00000158104	1.2905056646477062e-09	5.423283809576137
ENSG00000096746	1.3026123504599507e-09	8.8682509821506
ENSG00000121406	1.314829903989612e-09	8.232112089524206
ENSG00000204677	1.3271593145078988e-09	3.439180941022419
ENSG00000261037	1.3396015798688865e-09	5.685742604740077
ENSG00000260602	1.3396015798688865e-09	3.98236153106109
ENSG00000032389	1.339601579868896e-09	8.598232372708253
ENSG00000102387	1.3521577065817824e-09	6.097987272648586
ENSG00000152804	1.3521577065818066e-09	6.724490635961753
ENSG00000053254	1.3521577065818066e-09	8.864161002600497
ENSG00000088298	1.3776156138131561e-09	8.866707244927362
ENSG00000260990	1.3905194512838144e-09	5.427585368078746
ENSG00000154478	1.3905194512838144e-09	2.0758718001362633
ENSG00000160961	1.3905194512838194e-09	8.554245102760754
ENSG00000039537	1.40354126415939e-09	2.7945769718241897
ENSG00000162004	1.40354126415939e-09	8.419737050591394
ENSG00000169689	1.4035412641594e-09	8.501075368609422
ENSG00000183891	1.4166821033287034e-09	8.539685970902342
ENSG00000100101	1.4166821033287034e-09	8.461976359450397
ENSG00000270006	1.4433251096848065e-09	5.9912975814610725
ENSG00000063438	1.4433251096848117e-09	7.8333247951928415
ENSG00000072071	1.4433251096848117e-09	8.45688387479667
ENSG00000233048	1.4568294244602316e-09	3.3855436006907147
ENSG00000184164	1.4704570608613629e-09	8.895337101778079
ENSG00000273373	1.4704570608613629e-09	7.626457002929246
ENSG00000257341	1.4704570608613629e-09	5.519368748035292
ENSG00000254369	1.4842091160522036e-09	4.969332188205687
ENSG00000044446	1.5120909189854467e-09	8.73019418255075
ENSG00000229728	1.5120909189854467e-09	5.421209377948165
ENSG00000115268	1.5262229088215682e-09	8.929600675402133
ENSG00000243284	1.5262229088215791e-09	5.1056739243771725
ENSG00000065183	1.540483801796007e-09	8.776727694825112
ENSG00000151364	1.540483801796007e-09	5.187545190040111
ENSG00000107902	1.5548747433217673e-09	8.431465757122087
ENSG00000182963	1.5548747433217673e-09	4.411707008740668
ENSG00000108556	1.5548747433217673e-09	6.783692912338777
ENSG00000197016	1.5693968887056716e-09	6.75787279503087
ENSG00000162601	1.5693968887056716e-09	8.843711104849987
ENSG00000259598	1.5840514032311442e-09	4.555240112415491
ENSG00000101911	1.5840514032311442e-09	8.742464121201055
ENSG00000171241	1.5840514032311442e-09	8.412559596594814
ENSG00000146938	1.5840514032311442e-09	8.231613808077844
ENSG00000269976	1.5988394622417334e-09	3.6444823264205017
ENSG00000166394	1.6137622512253685e-09	8.119517713192995
ENSG00000226450	1.6137622512253685e-09	6.450412674545848
ENSG00000259331	1.6137622512253799e-09	1.9539285472557164
ENSG00000011198	1.6137622512253799e-09	8.378091799105503
ENSG00000196470	1.6288209658992006e-09	7.864368109981322
ENSG00000068885	1.6288209658992006e-09	8.688753154930115
ENSG00000100442	1.6288209658992006e-09	8.716380506677204
ENSG00000219088	1.6288209658992006e-09	3.16342971852992
ENSG00000164898	1.659351006846422e-09	6.205164599043852
ENSG00000133106	1.659351006846422e-09	8.732199192758
ENSG00000177425	1.6748247764739086e-09	8.74092038397782
ENSG00000271430	1.6904393586745207e-09	8.341486207019837
ENSG00000251661	1.7061960016090912e-09	7.563156252911918
ENSG00000142675	1.7061960016091032e-09	8.52841853735566
ENSG00000121989	1.7381405161792062e-09	8.55933758741448
ENSG00000196946	1.7706685221561024e-09	4.369077051288949
ENSG00000101444	1.7706685221561024e-09	8.861073528154021
ENSG00000115604	1.7871545706926935e-09	6.833968600605992
ENSG00000178951	1.7871545706926935e-09	8.795633855352383
ENSG00000141316	1.7871545706926935e-09	5.673429070132244
ENSG00000213782	1.803790397913599e-09	8.399748425824894
ENSG00000226235	1.8205773291633025e-09	3.7462082270359804
ENSG00000143199	1.8205773291633153e-09	6.113911396003333
ENSG00000169567	1.8205773291633153e-09	8.907607040428385
ENSG00000072201	1.8546098622082803e-09	6.792689863951366
ENSG00000164967	1.8718581720594226e-09	8.723016728554171
ENSG00000253200	1.889263002243429e-09	6.870208371987391
ENSG00000256733	1.906825736048599e-09	4.458698342315625
ENSG00000181378	1.942430507174e-09	4.402559387398341
ENSG00000187479	1.942430507174e-09	8.293798791030095
ENSG00000171827	1.942430507174021e-09	5.7441675813775515
ENSG00000254211	1.9604753708668204e-09	8.058168019941462
ENSG00000132704	1.9604753708668345e-09	8.892790859451214
ENSG00000137177	1.9604753708668345e-09	7.517765641584729
ENSG00000186908	1.9604753708668345e-09	8.806360056779454
ENSG00000152377	1.978683791126013e-09	5.368538190796288
ENSG00000141446	1.978683791126013e-09	8.700020588476796
ENSG00000247081	1.978683791126013e-09	7.651993436372683
ENSG00000141580	1.978683791126013e-09	8.833987408526543
ENSG00000119707	1.9970572116363294e-09	8.896880839001316
ENSG00000232118	2.0155970884648326e-09	3.9033766289776004
ENSG00000112592	2.0155970884648326e-09	8.536341447337106
ENSG00000253636	2.015597088464861e-09	6.498493325163265
ENSG00000226918	2.015597088464861e-09	4.04483202143881
ENSG00000253924	2.015597088464861e-09	3.126902549415913
ENSG00000258178	2.034304890163956e-09	4.235271304749651
ENSG00000154920	2.053182097875098e-09	7.6919766348664815
ENSG00000250892	2.0722302054332218e-09	4.326342455917896
ENSG00000086598	2.0722302054332218e-09	8.92142071630193
ENSG00000143624	2.0722302054332218e-09	8.896880839001316
ENSG00000213585	2.072230205433229e-09	8.87897718357767
ENSG00000137103	2.0914507194724115e-09	8.672934468849318
ENSG00000253982	2.0914507194724115e-09	7.64726365134472
ENSG00000204228	2.1108451595319944e-09	8.772096483155398
ENSG00000133943	2.1108451595319944e-09	8.805357551675828
ENSG00000134262	2.1108451595319944e-09	8.627403461678579
ENSG00000225311	2.1108451595319944e-09	3.72059595379157
ENSG00000090060	2.1108451595319944e-09	8.896880839001316
ENSG00000213066	2.130415058163693e-09	8.506424902381912
ENSG00000241644	2.130415058163693e-09	6.365932281208659
ENSG00000178078	2.1700874270612765e-09	8.09217454444676
ENSG00000120690	2.1901930284688088e-09	8.8723409617007
ENSG00000157617	2.1901930284688088e-09	8.78336391670208
ENSG00000225603	2.2104803509521115e-09	3.3961988286730853
ENSG00000187658	2.2104803509521115e-09	3.864828367835525
ENSG00000262049	2.2309509937620175e-09	7.66661100486018
ENSG00000101997	2.2516065698227824e-09	8.565512536307434
ENSG00000254432	2.2516065698227824e-09	3.1483767590363714
ENSG00000200550	2.2516065698227824e-09	3.339850002639764
ENSG00000253823	2.272448705845267e-09	5.715828560306083
ENSG00000187210	2.272448705845267e-09	8.127085000697434
ENSG00000198711	2.272448705845267e-09	5.798433235874452
ENSG00000170775	2.272448705845267e-09	7.85139992922407
ENSG00000251602	2.272448705845267e-09	6.905139777954824
ENSG00000105220	2.2934790424411904e-09	8.88461090035101
ENSG00000132915	2.2934790424411904e-09	4.269791282522241
ENSG00000071054	2.2934790424411987e-09	8.695930608926693
ENSG00000127946	2.3577158727224636e-09	8.411557091491188
ENSG00000135414	2.401512143069027e-09	7.89521572056399
ENSG00000110427	2.401512143069027e-09	4.5296252969813
ENSG00000079689	2.401512143069027e-09	3.8030600923894156
ENSG00000137337	2.4237069290156037e-09	8.816083753102896
ENSG00000256139	2.4461017988250973e-09	7.025020079483602
ENSG00000166484	2.4461017988250973e-09	8.369113558766927
ENSG00000241058	2.5145045468034165e-09	8.228563342093715
ENSG00000112852	2.5377174627842602e-09	6.223695599730937
ENSG00000149548	2.561139393771306e-09	7.240371083258395
ENSG00000271225	2.561139393771306e-09	5.278342775559145
ENSG00000148690	2.561139393771306e-09	8.731196687654375
ENSG00000265033	2.608617644913144e-09	4.05603370891801
ENSG00000222037	2.608617644913144e-09	5.896512549250244
ENSG00000221986	2.632677676267163e-09	3.075232438858307
ENSG00000271780	2.632677676267163e-09	6.956691999912654
ENSG00000064692	2.6569541452841756e-09	4.769074370484032
ENSG00000233806	2.656954145284185e-09	7.728549144109247
ENSG00000200693	2.656954145284185e-09	6.588054656756014
ENSG00000165959	2.656954145284185e-09	8.851891063950191
ENSG00000139679	2.6814489472714965e-09	8.04696788026853
ENSG00000140694	2.6814489472714965e-09	8.75982654450509
ENSG00000066248	2.7061639936554764e-09	4.188309360948973
ENSG00000136942	2.731101212114564e-09	8.92142071630193
ENSG00000231443	2.731101212114574e-09	5.460218331781678
ENSG00000133065	2.7562625467127563e-09	8.797177592575624
ENSG00000106268	2.756262546712776e-09	8.19825696363066
ENSG00000262758	2.7816499580348815e-09	8.22038338299351
ENSG00000163931	2.807265423322207e-09	8.858527285827156
ENSG00000260910	2.8331109366098e-09	7.249857810458907
ENSG00000143033	2.83311093660982e-09	8.620226007682003
ENSG00000102572	2.8855001681241477e-09	8.811993773552793
ENSG00000252421	2.8855001681241477e-09	1.9974258194205876
ENSG00000187531	2.912047959637913e-09	8.739376646754579
ENSG00000007545	2.912047959637913e-09	8.428174058810354
ENSG00000177888	2.938833946007924e-09	8.666759519956365
ENSG00000101842	2.938833946007924e-09	5.433485397980424
ENSG00000187123	2.938833946007924e-09	5.30485917146397
ENSG00000125826	2.938833946007924e-09	8.810450036329556
ENSG00000270169	2.965860207331582e-09	4.085018644740423
ENSG00000149256	2.965860207331582e-09	7.9500091510741555
ENSG00000231435	2.965860207331582e-09	4.250133561850874
ENSG00000159842	2.965860207331582e-09	8.372173899331308
ENSG00000132635	2.9931288413454967e-09	8.842167367626747
ENSG00000267767	2.9931288413455182e-09	5.478712935216107
ENSG00000249494	3.0206419635701426e-09	3.8589465176005113
ENSG00000136688	3.0206419635701426e-09	4.559911595044444
ENSG00000273008	3.0206419635701426e-09	6.51355348346791
ENSG00000231689	3.0206419635701426e-09	4.040004858777855
ENSG00000256442	3.0206419635701426e-09	3.813516564405422
ENSG00000143847	3.0484017074559546e-09	5.797673184299531
ENSG00000230224	3.0484017074559654e-09	7.015447899374179
ENSG00000138688	3.0484017074559654e-09	8.896880839001316
ENSG00000128487	3.133182275632366e-09	8.487281772731706
ENSG00000143499	3.1331822756323883e-09	8.699275132491927
ENSG00000185662	3.1619502044408877e-09	5.400948895081042
ENSG00000168781	3.1619502044408877e-09	8.575236232630877
ENSG00000176022	3.1619502044408877e-09	8.466731835849771
ENSG00000156042	3.1909756963030692e-09	8.133792662050553
ENSG00000144036	3.1909756963030692e-09	8.392109698844303
ENSG00000164764	3.1909756963030692e-09	6.399118664383849
ENSG00000124391	3.2202609953801927e-09	4.320504930134282
ENSG00000213609	3.2202609953802154e-09	6.506193631208694
ENSG00000116574	3.2202609953802154e-09	7.80448690645969
ENSG00000150764	3.2202609953802154e-09	8.063901775846228
ENSG00000260300	3.249808364818348e-09	4.101844350357495
ENSG00000248121	3.249808364818348e-09	5.688975706716867
ENSG00000164073	3.249808364818348e-09	8.732199192758
ENSG00000241741	3.249808364818348e-09	6.716690867540348
ENSG00000120805	3.249808364818348e-09	8.860071023050395
ENSG00000197555	3.2796200869038353e-09	8.802811309348963
ENSG00000163349	3.2796200869038353e-09	8.850347326726952
ENSG00000140398	3.3096984632198858e-09	8.798180097679248
ENSG00000121413	3.309698463219909e-09	8.237508837174616
ENSG00000251301	3.3400458148048213e-09	8.749100343078021
ENSG00000179292	3.3400458148048213e-09	4.990630539980841
ENSG00000134443	3.3400458148048213e-09	2.9858904517287916
ENSG00000170899	3.3400458148048213e-09	8.388613776667315
ENSG00000100416	3.3706644823110083e-09	8.747556605854784
ENSG00000139725	3.3706644823110083e-09	6.656537018091757
ENSG00000108839	3.401556826165353e-09	6.6241239550971835
ENSG00000214021	3.401556826165365e-09	8.650940833875568
ENSG00000140548	3.401556826165365e-09	8.716380506677204
ENSG00000138182	3.432725226731262e-09	8.407724161059845
ENSG00000141905	3.432725226731262e-09	8.738374141650954
ENSG00000152592	3.4641720844714115e-09	3.300433986553842
ENSG00000122705	3.464172084471424e-09	8.817627490326135
ENSG00000197414	3.464172084471424e-09	3.59711798134084
ENSG00000163406	3.4958998201121e-09	8.829897428976441
ENSG00000213729	3.4958998201121247e-09	6.525348246115396
ENSG00000273131	3.52791087480896e-09	8.546065143660549
ENSG00000102078	3.527910874808973e-09	8.471443006655083
ENSG00000100083	3.560207710313645e-09	8.806360056779454
ENSG00000160957	3.592792809142222e-09	8.497242438178079
ENSG00000100297	3.6256686747446096e-09	8.829897428976441
ENSG00000173482	3.6923028257663723e-09	8.463440137538038
ENSG00000242687	3.6923028257663984e-09	7.555390352917806
ENSG00000248275	3.6923028257663984e-09	8.25027279406661
ENSG00000117862	3.726066224299597e-09	8.824263712203102
ENSG00000196182	3.760130616182642e-09	8.84625734717685
ENSG00000270419	3.794498612124996e-09	6.752335439422461
ENSG00000251417	3.794498612124996e-09	6.645006999744852
[truncated: 3,460 more rows]
