# Supplementary material for: Machine learning predicts treatment sensitivity in multiple myeloma based on molecular and clinical information coupled with drug response
Source: PLoS One. 2021 Jul 28;16(7):e0254596. doi: 10.1371/journal.pone.0254596 (PMC8318243; doi:10.1371/journal.pone.0254596)
Supplement: S1 File — (ZIP) [file pone.0254596.s004.zip › Supplementary Material 1/t_11_14_ccnd1/selected_genes_experiment_2.csv]

gene	pvalue	entropy
ENSG00000110092	3.630483006291984e-65	8.782654012754506
ENSG00000197119	3.4855195560312486e-31	7.908631563481132
ENSG00000105173	3.9672996561895646e-30	8.711434980987779
ENSG00000181690	5.947916884390836e-30	8.0274553642364
ENSG00000135253	7.786124853128965e-30	8.527933187910657
ENSG00000153064	9.9615650271696e-30	8.793402194102534
ENSG00000117519	1.702623907276183e-29	8.026684105436944
ENSG00000082512	2.969082754357221e-29	8.582296558838896
ENSG00000185100	6.442211063422492e-29	6.7682239058397045
ENSG00000235501	7.03649512170364e-29	5.8037849048116446
ENSG00000105810	8.393090560729759e-29	8.780902469778537
ENSG00000166268	1.193283088570331e-28	6.676691097630263
ENSG00000078725	4.058538553149787e-28	4.323234669879182
ENSG00000183023	2.335533392311601e-27	8.433981402189419
ENSG00000111666	3.1526453186326893e-27	8.667357573192026
ENSG00000136152	8.769645884992514e-27	8.816987798619596
ENSG00000228031	1.0613929286358401e-26	5.672509918878072
ENSG00000141150	1.9592570650303893e-26	5.446895413162202
ENSG00000170919	2.2233160292501294e-26	8.275559180746576
ENSG00000188818	2.686934446473384e-26	8.329922551674814
ENSG00000272899	4.1752235294252446e-26	7.832187800901645
ENSG00000249184	4.8342525089473275e-26	6.592988104844947
ENSG00000207954	5.596286688174514e-26	5.806527236811327
ENSG00000170921	7.0410444012766e-26	8.367231580559077
ENSG00000255760	9.425256691018917e-26	5.883096709028669
ENSG00000175197	1.0901914547474316e-25	8.648412670532524
ENSG00000140297	1.4278496390809212e-25	6.1313542928655576
ENSG00000205683	1.5512541951833385e-25	7.49504562113571
ENSG00000211448	2.0300487645216876e-25	7.593216931772242
ENSG00000184083	2.3947626010938977e-25	8.352218831431449
ENSG00000261786	4.350240236332223e-25	8.733473684885654
ENSG00000149295	4.532550377492127e-25	5.677707994652643
ENSG00000110492	4.820306455484631e-25	8.841577962554021
ENSG00000166428	6.039040101138762e-25	7.799625679155885
ENSG00000227372	9.087742585210773e-25	8.676558853920865
ENSG00000109046	1.2086876596793921e-24	8.848770124448134
ENSG00000180573	1.8514367050995822e-24	8.8774586490383
ENSG00000165507	2.4579733700216507e-24	8.761157650058456
ENSG00000153982	2.8313454484362193e-24	7.676112397138571
ENSG00000174099	3.606559929063179e-24	7.785244490044861
ENSG00000124222	3.9090840414796036e-24	8.852868485103873
ENSG00000203799	4.9758335091948455e-24	7.798800018077645
ENSG00000197497	1.0229296580745052e-23	6.199380006007521
ENSG00000134138	1.1078791179755066e-23	7.026972237232386
ENSG00000049319	1.2992963666149694e-23	5.299530979613077
ENSG00000186891	1.4934389454131215e-23	7.489119157519104
ENSG00000186056	1.523424438194826e-23	8.42318028733942
ENSG00000124143	1.7506926463780615e-23	5.061234694624687
ENSG00000187824	2.4521107474019262e-23	8.3643808569104
ENSG00000175505	3.23368363119605e-23	7.302509553440171
ENSG00000158458	3.499211587294402e-23	8.405986927655889
ENSG00000118971	3.568899704311745e-23	8.088358534755491
ENSG00000248991	3.639962177644261e-23	6.9047080712257625
ENSG00000196576	4.016847397196589e-23	8.875911748419112
ENSG00000197183	4.178202025562686e-23	8.54896733239117
ENSG00000104921	5.83598281881303e-23	8.020668332958362
ENSG00000078098	6.069555120087186e-23	6.010074058632155
ENSG00000164181	6.437378633351253e-23	8.737572045541391
ENSG00000205593	7.678539130918221e-23	8.71499100044169
ENSG00000188153	9.521082094499604e-23	8.160860524678009
ENSG00000173273	1.0095487423872477e-22	8.753218504605737
ENSG00000196562	1.1572659420350235e-22	8.896403551697802
ENSG00000231607	1.5801303099179945e-22	8.044133572202421
ENSG00000089169	1.642749555482186e-22	8.171009903111832
ENSG00000184990	1.7078249967282941e-22	8.800594355996646
ENSG00000117461	1.8818940912182544e-22	8.671455933847763
ENSG00000231711	1.9563412912035158e-22	7.4212373752428125
ENSG00000258847	1.9563412912035158e-22	3.8438304259075218
ENSG00000188266	2.0735126881001979e-22	7.935811622685021
ENSG00000134243	2.3290956865130516e-22	8.761415225917212
ENSG00000239815	2.565725569384483e-22	6.145697325571004
ENSG00000111752	2.6669082102116712e-22	7.825974454407236
ENSG00000108405	3.427970299140799e-22	8.906147173628463
ENSG00000206077	3.999414528657661e-22	7.928738357287106
ENSG00000104205	4.319539225952528e-22	8.395748275151073
ENSG00000155130	4.488986018369091e-22	8.902048812972726
ENSG00000165801	4.488986018369091e-22	8.731926784266467
ENSG00000114423	6.717732878788825e-22	8.500791563939678
ENSG00000013619	7.115007246444463e-22	6.974886978413476
ENSG00000271948	7.392687787933835e-22	6.8861365079859125
ENSG00000152520	9.122959047199837e-22	8.807786517890758
ENSG00000258072	1.1915056989511265e-21	6.327536604990376
ENSG00000169857	1.1915056989511265e-21	8.728370764812555
ENSG00000168916	1.2144144363273513e-21	8.208438509635585
ENSG00000144040	1.2615477129982988e-21	8.577655856981334
ENSG00000075073	1.4970603742620658e-21	7.002199713973365
ENSG00000154102	1.4970603742620658e-21	8.45722368498714
ENSG00000165891	1.6777369723862099e-21	8.332526945213338
ENSG00000179299	1.7760058678619215e-21	7.395807770681867
ENSG00000257951	2.0280058356686063e-21	6.562632997507837
ENSG00000225857	2.0280058356686063e-21	5.29712646952543
ENSG00000074657	2.10629367763696e-21	8.871813387763373
ENSG00000271192	2.5449006750426537e-21	5.526764196736667
ENSG00000069493	2.5449006750426537e-21	8.462359417418853
ENSG00000175106	3.0737006764147144e-21	8.391602603867662
ENSG00000257027	3.0737006764147144e-21	7.850288390116354
ENSG00000214097	3.2525753318899784e-21	5.150040427402066
ENSG00000069869	3.377508877528944e-21	7.995020676104601
ENSG00000133872	3.711001513502535e-21	8.918442255595675
ENSG00000135916	3.781509733678534e-21	8.93073733756289
ENSG00000165804	4.233269546157734e-21	8.232281690011403
ENSG00000243587	4.563704191363312e-21	7.253482403202937
ENSG00000058056	4.91963930700312e-21	8.478210518839981
ENSG00000119943	5.012832316980305e-21	8.41444122482612
ENSG00000188859	5.2044899142688695e-21	7.218516376177947
ENSG00000119688	5.50564967582176e-21	8.703238259676302
ENSG00000199933	5.715937217843907e-21	4.153149595959447
ENSG00000256594	5.934168570901912e-21	8.229597173486594
ENSG00000196569	6.51647518614339e-21	8.144570440268888
ENSG00000255920	6.892632519136414e-21	3.3456705320162783
ENSG00000148429	7.427780563144913e-21	8.848770124448134
ENSG00000008226	7.427780563144913e-21	8.588484161315646
ENSG00000205056	7.427780563144913e-21	7.583286981574351
ENSG00000137747	8.154835889781751e-21	5.6199720292109525
ENSG00000181619	1.078554119311017e-20	7.61839911789001
ENSG00000259372	1.1836871294958922e-20	6.636318473825883
ENSG00000164077	1.1836871294959091e-20	8.587941820113823
ENSG00000025039	1.2058994216212214e-20	8.885655370349774
ENSG00000251249	1.2285239756207744e-20	4.675151477155822
ENSG00000261159	1.2989475490389378e-20	7.7398488787938176
ENSG00000171552	1.3481003087007001e-20	8.881557009694037
ENSG00000182185	1.3481003087007192e-20	7.44651430045918
ENSG00000205106	1.53507116568037e-20	4.836802402518971
ENSG00000205078	1.53507116568037e-20	7.6092581772810926
ENSG00000165548	1.53507116568037e-20	8.378403206612735
ENSG00000137309	1.593052526145281e-20	8.833381241242547
ENSG00000260001	1.622850331974106e-20	6.191572006676018
ENSG00000242866	1.780312157514313e-20	6.597147171924855
ENSG00000005379	1.813572242307524e-20	8.372505992353352
ENSG00000078177	2.3491322050732578e-20	8.818534699238784
ENSG00000235949	2.5761074329712488e-20	3.9833443892689497
ENSG00000120798	2.877256610937173e-20	8.709683438011806
ENSG00000112531	3.272821538450776e-20	8.848770124448134
ENSG00000136161	3.458390515347768e-20	8.820081599857971
ENSG00000172766	3.458390515347768e-20	8.678648095741876
ENSG00000226823	3.932827840389683e-20	6.524816750012055
ENSG00000249348	4.4715373527089286e-20	7.635658440567763
ENSG00000254030	4.9003975620209445e-20	6.507101508107737
ENSG00000162642	5.67265833282193e-20	8.568454576252497
ENSG00000185024	7.32420023720929e-20	8.642225068055776
ENSG00000104093	7.458900352393653e-20	8.685297916434163
ENSG00000121797	7.458900352393653e-20	8.298450735207005
ENSG00000132640	7.596049560368677e-20	8.847223223828946
ENSG00000223949	7.596049560368677e-20	4.795725674950703
ENSG00000256164	8.786858671689315e-20	3.5599840454231417
ENSG00000165102	9.112320500658309e-20	8.74677332627023
ENSG00000250541	9.279492848362962e-20	4.388181135413658
ENSG00000182054	9.799419183813426e-20	8.902048812972726
ENSG00000145194	1.0730705037126485e-19	8.463363976836215
ENSG00000207146	1.1127257632955994e-19	3.8900736263121374
ENSG00000151287	1.1749405284925746e-19	7.723179207945561
ENSG00000197584	1.3581641930436624e-19	7.575448418528271
ENSG00000118402	1.43392629615594e-19	8.067062542475474
ENSG00000164070	1.486740385902112e-19	8.092071885938514
ENSG00000233266	1.5414768304408835e-19	4.9584075453941825
ENSG00000147606	1.6871878985395364e-19	7.044224165260915
ENSG00000231969	1.9845841611478817e-19	4.03274694462986
ENSG00000231305	2.376054947544274e-19	7.92149888476532
ENSG00000140474	2.4630573847756142e-19	8.914343894939938
ENSG00000260296	2.4630573847756142e-19	7.264935880356198
ENSG00000180447	2.5532076303613223e-19	7.37333042839868
ENSG00000081181	2.694582286677039e-19	6.3565855481304006
ENSG00000236581	2.7931029035256816e-19	4.737044935379498
ENSG00000272156	2.7931029035256816e-19	5.672693721099545
ENSG00000198963	3.341701539613372e-19	6.933529699915561
ENSG00000133121	3.4635739293973184e-19	8.425936389732753
ENSG00000189233	3.78781067952533e-19	8.798042895960094
ENSG00000185686	3.8561701571364564e-19	7.502970525470267
ENSG00000272121	3.9257487643168174e-19	7.026153078320511
ENSG00000132952	4.1420159992975926e-19	8.733473684885654
ENSG00000242021	4.292693619517499e-19	5.41823595737505
ENSG00000071909	4.370051304388529e-19	6.386783890147668
ENSG00000185567	5.131257279513943e-19	5.011754442203764
ENSG00000188811	5.2235326738436e-19	8.799589796579282
ENSG00000188906	5.812642575921755e-19	8.812889437963857
ENSG00000186369	5.917017603133888e-19	4.262146618562005
ENSG00000182742	6.02324449237123e-19	7.1093020836528815
ENSG00000091490	7.454805975240583e-19	8.922540616251414
ENSG00000144671	8.291865239990921e-19	4.6152032910335885
ENSG00000136928	8.440132071607986e-19	4.094800150561912
ENSG00000221988	8.900831788938551e-19	8.278395406126196
ENSG00000122787	9.059853056568778e-19	7.614897697838461
ENSG00000108852	9.55395439129315e-19	7.377547465116874
ENSG00000152487	1.0074666244749373e-18	6.866068487689847
ENSG00000145214	1.0074666244749373e-18	8.714528782226154
ENSG00000058404	1.0437286658352145e-18	7.026184735745693
ENSG00000269001	1.160432170918732e-18	5.429512735849593
ENSG00000183955	1.160432170918732e-18	8.696046097782192
ENSG00000101353	1.267463789571514e-18	7.9234494472237715
ENSG00000120256	1.3129572888501997e-18	8.253858175693741
ENSG00000124795	1.3129572888501997e-18	8.221705338661549
ENSG00000115524	1.3129572888501997e-18	8.918442255595675
ENSG00000156650	1.4593418240836408e-18	8.828278321169446
ENSG00000164483	1.5935586963270276e-18	7.732778156977
ENSG00000184381	1.7399581626722295e-18	8.780102552717956
ENSG00000183317	1.7707943136140153e-18	8.433095739268252
ENSG00000267913	1.8340953475262776e-18	5.0868313598383965
ENSG00000047597	1.8340953475262776e-18	8.70733662033204
ENSG00000119280	1.967479196652421e-18	8.122425869367067
ENSG00000266411	2.110438011648063e-18	4.176502069241382
ENSG00000152380	2.14775225607177e-18	7.043396838282282
ENSG00000178922	2.14775225607177e-18	8.609438182809873
ENSG00000198353	2.1857181346670968e-18	5.156315295992548
ENSG00000099814	2.427840425179451e-18	8.726281522991544
ENSG00000164741	2.6037856246191407e-18	8.186078775674845
ENSG00000205659	2.6964234634870632e-18	8.625369407217285
ENSG00000267243	2.743955830522862e-18	7.4877212074585255
ENSG00000070882	2.9943187721203377e-18	8.78574781399288
ENSG00000249042	3.1006669299494882e-18	7.733830279841142
ENSG00000250122	3.1006669299494882e-18	6.646661304124097
ENSG00000162989	3.1552315930620704e-18	7.011101862762617
ENSG00000101638	3.3246807185464477e-18	5.333504039189552
ENSG00000108924	3.4426089049762023e-18	7.273034866328143
ENSG00000130751	3.4426089049762023e-18	7.3679573590948255
ENSG00000021826	3.503112960462023e-18	7.980093672837556
ENSG00000260725	3.627289461749125e-18	6.229708232853373
ENSG00000116141	4.3920914187975876e-18	5.63502821769523
ENSG00000187837	4.5473411557866325e-18	8.914343894939938
ENSG00000103021	4.626986188374352e-18	6.334476082395815
ENSG00000150667	4.708008702277647e-18	6.8794428496201485
ENSG00000178852	4.790432211729015e-18	8.326828750436439
ENSG00000110841	4.959578260657158e-18	8.000052348586173
ENSG00000124196	5.0463498348803285e-18	2.821896060782662
ENSG00000259594	5.224415779804696e-18	6.598864607304183
ENSG00000267868	5.408684683104411e-18	3.416610611270433
ENSG00000255438	5.697186963595085e-18	6.392446660516119
ENSG00000119900	5.697186963595085e-18	8.800594355996646
ENSG00000156738	5.79669145443168e-18	7.812119780605579
ENSG00000144229	6.320545625106204e-18	7.335393112611283
ENSG00000235280	6.8911017520754435e-18	5.673397820863988
ENSG00000134899	7.011172391416665e-18	8.58330111825626
ENSG00000228933	7.383919007400385e-18	5.378552238204243
ENSG00000166104	8.18909602871681e-18	5.715616176584334
ENSG00000260027	8.623602400017654e-18	7.023868214870692
ENSG00000189419	9.3989157655197e-18	5.935269646172021
ENSG00000263931	1.0068388656862362e-17	2.695465211822311
ENSG00000238164	1.0242984035891742e-17	8.196586993517359
ENSG00000156299	1.0420568390599698e-17	8.684755575232339
ENSG00000171931	1.0971764436702171e-17	4.191887795992754
ENSG00000227895	1.216194653819321e-17	5.265817789260606
ENSG00000117971	1.2586328646410068e-17	4.333390575776085
ENSG00000169432	1.3025325891937823e-17	8.57252012454962
ENSG00000261889	1.3025325891938008e-17	5.300308991786649
ENSG00000167619	1.3712315766004326e-17	6.35194400279567
ENSG00000231473	1.3949168419178073e-17	5.803550307952002
ENSG00000239704	1.4684230198334612e-17	6.644327194206009
ENSG00000130592	1.4937648966657304e-17	8.893852091661248
ENSG00000079335	1.545751029627414e-17	8.269424511771799
ENSG00000027869	1.5724099175675925e-17	6.541820843968875
ENSG00000132965	1.5724099175676482e-17	8.387094958498361
ENSG00000123901	1.712666280603168e-17	6.5617075283014845
ENSG00000100368	2.1744924604780764e-17	8.897950452316989
ENSG00000075290	2.1744924604780764e-17	6.352059211382938
ENSG00000204616	2.1744924604780764e-17	5.218090761534641
ENSG00000169116	2.4495258138546878e-17	8.9102455342842
ENSG00000230516	2.4915220363625756e-17	3.200782872095923
ENSG00000205664	2.4915220363625756e-17	7.9641042303308645
ENSG00000232298	2.952590420964109e-17	3.1874767610312777
ENSG00000259466	3.106657091437564e-17	2.957503118796259
ENSG00000115649	3.213749351154318e-17	8.814436338583045
ENSG00000076662	3.324483928485338e-17	8.922540616251414
ENSG00000185133	3.324483928485338e-17	6.737943831427037
ENSG00000148468	3.381255104189705e-17	7.4271439007247375
ENSG00000179314	3.4976834594203085e-17	6.7602417448714505
ENSG00000101605	3.4976834594203085e-17	7.350974264642378
ENSG00000223914	3.4976834594203085e-17	3.1618319127126466
ENSG00000205832	3.55737270253877e-17	5.64031107624572
ENSG00000183291	3.55737270253877e-17	8.902048812972726
ENSG00000146147	3.6797834580673476e-17	6.57919585491041
ENSG00000095110	4.141871520050555e-17	8.160285658727663
ENSG00000100167	4.212397732245448e-17	7.796982850384447
ENSG00000135324	4.661138488712144e-17	3.1613201822338506
ENSG00000205293	5.0708785975583553e-17	5.749905643954064
ENSG00000080947	5.1569939177092866e-17	7.487844363413102
ENSG00000198718	5.333577326438344e-17	8.683208674613152
ENSG00000208028	5.60969788607436e-17	7.514778548627088
ENSG00000138604	5.899916205190409e-17	8.58410103531684
ENSG00000255353	5.899916205190409e-17	5.629319674382499
ENSG00000197565	5.999910106192501e-17	7.962615547810957
ENSG00000237594	5.999910106192586e-17	4.665729727728664
ENSG00000117322	6.635968210877864e-17	7.909550377037907
ENSG00000260992	6.862429889927289e-17	5.946483591970788
ENSG00000137501	7.588572870171602e-17	8.384952783175375
ENSG00000264469	7.716757138721637e-17	6.474754989168753
ENSG00000126775	7.847077541346105e-17	8.677643536324513
ENSG00000126217	7.979569177558156e-17	7.685721169356453
ENSG00000235217	8.390431062097768e-17	6.9265888192493446
ENSG00000144847	8.675864638932174e-17	8.53162226385283
ENSG00000178184	8.9708751905156e-17	7.188924776154091
ENSG00000272267	9.275779460695466e-17	6.2111060123744695
ENSG00000250978	9.590904513217516e-17	3.738618350140069
ENSG00000256757	9.752404943369435e-17	4.316831446967715
ENSG00000167393	9.752404943369435e-17	8.591497839567735
ENSG00000197776	9.916588062728463e-17	8.25782347986122
ENSG00000232912	9.916588062728463e-17	6.040586662003954
ENSG00000181513	1.0253178816225596e-16	8.76061530885663
ENSG00000061936	1.0601036825272144e-16	8.822633059894521
ENSG00000086619	1.077930675794633e-16	8.852868485103873
ENSG00000107959	1.0960533849313504e-16	8.839026502517472
ENSG00000246089	1.0960533849313504e-16	7.922240245449626
ENSG00000185347	1.17159927799554e-16	8.265148698243593
ENSG00000165516	1.17159927799554e-16	8.843124863173209
ENSG00000181192	1.2732892287547512e-16	8.767807470750743
ENSG00000002586	1.2732892287547512e-16	8.211228893164341
ENSG00000120686	1.2946483551342926e-16	8.893852091661248
ENSG00000232788	1.3836770600350484e-16	8.095951105968412
ENSG00000250462	1.3836770600350484e-16	8.269504634758086
ENSG00000155846	1.4068618100053215e-16	8.733473684885654
ENSG00000221968	1.4304297325784074e-16	8.616088003502162
ENSG00000173200	1.4787401659552671e-16	8.60379292153495
ENSG00000106948	1.5034954640342783e-16	8.832376681825183
ENSG00000117114	1.5542389641488296e-16	7.237965194735903
ENSG00000268592	1.606671224089049e-16	4.3937946011083255
ENSG00000188636	1.606671224089049e-16	8.15339558691977
ENSG00000236841	1.66084763122224e-16	3.5905594436798713
ENSG00000138109	1.834422788739103e-16	2.838920085185973
ENSG00000130595	1.9278023297712756e-16	5.752656852010516
ENSG00000196628	1.9278023297712756e-16	8.893852091661248
ENSG00000116497	1.9599589037325482e-16	8.834928141861734
ENSG00000205581	1.992644468020263e-16	8.906147173628463
ENSG00000131759	2.0258675997949023e-16	8.676096635705326
ENSG00000200959	2.0596370132040901e-16	3.782000828816909
ENSG00000006116	2.1643121849812628e-16	3.937449578001726
ENSG00000230852	2.200356682225519e-16	2.1498286276006535
ENSG00000114023	2.312080559033138e-16	8.778555652098769
ENSG00000273338	2.350551099582814e-16	8.404359904050414
ENSG00000237857	2.552579018317332e-16	7.810810334701792
ENSG00000242444	2.6819183560724505e-16	3.9345159056981327
ENSG00000112182	2.817717209594038e-16	8.511335102930923
ENSG00000163536	2.8644734299284774e-16	8.754970047581706
ENSG00000261231	2.8644734299284774e-16	5.991294075575381
ENSG00000186198	2.9119946996136487e-16	4.219364181960125
ENSG00000236772	2.960293355075624e-16	4.355463448212259
ENSG00000113269	2.960293355075666e-16	8.691405395924628
ENSG00000144589	3.1615154846777824e-16	8.677101195122688
ENSG00000170745	3.432098568738744e-16	7.980747186233648
ENSG00000153179	3.4320985687387926e-16	8.600236902081035
ENSG00000172379	3.5466166232935743e-16	8.458776208480627
ENSG00000162739	3.6052806216384795e-16	8.798042895960094
ENSG00000179862	3.7254942443905177e-16	6.598739839773247
ENSG00000267312	3.91326305102588e-16	6.193616433269502
ENSG00000160588	3.977903108582691e-16	8.579745098802345
ENSG00000117090	4.110358308982597e-16	8.885655370349774
ENSG00000247134	4.178207506000532e-16	7.2982021606436485
ENSG00000229196	4.534375096557111e-16	5.427808994110905
ENSG00000158055	4.840724677228973e-16	6.15997251097819
ENSG00000153233	4.920447332378839e-16	4.883015977086707
ENSG00000272256	5.426701982920333e-16	8.116442909247098
ENSG00000003147	5.515931891980052e-16	8.553608034248732
ENSG00000178026	5.792392641993067e-16	7.2647375073538205
ENSG00000236423	5.792392641993067e-16	7.376966688682135
ENSG00000232022	5.887548110472874e-16	5.455187407528195
ENSG00000141556	5.984244551832655e-16	8.767807470750743
ENSG00000162430	6.182359079953419e-16	8.721178602918442
ENSG00000266893	6.283827501471769e-16	5.058844926361325
ENSG00000125827	6.386937577409373e-16	8.844671763792396
ENSG00000125648	6.598187767010308e-16	8.859518305796161
ENSG00000234184	6.928043086510912e-16	8.686640174696569
ENSG00000102710	6.928043086510912e-16	8.741465763840347
ENSG00000164556	7.041567168571996e-16	7.399500423154164
ENSG00000157680	7.041567168571996e-16	8.399052341620532
ENSG00000271133	7.393258559895247e-16	7.604525988845387
ENSG00000254343	7.762255921195515e-16	8.27259843599646
ENSG00000104765	7.762255921195515e-16	8.780102552717956
ENSG00000198890	7.762255921195515e-16	8.21663523094706
ENSG00000135469	7.889244600732519e-16	8.478290641826264
ENSG00000226237	8.282627739909988e-16	7.1018744258326025
ENSG00000103260	8.695335790153263e-16	8.312729191991284
ENSG00000258443	9.128303419865356e-16	3.349078861337324
ENSG00000166407	9.5825097732769e-16	3.1660116432162795
ENSG00000047230	1.0222936050862606e-15	8.373200042409987
ENSG00000259959	1.0222936050862606e-15	8.267957734138898
ENSG00000188175	1.0558790185957961e-15	6.069977800936747
ENSG00000107864	1.0905516244472722e-15	8.56945913566986
ENSG00000132478	1.0905516244472722e-15	8.718084801680066
ENSG00000183695	1.0905516244472722e-15	4.415135590358696
ENSG00000169684	1.1083064119753686e-15	6.329004148948609
ENSG00000178878	1.1083064119753843e-15	8.116238266890317
ENSG00000065320	1.1822197090933862e-15	4.295406691439161
ENSG00000235169	1.2209776083601678e-15	7.198701210443368
ENSG00000257241	1.240823568156756e-15	3.2454262163062286
ENSG00000135248	1.281474201304157e-15	5.454745302943055
ENSG00000181656	1.3234369437443541e-15	6.0868426103155615
ENSG00000179456	1.4343611505788146e-15	8.572552936908234
ENSG00000182508	1.605196424706503e-15	6.8086614526249996
ENSG00000137571	1.605196424706503e-15	8.738576604958755
ENSG00000172554	1.6311846204813676e-15	4.248980591547374
ENSG00000140682	1.7116629508937022e-15	5.6735740418164
ENSG00000107779	1.7674763572503562e-15	8.50824130169255
ENSG00000114115	1.7960518778764374e-15	6.2726686837428876
ENSG00000234324	1.7960518778764374e-15	4.5111545887104
ENSG00000240907	1.8545757166709e-15	4.695931694629338
ENSG00000165066	1.914978110116189e-15	4.903053535626681
ENSG00000162510	1.945902243670823e-15	7.229122287365959
ENSG00000187079	1.945902243670823e-15	7.12719641106733
ENSG00000007516	1.9773184190535076e-15	7.545713646767374
ENSG00000261597	2.041657849506295e-15	8.595596200223472
ENSG00000132780	2.3956204451746956e-15	8.847223223828946
ENSG00000236719	2.473350581976469e-15	5.572059855651561
ENSG00000261400	2.5535649025403407e-15	3.3259492774927377
ENSG00000179476	2.5535649025403407e-15	8.266357900017736
ENSG00000115380	2.5535649025403407e-15	8.080261939730406
ENSG00000173801	2.594627958607179e-15	8.146078905655163
ENSG00000232070	2.594627958607179e-15	5.196315326994297
ENSG00000241852	2.636341552366788e-15	7.6209777674108725
ENSG00000204682	2.9008636428682834e-15	3.791359443651823
ENSG00000104219	2.9008636428682834e-15	8.78829927402943
ENSG00000198535	2.9474239882800988e-15	5.461280252836286
ENSG00000261485	2.947423988280141e-15	6.430696813851297
ENSG00000223878	3.09156825848538e-15	6.061828459719464
ENSG00000224005	3.1411428800795904e-15	6.375220576797129
ENSG00000237399	3.2426536185555094e-15	7.415617975828803
ENSG00000199709	3.2946142771391014e-15	3.2567887603242887
ENSG00000131773	3.401008941201418e-15	6.621450320722766
ENSG00000221817	3.4554686314785864e-15	8.400341666380964
ENSG00000117242	3.4554686314785864e-15	7.975737736323064
ENSG00000061455	3.4554686314786357e-15	6.467527964651776
ENSG00000154258	3.4554686314786357e-15	8.096288804813453
ENSG00000216990	3.624055396794825e-15	4.8584960078428425
ENSG00000245954	3.800740288488279e-15	7.665049552332325
ENSG00000186918	3.923217450123864e-15	8.784200913373693
ENSG00000120699	4.049581267423705e-15	8.607891282190687
ENSG00000181544	4.049581267423705e-15	7.3129740999449435
ENSG00000171792	4.114258457057569e-15	8.568916794468034
ENSG00000124713	4.4532251417774836e-15	6.804380574933226
ENSG00000151790	4.596387158629237e-15	7.340733123940463
ENSG00000132677	4.6696589206015826e-15	3.5376860728987842
ENSG00000032742	4.819671514829517e-15	7.993882721921984
ENSG00000213999	4.819671514829517e-15	6.006003532958843
ENSG00000144445	4.896448173417407e-15	8.660165411297914
ENSG00000140688	4.974429411565403e-15	8.834928141861734
ENSG00000107816	5.053633830085187e-15	8.591035621352196
ENSG00000251009	5.134080312264609e-15	5.0110135969786835
ENSG00000032219	5.134080312264609e-15	8.699139899020565
ENSG00000164619	5.383065299731228e-15	6.706178427199784
ENSG00000120896	5.555624902780441e-15	8.499244663320491
ENSG00000133639	6.011223556227957e-15	8.881557009694037
ENSG00000171502	6.4020319714309385e-15	8.704038176736884
ENSG00000179588	6.6067161397618335e-15	8.285302802677238
ENSG00000148824	6.7114619814121415e-15	8.034119344920752
ENSG00000089280	6.817843207946603e-15	8.914343894939938
ENSG00000228541	6.817843207946603e-15	6.002054083149122
ENSG00000167861	6.9258849454567555e-15	8.893852091661248
ENSG00000149177	6.9258849454567555e-15	8.508241301692548
ENSG00000169239	7.260230212404109e-15	8.265273217614087
ENSG00000118308	7.375172931414493e-15	8.884108469730586
ENSG00000107295	7.49190759953109e-15	3.3337220846700966
ENSG00000231999	7.610461706513414e-15	7.961424998403362
ENSG00000198169	7.730863156761281e-15	8.70733662033204
ENSG00000236345	7.730863156761281e-15	4.377980989919112
ENSG00000136295	8.23151533738585e-15	8.367474658148774
ENSG00000070886	8.23151533738585e-15	5.722377835038444
ENSG00000242247	8.23151533738585e-15	8.869261927726823
ENSG00000168826	8.493682525071017e-15	8.144926791480481
ENSG00000124635	8.493682525071017e-15	8.582838900040722
ENSG00000110324	8.627832844159264e-15	8.831834340623361
ENSG00000197976	8.76406942511539e-15	8.897950452316989
ENSG00000226386	8.9024241915697e-15	4.512678138664302
ENSG00000235984	9.330524086746796e-15	3.1455205214679878
ENSG00000138964	9.330524086746796e-15	8.478005876483197
ENSG00000242338	9.477680543686548e-15	7.8318057056723935
ENSG00000135686	1.0573752281823555e-14	8.681999472839006
ENSG00000166321	1.1255168363137882e-14	7.877839298800896
ENSG00000258458	1.1255168363137882e-14	6.074661767940109
ENSG00000116117	1.1611912573707e-14	7.571333347096325
ENSG00000118473	1.1611912573707e-14	5.579218105277498
ENSG00000110169	1.179443714941036e-14	6.356039059594816
ENSG00000187037	1.1979786320622842e-14	4.932149353885328
ENSG00000187105	1.2168003089208116e-14	5.72220098354017
ENSG00000176208	1.2168003089208116e-14	8.227569402285319
ENSG00000122965	1.2750298707428433e-14	8.752418587545156
ENSG00000259668	1.295042889710224e-14	5.824261063808161
ENSG00000114631	1.3153651537381783e-14	8.038126336841604
ENSG00000197520	1.3153651537381783e-14	5.965874646144101
ENSG00000114204	1.3569562902357937e-14	4.060419075416172
ENSG00000173253	1.3569562902357937e-14	8.200051644236385
ENSG00000042832	1.3998417352961156e-14	8.131369574237148
ENSG00000175395	1.4217821562052514e-14	8.268109442993707
ENSG00000145349	1.4217821562052514e-14	8.853873044521235
ENSG00000244607	1.4440611010610854e-14	5.422023090375727
ENSG00000052126	1.4666837077827597e-14	7.20663511979126
ENSG00000271614	1.4666837077827597e-14	8.50589448401278
ENSG00000155792	1.4896551909334554e-14	8.836475042480922
ENSG00000164989	1.512980842842923e-14	7.230402639481392
ENSG00000238062	1.5366660347463063e-14	3.073385717664446
ENSG00000117280	1.5607162179394264e-14	8.770358930787294
ENSG00000040487	1.5851369249504694e-14	8.355517275026605
ENSG00000249908	1.6351124538494728e-14	3.9442530766755413
ENSG00000273301	1.6351124538494728e-14	6.296865899877908
ENSG00000196092	1.660678757738438e-14	8.20842019554603
ENSG00000183090	1.7397625271851406e-14	5.154627752039591
ENSG00000124406	1.7397625271851406e-14	8.810337977927308
ENSG00000118242	1.7669388891827753e-14	7.7339602016522
ENSG00000176731	1.79453310586305e-14	8.672460493265127
ENSG00000232712	1.822551496430231e-14	5.627534679669071
ENSG00000120093	1.822551496430231e-14	7.210965519353318
ENSG00000235213	1.822551496430231e-14	3.2694791143084303
ENSG00000065357	1.8798865469893154e-14	8.745768766852866
ENSG00000232533	1.9999353745543865e-14	6.852062806769695
ENSG00000179520	1.9999353745543865e-14	5.058473476866707
ENSG00000164620	1.9999353745543865e-14	8.483188919542584
ENSG00000168268	2.03110798409995e-14	8.885655370349774
ENSG00000238086	2.062758819736729e-14	5.480568397816592
ENSG00000181045	2.1606533742278023e-14	8.462616993277608
ENSG00000120616	2.1606533742278023e-14	8.798042895960094
ENSG00000122417	2.1606533742278023e-14	8.777008751479581
ENSG00000088970	2.1942903464050466e-14	8.70478516029549
ENSG00000183615	2.228442707431428e-14	5.986773283214484
ENSG00000147408	2.228442707431428e-14	8.852868485103873
ENSG00000181026	2.228442707431428e-14	8.871813387763373
ENSG00000160293	2.2631182234517984e-14	8.164262326486996
ENSG00000164466	2.2631182234517984e-14	8.818534699238784
ENSG00000272323	2.298324775600165e-14	5.450348034212572
ENSG00000094631	2.3340703616711492e-14	8.832376681825183
ENSG00000196199	2.370363097815033e-14	8.830829781205997
ENSG00000162373	2.4072112202573138e-14	6.456884397817107
ENSG00000251168	2.4072112202573138e-14	4.6368605750985346
ENSG00000140750	2.4446230870423992e-14	8.480842101862816
ENSG00000234380	2.5603265985022998e-14	5.325464714232358
ENSG00000134716	2.600079521917255e-14	8.509240238235611
ENSG00000178741	2.6814167696668756e-14	8.881557009694037
ENSG00000212743	2.723019482730923e-14	4.68949086213203
ENSG00000147535	2.7652574075946465e-14	8.9102455342842
ENSG00000122188	2.808140081360324e-14	8.9102455342842
ENSG00000141401	2.851677181812278e-14	8.289658739191731
ENSG00000140263	2.940754089572125e-14	8.304043062979957
ENSG00000139318	3.3252755202963245e-14	8.893852091661248
ENSG00000232874	3.3252755202963245e-14	4.998589948073788
ENSG00000273079	3.4818847191979206e-14	5.577644832264165
ENSG00000163328	3.5356837742909425e-14	8.839026502517472
ENSG00000100564	3.5903007611203243e-14	8.67810575454005
ENSG00000112851	3.5903007611203243e-14	8.869261927726823
ENSG00000169641	3.5903007611203496e-14	8.492594842628204
ENSG00000124785	3.6457479060502214e-14	7.184303461085311
ENSG00000187944	3.876088932114243e-14	3.379096489520003
ENSG00000261418	3.876088932114243e-14	8.491047942009017
ENSG00000149506	3.935876637798533e-14	6.096994629719486
ENSG00000215022	3.99657172168745e-14	7.673033094169253
ENSG00000197872	4.05818772246353e-14	8.865163567071086
ENSG00000272871	4.184237624371749e-14	6.794787985303382
ENSG00000244247	4.3805693840216063e-14	3.693554442401823
ENSG00000258985	4.380569384021637e-14	7.3048877380118995
ENSG00000180817	4.4480065121126876e-14	8.881557009694037
ENSG00000251535	4.516465046336287e-14	2.8451657875798437
ENSG00000100024	4.6565073885991014e-14	5.585792937685121
ENSG00000252213	4.800820764927262e-14	2.37414490879793
ENSG00000229855	4.800820764927262e-14	5.216466792147789
ENSG00000249307	4.800820764927262e-14	6.085281439464004
ENSG00000135898	5.025580080226606e-14	7.062293267428927
ENSG00000233912	5.1027764507596484e-14	8.106832343804696
ENSG00000099917	5.4234020965564304e-14	8.743217306816318
ENSG00000261435	5.4234020965564304e-14	5.0099108544341835
ENSG00000189362	5.506607104612661e-14	8.578198198183157
ENSG00000111203	5.506607104612661e-14	8.718627142881891
ENSG00000159884	5.59106788139738e-14	7.572411366612368
ENSG00000007392	5.676803056276689e-14	8.82928288058681
ENSG00000253483	5.676803056276689e-14	5.53992471073688
ENSG00000170989	5.676803056276689e-14	6.674734967633519
ENSG00000179820	5.676803056276689e-14	8.587657054770753
ENSG00000102531	6.032869905108351e-14	8.914343894939938
ENSG00000235381	6.032869905108351e-14	6.4258653119450395
ENSG00000246898	6.125266147073295e-14	8.319974287387371
ENSG00000109118	6.219054400540252e-14	8.82518451993107
ENSG00000266976	6.314255278106001e-14	6.257242572890101
ENSG00000206965	6.410889692094444e-14	4.995555233254518
ENSG00000115159	6.410889692094444e-14	8.735020585504842
ENSG00000179454	6.410889692094444e-14	8.68220411519579
ENSG00000259728	6.608544302982503e-14	5.619658699107782
ENSG00000198400	6.709607861943022e-14	5.899280031699303
ENSG00000134698	6.916318264354094e-14	8.6842933570168
ENSG00000067191	6.916318264354094e-14	7.422611118240435
ENSG00000256948	7.022010386691122e-14	8.380868920788696
ENSG00000134333	7.022010386691122e-14	8.902048812972726
ENSG00000227946	7.129291190840213e-14	7.355556071846671
ENSG00000235194	7.129291190840213e-14	8.739118946160579
ENSG00000226833	7.129291190840213e-14	4.827516722504654
ENSG00000166483	7.129291190840213e-14	8.45516725552474
ENSG00000101194	7.574775744639863e-14	8.884108469730586
ENSG00000105894	7.690358877107446e-14	7.223779188693851
ENSG00000119421	7.690358877107446e-14	8.719631702299253
ENSG00000187527	7.690358877107446e-14	3.0392408490600866
ENSG00000165474	7.926754831300258e-14	7.604154886545628
ENSG00000087008	8.047619195055044e-14	8.326828750436439
ENSG00000133773	8.549471472471409e-14	8.771905831406482
ENSG00000219626	8.811818063198895e-14	7.710869965986283
ENSG00000182050	8.811818063198958e-14	7.082289477378368
ENSG00000169026	9.082080120953225e-14	7.488930403514034
ENSG00000259527	9.220252505455735e-14	6.22156683177136
ENSG00000168734	9.220252505455735e-14	8.086749825239572
ENSG00000231226	9.220252505455735e-14	2.563603954988765
ENSG00000261888	9.220252505455735e-14	4.257146955936868
ENSG00000237940	9.220252505455735e-14	7.908279366367031
ENSG00000114315	9.502829808413091e-14	6.417976524465867
ENSG00000143375	9.64729595747305e-14	7.761168126894393
ENSG00000171189	9.793921996084868e-14	5.638917284852388
ENSG00000225135	9.793921996084868e-14	6.675525560430129
ENSG00000149256	1.0093781122966497e-13	7.977898564012598
ENSG00000151849	1.0560577265273644e-13	8.724272404156816
ENSG00000141736	1.0883505048078896e-13	7.930451126753165
ENSG00000047365	1.1048591780543919e-13	8.623280165396276
ENSG00000175315	1.1216141009611617e-13	5.5650670467658285
ENSG00000205771	1.1216141009611697e-13	6.58219629415321
ENSG00000167978	1.1733927180853976e-13	8.922540616251414
ENSG00000257511	1.1733927180853976e-13	6.946289469782685
ENSG00000233080	1.209210608435838e-13	5.0975537082023035
ENSG00000131943	1.209210608435838e-13	8.69349463774564
ENSG00000238213	1.2275206615835788e-13	3.455576083426091
ENSG00000135473	1.2461033437803496e-13	8.881557009694037
ENSG00000173153	1.2461033437803496e-13	8.804692716652383
ENSG00000179899	1.264962643216838e-13	5.158722059279179
ENSG00000100105	1.264962643216838e-13	8.63866904860186
ENSG00000147121	1.30352733369864e-13	8.307546148931896
ENSG00000136710	1.3432477984268786e-13	8.643771968674962
ENSG00000253986	1.3635520396183891e-13	4.949789772737276
ENSG00000111328	1.3841580583492609e-13	8.090829533528758
ENSG00000259343	1.405070260983141e-13	7.732484886901537
ENSG00000169733	1.4262931170296713e-13	8.63866904860186
ENSG00000184205	1.4262931170296713e-13	8.893852091661248
ENSG00000267194	1.491871266648281e-13	7.342600090458431
ENSG00000182196	1.491871266648281e-13	6.178488085325981
ENSG00000249453	1.5143827256709715e-13	5.655604677032666
ENSG00000166295	1.5143827256709824e-13	8.865163567071086
ENSG00000081760	1.5604124500648886e-13	8.67091359264594
ENSG00000152193	1.583940519953321e-13	7.518279827525223
ENSG00000241014	1.583940519953321e-13	7.534536059562424
ENSG00000198547	1.583940519953321e-13	4.8081364890102485
ENSG00000271895	1.583940519953321e-13	7.833933721003315
ENSG00000257743	1.6566378700666084e-13	5.447656790031888
ENSG00000120306	1.6566378700666084e-13	8.659703193082375
ENSG00000243276	1.6566378700666084e-13	7.092973648569919
ENSG00000121743	1.7069154264335996e-13	4.1001868719491
ENSG00000160602	1.7326139029727407e-13	8.539223710460506
ENSG00000268842	1.7326139029727528e-13	2.512815997919278
ENSG00000116748	1.8392672742391749e-13	8.902048812972726
ENSG00000119326	1.8669237315947895e-13	8.565360775014122
ENSG00000085063	1.866923731594816e-13	8.918442255595675
ENSG00000101670	1.9523699019637033e-13	6.769501807217584
ENSG00000165912	1.9523699019637033e-13	8.025584924764235
ENSG00000171450	1.9816976279309855e-13	3.261936301962392
ENSG00000010704	2.0416586146456512e-13	7.814037192428424
ENSG00000132475	2.0723045276545288e-13	8.926638976907151
ENSG00000109944	2.103402638841076e-13	7.812576375946817
ENSG00000237289	2.1034026388411057e-13	4.3610099565252
ENSG00000166143	2.2324495383804483e-13	6.552510857790389
ENSG00000230970	2.265908824316538e-13	2.0399027506066565
ENSG00000186710	2.33431335577881e-13	5.523721395852421
ENSG00000253734	2.3692729671916075e-13	5.375874240765823
ENSG00000273464	2.4047472231374645e-13	4.636041774379983
ENSG00000144026	2.4772695353851337e-13	8.687849376470714
ENSG00000113971	2.4772695353851337e-13	8.806239617271569
ENSG00000136156	2.5901023061098723e-13	8.918442255595675
ENSG00000131127	2.707983845992729e-13	8.17954534268864
ENSG00000205542	2.8733974733222875e-13	8.85696684575961
ENSG00000128165	2.916279098321524e-13	8.78829927402943
ENSG00000134709	2.9597896898795607e-13	8.784200913373693
ENSG00000187210	2.9597896898795607e-13	8.14026743725637
ENSG00000181381	2.9597896898795607e-13	8.290201080393556
ENSG00000176532	3.0039383067493326e-13	8.544174921678799
ENSG00000260855	3.003938306749343e-13	4.185264187736583
ENSG00000131386	3.1870987191520054e-13	6.211753358695118
ENSG00000087077	3.1870987191520054e-13	8.683751015814977
ENSG00000166278	3.234577885761393e-13	8.320898723818445
ENSG00000157110	3.234577885761393e-13	7.337330963261462
ENSG00000173175	3.282752180677017e-13	7.450612999391913
ENSG00000116127	3.282752180677041e-13	8.793944535304357
ENSG00000250132	3.331631596581259e-13	6.834660146019162
ENSG00000179088	3.381226267054977e-13	6.861797937357931
ENSG00000109906	3.381226267054977e-13	4.859196619013299
ENSG00000089558	3.4826026222309864e-13	6.457923721414367
ENSG00000225342	3.534405296236698e-13	6.505681943852269
ENSG00000035681	3.534405296236698e-13	8.759610749439268
ENSG00000258733	3.6402932236548107e-13	7.447148348672887
ENSG00000224020	3.6402932236548107e-13	3.389905328894974
ENSG00000128218	3.694400365646726e-13	7.136042533210671
ENSG00000262410	3.749297809287247e-13	6.465418117979218
ENSG00000250057	3.8049968876693507e-13	2.9129329886973543
ENSG00000076555	3.861509093278809e-13	8.806239617271569
ENSG00000186827	3.861509093278809e-13	7.7332791810878145
ENSG00000257704	3.9770196662937587e-13	7.8343042322069705
ENSG00000110876	4.03604183554789e-13	8.893852091661248
ENSG00000261739	4.156680703444428e-13	8.679705588661212
ENSG00000147437	4.218322221085107e-13	6.226369424149455
ENSG00000011021	4.2808619646008307e-13	8.553608034248732
ENSG00000230424	4.3443127832140044e-13	5.398442370527046
ENSG00000223704	4.3443127832140044e-13	7.553646831068799
ENSG00000173221	4.3443127832140044e-13	8.906147173628463
ENSG00000257954	4.408687706403047e-13	6.749916083480628
ENSG00000152670	4.540262900599389e-13	4.709963396371787
ENSG00000111859	4.540262900599389e-13	8.867715027107636
ENSG00000197140	4.744892855575533e-13	4.796962207401633
ENSG00000088451	4.815096435939742e-13	8.50267616340391
ENSG00000148200	4.815096435939742e-13	6.964731423873626
ENSG00000133119	4.886320586713882e-13	8.258081055719975
ENSG00000226329	4.886320586713882e-13	6.484391945108916
ENSG00000069849	5.106263118698674e-13	8.794949094721721
ENSG00000163132	5.106263118698674e-13	5.500536516779205
ENSG00000049769	5.181717238444949e-13	7.976529116265881
ENSG00000139675	5.258266812303115e-13	7.9563750118322325
ENSG00000072778	5.335927451047316e-13	8.918442255595675
ENSG00000187676	5.335927451047316e-13	8.41108984772899
ENSG00000226926	5.335927451047316e-13	4.565739236293592
ENSG00000183230	5.335927451047316e-13	7.58832384140299
ENSG00000122481	5.414714983578916e-13	7.633172943525435
ENSG00000094804	5.414714983578916e-13	8.625831625432825
ENSG00000213626	5.575735154194863e-13	6.978118397299538
ENSG00000272259	5.575735154194903e-13	5.500165652284246
ENSG00000233834	5.65800056778177e-13	8.032777086658347
ENSG00000062282	5.741458432332854e-13	8.49824010390313
ENSG00000260625	5.741458432332854e-13	6.244907247399494
ENSG00000176399	5.912019611440953e-13	6.600107092700177
ENSG00000100650	6.087557271644838e-13	8.914343894939938
ENSG00000040199	6.360507409347452e-13	8.786752373410243
ENSG00000270012	6.549118357706891e-13	7.608582441314014
ENSG00000136169	6.743222166668733e-13	8.759610749439268
ENSG00000197217	6.942975786226367e-13	8.9102455342842
ENSG00000135144	6.942975786226367e-13	5.7518292165726335
ENSG00000173208	7.253553784365286e-13	8.699139899020565
ENSG00000184682	7.253553784365286e-13	7.814751363628416
ENSG00000258559	7.360082353435085e-13	6.232194278736079
ENSG00000261505	7.468147727219798e-13	8.058451932996423
ENSG00000105185	7.688976216202616e-13	8.861065206415349
ENSG00000171813	8.032298792371618e-13	8.499787004522316
ENSG00000257221	8.150052589423624e-13	7.85311754715502
ENSG00000167555	8.150052589423624e-13	8.099211114330654
ENSG00000160055	8.269501971348969e-13	8.16701842888033
ENSG00000117616	8.390670895994107e-13	8.885655370349774
ENSG00000202515	8.513583653007811e-13	4.76524531616166
ENSG00000164758	8.638264868339754e-13	8.384205799616769
ENSG00000188107	9.023170664403887e-13	8.429110313957413
ENSG00000232412	9.155178859336302e-13	4.646888167399287
ENSG00000115966	9.562691545592483e-13	8.816987798619596
ENSG00000167562	9.562691545592483e-13	8.099507125422322
ENSG00000140961	9.562691545592483e-13	7.206523266453697
ENSG00000079974	9.844212152674917e-13	8.489838740234873
ENSG00000228925	9.988009702798177e-13	6.549765662868665
ENSG00000100836	1.0133870140382347e-12	8.771905831406482
ENSG00000141682	1.0133870140382347e-12	8.612789559907004
ENSG00000133256	1.028182250036711e-12	7.980331465829948
ENSG00000272048	1.0738527504099157e-12	5.803087224148661
ENSG00000255046	1.0895145994571075e-12	4.810198108833106
ENSG00000101452	1.0895145994571075e-12	8.417535026064494
ENSG00000104783	1.1054007698824193e-12	8.641682726853949
ENSG00000164877	1.1215144137330828e-12	7.987899761802016
ENSG00000165533	1.1378587264592125e-12	8.30679916537329
ENSG00000135074	1.1378587264592205e-12	8.897950452316989
ENSG00000268040	1.1544369474987166e-12	6.108693246883579
ENSG00000188112	1.1544369474987166e-12	5.139753988736914
ENSG00000255815	1.2056081271924976e-12	5.657903134952244
ENSG00000224287	1.2056081271924976e-12	7.4813457472958715
ENSG00000231898	1.2231552765258745e-12	3.2805748235815804
ENSG00000105855	1.2231552765258745e-12	7.660234414436237
ENSG00000144460	1.223155276525879e-12	6.357028515958792
ENSG00000143653	1.2409532121953628e-12	8.358868652123736
ENSG00000256917	1.2409532121953715e-12	5.305350962995385
ENSG00000095752	1.2590054502869892e-12	6.084081336509515
ENSG00000214413	1.3147238684118615e-12	8.680194996361063
ENSG00000116147	1.3147238684118615e-12	5.409280298056022
ENSG00000168394	1.3147238684118615e-12	8.914343894939938
ENSG00000125462	1.3338294529136563e-12	7.801063886297031
ENSG00000251537	1.3338294529136563e-12	4.157091123209398
ENSG00000156427	1.3728622992982267e-12	5.750133062566774
ENSG00000126215	1.3728622992982267e-12	8.511539745287706
ENSG00000155111	1.3927972451503387e-12	8.424931830315389
ENSG00000124193	1.4130164166738877e-12	8.922540616251414
ENSG00000267731	1.454323390900714e-12	6.142357852494928
ENSG00000253716	1.4754193075775673e-12	8.151034270970944
ENSG00000160678	1.4754193075775778e-12	7.200247772785563
ENSG00000198081	1.5185167033991125e-12	8.530484647947207
ENSG00000131153	1.5628497851754242e-12	7.975915189195533
ENSG00000223959	1.585490527601427e-12	8.583843459458086
ENSG00000272717	1.585490527601427e-12	6.048957085807374
ENSG00000235423	1.585490527601427e-12	5.331028949547361
ENSG00000189159	1.585490527601427e-12	8.624827066015463
ENSG00000163673	1.6084532932983424e-12	4.267319737943471
ENSG00000185950	1.6084532932983652e-12	7.6331785039404805
ENSG00000167114	1.6317425744763692e-12	8.72782842361073
ENSG00000254944	1.6793189598915402e-12	5.397732552130938
ENSG00000213865	1.6793189598915521e-12	7.7801126912769005
ENSG00000085465	1.7282568641956669e-12	8.069218766711
ENSG00000247746	1.7282568641956792e-12	7.281924935959942
ENSG00000201151	1.804300423043834e-12	4.220901897464353
ENSG00000006432	1.830371089642888e-12	8.659160851880552
ENSG00000089505	1.8568115649874566e-12	5.482835805829868
ENSG00000267593	1.883626993448555e-12	4.444856416624089
ENSG00000140538	1.8836269934485886e-12	6.030615475203142
ENSG00000118762	1.9108225894953814e-12	8.79239763468517
ENSG00000145700	1.9108225894953814e-12	7.600294351267652
ENSG00000272140	1.9384036386295826e-12	7.48058759622205
ENSG00000066455	1.966375498331849e-12	8.814436338583045
ENSG00000254211	1.9947435990207786e-12	8.065430915415991
ENSG00000238063	2.023513445024217e-12	5.207793224490079
ENSG00000141524	2.082280765748564e-12	8.753965488164344
ENSG00000211681	2.082280765748564e-12	2.2910252681543817
ENSG00000264943	2.112289627590957e-12	4.566790341203664
ENSG00000213729	2.1427230110233745e-12	6.548524422540132
ENSG00000155886	2.1735868049373845e-12	5.2529350868914335
ENSG00000231079	2.1735868049373845e-12	3.767213905269088
ENSG00000250692	2.1735868049373845e-12	3.916156891453332
ENSG00000152556	2.236629580880577e-12	8.814436338583045
ENSG00000267067	2.2366295808805846e-12	5.565030121150262
ENSG00000119912	2.2688207450002292e-12	8.847223223828946
ENSG00000178718	2.2688207450002292e-12	8.767807470750743
ENSG00000228323	2.3014666859504112e-12	5.919331740350545
ENSG00000082258	2.3345737034341117e-12	8.82673142055026
ENSG00000120694	2.3681481826183265e-12	8.8774586490383
ENSG00000227484	2.3681481826183265e-12	4.704365819482034
ENSG00000101577	2.402196595267709e-12	8.547962772973806
ENSG00000251992	2.402196595267709e-12	4.82051001418633
ENSG00000053524	2.4717415479160616e-12	7.861484629687855
ENSG00000170231	2.4717415479160616e-12	4.758790325025262
ENSG00000217801	2.471741547916079e-12	6.441488931720654
ENSG00000233303	2.471741547916079e-12	2.1705728674364715
ENSG00000262089	2.507251474845565e-12	5.703384770283006
ENSG00000225783	2.507251474845592e-12	8.855419945140422
ENSG00000146066	2.616813296675441e-12	8.815983239202234
ENSG00000225579	2.616813296675441e-12	7.216582879465978
ENSG00000113645	2.654367972206386e-12	6.7382254868893146
ENSG00000245904	2.654367972206405e-12	6.809358713208059
ENSG00000213516	2.69245161384781e-12	8.593844657247503
ENSG00000196712	2.7310715262581414e-12	8.82673142055026
ENSG00000157343	2.7310715262581608e-12	7.265830418672125
ENSG00000179796	2.7310715262581608e-12	2.6840586725947446
ENSG00000175040	2.7702351128724087e-12	8.882561569111399
ENSG00000120875	2.8910634614858067e-12	8.819539258656146
ENSG00000163754	2.9324778008691075e-12	8.848770124448134
ENSG00000204161	2.9324778008691075e-12	7.66417826983696
ENSG00000127418	2.9324778008691075e-12	8.696588438984014
ENSG00000246263	3.0170611617705417e-12	7.829245708518081
ENSG00000139687	3.1040381358282865e-12	8.885655370349774
ENSG00000164175	3.1484449030875238e-12	4.4643846157056775
ENSG00000111344	3.1484449030875238e-12	4.331689766652287
ENSG00000174013	3.1484449030875238e-12	8.703238259676302
ENSG00000136758	3.1484449030875238e-12	8.87336028838256
ENSG00000235703	3.1484449030875238e-12	8.58330111825626
ENSG00000169071	3.2391373290123397e-12	8.47521696173125
ENSG00000238105	3.3800036397345786e-12	8.762162209475818
ENSG00000175048	3.3800036397345786e-12	8.806239617271569
ENSG00000263080	3.3800036397345786e-12	3.049854965711951
ENSG00000203772	3.3800036397345786e-12	7.907704212806591
ENSG00000182944	3.3800036397345786e-12	8.9102455342842
ENSG00000168081	3.4282820649878866e-12	8.744221866233678
ENSG00000187653	3.526878258573063e-12	6.913112751476871
ENSG00000182873	3.628256182534484e-12	7.670019415917166
ENSG00000167136	3.6282561825345095e-12	7.745269376568601
ENSG00000229970	3.6800122458765615e-12	2.884790313491082
ENSG00000144619	3.732492742846824e-12	7.823932523213895
ENSG00000163249	3.7324927428468506e-12	8.64531886929415
ENSG00000237316	3.7324927428468506e-12	2.4001803992997877
ENSG00000127586	3.785707612250184e-12	8.615625785286623
ENSG00000100060	3.8943808927463445e-12	8.863616666451898
ENSG00000053371	3.949859855899549e-12	8.496950779142699
ENSG00000258647	4.006114299179251e-12	4.475380079554837
ENSG00000131051	4.0061142991792796e-12	8.9102455342842
ENSG00000162878	4.1209922644879895e-12	5.014610847765816
ENSG00000155592	4.1209922644879895e-12	8.055562774114831
ENSG00000214944	4.120992264488019e-12	6.549776771101258
ENSG00000030110	4.179637463753319e-12	8.79239763468517
ENSG00000249198	4.239101501377023e-12	2.1929348262319417
ENSG00000152117	4.239101501377023e-12	8.733473684885654
ENSG00000220008	4.299395582528863e-12	4.9500283535051715
ENSG00000260785	4.3605310624672375e-12	2.498024977841389
ENSG00000008256	4.360531062467269e-12	7.854392711923388
ENSG00000261008	4.422519448504344e-12	4.226360264396506
ENSG00000138834	4.422519448504344e-12	8.889753731005511
ENSG00000107438	4.422519448504344e-12	8.80368815723502
ENSG00000164197	4.4225194485043756e-12	6.556885294038695
ENSG00000169021	4.485372401995671e-12	8.820081599857971
ENSG00000177301	4.549101740356267e-12	8.477205959422617
ENSG00000197892	4.549101740356267e-12	8.849774683865498
ENSG00000086288	4.679237633913822e-12	5.531705380656389
ENSG00000076685	4.679237633913822e-12	8.671455933847763
ENSG00000116754	4.745668622738331e-12	8.897950452316989
ENSG00000172575	4.813024867900997e-12	8.616425702347204
ENSG00000259747	4.881318998257079e-12	6.310434547418981
ENSG00000119650	4.881318998257113e-12	8.156759655232154
ENSG00000185033	4.950563811366026e-12	8.855419945140422
ENSG00000159259	5.091957532842233e-12	7.856158414891422
ENSG00000137338	5.164132899811034e-12	8.272670021864984
ENSG00000169302	5.237311871282031e-12	5.258748833018612
ENSG00000132357	5.311508121937908e-12	7.470661931794191
ENSG00000167992	5.311508121937908e-12	7.1515088608455954
ENSG00000134109	5.311508121938002e-12	8.918442255595675
ENSG00000207342	5.311508121938002e-12	4.1728628064439075
ENSG00000100445	5.311508121938002e-12	8.522830267837556
ENSG00000248780	5.3867355088082695e-12	2.666437537106854
ENSG00000137806	5.463008073645331e-12	8.759610749439268
ENSG00000257815	5.540340045330358e-12	7.61730881261206
ENSG00000140948	5.6187458423111055e-12	8.618177245323173
ENSG00000144591	5.6187458423111055e-12	8.871813387763373
ENSG00000180592	5.7788375486178404e-12	5.064901848622865
ENSG00000169683	5.860553265036992e-12	8.683751015814977
ENSG00000181291	5.943402426031771e-12	4.458648313889436
ENSG00000188004	5.943402426031813e-12	6.0473391781059
ENSG00000100697	5.943402426031813e-12	8.843124863173209
ENSG00000088538	6.027400435530651e-12	8.494941660307973
ENSG00000185513	6.027400435530651e-12	8.611989642846424
ENSG00000135299	6.027400435530651e-12	8.421375810861477
ENSG00000272777	6.027400435530651e-12	5.517618146735647
ENSG00000184293	6.112562902312935e-12	8.649417229949888
ENSG00000138741	6.112562902312935e-12	7.525296225757416
ENSG00000172687	6.112562902312935e-12	6.252617151588766
ENSG00000141002	6.198905642670915e-12	8.85696684575961
ENSG00000259384	6.198905642670915e-12	6.495413431765913
ENSG00000172717	6.286444683105778e-12	6.340758743351139
ENSG00000234043	6.286444683105778e-12	5.731120389243758
ENSG00000273056	6.3751962630564724e-12	5.476332606957983
ENSG00000261604	6.3751962630564724e-12	5.990421596117712
ENSG00000088836	6.3751962630564724e-12	7.106146400230158
ENSG00000174373	6.465176837664548e-12	8.712981881606966
ENSG00000226918	6.556403080573413e-12	4.114278520411752
ENSG00000158966	6.648891886762718e-12	6.498577139443683
ENSG00000130340	6.742660375419247e-12	8.506489758716578
ENSG00000236901	6.93410601539465e-12	8.72527696357418
ENSG00000168528	7.031818552468214e-12	7.785215611349999
ENSG00000198283	7.031818552468214e-12	3.217052297179742
ENSG00000165288	7.130881549518235e-12	8.668904473811214
ENSG00000150281	7.130881549518235e-12	5.705534817104467
ENSG00000105889	7.130881549518285e-12	7.411010086329855
ENSG00000100266	7.436357360375635e-12	8.596138541425297
ENSG00000139668	7.436357360375635e-12	8.243572212561254
ENSG00000116652	7.436357360375635e-12	6.290585515939742
ENSG00000147027	7.754660258327632e-12	4.879863167997275
ENSG00000231007	7.863702228414038e-12	6.253848672840289
ENSG00000253328	7.863702228414038e-12	4.499419244842654
ENSG00000088305	7.974247895177717e-12	7.773053924148041
ENSG00000213145	7.974247895177717e-12	7.022966916416921
ENSG00000228649	8.199931836145764e-12	7.747002267178019
ENSG00000107829	8.315111543565613e-12	8.712981881606966
ENSG00000168661	8.315111543565613e-12	7.788514054945156
ENSG00000226851	8.431877821066311e-12	6.105981110421753
ENSG00000078814	8.431877821066311e-12	7.939804116336814
ENSG00000203724	8.550252075532208e-12	7.235361692844867
ENSG00000265666	8.55025207553233e-12	6.179639176648
ENSG00000159840	8.791911559244775e-12	8.586857137710172
ENSG00000112029	8.791911559244775e-12	8.365803238159092
ENSG00000163631	8.791911559244806e-12	6.625823473212366
ENSG00000119906	8.915241029579894e-12	8.743217306816318
ENSG00000113600	9.040266966479894e-12	3.599406130811384
ENSG00000250050	9.040266966479894e-12	6.220973656127185
ENSG00000163517	9.040266966479894e-12	7.7786515365183
ENSG00000267390	9.425753651254897e-12	6.861143020489215
ENSG00000117525	9.425753651254897e-12	7.141480135294867
ENSG00000134339	9.691654250319005e-12	4.38517541849878
ENSG00000177096	9.691654250319005e-12	8.451868811929584
ENSG00000111445	1.0104354277378453e-11	8.44751287541509
ENSG00000117877	1.0104354277378453e-11	7.703487321727452
ENSG00000215481	1.0104354277378453e-11	5.813259265339372
ENSG00000257261	1.0104354277378453e-11	7.806726134038116
ENSG00000108296	1.0245713927089126e-11	8.694499197163003
ENSG00000186153	1.0245713927089126e-11	8.418282009623102
ENSG00000157978	1.0389012638405444e-11	8.845676323209759
ENSG00000165322	1.0389012638405444e-11	8.740665846779766
ENSG00000105676	1.0389012638405591e-11	8.72117860291844
ENSG00000147576	1.0681531784328013e-11	8.448517434832453
ENSG00000272465	1.0681531784328013e-11	4.726766995813536
ENSG00000249550	1.083080534817821e-11	6.701435057880347
ENSG00000138621	1.083080534817821e-11	8.844671763792396
ENSG00000165819	1.1135515907279157e-11	8.82928288058681
ENSG00000112541	1.1291008151890716e-11	5.209261720786326
ENSG00000226200	1.144862914430289e-11	8.180549902106002
ENSG00000154553	1.144862914430289e-11	8.501049139798436
ENSG00000224215	1.1608407423453251e-11	2.934392554041869
ENSG00000072071	1.1770371902440425e-11	8.479757419459165
ENSG00000139973	1.1770371902440509e-11	2.984529088913819
ENSG00000236017	1.1770371902440509e-11	8.275016839544751
ENSG00000114270	1.2100977011915085e-11	8.387299600855144
ENSG00000178951	1.2100977011915085e-11	8.786752373410243
ENSG00000176236	1.2269677382804976e-11	6.07520379292778
ENSG00000029363	1.2269677382804976e-11	8.906147173628463
ENSG00000100722	1.2269677382804976e-11	8.684755575232339
ENSG00000125726	1.261402605309904e-11	5.395017876296956
ENSG00000143554	1.2967846365269669e-11	8.76935437136993
ENSG00000137634	1.314838782219834e-11	8.758863765880662
ENSG00000225077	1.3331393344389524e-11	5.704656209484488
ENSG00000181163	1.3331393344389524e-11	8.93073733756289
ENSG00000249626	1.351689586007267e-11	6.519140735812109
ENSG00000171444	1.3895525741592383e-11	8.889753731005511
ENSG00000136881	1.3895525741592383e-11	4.867183623813521
ENSG00000172661	1.3895525741592582e-11	8.64531886929415
ENSG00000230735	1.4088721137181769e-11	6.127443551660387
ENSG00000111276	1.4088721137181769e-11	8.863616666451898
ENSG00000267166	1.4284549596949937e-11	7.053660923884509
ENSG00000172362	1.4284549596949937e-11	3.4782668044544187
ENSG00000124357	1.448304625596762e-11	8.848770124448134
ENSG00000198830	1.468424670769231e-11	8.902048812972726
ENSG00000254539	1.468424670769231e-11	5.569287767363375
ENSG00000171159	1.468424670769231e-11	8.777551092681406
ENSG00000019485	1.4888187009804662e-11	7.862284546748434
ENSG00000196741	1.4888187009804662e-11	6.65064411663085
ENSG00000167614	1.509490369011922e-11	7.079961686771876
ENSG00000081320	1.5304433752568283e-11	8.906147173628463
ENSG00000231856	1.5304433752568283e-11	6.013416719744843
ENSG00000121075	1.530443375256839e-11	3.7849514450757065
ENSG00000222800	1.5516814683258667e-11	2.32128330843134
ENSG00000130312	1.595028154153703e-11	8.815440898000409
ENSG00000147862	1.5950281541537257e-11	5.96383300410567
ENSG00000227028	1.639561403225417e-11	6.347279105240528
ENSG00000186174	1.639561403225417e-11	7.997815213730848
ENSG00000187258	1.708655846724187e-11	2.622241042820027
ENSG00000103742	1.708655846724187e-11	5.331642210061269
ENSG00000228510	1.7562964039227542e-11	5.0491810358382345
ENSG00000126249	1.7562964039227542e-11	8.115518472816023
ENSG00000106785	1.780602595091394e-11	8.730922224849104
ENSG00000213672	1.780602595091394e-11	8.609438182809873
ENSG00000053900	1.780602595091394e-11	8.726823864193367
ENSG00000179743	1.780602595091394e-11	7.866430218031845
ENSG00000128191	1.8052384711026982e-11	8.663259212536289
ENSG00000104611	1.8052384711026982e-11	6.8590848072721995
ENSG00000197696	1.8302084092520325e-11	8.086492249380816
ENSG00000148303	1.8302084092520325e-11	8.93073733756289
ENSG00000223725	1.907167225952823e-11	5.345213136273125
ENSG00000215608	1.907167225952823e-11	3.5274256802805586
ENSG00000174428	1.907167225952823e-11	8.238131593643113
ENSG00000124198	1.9335183326469524e-11	8.900501912353539
ENSG00000249353	1.960226254624487e-11	7.780390388279015
ENSG00000259318	1.987295721010297e-11	4.958090296427715
ENSG00000204314	1.9872957210103038e-11	5.696700710782303
ENSG00000136021	2.0147315221913026e-11	8.904600273009276
ENSG00000163531	2.042538510590662e-11	6.138608831702419
ENSG00000177406	2.0707216014518064e-11	8.367012439933236
ENSG00000228038	2.0707216014518064e-11	4.272606853685872
ENSG00000270589	2.0992857736320956e-11	7.853725851351068
ENSG00000149346	2.1282360704058806e-11	7.240762092786447
ENSG00000271975	2.2480016693462155e-11	8.071546932024216
ENSG00000103275	2.3421371794569322e-11	8.74247032325771
ENSG00000234444	2.3421371794569322e-11	8.447308233058308
ENSG00000171735	2.4401331279064386e-11	8.441405395924628
ENSG00000159588	2.4736829090262183e-11	6.766238140075778
ENSG00000179674	2.473682909026236e-11	2.8231816027440884
ENSG00000008282	2.507684664828649e-11	8.848770124448134
ENSG00000158863	2.507684664828649e-11	8.807786517890758
ENSG00000238001	2.5421443537743932e-11	2.9239823581983893
ENSG00000091651	2.5421443537743932e-11	7.897889005007406
ENSG00000075568	2.6124617496862102e-11	8.881557009694037
ENSG00000147955	2.6483317612270062e-11	8.847223223828946
ENSG00000248866	2.6483317612270062e-11	7.692310072799496
ENSG00000133997	2.6483317612270062e-11	8.519069606026862
ENSG00000261254	2.6846843170251706e-11	6.687905932137679
ENSG00000100360	2.6846843170251706e-11	8.705789719712852
ENSG00000254029	2.6846843170251706e-11	4.038023322890847
ENSG00000137824	2.6846843170251897e-11	8.822633059894521
ENSG00000149716	2.7215257690889992e-11	8.639673608019224
ENSG00000139112	2.7588625511257127e-11	8.861065206415349
ENSG00000116574	2.8739104612402584e-11	7.8503645794388905
ENSG00000214160	2.8739104612402584e-11	8.834928141861734
ENSG00000099251	2.8739104612402584e-11	8.233286249428767
ENSG00000171621	2.9132945703559e-11	6.8807475418413055
ENSG00000248890	2.913294570355921e-11	5.664149437738516
ENSG00000080298	2.953207439778977e-11	8.615083444084798
ENSG00000160051	2.953207439778977e-11	7.673342134753174
ENSG00000135093	2.993656015377756e-11	8.356264258585211
ENSG00000139352	2.993656015377756e-11	6.6551643806988094
ENSG00000143882	3.034647332162413e-11	8.047994478142764
ENSG00000253347	3.076188515400754e-11	3.5353755325755745
ENSG00000107938	3.076188515400754e-11	8.784200913373693
ENSG00000273002	3.076188515400754e-11	6.928881234650329
ENSG00000169894	3.076188515400754e-11	3.6835462294119328
ENSG00000162267	3.1609494403877765e-11	6.6375131705672406
ENSG00000164967	3.204183894193536e-11	8.681999472839008
ENSG00000148584	3.292398274266945e-11	5.065030394529963
ENSG00000251301	3.292398274266945e-11	8.750871686925969
ENSG00000260943	3.292398274266968e-11	2.9771622838083323
ENSG00000182378	3.476024979063893e-11	8.748320226889417
ENSG00000196275	3.476024979063893e-11	8.072445624437634
ENSG00000220785	3.476024979063893e-11	8.404440027036701
ENSG00000099910	3.5234773987338256e-11	8.564151573239975
ENSG00000119711	3.5234773987338256e-11	8.720174043501078
ENSG00000214870	3.5234773987338256e-11	7.11735883187057
ENSG00000261363	3.5234773987338256e-11	2.143199654985592
ENSG00000153936	3.5715643528551434e-11	8.824179960513709
ENSG00000090661	3.6202941419309976e-11	8.66869983145443
ENSG00000103479	3.669675172524762e-11	8.863616666451898
ENSG00000138670	3.821811397814246e-11	8.781107112135318
ENSG00000143199	3.926650770052512e-11	6.096558826169619
ENSG00000174776	3.9801218954936906e-11	4.454213341258093
ENSG00000011198	3.9801218954936906e-11	8.381192121364679
ENSG00000237864	3.9801218954936906e-11	5.5180037871523675
ENSG00000262155	3.980121895493719e-11	4.635970349181761
ENSG00000137563	3.980121895493719e-11	8.807244176688933
ENSG00000258682	4.034306191125837e-11	7.285580861266506
ENSG00000143772	4.034306191125837e-11	8.79239763468517
ENSG00000173825	4.034306191125837e-11	6.821498845720151
ENSG00000196998	4.089212960935283e-11	8.771905831406482
ENSG00000226124	4.1448516274541374e-11	7.076205510571937
ENSG00000129315	4.144851627454197e-11	8.814436338583045
ENSG00000243926	4.201231733233346e-11	5.622257269089489
ENSG00000248458	4.31625504182786e-11	4.7149388837157264
ENSG00000260231	4.31625504182786e-11	8.368897039397467
ENSG00000236204	4.316255041827891e-11	6.4508342365907945
ENSG00000133328	4.374917943340732e-11	7.375799470944325
ENSG00000187479	4.434361684580228e-11	8.308141423635695
ENSG00000261207	4.434361684580228e-11	6.343519849495417
ENSG00000166743	4.555632476922299e-11	5.078010033931353
ENSG00000224863	4.555632476922299e-11	2.41142691284122
ENSG00000052850	4.555632476922299e-11	4.685468766612646
ENSG00000187790	4.61748024805563e-11	8.27200316129266
ENSG00000039537	4.6174802480556626e-11	2.77977194131432
ENSG00000225742	4.6801503021996766e-11	4.170908746303947
ENSG00000203729	4.743653331343985e-11	3.064499895694688
ENSG00000268536	4.743653331343985e-11	4.423298373744767
ENSG00000185436	4.7436533313440016e-11	8.78829927402943
ENSG00000129757	4.8080001632360305e-11	7.952429828808114
ENSG00000143093	4.873201763062215e-11	8.726823864193365
ENSG00000146276	4.939269235147637e-11	5.695761510515432
ENSG00000139219	5.0062138246773425e-11	4.626095160101063
ENSG00000248079	5.0062138246773425e-11	4.937221063328204
ENSG00000267708	5.074046919437944e-11	3.5244250837044837
ENSG00000249947	5.074046919437944e-11	5.655267856103431
ENSG00000154359	5.1427800515799664e-11	8.739118946160579
ENSG00000165837	5.212424899401918e-11	5.206255683196411
ENSG00000199804	5.2829932891552215e-11	5.488979150181236
ENSG00000213563	5.2829932891552215e-11	8.6238225065981
ENSG00000163815	5.2829932891552215e-11	5.542568660316292
ENSG00000198894	5.2829932891552215e-11	8.580207317017885
ENSG00000100211	5.3544971968710825e-11	7.9561174359734785
ENSG00000142765	5.3544971968710825e-11	8.885655370349774
ENSG00000249717	5.3544971968710825e-11	6.127513297708718
ENSG00000251286	5.4269487502093253e-11	2.3213691939833256
ENSG00000217555	5.426948750209402e-11	7.704267455921667
ENSG00000102226	5.426948750209402e-11	8.84057340313666
ENSG00000248564	5.500360230329748e-11	3.1087131972250663
ENSG00000136933	5.500360230329787e-11	8.70303361731952
ENSG00000213918	5.57474407378496e-11	8.546415872354618
ENSG00000232224	5.726479385396025e-11	6.923232475238885
ENSG00000080644	5.726479385396025e-11	4.005626435502473
ENSG00000213398	5.803856520983663e-11	8.300896328239608
ENSG00000112309	5.882257358717552e-11	6.79952330841629
ENSG00000196262	5.961695141322353e-11	8.914343894939938
ENSG00000268785	5.961695141322353e-11	4.651606410644024
ENSG00000117308	6.042183278762502e-11	8.301696245300189
ENSG00000173681	6.042183278762502e-11	8.48694958135328
ENSG00000271239	6.042183278762545e-11	2.4243196152616244
ENSG00000259761	6.123735350300862e-11	3.4323390651451753
ENSG00000143847	6.123735350300884e-11	5.768790654924708
ENSG00000100600	6.123735350300884e-11	8.812889437963857
ENSG00000101400	6.206365106581412e-11	8.41397900661058
ENSG00000167178	6.206365106581456e-11	6.512170086460459
ENSG00000136717	6.374913545520599e-11	8.743217306816318
ENSG00000260807	6.460860605467352e-11	5.794040186533175
ENSG00000151229	6.547942109074635e-11	8.477748300624441
ENSG00000138376	6.547942109074635e-11	8.586394919494635
ENSG00000112378	6.547942109074635e-11	8.8774586490383
ENSG00000183570	6.636172696014649e-11	8.509788202311737
ENSG00000259803	6.725567190370371e-11	6.48810121613453
ENSG00000134444	6.725567190370371e-11	8.78829927402943
ENSG00000119333	6.816140602898887e-11	8.725276963574178
ENSG00000273032	6.907908133321729e-11	7.191221456732094
ENSG00000175806	6.907908133321729e-11	8.360824837456487
ENSG00000264539	7.095087305492061e-11	4.193060229167413
ENSG00000092094	7.095087305492061e-11	8.676558853920865
ENSG00000261303	7.095087305492085e-11	2.3810136252740866
ENSG00000197122	7.190530312502122e-11	8.818534699238784
ENSG00000256885	7.190530312502122e-11	7.408372880432718
ENSG00000176845	7.287230172706153e-11	8.179222142112655
ENSG00000134453	7.287230172706153e-11	8.867715027107636
ENSG00000121057	7.385203065969839e-11	8.830829781205997
ENSG00000271109	7.484465375450263e-11	5.881543644862738
ENSG00000115604	7.484465375450263e-11	6.858010797407897
ENSG00000232520	7.484465375450263e-11	4.017231529215988
ENSG00000239779	7.48446537545029e-11	8.381316640735175
ENSG00000113272	7.585033690083745e-11	8.70014445843793
ENSG00000257178	7.585033690083745e-11	2.3744662341747693
ENSG00000167363	7.68692480710402e-11	8.68220411519579
ENSG00000007129	7.790155734590341e-11	8.748862568091242
ENSG00000225039	7.894743694045024e-11	4.764827422693635
ENSG00000237672	7.894743694045024e-11	5.83247184554998
ENSG00000134153	8.000706123002698e-11	8.893852091661248
ENSG00000175602	8.000706123002698e-11	8.790850734065982
ENSG00000089094	8.108060677670057e-11	8.655524709440352
ENSG00000176903	8.216825235596674e-11	8.656609391844
ENSG00000102387	8.216825235596762e-11	6.0992017828526235
ENSG00000196090	8.216825235596762e-11	5.929361635083257
ENSG00000178607	8.327017898378163e-11	8.918442255595675
ENSG00000010282	8.438656994390943e-11	2.6208310611032815
ENSG00000269837	8.551761081559576e-11	8.106494644959655
ENSG00000132522	8.551761081559576e-11	7.035083254725883
ENSG00000162004	8.551761081559576e-11	8.394491762749254
ENSG00000187446	8.551761081559637e-11	8.855419945140422
ENSG00000171766	8.551761081559637e-11	8.798042895960094
ENSG00000169692	8.666348950157065e-11	8.450573864294853
ENSG00000231261	8.666348950157065e-11	4.90600231124888
ENSG00000139679	8.666348950157126e-11	8.0993169813346
ENSG00000139496	8.782439625638327e-11	8.736567486124029
ENSG00000254777	8.782439625638327e-11	6.961818721561382
ENSG00000259495	8.782439625638327e-11	6.526209439750045
ENSG00000232124	8.900052371506656e-11	6.206917989015464
ENSG00000106571	8.900052371506719e-11	7.32907008600957
ENSG00000197254	9.019206692215323e-11	2.620260023446771
ENSG00000132026	9.139922336102187e-11	4.499007347877284
ENSG00000231280	9.139922336102187e-11	2.712513004033753
ENSG00000166432	9.262219298360216e-11	8.857971405176974
ENSG00000005339	9.3861178240426e-11	8.87336028838256
ENSG00000127124	9.3861178240426e-11	7.71554348020246
ENSG00000214803	9.511638411103069e-11	4.407601898513136
ENSG00000167889	9.511638411103069e-11	5.282359133053546
ENSG00000140548	9.511638411103069e-11	8.729375324229917
ENSG00000240440	9.638801813472885e-11	3.051093500441669
ENSG00000250850	9.638801813472885e-11	4.0885904799851165
ENSG00000273183	9.638801813472885e-11	5.446710115639134
ENSG00000070081	9.767629044173808e-11	8.922540616251414
ENSG00000130518	9.767629044173808e-11	8.385957342592738
ENSG00000204282	9.89814137846797e-11	7.436504903828993
ENSG00000258178	1.0030360357044889e-10	4.258502087828673
ENSG00000189403	1.0030360357044996e-10	8.902048812972726
ENSG00000083067	1.0164307789246285e-10	6.73211030871729
ENSG00000152402	1.0164307789246285e-10	7.682486210039291
ENSG00000182154	1.0300005756328121e-10	8.783196353956331
ENSG00000214193	1.043747661476275e-10	7.783411134872057
ENSG00000116001	1.043747661476275e-10	8.8774586490383
ENSG00000156313	1.0576742999578205e-10	8.251973576229512
ENSG00000236577	1.0576742999578205e-10	5.379552143171942
ENSG00000126216	1.057674299957828e-10	8.663259212536289
ENSG00000181666	1.057674299957828e-10	8.526466410277756
ENSG00000259088	1.0717827827738927e-10	5.272061681274528
ENSG00000268218	1.0717827827738927e-10	7.592745838161947
ENSG00000012983	1.0717827827738927e-10	8.781649453337144
ENSG00000078487	1.0860754301563763e-10	8.239011633689978
ENSG00000106804	1.0860754301563763e-10	8.243367570204473
ENSG00000244398	1.1152226443055585e-10	8.361367178658313
ENSG00000144792	1.1300819973477105e-10	7.621935016200562
ENSG00000227708	1.1300819973477105e-10	5.694019384297242
ENSG00000269165	1.1451350882196459e-10	5.81571401303284
ENSG00000181523	1.1451350882196459e-10	8.725739181789717
ENSG00000105967	1.160384385102476e-10	8.154003552838821
ENSG00000083535	1.160384385102476e-10	8.35276117263327
ENSG00000160712	1.175832386850684e-10	8.914343894939938
ENSG00000122705	1.1914816233632022e-10	8.818534699238784
ENSG00000234891	1.1914816233632107e-10	2.29851853193869
ENSG00000151694	1.2073346559589583e-10	8.663259212536289
ENSG00000144354	1.2396625140595512e-10	5.440820888117122
ENSG00000109381	1.256142622743466e-10	8.743217306816318
ENSG00000196946	1.2561426227434705e-10	4.4121469794228485
ENSG00000240567	1.2728370946510664e-10	2.8563727434193082
ENSG00000260910	1.2728370946510664e-10	7.2195422665188085
ENSG00000101004	1.2728370946510664e-10	8.521283367218368
ENSG00000262703	1.2728370946510752e-10	3.6722768670672163
ENSG00000185324	1.2728370946510752e-10	8.82518451993107
ENSG00000079616	1.2728370946510752e-10	8.77345273202567
ENSG00000183248	1.2897486539895451e-10	5.732658332470721
ENSG00000120662	1.2897486539895451e-10	8.372453058851379
ENSG00000260123	1.2897486539895544e-10	3.3697080666022745
ENSG00000116717	1.3068800587333636e-10	8.902048812972726
ENSG00000105997	1.3242341010316316e-10	5.4052575514397265
ENSG00000250903	1.3596214402399536e-10	8.503885365178055
ENSG00000272755	1.3596214402399536e-10	7.4187502123000915
ENSG00000043591	1.3596214402399536e-10	3.799881297220578
ENSG00000162511	1.3776604960559453e-10	8.822090718692696
ENSG00000119723	1.395933708087182e-10	7.960553495474257
ENSG00000100503	1.4144440456369188e-10	8.84057340313666
ENSG00000109466	1.4144440456369188e-10	8.512339662348287
ENSG00000111602	1.4331945147299193e-10	8.772910390823844
ENSG00000100201	1.4331945147299193e-10	8.926638976907151
ENSG00000250148	1.4521881585544942e-10	2.4356154081087347
ENSG00000149294	1.4521881585544942e-10	8.719551579312968
ENSG00000162664	1.4521881585545146e-10	8.767807470750743
ENSG00000173812	1.4714280579096373e-10	8.926638976907151
ENSG00000128989	1.4714280579096373e-10	8.893852091661248
ENSG00000255397	1.4714280579096373e-10	5.619270809951399
ENSG00000221413	1.4909173316574403e-10	2.1343410032947356
ENSG00000225492	1.4909173316574403e-10	6.1010584426714045
ENSG00000101445	1.51065913718079e-10	8.869261927726823
ENSG00000250567	1.5106591371808114e-10	2.1991929271328856
ENSG00000245248	1.5106591371808114e-10	4.504741823912243
ENSG00000243649	1.5509131684732576e-10	6.01082491329063
ENSG00000240204	1.5509131684732576e-10	6.338858551136583
ENSG00000086848	1.550913168473263e-10	8.633566128528761
ENSG00000112561	1.5714319058064456e-10	8.690400836507266
ENSG00000152377	1.5714319058064735e-10	5.354613903504434
ENSG00000185483	1.5922161989967255e-10	5.7153246487572344
ENSG00000141012	1.5922161989967255e-10	8.584848018875448
ENSG00000167280	1.592216198996737e-10	8.852868485103873
ENSG00000183831	1.6132694050854e-10	6.30843765920971
ENSG00000064692	1.6132694050854e-10	4.746251124603548
ENSG00000259436	1.6561961915259154e-10	8.06097058067436
ENSG00000227719	1.6561961915259154e-10	6.2161952804993374
ENSG00000066739	1.656196191525939e-10	8.834928141861734
ENSG00000123500	1.656196191525939e-10	5.5808633063991575
ENSG00000136715	1.6780766948580876e-10	8.70478516029549
ENSG00000182963	1.7002399580594697e-10	4.427669170110605
ENSG00000074054	1.7226895500996713e-10	8.80879107730812
ENSG00000141316	1.745429083870032e-10	5.678725461964217
ENSG00000156802	1.7454290838700443e-10	8.67091359264594
ENSG00000156206	1.7684622167094661e-10	4.548889666853558
ENSG00000054690	1.7917926509364662e-10	6.75819543024282
ENSG00000188452	1.7917926509364662e-10	8.869261927726823
ENSG00000175697	1.7917926509364662e-10	5.412397553013222
ENSG00000258118	1.7917926509364724e-10	2.674009369661072
ENSG00000107187	1.8154241343875523e-10	4.779972297685386
ENSG00000137337	1.8154241343875523e-10	8.815440898000409
ENSG00000174684	1.8154241343875523e-10	8.672460493265127
ENSG00000198482	1.839360460961537e-10	8.358611076264978
ENSG00000261777	1.839360460961537e-10	5.98396247288364
ENSG00000271344	1.8636054711704236e-10	7.010305404826947
ENSG00000155324	1.8636054711704236e-10	8.396686871574213
ENSG00000134900	1.8636054711704368e-10	8.855419945140422
ENSG00000101199	1.8636054711704368e-10	8.893852091661248
ENSG00000197991	1.8636054711704368e-10	2.759982680294816
ENSG00000174885	1.8636054711704368e-10	7.531499345923512
ENSG00000066248	1.8881630526967275e-10	4.296215529351351
ENSG00000259891	1.888163052696741e-10	6.898595529313633
ENSG00000251136	1.888163052696741e-10	8.162067217662038
ENSG00000259758	1.9130371409568889e-10	8.791393075267806
ENSG00000123870	1.9130371409568889e-10	7.306619498121505
ENSG00000118922	1.9130371409568889e-10	8.678648095741876
ENSG00000187535	1.938231719671758e-10	8.575104396944784
ENSG00000006756	1.938231719671758e-10	6.346656741467535
ENSG00000141258	1.938231719671758e-10	8.76935437136993
ENSG00000127743	1.9637508214432566e-10	3.4580961301747792
ENSG00000231028	1.9637508214432566e-10	5.557338546660945
ENSG00000120690	2.015778972476943e-10	8.865163567071086
ENSG00000259138	2.0422963366338858e-10	4.128931589924408
ENSG00000214401	2.0422963366338858e-10	7.642036187132237
ENSG00000272911	2.0422963366338858e-10	4.905438072970934
ENSG00000250331	2.0422963366339078e-10	2.721982644618803
ENSG00000019505	2.0691548548380162e-10	4.3687862498937085
ENSG00000247121	2.069154854838031e-10	7.2157174555314265
ENSG00000120280	2.069154854838031e-10	8.655320067083569
ENSG00000132199	2.0963588129856573e-10	8.811884878546495
ENSG00000151615	2.123912549458142e-10	3.3634204000369907
ENSG00000229373	2.123912549458142e-10	5.032448041934847
ENSG00000244061	2.1239125494581572e-10	5.501959371392106
ENSG00000173578	2.1518204557470703e-10	8.604877603938597
ENSG00000179029	2.1518204557470778e-10	8.606886722773323
ENSG00000139725	2.1518204557470778e-10	6.6213227459553945
ENSG00000063660	2.1518204557470778e-10	7.318970309990899
ENSG00000125534	2.1800869770867815e-10	8.848770124448134
ENSG00000259598	2.180086977086797e-10	4.511440188410531
ENSG00000166685	2.2087166130940596e-10	8.82518451993107
ENSG00000026103	2.2377139184152382e-10	7.741401402287304
ENSG00000131979	2.2377139184152382e-10	8.47264538055134
ENSG00000257426	2.2670835033808565e-10	2.3143088080415315
ENSG00000002016	2.2670835033808808e-10	8.314533668469227
ENSG00000129460	2.2968300346678573e-10	8.709888080368591
ENSG00000168096	2.2968300346678573e-10	8.469809155171722
ENSG00000163888	2.29683003466789e-10	5.726918199243353
ENSG00000140511	2.29683003466789e-10	6.953759328678912
ENSG00000047644	2.3269582359693288e-10	8.881557009694037
ENSG00000147036	2.3269582359693288e-10	5.3840007197254165
ENSG00000172568	2.3269582359693288e-10	6.384908151141635
ENSG00000171119	2.357472888672082e-10	5.867922026086463
ENSG00000268836	2.357472888672082e-10	4.318593132276821
ENSG00000145246	2.357472888672082e-10	8.852868485103873
ENSG00000260185	2.357472888672082e-10	3.417175072301748
ENSG00000164904	2.388378832541884e-10	8.423927270898027
ENSG00000172508	2.4196809664168694e-10	8.22078652510477
ENSG00000162613	2.4196809664168694e-10	8.8774586490383
ENSG00000266538	2.4513842489086366e-10	6.58108210383499
ENSG00000079337	2.483493699111601e-10	8.836475042480922
ENSG00000135605	2.5160143973204295e-10	8.679652655159238
ENSG00000139908	2.5160143973204295e-10	7.951648564114085
ENSG00000260253	2.5160143973204295e-10	3.1954502694401494
ENSG00000163686	2.5489514857558234e-10	8.228930312914272
ENSG00000187866	2.5489514857558234e-10	8.803145816033195
ENSG00000100479	2.5823101692984434e-10	7.5113523331409775
ENSG00000148411	2.5823101692984434e-10	8.008242990903097
ENSG00000169230	2.6160957162315975e-10	8.79239763468517
ENSG00000187735	2.650313458992217e-10	8.844671763792396
ENSG00000173013	2.650313458992226e-10	6.736362318598477
ENSG00000213523	2.650313458992245e-10	8.763709110095006
ENSG00000163931	2.684968794930473e-10	8.867715027107636
ENSG00000137124	2.684968794930473e-10	8.627920867253836
ENSG00000128944	2.684968794930473e-10	8.460812516799667
ENSG00000172365	2.720067187078269e-10	3.561894650993655
ENSG00000170949	2.7556141649263576e-10	8.753965488164344
ENSG00000166582	2.79161532521053e-10	7.6770072737314905
ENSG00000234902	2.7916153252105495e-10	4.843316323865211
ENSG00000249738	2.7916153252105495e-10	3.6901936644297
ENSG00000140367	2.8280763327069517e-10	8.865163567071086
ENSG00000256092	2.8650029210359913e-10	7.4694100090171
ENSG00000152518	2.8650029210359913e-10	8.9102455342842
ENSG00000197818	2.8650029210359913e-10	8.734478244303018
ENSG00000212124	2.9024008934762634e-10	4.12701866898875
ENSG00000008513	2.978634557040793e-10	8.722183162335805
ENSG00000204361	3.056825174292191e-10	4.279614215258569
ENSG00000116183	3.056825174292191e-10	6.59788752039192
ENSG00000121741	3.1370217642999984e-10	8.865163567071086
ENSG00000133056	3.1370217642999984e-10	8.674549735086138
ENSG00000165169	3.1778879437783145e-10	8.739118946160579
ENSG00000232295	3.1778879437783145e-10	5.325394793277967
ENSG00000228376	3.177887943778326e-10	3.0586446145397446
ENSG00000156453	3.177887943778326e-10	6.722275124609385
ENSG00000111452	3.219274542028206e-10	6.9936609313895906
ENSG00000120688	3.219274542028206e-10	8.232148633523144
ENSG00000128567	3.219274542028229e-10	8.38487266018909
ENSG00000232739	3.219274542028229e-10	2.174317929296838
ENSG00000164743	3.261188027430423e-10	4.769856615725275
ENSG00000164898	3.261188027430423e-10	6.180712168400048
ENSG00000171827	3.3036349466888683e-10	5.816429763407594
ENSG00000134443	3.3466219257523415e-10	3.0476053772062133
ENSG00000257242	3.346621925752377e-10	7.957249429004799
ENSG00000151914	3.390155670747364e-10	8.906147173628463
ENSG00000188895	3.390155670747364e-10	8.871813387763373
ENSG00000176928	3.3901556707473765e-10	7.660573422819064
ENSG00000228852	3.434242968920889e-10	5.407170570548499
ENSG00000225603	3.478890689594177e-10	3.420889845226042
ENSG00000038382	3.478890689594177e-10	8.653515590605627
ENSG00000102921	3.4788906895942015e-10	8.790850734065982
ENSG00000011258	3.4788906895942015e-10	8.69094317770909
ENSG00000229137	3.524105785127783e-10	3.7667796596789205
ENSG00000146216	3.569895291896791e-10	5.738045447960611
ENSG00000235036	3.569895291896791e-10	4.998772310572102
ENSG00000028277	3.569895291896791e-10	8.918442255595675
ENSG00000203485	3.569895291896816e-10	8.714528782226154
ENSG00000003393	3.569895291896816e-10	8.663259212536289
ENSG00000163633	3.616266331278039e-10	7.798885763938232
ENSG00000272599	3.7107819243920025e-10	5.5426645632108995
ENSG00000105426	3.7107819243920025e-10	7.384305599143967
ENSG00000168314	3.710781924392029e-10	3.634411892885308
ENSG00000128524	3.710781924392029e-10	8.682746456397613
ENSG00000119661	3.7589411549255107e-10	8.276021398962115
ENSG00000260602	3.8077112737262e-10	4.011166101195144
ENSG00000142675	3.8077112737262e-10	8.52752390319709
ENSG00000118518	3.8077112737262274e-10	8.76061530885663
ENSG00000188747	3.8077112737262274e-10	8.414441224826119
ENSG00000162894	3.8570998423784896e-10	8.25403000569191
ENSG00000132465	3.8570998423784896e-10	8.926638976907151
ENSG00000158352	3.857099842378531e-10	5.8029060316880035
ENSG00000242615	3.857099842378531e-10	5.4119017821355495
ENSG00000151364	3.907114513629575e-10	5.136804967576023
ENSG00000188451	3.9071145136296027e-10	4.806064620294146
ENSG00000138658	3.95776303245749e-10	8.547962772973808
ENSG00000232995	3.95776303245749e-10	7.078748213056983
ENSG00000187151	3.95776303245749e-10	4.59381076426446
ENSG00000027697	3.95776303245749e-10	8.878463208455662
ENSG00000166289	4.00905323715125e-10	7.86697818210797
ENSG00000107014	4.0609930604034545e-10	6.451824104046614
ENSG00000080839	4.060993060403527e-10	8.587399478911998
ENSG00000244055	4.060993060403527e-10	5.48643847343058
ENSG00000231154	4.166853772013935e-10	7.16660984403091
ENSG00000168710	4.1668537720139495e-10	8.790850734065982
ENSG00000162723	4.275410559201848e-10	3.860564687343494
ENSG00000090060	4.330720847809625e-10	8.897950452316989
ENSG00000187658	4.330720847809625e-10	3.8564581508230047
ENSG00000156876	4.38673039636573e-10	8.056923684743786
ENSG00000136810	4.386730396365777e-10	8.881557009694037
ENSG00000063438	4.386730396365777e-10	7.835157082769524
ENSG00000110057	4.386730396365777e-10	8.902048812972726
ENSG00000237409	4.500881877589037e-10	4.2294160775120755
ENSG00000214717	4.500881877589069e-10	8.627920867253836
ENSG00000067606	4.500881877589069e-10	8.207691526076976
ENSG00000140526	4.5590413726017803e-10	8.896403551697802
ENSG00000116273	4.5590413726017803e-10	8.451611236070827
ENSG00000144283	4.5590413726017803e-10	8.852868485103873
ENSG00000182319	4.5590413726017803e-10	7.036014445578018
ENSG00000232118	4.617935254685765e-10	3.905839246824768
ENSG00000215244	4.617935254685765e-10	5.26072575243062
ENSG00000160062	4.677572570722022e-10	7.6399973906161
ENSG00000115257	4.677572570722022e-10	7.867242826307679
ENSG00000132915	4.677572570722022e-10	4.271975230815023
ENSG00000107614	4.677572570722022e-10	8.31855190613868
ENSG00000273081	4.737962476112129e-10	7.674903195364426
ENSG00000068383	4.737962476112129e-10	8.283960544414834
ENSG00000078900	4.799114236042484e-10	6.089322347643361
ENSG00000139505	4.799114236042484e-10	8.78574781399288
ENSG00000214575	4.799114236042484e-10	3.4682099997791815
ENSG00000234862	4.861037226763475e-10	3.0480549992005974
ENSG00000176485	4.861037226763475e-10	8.833381241242547
ENSG00000143013	4.86103722676351e-10	8.897950452316989
ENSG00000174514	4.86103722676351e-10	6.959054149226638
ENSG00000153048	4.86103722676351e-10	8.461612433860246
ENSG00000119403	4.86103722676351e-10	8.586394919494635
ENSG00000103510	4.92374093688309e-10	8.76061530885663
ENSG00000234332	4.987234968674296e-10	3.978577827031752
ENSG00000128487	4.987234968674331e-10	8.476716551722765
ENSG00000055813	4.987234968674349e-10	4.861765911647391
ENSG00000257392	5.051529039398575e-10	2.2552254199786677
ENSG00000008294	5.182556749672822e-10	8.848770124448134
ENSG00000233325	5.182556749672822e-10	5.739978177609057
ENSG00000084234	5.182556749672822e-10	8.857971405176974
ENSG00000249412	5.249310410800074e-10	2.4949563656701903
ENSG00000261840	5.24931041080013e-10	6.188205246416711
ENSG00000135736	5.24931041080013e-10	8.520821149002831
ENSG00000100439	5.24931041080013e-10	8.679448012802457
ENSG00000183688	5.316904156766529e-10	8.76316676889318
ENSG00000136261	5.454653276741706e-10	8.757059289402719
ENSG00000173482	5.454653276741706e-10	8.450831440153605
ENSG00000164574	5.454653276741706e-10	8.82928288058681
ENSG00000105649	5.524829647052077e-10	7.643763454867356
ENSG00000249087	5.524829647052077e-10	7.177980371723792
ENSG00000228991	5.524829647052077e-10	6.226232622172233
ENSG00000127334	5.524829647052077e-10	8.609980524011698
ENSG00000198794	5.524829647052077e-10	8.914343894939938
ENSG00000177425	5.595888097681965e-10	8.719631702299253
ENSG00000268852	5.667839442823347e-10	6.888486916463132
ENSG00000124177	5.667839442823347e-10	8.799589796579282
ENSG00000047346	5.667839442823367e-10	8.918442255595675
ENSG00000240143	5.667839442823408e-10	5.814514718871248
ENSG00000188177	5.740694625731312e-10	8.655062491224815
ENSG00000176894	5.740694625731312e-10	6.218502345867829
ENSG00000078699	5.740694625731312e-10	8.729375324229917
ENSG00000139597	5.814464720219646e-10	8.752418587545156
ENSG00000110080	5.814464720219646e-10	7.6241632756611315
ENSG00000169583	5.814464720219646e-10	5.831245656254872
ENSG00000204228	5.814464720219646e-10	8.749324786306781
ENSG00000155287	5.814464720219646e-10	8.780102552717956
ENSG00000169604	5.889160932174047e-10	6.899431851808103
ENSG00000253753	5.964794601081581e-10	4.728988588036779
ENSG00000092200	5.964794601081581e-10	7.48402785385697
ENSG00000153046	5.964794601081623e-10	8.776004192062219
ENSG00000167779	6.118920345010431e-10	5.791032988508948
ENSG00000096746	6.197435781022429e-10	8.865163567071086
ENSG00000177917	6.197435781022429e-10	8.641220508638412
ENSG00000173011	6.197435781022429e-10	8.796495995340909
ENSG00000140398	6.197435781022429e-10	8.778555652098769
ENSG00000197415	6.276935399149966e-10	6.789421114057035
ENSG00000170525	6.276935399150077e-10	8.735020585504842
ENSG00000137100	6.357431230441164e-10	8.799589796579282
ENSG00000229728	6.35743123044121e-10	5.416208031248648
ENSG00000165525	6.438935449090522e-10	8.766802911333382
ENSG00000127080	6.438935449090545e-10	8.0902257217072
ENSG00000271086	6.438935449090545e-10	4.601931589392796
ENSG00000163431	6.438935449090545e-10	5.1897524564810915
ENSG00000147536	6.521460374093645e-10	7.348587542952885
ENSG00000168264	6.605018470919028e-10	8.885655370349774
ENSG00000256436	6.605018470919028e-10	4.70211739966104
ENSG00000148123	6.605018470919028e-10	3.0664903035055278
ENSG00000123975	6.605018470919028e-10	8.6842933570168
ENSG00000079689	6.689622353199494e-10	3.790262689435293
ENSG00000152804	6.689622353199494e-10	6.714784522446793
ENSG00000142733	6.775284784441807e-10	8.472902956410097
ENSG00000172828	6.775284784441807e-10	7.789719102621811
ENSG00000173207	6.775284784441879e-10	8.601783802700222
ENSG00000266601	6.862018679755925e-10	4.670524789142777
ENSG00000155980	6.86201867975595e-10	6.072281352177353
ENSG00000269963	6.949837107603343e-10	6.587941288181322
ENSG00000164983	6.949837107603343e-10	8.547758130617026
ENSG00000224956	6.949837107603343e-10	6.900501048907773
ENSG00000162599	6.949837107603368e-10	8.177079966789671
ENSG00000125089	7.03875329156493e-10	8.719089361097428
ENSG00000121104	7.03875329156493e-10	8.752418587545156
ENSG00000236609	7.03875329156498e-10	6.243962924225576
ENSG00000226699	7.128780612128605e-10	4.406738144438527
ENSG00000005812	7.128780612128605e-10	8.807786517890758
ENSG00000089916	7.219932608496745e-10	8.794949094721721
ENSG00000227857	7.219932608496745e-10	4.234716950083229
ENSG00000163746	7.312222980414218e-10	4.099128177988849
ENSG00000053254	7.312222980414218e-10	8.8774586490383
ENSG00000102760	7.405665590016198e-10	8.810337977927308
ENSG00000111271	7.405665590016198e-10	8.691947737126453
ENSG00000126226	7.405665590016198e-10	8.702233700258938
ENSG00000176896	7.405665590016198e-10	8.33987081596226
ENSG00000232706	7.500274463697018e-10	3.9810286509035127
ENSG00000151012	7.500274463697098e-10	8.602788362117586
ENSG00000170775	7.59606379399957e-10	7.8806285518298385
ENSG00000237879	7.596063793999625e-10	2.4796054587255796
ENSG00000171241	7.596063793999625e-10	8.455709596726566
ENSG00000174444	7.69304794152602e-10	8.93073733756289
ENSG00000077458	7.693047941526048e-10	8.752418587545156
ENSG00000167578	7.693047941526048e-10	7.975928218687781
ENSG00000163406	7.791241436869239e-10	8.818534699238784
ENSG00000080031	7.791241436869378e-10	4.248478511322175
ENSG00000175643	7.890658982566825e-10	7.541879930311347
ENSG00000156222	7.890658982566825e-10	3.546203758042224
ENSG00000129910	7.890658982566825e-10	6.916250548501968
ENSG00000121989	7.890658982566825e-10	8.535125349804769
ENSG00000182117	7.890658982566825e-10	8.803145816033195
ENSG00000231668	7.991315455075312e-10	2.678039900998609
ENSG00000166987	8.093225906767685e-10	8.820081599857971
ENSG00000169689	8.300869848915067e-10	8.531026989149032
ENSG00000199023	8.406634341982782e-10	3.547231479577375
ENSG00000223486	8.406634341982782e-10	3.1368084587022262
ENSG00000131697	8.513714823610983e-10	8.574899754588001
ENSG00000220205	8.513714823610983e-10	8.869261927726823
ENSG00000238153	8.513714823610983e-10	4.566091345810943
ENSG00000241679	8.622127256494375e-10	7.473327432053822
ENSG00000165195	8.731887791700081e-10	8.705789719712854
ENSG00000260917	8.731887791700081e-10	7.853863061936819
ENSG00000226791	8.731887791700081e-10	4.815216966629058
ENSG00000205143	8.731887791700081e-10	5.167236818264981
ENSG00000236871	8.843012770825621e-10	8.207896168433761
ENSG00000141905	8.955518728179904e-10	8.745768766852866
ENSG00000105369	8.955518728179904e-10	8.85696684575961
ENSG00000185518	8.955518728179936e-10	7.12261557605539
ENSG00000171469	8.955518728179936e-10	8.777551092681406
ENSG00000116793	9.069422392988893e-10	8.651968689986438
ENSG00000183604	9.301490749863198e-10	7.372841138542085
ENSG00000165730	9.301490749863198e-10	7.431665182488948
ENSG00000127720	9.41968989515849e-10	8.158173499363082
ENSG00000078061	9.419689895158523e-10	8.801598915414008
ENSG00000150764	9.419689895158523e-10	8.083166616301346
ENSG00000136153	9.539355658952147e-10	8.208776208480627
ENSG00000181751	9.539355658952147e-10	8.779097993300594
ENSG00000168556	9.660505779001469e-10	8.432923909270082
ENSG00000100429	9.660505779001469e-10	6.838573529341224
ENSG00000153774	9.660505779001469e-10	8.293961742204251
ENSG00000236444	9.660505779001469e-10	4.4497274356352925
ENSG00000121413	9.660505779001469e-10	8.305142243652664
ENSG00000255086	9.660505779001572e-10	3.456853834792505
ENSG00000090989	9.783158201736039e-10	8.737572045541391
ENSG00000174171	9.907331084639169e-10	8.210171400245006
ENSG00000115286	9.907331084639204e-10	8.752418587545154
ENSG00000213609	9.907331084639204e-10	6.528355877938568
ENSG00000221986	1.0160311930633674e-09	3.1221230930890704
ENSG00000185038	1.0160311930633674e-09	6.409398773150005
ENSG00000175170	1.0289157285771162e-09	5.397756773238838
ENSG00000163947	1.0289157285771162e-09	8.803145816033195
ENSG00000259456	1.041959789012057e-09	7.672371856471233
ENSG00000125247	1.041959789012057e-09	8.516180447145267
ENSG00000125885	1.041959789012057e-09	8.692952296543815
ENSG00000260990	1.0419597890120644e-09	5.500100745710374
ENSG00000186275	1.0551652993097206e-09	8.193644901133794
ENSG00000143891	1.0685342070025617e-09	8.452073454286367
ENSG00000177731	1.0685342070025617e-09	8.884108469730586
ENSG00000267496	1.0685342070025654e-09	6.17386539486192
ENSG00000031081	1.0820684824710536e-09	8.753965488164344
ENSG00000261037	1.0820684824710536e-09	5.710313349959227
ENSG00000244039	1.0820684824710613e-09	3.9334575518830186
ENSG00000139116	1.0820684824710613e-09	8.729375324229917
ENSG00000225889	1.0957701192038514e-09	8.897950452316989
ENSG00000230829	1.0957701192038514e-09	4.623090863882388
ENSG00000266397	1.109641134060639e-09	1.6612642613130546
ENSG00000025770	1.1236835675379444e-09	8.815983239202232
ENSG00000212293	1.1236835675379444e-09	4.192097991577425
ENSG00000068650	1.1378994840379021e-09	8.733935903101193
ENSG00000134262	1.1378994840379021e-09	8.601241461498399
ENSG00000204396	1.1522909721399083e-09	8.697592998401378
ENSG00000177839	1.1668601448752657e-09	8.22202291636323
ENSG00000200550	1.166860144875274e-09	3.327019499078203
ENSG00000173898	1.1816091400049334e-09	8.869261927726823
ENSG00000172987	1.1816091400049334e-09	3.0433856847711453
ENSG00000120889	1.1816091400049376e-09	8.78574781399288
ENSG00000144579	1.2116552738266096e-09	8.859518305796161
ENSG00000213411	1.2269568142306987e-09	4.107829518295635
ENSG00000105220	1.2269568142306987e-09	8.893852091661248
ENSG00000138379	1.2269568142306987e-09	5.50377662255524
ENSG00000143498	1.2269568142306987e-09	8.30424770533674
ENSG00000120519	1.2424469810303012e-09	8.620524063002941
ENSG00000198711	1.2424469810303012e-09	5.79529329078149
ENSG00000144837	1.2581280399076414e-09	4.3118707480834235
ENSG00000166747	1.2581280399076503e-09	8.85696684575961
ENSG00000254369	1.2581280399076503e-09	4.904486295854478
ENSG00000270344	1.2581280399076503e-09	6.379864413331893
ENSG00000251870	1.2581280399076592e-09	3.143663042874908
ENSG00000258885	1.2740022830059402e-09	2.368154058757799
ENSG00000229233	1.2740022830059402e-09	4.464671546791758
ENSG00000184164	1.2740022830059402e-09	8.896403551697802
ENSG00000130856	1.2740022830059402e-09	8.472103039349516
ENSG00000198276	1.2900720292290433e-09	8.772910390823844
ENSG00000259209	1.2900720292290433e-09	3.1010956069276276
ENSG00000257591	1.2900720292290524e-09	4.17328752424499
ENSG00000237436	1.3063396245444633e-09	5.383074918211399
ENSG00000256682	1.3228074422896954e-09	3.4036954609515213
ENSG00000126777	1.3228074422896954e-09	8.885655370349774
ENSG00000079257	1.339477883481941e-09	8.181759103880145
ENSG00000148187	1.339477883481941e-09	8.778555652098769
ENSG00000270972	1.3563533771310737e-09	6.480312189308007
ENSG00000259331	1.3563533771310737e-09	2.0345022020454584
ENSG00000224462	1.3734363805562744e-09	3.0552164168623888
ENSG00000226113	1.3734363805562744e-09	3.3457108215559432
ENSG00000159842	1.3907293797058258e-09	8.391655537369637
ENSG00000151773	1.3907293797058258e-09	7.844166750633828
ENSG00000258355	1.3907293797058258e-09	4.3305830345984955
ENSG00000255069	1.3907293797058357e-09	2.0665575324497896
ENSG00000154478	1.3907293797058357e-09	2.083328057371696
ENSG00000162913	1.4082348894806303e-09	6.2662667438864545
ENSG00000163597	1.4259554540611968e-09	8.674007393884313
ENSG00000134996	1.4259554540611968e-09	8.806239617271569
ENSG00000259877	1.425955454061212e-09	7.9830014840856975
ENSG00000035720	1.425955454061212e-09	8.861065206415349
ENSG00000147454	1.44389364723815e-09	8.65042178936725
ENSG00000226957	1.44389364723815e-09	2.823545861432314
ENSG00000197555	1.44389364723815e-09	8.810337977927308
ENSG00000079841	1.4620520727464022e-09	7.3170480948733205
ENSG00000259590	1.4620520727464022e-09	3.9532246439511445
ENSG00000120337	1.4620520727464022e-09	3.712436062081533
ENSG00000102984	1.4804333646029672e-09	8.36116253630153
ENSG00000183283	1.4990401874483662e-09	8.897950452316989
ENSG00000133226	1.4990401874483662e-09	8.85696684575961
ENSG00000167895	1.4990401874483662e-09	8.632481446125112
ENSG00000142330	1.4990401874483662e-09	8.719631702299253
ENSG00000221923	1.5178752368919135e-09	7.314667306978378
ENSG00000185917	1.517875236891919e-09	8.531569330350857
ENSG00000179627	1.517875236891919e-09	8.40013702402418
ENSG00000244184	1.517875236891919e-09	4.148111380434346
ENSG00000006025	1.5369412398606821e-09	8.766260570131555
ENSG00000227986	1.5369412398606821e-09	5.718362266284856
ENSG00000180979	1.5369412398606877e-09	8.57819819818316
ENSG00000272523	1.5562409549521753e-09	8.08947311527429
ENSG00000083896	1.5562409549521753e-09	8.844671763792396
ENSG00000132635	1.5562409549521753e-09	8.814436338583045
ENSG00000261716	1.5562409549521753e-09	8.659160851880552
ENSG00000117411	1.5757771727910217e-09	8.706794279130216
ENSG00000128610	1.5757771727910217e-09	4.873636647425975
ENSG00000150779	1.5757771727910217e-09	8.680194996361063
ENSG00000118307	1.5955527163894404e-09	5.573312873750164
ENSG00000236305	1.595552716389446e-09	5.948611194551178
ENSG00000083454	1.615570441511584e-09	8.85696684575961
ENSG00000120685	1.6155704415116012e-09	8.836475042480922
ENSG00000129484	1.6155704415116012e-09	8.748862568091242
ENSG00000065183	1.6358332370420254e-09	8.777551092681406
ENSG00000259692	1.6563440253580113e-09	4.091202947654811
ENSG00000149485	1.6563440253580113e-09	8.029730934324641
ENSG00000223804	1.6563440253580113e-09	7.55004058674375
ENSG00000164484	1.6563440253580173e-09	8.075459302689723
ENSG00000138131	1.6771057627059424e-09	8.075659790949013
ENSG00000253924	1.6771057627059544e-09	3.1577720696718203
ENSG00000213612	1.6981214395819031e-09	5.15073602791703
ENSG00000225156	1.6981214395819031e-09	3.7593852946639945
ENSG00000181798	1.7193940811162033e-09	7.135430199524118
ENSG00000145020	1.7193940811162033e-09	8.604877603938597
ENSG00000004139	1.7193940811162033e-09	8.02151375359281
ENSG00000198429	1.7193940811162033e-09	8.218982048626826
ENSG00000178338	1.7193940811162033e-09	8.463906318038042
ENSG00000185662	1.7409267474622704e-09	5.443713308984369
ENSG00000213782	1.7409267474622704e-09	8.387841942056967
ENSG00000100883	1.7409267474622704e-09	8.865163567071086
ENSG00000182836	1.7409267474622704e-09	4.488247218285368
ENSG00000108848	1.784784572681422e-09	8.914343894939938
ENSG00000159403	1.7847845726814346e-09	8.674549735086138
ENSG00000231689	1.807116030535434e-09	4.138683696125077
ENSG00000235172	1.829720111970672e-09	4.337503431677892
ENSG00000106701	1.829720111970672e-09	8.302443228858795
ENSG00000044446	1.829720111970685e-09	8.708883520951227
ENSG00000259768	1.829720111970685e-09	5.195771346887551
ENSG00000101052	1.829720111970685e-09	8.502676163403908
ENSG00000147174	1.8526000582373295e-09	8.113553750365506
ENSG00000134884	1.8526000582373295e-09	8.906147173628463
ENSG00000108557	1.8526000582373295e-09	8.600236902081035
ENSG00000132953	1.8526000582373427e-09	8.784200913373693
ENSG00000205323	1.8526000582373427e-09	6.1164992398910245
ENSG00000259404	1.852600058237356e-09	4.83303124850181
ENSG00000252245	1.8992006979155963e-09	6.137305544744012
ENSG00000135002	1.9229280627396364e-09	8.635575247363487
ENSG00000176092	1.9229280627396364e-09	5.047239416314417
ENSG00000165828	1.946944636072287e-09	4.259605539034735
ENSG00000197363	1.9712538506324666e-09	8.306594523016507
ENSG00000119636	1.995859178727382e-09	5.77820852016734
ENSG00000168397	1.995859178727382e-09	8.781649453337144
ENSG00000239672	2.0207641326949312e-09	8.6427674092576
ENSG00000101977	2.0207641326949312e-09	6.340564787662273
ENSG00000198105	2.0207641326949312e-09	8.72862834067131
ENSG00000128872	2.0459722653509266e-09	7.893758872006361
ENSG00000272468	2.0459722653509336e-09	7.54730605096043
ENSG00000267767	2.071487170441033e-09	5.505872026665152
ENSG00000197016	2.0714871704410554e-09	6.787229418143606
ENSG00000152256	2.0714871704410554e-09	8.926638976907151
ENSG00000204580	2.0973124830978153e-09	8.589950938948547
ENSG00000263400	2.0973124830978153e-09	5.496936222113516
ENSG00000166394	2.0973124830978153e-09	8.18451520627348
ENSG00000254675	2.0973124830978153e-09	2.8901071338266235
ENSG00000125531	2.0973124830978153e-09	5.008191986471656
ENSG00000124391	2.1234518803024464e-09	4.263427323137723
ENSG00000188649	2.149909081351535e-09	3.442461699049626
ENSG00000097033	2.149909081351535e-09	8.904600273009276
ENSG00000250033	2.176687848328995e-09	5.917422130887801
ENSG00000219607	2.176687848328995e-09	5.596131719270829
ENSG00000249409	2.176687848328995e-09	4.167767074308086
ENSG00000272931	2.2037919865829126e-09	7.0101833736535495
ENSG00000184489	2.203791986582928e-09	8.865163567071086
ENSG00000118816	2.2312253452076325e-09	8.914343894939938
ENSG00000180398	2.258991817531017e-09	8.889753731005511
ENSG00000143179	2.258991817531017e-09	8.859518305796161
ENSG00000221949	2.2870953416067905e-09	6.7733290384199565
ENSG00000255198	2.2870953416067905e-09	8.407996046490615
ENSG00000256166	2.287095341606807e-09	5.128909193734315
ENSG00000166557	2.3155399007124598e-09	8.885655370349774
ENSG00000196405	2.3443295238524016e-09	8.767060487192136
ENSG00000049192	2.373468286266217e-09	5.7124315198039595
ENSG00000251533	2.432809764140515e-09	3.043654286366735
ENSG00000264176	2.432809764140515e-09	5.508944612964947
ENSG00000137841	2.4630208659106225e-09	8.753965488164342
ENSG00000092148	2.4630208659106225e-09	8.893852091661248
ENSG00000187688	2.493597880629676e-09	8.679652655159238
ENSG00000204947	2.493597880629676e-09	7.922041225967144
ENSG00000243284	2.493597880629685e-09	5.102808827434203
ENSG00000244754	2.5245451225350924e-09	8.843124863173209
ENSG00000198791	2.5245451225350924e-09	8.818534699238784
ENSG00000184402	2.5245451225350924e-09	8.589408597746724
ENSG00000122042	2.5245451225350924e-09	8.76471366951237
ENSG00000255200	2.5245451225350924e-09	5.987801927640634
ENSG00000255931	2.5245451225351015e-09	4.735181842456289
ENSG00000255650	2.5245451225351015e-09	5.33740334856719
ENSG00000115525	2.555866955267352e-09	8.824179960513709
ENSG00000115263	2.555866955267352e-09	2.2570325943619394
ENSG00000238061	2.5875677924181445e-09	5.996044247026696
ENSG00000165487	2.5875677924181445e-09	8.685297916434163
ENSG00000232346	2.5875677924181445e-09	7.340353516908311
ENSG00000271730	2.5875677924181445e-09	6.643269462434343
ENSG00000123600	2.5875677924181445e-09	8.740123505577941
ENSG00000136688	2.619652098083975e-09	4.606555244396601
ENSG00000129474	2.6196520980839846e-09	6.577627571825166
ENSG00000228109	2.6196520980839846e-09	7.843452579433834
ENSG00000233922	2.6521243874259836e-09	6.6663042917918816
ENSG00000188868	2.6521243874259836e-09	7.1448412893637885
ENSG00000185189	2.652124387426012e-09	8.703780600878128
ENSG00000263843	2.652124387426012e-09	6.744144014478831
ENSG00000170899	2.684989227235769e-09	8.357401874490835
ENSG00000063127	2.718251236507057e-09	7.534002255478362
ENSG00000114770	2.718251236507057e-09	8.708341179749404
ENSG00000166435	2.7519150870135086e-09	8.779097993300594
ENSG00000163482	2.751915087013528e-09	8.696588438984016
ENSG00000213971	2.751915087013528e-09	7.783073436027015
ENSG00000165752	2.785985503893088e-09	7.5177336705029045
ENSG00000119707	2.785985503893088e-09	8.897950452316989
ENSG00000137628	2.820467266237943e-09	7.9551273748251745
ENSG00000260563	2.820467266237943e-09	8.14090855381103
ENSG00000057468	2.8204672662379734e-09	6.430187291634325
ENSG00000130244	2.8204672662379734e-09	8.601241461498399
ENSG00000174844	2.8553652076914462e-09	6.802047917245522
ENSG00000105486	2.8553652076914665e-09	8.78829927402943
ENSG00000234537	2.8553652076914665e-09	3.784821538206065
ENSG00000130810	2.890684217050878e-09	7.635765753038363
ENSG00000197045	2.926429238876837e-09	8.766260570131555
ENSG00000206762	2.926429238876837e-09	3.947601280127079
ENSG00000229836	2.9264292388768473e-09	6.534032448004311
ENSG00000184785	2.9626052741092747e-09	5.566507974547219
ENSG00000202078	2.9626052741092953e-09	4.575694357300382
ENSG00000136286	2.9626052741093164e-09	8.262517115220755
ENSG00000223773	2.9992173806899627e-09	7.582755886121129
ENSG00000070961	2.9992173806899627e-09	8.847223223828946
ENSG00000138496	2.9992173806899843e-09	8.881557009694037
ENSG00000160961	3.0362706741914253e-09	8.577193638765797
ENSG00000171680	3.0362706741914253e-09	7.764148654510874
ENSG00000170915	3.0362706741914253e-09	6.920587033224046
ENSG00000152760	3.036270674191436e-09	5.1854694938936765
ENSG00000239552	3.0737703284528685e-09	3.1843567915270965
ENSG00000161692	3.0737703284528904e-09	8.032519510799592
ENSG00000225667	3.111721576222783e-09	2.2234939928787285
ENSG00000224843	3.111721576222783e-09	6.217484120086777
ENSG00000232633	3.111721576222783e-09	4.951641559592963
ENSG00000273148	3.111721576222783e-09	8.458056414406332
ENSG00000013392	3.111721576222783e-09	8.72782842361073
ENSG00000166411	3.1501297098081585e-09	8.795491435923545
ENSG00000101444	3.1501297098081585e-09	8.866168126488448
ENSG00000270116	3.1501297098081585e-09	4.187099966032105
ENSG00000258199	3.189000081730971e-09	6.186622762221025
ENSG00000182183	3.189000081730971e-09	8.418201886636815
ENSG00000273008	3.189000081730971e-09	6.486749601174795
ENSG00000138380	3.189000081730971e-09	8.600236902081035
ENSG00000263326	3.2283381053915275e-09	3.887329440364003
ENSG00000213888	3.2283381053915275e-09	6.3496115694617785
ENSG00000179133	3.2283381053915275e-09	2.901354684342878
ENSG00000144504	3.2681492557385104e-09	8.723187721753167
ENSG00000272379	3.2681492557385104e-09	8.169187793687628
ENSG00000197414	3.268149255738522e-09	3.560864817783025
ENSG00000233048	3.349213148101568e-09	3.433303069354726
ENSG00000148803	3.4322368153051855e-09	8.430577091590315
ENSG00000198799	3.4322368153051855e-09	8.5523187094883
ENSG00000188846	3.43223681530521e-09	8.922540616251414
ENSG00000054523	3.4744979253422506e-09	8.725276963574178
ENSG00000198521	3.4744979253422506e-09	6.835046679524893
ENSG00000232434	3.517266342723285e-09	7.327654773101833
ENSG00000248476	3.51726634272331e-09	5.838164873162488
ENSG00000132781	3.51726634272331e-09	8.494684084449217
ENSG00000260630	3.5605479926139156e-09	7.964856498486777
ENSG00000151657	3.5605479926139156e-09	8.358353500406224
ENSG00000198455	3.6043488673532987e-09	8.650964130569076
ENSG00000261513	3.6043488673533116e-09	4.453856440358402
ENSG00000249856	3.604348867353337e-09	2.570720934896571
ENSG00000186907	3.604348867353337e-09	5.672154812720689
ENSG00000112852	3.604348867353337e-09	6.1765511332597764
ENSG00000111863	3.604348867353337e-09	8.659418427739306
ENSG00000170209	3.604348867353337e-09	7.980832119278401
ENSG00000249584	3.648675027191763e-09	2.095707371556869
ENSG00000248275	3.648675027191789e-09	8.268109442993707
ENSG00000160867	3.648675027191789e-09	7.38206994703223
ENSG00000173698	3.693532601035362e-09	4.143439992539516
ENSG00000259479	3.693532601035362e-09	5.353359479256977
ENSG00000137310	3.693532601035362e-09	8.697592998401378
ENSG00000226352	3.738927787198599e-09	5.33601866936355
ENSG00000114573	3.738927787198625e-09	8.84057340313666
ENSG00000149124	3.784866854165489e-09	3.2614059220104115
ENSG00000188959	3.784866854165489e-09	5.31010941926135
ENSG00000233806	3.784866854165543e-09	7.738343327651005
ENSG00000063761	3.784866854165543e-09	8.261512555803392
ENSG00000183833	3.784866854165543e-09	7.600557232316728
ENSG00000223891	3.83135614135816e-09	8.429830108031707
ENSG00000125826	3.83135614135816e-09	8.821086159275334
ENSG00000118162	3.878402059913711e-09	8.30344778827616
ENSG00000102780	3.878402059913711e-09	7.5230610157991515
ENSG00000233461	3.926011093469361e-09	7.51115789380235
ENSG00000148498	3.926011093469361e-09	8.231872405297839
ENSG00000270049	4.0229448073998135e-09	6.681786898695507
ENSG00000241935	4.022944807399842e-09	7.234824974517343
ENSG00000144648	4.122210632609944e-09	5.087736828944302
ENSG00000231566	4.122210632609944e-09	3.3293837910086874
ENSG00000012660	4.122210632609944e-09	8.845676323209759
ENSG00000271780	4.122210632609944e-09	6.9135379476795435
ENSG00000121406	4.122210632609944e-09	8.259627956339163
ENSG00000137818	4.172735089240166e-09	8.93073733756289
ENSG00000134508	4.223863130218683e-09	8.448570368334428
ENSG00000203691	4.275601769374013e-09	6.204717214873494
ENSG00000187955	4.275601769374013e-09	7.091868956102437
ENSG00000267185	4.275601769374013e-09	5.300406480176411
ENSG00000101412	4.275601769374013e-09	8.543117428759462
ENSG00000257489	4.327958099621093e-09	7.01888849330842
ENSG00000169750	4.380939293824504e-09	6.523842714596929
ENSG00000167186	4.380939293824504e-09	8.237127034225749
ENSG00000147799	4.380939293824504e-09	7.529159928097964
ENSG00000136044	4.380939293824504e-09	8.740665846779766
ENSG00000254431	4.434552605669945e-09	3.451003811420193
ENSG00000100362	4.488805370545448e-09	3.5881311271690843
ENSG00000108878	4.488805370545448e-09	3.0465419546695056
ENSG00000164122	4.488805370545448e-09	5.964275976874422
ENSG00000163349	4.48880537054548e-09	8.848770124448134
ENSG00000241058	4.48880537054548e-09	8.283089041485729
ENSG00000205763	4.48880537054548e-09	7.127430713951477
ENSG00000263443	4.543705006431805e-09	2.6904808090629087
ENSG00000270006	4.5437050064318374e-09	5.949042533626126
ENSG00000102081	4.5437050064318374e-09	8.77345273202567
ENSG00000256442	4.599259014801954e-09	3.7371494675172
ENSG00000155666	4.599259014801954e-09	7.973847513984533
ENSG00000170873	4.599259014801954e-09	8.45153111308454
ENSG00000234160	4.655474981530283e-09	7.37915326038933
ENSG00000160972	4.655474981530316e-09	8.286440418582862
ENSG00000108984	4.655474981530316e-09	8.416530466647131
ENSG00000251411	4.655474981530316e-09	5.723725214904026
ENSG00000152592	4.7123605778113295e-09	3.285551995745942
ENSG00000173706	4.7123605778113295e-09	7.834448872720826
ENSG00000223344	4.7123605778113295e-09	2.5367532872765386
ENSG00000081913	4.7123605778113295e-09	7.624181272066705
ENSG00000104643	4.769923561087653e-09	8.502338464558866
ENSG00000271334	4.769923561087687e-09	2.825861038044671
ENSG00000216809	4.769923561087687e-09	5.968337810821916
ENSG00000165782	4.769923561087687e-09	8.798042895960094
ENSG00000100284	4.828171775988454e-09	8.601241461498399
ENSG00000161558	4.828171775988454e-09	8.649959571151713
ENSG00000101997	4.828171775988454e-09	8.557164053702646
ENSG00000162601	4.828171775988454e-09	8.836475042480922
ENSG00000132424	4.8871131552767405e-09	8.9102455342842
ENSG00000198056	4.8871131552767405e-09	8.40268848406073
ENSG00000251580	4.8871131552767405e-09	4.759817975865877
ENSG00000167306	4.887113155276775e-09	8.776004192062219
ENSG00000132464	4.946755720807853e-09	8.490552911434866
ENSG00000125257	4.946755720807888e-09	8.408848897053169
ENSG00000204677	5.007107584496642e-09	3.5103967360411983
ENSG00000186364	5.007107584496642e-09	8.101134149027796
ENSG00000128039	5.007107584496642e-09	8.664806113155477
ENSG00000119737	5.007107584496695e-09	7.218055059539441
ENSG00000151445	5.068176949295731e-09	8.485660256592846
ENSG00000254509	5.068176949295731e-09	5.565529175859479
ENSG00000249995	5.068176949295731e-09	2.8931231279334972
ENSG00000226235	5.068176949295731e-09	3.7550125483503365
ENSG00000178982	5.068176949295731e-09	8.897950452316989
ENSG00000270419	5.068176949295731e-09	6.72829759236094
ENSG00000258449	5.068176949295731e-09	5.278526829773355
ENSG00000273373	5.1299721101834715e-09	7.594583126998504
ENSG00000179912	5.1299721101834715e-09	8.630934545505925
ENSG00000178585	5.1299721101834715e-09	8.228844567053686
ENSG00000119979	5.192501455162655e-09	8.609980524011698
ENSG00000100416	5.192501455162655e-09	8.743217306816316
ENSG00000256087	5.2557734662695845e-09	8.761157650058456
ENSG00000100101	5.319796720593e-09	8.42936788981617
ENSG00000015171	5.319796720593e-09	8.84057340313666
ENSG00000138814	5.319796720593e-09	8.807786517890758
ENSG00000241404	5.319796720593019e-09	6.145339373911333
ENSG00000251893	5.384579891304865e-09	1.2964412421697407
ENSG00000112981	5.384579891304865e-09	4.643270311131031
ENSG00000165943	5.384579891304903e-09	8.766260570131555
ENSG00000139132	5.384579891304903e-09	8.796495995340909
ENSG00000187741	5.384579891304903e-09	8.56435621559676
ENSG00000043514	5.4501317487008754e-09	8.503680722821272
ENSG00000174111	5.4501317487008754e-09	8.336572372367103
ENSG00000221164	5.4501317487008754e-09	5.26874883807241
ENSG00000100246	5.4501317487008754e-09	8.116985250448922
ENSG00000271734	5.516461161252238e-09	4.076188977877887
ENSG00000168781	5.516461161252336e-09	8.598690001461849
ENSG00000257341	5.583577096668834e-09	5.468609137955922
ENSG00000135447	5.583577096668834e-09	4.874579203422321
ENSG00000179431	5.65148862297238e-09	6.369707432258248
ENSG00000229152	5.65148862297238e-09	8.146420758597692
ENSG00000252421	5.65148862297238e-09	2.0245420201158115
ENSG00000176473	5.7202049095818634e-09	7.8852375718286005
ENSG00000228206	5.7202049095819445e-09	2.0607706618600137
ENSG00000178980	5.789735228409833e-09	8.782654012754506
ENSG00000182986	5.789735228409875e-09	8.514428904169298
ENSG00000142208	5.789735228409875e-09	8.807244176688933
ENSG00000128699	5.860088954970012e-09	8.8774586490383
ENSG00000166922	5.860088954970054e-09	6.463731199156817
ENSG00000236643	5.860088954970054e-09	2.801407747336201
ENSG00000198920	5.93127556949667e-09	8.563813874394935
ENSG00000223843	6.0033046580755025e-09	2.8484868765720277
ENSG00000273123	6.0033046580755025e-09	4.103620101101721
ENSG00000124422	6.076185913786252e-09	8.897950452316989
ENSG00000178573	6.149929137857284e-09	8.50460515925235
ENSG00000258035	6.149929137857393e-09	4.8779301920428875
ENSG00000102606	6.149929137857393e-09	8.701229140841576
ENSG00000132849	6.224544240832487e-09	8.658618510678725
ENSG00000167522	6.224544240832487e-09	8.885655370349774
ENSG00000272668	6.224544240832531e-09	6.05684963902627
ENSG00000229862	6.300041243749339e-09	4.3532418379981515
ENSG00000255150	6.300041243749339e-09	7.938282959735286
ENSG00000158106	6.300041243749383e-09	8.750871686925969
ENSG00000156030	6.300041243749383e-09	8.861065206415349
ENSG00000058668	6.300041243749383e-09	8.853873044521235
ENSG00000164932	6.453721593186111e-09	8.686302475851527
ENSG00000168779	6.453721593186111e-09	5.11722841504443
ENSG00000138709	6.453721593186111e-09	8.865163567071086
ENSG00000119596	6.453721593186111e-09	8.80879107730812
ENSG00000125520	6.453721593186111e-09	8.76061530885663
ENSG00000006747	6.453721593186111e-09	7.142778099763545
ENSG00000107104	6.531925545031026e-09	8.906147173628463
ENSG00000148357	6.531925545031026e-09	4.8770525561185085
ENSG00000255202	6.531925545031026e-09	2.835874959020064
ENSG00000231435	6.531925545031026e-09	4.254434813042717
ENSG00000189337	6.611052609911883e-09	6.466973843326261
ENSG00000088881	6.6911133794488514e-09	6.351786026684257
ENSG00000173085	6.6911133794488514e-09	8.414183648967365
ENSG00000175416	6.6911133794488514e-09	8.740123505577941
[truncated: 3,223 more rows]
