# Supplementary material for: Machine learning predicts treatment sensitivity in multiple myeloma based on molecular and clinical information coupled with drug response
Source: PLoS One. 2021 Jul 28;16(7):e0254596. doi: 10.1371/journal.pone.0254596 (PMC8318243; doi:10.1371/journal.pone.0254596)
Supplement: S1 File — (ZIP) [file pone.0254596.s004.zip › Supplementary Material 1/t_11_14_ccnd1/selected_genes_experiment_3.csv]

gene	pvalue	entropy
ENSG00000110092	9.639271632252082e-66	8.781820179478839
ENSG00000181690	1.4034294452912158e-32	8.054938004127898
ENSG00000117519	1.431193599053964e-31	8.021644190349793
ENSG00000235501	3.149181096968924e-31	5.784868884965712
ENSG00000078725	5.165922231514372e-31	4.284153345701446
ENSG00000153064	7.067379006711627e-30	8.801267572125727
ENSG00000197119	9.706088775618217e-30	7.887425932556868
ENSG00000166268	1.4475307727022937e-29	6.64102577841767
ENSG00000105810	1.4475307727022937e-29	8.803813814452589
ENSG00000105173	1.5729907289114765e-29	8.68975566003374
ENSG00000188818	2.3040423035712734e-29	8.322038814372952
ENSG00000082512	4.9278178000856125e-28	8.6161360281319
ENSG00000207954	6.382813444779018e-28	5.817246406449116
ENSG00000249184	9.552391618502097e-28	6.602356346767237
ENSG00000185100	1.0691530522422342e-27	6.763670550109841
ENSG00000170921	1.4981664280179987e-27	8.364245377974282
ENSG00000135253	1.5223950680369996e-27	8.508714095590015
ENSG00000183023	1.703230648054266e-27	8.454053449468951
ENSG00000136152	2.7965457297316043e-27	8.833987408526543
ENSG00000255760	3.60938353866908e-27	5.841997663865384
ENSG00000110492	1.1127392333526876e-26	8.852893569053816
ENSG00000203799	1.262422527480685e-26	7.747416948003265
ENSG00000149295	2.8581324854073105e-26	5.657125494591738
ENSG00000141150	2.995589054644017e-26	5.491178375167103
ENSG00000261786	3.728852255405063e-26	8.726902484239018
ENSG00000111666	8.644088066652571e-26	8.653948349186447
ENSG00000186891	1.7881569819459307e-25	7.484663432091758
ENSG00000180573	3.207718340520125e-25	8.88461090035101
ENSG00000089169	5.234947337247626e-25	8.171509655615939
ENSG00000117461	7.43422972773154e-25	8.675941984160195
ENSG00000272899	8.396671278290387e-25	7.847724008780056
ENSG00000188859	1.0387089890117692e-24	7.259201541104843
ENSG00000119943	1.1727557210589895e-24	8.426169048603105
ENSG00000228031	1.364643171146514e-24	5.726801152182498
ENSG00000170919	1.4943869911403624e-24	8.277306088440584
ENSG00000258072	1.87470121277318e-24	6.30254363856523
ENSG00000227372	2.350713427371618e-24	8.668764530163616
ENSG00000205683	2.774180042914491e-24	7.5211816046261175
ENSG00000243587	2.946225346178977e-24	7.237814966351279
ENSG00000186056	3.2731153766815686e-24	8.430001979034445
ENSG00000257951	4.2880742450319795e-24	6.554404746321947
ENSG00000134138	4.621622247267908e-24	6.9734774223054865
ENSG00000196576	4.762127734530023e-24	8.866707244927362
ENSG00000153982	4.83395936715714e-24	7.682278292329224
ENSG00000239815	6.140624933996955e-24	6.1898144464537035
ENSG00000184083	6.518597555561217e-24	8.295599577372093
ENSG00000197183	7.455390778730426e-24	8.548611385987412
ENSG00000049319	1.544181309494569e-23	5.303287241475629
ENSG00000109046	1.89956631525008e-23	8.855981043500291
ENSG00000165891	3.326113252189955e-23	8.36473939621597
ENSG00000124222	3.425354954741147e-23	8.855981043500291
ENSG00000211448	3.8525118598960154e-23	7.612638843868076
ENSG00000166428	3.8525118598960154e-23	7.789642125827248
ENSG00000271192	3.8525118598960154e-23	5.521599834842584
ENSG00000235949	3.9094868578489406e-23	4.017766549826018
ENSG00000108405	4.661860061840786e-23	8.899427081328179
ENSG00000134243	4.800501577192788e-23	8.792546380905907
ENSG00000181619	5.241399831990838e-23	7.654222750441018
ENSG00000175505	5.397098642949257e-23	7.328000095239591
ENSG00000248991	7.335528710086896e-23	6.872162723015583
ENSG00000118971	8.866144032607518e-23	8.114111546149825
ENSG00000242866	9.128163579281816e-23	6.631945891724767
ENSG00000135916	9.817238301116483e-23	8.933690654952235
ENSG00000188153	1.0712403033501663e-22	8.110960740074123
ENSG00000196562	1.0869261399504072e-22	8.88870087990111
ENSG00000175197	1.1859326286402134e-22	8.668844489299214
ENSG00000154102	1.3514176559398595e-22	8.46477965089602
ENSG00000187824	1.8584749364085373e-22	8.369494872615341
ENSG00000205593	2.375637071201496e-22	8.725562970881034
ENSG00000155130	2.5532344343329567e-22	8.90506079810152
ENSG00000104205	2.5903003728026618e-22	8.413153653967928
ENSG00000104921	2.627898991647866e-22	7.975182117551583
ENSG00000124143	2.865108786111613e-22	5.011410180603302
ENSG00000148429	3.261214634024793e-22	8.835531145749782
ENSG00000137747	3.3084425993466157e-22	5.597268492750306
ENSG00000111752	5.704806274262433e-22	7.830204575488689
ENSG00000165801	6.21560488074989e-22	8.714836769453965
ENSG00000069869	6.96770809609634e-22	8.052530157565718
ENSG00000214097	8.75248195249098e-22	5.093334043255383
ENSG00000226823	8.87797048655074e-22	6.42084782644821
ENSG00000013619	9.005239653709313e-22	6.950646059572283
ENSG00000174099	9.134314451775003e-22	7.798975651057607
ENSG00000197497	9.807672393592861e-22	6.203087769009806
ENSG00000165548	9.807672393592861e-22	8.381826156178596
ENSG00000225857	9.94812570500306e-22	5.3342195182206895
ENSG00000164181	1.009056962174666e-21	8.749100343078021
ENSG00000196569	1.0988626275842424e-21	8.186633907606971
ENSG00000144040	1.13052147718462e-21	8.599234877811877
ENSG00000114423	1.2136730030086833e-21	8.519440297017086
ENSG00000158458	1.2310156713382011e-21	8.391278672348257
ENSG00000147606	1.378880043362662e-21	7.032134951248693
ENSG00000231711	1.378880043362662e-21	7.410790631008879
ENSG00000075290	1.3985574853672946e-21	6.318104171839311
ENSG00000058404	1.3985574853672946e-21	7.05836895379861
ENSG00000058056	1.829924503843414e-21	8.509716600693642
ENSG00000140297	1.8559621301984396e-21	6.120762563695015
ENSG00000236581	1.9091423048548965e-21	4.689771444019257
ENSG00000074657	2.3590825165252818e-21	8.876430941250804
ENSG00000165507	2.3925606816910166e-21	8.790541370698659
ENSG00000255920	2.7933285577822036e-21	3.388949908143522
ENSG00000179299	3.699421360594732e-21	7.4007828490358865
ENSG00000132965	4.0808755755876214e-21	8.371375618092936
ENSG00000151287	4.138455422305053e-21	7.705638912128274
ENSG00000188266	4.694208363952393e-21	7.963947091677357
ENSG00000258847	6.383034267708862e-21	3.896882832901969
ENSG00000075073	7.13596064593175e-21	6.9882867773671435
ENSG00000228933	7.236050314611631e-21	5.397013854702771
ENSG00000197584	9.294647404989912e-21	7.5646911534413945
ENSG00000169857	9.690063431287062e-21	8.746554100751158
ENSG00000261159	9.82553175732219e-21	7.754757023362756
ENSG00000173273	9.962873418340643e-21	8.810450036329556
ENSG00000007516	1.0678590508272382e-20	7.571810487843208
ENSG00000199933	1.082772238674183e-20	4.169341556622332
ENSG00000025039	1.113219451706595e-20	8.88461090035101
ENSG00000184990	1.209735236012302e-20	8.820173732652998
ENSG00000267868	1.3328381460565267e-20	3.4794411035922037
ENSG00000257027	1.468319770905423e-20	7.893230790352565
ENSG00000271948	1.5094715939480942e-20	6.906285397215293
ENSG00000235280	1.5094715939480942e-20	5.680698969487567
ENSG00000078177	1.662691965606195e-20	8.842167367626747
ENSG00000207146	2.0447299928517002e-20	3.8570203583850193
ENSG00000251249	2.2515676756137276e-20	4.618937140519046
ENSG00000242021	2.3143754768453464e-20	5.475968420149887
ENSG00000101638	2.3143754768453464e-20	5.341596824271327
ENSG00000156738	2.513383630977478e-20	7.8109286614493865
ENSG00000182742	2.80527399209045e-20	7.10331102101046
ENSG00000230516	3.0880209841325024e-20	3.1999780092175314
ENSG00000145194	3.1306499794860543e-20	8.469819310296247
ENSG00000162989	3.3070643904221586e-20	7.049538618112599
ENSG00000135324	3.8445117880180886e-20	3.169108575930913
ENSG00000260027	4.288799688771084e-20	7.05666035992906
ENSG00000078098	4.347789970166968e-20	6.027074118379125
ENSG00000180447	4.718962488675006e-20	7.353645087473899
ENSG00000124795	4.783800439840548e-20	8.227480877854491
ENSG00000150667	5.191746000881622e-20	6.876250081303753
ENSG00000071909	5.335229085225927e-20	6.391125520381062
ENSG00000119688	5.408434159318747e-20	8.699479356357182
ENSG00000231607	5.482632388128198e-20	8.056215834987713
ENSG00000256164	5.634061755083866e-20	3.575934608035072
ENSG00000112531	5.868993178009633e-20	8.876430941250804
ENSG00000205106	6.633477872590046e-20	4.886617899243023
ENSG00000168916	6.816300104129674e-20	8.192486316865812
ENSG00000081181	7.496291693126006e-20	6.368354834754968
ENSG00000260296	7.598757407102311e-20	7.268308646962967
ENSG00000171931	8.132230282061981e-20	4.275727823950783
ENSG00000140474	8.243286630095656e-20	8.90506079810152
ENSG00000272156	8.243286630095656e-20	5.67510451301023
ENSG00000175106	8.82146351556143e-20	8.405382142598235
ENSG00000118402	9.06380334924888e-20	7.988575006823679
ENSG00000133872	1.204141685438023e-19	8.92142071630193
ENSG00000047597	1.253918322342804e-19	8.7562777970746
ENSG00000133121	1.4349935085750902e-19	8.41147713235559
ENSG00000259372	1.5349941386497973e-19	6.724687114696125
ENSG00000099814	1.7095076249947888e-19	8.727106708104273
ENSG00000234184	1.779888907742042e-19	8.706452586488506
ENSG00000137309	1.8782043421280352e-19	8.854437306277056
ENSG00000144229	1.8782043421280352e-19	7.3382930710990655
ENSG00000136161	2.177114926953208e-19	8.813537510776033
ENSG00000272121	2.391334860833997e-19	7.009211126533331
ENSG00000165804	2.391334860834031e-19	8.203943505657502
ENSG00000231305	2.626368035351764e-19	7.949255175429842
ENSG00000152380	2.661757338207672e-19	7.053835663579189
ENSG00000005379	2.845898561691409e-19	8.406180423836606
ENSG00000250122	2.9230317605386916e-19	6.686868818018842
ENSG00000254030	2.9623696588846713e-19	6.488964658472228
ENSG00000198963	3.042621989000876e-19	6.921388149651412
ENSG00000169116	3.209628428177625e-19	8.90506079810152
ENSG00000267243	3.385690054838654e-19	7.511267167602805
ENSG00000256594	3.47726707432659e-19	8.232910370762575
ENSG00000182185	3.5239694208889657e-19	7.422882037165338
ENSG00000152520	3.5239694208889657e-19	8.805357551675828
ENSG00000069493	3.619241909218773e-19	8.447905634458094
ENSG00000189233	3.868705348541797e-19	8.793087613025522
ENSG00000255353	4.1905764877161813e-19	5.604954616334114
ENSG00000172766	4.419718601055577e-19	8.692843134480217
ENSG00000187837	4.723626416722533e-19	8.92142071630193
ENSG00000164077	4.78684144678357e-19	8.595144898261776
ENSG00000119280	4.850892470929247e-19	8.104088860620058
ENSG00000165102	4.850892470929247e-19	8.73428416210085
ENSG00000132640	5.253375994176242e-19	8.876430941250804
ENSG00000237857	5.394736932837484e-19	7.819629772673373
ENSG00000130592	5.764797775587493e-19	8.90506079810152
ENSG00000206077	5.998761860054686e-19	7.913964871103929
ENSG00000260001	6.07881621442767e-19	6.15406393576965
ENSG00000145214	6.939748148612056e-19	8.732740424877614
ENSG00000233266	7.125870246288406e-19	4.981758910264542
ENSG00000162642	8.80364753079737e-19	8.565512536307434
ENSG00000188906	8.80364753079737e-19	8.794090118129148
ENSG00000250541	9.159131191129632e-19	4.314257265240723
ENSG00000223914	1.0177925296161825e-18	3.2117050800795304
ENSG00000136928	1.1763798784476216e-18	4.102709088799296
ENSG00000260725	1.2237146425972093e-18	6.315384607798951
ENSG00000121797	1.272930439265258e-18	8.3118267111834
ENSG00000232022	1.3773031458002331e-18	5.4604040618535965
ENSG00000188811	1.3955022847305328e-18	8.819171227549372
ENSG00000153233	1.4326163126320936e-18	4.969371796136667
ENSG00000205056	1.6548638795430385e-18	7.604325665742186
ENSG00000100368	1.6766822258619923e-18	8.899427081328179
ENSG00000249348	1.6766822258620162e-18	7.673584572576725
ENSG00000183317	1.861771652968469e-18	8.46477965089602
ENSG00000169432	1.8862829667737113e-18	8.573745320661143
ENSG00000167619	1.9362659907260155e-18	6.36568030894285
ENSG00000130751	1.9875570904153007e-18	7.387471613712172
ENSG00000249042	2.0401900596520107e-18	7.754133011413563
ENSG00000221988	2.067020540873797e-18	8.277049039321827
ENSG00000164741	2.206491174584251e-18	8.119708617176862
ENSG00000205293	2.235481038226594e-18	5.845802027448456
ENSG00000008226	2.2648471166534737e-18	8.602863584377966
ENSG00000103021	2.2648471166534737e-18	6.334748939516735
ENSG00000137501	2.294594230138463e-18	8.395658446274792
ENSG00000027869	2.48135635818458e-18	6.573569502753258
ENSG00000132952	2.939063552555925e-18	8.72456046577741
ENSG00000205832	3.2611951044705755e-18	5.627262720428079
ENSG00000120798	3.618156202334662e-18	8.695930608926693
ENSG00000021826	3.761741905702139e-18	7.992505509051918
ENSG00000138109	3.9109532440053146e-18	2.8492717347056895
ENSG00000198353	3.9109532440053146e-18	5.163608635118661
ENSG00000223949	4.013659891508796e-18	4.71671853855057
ENSG00000107779	4.451809283848858e-18	8.489523752061888
ENSG00000189419	5.001365228349909e-18	5.957363218546056
ENSG00000255438	5.132305602821326e-18	6.359214957241973
ENSG00000115524	5.474654203355955e-18	8.925510695852033
ENSG00000002586	5.474654203355955e-18	8.232469177774389
ENSG00000239704	5.61782365386989e-18	6.687361833691114
ENSG00000226237	6.3092123797057566e-18	7.129274696045677
ENSG00000266411	6.55784860965459e-18	4.1589145509217005
ENSG00000166104	6.728956776099021e-18	5.643923182163476
ENSG00000205659	7.26917822150846e-18	8.661667035302637
ENSG00000179314	7.75190940585048e-18	6.762147409348799
ENSG00000117971	7.852187803997567e-18	4.363313899349279
ENSG00000185686	8.160772624950139e-18	7.479567773489482
ENSG00000091490	8.266271927501671e-18	8.925510695852033
ENSG00000247134	1.0020247504463487e-17	7.362328142043413
ENSG00000197776	1.028029878188683e-17	8.266038654893904
ENSG00000261231	1.1244057440779232e-17	6.05531299914805
ENSG00000100167	1.1244057440779232e-17	7.7636057251813195
ENSG00000152487	1.138882954199132e-17	6.86612961518845
ENSG00000256757	1.1388829541991481e-17	4.333342006236955
ENSG00000126217	1.1986552530641065e-17	7.671782507008037
ENSG00000205078	1.2296924982597853e-17	7.590992311711889
ENSG00000076662	1.3619766117089774e-17	8.929600675402133
ENSG00000108852	1.3619766117089774e-17	7.365920857482739
ENSG00000169026	1.3619766117089774e-17	7.493825213049855
ENSG00000116141	1.5670728282852705e-17	5.664718936594611
ENSG00000131759	1.6489781071007202e-17	8.69538937680708
ENSG00000179862	1.779822146588626e-17	6.544067992770003
ENSG00000080947	1.8966481006156588e-17	7.487354740802622
ENSG00000216990	1.9454700873436684e-17	4.842480655548479
ENSG00000185567	1.9955323622429497e-17	4.974511005753994
ENSG00000171552	1.9955323622429497e-17	8.88870087990111
ENSG00000164483	2.3834062222001232e-17	7.696092243456466
ENSG00000124196	2.4757403632477893e-17	2.8114549499849333
ENSG00000235217	2.6375391403830093e-17	6.982481801969177
ENSG00000231969	2.671129794661453e-17	4.039605345517598
ENSG00000178922	2.993087594421651e-17	8.617679765355138
ENSG00000198890	3.031143912586213e-17	8.210659686670068
ENSG00000123901	3.031143912586213e-17	6.613653110282844
ENSG00000186369	3.069677781392725e-17	4.202060841588077
ENSG00000144671	3.1882041643769864e-17	4.616691508089894
ENSG00000183955	3.2697198171109936e-17	8.723016728554171
ENSG00000135248	3.3112456784518694e-17	5.42090858852662
ENSG00000164556	3.3112456784518694e-17	7.401627909215654
ENSG00000134899	3.526811968935589e-17	8.591054918711674
ENSG00000178184	3.571558775958173e-17	7.2380963586705365
ENSG00000185024	4.000340792657756e-17	8.644765884982615
ENSG00000114115	4.102316737176081e-17	6.248693897297966
ENSG00000230852	4.154262598320016e-17	2.1340617131028488
ENSG00000164620	4.314026873782089e-17	8.468408357462108
ENSG00000269001	4.3686175206669625e-17	5.40695143471326
ENSG00000221968	4.3686175206669625e-17	8.626320997439356
ENSG00000079335	4.423889853742932e-17	8.290427133582766
ENSG00000104093	4.536513262610286e-17	8.687209417706876
ENSG00000156650	5.2741720129393526e-17	8.825807449426337
ENSG00000163536	5.978367442062212e-17	8.727106708104273
ENSG00000231473	6.444609943691977e-17	5.817281727054575
ENSG00000182054	6.444609943691977e-17	8.900970818551418
ENSG00000271133	6.775189199441419e-17	7.6351781941490655
ENSG00000184381	7.122490841626354e-17	8.747556605854784
ENSG00000118242	7.212025941397771e-17	7.789053342244488
ENSG00000119900	7.302671517212002e-17	8.798180097679248
ENSG00000101605	7.487348585824952e-17	7.383170356410545
ENSG00000131773	7.676632673781042e-17	6.653766913590232
ENSG00000135469	7.96944557751521e-17	8.45454185633506
ENSG00000120686	8.069477886001806e-17	8.90506079810152
ENSG00000101353	8.588526200278338e-17	7.886441704090669
ENSG00000103260	8.588526200278338e-17	8.288777745852522
ENSG00000187037	8.915625781607083e-17	4.98762790180797
ENSG00000138964	9.849199920954362e-17	8.489860760316246
ENSG00000188636	1.0879095780291667e-16	8.121388584090338
ENSG00000250978	1.1152746043510555e-16	3.671616479518268
ENSG00000112182	1.14331854048877e-16	8.571146253080775
ENSG00000138604	1.186693829426892e-16	8.602322352258355
ENSG00000264469	1.2626215063971402e-16	6.507666032389111
ENSG00000107295	1.343338024542015e-16	3.3187172364638164
ENSG00000178852	1.4115585606321252e-16	8.310310107842257
ENSG00000271614	1.483194730483777e-16	8.511801570036493
ENSG00000115649	1.5392644260668327e-16	8.836533650853408
ENSG00000120256	1.5584150330583575e-16	8.285329037553458
ENSG00000240907	1.7203233477606212e-16	4.7362576100634115
ENSG00000267312	1.7633270633630908e-16	6.211772177890573
ENSG00000169684	1.8525405087729008e-16	6.338108703029292
ENSG00000095110	1.8755307376040165e-16	8.174515367568418
ENSG00000227895	1.9462034361710165e-16	5.330796946715148
ENSG00000229196	2.4288650788931743e-16	5.360862958934228
ENSG00000110169	2.4892932733168667e-16	6.409405672901596
ENSG00000198718	2.5512038440856093e-16	8.702025598684045
ENSG00000126775	2.5512038440856093e-16	8.680111922845898
ENSG00000006116	2.7127029358741075e-16	3.9156246784681397
ENSG00000273338	2.7461924450893335e-16	8.452998119111824
ENSG00000070886	2.746192445089373e-16	5.739653891639331
ENSG00000205664	2.955864752695621e-16	7.960312773735689
ENSG00000185347	2.955864752695621e-16	8.276356408590463
ENSG00000260992	2.992313039262132e-16	5.955429724442949
ENSG00000250462	3.0292045217186124e-16	8.245792981008648
ENSG00000125648	3.0665445111424715e-16	8.854437306277056
ENSG00000232298	3.340942111526269e-16	3.200773686932969
ENSG00000108924	3.340942111526269e-16	7.304149403369206
ENSG00000106948	3.3820690325443407e-16	8.819171227549372
ENSG00000168734	3.3820690325443407e-16	8.098863591577228
ENSG00000259594	3.595312380403441e-16	6.5984685034136445
ENSG00000246089	3.6395255956518333e-16	7.914834591818455
ENSG00000204682	3.8218040814344007e-16	3.7896443825494575
ENSG00000268592	4.013079314958206e-16	4.385009452160522
ENSG00000155846	4.1627021685470987e-16	8.739917878874191
ENSG00000164070	4.3707866227783087e-16	8.076632987480549
ENSG00000139318	4.4243903296563735e-16	8.909150777651623
ENSG00000233080	4.4243903296563735e-16	5.150711428377416
ENSG00000261889	4.533549981768868e-16	5.288414133391803
ENSG00000102710	4.589121463473765e-16	8.700818869715166
ENSG00000114023	4.7022872652284715e-16	8.757280302178225
ENSG00000047365	4.818203974204088e-16	8.616597301115913
ENSG00000149177	4.936937468970005e-16	8.474299123354207
ENSG00000181513	4.936937468970005e-16	8.76700399850167
ENSG00000259959	4.936937468970005e-16	8.254771221347223
ENSG00000178026	5.310720968583113e-16	7.242852535371175
ENSG00000173200	5.310720968583113e-16	8.627864734662593
ENSG00000242247	6.218953646298518e-16	8.874887204027566
ENSG00000149506	6.371653916965314e-16	6.117713131636071
ENSG00000181381	6.449384442930777e-16	8.30069206202582
ENSG00000178878	6.528049785035472e-16	8.146888015821327
ENSG00000166407	6.76976611667482e-16	3.219084337520863
ENSG00000181192	7.020302365918962e-16	8.785910159028942
ENSG00000168661	7.020302365919062e-16	7.830066179724007
ENSG00000164466	7.192382544829061e-16	8.817627490326135
ENSG00000244607	7.549113602009116e-16	5.388163334405398
ENSG00000213626	7.733964649149048e-16	6.984322757453423
ENSG00000120896	7.82805649283855e-16	8.491812945269995
ENSG00000182508	7.923276736388896e-16	6.809853792367993
ENSG00000162739	7.923276736389009e-16	8.80381381445259
ENSG00000257241	7.923276736389009e-16	3.2557561949965037
ENSG00000181544	8.215841953329962e-16	7.267072980753594
ENSG00000272256	8.62255320311307e-16	8.102953571127332
ENSG00000242444	8.833288532368197e-16	3.860646493128076
ENSG00000136295	9.382597587985256e-16	8.346498732537968
ENSG00000110324	9.496433692507566e-16	8.818629995429761
ENSG00000185133	1.0332314876044396e-15	6.739572596111067
ENSG00000156299	1.0332314876044544e-15	8.681832750052292
ENSG00000160293	1.0457501210196963e-15	8.152627383101674
ENSG00000228541	1.110621185585992e-15	6.0014539027088984
ENSG00000241852	1.110621185585992e-15	7.602782363155531
ENSG00000061455	1.1376663200492812e-15	6.451908494878311
ENSG00000272267	1.1653604348564606e-15	6.2120134682004995
ENSG00000251168	1.2375365329396896e-15	4.687566799768702
ENSG00000187527	1.2375365329396896e-15	3.035534049461506
ENSG00000162510	1.3141151282061581e-15	7.2208490052662695
ENSG00000104765	1.329982135592899e-15	8.794631350248759
ENSG00000186198	1.329982135592899e-15	4.234961399218309
ENSG00000165066	1.3622847907406683e-15	4.902245352488899
ENSG00000003147	1.3787248895737977e-15	8.569602515857536
ENSG00000179456	1.3787248895737977e-15	8.548611385987414
ENSG00000226386	1.3787248895737977e-15	4.425392032073927
ENSG00000122188	1.3953605127886215e-15	8.90506079810152
ENSG00000208028	1.4464635631748867e-15	7.505264462789337
ENSG00000263931	1.4639044515735937e-15	2.6828281332561548
ENSG00000226329	1.481552582447244e-15	6.534384040447295
ENSG00000145349	1.5174803005349269e-15	8.844713609953612
ENSG00000232912	1.5357648223509761e-15	6.061923664353436
ENSG00000196092	1.5357648223509761e-15	8.196661866927094
ENSG00000141556	1.611099568012816e-15	8.768547735724908
ENSG00000236423	1.6304953340657804e-15	7.407024319280841
ENSG00000040487	1.6699798611785957e-15	8.388072544547702
ENSG00000070882	1.7104064586209246e-15	8.779273937151977
ENSG00000205581	1.7517972573875419e-15	8.90506079810152
ENSG00000107864	1.8596425169384737e-15	8.564971304187821
ENSG00000236719	1.974025320468831e-15	5.614158535565458
ENSG00000200959	2.2506352763379557e-15	3.8819221190846362
ENSG00000273079	2.2775988948229646e-15	5.584654247062723
ENSG00000146147	2.3324846915705344e-15	6.5554240625036195
ENSG00000117242	2.3886734430114217e-15	7.96045116950037
ENSG00000052126	2.3886734430114217e-15	7.181697883689644
ENSG00000186827	2.3886734430114217e-15	7.754348575632248
ENSG00000086619	2.4172659153036395e-15	8.843711104849987
ENSG00000170989	2.4172659153036395e-15	6.725650713639226
ENSG00000100024	2.475466411273951e-15	5.64503439677756
ENSG00000187944	2.505082311273714e-15	3.3786188853423464
ENSG00000179476	2.5050823112737497e-15	8.291865220298998
ENSG00000234380	2.787830668989055e-15	5.253073490615684
ENSG00000047230	2.854812063503257e-15	8.354217418654159
ENSG00000140682	2.854812063503257e-15	5.739865440266035
ENSG00000122417	2.854812063503257e-15	8.785910159028942
ENSG00000148468	3.0292819137083742e-15	7.373091779681039
ENSG00000237594	3.3305244519965497e-15	4.635289861061806
ENSG00000197565	3.330524451996597e-15	7.910137552048166
ENSG00000183291	3.410333970347357e-15	8.900970818551418
ENSG00000266893	3.450942403863794e-15	5.114995643710661
ENSG00000204616	3.450942403863794e-15	5.354530801101083
ENSG00000259466	3.618194937094904e-15	2.9744147723436787
ENSG00000111328	3.748851634439827e-15	8.111807546736248
ENSG00000183695	3.977017547567477e-15	4.381513255301508
ENSG00000125827	3.977017547567533e-15	8.831441166199681
ENSG00000261400	4.072067276098587e-15	3.3532516230161598
ENSG00000187079	4.26893045976188e-15	7.136929427845856
ENSG00000254343	4.422703097657674e-15	8.265887256282152
ENSG00000261597	4.5282366405826994e-15	8.593396937173281
ENSG00000153179	4.91751367509954e-15	8.613589785805035
ENSG00000171502	4.91751367509954e-15	8.719725030242438
ENSG00000105894	4.9757509442031285e-15	7.30029385021333
ENSG00000167861	5.034667532815798e-15	8.896880839001316
ENSG00000173175	5.034667532815869e-15	7.5461409324254465
ENSG00000148200	5.277284397342594e-15	6.992547842796393
ENSG00000265666	5.339716350667813e-15	6.2036276404531865
ENSG00000122787	5.339716350667813e-15	7.602149949149161
ENSG00000121743	5.4028757606736635e-15	4.043940794657548
ENSG00000132780	5.4667709700554444e-15	8.850347326726952
ENSG00000116117	5.797582647319267e-15	7.5727072248375595
ENSG00000141401	5.866073192525273e-15	8.298811316548226
ENSG00000128165	5.935360629838952e-15	8.775183957601874
ENSG00000120699	6.0054540845603274e-15	8.62531849233573
ENSG00000117114	6.0054540845603274e-15	7.228475474559251
ENSG00000187258	6.2940742041714895e-15	2.678914347748711
ENSG00000169239	6.368338262172412e-15	8.251142514781135
ENSG00000166321	6.443465287623482e-15	7.838036303583377
ENSG00000197872	6.443465287623482e-15	8.847801084400087
ENSG00000162267	7.16010762706445e-15	6.6391498169506376
ENSG00000235169	7.503292275305585e-15	7.173617588470185
ENSG00000101194	7.591589298133364e-15	8.891247122227975
ENSG00000224863	7.680909552762151e-15	2.425834065980605
ENSG00000181045	7.771264707943526e-15	8.454798905453819
ENSG00000141736	7.771264707943526e-15	7.953933600977481
ENSG00000181656	7.862666563272864e-15	6.053020469769393
ENSG00000238164	8.335798669945308e-15	8.17665316216477
ENSG00000258458	8.335798669945308e-15	6.0884014335721455
ENSG00000187105	8.433736028489085e-15	5.763457629909896
ENSG00000167393	8.532806471025155e-15	8.570605020961164
ENSG00000251535	8.633022897116037e-15	2.871115543440978
ENSG00000165516	9.1517564623352e-15	8.854437306277056
ENSG00000162430	9.929904116580402e-15	8.701023093580421
ENSG00000179454	1.0046260106502937e-14	8.681575700933536
ENSG00000130595	1.0046260106502937e-14	5.799450840907679
ENSG00000088970	1.0163958581241806e-14	8.708200547577
ENSG00000231999	1.0648484694581274e-14	7.975932847326809
ENSG00000229855	1.089920707236836e-14	5.312910125478352
ENSG00000110841	1.1155740847591338e-14	7.981413019964857
ENSG00000120616	1.1155740847591338e-14	8.810991268449168
ENSG00000170745	1.1286228301423723e-14	7.994826312579848
ENSG00000234324	1.1418218523988983e-14	4.549379850243445
ENSG00000099917	1.1418218523988983e-14	8.73019418255075
ENSG00000236345	1.1418218523989146e-14	4.42024040734787
ENSG00000117322	1.210131381042572e-14	7.870980443845278
ENSG00000131127	1.297430187767739e-14	8.208113444343205
ENSG00000238086	1.3125709222664631e-14	5.453491148845854
ENSG00000135898	1.3278856096715299e-14	7.088911310629464
ENSG00000168826	1.3278856096715299e-14	8.14419037488271
ENSG00000107959	1.343376216130645e-14	8.828353691753202
ENSG00000144445	1.3590447296360903e-14	8.65857956085616
ENSG00000102531	1.3590447296360903e-14	8.92142071630193
ENSG00000232070	1.4569059992223476e-14	5.189678551631511
ENSG00000225135	1.4569059992223476e-14	6.695789254351755
ENSG00000221817	1.473877411478158e-14	8.437640706015038
ENSG00000175395	1.4910434502661153e-14	8.274964069978976
ENSG00000140750	1.5437314041249593e-14	8.519981529136697
ENSG00000066455	1.5616981501373648e-14	8.799723834902487
ENSG00000198400	1.598251514637753e-14	5.894863975267306
ENSG00000032219	1.598251514637753e-14	8.725562970881034
ENSG00000124785	1.7329460237765662e-14	7.252174687928969
ENSG00000232533	1.7329460237765662e-14	6.838513097237662
ENSG00000109906	1.753078823226993e-14	4.888932737066369
ENSG00000183090	1.8572486802509695e-14	5.191730418386748
ENSG00000176208	1.8788023583323017e-14	8.255418103973842
ENSG00000236841	1.900602254023054e-14	3.5584432464539715
ENSG00000183831	1.922651133843091e-14	6.374482599782384
ENSG00000104219	1.9675070650277604e-14	8.78336391670208
ENSG00000132677	2.0133929010151963e-14	3.5234230179478496
ENSG00000258733	2.0367292801676422e-14	7.464858685530005
ENSG00000179588	2.084203735409805e-14	8.292326493283012
ENSG00000258443	2.108347819330581e-14	3.3453561628710706
ENSG00000136156	2.1327672012668136e-14	8.917330736751827
ENSG00000180817	2.1574649685651017e-14	8.892790859451214
ENSG00000173253	2.2852400450427563e-14	8.223466594235317
ENSG00000236772	2.2852400450427888e-14	4.384271019598578
ENSG00000259728	2.311674890140443e-14	5.644818545836884
ENSG00000171813	2.4767235969914534e-14	8.525615245910037
ENSG00000164989	2.5342763927575794e-14	7.160563402565168
ENSG00000110876	2.7779468128097885e-14	8.88870087990111
ENSG00000224215	2.80998267869814e-14	2.8649114599045378
ENSG00000171450	2.8751492303075614e-14	3.2622151601423997
ENSG00000185950	2.9418028174167144e-14	7.663633381793856
ENSG00000152670	2.941802817416777e-14	4.722950511069037
ENSG00000168268	3.009976801949825e-14	8.880520920800906
ENSG00000160678	3.044644569463222e-14	7.176686448694009
ENSG00000249453	3.187289117213545e-14	5.679143754683719
ENSG00000169302	3.187289117213545e-14	5.396990544957523
ENSG00000196628	3.223965883780174e-14	8.900970818551418
ENSG00000171792	3.2610579774070416e-14	8.576700010718517
ENSG00000144847	3.2610579774070416e-14	8.533966683617821
ENSG00000224005	3.2610579774070416e-14	6.384308499406457
ENSG00000232788	3.2985700227359474e-14	8.087933166284905
ENSG00000212743	3.374872720565707e-14	4.744000550852256
ENSG00000272323	3.532726703804563e-14	5.426417876141441
ENSG00000232712	3.573312219845341e-14	5.620909738587036
ENSG00000242338	3.573312219845341e-14	7.804866416949704
ENSG00000164619	3.6558648013599156e-14	6.71540177202122
ENSG00000249307	3.783224886247038e-14	6.020450176013186
ENSG00000223878	3.91494923454193e-14	6.121678650304024
ENSG00000139687	4.051184830418997e-14	8.88461090035101
ENSG00000197520	4.051184830418997e-14	5.971313478907835
ENSG00000188112	4.144589590134144e-14	5.189808918737096
ENSG00000272259	4.1920835189845884e-14	5.437670637404024
ENSG00000172379	4.2401129559092564e-14	8.4280557430415
ENSG00000178741	4.2886838372453926e-14	8.892790859451214
ENSG00000170231	4.539872245668026e-14	4.814328565556953
ENSG00000117280	4.591820125219407e-14	8.780276442255602
ENSG00000169071	4.591820125219407e-14	8.467083312724371
ENSG00000140538	4.591820125219407e-14	6.118312330285137
ENSG00000065357	4.697476901289499e-14	8.744007858424295
ENSG00000231226	4.8604627661943405e-14	2.621115283302738
ENSG00000101577	4.8604627661943405e-14	8.508714095590015
ENSG00000160588	4.972198492349047e-14	8.60895857413532
ENSG00000067191	5.02901039924675e-14	7.449823812067331
ENSG00000117090	5.02901039924675e-14	8.8723409617007
ENSG00000061936	5.144557210864939e-14	8.813537510776033
ENSG00000237289	5.262715454569473e-14	4.380932938339019
ENSG00000151790	5.444976493485049e-14	7.318216827349212
ENSG00000144589	5.507099536366061e-14	8.69538937680708
ENSG00000132478	5.507099536366061e-14	8.716380506677204
ENSG00000232874	5.633445213847247e-14	5.130507857613378
ENSG00000088451	5.633445213847327e-14	8.483969994424147
ENSG00000173801	5.697683319481101e-14	8.178678252367849
ENSG00000147535	5.961921957366248e-14	8.909150777651623
ENSG00000224287	5.96192195736629e-14	7.470215107525478
ENSG00000137806	6.029843553352574e-14	8.752187817524499
ENSG00000141682	6.309226600441823e-14	8.62323352299288
ENSG00000253734	6.38103914362618e-14	5.520978132807409
ENSG00000113269	6.453655769286278e-14	8.71529804243798
ENSG00000156427	6.527085326960657e-14	5.749594449608961
ENSG00000171189	6.601336761832778e-14	5.676442201906399
ENSG00000116497	6.75234152822581e-14	8.836533650853408
ENSG00000261485	6.82911323751917e-14	6.457506273394935
ENSG00000261418	6.985241999411042e-14	8.5240715086868
ENSG00000116147	6.985241999411042e-14	5.389538559577695
ENSG00000119326	7.144881321791569e-14	8.569061283737923
ENSG00000267913	7.226041617840005e-14	5.123594067761712
ENSG00000215481	7.226041617840057e-14	5.827098458249032
ENSG00000273301	7.30810877262199e-14	6.316456717433082
ENSG00000135144	7.39109274532185e-14	5.760508007136628
ENSG00000032742	7.39109274532185e-14	8.00968232271335
ENSG00000114270	7.732399781847335e-14	8.359105679442631
ENSG00000163328	7.73239978184739e-14	8.832443671303306
ENSG00000147408	7.820121030832338e-14	8.8723409617007
ENSG00000203724	7.820121030832338e-14	7.3016911595190725
ENSG00000140688	7.998510869702297e-14	8.839621125299884
ENSG00000261888	8.089201045672742e-14	4.201768976850372
ENSG00000155792	8.367384569602435e-14	8.835531145749782
ENSG00000172554	8.462187427595225e-14	4.225337454117623
ENSG00000181163	8.462187427595225e-14	8.933690654952235
ENSG00000176731	8.462187427595225e-14	8.691299397256978
ENSG00000133119	8.462187427595225e-14	8.252766211139972
ENSG00000257954	8.558046771648906e-14	6.7461599351313115
ENSG00000166143	8.654974172305227e-14	6.61247073726282
ENSG00000205542	8.852080048998166e-14	8.8682509821506
ENSG00000259343	8.852080048998166e-14	7.756670514098027
ENSG00000148824	9.053600134095658e-14	8.082432233900667
ENSG00000168528	9.259631558469104e-14	7.818700172819079
ENSG00000094631	9.364369948739115e-14	8.843711104849987
ENSG00000181026	9.364369948739115e-14	8.874887204027566
ENSG00000007392	9.364369948739115e-14	8.852893569053816
ENSG00000167978	9.470273550969634e-14	8.925510695852033
ENSG00000134709	9.470273550969634e-14	8.776727694825112
ENSG00000173208	1.001772041205651e-13	8.692843134480217
ENSG00000135686	1.0245312163145332e-13	8.695930608926693
ENSG00000267593	1.0477988187949669e-13	4.4305930137409515
ENSG00000115159	1.1082660166321847e-13	8.762914018951568
ENSG00000256436	1.1082660166321847e-13	4.7049588019077495
ENSG00000188107	1.1207649846082771e-13	8.412559596594814
ENSG00000176399	1.1853696917695566e-13	6.606711533892227
ENSG00000129757	1.1853696917695566e-13	7.933373789515292
ENSG00000113600	1.1853696917695566e-13	3.6181443247722016
ENSG00000199709	1.212225066800872e-13	3.2727939070324057
ENSG00000251009	1.225876271163632e-13	4.975358332026319
ENSG00000257261	1.225876271163632e-13	7.8150126920386835
ENSG00000122965	1.2396786510565932e-13	8.74092038397782
ENSG00000198535	1.2820093810654453e-13	5.526184746336326
ENSG00000109944	1.3257609717915454e-13	7.783436970056121
ENSG00000196090	1.3257609717915454e-13	5.812199825795135
ENSG00000179520	1.340668634766531e-13	5.079562807499794
ENSG00000114631	1.340668634766531e-13	7.978316468290761
ENSG00000213999	1.3557411349279722e-13	6.021475162180642
ENSG00000118473	1.417715609458997e-13	5.516351140053023
ENSG00000163815	1.417715609458997e-13	5.598031045619575
ENSG00000107816	1.417715609459007e-13	8.593139888054525
ENSG00000122481	1.449739344993248e-13	7.620381755582499
ENSG00000131386	1.482474221935356e-13	6.243843313920398
ENSG00000268842	1.4991131729639917e-13	2.5250811648734293
ENSG00000238062	1.532943950011122e-13	3.110122227733684
ENSG00000254944	1.5675252725127413e-13	5.426834039290984
ENSG00000232224	1.602873495353038e-13	6.907871460504629
ENSG00000267194	1.6028734953530494e-13	7.339613056700074
ENSG00000219626	1.7136884043720604e-13	7.70044638834312
ENSG00000147027	1.7136884043720604e-13	4.767751361243407
ENSG00000155111	1.7136884043720604e-13	8.415105838921678
ENSG00000120093	1.7522748822481392e-13	7.267537382004425
ENSG00000134698	1.8525183506340329e-13	8.679570690726283
ENSG00000124406	1.8732333908179532e-13	8.814540015879658
ENSG00000258559	1.894176165446284e-13	6.220886606011233
ENSG00000169641	1.9153491338013428e-13	8.492354177389608
ENSG00000187653	1.936754781226737e-13	6.8477121953003275
ENSG00000176532	2.0023930479846114e-13	8.550867833937843
ENSG00000198169	2.0473620500670548e-13	8.695930608926693
ENSG00000150281	2.0702174580210962e-13	5.716373206814631
ENSG00000100564	2.093323695256784e-13	8.653948349186447
ENSG00000226833	2.093323695256784e-13	4.811807510782196
ENSG00000157680	2.093323695256799e-13	8.417447857383285
ENSG00000256948	2.1166834655883563e-13	8.38924091688333
ENSG00000134339	2.188311444069309e-13	4.365474301184783
ENSG00000227946	2.2127129613745665e-13	7.379364559861299
ENSG00000127418	2.2127129613745665e-13	8.72456046577741
ENSG00000267731	2.2623213372891533e-13	6.154781958586795
ENSG00000163249	2.28753398615637e-13	8.662669540406263
ENSG00000107438	2.3387909114272655e-13	8.810991268449168
ENSG00000189362	2.3387909114272655e-13	8.598773604827864
ENSG00000228649	2.364841163482775e-13	7.755014072481514
ENSG00000105855	2.3648411634827915e-13	7.699365579847642
ENSG00000259527	2.391176644875077e-13	6.268260334172642
ENSG00000260123	2.391176644875077e-13	3.381209340671314
ENSG00000166483	2.4178004228534685e-13	8.493897914612846
ENSG00000179899	2.471925299712569e-13	5.157548531862866
ENSG00000135074	2.471925299712569e-13	8.892790859451214
ENSG00000087008	2.5553533994658773e-13	8.339111443300554
ENSG00000182050	2.6125037032024965e-13	7.115989491289543
ENSG00000167114	2.64154822946621e-13	8.727106708104273
ENSG00000026103	2.64154822946621e-13	7.758728349558784
ENSG00000272717	2.6709101547433964e-13	6.064652473339215
ENSG00000148584	2.7305998635846783e-13	5.052071785303469
ENSG00000260253	2.7609345678052717e-13	3.1390393108768984
ENSG00000196199	2.8226012514984997e-13	8.821717469876237
ENSG00000166295	2.8226012514984997e-13	8.851891063950191
ENSG00000100105	3.0492869441233857e-13	8.637588430986037
ENSG00000258647	3.0830984669653607e-13	4.483488068608955
ENSG00000197217	3.222069102071655e-13	8.900970818551418
ENSG00000196712	3.4044662529888907e-13	8.813537510776033
ENSG00000114204	3.4421451942388875e-13	4.102892191738094
ENSG00000119421	3.4421451942388875e-13	8.727106708104273
ENSG00000225742	3.4421451942388875e-13	4.144058639936689
ENSG00000069849	3.48023397590777e-13	8.806360056779454
ENSG00000249550	3.48023397590777e-13	6.7447712211791275
ENSG00000237399	3.5187369752117776e-13	7.3820336011446415
ENSG00000257426	3.5970033653432936e-13	2.3456535847352207
ENSG00000140961	3.63677574177284e-13	7.233246454515321
ENSG00000245954	3.676980307997262e-13	7.647415049956472
ENSG00000126215	3.676980307997288e-13	8.519440297017086
ENSG00000089558	3.7176216752689387e-13	6.453536949989356
ENSG00000124635	3.7176216752689387e-13	8.595686130381388
ENSG00000257743	3.8002334997464315e-13	5.525128076867694
ENSG00000160712	3.970907074232988e-13	8.92142071630193
ENSG00000062282	4.0147392805033286e-13	8.523326052701933
ENSG00000157110	4.0147392805033286e-13	7.318119051343594
ENSG00000173153	4.059046957301751e-13	8.799723834902487
ENSG00000089505	4.059046957301751e-13	5.507358833154444
ENSG00000249908	4.1038351684327303e-13	3.905501575284232
ENSG00000231898	4.14910903059398e-13	3.2543699993666335
ENSG00000186918	4.335165205215686e-13	8.797177592575624
ENSG00000079974	4.382945962444692e-13	8.511056114051623
ENSG00000104783	4.480065457305837e-13	8.60687360479247
ENSG00000230970	4.629723050964943e-13	2.0225308206935506
ENSG00000128218	4.629723050964943e-13	7.11070874440788
ENSG00000100266	4.680692456729425e-13	8.555788839983991
ENSG00000076555	4.836932435001086e-13	8.817627490326135
ENSG00000134109	4.836932435001086e-13	8.917330736751827
ENSG00000112851	4.943928209894302e-13	8.880520920800906
ENSG00000259668	5.108797000813304e-13	5.856259895871405
ENSG00000159884	5.221698979381286e-13	7.641121447709444
ENSG00000183615	5.221698979381286e-13	5.980856464157663
ENSG00000231079	5.636503649343614e-13	3.8550580017238745
ENSG00000125462	5.698345513018097e-13	7.822300279729896
ENSG00000165533	5.760854014434725e-13	8.326048834787455
ENSG00000152193	5.887899218548998e-13	7.511330515306199
ENSG00000085063	5.887899218549039e-13	8.925510695852033
ENSG00000141524	5.952450248971476e-13	8.774642725482263
ENSG00000090661	6.017696574080086e-13	8.686748144722863
ENSG00000183230	6.017696574080086e-13	7.521305956945656
ENSG00000165322	6.424192743092266e-13	8.732740424877614
ENSG00000202515	6.565596094551044e-13	4.646020399423278
ENSG00000155886	6.637440172375928e-13	5.222364242778242
ENSG00000260625	6.783453459259185e-13	6.227632810544091
ENSG00000184205	6.783453459259185e-13	8.892790859451214
ENSG00000162373	6.783453459259185e-13	6.528954446126329
ENSG00000179820	6.93262166800122e-13	8.571864575183545
ENSG00000266976	6.93262166800122e-13	6.262316717790833
ENSG00000137571	6.93262166800122e-13	8.72147299133093
ENSG00000138741	7.008409717448771e-13	7.516593823947966
ENSG00000273032	7.085011689327587e-13	7.206265985394848
ENSG00000179088	7.162436162398732e-13	6.876373404391939
ENSG00000152556	7.162436162398784e-13	8.816083753102896
ENSG00000175315	7.319787371283059e-13	5.497341534876824
ENSG00000140263	7.399731711437847e-13	8.320547902403215
ENSG00000124713	7.399731711437899e-13	6.826768620705529
ENSG00000105967	7.480533763289374e-13	8.135957590529003
ENSG00000100650	7.562202557879794e-13	8.917330736751827
ENSG00000137563	7.983870336718563e-13	8.817627490326133
ENSG00000117616	7.983870336718563e-13	8.900970818551418
ENSG00000240440	8.070934526344195e-13	3.0697266845854063
ENSG00000235423	8.070934526344195e-13	5.3657433613069845
ENSG00000177096	8.42861606365226e-13	8.4660663390005
ENSG00000178718	8.613251445706587e-13	8.805357551675828
ENSG00000229970	8.613251445706587e-13	2.963662363689827
ENSG00000164758	8.707053449596743e-13	8.404379637494609
ENSG00000174013	8.707053449596804e-13	8.7122905271271
ENSG00000235381	8.801858860408245e-13	6.4394446001098515
ENSG00000154258	8.801858860408245e-13	8.106910766288332
ENSG00000143847	8.897678210743684e-13	5.79616677495988
ENSG00000134333	8.994522141574895e-13	8.913240757201724
ENSG00000261303	8.994522141574959e-13	2.3966332614223163
ENSG00000258985	9.29130947530746e-13	7.314490007192283
ENSG00000225603	9.291309475307524e-13	3.3911206674982908
ENSG00000228038	9.291309475307524e-13	4.335175566503696
ENSG00000115380	9.392360343666268e-13	8.049004500795604
ENSG00000235213	9.392360343666268e-13	3.260337634259145
ENSG00000042832	9.392360343666268e-13	8.136418863513015
ENSG00000118308	9.494490661507901e-13	8.892790859451214
ENSG00000136169	9.597711743324555e-13	8.784907653925318
ENSG00000116127	9.597711743324555e-13	8.772637715275009
ENSG00000151615	9.597711743324621e-13	3.364847168264616
ENSG00000165912	9.702035019847923e-13	8.036247290217041
ENSG00000130340	9.702035019847923e-13	8.5200343543902
ENSG00000143375	9.807472039218564e-13	7.722103015062513
ENSG00000187676	1.0130582821824126e-12	8.429380787779237
ENSG00000226791	1.0351775832038027e-12	4.903041766176861
ENSG00000207342	1.0351775832038138e-12	4.171860250488441
ENSG00000233912	1.0464144544550077e-12	8.101152784785334
ENSG00000215022	1.0577711224976513e-12	7.658753922979307
ENSG00000134443	1.080848874162135e-12	3.052430535664945
ENSG00000132475	1.1044210178420078e-12	8.925510695852033
ENSG00000256917	1.1044210178420078e-12	5.340187360275335
ENSG00000006432	1.1530902525120633e-12	8.637127158002023
ENSG00000258118	1.1909687958547518e-12	2.7756394834060045
ENSG00000158055	1.1909687958547686e-12	6.201685607082814
ENSG00000139668	1.2841692082954229e-12	8.269924410578751
ENSG00000248890	1.2980553914894553e-12	5.637158290305503
ENSG00000117525	1.312089027276912e-12	7.125577678270255
ENSG00000089280	1.312089027276912e-12	8.909150777651623
ENSG00000197140	1.3120890272769305e-12	4.838366291250063
ENSG00000120306	1.3120890272769305e-12	8.661667035302637
ENSG00000152117	1.3262716516604915e-12	8.713834264350341
ENSG00000171444	1.326271651660501e-12	8.892790859451214
ENSG00000188175	1.326271651660501e-12	6.06182564323404
ENSG00000235984	1.3697290525345463e-12	3.126790093475885
ENSG00000160602	1.4145841699921678e-12	8.568520051618313
ENSG00000157343	1.4298540595501022e-12	7.24619602104992
ENSG00000174373	1.4298540595501022e-12	8.735286667204475
ENSG00000267390	1.4298540595501022e-12	6.883249120408751
ENSG00000255815	1.4298540595501022e-12	5.653442656703209
ENSG00000147121	1.460881084731288e-12	8.309688916587048
ENSG00000173221	1.4766416032549967e-12	8.917330736751827
ENSG00000035681	1.5086652390295377e-12	8.755736564954988
ENSG00000228376	1.5917383591443854e-12	3.097959738553253
ENSG00000243276	1.5917383591443854e-12	7.072404815852106
ENSG00000120875	1.6262111612906664e-12	8.791002643682672
ENSG00000247746	1.6614168581390628e-12	7.298609296448175
ENSG00000225579	1.6792993048765754e-12	7.20543168301733
ENSG00000245248	1.6973707294208798e-12	4.556684789125514
ENSG00000145700	1.809878905069902e-12	7.569448389385772
ENSG00000131153	1.809878905069902e-12	7.971890081654631
ENSG00000082258	1.829329147555491e-12	8.851891063950191
ENSG00000225342	1.8889196871199006e-12	6.584992356161931
ENSG00000235194	1.8889196871199006e-12	8.73428416210085
ENSG00000111203	1.9297013959153576e-12	8.73019418255075
ENSG00000094804	1.9504152215510007e-12	8.631954714212696
ENSG00000181291	1.9504152215510144e-12	4.48786485838108
ENSG00000233834	2.0354760422745873e-12	8.062567873863825
ENSG00000144026	2.101651908930735e-12	8.669305762283228
ENSG00000149294	2.1241764710328926e-12	8.712006344126246
ENSG00000174171	2.216669135718933e-12	8.215547947458541
ENSG00000053524	2.3131129294565524e-12	7.892418378079169
ENSG00000179796	2.3131129294565524e-12	2.6608865970859576
ENSG00000111445	2.3628679286367533e-12	8.454000624215448
ENSG00000112561	2.3881379551860044e-12	8.699479356357182
ENSG00000131943	2.3881379551860044e-12	8.696933114030319
ENSG00000124357	2.3881379551860044e-12	8.829897428976441
ENSG00000116748	2.3881379551860044e-12	8.900970818551418
ENSG00000260785	2.4136732619965718e-12	2.5330245296504867
ENSG00000230735	2.4136732619965718e-12	6.127428049135867
ENSG00000163531	2.4918983091794367e-12	6.159741132275754
ENSG00000149256	2.5454255446537478e-12	7.971124545673936
ENSG00000163673	2.5454255446537478e-12	4.295108772579961
ENSG00000264943	2.5454255446537478e-12	4.574524098468292
ENSG00000148411	2.5726108513870506e-12	7.973519389389047
ENSG00000189159	2.6000811411871885e-12	8.617138533235524
ENSG00000112541	2.6842313489956664e-12	5.235508469905858
ENSG00000226926	2.7418108973179074e-12	4.500516921357854
ENSG00000271895	2.741810897317917e-12	7.841809017289727
ENSG00000152804	2.7710536415472627e-12	6.735858305692624
ENSG00000213516	2.83046062321865e-12	8.55679134508762
ENSG00000137338	2.83046062321867e-12	8.254514172228465
ENSG00000130518	2.891117366198642e-12	8.407387152805487
ENSG00000224020	2.891117366198642e-12	3.391203465774562
ENSG00000184682	2.953049642234339e-12	7.824642298191504
ENSG00000271086	2.953049642234339e-12	4.596683593263467
ENSG00000253716	3.0162837433746366e-12	8.173432903329191
ENSG00000198547	3.0162837433746366e-12	4.821334455509736
ENSG00000251537	3.016283743374658e-12	4.186799383722906
ENSG00000134716	3.080846492239698e-12	8.531248962683376
ENSG00000163132	3.1136346392876898e-12	5.483378651614407
ENSG00000249198	3.1136346392876898e-12	2.1977177365190776
ENSG00000099910	3.146765252488289e-12	8.584755705089064
ENSG00000225492	3.146765252488289e-12	6.0820623210426445
ENSG00000227028	3.146765252488311e-12	6.352444708064201
ENSG00000244061	3.146765252488311e-12	5.510739646181408
ENSG00000175806	3.2827830311839776e-12	8.382306043385261
ENSG00000261435	3.2827830311839776e-12	4.98358897006795
ENSG00000165474	3.2827830311839776e-12	7.6274807555856325
ENSG00000101445	3.2827830311839776e-12	8.8723409617007
ENSG00000187479	3.2827830311839776e-12	8.306121554933906
ENSG00000113971	3.2827830311839776e-12	8.805357551675828
ENSG00000111276	3.352939579193458e-12	8.870797224477464
ENSG00000049769	3.497696186929419e-12	7.984858262411882
ENSG00000072071	3.5348332813869176e-12	8.463520096673635
ENSG00000101670	3.5723573209702943e-12	6.773820587534273
ENSG00000263080	3.610272257832529e-12	3.036196678979378
ENSG00000257178	3.726402568754505e-12	2.4255122478725
ENSG00000251286	3.765921412493626e-12	2.340122095603613
ENSG00000162723	3.805851514870055e-12	3.946678967369158
ENSG00000254029	3.84619707103074e-12	3.9956005422005085
ENSG00000257704	3.84619707103074e-12	7.814267236053816
ENSG00000169733	3.84619707103074e-12	8.630952209109068
ENSG00000225783	3.886962318017798e-12	8.84625734717685
ENSG00000257511	3.928151535177249e-12	6.98559752010478
ENSG00000261739	3.928151535177277e-12	8.680830244948668
ENSG00000260943	3.9697690445719554e-12	3.001420814371892
ENSG00000211681	3.9697690445719554e-12	2.2662221763687804
ENSG00000105676	4.184435290315078e-12	8.727106708104273
ENSG00000099251	4.2287157616137626e-12	8.237870071027203
ENSG00000152377	4.273456011180745e-12	5.374738099268196
ENSG00000025770	4.27345601118076e-12	8.815081247999272
ENSG00000151849	4.27345601118076e-12	8.714836769453965
ENSG00000169583	4.27345601118076e-12	5.865375513263508
ENSG00000180592	4.41048245444519e-12	5.066302068518682
ENSG00000226113	4.457109076931845e-12	3.3376474045593856
ENSG00000127743	4.457109076931845e-12	3.424060551821281
ENSG00000206965	4.504219344106816e-12	4.987118793935123
ENSG00000187790	4.551818172768182e-12	8.29755176232584
ENSG00000136758	4.551818172768182e-12	8.88870087990111
ENSG00000238001	4.599910528641982e-12	2.930679059571948
ENSG00000072778	4.899113101778552e-12	8.925510695852033
ENSG00000260807	5.003028769679447e-12	5.724926296193583
ENSG00000174684	5.003028769679447e-12	8.671852004610091
ENSG00000271239	5.055794640403364e-12	2.4924610978862325
ENSG00000214413	5.109106493594894e-12	8.683119438156774
ENSG00000257392	5.162969865609582e-12	2.2792185730910273
ENSG00000220008	5.217390347749421e-12	5.028516612823065
ENSG00000100479	5.27237358679551e-12	7.5441314390305685
ENSG00000139219	5.327925285545738e-12	4.667822931138148
ENSG00000065320	5.384051203358234e-12	4.302137591336159
ENSG00000135299	5.384051203358234e-12	8.428378282675611
ENSG00000227719	5.384051203358234e-12	6.22860572001411
ENSG00000228925	5.440757156699554e-12	6.582816722451336
ENSG00000231007	5.440757156699554e-12	6.265316324326153
ENSG00000144619	5.44075715669965e-12	7.808066595789457
ENSG00000253483	5.498049019697949e-12	5.53977256503149
ENSG00000111344	5.555932724702092e-12	4.371309099704912
ENSG00000270012	5.673499684612675e-12	7.623892146379732
ENSG00000249353	5.793506681190418e-12	7.748206371996969
ENSG00000176845	5.854440658939778e-12	8.195322353569113
ENSG00000136710	5.854440658939778e-12	8.67902945860667
ENSG00000146276	6.104527351596642e-12	5.705413806679457
ENSG00000182196	6.233471702860047e-12	6.218434208741214
ENSG00000244247	6.298942213338768e-12	3.618735695958159
ENSG00000029363	6.298942213338813e-12	8.913240757201724
ENSG00000257221	6.365087248414475e-12	7.87210687609334
ENSG00000137634	6.431913617224718e-12	8.74092038397782
ENSG00000177301	6.431913617224718e-12	8.498990399266573
ENSG00000261505	6.4319136172247634e-12	8.060847046657427
ENSG00000259384	6.4319136172247634e-12	6.501000321032799
ENSG00000253986	6.567637929557123e-12	4.96536857641011
ENSG00000133065	6.7765085319505545e-12	8.788456401355807
ENSG00000171735	6.7765085319505545e-12	8.431004484138073
ENSG00000010282	6.7765085319505545e-12	2.6629468026963514
ENSG00000068383	6.8475697074944e-12	8.31586386548
ENSG00000088538	6.8475697074944e-12	8.51480908534737
ENSG00000173482	6.8475697074944e-12	8.513655181631991
ENSG00000120519	6.91936180084581e-12	8.612844329820167
ENSG00000139679	6.991892177758329e-12	8.078262632800186
ENSG00000164197	7.139197609127818e-12	6.503931470882229
ENSG00000167614	7.28954639285995e-12	7.084958937503266
ENSG00000160867	7.443000116237007e-12	7.3600386112500855
ENSG00000011021	7.443000116237087e-12	8.54452140643731
ENSG00000237879	7.520910909041092e-12	2.5106065022551682
ENSG00000131051	7.599621585702782e-12	8.913240757201724
ENSG00000237316	7.679140191388778e-12	2.4275863019957535
ENSG00000250057	7.679140191388831e-12	2.9302709410159116
ENSG00000138621	7.840633767103452e-12	8.842167367626747
ENSG00000133256	8.0891393206232e-12	8.015943179702703
ENSG00000064692	8.25908505652394e-12	4.730429406965361
ENSG00000236609	8.345366382243501e-12	6.3278325012717875
ENSG00000126249	8.432531698906132e-12	8.097861086473603
ENSG00000124193	8.60954988004091e-12	8.925510695852033
ENSG00000185033	8.699420750608554e-12	8.861073528154021
ENSG00000119723	8.699420750608554e-12	7.967495839107848
ENSG00000146066	9.06819698879669e-12	8.806901288899066
ENSG00000238063	9.06819698879669e-12	5.221968360702415
ENSG00000150764	9.258292151270802e-12	8.05331397018384
ENSG00000197696	9.354799987754752e-12	8.110210984259508
ENSG00000133773	9.452294338223956e-12	8.784366421805704
ENSG00000117308	9.452294338223956e-12	8.278308593544212
ENSG00000177426	9.650282187522846e-12	6.992838270435119
ENSG00000234891	9.750795732327786e-12	2.330938436978162
ENSG00000179674	9.8523358849279e-12	2.949569632968278
ENSG00000226124	9.954912915282887e-12	7.134542804909389
ENSG00000113645	1.0163219192518889e-11	6.871090847458885
ENSG00000233048	1.0268969485632618e-11	3.46900649366082
ENSG00000172717	1.0483717770479424e-11	6.3357660599605286
ENSG00000172687	1.0483717770479424e-11	6.336223940353366
ENSG00000160055	1.0814122762855412e-11	8.169936981152205
ENSG00000163746	1.1040043990151002e-11	4.123681921225186
ENSG00000172365	1.1040043990151002e-11	3.5656637639771818
ENSG00000052850	1.1040043990151002e-11	4.73311454483509
ENSG00000172362	1.1040043990151002e-11	3.438144593573618
ENSG00000163888	1.1040043990151002e-11	5.75189107105506
ENSG00000231856	1.1154733932341121e-11	5.990183474825781
ENSG00000186364	1.1270592111389868e-11	8.110388074242667
ENSG00000168394	1.1387630181186339e-11	8.917330736751827
ENSG00000125531	1.1387630181186339e-11	5.03292171772646
ENSG00000100697	1.1625293178156049e-11	8.842167367626747
ENSG00000197976	1.1625293178156171e-11	8.90506079810152
ENSG00000163431	1.1745941985944112e-11	5.230876328580777
ENSG00000168081	1.1745941985944112e-11	8.780817674375214
ENSG00000154359	1.1867818447906412e-11	8.760367776624705
ENSG00000081320	1.1990934797358688e-11	8.90506079810152
ENSG00000136881	1.2115303386833308e-11	4.898201722677982
ENSG00000213612	1.2115303386833308e-11	5.171022496468159
ENSG00000121075	1.2115303386833308e-11	3.7523240715645056
ENSG00000204314	1.2367847298876661e-11	5.729032470362612
ENSG00000233303	1.2496047932853278e-11	2.15700573855347
ENSG00000063438	1.2756370762128179e-11	7.864349495758671
ENSG00000162511	1.2888519015291243e-11	8.84062363040351
ENSG00000255046	1.2888519015291243e-11	4.816741305269025
ENSG00000081760	1.2888519015291243e-11	8.677485721383432
ENSG00000186710	1.2888519015291243e-11	5.522898462457987
ENSG00000086288	1.3022009410884463e-11	5.519449348374341
ENSG00000172575	1.3022009410884463e-11	8.603377682615482
ENSG00000075568	1.3156855296904477e-11	8.8723409617007
ENSG00000246898	1.3569661332086807e-11	8.334902810396375
ENSG00000228510	1.3710065274589389e-11	5.111040129347623
ENSG00000186051	1.3710065274589389e-11	4.697923480138766
ENSG00000112029	1.3851893419514894e-11	8.358307398204259
ENSG00000252213	1.385189341951509e-11	2.4140819016559605
ENSG00000101400	1.3995159912454178e-11	8.389359232652183
ENSG00000140948	1.3995159912454178e-11	8.59414239315815
ENSG00000100211	1.4139879036379484e-11	7.997749392317401
ENSG00000197254	1.4139879036379484e-11	2.621657207254104
ENSG00000204580	1.4433733003810784e-11	8.55933758741448
ENSG00000220785	1.4582897111951288e-11	8.336827861468027
ENSG00000130312	1.4733572383011964e-11	8.816083753102896
ENSG00000260855	1.488577380665255e-11	4.252549882404208
ENSG00000159259	1.5039516517911856e-11	7.87981255936246
ENSG00000273056	1.5039516517911856e-11	5.477985982455106
ENSG00000262410	1.551014593747453e-11	6.471018886459157
ENSG00000139675	1.551014593747453e-11	7.969448024061596
ENSG00000227484	1.5670208105626208e-11	4.646264135419814
ENSG00000272048	1.5670208105626208e-11	5.813014033594342
ENSG00000226851	1.599520605497197e-11	6.096408721144593
ENSG00000250050	1.616017406478728e-11	6.191403252031326
ENSG00000030110	1.6326809844053947e-11	8.78336391670208
ENSG00000168314	1.6495129899711693e-11	3.676615679170376
ENSG00000138670	1.6665150898429156e-11	8.785910159028942
ENSG00000116183	1.7010363199424125e-11	6.622946688754608
ENSG00000148123	1.7362583332636473e-11	3.1011746205738158
ENSG00000103275	1.7541364743565956e-11	8.725562970881034
ENSG00000176903	1.7904358541726208e-11	8.650399601755955
ENSG00000182944	1.8088606756745203e-11	8.913240757201724
ENSG00000105889	1.8088606756745268e-11	7.36730299067865
ENSG00000230829	1.8088606756745268e-11	4.639480544633413
ENSG00000105185	1.8462696689336174e-11	8.86261726537726
ENSG00000108878	1.8652575282541134e-11	2.983309768668163
ENSG00000113272	1.8652575282541134e-11	8.694386871703456
ENSG00000111859	1.8652575282541134e-11	8.8723409617007
ENSG00000215608	1.8844367840955513e-11	3.5398581097547424
ENSG00000115966	1.9233770577999635e-11	8.810450036329556
ENSG00000214193	1.9233770577999635e-11	7.777733083444304
ENSG00000186174	1.9233770577999635e-11	8.005051111043636
ENSG00000119650	1.9631058181535495e-11	8.177114435148782
ENSG00000109118	1.9832707519096166e-11	8.810450036329556
ENSG00000010704	1.9832707519096166e-11	7.79627801011899
ENSG00000139973	1.9832707519096166e-11	2.972434233069615
ENSG00000133639	2.0242116336115917e-11	8.88870087990111
ENSG00000151229	2.0449916017456863e-11	8.488805429959118
ENSG00000268536	2.0449916017456863e-11	4.410469466532941
ENSG00000164684	2.0449916017456937e-11	6.6289864758561965
ENSG00000106804	2.0659806338227096e-11	8.261744451478547
ENSG00000142765	2.0871807886531805e-11	8.88461090035101
ENSG00000234332	2.0871807886531805e-11	4.004160723463102
ENSG00000079337	2.1085941448645766e-11	8.823261207099476
ENSG00000117877	2.1085941448645766e-11	7.6955123794499
ENSG00000095752	2.130222801087369e-11	6.120564423100938
ENSG00000159712	2.1741345092328703e-11	6.054218929338478
ENSG00000169894	2.1741345092328932e-11	3.754394944910175
ENSG00000039537	2.1741345092328932e-11	2.762955396457743
ENSG00000140398	2.1741345092328932e-11	8.787453896252181
ENSG00000129315	2.2416704584633394e-11	8.819171227549372
ENSG00000185483	2.2416704584633394e-11	5.6777261770114436
ENSG00000172828	2.3349256278537467e-11	7.845833168739258
ENSG00000133997	2.3349256278537467e-11	8.494439146732457
ENSG00000225077	2.3829686244090384e-11	5.692968442587569
ENSG00000147437	2.3829686244090555e-11	6.212272187001218
ENSG00000088305	2.4073521166807117e-11	7.766270283277035
ENSG00000259436	2.456854971441763e-11	8.078922180688654
ENSG00000255931	2.456854971441763e-11	4.7783713200658
ENSG00000155592	2.4568549714417805e-11	8.076408683619466
ENSG00000172508	2.4819791553360743e-11	8.274014390128853
ENSG00000259318	2.507355096404773e-11	4.99017758275543
ENSG00000248780	2.5329852635181766e-11	2.6745912737555444
ENSG00000175170	2.6114261660547448e-11	5.417262381553145
ENSG00000143653	2.6114261660547448e-11	8.375518422896542
ENSG00000213672	2.6380984025747114e-11	8.647853359429092
ENSG00000079841	2.6380984025747114e-11	7.310391190948418
ENSG00000019485	2.6650375688412625e-11	7.8553515130094915
ENSG00000272140	2.7474829133138806e-11	7.498809138912714
ENSG00000259761	2.7755161917841822e-11	3.4124869273116145
ENSG00000214575	2.803829723458493e-11	3.3890986211788086
ENSG00000250692	2.8324262499685384e-11	3.913611303834842
ENSG00000076685	2.8613085391525227e-11	8.680573195829911
ENSG00000101452	2.8613085391525227e-11	8.42128078781463
ENSG00000053900	2.8613085391525227e-11	8.722014223450545
ENSG00000008256	2.890479385299759e-11	7.9096093227756255
ENSG00000273464	2.8904793852998105e-11	4.646028481159246
ENSG00000214944	2.919941609397279e-11	6.583561272915718
ENSG00000087077	2.949698059378321e-11	8.725562970881034
ENSG00000139116	3.010105164965164e-11	8.74092038397782
ENSG00000167555	3.040761653440761e-11	8.092307666421082
ENSG00000204282	3.071724034053043e-11	7.518056591449921
ENSG00000040199	3.1029952932792784e-11	8.788456401355807
ENSG00000242759	3.1029952932792894e-11	6.092807533603279
ENSG00000259404	3.134578446084124e-11	4.906729756368377
ENSG00000237940	3.16647653618464e-11	7.886395955985924
ENSG00000162878	3.16647653618464e-11	4.9796779117411285
ENSG00000234043	3.16647653618464e-11	5.746962541906131
ENSG00000183833	3.16647653618464e-11	7.606198633769758
ENSG00000226957	3.264091304350087e-11	2.865076430323721
ENSG00000143891	3.364652898860876e-11	8.446281938099258
ENSG00000164877	3.364652898860876e-11	8.030540668194371
ENSG00000261363	3.398843246087517e-11	2.1440753635542014
ENSG00000091651	3.398843246087517e-11	7.888295653271392
ENSG00000228323	3.4333739480392837e-11	5.944614928754952
ENSG00000257815	3.4333739480392837e-11	7.679673613373276
ENSG00000173898	3.5390414884136896e-11	8.8723409617007
ENSG00000163754	3.574967074299097e-11	8.839621125299884
ENSG00000163517	3.574967074299122e-11	7.76618146689677
ENSG00000100722	3.6849012496736814e-11	8.68975566003374
ENSG00000234902	3.722276809313819e-11	4.85585373901842
ENSG00000229373	3.760023717340688e-11	5.075615529714187
ENSG00000225667	3.7981455831770063e-11	2.2771955805404014
ENSG00000159840	3.8755287976314553e-11	8.571066293945176
ENSG00000272871	3.8755287976314553e-11	6.778306584757574
ENSG00000170525	3.8755287976314553e-11	8.72865044532751
ENSG00000272599	3.914797537712139e-11	5.5393061785912145
ENSG00000141905	3.914797537712139e-11	8.727106708104273
ENSG00000160172	3.914797537712139e-11	8.039518908532946
ENSG00000149485	3.99450802597621e-11	7.990249398686712
ENSG00000147862	4.0349573779823334e-11	5.979016503987048
ENSG00000144354	4.0349573779823334e-11	5.448430853797773
ENSG00000168779	4.0349573779823334e-11	5.140275809627915
ENSG00000102760	4.0349573779823334e-11	8.801267572125727
ENSG00000229137	4.075807931258532e-11	3.828362806571713
ENSG00000198081	4.117063578424981e-11	8.526617751013665
ENSG00000214870	4.1587282489905734e-11	7.114547914147772
ENSG00000185662	4.200805909693468e-11	5.42895489841134
ENSG00000079689	4.243300564845224e-11	3.823631960192775
ENSG00000232520	4.243300564845224e-11	4.083168414458631
ENSG00000185518	4.243300564845224e-11	7.155456117461394
ENSG00000162882	4.243300564845254e-11	6.528578248866308
ENSG00000100360	4.243300564845254e-11	8.687750649826487
ENSG00000143199	4.286216256677718e-11	6.1290674059288435
ENSG00000261438	4.286216256677779e-11	3.401687637782082
ENSG00000004139	4.3733271110176976e-11	8.02773737674875
ENSG00000249738	4.3733271110176976e-11	3.701131146444733
ENSG00000230424	4.3733271110176976e-11	5.4427790044711175
ENSG00000158079	4.417530550757104e-11	8.377089294001877
ENSG00000188004	4.462171582357078e-11	5.98850588103648
ENSG00000235159	4.507254442966128e-11	4.702747955613921
ENSG00000136574	4.5072544429662245e-11	3.406353178940733
ENSG00000085465	4.552783409801261e-11	8.108705941254748
ENSG00000105426	4.598762800517368e-11	7.326865584581361
ENSG00000262089	4.645196973580504e-11	5.716843382725039
ENSG00000197892	4.692090328643319e-11	8.832443671303306
ENSG00000006756	4.787272391592954e-11	6.276254184145888
ENSG00000127586	4.8843450248281464e-11	8.606412331808457
ENSG00000162664	4.8843450248281464e-11	8.785910159028942
ENSG00000258178	4.8843450248281464e-11	4.260373648628341
ENSG00000118762	4.933601752970182e-11	8.794090118129148
ENSG00000158966	4.9833449474390903e-11	6.462660052344228
ENSG00000154553	4.9833449474391433e-11	8.489062479077875
ENSG00000119912	4.9833449474391433e-11	8.854437306277056
ENSG00000137558	5.084309574784157e-11	5.66536613148043
ENSG00000268785	5.239523931627696e-11	4.584716334006345
ENSG00000173578	5.292286163878302e-11	8.595481906516133
ENSG00000202078	5.399376554641197e-11	4.591934037317931
ENSG00000254539	5.399376554641197e-11	5.585328818495584
ENSG00000107187	5.399376554641197e-11	4.796800516647592
ENSG00000165288	5.453714795794332e-11	8.677485721383432
ENSG00000100060	5.564002933218985e-11	8.880520920800906
ENSG00000156802	5.733542419465908e-11	8.634500956539561
ENSG00000244398	5.7911720385104385e-11	8.349666166120041
ENSG00000262155	5.849368857554753e-11	4.600041673831832
ENSG00000138658	5.849368857554753e-11	8.555788839983991
ENSG00000266397	5.908138335476168e-11	1.686046723065196
ENSG00000254777	5.908138335476168e-11	6.9711207128884585
ENSG00000232118	6.027417360399261e-11	3.937775547631043
ENSG00000233922	6.149053818662165e-11	6.652487332794716
ENSG00000173825	6.273093259132921e-11	6.8331601143904654
ENSG00000248564	6.273093259132921e-11	3.0894944336741808
ENSG00000167992	6.463759767427461e-11	7.22783143022748
ENSG00000143772	6.528567592904498e-11	8.80381381445259
ENSG00000187735	6.528567592904567e-11	8.847801084400087
ENSG00000100836	6.594011615748618e-11	8.751646585404885
ENSG00000058668	6.594011615748618e-11	8.84062363040351
ENSG00000148303	6.660097942304486e-11	8.933690654952235
ENSG00000012983	6.660097942304486e-11	8.777730199928738
ENSG00000267166	6.794222218525294e-11	7.077932882118441
ENSG00000183570	6.794222218525342e-11	8.536057264336252
ENSG00000100445	6.862272669047105e-11	8.576238737734503
ENSG00000139352	6.93099042605279e-11	6.643811535435284
ENSG00000066248	6.93099042605279e-11	4.291006840219084
ENSG00000236901	6.93099042605279e-11	8.75064408030126
ENSG00000232124	7.000381887230587e-11	6.189335955500374
ENSG00000186153	7.000381887230587e-11	8.452998119111824
ENSG00000104611	7.070453510142027e-11	6.813541973449654
ENSG00000184293	7.070453510142027e-11	8.683660670276387
ENSG00000169021	7.14121181276783e-11	8.829897428976441
ENSG00000147955	7.14121181276783e-11	8.86261726537726
ENSG00000224462	7.212663374058919e-11	3.137807498969307
ENSG00000155324	7.284814834491426e-11	8.357694726608493
ENSG00000100284	7.284814834491426e-11	8.617679765355138
ENSG00000141002	7.284814834491426e-11	8.860071023050395
ENSG00000182319	7.284814834491426e-11	7.0206082305882695
ENSG00000152518	7.357672896628165e-11	8.913240757201724
ENSG00000226699	7.357672896628165e-11	4.405017503120632
ENSG00000235703	7.505535950094555e-11	8.598232372708253
ENSG00000156876	7.732801240288271e-11	8.08458864271967
ENSG00000116754	7.732801240288271e-11	8.909150777651623
ENSG00000170209	7.732801240288271e-11	7.965556657001169
ENSG00000261604	7.810043215191121e-11	5.969490209299839
ENSG00000136286	7.888040496294912e-11	8.303389702964438
ENSG00000258682	7.888040496294912e-11	7.272038292393799
ENSG00000261008	7.966800303638655e-11	4.189916618317045
ENSG00000163633	7.966800303638655e-11	7.794278611287318
ENSG00000159588	8.046329924621288e-11	6.807771951291961
ENSG00000156206	8.046329924621345e-11	4.625489915520277
ENSG00000144591	8.126636714614202e-11	8.880520920800906
ENSG00000234444	8.37229468496347e-11	8.464726825642517
ENSG00000217801	8.37229468496347e-11	6.4814834307892575
ENSG00000166278	8.37229468496353e-11	8.333226288784035
ENSG00000205022	8.37229468496353e-11	6.870488174181306
ENSG00000167178	8.455785085891456e-11	6.462935724399085
ENSG00000168781	8.455785085891456e-11	8.595144898261776
ENSG00000112378	8.455785085891456e-11	8.880520920800906
ENSG00000250331	8.540090474081367e-11	2.7514224153213824
ENSG00000135473	8.540090474081367e-11	8.876430941250804
ENSG00000198133	8.540090474081367e-11	6.972043346446367
ENSG00000165837	8.797974688622312e-11	5.203216340301193
ENSG00000215086	8.885618516951935e-11	4.695935588105429
ENSG00000102780	8.974116945101074e-11	7.5577356172485
ENSG00000167895	9.06347811812376e-11	8.653948349186447
ENSG00000273123	9.153710256827756e-11	4.134216439733677
ENSG00000246263	9.153710256827822e-11	7.856986432119485
ENSG00000171766	9.336820697408066e-11	8.797177592575624
ENSG00000229836	9.523515574620521e-11	6.519013882532047
ENSG00000116652	9.523515574620656e-11	6.306490638641719
ENSG00000166685	9.523515574620656e-11	8.807903794002693
ENSG00000196998	9.713863452864274e-11	8.761370281728329
ENSG00000180998	9.907934176002116e-11	6.620233261037222
ENSG00000171119	1.0006387786179349e-10	5.821622815880909
ENSG00000107829	1.0006387786179349e-10	8.717924243900441
ENSG00000201151	1.0006387786179349e-10	4.244173619614392
ENSG00000213729	1.0105798890607626e-10	6.50645352157234
ENSG00000242615	1.0105798890607626e-10	5.390197014943699
ENSG00000164175	1.0206176590038476e-10	4.431737347270353
ENSG00000240143	1.0307530069622928e-10	5.844408045399541
ENSG00000178951	1.0617538322851104e-10	8.779273937151975
ENSG00000088836	1.0617538322851104e-10	7.076797592625712
ENSG00000224843	1.0829261654692305e-10	6.2333985289599845
ENSG00000132522	1.0936667526621656e-10	7.0302168664734275
ENSG00000138834	1.1045115902820825e-10	8.88461090035101
ENSG00000053371	1.1154616671645357e-10	8.46109811907643
ENSG00000232412	1.1376815398940813e-10	4.642609314637085
ENSG00000100429	1.1376815398940813e-10	6.829801197899098
ENSG00000189403	1.1376815398940813e-10	8.913240757201724
ENSG00000145246	1.1489533594953068e-10	8.855981043500291
ENSG00000167562	1.1603344660343412e-10	8.066552202906921
ENSG00000223725	1.1603344660343412e-10	5.351650832030708
ENSG00000119333	1.1603344660343412e-10	8.690296892153352
ENSG00000065183	1.1603344660343495e-10	8.791543875802283
ENSG00000184164	1.1718258949310159e-10	8.895337101778079
ENSG00000147174	1.183428691175182e-10	8.103494803246942
ENSG00000256166	1.1951439094128436e-10	5.104673332341393
ENSG00000259747	1.1951439094128436e-10	6.3413355212808895
ENSG00000259803	1.195143909412852e-10	6.473850938537293
ENSG00000105220	1.2189158792555885e-10	8.88870087990111
ENSG00000138376	1.2189158792555885e-10	8.586503666177558
ENSG00000260602	1.243150438070847e-10	4.003525313010775
ENSG00000135736	1.243150438070847e-10	8.509255327709628
ENSG00000166435	1.2554439300558472e-10	8.785910159028942
ENSG00000114770	1.2554439300558472e-10	8.732740424877614
ENSG00000197363	1.2554439300558518e-10	8.343339818615336
ENSG00000253328	1.2678563796083185e-10	4.5715744007928345
ENSG00000260231	1.2678563796083275e-10	8.3639411149776
ENSG00000261037	1.2678563796083275e-10	5.732750098956188
ENSG00000043591	1.2930426606468343e-10	3.819548294694523
ENSG00000163947	1.3058187727735347e-10	8.811993773552793
ENSG00000147576	1.3187184039361057e-10	8.506880563990345
ENSG00000140548	1.3317427209022974e-10	8.698476851253556
ENSG00000213145	1.331742720902302e-10	7.033111212742059
ENSG00000238105	1.3715756161324048e-10	8.76700399850167
ENSG00000203772	1.3715756161324048e-10	7.9085268585364
ENSG00000054690	1.4125737303145369e-10	6.765395822855401
ENSG00000232295	1.4125737303145369e-10	5.339591917341739
ENSG00000151012	1.4125737303145369e-10	8.630952209109068
ENSG00000164574	1.440569550195281e-10	8.832443671303306
ENSG00000205771	1.4547703499362655e-10	6.58099765947191
ENSG00000166432	1.483584122678668e-10	8.866707244927362
ENSG00000238153	1.483584122678668e-10	4.659706144710517
ENSG00000134444	1.4981996884664243e-10	8.797177592575624
ENSG00000257242	1.4981996884664243e-10	7.942403506936462
ENSG00000132026	1.49819968846644e-10	4.540641131090391
ENSG00000156222	1.5129561222592134e-10	3.567817401990939
ENSG00000137177	1.5278547504148125e-10	7.555223158065802
ENSG00000120280	1.5428969114702034e-10	8.664470326748258
ENSG00000138379	1.5428969114702034e-10	5.527165527383671
ENSG00000136931	1.5428969114702034e-10	2.689954125042924
ENSG00000139112	1.5580839562503586e-10	8.8682509821506
ENSG00000172568	1.5734172479780255e-10	6.41841355078193
ENSG00000078900	1.573417247978037e-10	6.126712693299286
ENSG00000175697	1.636240588970937e-10	5.4035890295746976
ENSG00000204396	1.668566114949626e-10	8.687209417706876
ENSG00000196262	1.6685661149496378e-10	8.917330736751827
ENSG00000196741	1.718229199020363e-10	6.684796783845218
ENSG00000178607	1.7351027454220264e-10	8.925510695852033
ENSG00000228852	1.7351027454220264e-10	5.409991769985784
ENSG00000212124	1.804233140095728e-10	4.143754244148895
ENSG00000187658	1.804233140095728e-10	3.848813029854254
ENSG00000093217	1.8398016989391735e-10	7.93486752217901
ENSG00000185513	1.83980169893918e-10	8.639132168209274
ENSG00000139496	1.8578423270799148e-10	8.72865044532751
ENSG00000215244	1.8578423270799148e-10	5.322979821129598
ENSG00000223486	1.8578423270799148e-10	3.1632978079542595
ENSG00000182183	1.8578423270799148e-10	8.433470767329338
ENSG00000080031	1.8578423270799148e-10	4.248180850873628
ENSG00000105649	1.876055991228715e-10	7.635949003920118
ENSG00000129460	1.950673649904714e-10	8.698476851253556
ENSG00000105369	1.9697771065219248e-10	8.855981043500291
ENSG00000174885	1.9697771065219248e-10	7.494926629096953
ENSG00000167779	1.9697771065219248e-10	5.772211259584734
ENSG00000137507	1.9890635496071663e-10	4.8670453893918655
ENSG00000178980	2.0085346909415638e-10	8.777730199928738
ENSG00000268040	2.088301023702647e-10	6.104729510724929
ENSG00000127334	2.1087218842652603e-10	8.6161360281319
ENSG00000118518	2.1087218842652603e-10	8.758824039401464
ENSG00000214021	2.1087218842652603e-10	8.664213277629502
ENSG00000165525	2.1293380464892203e-10	8.764457756174805
ENSG00000137841	2.1501513343850723e-10	8.773640220378635
ENSG00000132849	2.1501513343850723e-10	8.669305762283228
ENSG00000254211	2.1501513343850876e-10	8.05044933382527
ENSG00000101203	2.257239670016389e-10	5.113183108742092
ENSG00000255650	2.3015206099837702e-10	5.375521441480775
ENSG00000273183	2.3239785915836965e-10	5.467823576895382
ENSG00000128944	2.3239785915836965e-10	8.47799926939645
ENSG00000144648	2.3239785915836965e-10	5.100948662571989
ENSG00000162004	2.3926463836724975e-10	8.41081163550632
ENSG00000114315	2.4159736468913805e-10	6.438825843655209
ENSG00000174444	2.4395233139044114e-10	8.933690654952235
ENSG00000125089	2.4395233139044114e-10	8.703569335907286
ENSG00000146216	2.4395233139044114e-10	5.777785478451546
ENSG00000120694	2.463297455063304e-10	8.891247122227975
ENSG00000115286	2.5359877096910137e-10	8.776727694825112
ENSG00000164743	2.5606808291288867e-10	4.6618021589685785
ENSG00000244039	2.5606808291288954e-10	3.9478873708716007
ENSG00000106571	2.610774586586501e-10	7.29056412447904
ENSG00000260660	2.610774586586501e-10	6.384305748093838
ENSG00000111860	2.6361796155495906e-10	8.688753154930115
ENSG00000083067	2.6618263718058666e-10	6.687155456499773
ENSG00000122705	2.6877171008523973e-10	8.829897428976441
ENSG00000171827	2.687717100852407e-10	5.790241291655151
ENSG00000172661	2.687717100852407e-10	8.628405966782207
ENSG00000253924	2.7937653701316544e-10	3.163358114936633
ENSG00000162913	2.8209103633618136e-10	6.262884241610296
ENSG00000183662	2.8209103633618436e-10	4.169707430187518
ENSG00000157978	2.848313235570489e-10	8.858527285827156
ENSG00000136122	2.848313235570489e-10	8.173974135448804
ENSG00000008282	2.848313235570489e-10	8.864161002600497
ENSG00000088881	2.848313235570489e-10	6.318585923490939
ENSG00000130810	2.84831323557051e-10	7.6319478407502785
ENSG00000132915	2.84831323557051e-10	4.287371125024346
ENSG00000143554	2.875976378362965e-10	8.76700399850167
ENSG00000240204	2.8759763783629756e-10	6.434144012090294
ENSG00000130244	2.8759763783629756e-10	8.585962434057945
ENSG00000008294	2.9039022049578726e-10	8.855981043500291
ENSG00000267767	2.903902204957924e-10	5.589529406329868
ENSG00000175048	2.9320931503770446e-10	8.821717469876237
ENSG00000240567	2.989280247942199e-10	2.838714671681127
ENSG00000133328	2.989280247942199e-10	7.461179539767812
ENSG00000112852	3.047557594616472e-10	6.209710861572989
ENSG00000177917	3.047557594616472e-10	8.67902945860667
ENSG00000246863	3.077111436095733e-10	5.768875855690452
ENSG00000198830	3.077111436095733e-10	8.900970818551418
ENSG00000137824	3.1069454752386574e-10	8.847801084400087
ENSG00000055813	3.1069454752386574e-10	4.858797044276456
ENSG00000272777	3.1069454752386797e-10	5.510922443066046
ENSG00000080298	3.1069454752386797e-10	8.601319847154729
ENSG00000188452	3.1370623051450226e-10	8.864161002600497
ENSG00000071073	3.137062305145045e-10	8.687209417706876
ENSG00000147454	3.1674645422965186e-10	8.673395741833332
ENSG00000129910	3.1981548267618665e-10	6.9497226563317405
ENSG00000248866	3.2604102170857675e-10	7.705657526350925
ENSG00000174844	3.323850076305224e-10	6.806371210623298
ENSG00000221986	3.323850076305248e-10	3.096202636633738
ENSG00000225156	3.3560210384835674e-10	3.712807570046629
ENSG00000205143	3.3884963954146393e-10	5.202855590180165
ENSG00000273081	3.3884963954146393e-10	7.735830782839656
ENSG00000198429	3.4212789581635196e-10	8.238748311401173
ENSG00000222800	3.5214983726590346e-10	2.311393967088821
ENSG00000174776	3.5214983726590346e-10	4.496198488994122
ENSG00000214160	3.5214983726590346e-10	8.84625734717685
ENSG00000241322	3.5214983726590346e-10	3.5876004485217314
ENSG00000168556	3.5214983726590594e-10	8.423622806276239
ENSG00000270589	3.5214983726590594e-10	7.8536362971786735
ENSG00000100600	3.5214983726590594e-10	8.813537510776033
ENSG00000272468	3.555538378475035e-10	7.5926248653153925
ENSG00000131979	3.555538378475035e-10	8.454337632469805
ENSG00000245904	3.555538378475035e-10	6.846048336012117
ENSG00000250519	3.589900029247968e-10	5.0240484172174735
ENSG00000213865	3.589900029247968e-10	7.846393015081519
ENSG00000147536	3.6245862911431523e-10	7.363176120268468
ENSG00000153936	3.6245862911431523e-10	8.827351186649578
ENSG00000148803	3.6245862911431523e-10	8.405382142598235
ENSG00000007129	3.659600156972201e-10	8.775183957601874
ENSG00000255397	3.659600156972201e-10	5.575181685995475
ENSG00000151364	3.694944646425698e-10	5.155950475758461
ENSG00000182873	3.694944646425698e-10	7.665570143123298
ENSG00000221949	3.694944646425698e-10	6.797319603098006
ENSG00000149346	3.694944646425698e-10	7.220586682357153
ENSG00000019505	3.694944646425698e-10	4.430121394773541
ENSG00000182154	3.7666377107735665e-10	8.794631350248759
ENSG00000119711	3.802992461565971e-10	8.744007858424295
ENSG00000259560	3.839690188258157e-10	5.671485820594394
ENSG00000163631	3.839690188258157e-10	6.614154375092954
ENSG00000124657	3.839690188258157e-10	5.849839623575674
ENSG00000181523	3.8396901882581707e-10	8.734745435084864
ENSG00000136933	3.8767340484954534e-10	8.699275132491927
ENSG00000136546	3.8767340484954534e-10	3.203712957624742
ENSG00000089101	3.8767340484954534e-10	4.846929212771122
ENSG00000271975	3.876734048495481e-10	8.048088701141012
ENSG00000103479	3.876734048495481e-10	8.870797224477464
ENSG00000187210	3.951872942018343e-10	8.157258594771388
ENSG00000165819	3.9518729420183575e-10	8.84062363040351
ENSG00000047346	3.9899744331687275e-10	8.917330736751827
ENSG00000120662	4.02843497409374e-10	8.360188143681855
ENSG00000159289	4.0672578665125743e-10	3.7380311722078203
ENSG00000121104	4.1064464417165157e-10	8.771093978051772
ENSG00000168710	4.1064464417165157e-10	8.7761864627055
ENSG00000204677	4.106446441716574e-10	3.504978277645075
ENSG00000233461	4.106446441716574e-10	7.561938183589609
ENSG00000267480	4.146004060826227e-10	4.013960881336076
ENSG00000266601	4.146004060826227e-10	4.673063619310179
ENSG00000223843	4.146004060826242e-10	2.821179303628433
ENSG00000074276	4.146004060826242e-10	6.032303745371236
ENSG00000005812	4.226240025952397e-10	8.776727694825112
ENSG00000134453	4.226240025952397e-10	8.874887204027566
ENSG00000249947	4.266925245704553e-10	5.688461415758597
ENSG00000083535	4.3079932573639366e-10	8.307683906379795
ENSG00000138131	4.3079932573639516e-10	8.07291276144248
ENSG00000118816	4.349447575136022e-10	8.925510695852033
ENSG00000236017	4.476163980125165e-10	8.267582392117143
ENSG00000255202	4.476163980125165e-10	2.846445715297463
ENSG00000167889	4.476163980125165e-10	5.312407861556308
ENSG00000125726	4.5191992969132853e-10	5.357130620930537
ENSG00000120688	4.5626389676369844e-10	8.223258113915287
ENSG00000149716	4.606486699163069e-10	8.638129663105648
ENSG00000166394	4.650746231451275e-10	8.128700177396826
ENSG00000121413	4.650746231451308e-10	8.256329427190707
ENSG00000241935	4.695421337841214e-10	7.212403477387863
ENSG00000179133	4.695421337841214e-10	2.8488533214684684
ENSG00000103742	4.786033534922706e-10	5.318864066909646
ENSG00000198467	4.831978341809992e-10	7.918297768737766
ENSG00000109381	4.831978341809992e-10	8.775183957601874
ENSG00000074054	4.878354155781658e-10	8.813537510776033
ENSG00000084234	4.925164921467422e-10	8.870797224477464
ENSG00000269963	4.925164921467422e-10	6.603272231577428
ENSG00000231689	4.925164921467439e-10	4.091506198948128
ENSG00000260910	4.972414618650495e-10	7.261572385954576
ENSG00000227708	4.972414618650495e-10	5.696371528637772
ENSG00000259905	4.97241461865053e-10	2.5049137498097327
ENSG00000234862	4.97241461865053e-10	3.093621776737511
ENSG00000108474	5.020107262572102e-10	8.58341619173108
ENSG00000231261	5.068246904238186e-10	4.8818946260583695
ENSG00000186907	5.116837630729086e-10	5.757125660533419
ENSG00000183873	5.165883565511329e-10	4.885658044126487
ENSG00000214803	5.165883565511329e-10	4.415504681169396
ENSG00000227857	5.165883565511329e-10	4.203077264260747
ENSG00000197991	5.215388868752693e-10	2.753361220949401
ENSG00000189377	5.215388868752693e-10	2.666409074874014
ENSG00000272911	5.215388868752693e-10	4.9677992159720485
ENSG00000118307	5.215388868752693e-10	5.54175682885514
ENSG00000123684	5.265357737639299e-10	8.39445171730591
ENSG00000189001	5.265357737639317e-10	2.91126869187846
ENSG00000258240	5.265357737639317e-10	4.884929595480912
ENSG00000175602	5.366703148107173e-10	8.807903794002693
ENSG00000241014	5.366703148107211e-10	7.563287909113065
ENSG00000230207	5.522305100096908e-10	7.176370845343901
ENSG00000070081	5.522305100096947e-10	8.925510695852033
ENSG00000256885	5.522305100096947e-10	7.4104550885277
ENSG00000123600	5.575145617451693e-10	8.763916524055194
ENSG00000272465	5.575145617451734e-10	4.716193373198499
ENSG00000187151	5.575145617451734e-10	4.62224983058652
ENSG00000143013	5.628480144489339e-10	8.896880839001316
ENSG00000158863	5.682313186290535e-10	8.813537510776033
ENSG00000111863	5.682313186290535e-10	8.660380347198158
ENSG00000179431	5.682313186290535e-10	6.364508314008577
ENSG00000143179	5.736649287932844e-10	8.86261726537726
ENSG00000163686	5.736649287932844e-10	8.201938495450252
ENSG00000127946	5.736649287932844e-10	8.409267898283082
ENSG00000221923	5.7914930348352e-10	7.326208166142261
ENSG00000102226	5.846849053105972e-10	8.839621125299884
ENSG00000167136	5.846849053106014e-10	7.721570302602344
ENSG00000198482	5.902722009893434e-10	8.359034239966475
ENSG00000265413	5.902722009893434e-10	4.666786122965135
ENSG00000244165	5.959116613739557e-10	8.206147128354429
ENSG00000132199	6.016037614936326e-10	8.819171227549372
ENSG00000188747	6.016037614936326e-10	8.389820505636196
ENSG00000086848	6.016037614936326e-10	8.632495946332309
ENSG00000108556	6.016037614936326e-10	6.766721795065675
ENSG00000231435	6.016037614936326e-10	4.248221105605628
ENSG00000173681	6.073489805885726e-10	8.493897914612846
ENSG00000181378	6.073489805885726e-10	4.43634782528167
ENSG00000125247	6.131478021461814e-10	8.533049749025373
ENSG00000197045	6.131478021461814e-10	8.801267572125727
ENSG00000259456	6.131478021461814e-10	7.681678623580529
ENSG00000108296	6.131478021461814e-10	8.725562970881034
ENSG00000188451	6.308707809473143e-10	4.787225326497864
ENSG00000217555	6.368889334601042e-10	7.690808262530855
ENSG00000160062	6.429631708711861e-10	7.6642393694077136
ENSG00000100439	6.490940029297567e-10	8.648651640667461
ENSG00000236039	6.490940029297567e-10	3.582981472720106
ENSG00000152402	6.552819438946275e-10	7.6703516184669125
ENSG00000196405	6.552819438946299e-10	8.7621685629667
ENSG00000251136	6.678312323592856e-10	8.175517872672042
ENSG00000268218	6.806152420079432e-10	7.5731827464588655
ENSG00000120690	6.870966019525848e-10	8.876430941250804
ENSG00000115257	6.936382532502927e-10	7.869744777635904
ENSG00000179627	7.002407428300859e-10	8.420198323575407
ENSG00000204161	7.002407428300909e-10	7.638512843134047
ENSG00000182963	7.002407428300909e-10	4.442042434334981
ENSG00000180398	7.069046224497175e-10	8.900970818551418
ENSG00000101911	7.069046224497175e-10	8.72456046577741
ENSG00000170873	7.136304487370159e-10	8.427295818436386
ENSG00000241404	7.204187832316612e-10	6.15480069231695
ENSG00000171680	7.204187832316612e-10	7.764823339316136
ENSG00000151694	7.272701924272435e-10	8.681575700933536
ENSG00000167363	7.341852478137178e-10	8.682116933053146
ENSG00000250049	7.482086083579413e-10	5.648878511821792
ENSG00000137628	7.482086083579413e-10	7.974303539592393
ENSG00000254226	7.482086083579413e-10	5.316162666775026
ENSG00000078814	7.482086083579413e-10	7.967034566123834
ENSG00000100883	7.553180818641759e-10	8.86261726537726
ENSG00000112309	7.624935383456205e-10	6.814301898054769
ENSG00000171241	7.624935383456205e-10	8.441730685565142
ENSG00000119661	7.697355749228941e-10	8.277226129304987
ENSG00000118162	7.697355749228941e-10	8.355219923757783
ENSG00000147036	7.697355749228941e-10	5.424707442524325
ENSG00000121057	7.770447939750212e-10	8.84625734717685
ENSG00000169683	7.844218031844402e-10	8.670849499506467
ENSG00000269837	7.844218031844458e-10	8.114676666282445
ENSG00000170915	7.918672155822973e-10	6.934904650638923
ENSG00000106701	7.99381649594134e-10	8.29320473365698
ENSG00000196946	7.99381649594134e-10	4.419387941229301
ENSG00000127720	7.993816495941397e-10	8.172971630345177
ENSG00000198283	8.069657290860236e-10	3.292145346584735
ENSG00000078674	8.069657290860265e-10	8.850347326726952
ENSG00000179743	8.223453474558524e-10	7.879891390310106
ENSG00000111452	8.301421616884569e-10	7.047236311205054
ENSG00000154478	8.380111722053318e-10	2.1305456259390656
ENSG00000231566	8.459530307796739e-10	3.319390356619323
ENSG00000179029	8.539683949097643e-10	8.582670735746214
ENSG00000223891	8.620579278677833e-10	8.459634340988789
ENSG00000250132	8.620579278677833e-10	6.802894575669428
ENSG00000188868	8.70222298749018e-10	7.106725360332067
ENSG00000219565	8.70222298749018e-10	6.362116568171006
ENSG00000176236	8.784621825215056e-10	6.068790619370602
ENSG00000162599	8.867782600760376e-10	8.204827694992275
ENSG00000177599	8.951712182765955e-10	7.729788618335806
ENSG00000203485	9.208183360635198e-10	8.72147299133093
ENSG00000127124	9.208183360635263e-10	7.726582828120475
ENSG00000259138	9.383136837777052e-10	4.183180598418364
ENSG00000164983	9.47182690959153e-10	8.57369249540764
ENSG00000231536	9.47182690959153e-10	2.9340366077299787
ENSG00000092148	9.47182690959153e-10	8.896880839001316
ENSG00000270972	9.561335584096744e-10	6.513225272158094
ENSG00000259331	9.742838266288456e-10	2.0024283136020875
ENSG00000205763	9.742838266288525e-10	7.173131972285671
ENSG00000126216	9.742838266288525e-10	8.683660670276387
ENSG00000164967	9.742838266288595e-10	8.691299397256977
ENSG00000162817	9.834847198234515e-10	7.712103655397663
ENSG00000251301	9.834847198234515e-10	8.75419282773175
ENSG00000136715	9.83484719823455e-10	8.713834264350341
ENSG00000132953	1.0021418045370544e-09	8.784907653925318
ENSG00000053254	1.0115995279873766e-09	8.8682509821506
ENSG00000171469	1.0115995279873766e-09	8.747556605854784
ENSG00000177425	1.0115995279873766e-09	8.732199192758
ENSG00000139132	1.0115995279873766e-09	8.807903794002693
ENSG00000173391	1.0115995279873766e-09	7.778833144570598
ENSG00000155287	1.0211444046241704e-09	8.771093978051772
ENSG00000116574	1.0211444046241814e-09	7.847105725808712
ENSG00000248458	1.0211444046241814e-09	4.666897141849828
ENSG00000100916	1.0307772172533253e-09	8.403838405374998
ENSG00000132781	1.0404987555198377e-09	8.498529126282559
ENSG00000251870	1.0503098159658138e-09	3.168591828891834
ENSG00000104267	1.0503098159658287e-09	7.975761706304452
ENSG00000170949	1.0503098159658287e-09	8.74501036352792
ENSG00000239552	1.06021120208894e-09	3.2266782000801686
ENSG00000141380	1.06021120208894e-09	8.876430941250804
ENSG00000120889	1.0602112020889474e-09	8.771093978051772
ENSG00000166582	1.0602112020889474e-09	7.714445673859268
ENSG00000048392	1.0802882004891219e-09	8.7122905271271
ENSG00000239779	1.0802882004891219e-09	8.396119719258806
ENSG00000263443	1.0802882004891219e-09	2.690864684822842
ENSG00000165169	1.0802882004891219e-09	8.71892674900407
ENSG00000102580	1.0802882004891219e-09	8.896880839001316
ENSG00000266538	1.0904654550721074e-09	6.6039824386449535
ENSG00000153046	1.0904654550721074e-09	8.781820179478839
ENSG00000147234	1.100736320064377e-09	6.885544536992632
ENSG00000105486	1.1111016346350638e-09	8.799723834902487
ENSG00000225039	1.132119005832536e-09	4.782650294748593
ENSG00000120337	1.1427727776279963e-09	3.745616637001436
ENSG00000213398	1.1535244294645522e-09	8.269871585325248
ENSG00000139505	1.1535244294645522e-09	8.786451391148555
ENSG00000236204	1.164374837717625e-09	6.445954176529086
ENSG00000197818	1.164374837717625e-09	8.707659315457386
ENSG00000244055	1.1863754671946011e-09	5.4632276480055815
ENSG00000092094	1.1863754671946011e-09	8.668764530163616
ENSG00000220205	1.1863754671946011e-09	8.876430941250804
ENSG00000236643	1.2087818308464993e-09	2.7569817978358606
ENSG00000250033	1.2087818308465037e-09	5.919252982097132
ENSG00000236444	1.2087818308465037e-09	4.452971964161204
ENSG00000124198	1.2087818308465037e-09	8.891247122227975
ENSG00000066697	1.2201394361661532e-09	8.577241242838129
ENSG00000198276	1.2316012186806908e-09	8.797177592575624
ENSG00000267067	1.2316012186806908e-09	5.588246935370341
ENSG00000178722	1.2316012186806951e-09	5.3593170370578225
ENSG00000173013	1.2431681095548129e-09	6.719248764543374
ENSG00000250850	1.2785088657929444e-09	4.010809989604078
ENSG00000156313	1.2785088657929444e-09	8.255649461721193
ENSG00000136717	1.2905056646476971e-09	8.74346662630468
ENSG00000152990	1.2905056646477062e-09	8.379972544583099
ENSG00000255150	1.3026123504599462e-09	7.960418424242695
ENSG00000115525	1.314829903989612e-09	8.825807449426337
ENSG00000263400	1.314829903989612e-09	5.532023673642425
ENSG00000129474	1.314829903989612e-09	6.631512254920282
ENSG00000260852	1.3271593145078988e-09	8.318951339926477
ENSG00000271109	1.3271593145078988e-09	5.95728461561463
ENSG00000141316	1.3396015798688865e-09	5.720606383513882
ENSG00000078487	1.3648287098837397e-09	8.268380673355514
ENSG00000132846	1.3776156138131512e-09	8.640675905432513
ENSG00000222037	1.3776156138131561e-09	5.856142824628972
ENSG00000260990	1.3905194512838144e-09	5.479845577731244
ENSG00000241644	1.3905194512838144e-09	6.4154973857540885
ENSG00000103510	1.3905194512838194e-09	8.784366421805704
ENSG00000205710	1.3905194512838194e-09	7.762489840513973
ENSG00000171621	1.4166821033287034e-09	6.839776572376264
ENSG00000116001	1.4166821033287133e-09	8.8723409617007
ENSG00000067606	1.429943028781476e-09	8.224597627273269
ENSG00000259088	1.429943028781476e-09	5.290972774055148
ENSG00000167196	1.4299430287814862e-09	8.72147299133093
ENSG00000160051	1.4568294244602316e-09	7.642479575290077
ENSG00000228624	1.4568294244602316e-09	5.620404742637137
ENSG00000237864	1.4568294244602316e-09	5.49409508120674
ENSG00000119906	1.4704570608613629e-09	8.74501036352792
ENSG00000227199	1.4704570608613629e-09	6.088509753152484
ENSG00000254369	1.4842091160522036e-09	4.946595105555088
ENSG00000200693	1.4980866966861382e-09	6.584683116910952
ENSG00000006747	1.4980866966861382e-09	7.143647083323633
ENSG00000077458	1.5120909189854467e-09	8.751646585404885
ENSG00000187955	1.5120909189854467e-09	7.098856718114814
ENSG00000257591	1.5262229088215682e-09	4.137138601121516
ENSG00000172987	1.5262229088215682e-09	3.038779942294155
ENSG00000008513	1.5262229088215791e-09	8.74501036352792
ENSG00000089094	1.5262229088215791e-09	8.658038328736547
ENSG00000214717	1.5262229088215791e-09	8.617679765355138
ENSG00000136021	1.5548747433217673e-09	8.895337101778079
ENSG00000168172	1.5548747433217673e-09	8.739376646754579
ENSG00000123500	1.5693968887056716e-09	5.5764934185143265
ENSG00000230912	1.5693968887056716e-09	5.675318300828113
ENSG00000158352	1.5840514032311442e-09	5.764867649940064
ENSG00000165959	1.5840514032311442e-09	8.855981043500291
ENSG00000165424	1.5840514032311442e-09	8.539890194767596
ENSG00000128191	1.5988394622417334e-09	8.654489581306057
ENSG00000126777	1.5988394622417334e-09	8.892790859451214
ENSG00000039523	1.6137622512253685e-09	8.818629995429761
ENSG00000248300	1.6288209658991948e-09	2.395501588703564
ENSG00000137843	1.6288209658992006e-09	7.172959869070938
ENSG00000234160	1.6593510068464101e-09	7.372495514463805
ENSG00000116273	1.6748247764739086e-09	8.461178078212027
ENSG00000261254	1.6748247764739086e-09	6.739123212393522
ENSG00000106785	1.6748247764739203e-09	8.75782153429784
ENSG00000057468	1.6748247764739203e-09	6.427134344796583
ENSG00000104738	1.6904393586745207e-09	8.699479356357182
ENSG00000102387	1.6904393586745387e-09	6.143489076914149
ENSG00000075234	1.7061960016090912e-09	8.740379151858205
ENSG00000104812	1.7061960016091032e-09	8.813537510776033
ENSG00000137100	1.7061960016091032e-09	8.799723834902487
ENSG00000171159	1.7061960016091032e-09	8.776727694825112
ENSG00000047644	1.7220959641916522e-09	8.8682509821506
ENSG00000176894	1.7220959641916522e-09	6.234682439883933
ENSG00000188959	1.754330938262268e-09	5.362700311086309
ENSG00000199023	1.7871545706926935e-09	3.565949025869995
ENSG00000251992	1.7871545706926935e-09	4.83522272811819
ENSG00000100503	1.7871545706926935e-09	8.847801084400087
ENSG00000134996	1.8037903979135926e-09	8.802811309348963
ENSG00000108813	1.8037903979135926e-09	7.11725092134819
ENSG00000101199	1.803790397913599e-09	8.900970818551418
ENSG00000124391	1.8205773291633025e-09	4.31589354732496
ENSG00000223722	1.8205773291633025e-09	4.898583996743334
ENSG00000070961	1.8205773291633025e-09	8.84625734717685
ENSG00000228109	1.8375167011835491e-09	7.818337473193313
ENSG00000170775	1.8375167011835491e-09	7.893962115302409
ENSG00000254675	1.8546098622082803e-09	2.9334411713393647
ENSG00000205323	1.8546098622082803e-09	6.11457548506175
ENSG00000250280	1.8718581720594226e-09	2.1152358258404362
ENSG00000213563	1.906825736048599e-09	8.595943179500146
ENSG00000143093	1.924547768643111e-09	8.752187817524499
ENSG00000137802	1.942430507174e-09	8.720470486227306
ENSG00000134153	1.9604753708668204e-09	8.88461090035101
ENSG00000230798	1.9604753708668204e-09	3.5198081500611407
ENSG00000259495	1.9604753708668204e-09	6.505317436147556
ENSG00000244184	1.9604753708668345e-09	4.1637643661389
ENSG00000133056	1.978683791126013e-09	8.682116933053146
ENSG00000080644	1.978683791126013e-09	4.008583263139445
ENSG00000256682	1.978683791126013e-09	3.453520972595176
ENSG00000119979	1.978683791126013e-09	8.614592290908663
ENSG00000089916	1.978683791126013e-09	8.809447531225931
ENSG00000012660	1.978683791126013e-09	8.854437306277056
ENSG00000165752	1.9970572116363294e-09	7.540995960103438
ENSG00000141012	2.053182097875098e-09	8.595144898261776
ENSG00000212293	2.053182097875098e-09	4.215642774095034
ENSG00000159842	2.0722302054332218e-09	8.384852285712126
ENSG00000080839	2.0722302054332218e-09	8.597229867604625
ENSG00000175040	2.072230205433229e-09	8.896880839001316
ENSG00000101052	2.0914507194724115e-09	8.530042233714498
ENSG00000155980	2.0914507194724115e-09	6.114783098957402
ENSG00000221164	2.0914507194724115e-09	5.259617153197113
ENSG00000252421	2.1108451595319944e-09	1.9530415624355377
ENSG00000173011	2.130415058163693e-09	8.794090118129148
ENSG00000005302	2.130415058163693e-09	8.8723409617007
ENSG00000050820	2.130415058163693e-09	8.430259028153205
ENSG00000010810	2.130415058163693e-09	8.379759801058398
ENSG00000187446	2.130415058163693e-09	8.854437306277056
ENSG00000261777	2.1501619610396697e-09	5.942869152155424
ENSG00000229233	2.1501619610396697e-09	4.507116419106674
ENSG00000167695	2.1501619610396697e-09	6.952887096346825
ENSG00000237672	2.1700874270612765e-09	5.826116938519434
ENSG00000141526	2.1700874270612765e-09	8.699479356357182
ENSG00000164898	2.1901930284688088e-09	6.196002132529045
ENSG00000140367	2.2104803509521115e-09	8.855981043500291
ENSG00000227986	2.2104803509521115e-09	5.737042367968116
ENSG00000063660	2.2104803509521115e-09	7.340556720550417
ENSG00000170962	2.2309509937620175e-09	7.615256525671095
ENSG00000137818	2.2309509937620175e-09	8.933690654952235
ENSG00000258885	2.2516065698227824e-09	2.360691471242788
ENSG00000249717	2.2516065698227824e-09	6.116129231184823
ENSG00000260940	2.272448705845267e-09	2.1983559780597215
ENSG00000121989	2.3146992342381893e-09	8.509716600693642
ENSG00000105997	2.3361109499958004e-09	5.459977220389324
ENSG00000223704	2.336110949995817e-09	7.554143801542491
ENSG00000133226	2.3795156997933003e-09	8.860071023050395
ENSG00000035720	2.3795156997933003e-09	8.827351186649578
ENSG00000090989	2.401512143069027e-09	8.75064408030126
ENSG00000008300	2.4237069290156467e-09	8.791543875802283
ENSG00000135835	2.4237069290156467e-09	6.946482349819478
ENSG00000162894	2.4461017988250973e-09	8.278612856540892
ENSG00000005339	2.4461017988250973e-09	8.880520920800906
ENSG00000110080	2.4461017988250973e-09	7.619497903832949
ENSG00000197555	2.4686985085371825e-09	8.815081247999272
ENSG00000251580	2.4686985085371825e-09	4.734503109825199
ENSG00000248254	2.4914988291619274e-09	5.956914984004516
ENSG00000196074	2.5377174627842602e-09	7.849784752524678
ENSG00000254966	2.561139393771306e-09	4.987673738618468
ENSG00000249995	2.561139393771306e-09	2.9563829691143813
ENSG00000181666	2.561139393771306e-09	8.525074013790425
ENSG00000249584	2.632677676267163e-09	2.0738295936271824
ENSG00000102984	2.632677676267163e-09	8.357100669235379
ENSG00000079616	2.632677676267163e-09	8.769550240828533
ENSG00000107938	2.632677676267163e-09	8.76546026127843
ENSG00000128610	2.7061639936554764e-09	4.8899201384266835
ENSG00000177406	2.731101212114574e-09	8.382927234640473
ENSG00000162594	2.7562625467127563e-09	5.107123506519383
ENSG00000139908	2.756262546712776e-09	7.945079625368562
ENSG00000226200	2.7816499580348815e-09	8.207776436088848
ENSG00000068650	2.7816499580348815e-09	8.719388021988083
ENSG00000198791	2.7816499580348815e-09	8.833987408526543
ENSG00000244754	2.7816499580348815e-09	8.84625734717685
ENSG00000272931	2.807265423322227e-09	7.001929966837872
ENSG00000173812	2.807265423322227e-09	8.933690654952235
ENSG00000125534	2.807265423322227e-09	8.864161002600497
ENSG00000090060	2.807265423322227e-09	8.892790859451214
ENSG00000262703	2.83311093660982e-09	3.6778696252165113
ENSG00000125514	2.9120479596379233e-09	3.5082945241390986
ENSG00000155090	2.965860207331582e-09	8.90506079810152
ENSG00000169194	2.965860207331582e-09	6.144634345088328
ENSG00000261131	2.9931288413454967e-09	4.619654035501013
ENSG00000182195	2.9931288413454967e-09	4.8477850802375615
ENSG00000272523	2.9931288413454967e-09	8.130495352363242
ENSG00000013392	2.9931288413454967e-09	8.73374292998124
ENSG00000115252	3.0484017074559546e-09	5.904858672065861
ENSG00000120685	3.0484017074559654e-09	8.815081247999272
ENSG00000144792	3.0484017074559654e-09	7.602867933666711
ENSG00000138756	3.0484017074559654e-09	8.5240715086868
ENSG00000153774	3.076410224530498e-09	8.32309414473008
ENSG00000164122	3.1046696845466975e-09	5.99689780470161
ENSG00000204361	3.1046696845466975e-09	4.2674773611957955
ENSG00000171124	3.1046696845466975e-09	6.0904567234650795
ENSG00000181418	3.1619502044408877e-09	7.499450747748973
ENSG00000259758	3.1619502044408877e-09	8.802811309348963
ENSG00000164047	3.1619502044408877e-09	6.3181305568992965
ENSG00000268852	3.1619502044408877e-09	6.959684029267699
ENSG00000214024	3.1909756963030576e-09	3.3204811733671855
ENSG00000253347	3.249808364818348e-09	3.5151077937600728
ENSG00000256442	3.249808364818348e-09	3.792690061259621
ENSG00000231170	3.2796200869038353e-09	4.908592401129129
ENSG00000199053	3.309698463219909e-09	5.457520116697618
ENSG00000238213	3.309698463219909e-09	3.505240141757209
ENSG00000100417	3.3706644823110083e-09	8.574695000511264
ENSG00000226918	3.3706644823110083e-09	4.079521924710081
ENSG00000214975	3.3706644823110203e-09	4.870228536735204
ENSG00000269979	3.3706644823110203e-09	7.086482814713632
ENSG00000269165	3.401556826165353e-09	5.814601007832581
ENSG00000254509	3.401556826165353e-09	5.578785705640313
ENSG00000237436	3.432725226731262e-09	5.369895911586735
ENSG00000196275	3.4641720844714115e-09	8.11993468058295
ENSG00000223959	3.4641720844714115e-09	8.600778615035118
ENSG00000228991	3.4641720844714115e-09	6.280002007536556
ENSG00000102054	3.4641720844714115e-09	8.850347326726952
ENSG00000132357	3.464172084471424e-09	7.484766916524319
ENSG00000233560	3.4958998201121e-09	5.060897774479585
ENSG00000197122	3.4958998201121e-09	8.824263712203102
ENSG00000158106	3.5279108748089353e-09	8.750102848181648
ENSG00000117643	3.52791087480896e-09	8.491147448420726
ENSG00000255200	3.52791087480896e-09	6.033942169265102
ENSG00000178338	3.560207710313645e-09	8.47445052196596
ENSG00000138639	3.592792809142209e-09	5.738411960871111
ENSG00000176928	3.6256686747446096e-09	7.571196343724369
ENSG00000213931	3.6256686747446096e-09	5.088616638103385
ENSG00000256733	3.6256686747446096e-09	4.48571204661447
ENSG00000198554	3.6256686747446096e-09	7.937289499776218
ENSG00000101412	3.6256686747446096e-09	8.55933758741448
ENSG00000148357	3.6256686747446096e-09	4.918050986535281
ENSG00000177606	3.65883783167546e-09	8.929600675402133
ENSG00000116793	3.65883783167546e-09	8.651402106859582
ENSG00000166743	3.65883783167546e-09	5.073071780644959
ENSG00000252245	3.6923028257663723e-09	6.186535069068701
ENSG00000128524	3.6923028257663723e-09	8.69538937680708
ENSG00000101057	3.6923028257663984e-09	8.678026953503046
ENSG00000134262	3.726066224299597e-09	8.617138533235524
ENSG00000258355	3.726066224299597e-09	4.353842381034429
ENSG00000134884	3.726066224299597e-09	8.913240757201724
ENSG00000128567	3.726066224299597e-09	8.384728020982468
ENSG00000259598	3.726066224299597e-09	4.583626089219557
ENSG00000165264	3.760130616182642e-09	8.793087613025522
ENSG00000243926	3.8641559691017154e-09	5.615875907292058
ENSG00000267537	3.8994506621700664e-09	3.0635620457559427
ENSG00000259590	3.93505962372815e-09	3.9525621525768613
ENSG00000253284	3.935059623728178e-09	2.12689165319784
ENSG00000219410	3.935059623728178e-09	4.869238238600282
ENSG00000188649	3.9709855761879385e-09	3.428241248755641
ENSG00000011114	3.9709855761879385e-09	8.716380506677204
ENSG00000176092	4.0072312648503454e-09	5.131004115006449
ENSG00000177731	4.007231264850374e-09	8.87897718357767
ENSG00000198546	4.007231264850374e-09	8.303389702964438
ENSG00000150403	4.007231264850374e-09	8.7122905271271
ENSG00000264539	4.007231264850374e-09	4.2259211391822555
ENSG00000198794	4.0437994580918665e-09	8.913240757201724
ENSG00000213918	4.080692947552036e-09	8.569602515857536
ENSG00000198894	4.117914548322502e-09	8.57569750561489
ENSG00000244998	4.117914548322502e-09	4.633849764845611
ENSG00000251819	4.155467099138102e-09	5.835800472704358
ENSG00000133106	4.193353462568445e-09	8.739376646754579
ENSG00000142733	4.193353462568445e-09	8.48651623675101
ENSG00000248079	4.193353462568445e-09	4.960511422773756
ENSG00000231028	4.193353462568445e-09	5.548507205001012
ENSG00000100982	4.2315765252120565e-09	8.748097837974395
ENSG00000188895	4.2315765252120565e-09	8.874887204027566
ENSG00000269220	4.2315765252120565e-09	8.516894054690221
ENSG00000272677	4.2315765252120565e-09	6.064937259589972
ENSG00000236577	4.2315765252120565e-09	5.4111865372737915
ENSG00000268836	4.270139197891283e-09	4.294089746800608
ENSG00000164904	4.270139197891283e-09	8.363275618128332
ENSG00000256087	4.270139197891283e-09	8.775183957601874
ENSG00000154451	4.270139197891283e-09	8.839621125299884
ENSG00000169230	4.3090444158491346e-09	8.809447531225931
ENSG00000188060	4.3090444158491346e-09	7.047376384070729
ENSG00000140526	4.387894351866408e-09	8.90506079810152
ENSG00000138814	4.427845064306745e-09	8.802270077229352
ENSG00000251893	4.468150311191675e-09	1.2585207351168046
ENSG00000114391	4.468150311191691e-09	8.925510695852033
ENSG00000173207	4.468150311191722e-09	8.600317342051103
ENSG00000167186	4.468150311191722e-09	8.246928270501376
ENSG00000161692	4.549836675332424e-09	8.022032220499254
ENSG00000139725	4.549836675332424e-09	6.651721331717289
ENSG00000128699	4.549836675332424e-09	8.8682509821506
ENSG00000118922	4.549836675332424e-09	8.666218287836752
ENSG00000183688	4.591223990398231e-09	8.75653484619336
ENSG00000137434	4.591223990398231e-09	6.562950669908467
ENSG00000232453	4.5912239903982635e-09	6.548157003642573
ENSG00000136153	4.5912239903982635e-09	8.188718876949821
ENSG00000263718	4.632978235945896e-09	3.1564860822786898
ENSG00000096746	4.632978235945929e-09	8.860071023050395
ENSG00000124496	4.675102576113434e-09	8.509716600693642
ENSG00000136810	4.717600201513047e-09	8.88870087990111
ENSG00000078061	4.717600201513047e-09	8.818629995429761
ENSG00000126226	4.760474329445451e-09	8.704110568026897
ENSG00000199804	4.803728204116089e-09	5.480504441597341
ENSG00000188676	4.803728204116089e-09	4.587965880564493
ENSG00000151445	4.803728204116089e-09	8.527079023997679
ENSG00000214595	4.847365096852384e-09	8.842167367626747
ENSG00000019995	4.847365096852384e-09	8.73428416210085
ENSG00000049192	4.847365096852419e-09	5.672483394079193
ENSG00000162601	4.891388306323454e-09	8.847801084400087
ENSG00000255527	4.891388306323454e-09	4.149601382969766
ENSG00000238061	4.891388306323454e-09	6.0107253529622735
ENSG00000122042	4.891388306323454e-09	8.790000138579044
ENSG00000174428	4.891388306323454e-09	8.246129989263006
ENSG00000131697	4.935801158760861e-09	8.552701365537516
ENSG00000257433	4.935801158760861e-09	6.9292886144414245
ENSG00000196096	4.935801158760861e-09	4.3253117526424685
ENSG00000151773	4.935801158760861e-09	7.816133850496385
ENSG00000027697	4.9358011587608955e-09	8.90506079810152
ENSG00000212916	4.9358011587608955e-09	8.408806625299068
ENSG00000111602	4.980607008181565e-09	8.777730199928738
ENSG00000111271	5.071411254316594e-09	8.680573195829911
ENSG00000253753	5.071411254316594e-09	4.833212735210315
ENSG00000148498	5.1638284411468975e-09	8.125081456263358
ENSG00000144283	5.210650574040912e-09	8.855981043500291
ENSG00000227179	5.210650574040912e-09	2.3731380157562167
ENSG00000165487	5.210650574040912e-09	8.7122905271271
ENSG00000197016	5.25788642420873e-09	6.778035423421862
ENSG00000247317	5.305539546550085e-09	4.966555727184108
ENSG00000203729	5.305539546550085e-09	3.1120097107350317
ENSG00000251661	5.305539546550085e-09	7.605210289713541
ENSG00000101977	5.305539546550085e-09	6.317513856497048
ENSG00000148735	5.353613525595903e-09	7.222350240253848
ENSG00000147799	5.40211197574722e-09	7.509945223831082
ENSG00000198521	5.40211197574722e-09	6.834238677174633
ENSG00000154277	5.451038541515792e-09	8.00708505849138
ENSG00000166987	5.45103854151585e-09	8.831441166199681
ENSG00000160838	5.45103854151585e-09	5.0493412969062135
ENSG00000235172	5.550190749963276e-09	4.383729882204021
ENSG00000232909	5.550190749963276e-09	6.420254669861059
ENSG00000109466	5.550190749963296e-09	8.523326052701933
ENSG00000119636	5.550190749963296e-09	5.793564234639095
ENSG00000226352	5.600423834412375e-09	5.369193106088959
ENSG00000100201	5.65109991851393e-09	8.929600675402133
ENSG00000165806	5.65109991851393e-09	8.642219642655752
ENSG00000187535	5.702222801010505e-09	8.552701365537516
ENSG00000256092	5.702222801010505e-09	7.460753899774434
ENSG00000139597	5.7022228010105254e-09	8.717924243900441
ENSG00000106266	5.753796312239488e-09	8.529163993340527
ENSG00000228923	5.805824314387296e-09	3.128796141052201
ENSG00000017373	5.805824314387336e-09	6.436593735843834
ENSG00000241058	5.805824314387336e-09	8.26357237170264
ENSG00000237119	5.805824314387336e-09	2.3469961341055536
ENSG00000166289	5.805824314387357e-09	7.865246350355291
ENSG00000183558	5.911259400968882e-09	5.348493954489378
ENSG00000110057	5.911259400968882e-09	8.913240757201724
ENSG00000107614	5.964674371335096e-09	8.319749621164846
ENSG00000100739	5.964674371335096e-09	6.070291439706548
ENSG00000235052	5.964674371335096e-09	5.256348933307213
ENSG00000129484	5.964674371335096e-09	8.722014223450545
ENSG00000163817	5.964674371335096e-09	5.249481860375176
ENSG00000182378	5.964674371335096e-09	8.75419282773175
ENSG00000066739	6.018559605007515e-09	8.829897428976441
ENSG00000254205	6.018559605007515e-09	2.5948451958489884
ENSG00000117620	6.018559605007515e-09	8.754734059851364
ENSG00000150433	6.072919127298635e-09	8.653948349186447
ENSG00000171421	6.127756996936593e-09	8.55733257720723
ENSG00000246528	6.127756996936593e-09	8.031543173297997
ENSG00000155666	6.127756996936593e-09	8.020355698886915
ENSG00000245750	6.1830773063332245e-09	5.641494418278193
ENSG00000272379	6.1830773063332245e-09	8.177992675522754
ENSG00000235036	6.23888418185454e-09	4.985854061291832
ENSG00000139793	6.295181784092646e-09	8.88306716312777
ENSG00000119969	6.351974308140706e-09	8.294517113132867
ENSG00000176659	6.409265983869235e-09	5.1708046606365246
ENSG00000269069	6.409265983869235e-09	8.233984315342356
ENSG00000102921	6.409265983869304e-09	8.804816319556217
ENSG00000123975	6.4670610762050625e-09	8.664213277629502
ENSG00000188846	6.4670610762050625e-09	8.925510695852033
ENSG00000128989	6.4670610762050625e-09	8.909150777651623
ENSG00000135093	6.467061076205154e-09	8.367028589424075
ENSG00000137124	6.5253638854120205e-09	8.648855864532717
ENSG00000184014	6.525363885412067e-09	7.940852378241732
ENSG00000264107	6.525363885412067e-09	4.198391679238786
ENSG00000204228	6.525363885412067e-09	8.787453896252181
ENSG00000170522	6.525363885412067e-09	7.904374179152544
ENSG00000256287	6.643510033879783e-09	3.3140839986139508
ENSG00000259891	6.643510033879831e-09	6.955082434588841
ENSG00000254996	6.643510033879831e-09	7.885412065104948
ENSG00000232633	6.703362152911843e-09	4.957540269092973
ENSG00000236983	6.703362152911843e-09	3.7750685917313977
ENSG00000149124	6.703362152911843e-09	3.2745838064819215
ENSG00000165841	6.703362152911843e-09	2.2814606240872846
ENSG00000181798	6.763739548934284e-09	7.1295831046447615
ENSG00000175643	6.763739548934284e-09	7.5245970100993285
ENSG00000253958	6.763739548934332e-09	2.526949796435051
ENSG00000267496	6.763739548934356e-09	6.168246518512309
ENSG00000100101	6.824646703185851e-09	8.439982724476648
ENSG00000203691	6.824646703185851e-09	6.2249294072788155
ENSG00000251533	6.824646703185876e-09	2.9876963375760837
ENSG00000134900	6.8860881339734405e-09	8.84062363040351
ENSG00000106268	6.8860881339734405e-09	8.223258113915287
ENSG00000153048	6.948068396968953e-09	8.474503347219462
ENSG00000248275	6.948068396968953e-09	8.234862555716326
ENSG00000115425	6.948068396969076e-09	7.835871037519705
ENSG00000188177	7.201470209023548e-09	8.656033318529296
ENSG00000117500	7.201470209023548e-09	8.92142071630193
ENSG00000197603	7.201470209023548e-09	8.658579560856161
ENSG00000170899	7.201470209023548e-09	8.397539191752387
ENSG00000136653	7.266214296939281e-09	8.869253487254225
ENSG00000141258	7.33152535264164e-09	8.782361411598453
ENSG00000125826	7.33152535264164e-09	8.813537510776033
ENSG00000185436	7.463867710098074e-09	8.779273937151975
ENSG00000241847	7.463867710098074e-09	4.283226069074874
ENSG00000124098	7.463867710098074e-09	8.665215782733126
ENSG00000130856	7.463867710098074e-09	8.489266702943132
ENSG00000176485	7.463867710098129e-09	8.816083753102896
ENSG00000248538	7.463867710098129e-09	4.9744572173029304
ENSG00000175376	7.463867710098129e-09	8.739376646754579
ENSG00000232855	7.463867710098129e-09	7.556920266678855
ENSG00000250567	7.530908783064169e-09	2.1154557366202464
ENSG00000170091	7.530908783064275e-09	7.104304390608965
ENSG00000139508	7.598536366878792e-09	8.709203052680625
ENSG00000163349	7.598536366878792e-09	8.838077388076647
ENSG00000180287	7.666755448452574e-09	3.6348383678262133
ENSG00000171988	7.666755448452629e-09	8.8682509821506
ENSG00000182511	7.735571055801172e-09	7.9958359015821285
ENSG00000117411	7.735571055801172e-09	8.708661820561014
ENSG00000183891	7.735571055801172e-09	8.552701365537516
ENSG00000165730	7.804988258371597e-09	7.387288707161284
ENSG00000108984	7.804988258371597e-09	8.42771278582634
ENSG00000185189	7.875012167372617e-09	8.70465180014651
ENSG00000197415	7.875012167372645e-09	6.761980410193872
ENSG00000156453	7.875012167372645e-09	6.734240623669956
ENSG00000148187	7.945647936107224e-09	8.775183957601874
ENSG00000213782	7.945647936107224e-09	8.364943620081226
ENSG00000124177	8.01690076030737e-09	8.798721329798862
ENSG00000078699	8.01690076030737e-09	8.732740424877614
ENSG00000113327	8.016900760307399e-09	5.973943001727029
ENSG00000145354	8.088775878471703e-09	8.755736564954988
ENSG00000250903	8.161278572205777e-09	8.504624116039915
ENSG00000158941	8.161278572205865e-09	8.77827143204835
ENSG00000204941	8.234414166564578e-09	2.82809706286174
ENSG00000197085	8.308188030397939e-09	3.029807547340156
ENSG00000189308	8.308188030397939e-09	8.695930608926693
ENSG00000223652	8.308188030397939e-09	2.953007983501
ENSG00000166484	8.382605576698876e-09	8.412018364475202
ENSG00000270116	8.457672262953608e-09	4.216645844145396
ENSG00000181751	8.609775109861264e-09	8.779273937151975
ENSG00000107014	8.609775109861264e-09	6.456376000683019
ENSG00000121741	8.686822411148598e-09	8.864161002600497
ENSG00000013375	8.686822411148598e-09	8.851891063950191
ENSG00000176896	8.686822411148598e-09	8.291581037298144
ENSG00000271734	8.7645411343791e-09	4.0715463806358905
ENSG00000143257	8.764541134379164e-09	5.817465501458059
ENSG00000180279	8.842936964861612e-09	5.9127053569676065
ENSG00000135002	8.842936964861612e-09	8.641678410536137
ENSG00000100083	8.842936964861707e-09	8.828353691753202
ENSG00000134007	8.92201563455979e-09	3.351262367968971
ENSG00000260317	8.922015634559821e-09	6.393615544567917
ENSG00000198056	8.922015634559821e-09	8.392703756217418
ENSG00000160972	8.922015634559821e-09	8.321293358388084
ENSG00000213609	8.922015634559821e-09	6.525001625044362
ENSG00000225889	9.082244654951805e-09	8.896880839001316
ENSG00000123870	9.082244654951838e-09	7.268108906285339
ENSG00000101997	9.163406706188624e-09	8.554245102760754
ENSG00000166411	9.163406706188624e-09	8.809447531225931
ENSG00000163931	9.245274998480508e-09	8.874887204027566
ENSG00000162881	9.245274998480574e-09	5.839324889549529
ENSG00000234329	9.245274998480574e-09	5.856911436826668
ENSG00000125885	9.245274998480574e-09	8.704110568026897
ENSG00000213971	9.327855502668703e-09	7.752519189634978
ENSG00000227838	9.411154238510533e-09	3.1430226111246333
ENSG00000100288	9.411154238510567e-09	6.7795027707256565
ENSG00000142675	9.411154238510567e-09	8.532100069175252
ENSG00000157625	9.49517727506713e-09	8.73428416210085
ENSG00000230131	9.579930731093208e-09	6.1041930296165585
[truncated: 3,015 more rows]
