# Supplementary material for: Machine learning predicts treatment sensitivity in multiple myeloma based on molecular and clinical information coupled with drug response
Source: PLoS One. 2021 Jul 28;16(7):e0254596. doi: 10.1371/journal.pone.0254596 (PMC8318243; doi:10.1371/journal.pone.0254596)
Supplement: S1 File — (ZIP) [file pone.0254596.s004.zip › Supplementary Material 1/t_11_14_ccnd1/selected_genes_experiment_1.csv]

gene	pvalue	entropy
ENSG00000110092	1.687614849340378e-65	8.782654012754506
ENSG00000117519	3.8830422907407885e-35	8.011757440446893
ENSG00000235501	1.1331912493309898e-33	5.752050762967706
ENSG00000181690	3.0019043164455125e-33	8.037194832069574
ENSG00000197119	1.7491086620345782e-31	7.900354719183371
ENSG00000153064	1.6430550012991348e-30	8.784200913373693
ENSG00000185100	2.156309144746233e-30	6.814801278872957
ENSG00000135253	8.210259056901447e-29	8.518731907181818
ENSG00000183023	2.741833348088218e-28	8.44877501069121
ENSG00000166268	3.802050115193836e-28	6.64107423576613
ENSG00000141150	4.62412787533838e-28	5.489577883881174
ENSG00000188818	1.0087238652003275e-27	8.340128391821017
ENSG00000170919	1.1237110547555424e-27	8.261717198160175
ENSG00000078725	1.8049215520361756e-27	4.286219263645965
ENSG00000136152	2.0096623640073975e-27	8.821086159275334
ENSG00000105173	2.335533392311601e-27	8.699139899020565
ENSG00000249184	3.66185518789324e-27	6.584737428375107
ENSG00000111666	6.2415485907799646e-27	8.674549735086138
ENSG00000170921	8.769645884992514e-27	8.386757259653319
ENSG00000082512	9.751029510265561e-27	8.60843362339251
ENSG00000197183	3.920822256468271e-26	8.544868971735433
ENSG00000111752	5.596286688174514e-26	7.815922130169647
ENSG00000149295	6.084019061469297e-26	5.68838137148111
ENSG00000124222	6.084019061469297e-26	8.869261927726823
ENSG00000272899	9.041048498356225e-26	7.859223557868676
ENSG00000049319	1.1364442865733614e-25	5.256730391027192
ENSG00000089169	1.3985510493723567e-25	8.177644599647975
ENSG00000203799	1.3985510493723567e-25	7.755113242628909
ENSG00000227372	1.4577566020562557e-25	8.662716871334466
ENSG00000207954	1.6852241479274157e-25	5.8160841493653885
ENSG00000255760	3.7675547679864896e-25	5.918437179601006
ENSG00000134138	4.261830016888324e-25	7.057729761590136
ENSG00000236581	5.232325640126784e-25	4.756867718654976
ENSG00000105810	5.340670253762253e-25	8.804692716652383
ENSG00000153982	6.039040101138892e-25	7.686193717914275
ENSG00000180573	7.259677740316349e-25	8.885655370349774
ENSG00000196576	7.562513326880725e-25	8.885655370349774
ENSG00000124143	8.206244123624782e-25	5.006740704354897
ENSG00000104921	1.777877750206531e-24	8.033710398484184
ENSG00000188153	2.947987878255777e-24	8.128656924656962
ENSG00000205683	4.152354987993137e-24	7.538830207773202
ENSG00000181619	6.722456464867698e-24	7.61393731437157
ENSG00000175106	8.377538475089397e-24	8.406991487073253
ENSG00000248991	1.0645652779344071e-23	6.8222522440059254
ENSG00000175505	1.1301861963775562e-23	7.332670816814532
ENSG00000074657	1.1761437568891844e-23	8.871813387763373
ENSG00000186891	1.4934389454131215e-23	7.467648922893046
ENSG00000134243	1.5540062169342372e-23	8.769611947228686
ENSG00000196562	1.5851960224231396e-23	8.885655370349774
ENSG00000118971	1.6494478253756607e-23	8.112030223410136
ENSG00000261786	2.3569422571890405e-23	8.729375324229917
ENSG00000137747	2.356942257189074e-23	5.659692907073612
ENSG00000228031	3.0477272492117324e-23	5.644473740025342
ENSG00000186056	3.7863180433821e-23	8.41108984772899
ENSG00000110492	4.261270159310611e-23	8.861065206415349
ENSG00000184083	4.5204149108215524e-23	8.326419465722875
ENSG00000119943	4.8903661195007535e-23	8.445218991237295
ENSG00000187824	6.962353692132455e-23	8.348991973704813
ENSG00000166428	1.0497355088969563e-22	7.823647757870826
ENSG00000117461	1.2032703169923305e-22	8.653515590605625
ENSG00000231711	1.2510849148189549e-22	7.389585309502327
ENSG00000078177	1.3007802209045276e-22	8.82673142055026
ENSG00000104205	1.3524294355669826e-22	8.450526553667178
ENSG00000175197	1.490606921803693e-22	8.685840257635988
ENSG00000165507	1.5801303099179945e-22	8.771905831406482
ENSG00000165891	1.6111387270235455e-22	8.354512715609241
ENSG00000109046	2.1140933767437068e-22	8.852868485103873
ENSG00000069869	2.1140933767437068e-22	8.007982618644133
ENSG00000136161	2.240613251698748e-22	8.814436338583045
ENSG00000271192	2.5165690525854873e-22	5.524152179115518
ENSG00000174099	3.173355177482602e-22	7.805808360494644
ENSG00000197497	3.173355177482602e-22	6.232969480470425
ENSG00000108405	3.923124945288727e-22	8.904600273009276
ENSG00000211448	4.1564268783547726e-22	7.575947603199915
ENSG00000058404	4.576160523590626e-22	7.054724347881253
ENSG00000205593	5.037813220905455e-22	8.710892639785953
ENSG00000119688	5.440085170728403e-22	8.695041538364828
ENSG00000199933	5.652985183408983e-22	4.179921849384784
ENSG00000168916	5.76250749857563e-22	8.218744593911431
ENSG00000114423	6.717732878788825e-22	8.491047942009017
ENSG00000235949	6.847655152488766e-22	3.917716453248578
ENSG00000173273	6.847655152488766e-22	8.767060487192136
ENSG00000255920	6.847655152488766e-22	3.3721071660736475
ENSG00000242866	6.980064243764197e-22	6.604711904895536
ENSG00000081181	7.115007246444463e-22	6.355694098716338
ENSG00000013619	7.115007246444463e-22	6.9542328732093734
ENSG00000179299	7.392687787933835e-22	7.379470225593895
ENSG00000257027	8.291722101130222e-22	7.844477259994556
ENSG00000231607	9.298846687514191e-22	8.053639739417688
ENSG00000078098	1.1915056989511265e-21	5.982022031618637
ENSG00000172766	1.3104908497162482e-21	8.689938618291727
ENSG00000242021	1.7426326005422934e-21	5.461004405475461
ENSG00000058056	1.8100115513428956e-21	8.457176374359467
ENSG00000214097	1.844661505213042e-21	5.134519094524378
ENSG00000188859	2.187571218827762e-21	7.172350310454237
ENSG00000005379	2.229366247111387e-21	8.39394942154743
ENSG00000164181	2.229366247111387e-21	8.739118946160579
ENSG00000151287	2.3153413483834068e-21	7.7314948257532325
ENSG00000144229	2.8502609291384583e-21	7.298933584518876
ENSG00000258072	3.2525753318899784e-21	6.350571066426962
ENSG00000133121	3.441744675350285e-21	8.42129568787519
ENSG00000261159	3.5738647575367684e-21	7.773086398229662
ENSG00000133872	3.6417944402569145e-21	8.9102455342842
ENSG00000231473	3.711001513502535e-21	5.784097486584658
ENSG00000239815	3.711001513502535e-21	6.178649732011018
ENSG00000184990	6.51647518614339e-21	8.845676323209759
ENSG00000140474	7.427780563144913e-21	8.9102455342842
ENSG00000250541	7.855929848888759e-21	4.3791395334916245
ENSG00000158458	8.154835889781751e-21	8.373709571253197
ENSG00000154102	8.154835889781751e-21	8.450454967798654
ENSG00000197584	8.308480834636291e-21	7.533757303658509
ENSG00000152520	8.786808110159208e-21	8.78574781399288
ENSG00000169857	8.78680811015952e-21	8.730922224849104
ENSG00000250122	9.64527852364236e-21	6.616746110341263
ENSG00000188811	9.826676612366725e-21	8.795491435923545
ENSG00000099814	1.0011449087515746e-20	8.720636261716615
ENSG00000165548	1.1836871294959091e-20	8.379817050743661
ENSG00000205106	1.2285239756207744e-20	4.882708255281529
ENSG00000140297	1.2750402671268642e-20	6.118660028433927
ENSG00000258847	1.2989475490389378e-20	3.88950119036175
ENSG00000243587	1.451991431804409e-20	7.22920274862924
ENSG00000230516	1.451991431804409e-20	3.1665675785529652
ENSG00000118402	1.53507116568037e-20	7.995837178895089
ENSG00000165804	1.53507116568037e-20	8.243572212561254
ENSG00000147606	1.593052526145281e-20	6.9909256938699595
ENSG00000207146	1.593052526145281e-20	3.8680568530804473
ENSG00000259372	1.7476555614753165e-20	6.673009667158368
ENSG00000257951	1.9893179247641275e-20	6.565122164445439
ENSG00000145194	2.1419565293273553e-20	8.476201400005255
ENSG00000115524	2.1419565293274314e-20	8.918442255595675
ENSG00000165102	2.2225636665296413e-20	8.718084801680066
ENSG00000156650	2.4828255233004785e-20	8.822633059894521
ENSG00000155130	2.5290411270988227e-20	8.906147173628463
ENSG00000165801	2.5290411270988227e-20	8.713986441024328
ENSG00000182185	2.7731934666744773e-20	7.469919537860311
ENSG00000189233	3.2131810629401154e-20	8.80368815723502
ENSG00000260992	3.272821538450776e-20	5.982677420364508
ENSG00000135916	3.65435919120061e-20	8.93073733756289
ENSG00000228933	4.3903297160723965e-20	5.332497209080772
ENSG00000148429	4.6384350435486026e-20	8.836475042480922
ENSG00000112531	4.990928753299536e-20	8.85696684575961
ENSG00000164077	5.2725640602715425e-20	8.573557496325597
ENSG00000223914	5.569905845175705e-20	3.158785563305797
ENSG00000235217	5.67265833282193e-20	6.933159726735487
ENSG00000069493	5.777284936499275e-20	8.453495835535056
ENSG00000260001	6.565061287129512e-20	6.180950605360587
ENSG00000136928	6.934365833849537e-20	4.095466555539167
ENSG00000254030	7.458900352393653e-20	6.523614169627958
ENSG00000119280	8.62846518255087e-20	8.127191090595126
ENSG00000256164	8.786858671689315e-20	3.563151961428605
ENSG00000272156	9.44969702791949e-20	5.644367871073201
ENSG00000251249	1.0161933290240686e-19	4.6034579037270085
ENSG00000006116	1.0161933290240686e-19	3.916913671695074
ENSG00000162989	1.0537701603294659e-19	6.982527740568849
ENSG00000188906	1.3098689549899483e-19	8.804692716652383
ENSG00000226237	1.4600972730661227e-19	7.106382071201905
ENSG00000198353	1.4600972730661434e-19	5.1833162554215075
ENSG00000198963	1.4600972730661434e-19	6.956884916529926
ENSG00000171931	1.486740385902112e-19	4.246451421121818
ENSG00000025039	1.5138640503984544e-19	8.889753731005511
ENSG00000249348	1.569587440640578e-19	7.649957018495401
ENSG00000164483	1.5982047489528975e-19	7.72625884919187
ENSG00000162642	1.7492132142143415e-19	8.556159494285282
ENSG00000132952	1.9845841611478817e-19	8.744221866233678
ENSG00000256594	1.9845841611478817e-19	8.241430037238269
ENSG00000206077	2.094799840526352e-19	7.880847354178685
ENSG00000205293	2.1716165734185954e-19	5.825761526151638
ENSG00000153233	2.3337000569462775e-19	5.0016976848055785
ENSG00000152380	2.4630573847756142e-19	7.026992032067474
ENSG00000121797	2.5994981801384206e-19	8.306185238302943
ENSG00000271948	2.7931029035256816e-19	6.9027134824758845
ENSG00000235280	3.166798026318611e-19	5.705725249793363
ENSG00000205056	3.166798026318611e-19	7.58130596763026
ENSG00000145214	3.2240695985185437e-19	8.721178602918442
ENSG00000272121	3.9257487643168174e-19	7.010098758292778
ENSG00000197776	3.9257487643168174e-19	8.28040452496092
ENSG00000132965	4.370051304388529e-19	8.411889764789569
ENSG00000008226	5.131257279513943e-19	8.575646738146608
ENSG00000231305	5.413031200775833e-19	7.977951497514571
ENSG00000182054	5.609321055851021e-19	8.893852091661248
ENSG00000221988	5.917017603133888e-19	8.27166546244762
ENSG00000180447	6.02324449237123e-19	7.393034104255009
ENSG00000130592	7.068164369326415e-19	8.897950452316989
ENSG00000237857	7.194790517426713e-19	7.813341673594982
ENSG00000188636	8.591018178881996e-19	8.14996688323656
ENSG00000164741	8.744569257226449e-19	8.155043433404915
ENSG00000144040	8.900831788938551e-19	8.587399478911998
ENSG00000233266	9.059853056568905e-19	4.998771850781768
ENSG00000178852	9.553954391293284e-19	8.315076009671051
ENSG00000260027	1.0254392708936962e-18	7.087418335873344
ENSG00000183317	1.0437286658352145e-18	8.44263471884213
ENSG00000226823	1.0812798458095091e-18	6.500578236584969
ENSG00000169116	1.267463789571514e-18	8.906147173628463
ENSG00000204616	1.267463789571514e-18	5.334296006771632
ENSG00000260296	1.2900124018198598e-18	7.252522240169784
ENSG00000021826	1.5657740141178857e-18	7.939824237480173
ENSG00000179899	1.6218303991093595e-18	5.182377864406519
ENSG00000225857	1.6218303991093595e-18	5.286774776810598
ENSG00000144671	1.6505975511054112e-18	4.606291217540224
ENSG00000186369	1.7096526394926206e-18	4.2099980700320545
ENSG00000079335	1.967479196652421e-18	8.290710609236768
ENSG00000150667	2.110438011648063e-18	6.871038012997693
ENSG00000267868	2.2243468820990693e-18	3.4670671417221763
ENSG00000255438	2.263649924161567e-18	6.3800006416355215
ENSG00000188266	2.263649924161567e-18	7.956375011832233
ENSG00000223949	2.3036388809844682e-18	4.6986016686718095
ENSG00000185024	2.514293109827222e-18	8.633023787326938
ENSG00000152487	2.558652878328125e-18	6.816853252798485
ENSG00000075073	2.6964234634871018e-18	6.9736060310722845
ENSG00000234184	2.7923157318840175e-18	8.713034815108939
ENSG00000189419	2.8415173900508987e-18	5.931217426495042
ENSG00000102710	3.2672220810508915e-18	8.726281522991544
ENSG00000101638	3.3246807185464477e-18	5.297495878301043
ENSG00000124795	3.4426089049761044e-18	8.252978135646876
ENSG00000071909	3.7558119509317685e-18	6.408546942643489
ENSG00000198718	3.95707415829907e-18	8.661169970715276
ENSG00000239704	3.95707415829907e-18	6.67880302130833
ENSG00000091490	4.242079053744047e-18	8.926638976907151
ENSG00000169432	4.469050479788943e-18	8.567417204476518
ENSG00000101605	4.708008702277647e-18	7.395383748408871
ENSG00000196569	4.790432211729015e-18	8.157731402290905
ENSG00000171552	4.959578260657158e-18	8.893852091661248
ENSG00000151790	4.959578260657158e-18	7.3109454186775915
ENSG00000137309	4.959578260657158e-18	8.841577962554021
ENSG00000236423	5.134620487617389e-18	7.392435694874009
ENSG00000249042	5.2244157798047706e-18	7.734511300405527
ENSG00000076662	5.408684683104411e-18	8.922540616251414
ENSG00000221968	5.79669145443168e-18	8.625289284231
ENSG00000080947	5.897911957110412e-18	7.470022578390164
ENSG00000120798	6.0008776783734765e-18	8.696383796627233
ENSG00000187837	6.0008776783734765e-18	8.9102455342842
ENSG00000126775	6.0008776783734765e-18	8.665348454357302
ENSG00000120256	6.542941581852299e-18	8.265406274102347
ENSG00000259594	6.6570199911556355e-18	6.6023993477581735
ENSG00000120686	6.6570199911556355e-18	8.902048812972726
ENSG00000002586	6.7730622597923624e-18	8.25416868505447
ENSG00000267243	6.891101752075541e-18	7.487644525772297
ENSG00000205078	7.133308669562809e-18	7.559535508210416
ENSG00000138604	7.383919007400385e-18	8.588741737174404
ENSG00000132640	7.643220426769943e-18	8.869261927726823
ENSG00000236841	7.643220426769943e-18	3.534767432072526
ENSG00000269001	8.62360240001747e-18	5.5124622273336
ENSG00000101353	8.62360240001747e-18	7.9100252864686995
ENSG00000260725	9.080859988461235e-18	6.296817717272196
ENSG00000183955	9.238536402786224e-18	8.72117860291844
ENSG00000131759	9.3989157655197e-18	8.669909033228576
ENSG00000182742	9.727966986843572e-18	7.0883985879602704
ENSG00000103021	9.896732590219619e-18	6.345192708148794
ENSG00000205659	1.006838865686272e-17	8.643309750459425
ENSG00000156738	1.0784906831550175e-17	7.815393948959887
ENSG00000185567	1.0971764436702171e-17	4.999015970268108
ENSG00000169026	1.2586328646410068e-17	7.501154576166714
ENSG00000247134	1.2586328646410068e-17	7.347232192738977
ENSG00000134709	1.3479434773639906e-17	8.762162209475818
ENSG00000130751	1.5724099175675925e-17	7.409271572846133
ENSG00000197872	1.6836607059997445e-17	8.85696684575961
ENSG00000117971	1.8652602105475567e-17	4.368017651061505
ENSG00000119900	2.1744924604780764e-17	8.814436338583045
ENSG00000047597	2.2498019218501054e-17	8.700686799639751
ENSG00000178184	2.4915220363625756e-17	7.198410483949004
ENSG00000163536	2.5342288635745288e-17	8.739118946160579
ENSG00000123901	2.5342288635745288e-17	6.582148499505826
ENSG00000181192	2.7124023793694525e-17	8.77345273202567
ENSG00000197565	3.003088902388409e-17	7.897175172084409
ENSG00000268592	3.054439729169058e-17	4.394669613295041
ENSG00000164070	3.054439729169058e-17	8.047842769287952
ENSG00000183291	3.159755412210385e-17	8.906147173628463
ENSG00000126217	3.4389829806583986e-17	7.699844868066609
ENSG00000205832	3.55737270253877e-17	5.652072512436333
ENSG00000032219	3.55737270253877e-17	8.718084801680066
ENSG00000115159	3.6797834580673476e-17	8.726823864193365
ENSG00000179862	3.806349915910703e-17	6.572913354484925
ENSG00000027869	3.871234828592457e-17	6.540863335940255
ENSG00000117242	4.357024775377943e-17	7.947279598107342
ENSG00000181544	4.583201274102442e-17	7.283239666461037
ENSG00000135324	4.661138488712144e-17	3.118618837601929
ENSG00000115649	4.740383430842936e-17	8.832376681825183
ENSG00000187079	5.156993917709213e-17	7.106761364314156
ENSG00000229196	5.1569939177092866e-17	5.378609697493722
ENSG00000254343	5.4240934917581636e-17	8.26991391947165
ENSG00000148468	5.60969788607428e-17	7.362071190743324
ENSG00000136295	5.704836578318687e-17	8.37647129652083
ENSG00000179314	6.204941744466782e-17	6.793052705656243
ENSG00000266411	6.310035073467018e-17	4.192815899139502
ENSG00000163328	6.310035073467018e-17	8.843124863173209
ENSG00000108852	6.416884557461288e-17	7.392408505389697
ENSG00000156299	6.416884557461288e-17	8.673260410325707
ENSG00000137501	6.748261672815719e-17	8.387966461427464
ENSG00000110324	7.216494212180693e-17	8.820081599857971
ENSG00000231999	7.338475125428921e-17	7.9953494995548855
ENSG00000117114	7.462490195577022e-17	7.281311284707332
ENSG00000104093	7.588572870171602e-17	8.684293357016802
ENSG00000263931	8.9708751905156e-17	2.7195095587759015
ENSG00000061936	9.43204353557833e-17	8.824179960513709
ENSG00000256757	9.752404943369435e-17	4.300300899711267
ENSG00000179588	9.752404943369435e-17	8.294504083406077
ENSG00000122417	9.752404943369435e-17	8.786752373410243
ENSG00000108924	1.0083497805846929e-16	7.264920693740799
ENSG00000181513	1.0253178816225596e-16	8.744764207435505
ENSG00000124196	1.0601036825272144e-16	2.8418855493510295
ENSG00000179456	1.0601036825272144e-16	8.547420431771982
ENSG00000138109	1.1144766460145006e-16	2.8453137106530786
ENSG00000158055	1.3836770600350484e-16	6.126589265006945
ENSG00000122787	1.383677060035078e-16	7.584483492133244
ENSG00000182508	1.5034954640342783e-16	6.825962345212869
ENSG00000231969	1.66084763122224e-16	4.033865876343424
ENSG00000181656	1.8042990706717884e-16	6.125391059338933
ENSG00000164620	1.8650425164298193e-16	8.478343575328239
ENSG00000250462	1.992644468020263e-16	8.231039675878645
ENSG00000134899	1.992644468020263e-16	8.607891282190687
ENSG00000259959	2.0258675997949023e-16	8.278448339628168
ENSG00000185686	2.0939615615362243e-16	7.507649689588837
ENSG00000187037	2.1288502394072382e-16	4.990273599161953
ENSG00000186198	2.2369931632002165e-16	4.237872064911993
ENSG00000135248	2.2742312103836187e-16	5.381025174220474
ENSG00000232298	2.2742312103836507e-16	3.1624120287621826
ENSG00000125827	2.3896528800779097e-16	8.839026502517472
ENSG00000196092	2.3896528800779097e-16	8.176009444378085
ENSG00000183090	2.429396108646925e-16	5.16596367947291
ENSG00000234324	2.4697911560118753e-16	4.53483193884181
ENSG00000166104	2.6381027824855444e-16	5.707465764331538
ENSG00000111328	2.7264515327736946e-16	8.1081746020671
ENSG00000271614	2.817717209593998e-16	8.482851220697542
ENSG00000146147	2.817717209594038e-16	6.565762080375553
ENSG00000047230	2.960293355075624e-16	8.362451861061961
ENSG00000249307	3.0093819286501382e-16	6.069674238128217
ENSG00000181045	3.0592731516443255e-16	8.47344529761192
ENSG00000271133	3.109979957445433e-16	7.65911952571433
ENSG00000040487	3.2138930804074794e-16	8.341470650083421
ENSG00000178922	3.3212289274093684e-16	8.573352853968814
ENSG00000237399	3.3212289274093684e-16	7.415022701125006
ENSG00000216990	3.3762149445631305e-16	4.81924662439052
ENSG00000267312	3.432098568738744e-16	6.188929965410302
ENSG00000140682	3.4320985687387926e-16	5.758711982067939
ENSG00000007516	3.4888942390376047e-16	7.5606929069824025
ENSG00000103260	3.5466166232935743e-16	8.340875375379623
ENSG00000234380	3.5466166232935743e-16	5.324962780022225
ENSG00000032742	3.6052806216384795e-16	8.029630351918
ENSG00000178026	3.9779031085827474e-16	7.282593967045384
ENSG00000162510	4.247160919413573e-16	7.2211302084112665
ENSG00000184381	4.460824930090945e-16	8.748320226889417
ENSG00000132780	4.685081351455095e-16	8.859518305796161
ENSG00000198890	4.685081351455095e-16	8.194596527049185
ENSG00000176208	4.762276039964874e-16	8.252906549778352
ENSG00000135469	4.840724677228973e-16	8.48439812131673
ENSG00000273079	4.840724677228973e-16	5.608224162694256
ENSG00000116141	4.920447332378839e-16	5.65919792777346
ENSG00000075290	5.252490686997377e-16	6.238184357863908
ENSG00000160293	5.252490686997452e-16	8.159648814113748
ENSG00000172554	5.338895710781321e-16	4.2736134775814305
ENSG00000272256	5.426701982920333e-16	8.121811942296718
ENSG00000167619	5.698753941530298e-16	6.320295704256682
ENSG00000261231	6.082506551221774e-16	6.010990505548742
ENSG00000255353	6.082506551221774e-16	5.58882106770956
ENSG00000102531	6.283827501471635e-16	8.922540616251414
ENSG00000107959	6.283827501471635e-16	8.841577962554021
ENSG00000138964	6.386937577409373e-16	8.491305517867774
ENSG00000139687	6.386937577409373e-16	8.881557009694037
ENSG00000106948	6.816323941628569e-16	8.832376681825183
ENSG00000205664	6.928043086510912e-16	7.971573750950098
ENSG00000162430	6.928043086510912e-16	8.705789719712852
ENSG00000134698	7.274145500202713e-16	8.698135339603201
ENSG00000253734	7.762255921195515e-16	5.414432764546644
ENSG00000164556	7.889244600732519e-16	7.417473578754914
ENSG00000155792	8.018281027372254e-16	8.836475042480922
ENSG00000131773	8.018281027372254e-16	6.6873031947393855
ENSG00000245954	8.695335790153263e-16	7.629830441823063
ENSG00000087008	8.695335790153263e-16	8.313733751408648
ENSG00000246089	9.128303419865356e-16	7.875744434105584
ENSG00000273338	9.128303419865356e-16	8.414183648967365
ENSG00000258443	9.128303419865356e-16	3.3596959087155573
ENSG00000065357	9.128303419865356e-16	8.724272404156816
ENSG00000110169	9.428685463846484e-16	6.343087077623193
ENSG00000107864	9.73880750664328e-16	8.559715513739194
ENSG00000208028	1.0389525371452272e-15	7.535739638462269
ENSG00000110841	1.0558790185957961e-15	8.013165661703521
ENSG00000170745	1.0558790185957961e-15	8.019108669056001
ENSG00000232912	1.0730772816587972e-15	6.02805306471502
ENSG00000114115	1.0730772816587972e-15	6.232113893189057
ENSG00000107779	1.0905516244472722e-15	8.469809155171722
ENSG00000168826	1.0905516244472722e-15	8.170059296616731
ENSG00000230852	1.1083064119753686e-15	2.1652644564687957
ENSG00000100368	1.1083064119753686e-15	8.896403551697802
ENSG00000170989	1.1083064119753843e-15	6.769587051974444
ENSG00000236719	1.1822197090933862e-15	5.613235632630165
ENSG00000258559	1.1822197090933862e-15	6.255174907426782
ENSG00000235423	1.1822197090933862e-15	5.36063422321063
ENSG00000095110	1.1822197090933862e-15	8.166755230147274
ENSG00000166407	1.2014446096312046e-15	3.240999448902367
ENSG00000169684	1.2209776083601678e-15	6.319353053609395
ENSG00000112851	1.240823568156756e-15	8.85696684575961
ENSG00000176731	1.240823568156756e-15	8.683751015814977
ENSG00000242444	1.281474201304157e-15	3.9046528922586594
ENSG00000122965	1.2814742013041842e-15	8.741670406197128
ENSG00000165066	1.3234369437443541e-15	4.871568382422226
ENSG00000236772	1.3667534951279626e-15	4.37468811764592
ENSG00000061455	1.3667534951279822e-15	6.419150679789404
ENSG00000140750	1.411466858991535e-15	8.499787004522318
ENSG00000124785	1.411466858991535e-15	7.261654001089932
ENSG00000261888	1.4343611505788146e-15	4.222957289248148
ENSG00000258458	1.457621382838659e-15	6.07680698296788
ENSG00000180817	1.554438269329227e-15	8.885655370349774
ENSG00000006432	1.554438269329227e-15	8.645861210495976
ENSG00000140538	1.605196424706503e-15	6.0505740020486805
ENSG00000178878	1.605196424706503e-15	8.14951455983607
ENSG00000100167	1.605196424706503e-15	7.799395631058437
ENSG00000120896	1.6575874144970296e-15	8.450526553667178
ENSG00000111203	1.7393490233422275e-15	8.726823864193365
ENSG00000183695	1.7674763572503562e-15	4.406063726111462
ENSG00000141556	1.825082617425042e-15	8.763709110095006
ENSG00000272323	1.825082617425042e-15	5.43821429174346
ENSG00000120699	1.945902243670823e-15	8.594049299604285
ENSG00000237594	2.00923434510651e-15	4.7007264398459085
ENSG00000144589	2.041657849506266e-15	8.670451374430401
ENSG00000251168	2.074596880564362e-15	4.658556667136441
ENSG00000238086	2.1420539300705382e-15	5.438150110399653
ENSG00000086619	2.176588464903349e-15	8.865163567071086
ENSG00000167393	2.2116715629568984e-15	8.571006036289047
ENSG00000236345	2.283517898558022e-15	4.342104652583925
ENSG00000116127	2.3956204451746956e-15	8.789846174648618
ENSG00000117322	2.473350581976469e-15	7.899249915636362
ENSG00000223878	2.473350581976469e-15	6.111733490474795
ENSG00000165516	2.636341552366788e-15	8.869261927726823
ENSG00000264469	2.7217610947669086e-15	6.504587696109902
ENSG00000187105	2.8550282137670456e-15	5.759042847011224
ENSG00000261597	2.9474239882800988e-15	8.600236902081035
ENSG00000145349	2.99472053691442e-15	8.859518305796161
ENSG00000070882	3.0427647485600122e-15	8.784200913373693
ENSG00000132478	3.09156825848538e-15	8.719631702299253
ENSG00000198169	3.191500607532783e-15	8.692490078328277
ENSG00000224005	3.191500607532783e-15	6.391537774841335
ENSG00000232712	3.191500607532783e-15	5.620146688791724
ENSG00000267593	3.3473951363558602e-15	4.465012400246861
ENSG00000227895	3.510787344723799e-15	5.325162569350791
ENSG00000118308	3.5669784191769646e-15	8.875911748419112
ENSG00000189362	3.682032026308727e-15	8.561262414358385
ENSG00000197217	3.740922266328035e-15	8.902048812972726
ENSG00000235984	4.049581267423705e-15	3.136248236683391
ENSG00000120616	4.114258457057569e-15	8.814436338583045
ENSG00000112182	4.246680994588715e-15	8.516722788347094
ENSG00000136156	4.314458092360774e-15	8.918442255595675
ENSG00000003147	4.314458092360774e-15	8.553608034248732
ENSG00000186918	4.383300646216588e-15	8.784200913373693
ENSG00000185133	4.453225141777547e-15	6.675285313095834
ENSG00000232022	4.6696589206015826e-15	5.449949428265069
ENSG00000172379	4.744081113311764e-15	8.44580227646215
ENSG00000197892	4.819671514829517e-15	8.81134253734467
ENSG00000085063	4.896448173417407e-15	8.918442255595675
ENSG00000187258	5.053633830085187e-15	2.704281268238025
ENSG00000088970	5.2157880280827815e-15	8.70733662033204
ENSG00000166483	5.298776438486762e-15	8.462359417418854
ENSG00000179820	5.383065299731228e-15	8.596600759640836
ENSG00000213626	5.468674667781434e-15	7.022342910935406
ENSG00000196199	5.6439366735825e-15	8.820081599857971
ENSG00000267913	5.8247290692290104e-15	5.096685006983913
ENSG00000167114	5.917252617065604e-15	8.72782842361073
ENSG00000228541	6.106664169471383e-15	5.982267940493659
ENSG00000232533	6.106664169471383e-15	6.873144769921711
ENSG00000238164	6.302045240911053e-15	8.195191801752982
ENSG00000205581	6.302045240911053e-15	8.902048812972726
ENSG00000250978	6.50358093093538e-15	3.706798275238657
ENSG00000162373	6.6067161397618335e-15	6.5462713660160246
ENSG00000181026	6.817843207946603e-15	8.875911748419112
ENSG00000272267	7.035612699618466e-15	6.2127923481905345
ENSG00000052126	7.147052361325143e-15	7.2651559552449925
ENSG00000242247	7.260230212404109e-15	8.867715027107636
ENSG00000200959	7.260230212404109e-15	3.7990214606963444
ENSG00000130595	7.853140275458738e-15	5.7812515263212
ENSG00000162739	7.977321814807322e-15	8.78829927402943
ENSG00000166143	8.493682525071017e-15	6.600651641195719
ENSG00000261889	8.627832844159264e-15	5.264342808368685
ENSG00000155846	9.0429295474081e-15	8.721178602918442
ENSG00000241852	9.330524086746796e-15	7.657757146308566
ENSG00000174373	9.778883824196814e-15	8.745768766852866
ENSG00000167978	9.933000999573835e-15	8.922540616251414
ENSG00000099917	1.0573752281823555e-14	8.743217306816318
ENSG00000124406	1.0909222193315548e-14	8.799047455377458
ENSG00000127418	1.1255168363137882e-14	8.699139899020565
ENSG00000104765	1.1255168363137882e-14	8.806239617271569
ENSG00000224287	1.2553214652979268e-14	7.476263304728738
ENSG00000167861	1.2750298707428433e-14	8.902048812972726
ENSG00000185347	1.2950428897102425e-14	8.26050799638603
ENSG00000148824	1.3782347759516224e-14	8.087087524084614
ENSG00000249947	1.4217821562052514e-14	5.66965844340169
ENSG00000232788	1.4666837077827597e-14	8.114948942129885
ENSG00000266893	1.4666837077827806e-14	5.080628744337944
ENSG00000137806	1.5607162179394264e-14	8.759610749439268
ENSG00000125648	1.5851369249504694e-14	8.845676323209759
ENSG00000120306	1.6351124538494728e-14	8.650964130569076
ENSG00000213516	1.6351124538494728e-14	8.586190277137852
ENSG00000136169	1.7129977932303437e-14	8.762162209475818
ENSG00000259466	1.7129977932303437e-14	2.944396348321424
ENSG00000231226	1.76693888918275e-14	2.650740678811012
ENSG00000122188	1.7669388891827753e-14	8.902048812972726
ENSG00000133119	1.79453310586305e-14	8.24653295731137
ENSG00000105894	1.822551496430231e-14	7.224702021372267
ENSG00000135686	1.9389964976052458e-14	8.704038176736882
ENSG00000153179	1.9389964976052458e-14	8.59204018076956
ENSG00000089280	1.9999353745543865e-14	8.914343894939938
ENSG00000110876	2.0311079840999214e-14	8.9102455342842
ENSG00000233080	2.0948950969232163e-14	5.086552712181088
ENSG00000187676	2.1275241380961347e-14	8.435680011663417
ENSG00000139668	2.1942903464050466e-14	8.241020752524703
ENSG00000042832	2.228442707431428e-14	8.147425318015056
ENSG00000240907	2.228442707431428e-14	4.69259082564962
ENSG00000168734	2.2631182234517984e-14	8.085540623465427
ENSG00000144445	2.298324775600165e-14	8.623280165396276
ENSG00000114023	2.334070361671116e-14	8.75806384882008
ENSG00000169302	2.370363097815033e-14	5.3726906512236425
ENSG00000187944	2.444623087042434e-14	3.349699384034807
ENSG00000238062	2.444623087042434e-14	3.1087264200482347
ENSG00000230735	2.4826071798024424e-14	6.116895955821893
ENSG00000171189	2.4826071798024424e-14	5.666816270616996
ENSG00000235169	2.4826071798024424e-14	7.228156501458504
ENSG00000186827	2.4826071798024424e-14	7.726927880277313
ENSG00000179476	2.4826071798024424e-14	8.268651784195532
ENSG00000259728	2.5603265985022998e-14	5.635981369116091
ENSG00000179454	2.5603265985022998e-14	8.690943177709089
ENSG00000160678	2.600079521917255e-14	7.176510459413689
ENSG00000118242	2.600079521917255e-14	7.7610217026368895
ENSG00000120093	2.600079521917255e-14	7.231820995003658
ENSG00000141736	2.6000795219172733e-14	7.912549557020937
ENSG00000066455	2.6404398699740408e-14	8.800594355996646
ENSG00000242338	2.6814167696668756e-14	7.84605697297236
ENSG00000173801	2.723019482730923e-14	8.195106055892396
ENSG00000144847	2.765257407594627e-14	8.516180447145267
ENSG00000067191	2.7652574075946465e-14	7.454301737057089
ENSG00000119326	2.940754089572125e-14	8.557706394904471
ENSG00000145700	2.940754089572125e-14	7.5940206646533195
ENSG00000178741	2.9863139743355143e-14	8.881557009694037
ENSG00000157680	2.9863139743355143e-14	8.369563899969787
ENSG00000138670	3.0795279136449905e-14	8.777008751479581
ENSG00000122481	3.0795279136449905e-14	7.603280840035427
ENSG00000076555	3.0795279136449905e-14	8.816987798619596
ENSG00000118473	3.079527913645034e-14	5.562108836713368
ENSG00000109906	3.127202946199799e-14	4.901954698351056
ENSG00000134333	3.224742745549406e-14	8.902048812972726
ENSG00000175395	3.224742745549406e-14	8.259912721682232
ENSG00000100564	3.224742745549406e-14	8.65452015002299
ENSG00000157110	3.2746294305291774e-14	7.351449174073169
ENSG00000229855	3.759182475893906e-14	5.32312348841296
ENSG00000107816	3.7591824758939595e-14	8.573557496325597
ENSG00000070886	3.8171952615597596e-14	5.7523803786173335
ENSG00000140688	3.817195261559814e-14	8.84057340313666
ENSG00000205542	4.1207383772315096e-14	8.87336028838256
ENSG00000198535	4.184237624371779e-14	5.432674787538483
ENSG00000173208	4.516465046336287e-14	8.673002834466951
ENSG00000221817	4.7281222835606615e-14	8.428487849769303
ENSG00000249453	4.800820764927262e-14	5.6566652980634
ENSG00000197976	4.800820764927296e-14	8.897950452316989
ENSG00000105855	4.800820764927296e-14	7.6673365585290165
ENSG00000231898	5.1027764507596484e-14	3.2465441603715757
ENSG00000010704	5.1027764507596844e-14	7.806297066458186
ENSG00000141682	5.341434495443534e-14	8.610238099870454
ENSG00000224215	5.676803056276689e-14	2.933449053453998
ENSG00000104219	5.676803056276689e-14	8.78574781399288
ENSG00000124635	5.676803056276689e-14	8.584643376518665
ENSG00000228323	5.676803056276689e-14	5.95611769117134
ENSG00000116117	5.763831530022283e-14	7.572369361175016
ENSG00000235213	5.852172478691201e-14	3.266698257245368
ENSG00000140961	6.125266147073295e-14	7.243150598219586
ENSG00000173482	6.219054400540252e-14	8.495318132662925
ENSG00000171450	6.314255278106001e-14	3.267324615664824
ENSG00000259318	6.508978858831934e-14	4.980947581444826
ENSG00000126215	6.60854430298241e-14	8.524377168456743
ENSG00000261739	6.709607861943022e-14	8.672255850908344
ENSG00000267194	6.70960786194307e-14	7.347717170523597
ENSG00000232070	7.022010386691073e-14	5.195814570339872
ENSG00000040199	7.129291190840213e-14	8.789846174648618
ENSG00000203724	7.129291190840263e-14	7.288219733064035
ENSG00000228925	7.460902092913701e-14	6.5797097570975795
ENSG00000151849	7.460902092913701e-14	8.725276963574178
ENSG00000171792	7.574775744639863e-14	8.575104396944784
ENSG00000133256	7.690358877107446e-14	7.987318985367277
ENSG00000268842	7.807676710742598e-14	2.5426908278868674
ENSG00000213999	8.047619195055044e-14	6.012490805970893
ENSG00000118762	8.170296134062822e-14	8.790850734065982
ENSG00000272717	8.549471472471409e-14	6.057478249618221
ENSG00000116748	8.549471472471409e-14	8.906147173628463
ENSG00000113971	8.811818063198895e-14	8.80368815723502
ENSG00000225135	8.811818063198895e-14	6.71412990040844
ENSG00000149506	8.811818063198958e-14	6.11103929061651
ENSG00000173200	8.811818063198958e-14	8.612703814046418
ENSG00000235194	9.082080120953225e-14	8.735020585504842
ENSG00000196628	9.082080120953225e-14	8.902048812972726
ENSG00000261485	9.082080120953225e-14	6.447778338615855
ENSG00000116497	9.220252505455735e-14	8.834928141861734
ENSG00000047365	9.942739655094076e-14	8.617634904121347
ENSG00000257954	1.0093781122966497e-13	6.7608364125108
ENSG00000011021	1.024707905226076e-13	8.550976451225896
ENSG00000204682	1.0247079052260979e-13	3.698129114459402
ENSG00000166321	1.0720845234083073e-13	7.884403373632598
ENSG00000197520	1.0720845234083073e-13	5.922733010785865
ENSG00000164466	1.138618882539178e-13	8.803145816033195
ENSG00000227028	1.2092106084358295e-13	6.345100368963364
ENSG00000168661	1.2461033437803496e-13	7.7903185314231
ENSG00000171502	1.2461033437803496e-13	8.731926784266467
ENSG00000219626	1.2461033437803496e-13	7.683476389030852
ENSG00000164989	1.30352733369864e-13	7.221748738935624
ENSG00000148200	1.323240990681998e-13	6.997728353916873
ENSG00000114631	1.3432477984268786e-13	7.997591919007516
ENSG00000113600	1.3635520396183844e-13	3.6058601474054734
ENSG00000176532	1.3635520396183844e-13	8.540447410503711
ENSG00000147535	1.4696889884646584e-13	8.914343894939938
ENSG00000100266	1.5604124500648886e-13	8.565903116215946
ENSG00000259343	1.5604124500648886e-13	7.726582049767855
ENSG00000147408	1.583940519953321e-13	8.8774586490383
ENSG00000159840	1.6815918740489382e-13	8.611989642846424
ENSG00000181381	1.7069154264335996e-13	8.324330223901864
ENSG00000169239	1.7326139029727407e-13	8.274216922484172
ENSG00000160055	1.7326139029727407e-13	8.186195163380926
ENSG00000130518	1.7326139029727528e-13	8.388508802629289
ENSG00000187653	1.7851575162926167e-13	6.98558959102221
ENSG00000196712	1.812013792582988e-13	8.803145816033195
ENSG00000226386	1.8392672742391749e-13	4.449809276581791
ENSG00000197696	1.866923731594816e-13	8.079552040471158
ENSG00000244607	1.866923731594816e-13	5.398009314668005
ENSG00000164619	2.103402638841076e-13	6.633985360017928
ENSG00000251009	2.1669817624182951e-13	5.017881387721648
ENSG00000116147	2.1994761624060294e-13	5.391682438497525
ENSG00000165322	2.1994761624060294e-13	8.72117860291844
ENSG00000261418	2.1994761624060294e-13	8.490505600807193
ENSG00000268536	2.1994761624060294e-13	4.3972009145955315
ENSG00000007392	2.1994761624060294e-13	8.834928141861734
ENSG00000135898	2.2324495383804483e-13	7.079474413185571
ENSG00000162664	2.232449538380464e-13	8.763709110095006
ENSG00000173825	2.232449538380464e-13	6.813103104926193
ENSG00000165912	2.2659088243165543e-13	8.031025543682379
ENSG00000214193	2.2998610526761285e-13	7.773720446443367
ENSG00000265666	2.2998610526761285e-13	6.215949167080297
ENSG00000257743	2.3343133557787935e-13	5.430761276700804
ENSG00000171813	2.33431335577881e-13	8.543659769961288
ENSG00000257241	2.3692729671916075e-13	3.1973494704594803
ENSG00000187527	2.404747223137481e-13	3.0179764928403285
ENSG00000238001	2.404747223137481e-13	2.92848371379855
ENSG00000114204	2.477269535385151e-13	3.982007271293365
ENSG00000227484	2.5143327903590836e-13	4.677073028685443
ENSG00000225342	2.5143327903590836e-13	6.5252796564351705
ENSG00000119421	2.668115530809846e-13	8.718084801680066
ENSG00000165533	2.668115530809846e-13	8.328037952210586
ENSG00000135144	2.707983845992729e-13	5.854142518233666
ENSG00000188175	2.748437693334624e-13	6.065487545323592
ENSG00000101577	2.916279098321524e-13	8.539223710460508
ENSG00000163517	3.003938306749343e-13	7.809429302929475
ENSG00000121743	3.048734135666044e-13	4.043642852869956
ENSG00000262155	3.048734135666066e-13	4.64036508921099
ENSG00000272140	3.094186493118503e-13	7.497683964296394
ENSG00000116652	3.094186493118503e-13	6.299212268995227
ENSG00000185518	3.140304827144725e-13	7.176007269010375
ENSG00000259527	3.1870987191520054e-13	6.27072183267467
ENSG00000169641	3.1870987191520054e-13	8.482851220697542
ENSG00000260943	3.1870987191520054e-13	3.0438840052392098
ENSG00000257511	3.282752180677041e-13	6.963124307741503
ENSG00000164758	3.282752180677041e-13	8.388304160272508
ENSG00000267166	3.381226267055001e-13	7.0771399596613165
ENSG00000215022	3.4315464685238033e-13	7.64274473545793
ENSG00000261400	3.4826026222309864e-13	3.3345921292044425
ENSG00000206965	3.4826026222309864e-13	4.974831212430683
ENSG00000253483	3.534405296236698e-13	5.542029740666305
ENSG00000258647	3.534405296236698e-13	4.468563212813125
ENSG00000104783	3.6402932236548107e-13	8.635032906161662
ENSG00000120694	3.6402932236548107e-13	8.87336028838256
ENSG00000233912	3.6402932236548107e-13	8.105285443185508
ENSG00000249550	3.6402932236548107e-13	6.733064634840772
ENSG00000186153	3.749297809287247e-13	8.410085288311627
ENSG00000154553	3.861509093278809e-13	8.477205959422617
ENSG00000260785	3.861509093278836e-13	2.5801890784722996
ENSG00000111344	3.861509093278836e-13	4.390891980547192
ENSG00000107295	3.918846080190517e-13	3.345751510993188
ENSG00000035681	4.036041835547861e-13	8.766260570131555
ENSG00000120875	4.03604183554789e-13	8.817992358036959
ENSG00000185950	4.095924740268524e-13	7.734209666439556
ENSG00000147576	4.095924740268524e-13	8.474449857029285
ENSG00000273301	4.156680703444428e-13	6.2265693385138166
ENSG00000113269	4.218322221085077e-13	8.694499197163003
ENSG00000140263	4.218322221085077e-13	8.272313670653393
ENSG00000188112	4.218322221085077e-13	5.172451756357096
ENSG00000152193	4.3443127832140044e-13	7.487231455763044
ENSG00000101445	4.40868770640311e-13	8.881557009694037
ENSG00000183831	4.744892855575533e-13	6.295842915100969
ENSG00000111276	4.815096435939708e-13	8.87336028838256
ENSG00000199709	4.886320586713882e-13	3.261259661419767
ENSG00000130312	4.95857987144683e-13	8.804692716652383
ENSG00000141401	5.031889057471679e-13	8.28435117676185
ENSG00000189159	5.106263118698674e-13	8.615083444084798
ENSG00000168268	5.258266812303115e-13	8.885655370349774
ENSG00000139318	5.258266812303115e-13	8.897950452316989
ENSG00000197140	5.575735154194903e-13	4.815609479326518
ENSG00000203772	5.82612571296496e-13	7.949672257637972
ENSG00000246898	5.91201961144087e-13	8.320178929744152
ENSG00000224020	5.91201961144087e-13	3.363463892702003
ENSG00000179088	5.912019611440953e-13	6.864175033423877
ENSG00000250050	5.912019611440953e-13	6.226885755124544
ENSG00000231856	5.999157569402302e-13	6.032522444618245
ENSG00000165819	5.999157569402302e-13	8.82518451993107
ENSG00000082258	6.177236649437743e-13	8.847223223828946
ENSG00000089505	6.177236649437743e-13	5.485493550566449
ENSG00000120685	6.268213883887749e-13	8.820081599857971
ENSG00000062282	6.360507409347429e-13	8.505894484012781
ENSG00000139675	6.454135916869458e-13	7.96887473615623
ENSG00000137571	6.454135916869458e-13	8.737572045541391
ENSG00000260807	6.454135916869458e-13	5.78389197982149
ENSG00000170231	6.549118357706891e-13	4.7863295597404125
ENSG00000157343	6.549118357706891e-13	7.256925149034954
ENSG00000101194	6.64547394685957e-13	8.888206830386324
ENSG00000147437	6.743222166668637e-13	6.224028746314905
ENSG00000184205	7.045021520383947e-13	8.902048812972726
ENSG00000147121	7.148540561544885e-13	8.346982854870086
ENSG00000107438	7.253553784365286e-13	8.824179960513709
ENSG00000252213	7.253553784365286e-13	2.395038519068495
ENSG00000094631	7.360082353435085e-13	8.836475042480922
ENSG00000152518	7.577771662056838e-13	8.918442255595675
ENSG00000115966	7.688976216202616e-13	8.82928288058681
ENSG00000226791	7.688976216202616e-13	4.848182052011616
ENSG00000090661	7.688976216202616e-13	8.685093274077383
ENSG00000139112	7.801783753934951e-13	8.852868485103873
ENSG00000053900	7.801783753934951e-13	8.712981881606966
ENSG00000079974	7.801783753934951e-13	8.48628272078096
ENSG00000069849	7.916216949709541e-13	8.809795636725484
ENSG00000100722	7.916216949709541e-13	8.692952296543815
ENSG00000172717	7.916216949709541e-13	6.345667021805617
ENSG00000272871	8.032298792371618e-13	6.805041253920512
ENSG00000151012	8.032298792371618e-13	8.605339822154136
ENSG00000100024	8.032298792371618e-13	5.608179192029355
ENSG00000128218	8.032298792371618e-13	7.099465895698343
ENSG00000165288	8.150052589423624e-13	8.697592998401378
ENSG00000053524	8.513583653007751e-13	7.8747126852039075
ENSG00000100697	8.513583653007811e-13	8.837479601898284
ENSG00000100650	8.513583653007811e-13	8.918442255595675
ENSG00000100105	8.513583653007811e-13	8.634570687946123
ENSG00000183615	8.638264868339754e-13	6.019733494962063
ENSG00000226833	8.638264868339754e-13	4.810946719689049
ENSG00000155111	8.638264868339754e-13	8.3905980444503
ENSG00000115380	8.638264868339754e-13	8.000824737885445
ENSG00000257704	8.638264868339754e-13	7.805926216977537
ENSG00000143772	8.764739508799249e-13	8.804692716652383
ENSG00000204580	8.764739508799249e-13	8.582554134697652
ENSG00000225579	8.893032886672692e-13	7.189237743638033
ENSG00000144619	9.023170664403887e-13	7.785434413698847
ENSG00000179796	9.155178859336238e-13	2.624856129944377
ENSG00000138658	9.289083848515729e-13	8.56899691745432
ENSG00000238063	9.424912373560674e-13	5.230824917152464
ENSG00000088451	9.424912373560674e-13	8.502880805760691
ENSG00000187790	9.702448850234456e-13	8.246123672597804
ENSG00000112541	9.702448850234456e-13	5.246218583477381
ENSG00000236901	9.702448850234456e-13	8.734478244303018
ENSG00000154359	9.844212152674917e-13	8.721178602918442
ENSG00000243276	9.988009702798177e-13	7.027371868965657
ENSG00000258985	9.988009702798177e-13	7.274771209298743
ENSG00000188107	1.0281822500367038e-12	8.42238037027884
ENSG00000101400	1.0584121135191626e-12	8.390135826234763
ENSG00000244247	1.0584121135191814e-12	3.623305863866151
ENSG00000198400	1.0895145994571075e-12	5.902943678683509
ENSG00000124357	1.1054007698824193e-12	8.834928141861734
ENSG00000136710	1.1215144137330828e-12	8.632019227909574
ENSG00000134109	1.1378587264592125e-12	8.9102455342842
ENSG00000124713	1.1378587264592125e-12	6.83572741591029
ENSG00000154258	1.1378587264592205e-12	8.087007401098328
ENSG00000131127	1.1544369474987166e-12	8.180549902106002
ENSG00000253986	1.1544369474987166e-12	4.964080499036393
ENSG00000112852	1.1544369474987166e-12	6.219561181485889
ENSG00000173253	1.1712523608698532e-12	8.229459962900844
ENSG00000152670	1.1712523608698532e-12	4.75031764925226
ENSG00000081760	1.1883082957717193e-12	8.665810672572839
ENSG00000109118	1.2231552765258745e-12	8.82928288058681
ENSG00000148411	1.2409532121953628e-12	7.961724262015489
ENSG00000184682	1.2409532121953628e-12	7.782755858325332
ENSG00000186710	1.2409532121953628e-12	5.529001432117242
ENSG00000181163	1.2409532121953715e-12	8.93073733756289
ENSG00000173578	1.2773155551902717e-12	8.605677520999176
ENSG00000088305	1.2773155551902717e-12	7.775566610674683
ENSG00000273464	1.2958871402475287e-12	4.655473137256167
ENSG00000232874	1.2958871402475287e-12	5.1020090349187095
ENSG00000179627	1.2958871402475287e-12	8.442872173557529
ENSG00000137563	1.3338294529136468e-12	8.818534699238784
ENSG00000165525	1.3338294529136468e-12	8.757059289402719
ENSG00000087077	1.3532076579358748e-12	8.704242819093666
ENSG00000264943	1.3728622992982267e-12	4.56793561034567
ENSG00000232224	1.3927972451503387e-12	6.917305245021098
ENSG00000124193	1.4130164166738877e-12	8.918442255595675
ENSG00000029363	1.4754193075775673e-12	8.902048812972726
ENSG00000125726	1.4754193075775778e-12	5.401302130817794
ENSG00000173153	1.4754193075775778e-12	8.806239617271569
ENSG00000213729	1.4968156793430238e-12	6.542640610840979
ENSG00000130340	1.4968156793430238e-12	8.500044580381074
ENSG00000141524	1.4968156793430238e-12	8.770358930787292
ENSG00000254777	1.4968156793430238e-12	6.991629323774803
ENSG00000259668	1.5628497851754242e-12	5.8282187470929765
ENSG00000155886	1.5628497851754242e-12	5.186467587273454
ENSG00000139496	1.585490527601427e-12	8.74167040619713
ENSG00000235381	1.585490527601427e-12	6.4524138317253374
ENSG00000091651	1.585490527601427e-12	7.8737081257865436
ENSG00000249198	1.585490527601427e-12	2.2124490786931763
ENSG00000163531	1.585490527601427e-12	6.122469095906444
ENSG00000160588	1.6317425744763692e-12	8.599232342663672
ENSG00000173221	1.6553629247365214e-12	8.918442255595675
ENSG00000053254	1.6793189598915521e-12	8.8774586490383
ENSG00000204314	1.7036153587974042e-12	5.702604335754645
ENSG00000149177	1.7036153587974042e-12	8.506774524059647
ENSG00000231079	1.7282568641956669e-12	3.837144943522675
ENSG00000256917	1.7282568641956669e-12	5.280028859860228
ENSG00000068383	1.7532482835668754e-12	8.24398149727482
ENSG00000100836	1.830371089642875e-12	8.767807470750743
ENSG00000168394	1.8836269934485886e-12	8.922540616251414
ENSG00000242615	1.9947435990207786e-12	5.388844719394251
ENSG00000123500	2.023513445024217e-12	5.597562457772819
ENSG00000168528	2.0235134450242316e-12	7.8108576453294605
ENSG00000125462	2.0526906155631938e-12	7.852164452462821
ENSG00000160602	2.082280765748564e-12	8.555617153083457
ENSG00000132677	2.082280765748564e-12	3.490017982059341
ENSG00000140948	2.112289627590957e-12	8.612531984048248
ENSG00000166295	2.112289627590957e-12	8.85696684575961
ENSG00000175048	2.1427230110233745e-12	8.804692716652383
ENSG00000248890	2.173586804937369e-12	5.666948570444441
ENSG00000183230	2.236629580880577e-12	7.563624388177326
ENSG00000144026	2.2688207450002292e-12	8.679652655159238
ENSG00000172661	2.2688207450002292e-12	8.6289254266712
ENSG00000241014	2.3014666859504112e-12	7.536048679046188
ENSG00000076685	2.3345737034341117e-12	8.69094317770909
ENSG00000256885	2.3681481826183265e-12	7.428692853713238
ENSG00000146066	2.3681481826183265e-12	8.806239617271569
ENSG00000259384	2.3681481826183265e-12	6.492753812937939
ENSG00000132475	2.402196595267709e-12	8.922540616251414
ENSG00000133639	2.402196595267709e-12	8.893852091661248
ENSG00000226113	2.4717415479160616e-12	3.3314121932449114
ENSG00000169733	2.5797803800835608e-12	8.627378526052013
ENSG00000169071	2.654367972206386e-12	8.45404976076248
ENSG00000105967	2.69245161384781e-12	8.173490796700149
ENSG00000231007	2.69245161384781e-12	6.253010724276101
ENSG00000212743	2.809949877208468e-12	4.733623959409248
ENSG00000214413	2.809949877208468e-12	8.649959571151713
ENSG00000075568	2.809949877208468e-12	8.8774586490383
ENSG00000258733	2.809949877208468e-12	7.50651439554458
ENSG00000155592	2.850223424189795e-12	8.055972058828395
ENSG00000259761	2.8910634614858067e-12	3.454646994216806
ENSG00000254029	2.9324778008691075e-12	4.062191490790125
ENSG00000159259	2.9324778008691075e-12	7.89796059087593
ENSG00000079841	2.9324778008691075e-12	7.313583073491932
ENSG00000111859	3.0170611617705203e-12	8.859518305796161
ENSG00000131153	3.0170611617705417e-12	7.970006729187553
ENSG00000164877	3.0170611617705417e-12	8.01011029569806
ENSG00000151229	3.1040381358282865e-12	8.460812516799667
ENSG00000116754	3.1040381358282865e-12	8.897950452316989
ENSG00000176903	3.1484449030875238e-12	8.678648095741876
ENSG00000111445	3.1484449030875238e-12	8.428487849769304
ENSG00000174013	3.1484449030875238e-12	8.70478516029549
ENSG00000215481	3.1484449030875238e-12	5.782376854207636
ENSG00000019485	3.1484449030875238e-12	7.838864811078247
ENSG00000147536	3.1484449030875238e-12	7.403428760865537
ENSG00000226329	3.1484449030875238e-12	6.530866595296294
ENSG00000079689	3.2391373290123397e-12	3.816973331499406
ENSG00000255046	3.2391373290123857e-12	4.8386468691107005
ENSG00000251535	3.2391373290123857e-12	2.868936450544363
ENSG00000228852	3.2854402632883128e-12	5.394336387531095
ENSG00000102760	3.2854402632883128e-12	8.822633059894521
ENSG00000129315	3.3323927230551046e-12	8.818534699238784
ENSG00000105185	3.5268782585730253e-12	8.847223223828946
ENSG00000147862	3.526878258573063e-12	5.919601104983795
ENSG00000081320	3.577214745768898e-12	8.897950452316989
ENSG00000196090	3.577214745768936e-12	5.842971326708554
ENSG00000117280	3.6800122458765615e-12	8.766260570131555
ENSG00000143093	3.6800122458765615e-12	8.725276963574178
ENSG00000182050	3.732492742846824e-12	7.090826327317091
ENSG00000112561	3.7324927428468506e-12	8.698597557818742
ENSG00000150281	3.7324927428468506e-12	5.701063348004012
ENSG00000012983	3.785707612250184e-12	8.763709110095006
ENSG00000197045	3.839666926375102e-12	8.770358930787294
ENSG00000004139	3.8943808927463445e-12	8.005040187983575
ENSG00000139973	4.0061142991792796e-12	2.9349188368683508
ENSG00000263400	4.0061142991792796e-12	5.520596131297071
ENSG00000167178	4.06315484655959e-12	6.496888658698628
ENSG00000225077	4.06315484655959e-12	5.731843943200763
ENSG00000156427	4.06315484655959e-12	5.736162991282803
ENSG00000261505	4.1209922644879895e-12	8.058861217709989
ENSG00000267731	4.1209922644879895e-12	6.1223039715609335
ENSG00000138741	4.299395582528863e-12	7.5421459254446095
ENSG00000225492	4.299395582528863e-12	6.050451870780115
ENSG00000134443	4.4225194485043756e-12	3.066450714038048
ENSG00000163249	4.549101740356267e-12	8.652511031188263
ENSG00000257221	4.679237633913822e-12	7.858372176082931
ENSG00000149485	4.679237633913822e-12	8.005345412746998
ENSG00000166432	4.9505638113660614e-12	8.866168126488448
ENSG00000267708	5.0207722756934705e-12	3.4900361253691363
ENSG00000214870	5.091957532842233e-12	7.139424044109464
ENSG00000099910	5.237311871281994e-12	8.573895195170639
ENSG00000100445	5.311508121938002e-12	8.50488992459542
ENSG00000248780	5.311508121938002e-12	2.675238679100169
ENSG00000133773	5.311508121938002e-12	8.762162209475818
ENSG00000167562	5.463008073645272e-12	8.081851547523254
ENSG00000080298	5.463008073645272e-12	8.607429063975149
ENSG00000214160	5.463008073645331e-12	8.839026502517472
ENSG00000141002	5.6187458423111055e-12	8.848770124448134
ENSG00000065320	5.6187458423111055e-12	4.344763379382901
ENSG00000163815	5.7788375486178404e-12	5.5365931378701525
ENSG00000131943	5.860553265036992e-12	8.708883520951227
ENSG00000179520	5.860553265036992e-12	5.002422589265861
ENSG00000106804	5.860553265036992e-12	8.251768933872729
ENSG00000120662	5.943402426031813e-12	8.387094958498361
ENSG00000202515	5.943402426031813e-12	4.621142036777867
ENSG00000171119	6.027400435530651e-12	5.890491279533323
ENSG00000163132	6.027400435530651e-12	5.5260268821290826
ENSG00000186174	6.027400435530651e-12	8.005893038546128
ENSG00000107829	6.027400435530651e-12	8.731926784266467
ENSG00000067606	6.112562902312935e-12	8.235375491249778
ENSG00000143653	6.198905642670915e-12	8.372248416494598
ENSG00000255815	6.198905642670915e-12	5.597892706708816
ENSG00000100360	6.198905642670915e-12	8.673002834466951
ENSG00000177301	6.286444683105778e-12	8.496150862082118
ENSG00000174171	6.286444683105778e-12	8.225764925807374
ENSG00000177096	6.3751962630564724e-12	8.452073454286365
ENSG00000085465	6.3751962630564724e-12	8.040035211546684
ENSG00000226926	6.3751962630564724e-12	4.400600456389406
ENSG00000254211	6.4651768376645244e-12	8.08386066635798
ENSG00000168081	6.556403080573413e-12	8.744221866233678
ENSG00000136810	6.556403080573413e-12	8.8774586490383
ENSG00000143375	6.556403080573413e-12	7.749038913774053
ENSG00000152117	6.648891886762623e-12	8.726823864193365
ENSG00000260625	6.648891886762623e-12	6.270201701685645
ENSG00000146276	6.7426603754192e-12	5.680153267566221
ENSG00000030110	6.837725892843862e-12	8.78829927402943
ENSG00000267390	6.837725892843862e-12	6.90695792911213
ENSG00000047644	6.93410601539465e-12	8.869261927726823
ENSG00000260253	6.934106015394675e-12	3.160220759413709
ENSG00000207342	7.333132304024533e-12	4.1693445228219055
ENSG00000174776	7.436357360375635e-12	4.439282948555806
ENSG00000247746	7.541007480801058e-12	7.31049456405391
ENSG00000136286	7.541007480801058e-12	8.314329026112445
ENSG00000175315	7.541007480801058e-12	5.478354010422572
ENSG00000256436	7.541007480801058e-12	4.653366095467004
ENSG00000089558	7.541007480801058e-12	6.491344956751397
ENSG00000131051	7.6471019376676e-12	8.914343894939938
ENSG00000171680	7.6471019376676e-12	7.768789356368436
ENSG00000225603	7.647101937667655e-12	3.406701675598193
ENSG00000226851	7.754660258327632e-12	6.088709563514335
ENSG00000220785	7.754660258327632e-12	8.371163734090947
ENSG00000233834	7.863702228414038e-12	8.014446111069196
ENSG00000135074	7.863702228414092e-12	8.893852091661248
ENSG00000131386	7.974247895177717e-12	6.2191625325681885
ENSG00000147955	8.086317570866258e-12	8.867715027107636
ENSG00000089094	8.086317570866314e-12	8.669366692026752
ENSG00000182944	8.086317570866314e-12	8.9102455342842
ENSG00000165474	8.199931836145764e-12	7.6221111508254
ENSG00000151694	8.199931836145764e-12	8.669366692026752
ENSG00000117616	8.315111543565613e-12	8.889753731005511
ENSG00000136758	8.315111543565613e-12	8.881557009694037
ENSG00000159884	8.315111543565613e-12	7.608934638428115
ENSG00000126249	8.431877821066311e-12	8.095488887752872
ENSG00000148584	8.431877821066311e-12	5.0292032840135965
ENSG00000134716	8.670255996388901e-12	8.5319070291959
ENSG00000262410	8.670255996388932e-12	6.43410263900255
ENSG00000268852	8.791911559244775e-12	6.944238269661385
ENSG00000171766	8.915241029579768e-12	8.807786517890758
ENSG00000104738	9.167012226417709e-12	8.711434980987779
ENSG00000157978	9.425753651254897e-12	8.853873044521235
ENSG00000155324	9.425753651254963e-12	8.379902796604249
ENSG00000117090	9.425753651254963e-12	8.885655370349774
ENSG00000164175	9.557797050736155e-12	4.387402610529178
ENSG00000049769	9.827349651814653e-12	7.9176524770940375
ENSG00000256948	9.827349651814653e-12	8.390499269097464
ENSG00000088538	9.827349651814653e-12	8.484655697175484
ENSG00000257261	1.0104354277378453e-11	7.808095581784834
ENSG00000137841	1.0104354277378453e-11	8.76471366951237
ENSG00000105426	1.0389012638405444e-11	7.379402354514321
ENSG00000151914	1.0389012638405444e-11	8.9102455342842
ENSG00000204396	1.0534276460384034e-11	8.70733662033204
ENSG00000088836	1.0681531784327937e-11	7.157378284915897
ENSG00000260123	1.0681531784327937e-11	3.4081799629853187
ENSG00000272259	1.0681531784327937e-11	5.432759346984828
ENSG00000160712	1.0982124240958718e-11	8.918442255595675
ENSG00000261008	1.1135515907279157e-11	4.200918955489485
ENSG00000152556	1.1291008151890716e-11	8.800594355996646
ENSG00000266538	1.144862914430289e-11	6.603724957831421
ENSG00000162601	1.144862914430289e-11	8.836475042480922
ENSG00000182196	1.1608407423453251e-11	6.216251424527735
ENSG00000172365	1.1770371902440425e-11	3.512733706118862
ENSG00000131979	1.1770371902440509e-11	8.474654499386066
ENSG00000083535	1.193455187331218e-11	8.353170457346838
ENSG00000163673	1.193455187331218e-11	4.269593439520603
ENSG00000162004	1.193455187331218e-11	8.415321264872986
ENSG00000129460	1.193455187331218e-11	8.695041538364828
ENSG00000173175	1.193455187331218e-11	7.516886442814652
ENSG00000172508	1.2269677382804976e-11	8.232619388856445
ENSG00000108296	1.2269677382804976e-11	8.705789719712852
ENSG00000156876	1.261402605309895e-11	8.043419401002428
ENSG00000271239	1.261402605309904e-11	2.5218277570207244
ENSG00000185662	1.2967846365269622e-11	5.43892059802917
ENSG00000066739	1.2967846365269669e-11	8.822633059894521
ENSG00000117525	1.2967846365269669e-11	7.186339827204939
ENSG00000237289	1.351689586007267e-11	4.317530855728956
ENSG00000238105	1.351689586007267e-11	8.777551092681406
ENSG00000176399	1.3704928727731463e-11	6.585650902780223
ENSG00000187735	1.3704928727731463e-11	8.844671763792396
ENSG00000201151	1.3895525741592582e-11	4.214298857908224
ENSG00000100479	1.4088721137181769e-11	7.54506510028461
ENSG00000198547	1.4284549596949683e-11	4.8165436576600476
ENSG00000211681	1.448304625596762e-11	2.3047534279602377
ENSG00000179674	1.448304625596762e-11	2.934314764205274
ENSG00000162723	1.468424670769231e-11	3.907850876166525
ENSG00000114315	1.4888187009804662e-11	6.521128331997154
ENSG00000237316	1.488818700980477e-11	2.419234573339398
ENSG00000163754	1.509490369011922e-11	8.836475042480922
ENSG00000261435	1.5304433752568283e-11	5.0236162999664105
ENSG00000255397	1.5304433752568283e-11	5.57352258243757
ENSG00000259495	1.530443375256839e-11	6.507787515319443
ENSG00000101670	1.530443375256839e-11	6.752875746223408
ENSG00000134153	1.530443375256839e-11	8.902048812972726
ENSG00000250033	1.5516814683258722e-11	5.901967259642724
ENSG00000135473	1.5732084456604817e-11	8.869261927726823
ENSG00000183833	1.5950281541537257e-11	7.5936258568078
ENSG00000010282	1.617144490778771e-11	2.6432060915116313
ENSG00000135736	1.617144490778771e-11	8.52747096969512
ENSG00000101452	1.617144490778771e-11	8.404440027036701
ENSG00000109381	1.617144490778771e-11	8.761157650058456
ENSG00000119650	1.639561403225417e-11	8.195938785311588
ENSG00000237940	1.639561403225417e-11	7.901530770321906
ENSG00000169894	1.6395614032254287e-11	3.749704382746855
ENSG00000170525	1.6622828905441034e-11	8.735020585504842
ENSG00000125247	1.685313003798186e-11	8.503680722821272
ENSG00000250057	1.7086558467241932e-11	2.9423343634472516
ENSG00000074054	1.732315576400231e-11	8.816987798619596
ENSG00000015568	1.732315576400231e-11	3.7409270468165396
ENSG00000198081	1.7562964039227416e-11	8.504889924595417
ENSG00000166278	1.780602595091394e-11	8.325281849817253
ENSG00000173011	1.8052384711026982e-11	8.812889437963857
ENSG00000128165	1.8052384711026982e-11	8.800594355996646
ENSG00000119661	1.8052384711026982e-11	8.28785426271379
ENSG00000268218	1.8052384711026982e-11	7.590147067497725
ENSG00000186364	1.8052384711027046e-11	8.118122866354545
ENSG00000114270	1.8302084092520325e-11	8.37755597892448
ENSG00000151364	1.8811682659141824e-11	5.210466258665739
ENSG00000139679	1.8811682659141824e-11	8.083981031630985
ENSG00000125089	1.8811682659141824e-11	8.720636261716615
ENSG00000008513	1.9335183326469524e-11	8.713986441024328
ENSG00000148123	1.9335183326469524e-11	3.0783047507420016
ENSG00000227946	1.960226254624487e-11	7.333840906801773
ENSG00000105676	1.960226254624487e-11	8.76061530885663
ENSG00000251537	1.960226254624487e-11	4.143257404253274
ENSG00000103275	1.960226254624487e-11	8.72862834067131
ENSG00000026103	1.960226254624487e-11	7.777513920612677
ENSG00000273032	1.9872957210103038e-11	7.154457595523749
ENSG00000234332	2.0425385105906476e-11	3.9777654567808094
ENSG00000256442	2.0425385105906476e-11	3.79837139010977
ENSG00000100916	2.0425385105906476e-11	8.388508802629287
ENSG00000187210	2.042538510590662e-11	8.163000191210877
ENSG00000120690	2.1282360704058806e-11	8.881557009694037
ENSG00000072778	2.1282360704058806e-11	8.922540616251414
ENSG00000268785	2.1282360704058806e-11	4.6242089105128565
ENSG00000236017	2.157577600278036e-11	8.28355125970127
ENSG00000176236	2.157577600278036e-11	6.054938014532069
ENSG00000175602	2.18731553780692e-11	8.821086159275334
ENSG00000229137	2.2480016693461993e-11	3.8229822033965184
ENSG00000163633	2.3103372144851046e-11	7.774348533505778
ENSG00000169683	2.3103372144851046e-11	8.671455933847763
ENSG00000260855	2.3421371794569322e-11	4.249041397421826
ENSG00000132953	2.3743660339500004e-11	8.78574781399288
ENSG00000262089	2.3743660339500004e-11	5.693837708779911
ENSG00000266976	2.4070294388125104e-11	6.286522204140229
ENSG00000138376	2.4070294388125104e-11	8.592840097830141
ENSG00000174885	2.4401331279064386e-11	7.492151638366368
ENSG00000213782	2.4401331279064386e-11	8.359615635682342
ENSG00000178718	2.440133127906447e-11	8.798042895960094
ENSG00000172362	2.440133127906447e-11	3.4358551910417927
ENSG00000213672	2.440133127906447e-11	8.600236902081035
ENSG00000126777	2.4736829090262183e-11	8.897950452316989
ENSG00000196405	2.4736829090262183e-11	8.776804109122798
ENSG00000072071	2.5421443537743932e-11	8.446765891856483
ENSG00000269963	2.5421443537743932e-11	6.607447695785657
ENSG00000149346	2.6124617496862102e-11	7.226938762566597
ENSG00000089916	2.6483317612270062e-11	8.800594355996646
ENSG00000136715	2.6483317612270062e-11	8.701229140841576
ENSG00000258682	2.6846843170251706e-11	7.302798157913893
ENSG00000119912	2.7215257690889992e-11	8.843124863173209
ENSG00000250132	2.7588625511257127e-11	6.8112432368230635
ENSG00000086288	2.7967011795662574e-11	5.54730895212583
ENSG00000189403	2.7967011795662574e-11	8.9102455342842
ENSG00000005339	2.7967011795662574e-11	8.881557009694037
ENSG00000102984	2.8350482546031423e-11	8.331807151139044
ENSG00000179029	2.8350482546031423e-11	8.586394919494635
ENSG00000105997	2.8350482546031423e-11	5.449732490004404
ENSG00000137824	2.8350482546031423e-11	8.848770124448134
ENSG00000130856	2.8739104612402584e-11	8.480299760660992
ENSG00000223704	2.913294570355921e-11	7.541481891346383
ENSG00000249738	2.9936560153777665e-11	3.6615921597816405
ENSG00000086848	3.034647332162413e-11	8.59204018076956
ENSG00000121741	3.076188515400754e-11	8.852868485103873
ENSG00000164983	3.076188515400754e-11	8.565698473859163
ENSG00000188451	3.118286781747587e-11	4.80496851513333
ENSG00000132849	3.160949440387822e-11	8.676558853920865
ENSG00000167555	3.160949440387822e-11	8.134383252489238
ENSG00000094804	3.247997640895219e-11	8.617430261764566
ENSG00000251301	3.292398274266945e-11	8.754970047581706
ENSG00000226124	3.3373934853263627e-11	7.07595355758748
ENSG00000162878	3.382991063548819e-11	4.972171467361881
ENSG00000228300	3.476024979063893e-11	8.818534699238784
ENSG00000217801	3.5234773987338256e-11	6.484605164841112
ENSG00000259088	3.5234773987338256e-11	5.301090579113143
ENSG00000251870	3.5234773987338256e-11	3.157956608130735
ENSG00000138131	3.5234773987338256e-11	8.038654179774369
ENSG00000258118	3.523477398733838e-11	2.73509506468074
ENSG00000092148	3.5715643528551434e-11	8.893852091661248
ENSG00000205771	3.669675172524762e-11	6.568824231513993
ENSG00000272911	3.669675172524762e-11	4.988912415258248
ENSG00000169021	3.6696751725248017e-11	8.832376681825183
ENSG00000230970	3.719715958581639e-11	2.012318404922744
ENSG00000162511	3.821811397814246e-11	8.824642178729246
ENSG00000110080	3.821811397814246e-11	7.666819747674844
ENSG00000261363	3.821811397814246e-11	2.0966368118441268
ENSG00000226918	3.873883627906708e-11	4.04683290999616
ENSG00000139725	3.873883627906708e-11	6.616680969293541
ENSG00000127586	3.873883627906708e-11	8.590493280150373
ENSG00000100201	3.926650770052484e-11	8.926638976907151
ENSG00000203485	3.980121895493719e-11	8.72117860291844
ENSG00000220008	3.980121895493719e-11	5.027016808745121
ENSG00000166685	3.980121895493719e-11	8.800594355996646
ENSG00000117308	4.034306191125837e-11	8.320641147959691
ENSG00000080839	4.144851627454197e-11	8.599694560879211
ENSG00000078900	4.201231733233346e-11	6.074306378348217
ENSG00000152377	4.201231733233346e-11	5.384220076111133
ENSG00000213523	4.258362942332316e-11	8.777008751479581
ENSG00000259404	4.31625504182786e-11	4.825758896960265
ENSG00000167992	4.31625504182786e-11	7.1829264161880335
ENSG00000112309	4.316255041827891e-11	6.8319499155505765
ENSG00000090060	4.316255041827891e-11	8.893852091661248
ENSG00000100211	4.316255041827891e-11	7.975942378679846
ENSG00000119711	4.374917943340732e-11	8.740665846779766
ENSG00000244039	4.374917943340732e-11	3.9378124542219526
ENSG00000229233	4.374917943340732e-11	4.493203696340982
ENSG00000164967	4.374917943340732e-11	8.709683438011808
ENSG00000050820	4.494596430908377e-11	8.43191934985272
ENSG00000134444	4.494596430908377e-11	8.796495995340909
ENSG00000092094	4.61748024805563e-11	8.653977808821164
ENSG00000035720	4.68015030219971e-11	8.84057340313666
ENSG00000271895	4.68015030219971e-11	7.870567013920498
ENSG00000236609	4.680150302199743e-11	6.278473910144026
ENSG00000269165	4.8080001632360305e-11	5.84077084145936
ENSG00000204161	4.873201763062181e-11	7.690673856115286
ENSG00000245248	4.873201763062181e-11	4.561938090794395
ENSG00000128191	4.873201763062215e-11	8.63611758856531
ENSG00000008294	4.873201763062215e-11	8.84057340313666
ENSG00000127946	4.939269235147637e-11	8.417535026064494
ENSG00000176845	4.939269235147637e-11	8.17612834087428
ENSG00000119723	4.939269235147637e-11	7.995687198399927
ENSG00000124198	4.939269235147637e-11	8.893852091661248
ENSG00000231280	4.939269235147637e-11	2.747884085249402
ENSG00000136933	5.0062138246773425e-11	8.700686799639753
ENSG00000261604	5.074046919437944e-11	5.997462551052605
ENSG00000141316	5.142780051580003e-11	5.7339889045366395
ENSG00000140548	5.142780051580003e-11	8.706332060914677
ENSG00000174684	5.212424899401918e-11	8.67810575454005
ENSG00000213145	5.2829932891552215e-11	7.073420819002974
ENSG00000196262	5.2829932891552215e-11	8.922540616251414
ENSG00000150764	5.3544971968710443e-11	8.03060209897675
ENSG00000188060	5.3544971968710825e-11	7.114297013930371
ENSG00000124177	5.3544971968710825e-11	8.811884878546495
ENSG00000249717	5.3544971968710825e-11	6.067148201946741
ENSG00000158863	5.3544971968710825e-11	8.789303833446795
ENSG00000185436	5.3544971968710825e-11	8.763709110095006
ENSG00000251286	5.4269487502093253e-11	2.2956963336909224
ENSG00000258885	5.426948750209402e-11	2.340199597943949
ENSG00000230424	5.426948750209402e-11	5.432100068020128
ENSG00000188747	5.426948750209402e-11	8.40093694108476
ENSG00000079337	5.426948750209402e-11	8.82928288058681
ENSG00000185033	5.500360230329787e-11	8.847223223828946
ENSG00000251136	5.57474407378496e-11	8.166165578317775
ENSG00000136881	5.650112874436852e-11	4.828951439266654
ENSG00000235703	5.7264793853960655e-11	8.584848018875448
ENSG00000138834	5.7264793853960655e-11	8.881557009694037
ENSG00000228038	5.803856520983622e-11	4.2844363127943
ENSG00000271109	5.803856520983622e-11	5.976688392155716
ENSG00000232295	5.803856520983663e-11	5.3349786660705005
ENSG00000270589	5.961695141322353e-11	7.850288390116356
ENSG00000178951	6.042183278762545e-11	8.790850734065982
ENSG00000158966	6.042183278762545e-11	6.538421707590306
ENSG00000141380	6.123735350300971e-11	8.8774586490383
ENSG00000083067	6.206365106581456e-11	6.651619354174391
ENSG00000170949	6.290086471736619e-11	8.748320226889417
ENSG00000137843	6.290086471736619e-11	7.210045368231504
ENSG00000273056	6.374913545520599e-11	5.444743284309527
ENSG00000196275	6.460860605467352e-11	8.086340540526006
ENSG00000120688	6.460860605467352e-11	8.244523838476644
ENSG00000165837	6.460860605467352e-11	5.22205270561723
ENSG00000261303	6.460860605467352e-11	2.354901981999828
ENSG00000100060	6.547942109074682e-11	8.875911748419112
ENSG00000109944	6.636172696014649e-11	7.816926027300349
ENSG00000227719	6.636172696014649e-11	6.215686089933122
ENSG00000223725	6.636172696014649e-11	5.3648546958928645
ENSG00000133056	6.636172696014649e-11	8.690943177709089
ENSG00000215608	6.725567190370371e-11	3.5566705285124938
ENSG00000147027	6.816140602898887e-11	4.7856861312676005
ENSG00000104611	6.907908133321729e-11	6.8345566928543695
ENSG00000118922	7.00088517264251e-11	8.669909033228576
ENSG00000250850	7.095087305492061e-11	4.043660511958802
ENSG00000121075	7.095087305492136e-11	3.813728145351057
ENSG00000173013	7.190530312502122e-11	6.748401513917483
ENSG00000237672	7.190530312502122e-11	5.833910814325088
ENSG00000054690	7.190530312502122e-11	6.722880369977457
ENSG00000008282	7.190530312502122e-11	8.85696684575961
ENSG00000253924	7.190530312502122e-11	3.1550568545936626
ENSG00000232739	7.287230172706153e-11	2.11056333813783
ENSG00000164197	7.585033690083745e-11	6.486382929640494
ENSG00000258449	7.68692480710402e-11	5.289106015108361
ENSG00000244061	7.790155734590341e-11	5.469823899488506
ENSG00000263080	7.790155734590341e-11	3.0046383609334946
ENSG00000221986	7.790155734590341e-11	3.0927757535210376
ENSG00000134453	7.89474369404508e-11	8.863616666451898
ENSG00000185483	7.89474369404508e-11	5.679082820395703
ENSG00000267767	8.000706123002698e-11	5.544909770312886
ENSG00000162267	8.000706123002698e-11	6.584279815849682
ENSG00000236204	8.00070612300284e-11	6.471879198056405
ENSG00000184293	8.108060677670057e-11	8.667357573192026
ENSG00000173681	8.216825235596674e-11	8.487491922555105
ENSG00000185513	8.216825235596674e-11	8.628383085469375
ENSG00000187479	8.216825235596762e-11	8.309021463682562
ENSG00000078814	8.327017898378223e-11	7.941608592814756
ENSG00000132781	8.327017898378223e-11	8.520278807801006
ENSG00000103510	8.327017898378223e-11	8.748320226889417
ENSG00000205323	8.327017898378223e-11	6.108998303622066
ENSG00000125531	8.327017898378223e-11	5.042590092895043
ENSG00000212293	8.666348950157065e-11	4.2077123045448905
ENSG00000134339	8.666348950157126e-11	4.370007401272222
ENSG00000162882	8.782439625638327e-11	6.592205218856591
ENSG00000138621	8.782439625638327e-11	8.839026502517472
ENSG00000225742	8.782439625638327e-11	4.153708382882506
ENSG00000129757	8.900052371506656e-11	7.9349076456743
ENSG00000215244	8.900052371506656e-11	5.320000888111751
ENSG00000162613	8.900052371506656e-11	8.8774586490383
ENSG00000228649	8.900052371506719e-11	7.7307806545532385
ENSG00000234862	9.019206692215323e-11	3.0089515158523046
ENSG00000128524	9.019206692215323e-11	8.690400836507266
ENSG00000010818	9.019206692215355e-11	8.810337977927308
ENSG00000105220	9.139922336102187e-11	8.889753731005511
ENSG00000120889	9.139922336102251e-11	8.78829927402943
ENSG00000121057	9.139922336102251e-11	8.834928141861734
ENSG00000238061	9.262219298360216e-11	6.009410730111687
ENSG00000261254	9.262219298360216e-11	6.693820132863218
ENSG00000019505	9.26221929836038e-11	4.353240273395743
ENSG00000111602	9.3861178240426e-11	8.770358930787292
ENSG00000144460	9.3861178240426e-11	6.3089497677377775
ENSG00000234537	9.3861178240426e-11	3.7769702186869023
ENSG00000240567	9.3861178240426e-11	2.8602175035551625
ENSG00000197323	9.638801813472885e-11	8.793944535304357
ENSG00000251992	9.638801813472885e-11	4.8393932486403095
ENSG00000174111	9.638801813472885e-11	8.293784289331784
ENSG00000234891	9.638801813472953e-11	2.3109624173825773
ENSG00000273123	9.767629044173808e-11	4.1428261901224515
ENSG00000175697	9.767629044173808e-11	5.377806121986591
ENSG00000270012	9.767629044173808e-11	7.582916470370697
ENSG00000137634	9.898141378468006e-11	8.770358930787294
ENSG00000172987	1.0030360357044889e-10	3.0583340501579928
ENSG00000248866	1.0030360357044996e-10	7.707465655387179
ENSG00000139116	1.0030360357044996e-10	8.725276963574178
ENSG00000232124	1.0030360357044996e-10	6.204982609301992
ENSG00000119333	1.0164307789246285e-10	8.70733662033204
ENSG00000144354	1.0300005756328121e-10	5.549882390341891
ENSG00000224843	1.0300005756328121e-10	6.2327452278546245
ENSG00000187446	1.0300005756328121e-10	8.843124863173209
ENSG00000159588	1.0576742999578205e-10	6.790754229944584
ENSG00000237879	1.0576742999578205e-10	2.5382169734299276
ENSG00000105889	1.057674299957828e-10	7.408939496875393
ENSG00000225039	1.0717827827738889e-10	4.78508913155385
ENSG00000063438	1.0717827827738927e-10	7.849897757769342
ENSG00000169604	1.0860754301563685e-10	6.935573040487504
ENSG00000231536	1.0860754301563763e-10	2.926812079779247
ENSG00000124657	1.1152226443055585e-10	5.866733179781434
ENSG00000025770	1.1152226443055585e-10	8.830829781205997
ENSG00000253716	1.1152226443055585e-10	8.172068415451458
ENSG00000249353	1.1152226443055585e-10	7.739096272360909
ENSG00000053702	1.1300819973477105e-10	8.12074591225962
ENSG00000257178	1.1300819973477105e-10	2.431479348325845
ENSG00000188895	1.1451350882196459e-10	8.880010109074849
ENSG00000078674	1.1451350882196459e-10	8.852868485103873
ENSG00000180998	1.1451350882196459e-10	6.619572600565677
ENSG00000139597	1.160384385102476e-10	8.725276963574178
ENSG00000187955	1.160384385102476e-10	7.099696611676909
ENSG00000137338	1.1603843851024924e-10	8.254809801609131
ENSG00000174444	1.175832386850684e-10	8.93073733756289
ENSG00000175170	1.175832386850684e-10	5.402420604066334
ENSG00000245711	1.1914816233632107e-10	7.657315049236386
ENSG00000234444	1.2073346559589583e-10	8.471151413434125
ENSG00000143013	1.2233940777567506e-10	8.897950452316989
ENSG00000242687	1.2233940777567506e-10	7.562806424044265
ENSG00000133997	1.2396625140595512e-10	8.552398832474587
ENSG00000265413	1.2396625140595512e-10	4.674002561914451
ENSG00000113272	1.2728370946510664e-10	8.718084801680066
ENSG00000234902	1.2728370946510752e-10	4.890581380410145
ENSG00000261207	1.2728370946510752e-10	6.333978699408416
ENSG00000178607	1.2728370946510752e-10	8.922540616251414
ENSG00000177426	1.2728370946510752e-10	7.070464212543792
ENSG00000102908	1.2728370946510752e-10	8.777008751479581
ENSG00000116793	1.2728370946510752e-10	8.66836213260939
ENSG00000115257	1.2897486539895451e-10	7.860512882629106
ENSG00000181523	1.2897486539895451e-10	8.727286082408904
ENSG00000249908	1.3068800587333636e-10	3.897796330750621
ENSG00000156206	1.3068800587333636e-10	4.63461660793367
ENSG00000230829	1.3068800587333636e-10	4.643960714979335
ENSG00000158352	1.3068800587333636e-10	5.768239698736697
ENSG00000180592	1.3242341010316316e-10	4.952708817959443
ENSG00000139505	1.3242341010316316e-10	8.789846174648618
ENSG00000267496	1.359621440239939e-10	6.178734926812594
ENSG00000259747	1.359621440239939e-10	6.359156612794467
ENSG00000236444	1.3596214402399536e-10	4.47143544959551
ENSG00000254944	1.3776604960559552e-10	5.42712558390922
ENSG00000115286	1.395933708087182e-10	8.790850734065982
ENSG00000114770	1.395933708087182e-10	8.73037988364728
ENSG00000254539	1.4144440456369188e-10	5.560134027004058
ENSG00000174428	1.4331945147299193e-10	8.21568360503167
ENSG00000233922	1.4521881585544942e-10	6.691608976447523
ENSG00000143199	1.4714280579096373e-10	6.11043620483793
ENSG00000226699	1.4714280579096373e-10	4.421729686902379
ENSG00000232520	1.5106591371808114e-10	4.086057058311704
ENSG00000182154	1.5306566708464134e-10	8.791393075267806
ENSG00000103479	1.5306566708464243e-10	8.869261927726823
ENSG00000229791	1.5509131684732576e-10	3.937569173522499
ENSG00000260185	1.592216198996737e-10	3.451898738775575
ENSG00000233303	1.592216198996737e-10	2.079663688127318
ENSG00000248458	1.6132694050854e-10	4.7080070824269455
ENSG00000172575	1.6132694050854e-10	8.61763490412135
ENSG00000225783	1.6132694050854e-10	8.855419945140422
ENSG00000170209	1.6345949224950537e-10	7.996354058972247
ENSG00000127743	1.6345949224950537e-10	3.339849855088151
ENSG00000103742	1.6345949224950537e-10	5.302913284963057
ENSG00000121104	1.6345949224950537e-10	8.753965488164344
ENSG00000160172	1.6561961915259154e-10	8.044814592766805
ENSG00000111860	1.656196191525939e-10	8.696588438984016
ENSG00000168710	1.6780766948580876e-10	8.777008751479581
ENSG00000119596	1.6780766948580876e-10	8.818534699238784
ENSG00000163431	1.6780766948580995e-10	5.192123827027482
ENSG00000165943	1.7002399580594635e-10	8.753965488164344
ENSG00000126070	1.7002399580594635e-10	8.71499100044169
ENSG00000105369	1.7002399580594635e-10	8.85696684575961
ENSG00000214021	1.745429083870032e-10	8.63611758856531
ENSG00000149256	1.7684622167094661e-10	7.949911181130178
ENSG00000199804	1.7917926509364662e-10	5.436442683410424
ENSG00000268040	1.7917926509364662e-10	6.087078533289196
ENSG00000153936	1.8154241343875523e-10	8.815983239202232
ENSG00000173812	1.8154241343875523e-10	8.926638976907151
ENSG00000241935	1.8393604609615237e-10	7.181655405517156
ENSG00000188004	1.839360460961537e-10	6.056291266473535
ENSG00000139219	1.8636054711704236e-10	4.646979804657247
ENSG00000244398	1.8636054711704236e-10	8.343969176617998
ENSG00000137558	1.8881630526967275e-10	5.6402871603899465
ENSG00000256682	1.888163052696741e-10	3.429366234650355
ENSG00000249995	1.9130371409568889e-10	2.898319614552904
ENSG00000229970	1.9130371409568889e-10	2.846742477891312
ENSG00000268836	1.9130371409568889e-10	4.30787217989667
ENSG00000264539	1.938231719671758e-10	4.237340053798837
ENSG00000142675	1.938231719671758e-10	8.509583559954955
ENSG00000118816	1.9637508214432427e-10	8.9102455342842
ENSG00000179832	1.9637508214432566e-10	8.539019068103725
ENSG00000136574	1.9637508214432566e-10	3.4038276643084964
ENSG00000148303	1.9637508214432566e-10	8.93073733756289
ENSG00000228527	1.9637508214432566e-10	3.2606798765020377
ENSG00000224462	1.9637508214432566e-10	3.09469887120495
ENSG00000237864	2.0157789724769358e-10	5.480291780116512
ENSG00000162913	2.015778972476943e-10	6.313066889437476
ENSG00000102226	2.015778972476943e-10	8.848770124448134
ENSG00000197991	2.0422963366338858e-10	2.7318952912498826
ENSG00000136717	2.0691548548380162e-10	8.753965488164344
ENSG00000105649	2.0691548548380162e-10	7.553110112741274
ENSG00000250519	2.0963588129856573e-10	4.991322885744045
ENSG00000135414	2.0963588129856573e-10	7.923125908370795
ENSG00000136021	2.0963588129856573e-10	8.902048812972726
ENSG00000171159	2.0963588129856573e-10	8.789846174648618
ENSG00000139908	2.0963588129856573e-10	7.9844682617186
ENSG00000272465	2.0963588129856573e-10	4.703961063566046
ENSG00000151615	2.123912549458142e-10	3.383520655337937
ENSG00000146216	2.1518204557470703e-10	5.775999302686456
ENSG00000163947	2.1518204557470703e-10	8.830829781205997
ENSG00000053371	2.1800869770867815e-10	8.481561895937109
ENSG00000240440	2.1800869770867815e-10	3.1002174998031884
ENSG00000181291	2.2087166130940753e-10	4.457900951074537
ENSG00000113645	2.2087166130940753e-10	6.792025164751652
ENSG00000197254	2.2377139184152225e-10	2.5811905717001014
ENSG00000136153	2.2377139184152382e-10	8.173748372558904
ENSG00000188649	2.2377139184152382e-10	3.450243576872108
ENSG00000257426	2.2670835033808565e-10	2.306887940239783
ENSG00000110057	2.2670835033808565e-10	8.9102455342842
ENSG00000219410	2.2968300346678573e-10	4.891460717375618
ENSG00000123870	2.2968300346678573e-10	7.265378315705372
ENSG00000244055	2.388378832541884e-10	5.474855280845223
ENSG00000206762	2.388378832541884e-10	3.961095490728832
ENSG00000112378	2.4196809664168524e-10	8.885655370349774
ENSG00000202078	2.4196809664168694e-10	4.602498033459941
ENSG00000213563	2.4196809664168694e-10	8.59539155786669
ENSG00000261131	2.4513842489086366e-10	4.648447104007169
ENSG00000171827	2.5160143973204295e-10	5.789263752327993
ENSG00000248564	2.5160143973204295e-10	3.133100829921392
ENSG00000144283	2.5160143973204295e-10	8.852868485103873
ENSG00000163746	2.5489514857558234e-10	4.112109924625665
ENSG00000166582	2.5489514857558234e-10	7.683808465001593
ENSG00000177606	2.5823101692984434e-10	8.926638976907151
ENSG00000260940	2.616095716231579e-10	2.1906850295000053
ENSG00000120519	2.616095716231579e-10	8.616630344703985
ENSG00000102572	2.650313458992217e-10	8.820081599857971
ENSG00000260231	2.650313458992226e-10	8.372915277066918
ENSG00000065183	2.650313458992245e-10	8.781649453337144
ENSG00000008256	2.684968794930473e-10	7.904358458583762
ENSG00000117877	2.684968794930473e-10	7.672437819465457
ENSG00000102054	2.684968794930492e-10	8.855419945140422
ENSG00000228624	2.7556141649263576e-10	5.613471522068501
ENSG00000160051	2.7556141649263576e-10	7.687079719112437
ENSG00000166987	2.79161532521053e-10	8.824179960513709
ENSG00000129484	2.7916153252105495e-10	8.711434980987779
ENSG00000120280	2.7916153252105495e-10	8.657613951261363
ENSG00000149716	2.7916153252105495e-10	8.650964130569076
ENSG00000225667	2.7916153252105495e-10	2.2854886454391474
ENSG00000257341	2.828076332706912e-10	5.516733584539689
ENSG00000159842	2.828076332706912e-10	8.412351983005108
ENSG00000224863	2.8280763327069517e-10	2.408492952925928
ENSG00000126216	2.8650029210359913e-10	8.673002834466951
ENSG00000197818	2.8650029210359913e-10	8.729375324229917
ENSG00000272468	2.9402761237870863e-10	7.59277865052056
ENSG00000238213	2.9402761237870966e-10	3.4880556237600127
ENSG00000011198	2.978634557040825e-10	8.401683924643368
ENSG00000113732	2.978634557040825e-10	8.8774586490383
ENSG00000143891	3.017482210464673e-10	8.433590769842404
ENSG00000144591	3.056825174292191e-10	8.867715027107636
ENSG00000227708	3.056825174292191e-10	5.760029007793009
ENSG00000182308	3.056825174292191e-10	7.229246806736454
ENSG00000159403	3.056825174292191e-10	8.66070775249974
ENSG00000077254	3.096669612624192e-10	8.791393075267806
ENSG00000165487	3.096669612624192e-10	8.68839171767254
ENSG00000132199	3.096669612624192e-10	8.811884878546495
ENSG00000166557	3.0966696126242033e-10	8.881557009694037
ENSG00000166743	3.0966696126242033e-10	5.057848901093131
ENSG00000171421	3.1370217642999984e-10	8.514428904169298
ENSG00000077458	3.1778879437783145e-10	8.733473684885654
ENSG00000151773	3.219274542028206e-10	7.805516932263971
ENSG00000006756	3.219274542028206e-10	6.375907652410668
ENSG00000080031	3.219274542028229e-10	4.23053187464277
ENSG00000267067	3.261188027430423e-10	5.542830873728082
ENSG00000214575	3.261188027430423e-10	3.4428334040109383
ENSG00000120337	3.390155670747364e-10	3.7472145355597393
ENSG00000182963	3.3901556707473765e-10	4.408528521225065
ENSG00000135093	3.434242968920889e-10	8.358353500406224
ENSG00000163686	3.434242968920889e-10	8.199832503610546
ENSG00000234043	3.434242968920889e-10	5.737915809134974
ENSG00000147454	3.434242968920889e-10	8.669909033228576
ENSG00000259165	3.434242968920889e-10	5.265755610864138
ENSG00000176894	3.434242968920889e-10	6.244110976392575
ENSG00000116183	3.478890689594177e-10	6.598891919971995
ENSG00000253958	3.4788906895942015e-10	2.61651086277154
ENSG00000156802	3.4788906895942015e-10	8.6478703293307
ENSG00000171735	3.524105785127783e-10	8.45880339796494
ENSG00000141956	3.524105785127783e-10	8.834928141861734
ENSG00000253328	3.524105785127783e-10	4.545158681984963
ENSG00000252421	3.569895291896791e-10	2.0498741896374724
ENSG00000164031	3.569895291896816e-10	8.78574781399288
ENSG00000127720	3.569895291896816e-10	8.154075138707345
ENSG00000259905	3.616266331278013e-10	2.5230092206416432
ENSG00000133226	3.616266331278039e-10	8.85696684575961
ENSG00000222800	3.66322611064798e-10	2.2845649066838853
ENSG00000112029	3.7107819243920025e-10	8.375209161244712
ENSG00000039523	3.7107819243920025e-10	8.803145816033195
ENSG00000213865	3.7107819243920025e-10	7.809224660572693
ENSG00000140398	3.7589411549254843e-10	8.794949094721721
ENSG00000254675	3.7589411549255107e-10	2.997626237400332
ENSG00000257242	3.7589411549255107e-10	7.990398288336594
ENSG00000182873	3.7589411549255107e-10	7.702243838817883
ENSG00000049192	3.8077112737262e-10	5.705363390915107
ENSG00000245904	3.8077112737262274e-10	6.787149956291933
ENSG00000248019	3.8077112737262274e-10	7.8528927836548785
ENSG00000213398	3.907114513629575e-10	8.27019868481472
ENSG00000197937	3.907114513629575e-10	8.123519309322218
ENSG00000141664	3.95776303245749e-10	8.167250260721424
ENSG00000259456	3.95776303245749e-10	7.673151652388456
ENSG00000154451	3.95776303245749e-10	8.836475042480922
ENSG00000250331	4.0609930604034545e-10	2.764143237590702
ENSG00000142765	4.060993060403527e-10	8.881557009694037
ENSG00000006747	4.1135905304153807e-10	7.113055140511707
ENSG00000241404	4.11359053041541e-10	6.145990993099741
ENSG00000231435	4.166853772013935e-10	4.261923418806348
ENSG00000167363	4.166853772013935e-10	8.656067050642177
ENSG00000143882	4.166853772013935e-10	8.055529961756218
ENSG00000115525	4.1668537720139495e-10	8.839026502517472
ENSG00000243107	4.275410559201848e-10	6.318660162217321
ENSG00000214803	4.275410559201848e-10	4.380728795776768
ENSG00000116574	4.330720847809625e-10	7.837559968628466
ENSG00000116001	4.38673039636573e-10	8.8774586490383
ENSG00000100503	4.38673039636573e-10	8.844671763792396
ENSG00000156030	4.38673039636573e-10	8.865163567071086
ENSG00000271086	4.386730396365777e-10	4.600491712875123
ENSG00000168779	4.443447830036411e-10	5.095476489798119
ENSG00000083454	4.443447830036411e-10	8.84057340313666
ENSG00000107938	4.443447830036411e-10	8.780102552717956
ENSG00000135299	4.443447830036411e-10	8.38804658441375
ENSG00000214717	4.500881877589069e-10	8.633566128528761
ENSG00000066248	4.6179352546857326e-10	4.262665884962838
ENSG00000204361	4.6179352546857326e-10	4.254191425680923
ENSG00000176896	4.617935254685765e-10	8.287854262713788
ENSG00000169583	4.617935254685765e-10	5.8423912699281475
ENSG00000170873	4.617935254685765e-10	8.43338612748562
ENSG00000254226	4.677572570722022e-10	5.318919752885706
ENSG00000246863	4.677572570722022e-10	5.755733054899538
ENSG00000188868	4.677572570722022e-10	7.101731136252301
ENSG00000259758	4.677572570722022e-10	8.783196353956331
ENSG00000164904	4.737962476112129e-10	8.390598044450302
ENSG00000259692	4.737962476112129e-10	4.071661894104763
ENSG00000167614	4.799114236042484e-10	7.017146838383769
ENSG00000182117	4.799114236042484e-10	8.821086159275334
ENSG00000015171	4.92374093688309e-10	8.836475042480922
ENSG00000139132	4.987234968674296e-10	8.806239617271569
ENSG00000272777	4.987234968674296e-10	5.544066008604129
ENSG00000164684	4.987234968674331e-10	6.650146450713478
ENSG00000255527	4.987234968674349e-10	4.045963631335852
ENSG00000167136	5.051529039398575e-10	7.710354814268772
ENSG00000257392	5.051529039398575e-10	2.2341624678485146
ENSG00000127124	5.051529039398575e-10	7.749844453708935
ENSG00000095752	5.051529039398575e-10	6.077143875623324
ENSG00000057468	5.116632982642957e-10	6.420063738361291
ENSG00000223843	5.116632982642957e-10	2.8656082051325287
ENSG00000169230	5.182556749672841e-10	8.777551092681406
ENSG00000160062	5.24931041080013e-10	7.656100445021681
ENSG00000179133	5.249310410800167e-10	2.881770680702344
ENSG00000107614	5.316904156766492e-10	8.317547346721316
ENSG00000250692	5.316904156766529e-10	3.8974621402917746
ENSG00000144792	5.524829647052077e-10	7.603961860599812
ENSG00000248202	5.524829647052077e-10	3.470295156719782
ENSG00000108556	5.595888097681965e-10	6.765415326064649
ENSG00000147036	5.667839442823347e-10	5.4430897927175765
ENSG00000253347	5.667839442823347e-10	3.519991233387805
ENSG00000271975	5.667839442823347e-10	8.017335269950786
ENSG00000101004	5.667839442823367e-10	8.514091205324258
ENSG00000119906	5.814464720219646e-10	8.736025144922204
ENSG00000134884	5.814464720219646e-10	8.918442255595675
ENSG00000253823	5.814464720219646e-10	5.783041365043905
ENSG00000150403	5.814464720219646e-10	8.717080242262703
ENSG00000227838	5.814464720219688e-10	3.1191854000910184
ENSG00000166289	5.889160932174069e-10	7.863674115638513
ENSG00000205476	6.041377201577641e-10	8.412636748348177
ENSG00000139352	6.197435781022429e-10	6.660225613018539
ENSG00000197122	6.197435781022429e-10	8.80879107730812
ENSG00000198830	6.276935399150077e-10	8.902048812972726
ENSG00000165782	6.357431230441164e-10	8.802141256615833
ENSG00000142208	6.35743123044121e-10	8.807244176688933
ENSG00000141258	6.35743123044121e-10	8.77345273202567
ENSG00000239672	6.521460374093552e-10	8.6427674092576
ENSG00000255931	6.521460374093552e-10	4.817253914480387
ENSG00000171444	6.521460374093552e-10	8.881557009694037
ENSG00000244020	6.521460374093552e-10	1.9806168220899547
ENSG00000128610	6.605018470919028e-10	4.89953618751784
ENSG00000163631	6.605018470919028e-10	6.619709454017799
ENSG00000166394	6.605018470919028e-10	8.164076336496763
ENSG00000130244	6.689622353199494e-10	8.615083444084798
ENSG00000138379	6.775284784441807e-10	5.4458521056983376
ENSG00000241217	6.775284784441879e-10	5.951313460129121
ENSG00000127334	6.862018679755925e-10	8.616630344703987
ENSG00000007129	6.949837107603343e-10	8.770358930787294
ENSG00000197603	6.949837107603343e-10	8.659160851880552
ENSG00000181418	7.03875329156493e-10	7.459058421167386
ENSG00000165169	7.03875329156493e-10	8.72373006295499
ENSG00000158079	7.03875329156493e-10	8.336572372367103
ENSG00000167895	7.03875329156493e-10	8.642020425698993
ENSG00000063660	7.03875329156493e-10	7.355795333615871
ENSG00000263326	7.03875329156498e-10	3.886090297105315
ENSG00000108557	7.128780612128605e-10	8.611989642846424
ENSG00000261777	7.219932608496745e-10	5.962988068118836
ENSG00000228510	7.219932608496745e-10	5.097508263326973
ENSG00000173391	7.312222980414218e-10	7.7186669797152625
ENSG00000236871	7.405665590016198e-10	8.208100810790544
ENSG00000078699	7.405665590016198e-10	8.740123505577941
ENSG00000171988	7.500274463697018e-10	8.861065206415349
ENSG00000134900	7.500274463697018e-10	8.845676323209759
ENSG00000039537	7.596063793999625e-10	2.8128062761470036
ENSG00000182378	7.596063793999625e-10	8.752418587545156
ENSG00000235172	7.69304794152602e-10	4.388235658468486
ENSG00000109466	7.693047941526048e-10	8.521283367218368
ENSG00000262703	7.693047941526048e-10	3.6824692122788583
ENSG00000163349	7.693047941526048e-10	8.82673142055026
ENSG00000212124	7.693047941526048e-10	4.153089748076256
ENSG00000171241	7.791241436869239e-10	8.483188919542586
ENSG00000223959	7.791241436869239e-10	8.60333070331941
ENSG00000138688	7.791241436869239e-10	8.897950452316989
ENSG00000119979	7.791241436869239e-10	8.58948872073301
ENSG00000154358	7.79124143686935e-10	8.754970047581706
ENSG00000213931	7.79124143686935e-10	5.0797723600694
ENSG00000258240	7.791241436869378e-10	4.957768308070665
ENSG00000163795	7.890658982566825e-10	8.66070775249974
ENSG00000174844	7.890658982566825e-10	6.794319856603451
ENSG00000167186	7.890658982566825e-10	8.273754704268633
ENSG00000106571	7.890658982566825e-10	7.298812006133102
ENSG00000204282	7.991315455075312e-10	7.4764663386157615
ENSG00000177425	7.991315455075312e-10	8.726281522991544
ENSG00000244754	7.991315455075312e-10	8.843124863173209
ENSG00000198791	7.991315455075312e-10	8.836475042480922
ENSG00000168314	8.093225906767541e-10	3.677925281145092
ENSG00000154845	8.093225906767685e-10	8.74677332627023
ENSG00000174514	8.093225906767685e-10	6.9744102200736116
ENSG00000117620	8.196405567952308e-10	8.751414028127792
ENSG00000075234	8.513714823610983e-10	8.771363490204656
ENSG00000198711	8.513714823610983e-10	5.8067048138781665
ENSG00000049618	8.513714823610983e-10	8.832376681825183
ENSG00000170456	8.513714823610983e-10	8.897950452316989
ENSG00000261037	8.622127256494345e-10	5.711454664879666
ENSG00000233461	8.622127256494345e-10	7.493914427090939
ENSG00000232412	8.622127256494375e-10	4.64399761815833
ENSG00000179431	8.622127256494375e-10	6.325161352335746
ENSG00000188676	8.622127256494375e-10	4.580264103758427
ENSG00000180398	8.731887791700081e-10	8.885655370349774
ENSG00000152760	8.843012770825621e-10	5.178266973990349
ENSG00000118307	8.955518728179904e-10	5.546688956706119
ENSG00000272599	8.955518728179904e-10	5.549683702352344
ENSG00000128699	8.955518728179904e-10	8.85696684575961
ENSG00000145246	8.955518728179904e-10	8.848770124448134
ENSG00000187372	9.06942239298886e-10	6.8273438582877555
ENSG00000111271	9.06942239298886e-10	8.689396277089903
ENSG00000225938	9.069422392988893e-10	2.6869550751135876
ENSG00000248254	9.184740691625229e-10	5.893394284714046
ENSG00000118518	9.184740691625229e-10	8.766260570131555
ENSG00000173706	9.301490749863198e-10	7.798847328705317
ENSG00000198521	9.301490749863198e-10	6.9263595881698565
ENSG00000133328	9.41968989515849e-10	7.419808745232732
ENSG00000196998	9.419689895158523e-10	8.76471366951237
ENSG00000164334	9.419689895158523e-10	3.938808331962635
ENSG00000175040	9.539355658952147e-10	8.89230519104206
ENSG00000005812	9.539355658952147e-10	8.80368815723502
ENSG00000055813	9.539355658952147e-10	4.8687007347091384
ENSG00000079134	9.660505779001469e-10	8.765256010714193
ENSG00000167889	9.783158201735936e-10	5.27969602638614
ENSG00000101052	9.783158201736039e-10	8.499787004522316
ENSG00000266601	9.783158201736039e-10	4.6810711144059125
ENSG00000197555	9.907331084639169e-10	8.78574781399288
ENSG00000198894	9.907331084639169e-10	8.591293197210954
ENSG00000254509	1.0033042798657214e-09	5.575577632762988
ENSG00000116977	1.0033042798657214e-09	8.729375324229917
ENSG00000115977	1.0033042798657214e-09	8.22712583643633
ENSG00000063761	1.0160311930633674e-09	8.278110640783126
ENSG00000132522	1.0160311930633674e-09	7.052940766350898
ENSG00000165424	1.041959789012057e-09	8.560720073156558
ENSG00000172687	1.041959789012057e-09	6.375713224289098
ENSG00000084234	1.041959789012057e-09	8.853873044521235
ENSG00000235036	1.0551652993097206e-09	4.999463336526795
ENSG00000153046	1.0685342070025617e-09	8.784200913373693
ENSG00000153048	1.0685342070025617e-09	8.480895035364789
ENSG00000266075	1.0685342070025617e-09	3.5670671532620193
ENSG00000235653	1.0820684824710613e-09	2.855972884762454
ENSG00000269837	1.0820684824710613e-09	8.11758052515272
ENSG00000101199	1.0957701192038514e-09	8.889753731005511
ENSG00000100439	1.0957701192038514e-09	8.70223370025894
ENSG00000100284	1.0957701192038514e-09	8.627920867253836
ENSG00000182319	1.0957701192038514e-09	7.06779674704946
ENSG00000155287	1.1378994840379021e-09	8.77345273202567
ENSG00000125885	1.1378994840379021e-09	8.668904473811214
ENSG00000256139	1.1378994840379021e-09	7.040594782958562
ENSG00000134262	1.1378994840379021e-09	8.624827066015463
ENSG00000162881	1.1378994840379021e-09	5.906723285266406
ENSG00000268266	1.1522909721399083e-09	4.146398239164785
ENSG00000064692	1.1816091400049376e-09	4.7604373191462335
ENSG00000143847	1.1816091400049376e-09	5.807155105718478
ENSG00000198482	1.1816091400049376e-09	8.363304711624513
ENSG00000259138	1.196540120300206e-09	4.160888144356439
ENSG00000090989	1.196540120300206e-09	8.740665846779766
ENSG00000260602	1.2269568142306987e-09	3.971892436130353
ENSG00000168781	1.2269568142306987e-09	8.585390360077273
ENSG00000119772	1.2269568142306987e-09	8.762162209475818
ENSG00000138639	1.2269568142306987e-09	5.815971953359809
ENSG00000259331	1.2424469810303055e-09	2.0096711357553416
ENSG00000124374	1.2581280399076503e-09	8.902048812972726
ENSG00000242759	1.306339624544454e-09	6.041976774478414
ENSG00000166435	1.306339624544454e-09	8.766260570131555
ENSG00000170190	1.3063396245444633e-09	7.212308046208961
ENSG00000175806	1.3063396245444633e-09	8.426940949150115
ENSG00000187688	1.3228074422896954e-09	8.687849376470714
ENSG00000248121	1.339477883481941e-09	5.663049804914255
ENSG00000236434	1.3563533771310737e-09	4.63963781752339
ENSG00000136653	1.3563533771310737e-09	8.878463208455662
ENSG00000170775	1.3563533771310785e-09	7.870780531672038
ENSG00000167695	1.3734363805562744e-09	6.966156631596411
ENSG00000176928	1.3734363805562744e-09	7.579150067842443
ENSG00000185917	1.3907293797058258e-09	8.533658572171868
ENSG00000204520	1.4082348894806303e-09	8.345435954250899
ENSG00000227857	1.4082348894806303e-09	4.231218628785487
ENSG00000259436	1.4259554540611968e-09	8.068453130785842
ENSG00000134996	1.4259554540611968e-09	8.789846174648618
ENSG00000231668	1.425955454061212e-09	2.6577301931404107
ENSG00000138709	1.44389364723815e-09	8.85696684575961
ENSG00000119707	1.44389364723815e-09	8.897950452316989
ENSG00000106785	1.4620520727464022e-09	8.74167040619713
ENSG00000272048	1.4620520727464022e-09	5.807471278194527
ENSG00000115604	1.4620520727464022e-09	6.92041945031728
ENSG00000168096	1.4620520727464022e-09	8.460607874442882
ENSG00000228109	1.4804333646029672e-09	7.841958612316619
ENSG00000185038	1.4804333646029672e-09	6.496886467121282
ENSG00000229912	1.4804333646029672e-09	2.0099806623725422
ENSG00000254369	1.4804333646029672e-09	4.926186342873275
ENSG00000105486	1.4804333646029672e-09	8.812889437963857
ENSG00000008300	1.4990401874483555e-09	8.774457291443031
ENSG00000187151	1.4990401874483662e-09	4.644492313826064
ENSG00000230798	1.5178752368919135e-09	3.5814623093355875
ENSG00000104643	1.517875236891919e-09	8.51208208648953
ENSG00000019995	1.5369412398606821e-09	8.722725503537628
ENSG00000128872	1.5369412398606877e-09	7.935658783330399
ENSG00000111863	1.5562409549521642e-09	8.653773166464381
ENSG00000156171	1.5562409549521753e-09	8.762162209475818
ENSG00000226957	1.5757771727910217e-09	2.8373592083914576
ENSG00000058668	1.5757771727910217e-09	8.849774683865498
ENSG00000074356	1.5757771727910217e-09	8.726823864193367
ENSG00000116273	1.5955527163894404e-09	8.45370047789184
ENSG00000215086	1.615570441511584e-09	4.703940290519856
ENSG00000218428	1.6155704415116012e-09	3.7019556787752537
ENSG00000164169	1.6358332370420136e-09	8.463363976836217
ENSG00000270972	1.6563440253580113e-09	6.478083822667654
ENSG00000188452	1.6771057627059424e-09	8.861065206415349
ENSG00000235159	1.6771057627059424e-09	4.681508024818546
ENSG00000159788	1.6771057627059424e-09	8.269576220626607
ENSG00000260917	1.6981214395819031e-09	7.840411711697434
ENSG00000243284	1.7193940811162033e-09	5.122938687844177
ENSG00000226450	1.7193940811162033e-09	6.4587824500759465
ENSG00000168556	1.7193940811162033e-09	8.455709596726566
ENSG00000100425	1.7193940811162033e-09	8.765256010714193
ENSG00000161692	1.7409267474622704e-09	8.030305749608086
ENSG00000100297	1.7409267474622704e-09	8.816987798619596
ENSG00000239552	1.7409267474622704e-09	3.17680099752234
ENSG00000263443	1.7847845726814346e-09	2.6911092312535994
ENSG00000189308	1.7847845726814346e-09	8.700686799639751
ENSG00000137100	1.807116030535434e-09	8.798042895960094
ENSG00000256092	1.807116030535434e-09	7.474693296206134
ENSG00000214944	1.807116030535434e-09	6.526509047771889
ENSG00000228376	1.829720111970672e-09	3.068177329475449
ENSG00000154478	1.8526000582373427e-09	2.0678136576367514
ENSG00000176659	1.852600058237356e-09	5.163257524578852
ENSG00000128567	1.852600058237356e-09	8.333398448142441
ENSG00000255086	1.8757591480317513e-09	3.544853764137718
ENSG00000253390	1.8757591480317513e-09	6.0925420048860355
ENSG00000164122	1.9229280627396364e-09	5.962072270234677
ENSG00000126226	1.922928062739643e-09	8.736567486124029
ENSG00000177917	1.946944636072287e-09	8.63866904860186
ENSG00000233560	1.9712538506324666e-09	5.050438792094875
ENSG00000080644	1.9712538506324736e-09	3.9937399131893887
ENSG00000248079	1.995859178727368e-09	4.92846740264861
ENSG00000220205	2.0207641326949312e-09	8.869261927726823
ENSG00000124422	2.0207641326949312e-09	8.880010109074849
ENSG00000199023	2.0207641326949312e-09	3.514767475621439
ENSG00000106701	2.0459722653509266e-09	8.295331189950971
ENSG00000152402	2.071487170441033e-09	7.669856343470498
ENSG00000130158	2.0973124830978153e-09	8.57409983752742
ENSG00000117643	2.0973124830978153e-09	8.526928628493295
ENSG00000152990	2.0973124830978153e-09	8.389530656715918
ENSG00000236577	2.1234518803024464e-09	5.443374085849027
ENSG00000143554	2.1234518803024464e-09	8.763709110095006
ENSG00000169692	2.1234518803024464e-09	8.450573864294851
ENSG00000148291	2.123451880302454e-09	8.313066890836325
ENSG00000248538	2.123451880302454e-09	4.990681358635117
ENSG00000100600	2.1499090813515276e-09	8.82673142055026
ENSG00000233101	2.1499090813515276e-09	2.542209669750192
ENSG00000170348	2.149909081351535e-09	8.9102455342842
ENSG00000011258	2.176687848328995e-09	8.703238259676302
ENSG00000246263	2.176687848328995e-09	7.8458523306155765
ENSG00000205763	2.2037919865829048e-09	7.131772152196912
ENSG00000101977	2.2037919865829126e-09	6.321926253355424
ENSG00000156313	2.2037919865829126e-09	8.264553423539795
ENSG00000198554	2.2312253452076246e-09	7.930860411466732
ENSG00000141012	2.2312253452076246e-09	8.575104396944784
ENSG00000122483	2.2312253452076246e-09	8.381316640735175
ENSG00000244165	2.2312253452076325e-09	8.217091826288298
ENSG00000225156	2.258991817531017e-09	3.7509263126958174
ENSG00000070961	2.258991817531017e-09	8.843124863173209
ENSG00000171621	2.287095341606807e-09	6.8659538689309905
ENSG00000150779	2.287095341606807e-09	8.687387158255175
ENSG00000178980	2.287095341606807e-09	8.762162209475818
ENSG00000170091	2.287095341606807e-09	7.117707797057228
ENSG00000197085	2.287095341606807e-09	3.0619444402926552
ENSG00000214024	2.3155399007124598e-09	3.3735584293833125
ENSG00000240204	2.344329523852393e-09	6.3805455911891835
ENSG00000136104	2.3443295238524016e-09	8.800594355996646
ENSG00000119636	2.373468286266191e-09	5.793569438371167
ENSG00000223486	2.373468286266191e-09	3.051073071834963
ENSG00000270510	2.373468286266191e-09	4.748069867556724
ENSG00000140367	2.373468286266217e-09	8.85696684575961
ENSG00000229152	2.432809764140515e-09	8.156369022885139
ENSG00000160867	2.4630208659106225e-09	7.355432903409728
ENSG00000237276	2.4630208659106225e-09	7.783716021358487
ENSG00000099251	2.4630208659106225e-09	8.220991167461554
ENSG00000205143	2.4630208659106225e-09	5.154674511159578
ENSG00000205710	2.5245451225350924e-09	7.812753490542294
ENSG00000144648	2.555866955267352e-09	5.114161573463198
ENSG00000044446	2.5875677924181445e-09	8.730922224849104
ENSG00000239779	2.5875677924181445e-09	8.396705523940765
ENSG00000243649	2.5875677924181445e-09	6.029635162013444
ENSG00000157227	2.6196520980839846e-09	7.439037373221999
ENSG00000141446	2.6196520980839846e-09	8.718084801680066
ENSG00000178573	2.6521243874259836e-09	8.52509696253104
ENSG00000100461	2.652124387426012e-09	8.762704550677642
ENSG00000228991	2.684989227235769e-09	6.2433224242498895
ENSG00000213918	2.684989227235769e-09	8.534120790387407
ENSG00000166747	2.718251236507057e-09	8.84057340313666
ENSG00000165195	2.718251236507057e-09	8.70988808036859
ENSG00000006025	2.718251236507057e-09	8.784200913373693
ENSG00000136931	2.718251236507057e-09	2.6388512684147782
ENSG00000132026	2.7519150870135086e-09	4.430875499009799
ENSG00000068650	2.751915087013528e-09	8.709345739166768
ENSG00000011114	2.751915087013528e-09	8.735020585504842
ENSG00000172828	2.785985503893088e-09	7.777818807099104
ENSG00000142330	2.785985503893088e-09	8.722183162335803
ENSG00000152804	2.820467266237943e-09	6.764967893728262
ENSG00000198429	2.8553652076914462e-09	8.198000837648287
ENSG00000260910	2.8553652076914462e-09	7.2115859442400785
ENSG00000149124	2.8553652076914665e-09	3.241464894255246
ENSG00000079616	2.8553652076914665e-09	8.771905831406482
ENSG00000136122	2.890684217050878e-09	8.146083059752653
ENSG00000165959	2.926429238876837e-09	8.87336028838256
ENSG00000273183	2.926429238876837e-09	5.418306639585586
ENSG00000165730	2.926429238876837e-09	7.440834758048831
ENSG00000273081	2.9264292388768473e-09	7.726172765054289
ENSG00000232434	2.9626052741092747e-09	7.3688888638668555
ENSG00000114391	2.9626052741092747e-09	8.922540616251414
ENSG00000100083	2.9626052741093164e-09	8.79750055475827
ENSG00000253753	2.9992173806899843e-09	4.816936056035074
ENSG00000137818	2.9992173806899843e-09	8.93073733756289
ENSG00000228013	2.9992173806899843e-09	6.660287083638275
ENSG00000169567	2.9992173806899843e-09	8.900501912353539
ENSG00000110697	3.0362706741914253e-09	8.739118946160579
ENSG00000198276	3.0362706741914253e-09	8.756516948200893
ENSG00000140332	3.036270674191458e-09	8.893852091661248
ENSG00000236643	3.0737703284528685e-09	2.7940500633619574
ENSG00000216809	3.0737703284528904e-09	6.004881691231835
ENSG00000141905	3.0737703284528904e-09	8.733473684885654
ENSG00000257815	3.0737703284528904e-09	7.662832876897353
ENSG00000188959	3.111721576222783e-09	5.346799942299182
ENSG00000157625	3.111721576222783e-09	8.731926784266467
ENSG00000248300	3.111721576222783e-09	2.372168232249482
ENSG00000043514	3.111721576222783e-09	8.519274248383644
ENSG00000236039	3.1501297098081585e-09	3.566621546671938
ENSG00000132424	3.1501297098081585e-09	8.906147173628463
ENSG00000148803	3.1501297098081585e-09	8.436684571080779
ENSG00000269890	3.1501297098081585e-09	6.386724640097153
ENSG00000231566	3.1501297098081585e-09	3.3262739405185675
ENSG00000136159	3.1501297098081585e-09	8.39314950448685
ENSG00000053918	3.189000081730971e-09	8.536929826282712
ENSG00000187535	3.189000081730971e-09	8.547420431771982
ENSG00000162894	3.189000081730971e-09	8.289044812121386
ENSG00000253667	3.189000081730971e-09	6.762699445365019
ENSG00000164574	3.2283381053915503e-09	8.82673142055026
ENSG00000226828	3.2681492557385104e-09	2.7656000652733477
ENSG00000101911	3.2681492557385104e-09	8.731926784266467
ENSG00000149294	3.268149255738522e-09	8.712154775062073
ENSG00000171469	3.3084390699467184e-09	8.774457291443031
ENSG00000243926	3.3084390699467184e-09	5.569841580030374
ENSG00000178722	3.3084390699467184e-09	5.385612666043969
ENSG00000163931	3.349213148101568e-09	8.875911748419112
ENSG00000083896	3.34921314810158e-09	8.865163567071086
ENSG00000122042	3.34921314810158e-09	8.768812030168107
ENSG00000184402	3.34921314810158e-09	8.60224602091576
ENSG00000148690	3.34921314810158e-09	8.736025144922204
ENSG00000237409	3.3904771538910845e-09	4.204734981680688
ENSG00000002016	3.3904771538910845e-09	8.328375651055627
ENSG00000120327	3.3904771538910845e-09	7.751206494837705
ENSG00000221949	3.3904771538910845e-09	6.796422100559967
ENSG00000231261	3.3904771538910845e-09	4.870656757800557
ENSG00000265678	3.3904771538910845e-09	5.300748105483432
ENSG00000269902	3.43223681530521e-09	6.921586099402716
ENSG00000188846	3.43223681530521e-09	8.922540616251414
ENSG00000160446	3.56054799261389e-09	8.689938618291727
ENSG00000260990	3.5605479926139156e-09	5.494214800800557
ENSG00000100429	3.6043488673533116e-09	6.835130783509206
ENSG00000137310	3.6043488673533116e-09	8.67810575454005
ENSG00000170899	3.6043488673533116e-09	8.380187561947317
ENSG00000130810	3.604348867353337e-09	7.604922023632965
ENSG00000175416	3.604348867353337e-09	8.736025144922204
ENSG00000181751	3.693532601035362e-09	8.781649453337144
ENSG00000198794	3.693532601035362e-09	8.906147173628463
ENSG00000178078	3.693532601035362e-09	8.090305844693484
ENSG00000121989	3.738927787198599e-09	8.57201059570641
ENSG00000052850	3.738927787198625e-09	4.706247519153312
ENSG00000196946	3.784866854165489e-09	4.38871688651879
ENSG00000097033	3.784866854165543e-09	8.89230519104206
ENSG00000168273	3.8313561413581736e-09	8.366345579360916
ENSG00000155980	3.8313561413581736e-09	6.080782165368276
ENSG00000049860	3.878402059913711e-09	8.897950452316989
ENSG00000181804	3.878402059913711e-09	8.573352853968814
ENSG00000167548	3.926011093469361e-09	8.897950452316989
ENSG00000027001	3.9260110934694026e-09	8.137396930741327
ENSG00000078061	3.9260110934694026e-09	8.816987798619596
ENSG00000227908	3.9741897989560474e-09	7.2497516395073935
ENSG00000266993	3.9741897989560474e-09	7.7191468102840455
ENSG00000013392	3.9741897989560474e-09	8.715533341643516
ENSG00000183570	3.9741897989560474e-09	8.508445944049331
ENSG00000165392	4.0229448073998135e-09	8.695041538364828
ENSG00000172568	4.072282824732443e-09	6.373822727068818
ENSG00000100883	4.072282824732443e-09	8.867715027107636
ENSG00000253200	4.122210632609944e-09	6.881534697481516
ENSG00000161996	4.122210632609944e-09	8.766260570131555
ENSG00000260852	4.122210632609944e-09	8.328090885712559
ENSG00000107187	4.172735089240166e-09	4.758075541446909
ENSG00000117500	4.172735089240166e-09	8.918442255595675
ENSG00000238153	4.223863130218683e-09	4.5962676692894
ENSG00000258450	4.223863130218683e-09	5.769812098668132
ENSG00000100031	4.223863130218683e-09	8.751414028127792
ENSG00000267537	4.275601769373998e-09	3.0569449031973916
ENSG00000259768	4.275601769374013e-09	5.183070707926195
ENSG00000151445	4.275601769374013e-09	8.488211716629397
ENSG00000147174	4.327958099621093e-09	8.128038318283378
ENSG00000226235	4.327958099621093e-09	3.7745177208298943
ENSG00000223344	4.327958099621109e-09	2.416301398283074
ENSG00000171124	4.3279580996211395e-09	6.092221980804909
ENSG00000043591	4.380939293824504e-09	3.77946333631865
ENSG00000270956	4.380939293824504e-09	2.6883685352431383
ENSG00000259209	4.380939293824504e-09	3.082191561828617
ENSG00000169750	4.380939293824504e-09	6.554956161038475
ENSG00000226779	4.488805370545448e-09	4.244645026611818
ENSG00000108878	4.488805370545448e-09	3.038591093825801
ENSG00000187866	4.488805370545448e-09	8.818534699238784
ENSG00000198056	4.48880537054548e-09	8.376293843648362
ENSG00000159289	4.543705006431805e-09	3.7273333100673556
ENSG00000255202	4.543705006431805e-09	2.813873423622911
ENSG00000257008	4.5437050064318374e-09	2.3955495815904686
ENSG00000253284	4.5437050064318374e-09	2.156216736863809
ENSG00000270344	4.599259014801954e-09	6.388957486776827
ENSG00000221923	4.7123605778113295e-09	7.319308422962159
ENSG00000259891	4.7123605778113295e-09	6.917180725650603
ENSG00000027697	4.7123605778113295e-09	8.886659929767136
ENSG00000160097	4.769923561087687e-09	5.874867459056392
ENSG00000054983	4.769923561087687e-09	8.655062491224815
ENSG00000163482	4.828171775988454e-09	8.738114386743216
ENSG00000223823	4.8871131552767405e-09	2.438710952744424
ENSG00000100982	4.946755720807853e-09	8.754507829366167
ENSG00000259590	5.007107584496642e-09	3.9205578470352225
ENSG00000230224	5.007107584496695e-09	7.058887323314799
ENSG00000005302	5.007107584496695e-09	8.87336028838256
ENSG00000244198	5.007107584496695e-09	6.581027649632622
ENSG00000005513	5.007107584496695e-09	3.6994515061238236
ENSG00000197415	5.068176949295731e-09	6.760666628418768
ENSG00000088881	5.068176949295731e-09	6.334047319456451
ENSG00000183688	5.068176949295731e-09	8.756312305844112
ENSG00000123600	5.068176949295731e-09	8.747315667472057
ENSG00000187658	5.068176949295731e-09	3.8829664340073684
ENSG00000267475	5.068176949295731e-09	6.401577002410324
ENSG00000183873	5.068176949295731e-09	4.858250088388871
ENSG00000142599	5.068176949295731e-09	8.85696684575961
ENSG00000160972	5.192501455162655e-09	8.314995886684764
ENSG00000070081	5.192501455162655e-09	8.918442255595675
ENSG00000183662	5.19250145516271e-09	4.1273733768380625
ENSG00000251034	5.2557734662695845e-09	8.078472980941811
ENSG00000223773	5.2557734662695845e-09	7.5995000570813716
ENSG00000138756	5.2557734662695845e-09	8.525381727874107
ENSG00000108474	5.319796720593e-09	8.597685442044485
ENSG00000139508	5.319796720593e-09	8.714528782226154
ENSG00000100578	5.319796720593e-09	8.559715513739198
ENSG00000173898	5.319796720593019e-09	8.865163567071086
ENSG00000163888	5.384579891304865e-09	5.764094805062748
ENSG00000177731	5.384579891304903e-09	8.880010109074849
ENSG00000090487	5.4501317487008366e-09	8.859518305796161
ENSG00000155465	5.516461161252238e-09	8.839026502517472
ENSG00000155090	5.516461161252238e-09	8.885655370349774
ENSG00000196177	5.516461161252238e-09	8.771905831406482
ENSG00000189180	5.516461161252238e-09	8.851321584484685
ENSG00000177051	5.516461161252336e-09	8.778555652098769
ENSG00000259796	5.583577096668834e-09	2.9869652074390824
ENSG00000228923	5.583577096668834e-09	3.058764601180115
ENSG00000271105	5.583577096668834e-09	3.4711368154176534
ENSG00000182183	5.583577096668834e-09	8.453415712548772
ENSG00000250148	5.65148862297238e-09	2.4084925773224146
ENSG00000223756	5.65148862297238e-09	6.47624189470874
ENSG00000258178	5.65148862297238e-09	4.24384682954812
ENSG00000138336	5.65148862297238e-09	8.505689841655997
ENSG00000214975	5.65148862297238e-09	4.889739375194391
ENSG00000137177	5.7202049095818634e-09	7.581115466846949
ENSG00000196872	5.7202049095819445e-09	4.97620595196636
ENSG00000196911	5.789735228409875e-09	8.63866904860186
ENSG00000147316	5.789735228409875e-09	8.649417229949888
ENSG00000124391	5.789735228409875e-09	4.319293557750615
ENSG00000256733	5.860088954970012e-09	4.422560127168187
ENSG00000250218	5.931275569496628e-09	2.009617713119233
ENSG00000165264	5.931275569496628e-09	8.802141256615833
ENSG00000232706	6.0033046580755025e-09	3.9704073148928996
ENSG00000164073	6.076185913786252e-09	8.705789719712852
ENSG00000177406	6.149929137857393e-09	8.391140385652125
ENSG00000148498	6.149929137857393e-09	8.136817284806401
ENSG00000125826	6.149929137857393e-09	8.818534699238784
ENSG00000197256	6.224544240832487e-09	8.514633546526081
ENSG00000197363	6.224544240832487e-09	8.29994470232422
ENSG00000258515	6.224544240832487e-09	6.928382705939659
ENSG00000143257	6.224544240832487e-09	5.772222940279519
ENSG00000257433	6.224544240832487e-09	6.9520525875405
ENSG00000164258	6.224544240832531e-09	8.747315667472055
ENSG00000013375	6.224544240832531e-09	8.852868485103873
ENSG00000128944	6.224544240832531e-09	8.499706881536031
ENSG00000249112	6.300041243749339e-09	1.6060134364883132
ENSG00000247121	6.453721593186111e-09	7.209609637763968
ENSG00000170915	6.453721593186111e-09	6.96206895294992
ENSG00000168264	6.453721593186111e-09	8.888206830386324
ENSG00000114670	6.5319255450310024e-09	7.909865040496128
ENSG00000184363	6.611052609911883e-09	5.07162759306349
ENSG00000178338	6.611052609911929e-09	8.464910877455404
ENSG00000130255	6.6911133794488514e-09	8.926638976907151
ENSG00000095539	6.6911133794488514e-09	7.576971945483643
ENSG00000142733	6.6911133794488514e-09	8.482851220697542
ENSG00000100485	6.6911133794488514e-09	8.730922224849104
ENSG00000267519	6.77211856308942e-09	8.814436338583045
ENSG00000245748	6.77211856308942e-09	5.83889997483228
ENSG00000166823	6.854078989375451e-09	7.875802990481858
ENSG00000011347	6.854078989375451e-09	3.2196123700774035
ENSG00000224132	6.8540789893754995e-09	3.955492667575032
ENSG00000100416	6.8540789893754995e-09	8.745768766852867
ENSG00000137507	6.854078989375524e-09	4.8751669579835495
ENSG00000166411	6.9370056072232146e-09	8.798042895960094
ENSG00000258900	6.937005607223239e-09	5.8777729752386305
ENSG00000261101	6.937005607223239e-09	7.428864345434412
ENSG00000226200	6.937005607223239e-09	8.199574927751788
[truncated: 3,213 more rows]
