# Supplementary material for: Machine learning predicts treatment sensitivity in multiple myeloma based on molecular and clinical information coupled with drug response
Source: PLoS One. 2021 Jul 28;16(7):e0254596. doi: 10.1371/journal.pone.0254596 (PMC8318243; doi:10.1371/journal.pone.0254596)
Supplement: S1 File — (ZIP) [file pone.0254596.s004.zip › Supplementary Material 1/t_11_14_ccnd1/selected_genes_experiment_0.csv]

gene	pvalue	entropy
ENSG00000110092	3.630483006291984e-65	8.77190583140648
ENSG00000197119	3.4855195560312486e-31	7.922683811298615
ENSG00000235501	9.108330686363048e-30	5.810316820469367
ENSG00000153064	3.4678698127118296e-29	8.76726512954892
ENSG00000181690	4.624873582759504e-29	8.022823537773597
ENSG00000135253	1.1673584343383758e-28	8.527933187910657
ENSG00000117519	1.519039166931801e-28	8.058380685404895
ENSG00000078725	3.4849200620034586e-28	4.214994340329272
ENSG00000105173	1.2249871344581613e-27	8.681199555778425
ENSG00000170919	2.7137515589042987e-27	8.319636588542329
ENSG00000183023	4.4380280372673494e-27	8.425527105019189
ENSG00000185100	1.2573328521493726e-26	6.7709204118434565
ENSG00000205683	1.3975960881822242e-26	7.4977485275993
ENSG00000082512	4.0038668404163505e-26	8.590493280150373
ENSG00000110492	6.21239683101653e-26	8.85696684575961
ENSG00000111666	7.814616510925561e-26	8.635575247363487
ENSG00000188818	1.314184058880517e-25	8.344511517819821
ENSG00000136152	1.314184058880517e-25	8.851321584484685
ENSG00000166268	1.793171296522718e-25	6.6097727385256455
ENSG00000124222	2.115705135335496e-25	8.84057340313666
ENSG00000272899	2.3458411958749564e-25	7.87855909287519
ENSG00000170921	2.943150047640036e-25	8.354903347956258
ENSG00000184083	7.112798731953895e-25	8.308221546621981
ENSG00000175197	1.1604847004348706e-24	8.659703193082375
ENSG00000255760	1.2847363237588123e-24	5.825723002223202
ENSG00000049319	1.3935567480160476e-24	5.250267499903332
ENSG00000249184	2.4579733700216507e-24	6.58176353852559
ENSG00000196562	3.131935827619859e-24	8.885655370349774
ENSG00000134243	3.3950004704428894e-24	8.786005389851637
ENSG00000228031	4.9758335091948455e-24	5.73182416807551
ENSG00000187824	5.391933676604442e-24	8.387966461427464
ENSG00000203799	7.889803731896605e-24	7.787642552016053
ENSG00000197183	9.25766045134249e-24	8.542317511698881
ENSG00000227372	1.0645652779344297e-23	8.680657214576602
ENSG00000105810	1.1529381476062589e-23	8.798842813020675
ENSG00000207954	1.4934389454131215e-23	5.8647722181651565
ENSG00000261786	1.716278430000009e-23	8.737572045541391
ENSG00000134138	1.7506926463780615e-23	7.000736832903597
ENSG00000211448	1.7857902971138884e-23	7.607948731377302
ENSG00000174099	2.551084074900275e-23	7.805452229716792
ENSG00000149295	3.3638536247689914e-23	5.638564918073375
ENSG00000239815	5.2902800270336043e-23	6.178690275297801
ENSG00000141150	5.395217448803968e-23	5.4533250800698045
ENSG00000137747	7.678539130918221e-23	5.574975672930753
ENSG00000118971	1.0095487423872477e-22	8.091147449507437
ENSG00000186056	1.070418899500197e-22	8.424727187958608
ENSG00000166428	1.2032703169923477e-22	7.72164680559543
ENSG00000188153	1.3007802209045276e-22	8.153661582053035
ENSG00000179299	1.7078249967282941e-22	7.442383705012196
ENSG00000155130	1.8457294409420002e-22	8.897950452316989
ENSG00000111752	1.9563412912035158e-22	7.835275979265719
ENSG00000196576	2.0337034109944224e-22	8.871813387763373
ENSG00000140297	2.1976284418078243e-22	6.129145612237181
ENSG00000180573	2.3290956865130845e-22	8.8774586490383
ENSG00000104205	2.772039965667106e-22	8.396290616352898
ENSG00000248991	2.994766622710081e-22	6.832272824694231
ENSG00000074657	3.6321092424700934e-22	8.875911748419112
ENSG00000104921	4.576160523590724e-22	8.02724082706457
ENSG00000153982	5.440085170728403e-22	7.708747573529662
ENSG00000114423	5.874129925486197e-22	8.521825708420193
ENSG00000197497	6.465164723108474e-22	6.119234138579029
ENSG00000117461	7.115007246444463e-22	8.646865769913337
ENSG00000257027	8.291722101130222e-22	7.901549422688456
ENSG00000078177	8.781003813906248e-22	8.836475042480922
ENSG00000069493	9.298846687514191e-22	8.457798838547578
ENSG00000235949	1.1040705276334686e-21	4.028622868924771
ENSG00000165548	1.1915056989511265e-21	8.404255505823278
ENSG00000124143	1.2857888123510795e-21	4.983597821885155
ENSG00000175505	1.3104908497162482e-21	7.3358257503956485
ENSG00000231607	1.4412242722717997e-21	8.05890852833766
ENSG00000164077	1.6152340788079502e-21	8.586394919494635
ENSG00000119688	1.7098801109150864e-21	8.705789719712852
ENSG00000165507	2.0280058356686063e-21	8.761157650058456
ENSG00000231711	2.0280058356686063e-21	7.41807794928721
ENSG00000058056	2.0667829404030373e-21	8.469009238111141
ENSG00000109046	2.4972550417571497e-21	8.832376681825183
ENSG00000165891	2.9598950996913696e-21	8.337220580572875
ENSG00000181619	2.9598950996913696e-21	7.6517741861885975
ENSG00000257951	3.016266787655436e-21	6.543211007701377
ENSG00000081181	3.441744675350285e-21	6.350286773459381
ENSG00000140474	4.233269546157734e-21	8.906147173628463
ENSG00000121797	4.4787777627790756e-21	8.29535693396863
ENSG00000271948	4.8281609194600546e-21	6.8836897844534946
ENSG00000260001	5.1077717313100804e-21	6.115906409006131
ENSG00000154102	5.3030198230363494e-21	8.459860890884276
ENSG00000256164	5.3030198230364254e-21	3.496332166223161
ENSG00000186891	6.277062233594734e-21	7.48655919275016
ENSG00000214097	6.764919144250888e-21	5.046031976790866
ENSG00000242866	7.022730902803064e-21	6.598495053061562
ENSG00000206077	7.155258337509557e-21	7.908841828712215
ENSG00000108405	8.004002525974304e-21	8.900501912353539
ENSG00000164181	9.120726437105405e-21	8.737572045541391
ENSG00000243587	9.467193864973674e-21	7.237761782303602
ENSG00000069869	1.0391366584299311e-20	7.974072277484675
ENSG00000089169	1.098813944301801e-20	8.201260728167275
ENSG00000260296	1.373362191554453e-20	7.280706858791039
ENSG00000256594	1.593052526145281e-20	8.247128232015168
ENSG00000255438	1.622850331974106e-20	6.325793918945917
ENSG00000255920	1.622850331974106e-20	3.3637026982923435
ENSG00000267243	1.653199365813729e-20	7.451589453341834
ENSG00000271192	1.684109708845804e-20	5.552070417543389
ENSG00000165801	1.881947178400428e-20	8.728832983028093
ENSG00000182185	2.3491322050732578e-20	7.434924514297203
ENSG00000258072	2.5761074329712488e-20	6.2978230632695045
ENSG00000133872	2.6240399201707874e-20	8.914343894939938
ENSG00000259372	2.6728543462620044e-20	6.683755851092738
ENSG00000075073	3.932827840389683e-20	6.954703209699358
ENSG00000205593	4.3105808945556695e-20	8.731926784266467
ENSG00000188266	4.3105808945556695e-20	7.9736484945020525
ENSG00000261159	4.6384350435486026e-20	7.739306537591993
ENSG00000013619	5.0831135761618577e-20	6.934146194221072
ENSG00000071909	6.215217248482946e-20	6.274454213219118
ENSG00000169857	7.32420023720929e-20	8.748862568091242
ENSG00000205106	8.32009978954944e-20	4.858849189211868
ENSG00000152520	8.320099789549617e-20	8.781649453337144
ENSG00000120798	8.948126595261381e-20	8.710430421570416
ENSG00000260725	9.112320500658309e-20	6.282957742413174
ENSG00000207146	9.799419183813426e-20	3.8147347703735
ENSG00000148429	1.0730705037126485e-19	8.815983239202232
ENSG00000119943	1.1127257632955835e-19	8.426274088577795
ENSG00000145194	1.3098689549899298e-19	8.470556138730329
ENSG00000133121	1.3338004778129045e-19	8.411089847728988
ENSG00000112531	1.4867403859020909e-19	8.861065206415349
ENSG00000137309	1.486740385902112e-19	8.833381241242547
ENSG00000165102	1.5414768304408835e-19	8.72782842361073
ENSG00000175106	1.5982047489528975e-19	8.3905980444503
ENSG00000184990	1.6273377793412539e-19	8.816987798619596
ENSG00000196569	1.6273377793412539e-19	8.154823591042762
ENSG00000144040	1.7179238399308249e-19	8.587399478911998
ENSG00000078098	1.9143122918269606e-19	6.017045774975109
ENSG00000173273	2.3760549475442232e-19	8.758863765880662
ENSG00000249348	2.3760549475442232e-19	7.694338974500587
ENSG00000162989	2.419169569236068e-19	7.016702984924687
ENSG00000250541	2.419169569236068e-19	4.3195847470507776
ENSG00000135916	2.507732092492618e-19	8.93073733756289
ENSG00000188859	3.0009486661956597e-19	7.165164397321511
ENSG00000236581	3.282364745984803e-19	4.736851404804362
ENSG00000158458	3.402098365307481e-19	8.4050353017405
ENSG00000188906	3.8561701571364564e-19	8.790850734065982
ENSG00000075290	4.610486908727156e-19	6.3501273470663735
ENSG00000205056	4.777993699588942e-19	7.556852312545273
ENSG00000118402	4.951512790100012e-19	8.009182036243441
ENSG00000136161	5.413031200775833e-19	8.814436338583045
ENSG00000225857	6.3533636537651495e-19	5.332820663636522
ENSG00000151287	7.194790517426713e-19	7.752594933227967
ENSG00000235280	7.194790517426713e-19	5.697239223975916
ENSG00000272156	8.003010477828024e-19	5.621936799049623
ENSG00000145214	8.291865239990921e-19	8.735020585504842
ENSG00000233266	8.744569257226449e-19	4.977733696298099
ENSG00000189233	9.898053072301784e-19	8.78574781399288
ENSG00000172766	1.0437286658351773e-18	8.702233700258938
ENSG00000005379	1.0437286658351773e-18	8.419134860185656
ENSG00000168916	1.14012315240319e-18	8.1425471614421
ENSG00000156738	1.160432170918732e-18	7.7988730727229765
ENSG00000147606	1.1810985707212806e-18	7.013058393136095
ENSG00000182742	1.739958162672291e-18	7.112877057737946
ENSG00000226823	1.8340953475262776e-18	6.476559081594361
ENSG00000166104	1.8665790487202633e-18	5.677928698401898
ENSG00000199933	1.899631019433181e-18	4.136961841732495
ENSG00000165804	2.14775225607177e-18	8.220813714589084
ENSG00000223949	2.3036388809844682e-18	4.6703910346868165
ENSG00000162642	2.6037856246191407e-18	8.577193638765795
ENSG00000047597	2.743955830522823e-18	8.70478516029549
ENSG00000228933	2.743955830522862e-18	5.358253051048209
ENSG00000258847	2.743955830522862e-18	3.8750016347689478
ENSG00000188811	2.7923157318840175e-18	8.799589796579282
ENSG00000180447	2.8415173900508987e-18	7.330719480551852
ENSG00000235217	3.2107445538868785e-18	6.957909655339915
ENSG00000267868	3.2107445538868785e-18	3.456940355802129
ENSG00000114115	3.383137290326376e-18	6.257904359073232
ENSG00000237857	3.627289461749125e-18	7.775967019993489
ENSG00000231305	4.097129555370611e-18	7.947378373460178
ENSG00000198963	4.3164416081102364e-18	6.914333555616579
ENSG00000101353	4.626986188374352e-18	7.95457053535429
ENSG00000150667	4.874280626936266e-18	6.898464930948587
ENSG00000119280	4.959578260657158e-18	8.089354218778094
ENSG00000187037	5.0463498348803285e-18	5.007792346430161
ENSG00000132640	5.134620487617389e-18	8.863616666451898
ENSG00000198353	5.3157617023184524e-18	5.188703405353013
ENSG00000008226	5.408684683104411e-18	8.580749658219709
ENSG00000242021	5.5032115944240025e-18	5.440957473689218
ENSG00000137501	5.697186963595085e-18	8.375209161244713
ENSG00000183955	6.212164063466555e-18	8.701691359057115
ENSG00000231473	6.320545625106204e-18	5.810943511924576
ENSG00000185024	6.320545625106204e-18	8.656609391844
ENSG00000185567	6.320545625106204e-18	4.873811832418028
ENSG00000251249	6.7730622597923624e-18	4.508025721757151
ENSG00000188636	7.257545655981598e-18	8.15378025811549
ENSG00000099814	7.383919007400385e-18	8.740123505577941
ENSG00000182054	7.383919007400385e-18	8.893852091661248
ENSG00000197584	7.643220426769943e-18	7.49319815446332
ENSG00000132952	7.911510299025342e-18	8.771905831406482
ENSG00000134899	7.911510299025342e-18	8.579202757600521
ENSG00000164483	7.911510299025342e-18	7.744441250603416
ENSG00000205659	1.006838865686272e-17	8.651506471770901
ENSG00000108852	1.0601192211826031e-17	7.333008177382579
ENSG00000124795	1.0971764436702171e-17	8.225631869319116
ENSG00000186198	1.175169916575825e-17	4.1730644730486794
ENSG00000025039	1.2586328646410068e-17	8.885655370349774
ENSG00000058404	1.3025325891937823e-17	7.058369565556934
ENSG00000230516	1.4937648966657304e-17	3.1686815722073804
ENSG00000123901	1.5195384813367513e-17	6.550565579929243
ENSG00000120686	1.545751029627414e-17	8.885655370349774
ENSG00000144671	1.545751029627414e-17	4.587982109219619
ENSG00000132965	1.5724099175676482e-17	8.399799325179139
ENSG00000155846	1.5995226434000457e-17	8.721178602918442
ENSG00000221968	1.6270968295756605e-17	8.614541102882974
ENSG00000187837	1.6836607059997445e-17	8.9102455342842
ENSG00000239704	1.929988917206543e-17	6.672007012045049
ENSG00000183317	2.1744924604780764e-17	8.452787625486359
ENSG00000266411	2.5776581561587765e-17	4.160765872664399
ENSG00000156650	2.6667325591169116e-17	8.830829781205997
ENSG00000260027	2.8060705633585897e-17	7.030966825596653
ENSG00000091490	2.854094875902502e-17	8.926638976907151
ENSG00000152380	2.952590420964172e-17	7.053435458648057
ENSG00000163536	3.324483928485338e-17	8.708883520951229
ENSG00000144229	3.4389829806583986e-17	7.288899616364873
ENSG00000269001	3.55737270253877e-17	5.377458293343693
ENSG00000205581	3.806349915910703e-17	8.902048812972726
ENSG00000205078	4.357024775377943e-17	7.5290093565067
ENSG00000169432	4.740383430842936e-17	8.589746296591766
ENSG00000185133	4.740383430842936e-17	6.6630171180042845
ENSG00000080947	4.740383430842936e-17	7.524235598160879
ENSG00000136928	5.60969788607428e-17	4.061239088499143
ENSG00000178852	5.704836578318687e-17	8.293241948129959
ENSG00000171552	5.704836578318687e-17	8.889753731005511
ENSG00000027869	5.704836578318687e-17	6.538330134609257
ENSG00000227895	5.801567261495786e-17	5.229812725643481
ENSG00000101638	5.899916205190409e-17	5.286149449489595
ENSG00000186369	5.999910106192586e-17	4.219486462585337
ENSG00000125648	6.204941744466782e-17	8.837479601898284
ENSG00000076662	6.416884557461288e-17	8.926638976907151
ENSG00000070882	6.748261672815719e-17	8.776004192062219
ENSG00000138109	7.588572870171602e-17	2.8535860920790976
ENSG00000232912	7.588572870171602e-17	6.025986654979688
ENSG00000254030	7.588572870171602e-17	6.427891580708525
ENSG00000272121	7.588572870171602e-17	7.049086596746
ENSG00000120256	8.675864638932049e-17	8.209780767897989
ENSG00000171931	8.675864638932174e-17	4.2290918850595345
ENSG00000108924	9.275779460695596e-17	7.2958755819504955
ENSG00000047230	9.43204353557833e-17	8.372657701208162
ENSG00000138604	9.752404943369435e-17	8.561804755560207
ENSG00000164741	1.0083497805846929e-16	8.16370873953657
ENSG00000135324	1.0083497805846929e-16	3.09871514651332
ENSG00000198890	1.0253178816225596e-16	8.213079211493147
ENSG00000205832	1.0425676457578296e-16	5.62173888166323
ENSG00000138964	1.1144766460145006e-16	8.484993396020526
ENSG00000229196	1.1144766460145006e-16	5.383685928635511
ENSG00000149506	1.1332053730441758e-16	6.124005464538588
ENSG00000101605	1.211276017708702e-16	7.327653642602018
ENSG00000259594	1.3163608904823396e-16	6.623984929269008
ENSG00000002586	1.3163608904823396e-16	8.206792833663561
ENSG00000179314	1.3384325993055118e-16	6.774140309633241
ENSG00000250122	1.3384325993055118e-16	6.617670275629991
ENSG00000131759	1.3836770600350484e-16	8.664806113155477
ENSG00000164070	1.66084763122224e-16	8.082665962852893
ENSG00000181513	1.6886076861979856e-16	8.711434980987779
ENSG00000115524	1.8042990706717884e-16	8.926638976907151
ENSG00000156299	1.8042990706717884e-16	8.690400836507266
ENSG00000246089	1.8042990706717884e-16	7.878149808161626
ENSG00000125827	1.8344227887390768e-16	8.824179960513709
ENSG00000130592	1.9278023297712756e-16	8.897950452316989
ENSG00000102710	2.0596370132040901e-16	8.731722141909685
ENSG00000151790	2.0939615615362243e-16	7.354624757434493
ENSG00000183291	2.0939615615362243e-16	8.902048812972726
ENSG00000116141	2.0939615615362243e-16	5.685254357918389
ENSG00000126775	2.236993163200264e-16	8.662796994320749
ENSG00000148468	2.312080559033138e-16	7.372257109538306
ENSG00000130751	2.3505510995827804e-16	7.359068033193369
ENSG00000234324	2.4697911560118753e-16	4.530505709657851
ENSG00000179456	2.552579018317296e-16	8.549971891808534
ENSG00000079335	2.5949934108064724e-16	8.288111838572544
ENSG00000232022	2.7717138950782827e-16	5.448221764822321
ENSG00000226237	3.0093819286501382e-16	7.087010897362681
ENSG00000223914	3.0093819286501382e-16	3.0825694691067533
ENSG00000122787	3.0592731516443255e-16	7.587698986268021
ENSG00000184381	3.109979957445433e-16	8.73037988364728
ENSG00000100167	3.2138930804074794e-16	7.816345574875276
ENSG00000169239	3.2671263033970156e-16	8.254729678622844
ENSG00000197565	3.3762149445631305e-16	7.894081370846033
ENSG00000103021	3.6052806216384795e-16	6.348666485379009
ENSG00000104765	3.664901370122621e-16	8.79239763468517
ENSG00000232533	4.1103583089825386e-16	6.8556442593210205
ENSG00000266893	4.317236256197709e-16	5.106161451706214
ENSG00000249042	5.083796559055893e-16	7.7392095459828045
ENSG00000169026	5.083796559055893e-16	7.5209431157170155
ENSG00000169116	5.426701982920333e-16	8.902048812972726
ENSG00000114023	5.515931891980052e-16	8.774457291443031
ENSG00000260992	5.792392641993067e-16	5.959651645411014
ENSG00000103260	5.792392641993067e-16	8.281746783223326
ENSG00000100368	5.887548110472874e-16	8.896403551697802
ENSG00000205664	5.984244551832655e-16	7.9303180702649065
ENSG00000250462	6.283827501471635e-16	8.25462528039571
ENSG00000153233	6.386937577409373e-16	4.869562763948517
ENSG00000197776	6.598187767010214e-16	8.26627777703145
ENSG00000234184	6.928043086510912e-16	8.687644734113931
ENSG00000134709	7.041567168571996e-16	8.765256010714193
ENSG00000120896	7.041567168571996e-16	8.490505600807193
ENSG00000165066	7.041567168571996e-16	4.808364536207646
ENSG00000021826	7.637282962324738e-16	7.944174551120366
ENSG00000135248	7.889244600732519e-16	5.416418682931619
ENSG00000104093	8.282627739909988e-16	8.66070775249974
ENSG00000110169	8.418004614117323e-16	6.362758541258567
ENSG00000258458	8.418004614117323e-16	6.075437954064481
ENSG00000107959	8.555562427810135e-16	8.841577962554021
ENSG00000003147	8.837359850923161e-16	8.557706394904471
ENSG00000185686	8.981670308813224e-16	7.459388387677806
ENSG00000179862	8.981670308813352e-16	6.536956953216955
ENSG00000189419	9.128303419865484e-16	5.944077231269875
ENSG00000110841	9.428685463846484e-16	7.969407638663256
ENSG00000122188	9.897617837721455e-16	8.906147173628463
ENSG00000006116	1.0905516244472722e-15	3.886460541360677
ENSG00000213999	1.1083064119753843e-15	5.994437383713677
ENSG00000162430	1.126346077182664e-15	8.715533341643516
ENSG00000126217	1.126346077182664e-15	7.688331050793427
ENSG00000241852	1.163298118271886e-15	7.608563788947465
ENSG00000140682	1.1822197090933862e-15	5.715716309316848
ENSG00000007516	1.2014446096311876e-15	7.543081725467544
ENSG00000124196	1.2014446096311876e-15	2.744379332449464
ENSG00000134698	1.2209776083601678e-15	8.684293357016802
ENSG00000183090	1.2209776083601852e-15	5.184665469674719
ENSG00000266976	1.240823568156756e-15	6.242216954529633
ENSG00000187079	1.3449233366209076e-15	7.1279331443798455
ENSG00000261889	1.388932835757885e-15	5.232411969223726
ENSG00000181192	1.4343611505788146e-15	8.796495995340909
ENSG00000110324	1.4343611505788146e-15	8.807244176688933
ENSG00000178922	1.4812533159781664e-15	8.614336460526191
ENSG00000205293	1.4812533159781664e-15	5.821237687736814
ENSG00000271133	1.554438269329227e-15	7.676079149252722
ENSG00000115380	1.5796164131117787e-15	8.030152903489729
ENSG00000131773	1.5796164131117787e-15	6.609905151744099
ENSG00000251168	1.6311846204813676e-15	4.666586401500289
ENSG00000236423	1.6575874144970296e-15	7.385467958203043
ENSG00000170745	1.7116629508936658e-15	8.003638740694077
ENSG00000152487	1.7393490233422275e-15	6.8553178482186095
ENSG00000259959	1.7960518778764374e-15	8.243029871359429
ENSG00000238164	1.8545757166709264e-15	8.159906389972504
ENSG00000232298	1.8545757166709264e-15	3.153192500482183
ENSG00000216990	1.8845384266067873e-15	4.8079620077849565
ENSG00000120699	1.945902243670823e-15	8.623280165396274
ENSG00000178184	2.041657849506295e-15	7.186030332675195
ENSG00000119900	2.2116715629568984e-15	8.799047455377458
ENSG00000242444	2.2473118036847317e-15	3.808855072132404
ENSG00000167393	2.473350581976469e-15	8.611989642846424
ENSG00000231999	2.5535649025403407e-15	7.983801401146278
ENSG00000141401	2.636341552366788e-15	8.27326529656878
ENSG00000263931	2.6363415523668256e-15	2.6776267330807633
ENSG00000179820	2.9008636428682834e-15	8.56945913566986
ENSG00000169684	2.9474239882800988e-15	6.315965729476451
ENSG00000185347	2.947423988280141e-15	8.267157817078317
ENSG00000226386	2.99472053691442e-15	4.443740031099053
ENSG00000264469	2.99472053691442e-15	6.454897784141633
ENSG00000102531	3.09156825848538e-15	8.914343894939938
ENSG00000173253	3.1915006075327375e-15	8.252616499837979
ENSG00000079974	3.294614277139055e-15	8.488496481972467
ENSG00000261485	3.294614277139055e-15	6.391073482554919
ENSG00000052126	3.4554686314785864e-15	7.198119956487365
ENSG00000208028	3.510787344723749e-15	7.5221936669675395
ENSG00000115649	3.5669784191769646e-15	8.804692716652383
ENSG00000221988	3.624055396794825e-15	8.303990129477983
ENSG00000120093	3.861500480646569e-15	7.250082578214588
ENSG00000272256	3.8615004806466246e-15	8.110593005615392
ENSG00000148824	4.246680994588715e-15	8.082242179870269
ENSG00000232070	4.596387158629237e-15	5.205164358552283
ENSG00000237594	4.6696589206015826e-15	4.678384796172471
ENSG00000269051	4.6696589206015826e-15	5.4223622223943675
ENSG00000040487	5.383065299731228e-15	8.336625305869076
ENSG00000250978	5.8247290692290104e-15	3.570851373993608
ENSG00000253734	6.106664169471383e-15	5.359063932614935
ENSG00000136156	6.203597076885564e-15	8.918442255595675
ENSG00000167619	6.302045240910963e-15	6.332643631644976
ENSG00000178026	6.6067161397618335e-15	7.264277151448294
ENSG00000117971	6.7114619814121415e-15	4.308962659401367
ENSG00000225135	7.375172931414493e-15	6.688079237676387
ENSG00000107779	7.610461706513414e-15	8.492852418486962
ENSG00000236345	7.610461706513414e-15	4.354630410452146
ENSG00000165516	7.853140275458738e-15	8.851321584484685
ENSG00000164556	7.977321814807322e-15	7.438164401516087
ENSG00000061936	7.977321814807436e-15	8.830829781205997
ENSG00000196199	8.103436960349851e-15	8.818534699238784
ENSG00000162739	8.103436960349851e-15	8.802141256615833
ENSG00000204616	8.23151533738585e-15	5.252322264324957
ENSG00000259466	8.361587017481207e-15	2.994757333036146
ENSG00000166407	8.493682525071017e-15	3.1489866644343047
ENSG00000228541	8.493682525071017e-15	5.919286566189154
ENSG00000272267	8.76406942511539e-15	6.1945745043559
ENSG00000141556	8.76406942511539e-15	8.77345273202567
ENSG00000135469	8.9024241915697e-15	8.438311594686251
ENSG00000116748	8.9024241915697e-15	8.897950452316989
ENSG00000181656	9.185618383869946e-15	6.095940695227047
ENSG00000261597	9.185618383869946e-15	8.580002674661102
ENSG00000173153	9.477680543686414e-15	8.810337977927308
ENSG00000247134	9.627122151603756e-15	7.3509630188937765
ENSG00000254343	1.0089509647989337e-14	8.283808835560023
ENSG00000198718	1.074019744496167e-14	8.663259212536289
ENSG00000231969	1.0909222193315548e-14	4.04712272414937
ENSG00000268592	1.0909222193315548e-14	4.332243280483187
ENSG00000238086	1.1255168363137882e-14	5.418888647270844
ENSG00000258733	1.1432170225840012e-14	7.4752599126488075
ENSG00000144445	1.1432170225840012e-14	8.637122147982675
ENSG00000273338	1.179443714941036e-14	8.397710083358128
ENSG00000141736	1.179443714941036e-14	7.910745080542994
ENSG00000140750	1.1979786320622842e-14	8.520821149002831
ENSG00000242247	1.1979786320622842e-14	8.87336028838256
ENSG00000181544	1.1979786320622842e-14	7.289850713643417
ENSG00000124406	1.2168003089208116e-14	8.806239617271569
ENSG00000166321	1.2950428897102425e-14	7.862859700308873
ENSG00000158055	1.2950428897102425e-14	6.163035991137552
ENSG00000111328	1.356956290235813e-14	8.12807113064199
ENSG00000232712	1.356956290235813e-14	5.584839171811813
ENSG00000273079	1.3782347759516224e-14	5.522442703783596
ENSG00000163328	1.3998417352961355e-14	8.82518451993107
ENSG00000117114	1.4666837077827597e-14	7.198209577755843
ENSG00000131127	1.512980842842923e-14	8.213879128553726
ENSG00000122417	1.512980842842923e-14	8.777008751479581
ENSG00000104219	1.5366660347462845e-14	8.79239763468517
ENSG00000180817	1.5366660347463063e-14	8.885655370349774
ENSG00000132478	1.5607162179394043e-14	8.748862568091242
ENSG00000176731	1.6099337707285624e-14	8.690943177709089
ENSG00000172554	1.609933770728585e-14	4.252199120075691
ENSG00000240907	1.6351124538494728e-14	4.655731077229562
ENSG00000088970	1.660678757738438e-14	8.696588438984016
ENSG00000255353	1.6606787577384616e-14	5.603904552464819
ENSG00000256757	1.6866385519108716e-14	4.291259856102222
ENSG00000166483	1.7397625271851406e-14	8.457256497345753
ENSG00000179899	1.76693888918275e-14	5.133469977425001
ENSG00000178878	1.76693888918275e-14	8.131627150095904
ENSG00000117242	1.822551496430231e-14	7.917381871743033
ENSG00000258443	1.8798865469893154e-14	3.355992484236958
ENSG00000124635	1.9389964976052458e-14	8.566703033276527
ENSG00000204682	1.9692338810847425e-14	3.791359421267584
ENSG00000112182	1.9999353745543865e-14	8.519531824242398
ENSG00000224287	1.9999353745543865e-14	7.5306719216946405
ENSG00000146147	1.9999353745543865e-14	6.58165282245157
ENSG00000234380	2.0627588197366995e-14	5.2055239231232955
ENSG00000198169	2.1606533742278023e-14	8.6842933570168
ENSG00000265666	2.228442707431428e-14	6.140996668453849
ENSG00000197872	2.228442707431428e-14	8.85696684575961
ENSG00000168734	2.2631182234517984e-14	8.052416039374483
ENSG00000221817	2.3340703616711492e-14	8.411632188930815
ENSG00000233080	2.600079521917255e-14	5.0414319916142425
ENSG00000160678	2.600079521917255e-14	7.188728332638077
ENSG00000186918	2.6404398699740408e-14	8.802141256615833
ENSG00000168268	2.6814167696668756e-14	8.897950452316989
ENSG00000095110	2.6814167696668756e-14	8.199984212465356
ENSG00000181026	2.765257407594627e-14	8.871813387763373
ENSG00000236772	2.7652574075946465e-14	4.347993351505403
ENSG00000271614	2.851677181812258e-14	8.514091205324256
ENSG00000164620	2.851677181812298e-14	8.477001317065834
ENSG00000230852	2.8958785294535717e-14	2.0938758181278496
ENSG00000162510	3.032568444915857e-14	7.18443657537416
ENSG00000032219	3.0795279136449905e-14	8.725276963574178
ENSG00000144589	3.175604263818616e-14	8.674007393884313
ENSG00000157680	3.3252755202963245e-14	8.40678684471647
ENSG00000153179	3.4288915464545386e-14	8.585390360077273
ENSG00000183695	3.535683774290917e-14	4.385854461452969
ENSG00000135898	3.535683774290917e-14	7.088623010941516
ENSG00000086619	3.5903007611203243e-14	8.861065206415349
ENSG00000106948	3.5903007611203243e-14	8.84057340313666
ENSG00000145349	3.5903007611203243e-14	8.845676323209759
ENSG00000261231	3.5903007611203496e-14	6.047740326078106
ENSG00000116147	3.876088932114243e-14	5.417998031275827
ENSG00000164989	4.1207383772314516e-14	7.216142952906919
ENSG00000198535	4.656507388599134e-14	5.520610662071556
ENSG00000088451	4.7281222835606615e-14	8.501929179845304
ENSG00000118473	4.800820764927262e-14	5.551150881080479
ENSG00000248780	4.8746189499152614e-14	2.739819272316534
ENSG00000187105	5.025580080226606e-14	5.756810258756084
ENSG00000168661	5.025580080226606e-14	7.8067391635303665
ENSG00000171792	5.341434495443534e-14	8.558710954321832
ENSG00000223878	5.4234020965564304e-14	6.076476957389179
ENSG00000200959	5.4234020965564304e-14	3.861246794924297
ENSG00000047365	5.506607104612661e-14	8.624284724813638
ENSG00000236719	5.59106788139738e-14	5.624814891301186
ENSG00000189362	5.676803056276689e-14	8.603792921534948
ENSG00000147535	5.763831530022283e-14	8.914343894939938
ENSG00000066455	5.941845357559044e-14	8.80879107730812
ENSG00000171189	6.219054400540252e-14	5.646365570338034
ENSG00000165322	6.314255278105957e-14	8.751414028127794
ENSG00000258647	6.314255278106001e-14	4.5319322848970724
ENSG00000115159	6.410889692094444e-14	8.75296092874698
ENSG00000233912	6.508978858831934e-14	8.114877356261362
ENSG00000170989	6.508978858831934e-14	6.635722737169343
ENSG00000113269	6.812191690301189e-14	8.714448659239867
ENSG00000152193	7.022010386691073e-14	7.5324654701079625
ENSG00000176208	7.129291190840213e-14	8.216741097951006
ENSG00000197520	7.129291190840213e-14	5.934316740741279
ENSG00000236841	7.129291190840263e-14	3.5595958308726203
ENSG00000032742	7.238184145979021e-14	7.974857696276197
ENSG00000118242	7.460902092913701e-14	7.75942186851573
ENSG00000132780	7.460902092913701e-14	8.85696684575961
ENSG00000243276	7.460902092913701e-14	7.0498578725841305
ENSG00000251009	7.690358877107446e-14	4.9635617205187685
ENSG00000105894	7.690358877107446e-14	7.272070836807591
ENSG00000267312	7.690358877107446e-14	6.163508112069987
ENSG00000257241	8.047619195055044e-14	3.2159840069711056
ENSG00000162373	8.549471472471409e-14	6.390466648401249
ENSG00000197217	8.945945152457013e-14	8.902048812972726
ENSG00000132677	8.945945152457078e-14	3.4982029249566864
ENSG00000042832	9.082080120953225e-14	8.130880166537297
ENSG00000165533	9.502829808413091e-14	8.341337593595162
ENSG00000179476	9.64729595747305e-14	8.255609718669712
ENSG00000235984	9.64729595747305e-14	3.0093866780001823
ENSG00000146276	9.942739655094076e-14	5.703684651276589
ENSG00000235169	9.942739655094076e-14	7.200248111062557
ENSG00000107864	1.0093781122966569e-13	8.55151879242772
ENSG00000116497	1.024707905226076e-13	8.830829781205997
ENSG00000164466	1.0247079052260979e-13	8.803145816033195
ENSG00000181045	1.0560577265273644e-13	8.503680722821272
ENSG00000176532	1.0720845234083035e-13	8.59670100377048
ENSG00000187527	1.0883505048078819e-13	3.0540143625478278
ENSG00000213626	1.0883505048078896e-13	6.9893456223227
ENSG00000109906	1.1048591780543919e-13	4.8712539317752865
ENSG00000107816	1.191169252615461e-13	8.59459164080611
ENSG00000118308	1.2092106084358295e-13	8.871813387763373
ENSG00000099917	1.2092106084358295e-13	8.726823864193365
ENSG00000112851	1.22752066158357e-13	8.869261927726823
ENSG00000169071	1.2841026053478598e-13	8.424827432088254
ENSG00000069849	1.30352733369864e-13	8.804692716652383
ENSG00000237399	1.30352733369864e-13	7.373244800381349
ENSG00000167978	1.3432477984268786e-13	8.922540616251414
ENSG00000205542	1.405070260983141e-13	8.87336028838256
ENSG00000259728	1.469688988464648e-13	5.631895057316048
ENSG00000133119	1.4696889884646584e-13	8.265815558815913
ENSG00000179088	1.5143827256709824e-13	6.8429299558311625
ENSG00000160588	1.5372281643266945e-13	8.59459164080611
ENSG00000061455	1.5372281643266945e-13	6.458596942265647
ENSG00000188107	1.5372281643266945e-13	8.420913592645938
ENSG00000224020	1.6566378700666084e-13	3.384310809065122
ENSG00000116117	1.6815918740489263e-13	7.5292637004380145
ENSG00000172379	1.7586927561577104e-13	8.442095174040514
ENSG00000035681	1.8392672742391749e-13	8.766260570131555
ENSG00000196712	1.8669237315947895e-13	8.803145816033195
ENSG00000197976	1.8669237315947895e-13	8.918442255595675
ENSG00000244607	1.866923731594816e-13	5.423137178951511
ENSG00000065357	1.894989017240669e-13	8.77345273202567
ENSG00000155792	1.9234690671740305e-13	8.836475042480922
ENSG00000067191	1.9523699019637033e-13	7.427184388326963
ENSG00000224005	1.9523699019637033e-13	6.395404421499234
ENSG00000171502	1.9523699019637033e-13	8.717880159323283
ENSG00000235213	2.0416586146456365e-13	3.2848661131242123
ENSG00000117322	2.0723045276545288e-13	7.8615703755484425
ENSG00000160055	2.1349595015768212e-13	8.183643703344377
ENSG00000207342	2.1669817624182951e-13	4.206732323149804
ENSG00000173801	2.1994761624060294e-13	8.173715560200291
ENSG00000140538	2.2659088243165543e-13	6.067131822004391
ENSG00000232788	2.4047472231374645e-13	8.114433790412374
ENSG00000178741	2.404747223137481e-13	8.881557009694037
ENSG00000179588	2.4772695353851337e-13	8.261921840516958
ENSG00000137563	2.4772695353851337e-13	8.81134253734467
ENSG00000235194	2.5143327903590836e-13	8.725276963574178
ENSG00000166295	2.551941090163832e-13	8.865163567071086
ENSG00000196628	2.551941090163832e-13	8.902048812972726
ENSG00000111203	2.628824421026452e-13	8.73401602608748
ENSG00000259668	2.628824421026452e-13	5.867023353099649
ENSG00000159840	2.628824421026452e-13	8.597685442044485
ENSG00000085063	2.628824421026452e-13	8.922540616251414
ENSG00000124713	2.668115530809846e-13	6.802622850372221
ENSG00000120616	2.7484376933346043e-13	8.806239617271569
ENSG00000267913	2.7484376933346043e-13	5.099673197964982
ENSG00000173200	2.8311358823629277e-13	8.61734451590398
ENSG00000124785	2.8311358823629277e-13	7.237957317039537
ENSG00000154258	2.9597896898795607e-13	8.111464508544495
ENSG00000188175	3.048734135666044e-13	6.013563935670149
ENSG00000261418	3.0941864931185246e-13	8.495146302664754
ENSG00000199709	3.140304827144725e-13	3.217458738155428
ENSG00000168826	3.140304827144725e-13	8.181554461523364
ENSG00000122481	3.331631596581259e-13	7.604676031799804
ENSG00000136295	3.381226267054977e-13	8.37391983648428
ENSG00000111859	3.6944003656467523e-13	8.867715027107636
ENSG00000107295	3.918846080190517e-13	3.2855385394869288
ENSG00000130340	3.918846080190517e-13	8.486744938996496
ENSG00000089280	3.9770196662937587e-13	8.906147173628463
ENSG00000117090	3.9770196662937587e-13	8.889753731005511
ENSG00000251535	3.9770196662937587e-13	2.8637095848410583
ENSG00000105855	4.036041835547861e-13	7.718956548353065
ENSG00000261739	4.156680703444428e-13	8.677358770981446
ENSG00000187676	4.218322221085107e-13	8.440320713520979
ENSG00000135686	4.2808619646008307e-13	8.722183162335803
ENSG00000227946	4.40868770640311e-13	7.378427843440735
ENSG00000147408	4.40868770640311e-13	8.848770124448134
ENSG00000168528	4.540262900599389e-13	7.806660509320888
ENSG00000157110	4.540262900599389e-13	7.323622037163322
ENSG00000272323	4.540262900599389e-13	5.465517312606026
ENSG00000100266	4.815096435939708e-13	8.540770611079695
ENSG00000254777	4.958579871446795e-13	7.027179718031986
ENSG00000160293	4.958579871446795e-13	8.142713030288972
ENSG00000172362	5.031889057471679e-13	3.430891473165463
ENSG00000273464	5.258266812303115e-13	4.619749637420012
ENSG00000072778	5.335927451047316e-13	8.918442255595675
ENSG00000196092	5.335927451047316e-13	8.184443620404958
ENSG00000249307	5.335927451047316e-13	6.029926560276244
ENSG00000187479	5.414714983578954e-13	8.295926464654768
ENSG00000257743	5.658000567781811e-13	5.452315977126731
ENSG00000119326	5.741458432332854e-13	8.520741026016545
ENSG00000143653	5.741458432332854e-13	8.375057452389903
ENSG00000249908	5.82612571296496e-13	3.8855612176991814
ENSG00000144619	5.82612571296496e-13	7.787695485518028
ENSG00000267194	5.82612571296496e-13	7.299554431564356
ENSG00000007392	6.087557271644838e-13	8.837479601898284
ENSG00000232224	6.454135916869458e-13	6.937425524439573
ENSG00000182508	6.942975786226367e-13	6.7869646016696565
ENSG00000152670	7.045021520383947e-13	4.725431339780961
ENSG00000258559	7.360082353435085e-13	6.213238181802882
ENSG00000262155	7.360082353435085e-13	4.594189959685733
ENSG00000250057	7.468147727219798e-13	2.95320064298228
ENSG00000242338	7.577771662056838e-13	7.848575620650296
ENSG00000072071	7.577771662056866e-13	8.468804595754358
ENSG00000147121	7.916216949709541e-13	8.321388131518297
ENSG00000140688	8.150052589423624e-13	8.830829781205997
ENSG00000140263	8.26950197134891e-13	8.283061852001417
ENSG00000223725	8.390670895994107e-13	5.363748403206549
ENSG00000187653	8.513583653007811e-13	6.905940413334605
ENSG00000137571	8.764739508799249e-13	8.744221866233678
ENSG00000175395	8.764739508799249e-13	8.238673934844936
ENSG00000128165	8.893032886672629e-13	8.781649453337144
ENSG00000100024	8.893032886672629e-13	5.582788151979124
ENSG00000260625	8.893032886672692e-13	6.216509808045913
ENSG00000101577	9.424912373560642e-13	8.540770611079695
ENSG00000231898	9.702448850234456e-13	3.149370258665005
ENSG00000087008	9.702448850234456e-13	8.319431946185546
ENSG00000258985	9.844212152674917e-13	7.31978125236634
ENSG00000228323	9.988009702798177e-13	5.868431237615238
ENSG00000235381	9.988009702798177e-13	6.42411159845595
ENSG00000141682	1.0133870140382347e-12	8.617092562919524
ENSG00000173208	1.0133870140382347e-12	8.685297916434163
ENSG00000229855	1.013387014038242e-12	5.31845498528783
ENSG00000261435	1.0584121135191626e-12	4.987225861330149
ENSG00000267593	1.0738527504099157e-12	4.411458411058229
ENSG00000257178	1.0738527504099234e-12	2.429888190689842
ENSG00000141524	1.0895145994571075e-12	8.76471366951237
ENSG00000156427	1.0895145994571075e-12	5.797461307728626
ENSG00000167861	1.1054007698824193e-12	8.897950452316989
ENSG00000094631	1.1215144137330828e-12	8.836475042480922
ENSG00000150281	1.1378587264592125e-12	5.723860527568478
ENSG00000188112	1.1544369474987166e-12	5.150660777092006
ENSG00000144026	1.1712523608698532e-12	8.664806113155477
ENSG00000255046	1.1883082957717193e-12	4.82068227017806
ENSG00000231226	1.223155276525879e-12	2.5671011583013934
ENSG00000187944	1.3147238684118615e-12	3.3213596834453756
ENSG00000136717	1.3532076579358748e-12	8.733473684885654
ENSG00000154359	1.3728622992982267e-12	8.733473684885654
ENSG00000126215	1.3728622992982267e-12	8.49970688153603
ENSG00000130595	1.3728622992982267e-12	5.753921903752607
ENSG00000095752	1.3927972451503387e-12	6.10606708458836
ENSG00000198547	1.4754193075775673e-12	4.793976232004288
ENSG00000253716	1.4754193075775673e-12	8.120131985189271
ENSG00000260785	1.4754193075775778e-12	2.522627837673725
ENSG00000114204	1.4754193075775778e-12	3.970950014360567
ENSG00000167114	1.4754193075775778e-12	8.739118946160579
ENSG00000147862	1.4968156793430238e-12	5.89202772536141
ENSG00000136710	1.585490527601427e-12	8.639673608019224
ENSG00000272717	1.585490527601427e-12	6.0379201554672
ENSG00000160602	1.6084532932983652e-12	8.555617153083457
ENSG00000113971	1.6317425744763577e-12	8.798042895960094
ENSG00000215481	1.6317425744763692e-12	5.816467532503278
ENSG00000125462	1.6793189598915402e-12	7.801166521373538
ENSG00000145700	1.7282568641956669e-12	7.602851434178502
ENSG00000182050	1.7532482835668754e-12	7.067406127380679
ENSG00000257221	1.7532482835668754e-12	7.854021862442737
ENSG00000168081	1.7785944899951382e-12	8.753965488164344
ENSG00000170231	1.7785944899951382e-12	4.776016897842879
ENSG00000179796	1.7785944899951382e-12	2.58331477972289
ENSG00000121743	1.804300423043853e-12	4.027040774875787
ENSG00000238062	1.830371089642875e-12	3.0759130476684486
ENSG00000169733	1.8568115649874566e-12	8.626373966634649
ENSG00000100564	1.883626993448555e-12	8.667819791407565
ENSG00000139687	1.883626993448555e-12	8.889753731005511
ENSG00000204282	1.9108225894953814e-12	7.4550969534134195
ENSG00000049769	1.966375498331849e-12	7.978751414575151
ENSG00000227028	1.9947435990208e-12	6.3478101107332225
ENSG00000134109	1.9947435990208e-12	8.914343894939938
ENSG00000090661	2.023513445024217e-12	8.681741896980252
ENSG00000100105	2.023513445024217e-12	8.615083444084798
ENSG00000134333	2.0235134450242316e-12	8.897950452316989
ENSG00000144847	2.0526906155631938e-12	8.523392730182742
ENSG00000146066	2.082280765748564e-12	8.807786517890758
ENSG00000122965	2.1427230110233745e-12	8.731926784266467
ENSG00000105967	2.1427230110233745e-12	8.127457203571645
ENSG00000136169	2.204886978232758e-12	8.793944535304357
ENSG00000246898	2.236629580880577e-12	8.322188048578878
ENSG00000268842	2.2366295808805846e-12	2.485766765542121
ENSG00000171450	2.301466685950395e-12	3.274240987661127
ENSG00000120875	2.301466685950395e-12	8.806239617271569
ENSG00000101452	2.3345737034341117e-12	8.41727745020574
ENSG00000132475	2.402196595267709e-12	8.922540616251414
ENSG00000232874	2.4367255008932756e-12	5.054851507733956
ENSG00000237289	2.4367255008932756e-12	4.321066468668895
ENSG00000187258	2.4717415479160616e-12	2.6812668115318474
ENSG00000148200	2.507251474845592e-12	6.9670955362226605
ENSG00000259343	2.5432621114735943e-12	7.716163030147109
ENSG00000140961	2.5797803800835608e-12	7.223119544379627
ENSG00000137806	2.5797803800835608e-12	8.763709110095006
ENSG00000159884	2.5797803800835608e-12	7.631778882260871
ENSG00000230735	2.6168132966754225e-12	6.093382768037825
ENSG00000184205	2.654367972206405e-12	8.893852091661248
ENSG00000213516	2.69245161384781e-12	8.552061133629545
ENSG00000231856	2.7702351128724184e-12	5.9977794570918626
ENSG00000261604	2.809949877208468e-12	6.013199752964751
ENSG00000186153	2.809949877208468e-12	8.43367089282869
ENSG00000101445	2.850223424189795e-12	8.869261927726823
ENSG00000226329	2.850223424189795e-12	6.502646541015682
ENSG00000253483	2.891063461485786e-12	5.527873586214497
ENSG00000178718	2.9324778008691075e-12	8.789846174648618
ENSG00000185950	2.9324778008691075e-12	7.661887182059372
ENSG00000256917	2.9324778008691075e-12	5.3539042536281665
ENSG00000272871	3.0170611617705417e-12	6.7973681036010545
ENSG00000174013	3.1484449030875238e-12	8.697592998401378
ENSG00000113645	3.2391373290123397e-12	6.798815309551651
ENSG00000264943	3.2391373290123857e-12	4.556428410782437
ENSG00000103275	3.3323927230551046e-12	8.750871686925967
ENSG00000271895	3.3323927230551046e-12	7.868762537442555
ENSG00000135736	3.3323927230551046e-12	8.521283367218368
ENSG00000245954	3.3323927230551284e-12	7.602166259516626
ENSG00000139318	3.3800036397345786e-12	8.897950452316989
ENSG00000117616	3.577214745768898e-12	8.889753731005511
ENSG00000189159	3.732492742846824e-12	8.602788362117586
ENSG00000101194	3.785707612250184e-12	8.9102455342842
ENSG00000100060	3.8943808927463445e-12	8.867715027107636
ENSG00000261400	3.949859855899577e-12	3.3199579881249113
ENSG00000226833	4.0061142991792796e-12	4.788291777620169
ENSG00000127418	4.063154846559561e-12	8.721178602918442
ENSG00000197140	4.06315484655959e-12	4.839578683830143
ENSG00000114631	4.239101501377023e-12	8.013694973413097
ENSG00000147437	4.299395582528863e-12	6.187417951220605
ENSG00000259318	4.3605310624672375e-12	4.999514415003978
ENSG00000179454	4.485372401995702e-12	8.678648095741876
ENSG00000182196	4.485372401995702e-12	6.178772697146817
ENSG00000206965	4.485372401995702e-12	4.990832466820331
ENSG00000115966	4.549101740356267e-12	8.822633059894521
ENSG00000233834	4.549101740356267e-12	8.016508163405893
ENSG00000175315	4.613719439101298e-12	5.584754103688541
ENSG00000174885	4.61371943910133e-12	7.503058958497309
ENSG00000111445	4.61371943910133e-12	8.400341666380964
ENSG00000240440	4.679237633913822e-12	3.0886338486113964
ENSG00000120519	4.679237633913822e-12	8.636917505625892
ENSG00000181381	4.679237633913822e-12	8.290405722750338
ENSG00000255397	4.679237633913822e-12	5.60341314867735
ENSG00000174684	4.679237633913822e-12	8.685297916434163
ENSG00000174373	4.679237633913822e-12	8.766260570131555
ENSG00000070886	4.679237633913822e-12	5.807396064353404
ENSG00000029363	4.745668622738331e-12	8.906147173628463
ENSG00000176399	4.745668622738331e-12	6.602393142460645
ENSG00000260855	4.745668622738331e-12	4.2601302106361585
ENSG00000262089	4.813024867900963e-12	5.701251144170689
ENSG00000175806	4.813024867900963e-12	8.3731199194237
ENSG00000166143	4.950563811366026e-12	6.576755617434481
ENSG00000129315	5.091957532842233e-12	8.812889437963857
ENSG00000225579	5.091957532842269e-12	7.151372213559882
ENSG00000249198	5.311508121937926e-12	2.113640958479565
ENSG00000138376	5.3867355088082695e-12	8.563351656179396
ENSG00000026103	5.463008073645272e-12	7.7447700740537
ENSG00000175602	5.540340045330358e-12	8.821086159275334
ENSG00000184293	5.540340045330358e-12	8.681199555778425
ENSG00000128218	5.6187458423111055e-12	6.988621990726342
ENSG00000196741	5.69824007506873e-12	6.676488795553436
ENSG00000267731	5.69824007506873e-12	6.110912664489217
ENSG00000177096	5.778837548617758e-12	8.455424831383496
ENSG00000165819	5.860553265036992e-12	8.833381241242547
ENSG00000257261	5.860553265036992e-12	7.782340612460472
ENSG00000135144	5.943402426031813e-12	5.765820845928917
ENSG00000006432	5.943402426031813e-12	8.632019227909574
ENSG00000155111	6.027400435530651e-12	8.423927270898027
ENSG00000107438	6.112562902312935e-12	8.828278321169446
ENSG00000179520	6.198905642670915e-12	5.092435078497169
ENSG00000234043	6.286444683105778e-12	5.733527057856251
ENSG00000139675	6.286444683105778e-12	7.973515438013791
ENSG00000259527	6.3751962630564724e-12	6.198980840905627
ENSG00000100722	6.465176837664548e-12	8.692952296543815
ENSG00000133773	6.648891886762623e-12	8.770358930787294
ENSG00000076555	6.648891886762623e-12	8.818534699238784
ENSG00000215022	6.742660375419247e-12	7.620806275689699
ENSG00000251136	6.93410601539465e-12	8.141033073181525
ENSG00000197892	6.93410601539465e-12	8.81134253734467
ENSG00000181163	7.031818552468214e-12	8.93073733756289
ENSG00000253328	7.130881549518235e-12	4.519531732347102
ENSG00000273301	7.130881549518285e-12	6.271240618895652
ENSG00000198400	7.130881549518285e-12	5.891948049114451
ENSG00000113600	7.231313291111722e-12	3.6468799907247362
ENSG00000169683	7.541007480801058e-12	8.655062491224813
ENSG00000258682	7.541007480801058e-12	7.305239935126
ENSG00000183615	7.541007480801058e-12	5.966160031486179
ENSG00000149177	7.6471019376676e-12	8.489553974891804
ENSG00000139973	7.6471019376676e-12	2.9204821995426298
ENSG00000116127	7.863702228414038e-12	8.781649453337144
ENSG00000120694	7.863702228414038e-12	8.875911748419112
ENSG00000257511	7.863702228414038e-12	6.978802103623922
ENSG00000171119	7.974247895177717e-12	5.891331249794674
ENSG00000244247	8.315111543565613e-12	3.5829633335879656
ENSG00000163517	8.315111543565613e-12	7.797187154464235
ENSG00000257704	8.315111543565613e-12	7.844972290568711
ENSG00000250132	8.431877821066311e-12	6.792444302300815
ENSG00000163673	8.550252075532208e-12	4.314667374101878
ENSG00000114270	8.670255996388901e-12	8.351623556727649
ENSG00000214413	8.670255996388932e-12	8.668904473811214
ENSG00000136758	9.167012226417709e-12	8.889753731005511
ENSG00000086288	9.167012226417709e-12	5.538886978485082
ENSG00000271239	9.167012226417741e-12	2.4869031291522194
ENSG00000227719	9.167012226417741e-12	6.217541686095502
ENSG00000173221	9.295499967082145e-12	8.906147173628463
ENSG00000087077	9.295499967082145e-12	8.697050657199554
ENSG00000185033	9.425753651254963e-12	8.862069765832711
ENSG00000169583	9.557797050736088e-12	5.819911469521747
ENSG00000119421	1.0104354277378453e-11	8.73548280372038
ENSG00000268536	1.0245713927089126e-11	4.371524026870937
ENSG00000198794	1.0534276460384034e-11	8.914343894939938
ENSG00000228925	1.0830805348178018e-11	6.576319847517297
ENSG00000119650	1.0830805348178018e-11	8.167303194223399
ENSG00000164758	1.0830805348178018e-11	8.398047782203168
ENSG00000162664	1.0982124240958718e-11	8.780102552717956
ENSG00000176903	1.144862914430289e-11	8.69349463774564
ENSG00000226851	1.1608407423453334e-11	6.114925844320788
ENSG00000272259	1.1770371902440425e-11	5.502133193260176
ENSG00000083067	1.1770371902440425e-11	6.6710723641282295
ENSG00000155592	1.193455187331218e-11	8.097008598887747
ENSG00000084234	1.193455187331218e-11	8.862069765832711
ENSG00000124193	1.2100977011915172e-11	8.93073733756289
ENSG00000131153	1.2100977011915172e-11	7.991099430044338
ENSG00000203772	1.2269677382804976e-11	7.938197213874698
ENSG00000151773	1.2269677382804976e-11	7.86789103451345
ENSG00000248890	1.2440683444216697e-11	5.63430954929536
ENSG00000116754	1.2440683444216697e-11	8.897950452316989
ENSG00000100600	1.278973647020844e-11	8.82673142055026
ENSG00000147027	1.2967846365269669e-11	4.791324533887116
ENSG00000081760	1.2967846365269669e-11	8.659160851880552
ENSG00000235703	1.314838782219834e-11	8.580749658219709
ENSG00000011021	1.351689586007267e-11	8.535125349804769
ENSG00000120688	1.351689586007267e-11	8.284502885616657
ENSG00000250050	1.3704928727731463e-11	6.16565811557138
ENSG00000253986	1.3704928727731463e-11	4.932189819620917
ENSG00000214870	1.3704928727731463e-11	7.058829468674838
ENSG00000181291	1.370492872773156e-11	4.4957663061022615
ENSG00000254211	1.3895525741592383e-11	8.044681536278546
ENSG00000163633	1.3895525741592582e-11	7.8200444277892425
ENSG00000260943	1.4088721137181769e-11	2.9048404666778085
ENSG00000111276	1.4088721137181769e-11	8.867715027107636
ENSG00000225492	1.4088721137181769e-11	6.1191553035007775
ENSG00000205771	1.4284549596949683e-11	6.577058073524398
ENSG00000249353	1.4284549596949937e-11	7.774182664658906
ENSG00000131051	1.448304625596762e-11	8.914343894939938
ENSG00000164197	1.448304625596762e-11	6.505449204350612
ENSG00000171735	1.468424670769231e-11	8.45114901785529
ENSG00000126216	1.4888187009804556e-11	8.67810575454005
ENSG00000261008	1.5304433752568283e-11	4.175901142983889
ENSG00000238213	1.5304433752568283e-11	3.5097778586281443
ENSG00000219626	1.5732084456604817e-11	7.703876823574652
ENSG00000163815	1.5732084456604817e-11	5.566767918437701
ENSG00000245248	1.5732084456604817e-11	4.546982303164391
ENSG00000109944	1.5732084456604817e-11	7.785827180159407
ENSG00000255815	1.5732084456604817e-11	5.600639099317778
ENSG00000213865	1.5732084456604817e-11	7.804835911699586
ENSG00000182154	1.595028154153703e-11	8.799589796579282
ENSG00000133639	1.5950281541537257e-11	8.889753731005511
ENSG00000079841	1.617144490778771e-11	7.332067479531812
ENSG00000130244	1.617144490778771e-11	8.586394919494635
ENSG00000110876	1.639561403225417e-11	8.897950452316989
ENSG00000177406	1.6622828905441034e-11	8.398794765761775
ENSG00000235423	1.685313003798186e-11	5.366563955171279
ENSG00000125247	1.685313003798186e-11	8.480352694162965
ENSG00000165474	1.708655846724187e-11	7.631287943324955
ENSG00000139668	1.7086558467241932e-11	8.274012280127387
ENSG00000144591	1.7562964039227542e-11	8.871813387763373
ENSG00000134339	1.8302084092520325e-11	4.371266112140494
ENSG00000171813	1.8302084092520454e-11	8.521078724861587
ENSG00000075568	1.8302084092520454e-11	8.881557009694037
ENSG00000008282	1.8302084092520454e-11	8.836475042480922
ENSG00000112029	1.855516843644479e-11	8.361962453362109
ENSG00000112309	1.855516843644479e-11	6.785666878227735
ENSG00000114315	1.8555168436444858e-11	6.4193503409655275
ENSG00000217801	1.8811682659141824e-11	6.466810242242743
ENSG00000169302	1.8811682659142092e-11	5.324710512500792
ENSG00000053524	1.9335183326469524e-11	7.879253142931825
ENSG00000082258	1.960226254624487e-11	8.839026502517472
ENSG00000155324	1.960226254624487e-11	8.390855620309056
ENSG00000251537	1.960226254624487e-11	4.155469655419248
ENSG00000273032	1.9872957210103038e-11	7.168322495653714
ENSG00000112541	1.9872957210103038e-11	5.148471308331499
ENSG00000115525	1.9872957210103038e-11	8.828278321169446
ENSG00000085465	2.0147315221913026e-11	8.06127962125828
ENSG00000006756	2.0425385105906476e-11	6.31318853998284
ENSG00000263080	2.0425385105906476e-11	3.0024427935641977
ENSG00000151849	2.0425385105906476e-11	8.715533341643516
ENSG00000178951	2.0707216014518064e-11	8.793944535304357
ENSG00000088305	2.0707216014518064e-11	7.754043058494318
ENSG00000270012	2.0707216014518064e-11	7.608054598381248
ENSG00000012983	2.0707216014518064e-11	8.771905831406482
ENSG00000260231	2.0992857736320733e-11	8.368559340552425
ENSG00000187790	2.0992857736320956e-11	8.26385937348316
ENSG00000100650	2.0992857736320956e-11	8.922540616251414
ENSG00000100836	2.1282360704058806e-11	8.752418587545156
ENSG00000130312	2.18731553780692e-11	8.800594355996646
ENSG00000272465	2.2174551244377435e-11	4.704037315580791
ENSG00000159259	2.2174551244377435e-11	7.868921337948474
ENSG00000214944	2.2480016693462155e-11	6.5446976108279165
ENSG00000231007	2.2480016693462155e-11	6.210382173556897
ENSG00000232412	2.2789605502923988e-11	4.583111154314804
ENSG00000201151	2.3103372144851046e-11	4.195454551208113
ENSG00000152556	2.3421371794569322e-11	8.80879107730812
ENSG00000238063	2.3421371794569322e-11	5.208432191889049
ENSG00000135473	2.3743660339500004e-11	8.8774586490383
ENSG00000256948	2.3743660339500088e-11	8.430630025092288
ENSG00000198081	2.4070294388125104e-11	8.561262414358382
ENSG00000151229	2.4070294388125104e-11	8.43367089282869
ENSG00000267390	2.4070294388125104e-11	6.872442080156829
ENSG00000167779	2.4401331279064386e-11	5.811457188741528
ENSG00000257954	2.440133127906447e-11	6.669347514491432
ENSG00000254944	2.440133127906447e-11	5.345605197526286
ENSG00000261888	2.4736829090262183e-11	4.2050327872273146
ENSG00000271975	2.4736829090262183e-11	8.077939176857749
ENSG00000257815	2.4736829090262183e-11	7.6389367630195615
ENSG00000106804	2.507684664828649e-11	8.235170848892995
ENSG00000187735	2.507684664828667e-11	8.836475042480922
ENSG00000149485	2.5421443537743932e-11	8.065916169018353
ENSG00000256442	2.5421443537743932e-11	3.8078415115078412
ENSG00000258118	2.577068011080738e-11	2.714353291638564
ENSG00000137824	2.577068011080738e-11	8.822633059894521
ENSG00000008256	2.6124617496862102e-11	7.88856029066461
ENSG00000173812	2.6124617496862102e-11	8.926638976907151
ENSG00000230424	2.6483317612270062e-11	5.44942682279131
ENSG00000143847	2.6483317612270062e-11	5.761214194266046
ENSG00000203724	2.6846843170251897e-11	7.245715087748387
ENSG00000234902	2.7215257690889992e-11	4.870311206749972
ENSG00000104783	2.7215257690889992e-11	8.57201059570641
ENSG00000120685	2.7215257690889992e-11	8.832376681825183
ENSG00000062282	2.7588625511256933e-11	8.53592526686535
ENSG00000229970	2.7588625511256933e-11	2.9041463242382064
ENSG00000260123	2.7588625511256933e-11	3.386676807365619
ENSG00000165288	2.7967011795662574e-11	8.691947737126453
ENSG00000137338	2.796701179566297e-11	8.26037493989777
ENSG00000186174	2.8739104612402584e-11	7.931295440197956
ENSG00000251286	2.9132945703559e-11	2.2539062919197934
ENSG00000030110	2.953207439778956e-11	8.78574781399288
ENSG00000272599	2.953207439778977e-11	5.557623355746773
ENSG00000261254	2.953207439778977e-11	6.708964469702299
ENSG00000169641	2.9936560153777665e-11	8.479757419459165
ENSG00000164619	2.9936560153777665e-11	6.670411670298375
ENSG00000213672	3.034647332162392e-11	8.598690001461847
ENSG00000169894	3.076188515400754e-11	3.7580360641275696
ENSG00000155886	3.118286781747598e-11	5.207238743754811
ENSG00000171159	3.1609494403877765e-11	8.777551092681406
ENSG00000256885	3.2041838941935244e-11	7.43931326317031
ENSG00000068383	3.247997640895219e-11	8.259370380480407
ENSG00000105426	3.247997640895219e-11	7.289044361193252
ENSG00000225342	3.292398274266968e-11	6.501244434870631
ENSG00000241014	3.3373934853263627e-11	7.510408113843536
ENSG00000134716	3.382991063548819e-11	8.527722922679574
ENSG00000163249	3.382991063548819e-11	8.659160851880552
ENSG00000174171	3.382991063548819e-11	8.197591552934723
ENSG00000257392	3.382991063548819e-11	2.215232655348669
ENSG00000156876	3.5234773987338256e-11	8.075797001534763
ENSG00000212743	3.5234773987338256e-11	4.6511328630583755
ENSG00000249453	3.523477398733838e-11	5.563218774377978
ENSG00000249738	3.571564352855118e-11	3.666825049411469
ENSG00000154553	3.5715643528551434e-11	8.451326470727759
ENSG00000109118	3.5715643528551434e-11	8.82673142055026
ENSG00000004139	3.6202941419309976e-11	8.004346137926941
ENSG00000148303	3.77042512276583e-11	8.93073733756289
ENSG00000186710	3.77042512276583e-11	5.487554071518958
ENSG00000197696	3.77042512276583e-11	8.064553789612585
ENSG00000117280	3.77042512276583e-11	8.782654012754506
ENSG00000163947	3.873883627906694e-11	8.80879107730812
ENSG00000168781	3.873883627906694e-11	8.575646738146608
ENSG00000236609	3.873883627906708e-11	6.26609880666139
ENSG00000151364	3.873883627906708e-11	5.184128103861618
ENSG00000081320	3.926650770052484e-11	8.906147173628463
ENSG00000171444	3.926650770052512e-11	8.885655370349774
ENSG00000147955	3.9801218954936906e-11	8.859518305796161
ENSG00000223704	3.980121895493719e-11	7.549026250354596
ENSG00000143772	3.980121895493719e-11	8.815983239202232
ENSG00000167889	4.034306191125837e-11	5.315527385297677
ENSG00000186827	4.034306191125837e-11	7.762710417295838
ENSG00000230970	4.089212960935283e-11	2.012506442446015
ENSG00000040199	4.144851627454197e-11	8.76471366951237
ENSG00000220785	4.201231733233346e-11	8.308603641851233
ENSG00000127586	4.258362942332316e-11	8.597143100842661
ENSG00000167562	4.258362942332316e-11	8.070151740259838
ENSG00000162267	4.31625504182786e-11	6.611102483828676
ENSG00000153936	4.316255041827891e-11	8.820081599857971
ENSG00000100697	4.4945964309083455e-11	8.833381241242547
ENSG00000236901	4.494596430908377e-11	8.726281522991544
ENSG00000131386	4.494596430908377e-11	6.22395348833304
ENSG00000143554	4.555632476922299e-11	8.753965488164344
ENSG00000086848	4.555632476922299e-11	8.619181804740535
ENSG00000088836	4.6801503021996766e-11	7.142570322729562
ENSG00000260807	4.7436533313440016e-11	5.789208800011348
ENSG00000163431	4.808000163236099e-11	5.1956667661246465
ENSG00000173681	4.873201763062215e-11	8.45006433545164
ENSG00000138834	4.939269235147637e-11	8.893852091661248
ENSG00000120889	4.939269235147637e-11	8.796495995340909
ENSG00000089558	5.0062138246773425e-11	6.428569873625218
ENSG00000244398	5.0062138246773425e-11	8.35116133851211
ENSG00000010704	5.074046919437872e-11	7.7931547568027195
ENSG00000273056	5.142780051580003e-11	5.425125332568722
ENSG00000091651	5.212424899401918e-11	7.840088511121449
ENSG00000237879	5.2829932891552215e-11	2.4852573908920914
ENSG00000133256	5.3544971968710825e-11	8.019986974116984
ENSG00000248866	5.426948750209402e-11	7.714182569573504
ENSG00000090989	5.500360230329748e-11	8.733473684885654
ENSG00000053900	5.500360230329748e-11	8.712981881606966
ENSG00000144283	5.500360230329748e-11	8.852868485103873
ENSG00000113272	5.57474407378496e-11	8.69349463774564
ENSG00000120306	5.726479385396025e-11	8.667357573192026
ENSG00000229137	5.7264793853960655e-11	3.798759971547422
ENSG00000225742	5.803856520983622e-11	4.162941085249292
ENSG00000182944	5.961695141322353e-11	8.906147173628463
ENSG00000120690	5.961695141322353e-11	8.869261927726823
ENSG00000080298	6.042183278762502e-11	8.61353654346561
ENSG00000119912	6.123735350300971e-11	8.84057340313666
ENSG00000228649	6.206365106581456e-11	7.7456271965570025
ENSG00000185518	6.206365106581456e-11	7.104271867256951
ENSG00000010282	6.206365106581456e-11	2.6188572279492695
ENSG00000129460	6.290086471736619e-11	8.690943177709089
ENSG00000226926	6.374913545520599e-11	4.441665194674243
ENSG00000120662	6.547942109074635e-11	8.36735013877828
ENSG00000234444	6.547942109074635e-11	8.43191934985272
ENSG00000110057	6.547942109074635e-11	8.906147173628463
ENSG00000272468	6.636172696014649e-11	7.553342282859366
ENSG00000172575	6.636172696014649e-11	8.633281363185693
ENSG00000135074	6.725567190370371e-11	8.893852091661248
ENSG00000105185	6.725567190370371e-11	8.855419945140422
ENSG00000222800	6.725567190370419e-11	2.2766386181131866
ENSG00000140948	6.816140602898887e-11	8.611527424630886
ENSG00000105676	6.816140602898911e-11	8.742674965614492
ENSG00000224863	6.816140602898911e-11	2.4567649250240273
ENSG00000163631	7.000885172642486e-11	6.569925432170638
ENSG00000171621	7.000885172642486e-11	6.849848074728904
ENSG00000181523	7.00088517264251e-11	8.719089361097428
ENSG00000254369	7.190530312502122e-11	4.865676184973125
ENSG00000189403	7.190530312502122e-11	8.9102455342842
ENSG00000094804	7.190530312502122e-11	8.658076169476901
ENSG00000152117	7.287230172706153e-11	8.737572045541391
ENSG00000076685	7.48446537545029e-11	8.655062491224815
ENSG00000138741	7.585033690083691e-11	7.486039886935158
ENSG00000105649	7.585033690083745e-11	7.632935150533045
ENSG00000078900	7.790155734590341e-11	6.091326004838085
ENSG00000099910	7.894743694045024e-11	8.572552936908234
ENSG00000174444	7.89474369404508e-11	8.93073733756289
ENSG00000173578	7.89474369404508e-11	8.618177245323174
ENSG00000185483	7.89474369404508e-11	5.628527690692207
ENSG00000136881	8.000706123002698e-11	4.8856636338425306
ENSG00000248458	8.000706123002698e-11	4.691151314234141
ENSG00000107829	8.108060677670057e-11	8.729375324229917
ENSG00000215608	8.108060677670057e-11	3.547335830832553
ENSG00000173898	8.108060677670115e-11	8.881557009694037
ENSG00000112852	8.108060677670115e-11	6.1469064119184775
ENSG00000089505	8.216825235596674e-11	5.447505926707519
ENSG00000256436	8.216825235596674e-11	4.661608231309131
ENSG00000160867	8.216825235596762e-11	7.400247406712772
ENSG00000148584	8.327017898378163e-11	5.058074245587175
ENSG00000149256	8.438656994390943e-11	7.967635518423676
ENSG00000147036	8.551761081559576e-11	5.455330045707038
ENSG00000130518	8.900052371506656e-11	8.391602603867664
ENSG00000214575	8.900052371506719e-11	3.395023126991464
ENSG00000158966	9.019206692215323e-11	6.447355053920273
ENSG00000263400	9.139922336102251e-11	5.515138847656959
ENSG00000231079	9.511638411103069e-11	3.775749039970446
ENSG00000261363	9.638801813472885e-11	2.1176818383419334
ENSG00000238001	9.638801813472953e-11	2.898054224783205
ENSG00000213729	9.638801813472953e-11	6.459145549633032
ENSG00000163531	9.638801813472953e-11	6.1439079241908905
ENSG00000140548	9.76762904417374e-11	8.710430421570416
ENSG00000065183	9.76762904417374e-11	8.780102552717956
ENSG00000226918	9.767629044173808e-11	4.03361261016443
ENSG00000065320	9.89814137846797e-11	4.291730452964204
ENSG00000147536	9.89814137846797e-11	7.347697269813977
ENSG00000117525	1.0164307789246285e-10	7.114487423778492
ENSG00000177426	1.0300005756328121e-10	6.973744362676978
ENSG00000269837	1.0300005756328121e-10	8.083246739287633
ENSG00000225077	1.0437476614762528e-10	5.75787714551092
ENSG00000102580	1.043747661476275e-10	8.893852091661248
ENSG00000237316	1.0576742999578205e-10	2.4065880413453375
ENSG00000140398	1.0576742999578205e-10	8.774457291443031
ENSG00000228038	1.0717827827738927e-10	4.27367792599708
ENSG00000226113	1.0717827827738927e-10	3.307296359259687
ENSG00000213563	1.0717827827738927e-10	8.624080082456855
ENSG00000183831	1.0860754301563685e-10	6.293843986243563
ENSG00000270589	1.100554591218633e-10	7.882651830656627
ENSG00000187210	1.100554591218633e-10	8.141966046730367
ENSG00000122042	1.1152226443055585e-10	8.780102552717956
ENSG00000167555	1.1300819973477105e-10	8.082076311023396
ENSG00000147576	1.1300819973477105e-10	8.510244797652973
ENSG00000214193	1.1451350882196459e-10	7.76559081862593
ENSG00000173175	1.1603843851024924e-10	7.501298201849585
ENSG00000228376	1.1603843851024924e-10	3.0382830853008795
ENSG00000153046	1.175832386850684e-10	8.76061530885663
ENSG00000115257	1.175832386850684e-10	7.892890483161444
ENSG00000197415	1.175832386850684e-10	6.721609817122821
ENSG00000167895	1.175832386850684e-10	8.603588279178165
ENSG00000225783	1.1914816233632022e-10	8.859518305796161
ENSG00000100211	1.1914816233632107e-10	7.9711958098183375
ENSG00000138621	1.2233940777567462e-10	8.848770124448134
ENSG00000231261	1.2396625140595512e-10	4.824552600696836
ENSG00000245904	1.256142622743466e-10	6.803102638946973
ENSG00000134900	1.256142622743466e-10	8.841577962554021
ENSG00000139219	1.2561426227434705e-10	4.6683751446288335
ENSG00000177301	1.2728370946510664e-10	8.491590283210842
ENSG00000152377	1.2728370946510664e-10	5.387112942705834
ENSG00000249947	1.2728370946510752e-10	5.671442977003221
ENSG00000151012	1.2897486539895451e-10	8.600236902081035
ENSG00000225039	1.2897486539895451e-10	4.720717501563264
ENSG00000246263	1.3068800587333542e-10	7.835975652196654
ENSG00000264539	1.3068800587333542e-10	4.22129262883283
ENSG00000177337	1.3068800587333542e-10	5.161397770152344
ENSG00000268040	1.3242341010316316e-10	6.068986931574253
ENSG00000234862	1.3418136076204865e-10	3.0669416777044836
ENSG00000138670	1.3418136076204865e-10	8.804692716652383
ENSG00000261777	1.3596214402399536e-10	5.9781675716586715
ENSG00000101400	1.3776604960559453e-10	8.385290482020416
ENSG00000163746	1.3776604960559552e-10	4.105825262439878
ENSG00000168314	1.3776604960559552e-10	3.64636139023441
ENSG00000261505	1.395933708087182e-10	8.05375829763689
ENSG00000196998	1.4521881585544942e-10	8.75806384882008
ENSG00000185513	1.4714280579096373e-10	8.651426348784614
ENSG00000202515	1.4909173316574403e-10	4.750127882279696
ENSG00000183230	1.4909173316574403e-10	7.559481437444896
ENSG00000141905	1.51065913718079e-10	8.751414028127792
ENSG00000100360	1.51065913718079e-10	8.685297916434164
ENSG00000254029	1.51065913718079e-10	3.9063174641671354
ENSG00000077458	1.5306566708464134e-10	8.750871686925969
ENSG00000128191	1.5306566708464243e-10	8.634570687946123
ENSG00000120280	1.5306566708464243e-10	8.651968689986438
ENSG00000159588	1.5714319058064456e-10	6.819416702313979
ENSG00000109466	1.5922161989967255e-10	8.521283367218368
ENSG00000214803	1.5922161989967255e-10	4.344043687986272
ENSG00000100445	1.6132694050854e-10	8.55151879242772
ENSG00000118762	1.6345949224950537e-10	8.80879107730812
ENSG00000267166	1.6561961915259154e-10	7.022660201026996
ENSG00000188004	1.6780766948580876e-10	6.0110871078229
ENSG00000126249	1.6780766948580995e-10	8.138766378488043
ENSG00000186364	1.7226895500996713e-10	8.099844824267366
ENSG00000168710	1.7226895500996713e-10	8.815440898000409
ENSG00000183833	1.7226895500996713e-10	7.609665986454118
ENSG00000145354	1.7226895500996713e-10	8.76061530885663
ENSG00000162004	1.7226895500996713e-10	8.427278647995156
ENSG00000163132	1.7226895500996713e-10	5.496971917482269
ENSG00000157978	1.7454290838700443e-10	8.837479601898284
ENSG00000139496	1.7684622167094535e-10	8.72782842361073
ENSG00000053371	1.7684622167094661e-10	8.472360615208272
ENSG00000124357	1.7684622167094661e-10	8.844671763792396
ENSG00000247746	1.7917926509364662e-10	7.2931536496130605
ENSG00000139505	1.7917926509364662e-10	8.777551092681406
ENSG00000127743	1.7917926509364724e-10	3.376754228750141
ENSG00000143013	1.8154241343875523e-10	8.889753731005511
ENSG00000152518	1.8154241343875523e-10	8.9102455342842
ENSG00000180592	1.8393604609615237e-10	5.063927161701228
ENSG00000172365	1.8393604609615237e-10	3.5424056627366625
ENSG00000167136	1.8881630526967275e-10	7.7197275867187845
ENSG00000139679	1.888163052696741e-10	8.105729347311492
ENSG00000107614	1.9130371409568889e-10	8.274216922484172
ENSG00000231689	1.938231719671758e-10	4.0748363811192325
ENSG00000163754	1.9637508214432566e-10	8.844671763792396
ENSG00000127720	1.9637508214432566e-10	8.161809641803282
ENSG00000101911	1.9895985283378503e-10	8.728370764812555
ENSG00000019485	1.9895985283378503e-10	7.829630717990795
ENSG00000211681	2.015778972476943e-10	2.139719454553327
ENSG00000124198	2.015778972476943e-10	8.89230519104206
ENSG00000089094	2.015778972476943e-10	8.664263771953651
ENSG00000053254	2.0422963366338858e-10	8.865163567071086
ENSG00000176092	2.0691548548380162e-10	5.03049729895983
ENSG00000111271	2.0691548548380162e-10	8.687849376470714
ENSG00000158863	2.0963588129856573e-10	8.790850734065982
ENSG00000273123	2.123912549458142e-10	4.128434112347431
ENSG00000167614	2.1518204557470703e-10	7.079459249579775
ENSG00000157343	2.1518204557470703e-10	7.2438629623657755
ENSG00000184682	2.1518204557470778e-10	7.794660307945529
ENSG00000224215	2.1800869770867815e-10	2.8534291720314435
ENSG00000143199	2.180086977086797e-10	6.099264555913437
ENSG00000008513	2.2087166130940596e-10	8.744221866233678
ENSG00000272140	2.2087166130940596e-10	7.488307939325925
ENSG00000106571	2.2087166130940753e-10	7.31053897488806
ENSG00000232520	2.2377139184152225e-10	4.083270010223362
ENSG00000161692	2.2377139184152382e-10	8.001874800876678
ENSG00000259803	2.2670835033808808e-10	6.49344516524862
ENSG00000119723	2.2670835033808808e-10	7.966456332607938
ENSG00000100479	2.2968300346678573e-10	7.546136753196008
ENSG00000196946	2.29683003466789e-10	4.392239594515021
ENSG00000237940	2.3269582359693288e-10	7.923330550727577
ENSG00000112561	2.3269582359693288e-10	8.721178602918442
ENSG00000160062	2.357472888672082e-10	7.649936897352042
ENSG00000164877	2.357472888672082e-10	7.979537171643668
ENSG00000188452	2.357472888672082e-10	8.85696684575961
ENSG00000198830	2.357472888672082e-10	8.897950452316989
ENSG00000198894	2.357472888672082e-10	8.575904314005365
ENSG00000164175	2.357472888672082e-10	4.448877284269036
ENSG00000134453	2.388378832541884e-10	8.865163567071086
ENSG00000255200	2.388378832541884e-10	6.006676960433076
ENSG00000183688	2.3883788325419004e-10	8.77525720850361
ENSG00000128567	2.3883788325419004e-10	8.409800522968558
ENSG00000149294	2.4196809664168524e-10	8.720636261716617
ENSG00000179431	2.4196809664168524e-10	6.340929731548385
ENSG00000268785	2.4196809664168524e-10	4.638290579491634
ENSG00000105997	2.4196809664168524e-10	5.351320508968666
ENSG00000271086	2.4196809664168524e-10	4.5618818050687375
ENSG00000172661	2.4513842489086366e-10	8.649959571151713
ENSG00000111344	2.4513842489086366e-10	4.265486568070479
ENSG00000188060	2.4513842489086366e-10	7.126936893157467
ENSG00000135093	2.4513842489086366e-10	8.358815718621761
ENSG00000117877	2.4513842489086537e-10	7.669086442368325
ENSG00000093217	2.4513842489086537e-10	7.955951567126605
ENSG00000227484	2.483493699111601e-10	4.588621774220249
ENSG00000139116	2.483493699111601e-10	8.724272404156816
ENSG00000109381	2.5160143973204295e-10	8.763709110095006
ENSG00000105220	2.5823101692984067e-10	8.885655370349774
ENSG00000148411	2.5823101692984434e-10	7.990803418952669
ENSG00000139112	2.5823101692984434e-10	8.85696684575961
ENSG00000240204	2.6160957162315975e-10	6.4094451112120385
ENSG00000187955	2.650313458992217e-10	7.137556092834397
ENSG00000054690	2.650313458992217e-10	6.7345092172594345
ENSG00000160712	2.650313458992245e-10	8.918442255595675
ENSG00000267537	2.650313458992245e-10	3.02112098339649
ENSG00000239779	2.7556141649263576e-10	8.383868100771727
ENSG00000178607	2.79161532521053e-10	8.926638976907151
ENSG00000267708	2.7916153252105495e-10	3.5067085791323187
ENSG00000259761	2.7916153252105495e-10	3.3140265472467325
ENSG00000254539	2.828076332706912e-10	5.540742594357496
ENSG00000005339	2.8650029210359913e-10	8.87336028838256
ENSG00000213145	2.9024008934762634e-10	7.026579685193303
ENSG00000118816	2.902400893476284e-10	8.914343894939938
ENSG00000131943	2.9402761237870863e-10	8.713986441024328
ENSG00000259456	2.9402761237870966e-10	7.6994076134382645
ENSG00000220008	2.978634557040793e-10	4.9899321775778205
ENSG00000164967	2.978634557040825e-10	8.714528782226154
ENSG00000079689	3.017482210464673e-10	3.8481378885444206
ENSG00000213609	3.017482210464673e-10	6.553991892665596
ENSG00000244754	3.017482210464673e-10	8.847223223828946
ENSG00000188747	3.096669612624192e-10	8.416530466647131
ENSG00000108556	3.096669612624192e-10	6.790332212021734
ENSG00000150764	3.0966696126242033e-10	8.043981863347613
ENSG00000188846	3.0966696126242033e-10	8.93073733756289
ENSG00000253347	3.1370217642999984e-10	3.4773970988284453
ENSG00000134884	3.219274542028206e-10	8.906147173628463
ENSG00000141002	3.390155670747364e-10	8.852868485103873
ENSG00000131979	3.390155670747364e-10	8.460607874442882
ENSG00000116793	3.434242968920889e-10	8.690400836507266
ENSG00000233325	3.434242968920889e-10	5.744923539193622
ENSG00000228852	3.434242968920889e-10	5.430001306535657
ENSG00000229373	3.569895291896791e-10	5.079332099517813
ENSG00000143375	3.569895291896816e-10	7.781739714882374
ENSG00000267067	3.569895291896816e-10	5.524198141988816
ENSG00000177917	3.569895291896816e-10	8.664263771953653
ENSG00000205143	3.616266331278039e-10	5.157651725531454
ENSG00000101670	3.616266331278039e-10	6.728858540153978
ENSG00000138658	3.616266331278039e-10	8.579745098802345
ENSG00000143093	3.616266331278039e-10	8.743217306816318
ENSG00000204314	3.66322611064798e-10	5.702013774229026
ENSG00000259384	3.66322611064798e-10	6.438719594256109
ENSG00000205763	3.7589411549254843e-10	7.173277978812754
ENSG00000260253	3.7589411549254843e-10	3.1787226273992224
ENSG00000126777	3.7589411549255107e-10	8.893852091661248
ENSG00000262703	3.7589411549255107e-10	3.635548185680457
ENSG00000100503	3.8077112737262274e-10	8.828278321169446
ENSG00000259758	3.8077112737262274e-10	8.779097993300594
ENSG00000078814	3.8077112737262274e-10	7.933331748516995
ENSG00000182378	3.8570998423784896e-10	8.75806384882008
ENSG00000039537	3.857099842378517e-10	2.6728433069634105
ENSG00000196262	3.907114513629575e-10	8.918442255595675
ENSG00000117862	3.95776303245749e-10	8.810337977927308
ENSG00000187151	3.95776303245749e-10	4.559793403931661
ENSG00000234891	3.95776303245749e-10	2.232659188754905
ENSG00000116652	4.009053237151222e-10	6.26431884725905
ENSG00000100982	4.009053237151222e-10	8.766802911333382
ENSG00000196090	4.0609930604034545e-10	5.811278928060762
ENSG00000259436	4.0609930604034545e-10	8.066515597819638
ENSG00000183891	4.060993060403527e-10	8.557706394904471
ENSG00000133997	4.166853772013935e-10	8.5508519318554
ENSG00000250692	4.275410559201848e-10	3.90690579843474
ENSG00000137841	4.330720847809625e-10	8.740123505577941
ENSG00000197045	4.330720847809625e-10	8.778555652098769
ENSG00000261303	4.330720847809656e-10	2.34991217070662
ENSG00000151615	4.330720847809656e-10	3.3929208307795733
ENSG00000257488	4.386730396365777e-10	4.965508033219177
ENSG00000205022	4.386730396365777e-10	6.832285800578084
ENSG00000135299	4.443447830036411e-10	8.403897685834876
ENSG00000249717	4.443447830036411e-10	6.131642900816294
ENSG00000148123	4.500881877589037e-10	3.110011433872235
ENSG00000169692	4.5590413726017803e-10	8.461322045642877
ENSG00000182963	4.5590413726017803e-10	4.452763911543548
ENSG00000164684	4.5590413726017803e-10	6.66299797006783
ENSG00000177599	4.6179352546857326e-10	7.682433056103579
ENSG00000144460	4.6179352546857326e-10	6.3551443356361315
ENSG00000256682	4.617935254685765e-10	3.454595332530652
ENSG00000251992	4.677572570722022e-10	4.852552659210401
ENSG00000223959	4.737962476112129e-10	8.604335262736772
ENSG00000270972	4.737962476112129e-10	6.513188561096664
ENSG00000070081	4.799114236042484e-10	8.914343894939938
ENSG00000112378	4.799114236042484e-10	8.8774586490383
ENSG00000165525	4.799114236042484e-10	8.777551092681406
ENSG00000268836	4.86103722676351e-10	4.299609753965821
ENSG00000263952	4.86103722676351e-10	1.966092772025753
ENSG00000183570	4.86103722676351e-10	8.517185006562631
ENSG00000259747	4.923740936883054e-10	6.338417777123269
ENSG00000146094	4.923740936883054e-10	8.893852091661248
ENSG00000166432	4.987234968674296e-10	8.866168126488448
ENSG00000234332	4.987234968674296e-10	3.991571612095131
ENSG00000254509	4.987234968674296e-10	5.554000598339854
ENSG00000117620	4.987234968674296e-10	8.755512388783531
ENSG00000104611	5.051529039398575e-10	6.815478981464571
ENSG00000221986	5.182556749672822e-10	3.125519330478126
ENSG00000164983	5.182556749672822e-10	8.556159494285284
ENSG00000252213	5.249310410800074e-10	2.4014669960161497
ENSG00000119711	5.385348300142424e-10	8.766802911333382
ENSG00000115286	5.454653276741706e-10	8.768812030168107
ENSG00000197254	5.454653276741706e-10	2.6159469645578044
ENSG00000127334	5.454653276741746e-10	8.619181804740535
ENSG00000177425	5.454653276741746e-10	8.725276963574178
ENSG00000119333	5.454653276741746e-10	8.695041538364828
ENSG00000268218	5.524829647052077e-10	7.583688859669969
ENSG00000149716	5.524829647052077e-10	8.623280165396274
ENSG00000269165	5.595888097681965e-10	5.819891658053561
ENSG00000119661	5.667839442823347e-10	8.30679916537329
ENSG00000163686	5.667839442823367e-10	8.209576125541208
ENSG00000249550	5.667839442823367e-10	6.710733265353502
ENSG00000066739	5.740694625731312e-10	8.844671763792396
ENSG00000272777	5.814464720219646e-10	5.517585257280496
ENSG00000259598	5.814464720219688e-10	4.523492942768698
ENSG00000260990	5.814464720219688e-10	5.544713417496583
ENSG00000117308	5.964794601081623e-10	8.308888407194303
ENSG00000248275	5.964794601081623e-10	8.246123672597804
ENSG00000006747	6.041377201577641e-10	7.105861172003106
ENSG00000134444	6.041377201577641e-10	8.796495995340909
ENSG00000126226	6.041377201577641e-10	8.718627142881891
ENSG00000055813	6.118920345010431e-10	4.805163788707318
ENSG00000142765	6.118920345010431e-10	8.902048812972726
ENSG00000257698	6.118920345010431e-10	8.149620426840016
ENSG00000162511	6.118920345010431e-10	8.841577962554021
ENSG00000170949	6.197435781022429e-10	8.748320226889417
ENSG00000142733	6.197435781022429e-10	8.49393710089061
ENSG00000235172	6.276935399149966e-10	4.366683854049221
ENSG00000236204	6.276935399150077e-10	6.445910389515218
ENSG00000196275	6.35743123044121e-10	8.12343042878443
ENSG00000100429	6.438935449090522e-10	6.850810904585618
ENSG00000121104	6.438935449090522e-10	8.747315667472057
ENSG00000114391	6.438935449090545e-10	8.922540616251414
ENSG00000107187	6.521460374093552e-10	4.773497647341432
ENSG00000079337	6.605018470919028e-10	8.82518451993107
ENSG00000101199	6.689622353199494e-10	8.889753731005511
ENSG00000188895	6.689622353199494e-10	8.881557009694037
ENSG00000176236	6.689622353199494e-10	6.064711524969218
ENSG00000066248	6.775284784441807e-10	4.302206727843728
ENSG00000166582	6.775284784441831e-10	7.674197899559189
ENSG00000162723	6.86201867975595e-10	3.8792047497890376
ENSG00000167178	6.86201867975595e-10	6.412339335638822
ENSG00000259891	6.949837107603343e-10	6.912760204432188
ENSG00000273002	6.949837107603343e-10	6.908147711479227
ENSG00000187535	6.949837107603343e-10	8.577655856981334
ENSG00000212124	7.03875329156493e-10	4.155867509857433
ENSG00000146216	7.03875329156493e-10	5.7324996580133165
ENSG00000144648	7.128780612128554e-10	5.023501404875119
ENSG00000179627	7.128780612128605e-10	8.413436665408756
ENSG00000214717	7.219932608496745e-10	8.622275605978912
ENSG00000257426	7.405665590016198e-10	2.2948601503183568
ENSG00000205323	7.405665590016198e-10	6.116379914631325
ENSG00000237409	7.405665590016198e-10	4.199466817589884
ENSG00000232706	7.500274463697018e-10	3.9377848615875815
ENSG00000120337	7.500274463697098e-10	3.7544919722031413
ENSG00000253667	7.596063793999625e-10	6.771870489701709
ENSG00000139725	7.693047941526048e-10	6.617775110985004
ENSG00000136286	7.693047941526048e-10	8.274812197187968
ENSG00000188451	7.693047941526048e-10	4.777583229586845
ENSG00000151694	7.890658982566825e-10	8.664263771953653
ENSG00000058668	7.890658982566825e-10	8.851321584484685
ENSG00000255931	7.991315455075312e-10	4.8332404197889565
ENSG00000225603	8.093225906767598e-10	3.367869436086323
ENSG00000117643	8.093225906767685e-10	8.501333905141506
ENSG00000254675	8.093225906767685e-10	2.9278905044189094
ENSG00000205710	8.093225906767685e-10	7.815279206561184
ENSG00000235159	8.196405567952308e-10	4.697259804906935
ENSG00000175048	8.300869848915067e-10	8.80879107730812
ENSG00000213398	8.406634341982782e-10	8.27228792663573
ENSG00000231028	8.406634341982782e-10	5.509592339589048
ENSG00000105889	8.513714823610983e-10	7.385033149905558
ENSG00000156206	8.513714823610983e-10	4.595459970667011
ENSG00000259088	8.622127256494375e-10	5.309061070845599
ENSG00000175697	8.622127256494375e-10	5.412221116202621
ENSG00000125089	8.622127256494375e-10	8.726281522991544
ENSG00000138756	8.731887791700112e-10	8.509992844668517
ENSG00000166394	8.843012770825621e-10	8.13458789484602
ENSG00000172717	8.843012770825621e-10	6.306659180274005
ENSG00000227857	8.843012770825684e-10	4.200215094064577
ENSG00000175040	9.06942239298886e-10	8.888206830386324
ENSG00000047644	9.069422392988893e-10	8.869261927726823
ENSG00000118518	9.069422392988893e-10	8.748320226889417
ENSG00000133056	9.069422392988893e-10	8.667899914393852
ENSG00000011258	9.184740691625229e-10	8.695041538364828
ENSG00000229233	9.419689895158523e-10	4.474289746240643
ENSG00000226791	9.539355658952147e-10	4.853280020455857
ENSG00000166685	9.660505779001469e-10	8.812889437963857
ENSG00000123500	9.660505779001469e-10	5.608740668990983
ENSG00000181798	9.660505779001469e-10	7.148702313147387
ENSG00000214160	9.783158201735936e-10	8.839026502517472
ENSG00000128524	9.783158201735936e-10	8.67810575454005
ENSG00000236017	9.783158201736039e-10	8.233419305917026
ENSG00000139908	9.783158201736039e-10	7.963739003724514
ENSG00000179743	9.783158201736039e-10	7.900473615679564
ENSG00000221164	9.907331084639169e-10	5.262520013071747
ENSG00000141012	9.907331084639169e-10	8.598690001461847
ENSG00000165169	1.0033042798657214e-09	8.717080242262703
ENSG00000179674	1.0160311930633674e-09	2.770002325354845
ENSG00000240567	1.0160311930633674e-09	2.809840014392209
ENSG00000156313	1.0160311930633674e-09	8.241020752524703
ENSG00000089916	1.0160311930633674e-09	8.799047455377458
ENSG00000219607	1.0289157285771162e-09	5.6579107968967035
ENSG00000181418	1.0289157285771162e-09	7.483708586944739
ENSG00000168394	1.0289157285771162e-09	8.914343894939938
ENSG00000080031	1.041959789012057e-09	4.229142701574396
ENSG00000261438	1.041959789012057e-09	3.381822469377534
ENSG00000154478	1.0419597890120644e-09	2.070048977501026
ENSG00000213918	1.0551652993097206e-09	8.558710954321832
ENSG00000243926	1.0551652993097206e-09	5.5980311859301
ENSG00000100883	1.0685342070025617e-09	8.863616666451898
ENSG00000231668	1.0685342070025617e-09	2.6485697807407727
ENSG00000244061	1.0820684824710536e-09	5.498071670736997
ENSG00000134443	1.0820684824710536e-09	3.0131145425357477
ENSG00000168556	1.0820684824710613e-09	8.436479928723996
ENSG00000132199	1.0957701192038514e-09	8.820081599857971
ENSG00000123870	1.0957701192038514e-09	7.21816304856403
ENSG00000226200	1.109641134060639e-09	8.21408377091051
ENSG00000221923	1.1378994840379021e-09	7.2755382839268234
ENSG00000165837	1.1378994840379021e-09	5.213420767837782
ENSG00000272931	1.1378994840379021e-09	7.012756620733852
ENSG00000196096	1.1378994840379021e-09	4.303194264873536
ENSG00000162613	1.1522909721399083e-09	8.87336028838256
ENSG00000165912	1.1522909721399083e-09	8.018697649356552
ENSG00000198791	1.166860144875274e-09	8.822633059894521
ENSG00000100284	1.166860144875274e-09	8.590493280150373
ENSG00000174776	1.1816091400049334e-09	4.421058366414058
ENSG00000011198	1.1816091400049376e-09	8.39248264391453
ENSG00000103510	1.1816091400049376e-09	8.775461850860394
ENSG00000137310	1.1816091400049376e-09	8.696588438984016
ENSG00000043514	1.2116552738266096e-09	8.532369247411438
ENSG00000197818	1.2269568142306987e-09	8.744221866233678
ENSG00000101052	1.2424469810303012e-09	8.48184666128018
ENSG00000172687	1.2424469810303012e-09	6.3006646625451985
ENSG00000088538	1.2581280399076414e-09	8.485402680734092
ENSG00000270049	1.2900720292290433e-09	6.681407938143456
ENSG00000198482	1.2900720292290433e-09	8.33842415947272
ENSG00000204580	1.2900720292290433e-09	8.577451214624551
ENSG00000229498	1.306339624544454e-09	3.3507737271412243
ENSG00000173482	1.306339624544454e-09	8.484655697175485
ENSG00000176894	1.3228074422896954e-09	6.2078223172444735
ENSG00000019995	1.3228074422896954e-09	8.730922224849104
ENSG00000143882	1.339477883481941e-09	8.045528763966798
ENSG00000166743	1.339477883481941e-09	5.023541157634204
ENSG00000229638	1.339477883481941e-09	8.507983725833792
ENSG00000165782	1.3563533771310882e-09	8.80368815723502
ENSG00000173706	1.3907293797058258e-09	7.853322189511804
ENSG00000244184	1.3907293797058258e-09	4.173057512035862
ENSG00000175643	1.4082348894806303e-09	7.532275326020238
ENSG00000142541	1.4082348894806303e-09	8.93073733756289
ENSG00000250331	1.4259554540611968e-09	2.751096721536001
ENSG00000226957	1.44389364723815e-09	2.840739780763983
ENSG00000165487	1.4620520727464022e-09	8.70478516029549
ENSG00000078674	1.4620520727464022e-09	8.861065206415349
ENSG00000172828	1.4804333646029672e-09	7.791794184450759
ENSG00000173207	1.4804333646029672e-09	8.581291999421532
ENSG00000137054	1.4804333646029672e-09	8.743217306816316
ENSG00000230207	1.4990401874483555e-09	7.220360189465835
ENSG00000175170	1.4990401874483555e-09	5.398463020089765
ENSG00000262410	1.4990401874483662e-09	6.507164388787655
ENSG00000232295	1.4990401874483662e-09	5.3188153858492075
ENSG00000121075	1.5178752368919135e-09	3.785169019183728
ENSG00000099251	1.517875236891919e-09	8.197200920587708
ENSG00000119906	1.517875236891919e-09	8.74167040619713
ENSG00000233862	1.5369412398606821e-09	5.683678943005982
ENSG00000167186	1.5369412398606821e-09	8.257414195147653
ENSG00000130810	1.5369412398606877e-09	7.657381012230609
ENSG00000145246	1.5562409549521753e-09	8.844671763792396
ENSG00000186583	1.5757771727910217e-09	6.502042947581228
ENSG00000223652	1.5757771727910217e-09	2.985611620669595
ENSG00000108296	1.5757771727910217e-09	8.733473684885654
ENSG00000121057	1.5757771727910217e-09	8.844671763792396
ENSG00000128610	1.5757771727910217e-09	4.896014822441076
ENSG00000100439	1.5955527163894404e-09	8.676896552765905
ENSG00000139597	1.5955527163894404e-09	8.740123505577941
ENSG00000259138	1.5955527163894404e-09	4.166804595397802
ENSG00000232346	1.595552716389446e-09	7.347703010531534
ENSG00000231566	1.615570441511584e-09	3.3139483699968664
ENSG00000173011	1.6155704415116012e-09	8.794949094721721
ENSG00000267519	1.6155704415116012e-09	8.798042895960094
ENSG00000063761	1.6155704415116012e-09	8.266357900017736
ENSG00000170525	1.6358332370420136e-09	8.735020585504842
ENSG00000156802	1.6358332370420136e-09	8.657071610059539
ENSG00000049192	1.6358332370420254e-09	5.679651219255339
ENSG00000137100	1.6563440253580173e-09	8.780102552717956
ENSG00000242615	1.6563440253580173e-09	5.429285396986329
ENSG00000264176	1.6771057627059424e-09	5.512094208970374
ENSG00000130856	1.6981214395819031e-09	8.479295201243628
ENSG00000110080	1.6981214395819031e-09	7.656958698024796
ENSG00000137124	1.6981214395819031e-09	8.637122147982675
ENSG00000153789	1.6981214395819031e-09	8.104132309590538
ENSG00000154845	1.7193940811162033e-09	8.762162209475818
ENSG00000250033	1.7193940811162033e-09	5.950547477127681
ENSG00000259209	1.7193940811162033e-09	3.0728089354900967
ENSG00000250903	1.7193940811162033e-09	8.506436825214607
ENSG00000103479	1.7409267474622704e-09	8.859518305796161
ENSG00000123684	1.784784572681422e-09	8.383663458414944
ENSG00000223843	1.7847845726814346e-09	2.7678433561443363
ENSG00000256092	1.807116030535434e-09	7.423409566524204
ENSG00000238105	1.807116030535434e-09	8.752418587545156
ENSG00000173698	1.829720111970685e-09	4.16471715789042
ENSG00000173013	1.829720111970685e-09	6.732309823103759
ENSG00000139352	1.8526000582373295e-09	6.640277927921595
ENSG00000196470	1.8757591480317513e-09	7.889974134795538
ENSG00000129757	1.8757591480317513e-09	7.958312883075431
ENSG00000173825	1.8992006979155963e-09	6.835005955935604
ENSG00000149346	1.922928062739643e-09	7.211101821137534
ENSG00000140526	1.94694463607228e-09	8.896403551697802
ENSG00000233303	1.946944636072287e-09	2.123003973756609
ENSG00000162878	1.9712538506324666e-09	4.963583494598208
ENSG00000185662	1.995859178727368e-09	5.399458058058552
ENSG00000167578	1.995859178727382e-09	7.996896400174073
ENSG00000223891	1.995859178727382e-09	8.453415712548772
ENSG00000220205	2.0207641326949312e-09	8.87336028838256
ENSG00000090060	2.0207641326949312e-09	8.906147173628463
ENSG00000229862	2.0459722653509266e-09	4.306726620312576
ENSG00000137818	2.071487170441033e-09	8.93073733756289
ENSG00000204396	2.0973124830978153e-09	8.6755542945035
ENSG00000166987	2.0973124830978153e-09	8.84057340313666
ENSG00000257725	2.0973124830978153e-09	4.633337616810297
ENSG00000196405	2.1234518803024464e-09	8.774457291443031
ENSG00000215086	2.1499090813515276e-09	4.71682275275729
ENSG00000079616	2.149909081351535e-09	8.763709110095006
ENSG00000105486	2.149909081351535e-09	8.804692716652383
ENSG00000130255	2.176687848328972e-09	8.926638976907151
ENSG00000035720	2.176687848328995e-09	8.848770124448134
ENSG00000171766	2.2037919865829126e-09	8.798042895960094
ENSG00000175416	2.2037919865829126e-09	8.755512388783531
ENSG00000177989	2.2037919865829126e-09	8.706794279130216
ENSG00000116001	2.2312253452076325e-09	8.8774586490383
ENSG00000169021	2.2312253452076325e-09	8.815983239202232
ENSG00000166278	2.2312253452076325e-09	8.32298796563946
ENSG00000153048	2.258991817531017e-09	8.483855780114906
ENSG00000269961	2.258991817531017e-09	5.142835445451567
ENSG00000232190	2.2870953416067905e-09	1.6490079255839964
ENSG00000159712	2.287095341606807e-09	6.045747209080233
ENSG00000255202	2.3155399007124598e-09	2.9064433139662493
ENSG00000155980	2.3155399007124598e-09	6.075093779837385
ENSG00000170962	2.3155399007124846e-09	7.547230531428155
ENSG00000135605	2.3155399007124846e-09	8.655062491224813
ENSG00000156170	2.3155399007124846e-09	8.605339822154136
ENSG00000168779	2.344329523852393e-09	5.084097089193111
ENSG00000227708	2.344329523852393e-09	5.727149072127103
ENSG00000174428	2.3443295238524016e-09	8.219781965687408
ENSG00000132849	2.373468286266191e-09	8.651426348784614
ENSG00000242071	2.373468286266217e-09	8.277106081365764
ENSG00000104812	2.402960309942936e-09	8.798042895960094
ENSG00000240143	2.402960309942936e-09	5.770964375508389
ENSG00000148187	2.432809764140515e-09	8.780102552717956
ENSG00000198554	2.432809764140515e-09	7.8877875630883425
ENSG00000259768	2.432809764140515e-09	5.139305557854686
ENSG00000005812	2.4630208659106225e-09	8.789846174648618
ENSG00000231536	2.4630208659106225e-09	2.9359586833788596
ENSG00000219392	2.4630208659106225e-09	3.754240055142153
ENSG00000147174	2.4630208659106225e-09	8.150486306894818
ENSG00000129910	2.493597880629685e-09	6.924228096802235
ENSG00000272755	2.493597880629685e-09	7.402117846184936
ENSG00000132522	2.493597880629685e-09	7.028118770575378
ENSG00000243284	2.493597880629685e-09	5.075683690443969
ENSG00000171827	2.5245451225350924e-09	5.753179355176536
ENSG00000151914	2.5245451225350924e-09	8.906147173628463
ENSG00000239552	2.5245451225351015e-09	3.2342228311409156
ENSG00000271344	2.555866955267352e-09	7.02623662923436
ENSG00000077254	2.5875677924181445e-09	8.807786517890758
ENSG00000271109	2.5875677924181445e-09	5.902641530408745
ENSG00000230829	2.5875677924181445e-09	4.664589242655438
ENSG00000228300	2.6521243874259836e-09	8.830829781205997
ENSG00000151445	2.652124387426012e-09	8.477463535281371
ENSG00000197363	2.684989227235769e-09	8.318294330279922
ENSG00000184164	2.684989227235769e-09	8.897950452316989
ENSG00000227199	2.684989227235769e-09	6.120531932226912
ENSG00000116717	2.6849892272357977e-09	8.897950452316989
ENSG00000163931	2.6849892272357977e-09	8.865163567071086
ENSG00000138131	2.6849892272357977e-09	8.052773859362885
ENSG00000178338	2.718251236507057e-09	8.436764694067065
ENSG00000164574	2.718251236507057e-09	8.834928141861734
ENSG00000160172	2.7519150870135086e-09	8.069609399058015
ENSG00000172568	2.7519150870135086e-09	6.393240851857701
ENSG00000244055	2.751915087013528e-09	5.4834556186188745
ENSG00000140332	2.785985503893068e-09	8.893852091661248
ENSG00000138814	2.785985503893088e-09	8.79239763468517
ENSG00000235706	2.785985503893088e-09	8.535667691006594
ENSG00000057468	2.8204672662379734e-09	6.413679211065959
ENSG00000088298	2.8553652076914665e-09	8.8774586490383
ENSG00000047346	2.9264292388768473e-09	8.914343894939938
ENSG00000188676	2.9626052741092953e-09	4.573645182022385
ENSG00000003393	2.9626052741092953e-09	8.677101195122688
ENSG00000227986	2.9626052741092953e-09	5.671871579079393
ENSG00000202078	2.9626052741092953e-09	4.583276199728838
ENSG00000267767	2.9992173806899843e-09	5.5311912111392605
ENSG00000125531	3.0362706741914253e-09	5.004883898174662
ENSG00000167992	3.036270674191436e-09	7.2021556280703525
ENSG00000136933	3.0737703284528685e-09	8.693289995388858
ENSG00000251417	3.0737703284528904e-09	6.615080073758061
ENSG00000267480	3.1501297098081585e-09	3.9964419483486617
ENSG00000269963	3.189000081730971e-09	6.609015681712285
ENSG00000008294	3.2681492557385104e-09	8.832376681825183
ENSG00000013392	3.2681492557385104e-09	8.733473684885654
ENSG00000154451	3.2681492557385104e-09	8.828278321169446
ENSG00000272379	3.2681492557385104e-09	8.177251458510845
ENSG00000237864	3.3084390699467184e-09	5.46783499479539
ENSG00000252245	3.349213148101568e-09	6.183085864028395
ENSG00000102387	3.349213148101568e-09	6.109719948789124
ENSG00000162601	3.34921314810158e-09	8.832376681825183
ENSG00000135414	3.34921314810158e-09	7.905674972828507
ENSG00000117411	3.3904771538910845e-09	8.72164082113398
ENSG00000144792	3.3904771538910845e-09	7.611281456107882
ENSG00000140694	3.3904771538910845e-09	8.750871686925969
ENSG00000138709	3.3904771538910845e-09	8.852868485103873
ENSG00000223486	3.3904771538910845e-09	3.099949932615684
ENSG00000226124	3.4322368153051855e-09	7.119479866629906
ENSG00000108848	3.4322368153051855e-09	8.922540616251414
ENSG00000266601	3.4322368153051855e-09	4.663533192290127
ENSG00000213442	3.43223681530521e-09	8.534120790387407
ENSG00000213612	3.4744979253422506e-09	5.155341046711748
ENSG00000096746	3.4744979253422506e-09	8.865163567071086
ENSG00000169689	3.4744979253422506e-09	8.496693203283941
ENSG00000198521	3.4744979253422506e-09	6.870423687365523
ENSG00000224738	3.51726634272331e-09	4.822012494568476
ENSG00000103742	3.56054799261389e-09	5.315342996818206
ENSG00000132357	3.56054799261389e-09	7.510555115230363
ENSG00000137177	3.5605479926139156e-09	7.534091356449891
ENSG00000078487	3.5605479926139156e-09	8.240016193107342
ENSG00000150433	3.5605479926139156e-09	8.667357573192026
ENSG00000119979	3.5605479926139156e-09	8.59204018076956
ENSG00000127946	3.6043488673533116e-09	8.376889118352159
ENSG00000198276	3.6043488673533116e-09	8.776004192062219
ENSG00000136931	3.604348867353337e-09	2.6449315286246353
ENSG00000108107	3.604348867353337e-09	8.918442255595675
ENSG00000241404	3.693532601035362e-09	6.142193755033516
ENSG00000144354	3.693532601035362e-09	5.446731795872209
ENSG00000139793	3.693532601035362e-09	8.855419945140422
ENSG00000228109	3.738927787198599e-09	7.835190233405132
ENSG00000272048	3.738927787198599e-09	5.81175774831676
ENSG00000204161	3.738927787198625e-09	7.692463952167427
ENSG00000007129	3.784866854165543e-09	8.749867127508605
ENSG00000258449	3.784866854165543e-09	5.24883570872134
ENSG00000266397	3.784866854165543e-09	1.638130020050066
ENSG00000219565	3.8313561413581736e-09	6.30028817244636
ENSG00000214021	3.8313561413581736e-09	8.680194996361063
ENSG00000233922	3.926011093469361e-09	6.658512369918663
ENSG00000262001	3.9260110934694026e-09	4.104745914642793
ENSG00000223773	3.9741897989560474e-09	7.618664100366714
ENSG00000185917	3.9741897989560474e-09	8.511619868273993
ENSG00000214401	3.9741897989560474e-09	7.670243841140313
ENSG00000165752	4.0229448073998135e-09	7.488245228852159
ENSG00000136715	4.0229448073998135e-09	8.692490078328277
ENSG00000187688	4.022944807399842e-09	8.694499197163003
ENSG00000226352	4.072282824732443e-09	5.34005852739242
ENSG00000168172	4.072282824732443e-09	8.718627142881891
ENSG00000119636	4.072282824732443e-09	5.807394541095959
ENSG00000198133	4.072282824732443e-09	6.895423755009077
ENSG00000176896	4.122210632609944e-09	8.274012280127387
ENSG00000097033	4.122210632609944e-09	8.902048812972726
ENSG00000260910	4.122210632609944e-09	7.249408656065046
ENSG00000010810	4.122210632609944e-09	8.378222839496802
ENSG00000137558	4.122210632609944e-09	5.563336543509161
ENSG00000136122	4.172735089240136e-09	8.149719202192852
ENSG00000198283	4.172735089240166e-09	3.2606065884855893
ENSG00000268852	4.223863130218683e-09	6.956129381586225
ENSG00000204228	4.223863130218683e-09	8.771363490204656
ENSG00000158352	4.223863130218683e-09	5.767211212090109
ENSG00000251533	4.275601769373998e-09	2.9836863895398946
ENSG00000260917	4.327958099621093e-09	7.812442981181564
ENSG00000223722	4.327958099621093e-09	4.865891241846711
ENSG00000226699	4.327958099621093e-09	4.421950879366245
ENSG00000116574	4.3279580996211395e-09	7.825706983733432
ENSG00000106004	4.3279580996211395e-09	6.752090835094692
ENSG00000269483	4.380939293824504e-09	5.492710334307231
ENSG00000156030	4.380939293824504e-09	8.861065206415349
ENSG00000215244	4.434552605669945e-09	5.244945237200313
ENSG00000124657	4.434552605669945e-09	5.804768374215178
ENSG00000132953	4.434552605669945e-09	8.771905831406482
ENSG00000237436	4.434552605669945e-09	5.39211595958948
ENSG00000102081	4.434552605669945e-09	8.777551092681406
ENSG00000164031	4.48880537054548e-09	8.784200913373693
ENSG00000025770	4.48880537054548e-09	8.818534699238784
ENSG00000253958	4.5437050064318374e-09	2.562573401914582
ENSG00000236577	4.5437050064318374e-09	5.457983805407187
ENSG00000171425	4.599259014801954e-09	8.698597557818742
ENSG00000074054	4.599259014801954e-09	8.839026502517472
ENSG00000170775	4.599259014801986e-09	7.903686313414134
ENSG00000136942	4.655474981530283e-09	8.918442255595675
ENSG00000063660	4.655474981530316e-09	7.312907006450906
ENSG00000133106	4.655474981530316e-09	8.744221866233678
ENSG00000083535	4.655474981530316e-09	8.358868652123736
ENSG00000237672	4.655474981530316e-09	5.793431622236995
ENSG00000232995	4.7123605778113295e-09	7.0683087846827855
ENSG00000187123	4.7123605778113295e-09	5.302167092014182
ENSG00000101977	4.7123605778113295e-09	6.268110528819331
ENSG00000153774	4.769923561087653e-09	8.330589412247136
ENSG00000183558	4.769923561087687e-09	5.334645881804865
ENSG00000143499	4.769923561087687e-09	8.718084801680066
ENSG00000015171	4.769923561087687e-09	8.848770124448134
ENSG00000232907	4.769923561087687e-09	6.903401909658217
ENSG00000233048	4.828171775988368e-09	3.4315028566995
ENSG00000166411	4.828171775988368e-09	8.798042895960094
ENSG00000160051	4.828171775988454e-09	7.675078160039797
ENSG00000132635	4.828171775988454e-09	8.816987798619596
ENSG00000197085	4.887113155276775e-09	3.062741770771512
ENSG00000251301	4.887113155276775e-09	8.766260570131555
ENSG00000116273	4.946755720807853e-09	8.45625193792839
ENSG00000106785	4.946755720807888e-09	8.737572045541391
ENSG00000102226	5.007107584496642e-09	8.832376681825183
ENSG00000158941	5.129972110183435e-09	8.77090127198912
ENSG00000176473	5.1299721101834715e-09	7.872697943494881
ENSG00000006025	5.192501455162655e-09	8.767807470750743
ENSG00000145592	5.19250145516271e-09	8.93073733756289
ENSG00000092094	5.2557734662695845e-09	8.679652655159238
ENSG00000255389	5.2557734662695845e-09	6.109699594503632
ENSG00000176387	5.2557734662695845e-09	5.82556630430174
ENSG00000011114	5.2557734662695845e-09	8.70478516029549
ENSG00000213971	5.2557734662695845e-09	7.696260878697916
ENSG00000102760	5.319796720593e-09	8.798042895960094
ENSG00000183386	5.319796720593e-09	6.587283254684043
ENSG00000123975	5.319796720593019e-09	8.696588438984016
ENSG00000258178	5.319796720593019e-09	4.217373853023752
ENSG00000163888	5.384579891304865e-09	5.751594098373113
ENSG00000133065	5.384579891304865e-09	8.76471366951237
ENSG00000105372	5.384579891304865e-09	8.93073733756289
ENSG00000121989	5.384579891304903e-09	8.509992844668519
ENSG00000272911	5.384579891304903e-09	4.9606698317253475
ENSG00000137634	5.4501317487008366e-09	8.741670406197128
ENSG00000245059	5.4501317487008754e-09	3.734183250553909
ENSG00000170348	5.4501317487008754e-09	8.9102455342842
ENSG00000132915	5.516461161252336e-09	4.274409189369605
ENSG00000141316	5.516461161252336e-09	5.721372728890059
ENSG00000259331	5.583577096668834e-09	1.9977718942499136
ENSG00000271105	5.583577096668834e-09	3.4248000896566584
ENSG00000198546	5.583577096668834e-09	8.242825229002648
ENSG00000147234	5.583577096668834e-09	6.863036328435663
ENSG00000039523	5.583577096668834e-09	8.803145816033195
ENSG00000187658	5.65148862297238e-09	3.843428445561518
ENSG00000251870	5.65148862297238e-09	3.1359562919927475
ENSG00000199804	5.65148862297238e-09	5.44502735168994
ENSG00000212293	5.65148862297238e-09	4.22482313782754
ENSG00000272523	5.7202049095818634e-09	8.135930153108426
ENSG00000102871	5.7202049095818634e-09	8.786752373410243
ENSG00000148814	5.789735228409875e-09	7.998105601948217
ENSG00000247400	5.860088954970012e-09	8.110050664413567
ENSG00000181378	5.860088954970054e-09	4.441768937847058
ENSG00000171421	5.931275569496628e-09	8.545411312937256
ENSG00000129484	5.93127556949667e-09	8.719631702299253
ENSG00000197122	5.93127556949667e-09	8.80879107730812
ENSG00000263443	6.0033046580755025e-09	2.6792587086095407
ENSG00000167363	6.0033046580755025e-09	8.660165411297914
ENSG00000180998	6.0033046580755025e-09	6.608445377221917
ENSG00000162894	6.076185913786252e-09	8.258009469851453
ENSG00000121741	6.076185913786252e-09	8.861065206415349
ENSG00000162817	6.076185913786252e-09	7.693448728718423
ENSG00000141580	6.076185913786252e-09	8.839026502517472
ENSG00000160972	6.149929137857393e-09	8.291747981012744
ENSG00000102606	6.149929137857393e-09	8.740665846779766
ENSG00000197016	6.149929137857393e-09	6.741159946731802
ENSG00000117500	6.149929137857393e-09	8.914343894939938
ENSG00000141258	6.149929137857393e-09	8.761157650058456
ENSG00000222037	6.224544240832487e-09	5.872726040389797
ENSG00000259404	6.224544240832531e-09	4.839672359260523
ENSG00000043591	6.300041243749339e-09	3.865601248274882
ENSG00000271334	6.300041243749383e-09	2.777226544395672
ENSG00000166289	6.300041243749383e-09	7.8542738154271925
ENSG00000213657	6.300041243749383e-09	6.9939111699811765
ENSG00000132026	6.376430279330383e-09	4.324602762713928
ENSG00000101004	6.376430279330383e-09	8.496150862082118
ENSG00000161558	6.376430279330405e-09	8.655604832426638
ENSG00000184402	6.376430279330405e-09	8.6063443815715
ENSG00000270006	6.376430279330405e-09	5.9534741849567325
ENSG00000185633	6.453721593186111e-09	8.302033944145231
ENSG00000248202	6.453721593186111e-09	3.4397490354525635
ENSG00000227097	6.453721593186111e-09	8.861065206415349
ENSG00000074356	6.453721593186111e-09	8.703780600878128
ENSG00000219410	6.531925545031026e-09	4.895988266506395
ENSG00000080839	6.531925545031026e-09	8.59714310084266
ENSG00000052850	6.531925545031026e-09	4.70696708290046
ENSG00000131188	6.611052609911859e-09	8.350876573169042
ENSG00000236305	6.611052609911883e-09	5.999778630444637
ENSG00000198429	6.611052609911883e-09	8.219372680973843
ENSG00000232118	6.611052609911929e-09	3.9066126725200556
ENSG00000173295	6.611052609911929e-09	7.415371645718648
ENSG00000241741	6.6911133794488514e-09	6.755163834427437
ENSG00000273373	6.77211856308942e-09	7.582519876872387
ENSG00000229728	6.77211856308942e-09	5.443998089634551
ENSG00000171241	6.77211856308942e-09	8.428487849769304
ENSG00000150403	6.77211856308942e-09	8.699139899020565
ENSG00000206762	6.77211856308942e-09	3.9440081903993427
ENSG00000101444	6.854078989375451e-09	8.867715027107636
ENSG00000228510	6.854078989375451e-09	5.08398440455389
ENSG00000027001	6.854078989375524e-09	8.12647129652083
ENSG00000152402	6.9370056072232146e-09	7.645310355486544
ENSG00000261207	6.937005607223239e-09	6.305077182272453
ENSG00000133739	6.937005607223239e-09	8.657151733045824
ENSG00000200550	6.937005607223239e-09	3.361911461432284
ENSG00000176845	7.020909487216567e-09	8.195991718813563
ENSG00000241935	7.020909487216592e-09	7.19355951686036
ENSG00000257591	7.020909487216692e-09	4.175044180513775
ENSG00000228413	7.020909487216692e-09	4.744133035760389
ENSG00000168096	7.105801822914128e-09	8.446765891856483
ENSG00000270344	7.1916939321688026e-09	6.381445687308122
ENSG00000078061	7.278597258462293e-09	8.799047455377458
ENSG00000156453	7.278597258462293e-09	6.747510095630406
ENSG00000125726	7.366523372252236e-09	5.436664507526547
ENSG00000108984	7.455483972334256e-09	8.402688484060732
ENSG00000063438	7.455483972334309e-09	7.842838652363489
ENSG00000232739	7.545490887217242e-09	2.0860098275123886
ENSG00000236810	7.636556076512964e-09	6.69089284695182
ENSG00000172508	7.636556076512964e-09	8.22952558761807
ENSG00000136044	7.636556076512964e-09	8.75040946871043
ENSG00000177283	7.636556076512964e-09	5.300984301201499
ENSG00000267185	7.636556076512964e-09	5.301852966899118
ENSG00000229836	7.636556076512964e-09	6.521776876074302
ENSG00000255650	7.728691632340833e-09	5.355198536823465
ENSG00000248564	7.728691632340888e-09	3.105764577525677
ENSG00000152804	7.728691632340888e-09	6.69440559777054
ENSG00000204361	7.821909780746063e-09	4.261635181664603
ENSG00000100916	7.821909780746147e-09	8.398794765761776
ENSG00000197555	7.821909780746147e-09	8.793944535304357
ENSG00000118922	7.916222883132902e-09	8.664806113155477
ENSG00000108839	7.916222883132902e-09	6.622900371472346
ENSG00000181666	7.916222883132902e-09	8.494141743247393
ENSG00000161996	8.011643437712936e-09	8.777008751479581
ENSG00000125534	8.011643437712936e-09	8.85696684575961
ENSG00000178980	8.011643437712936e-09	8.798042895960094
ENSG00000224462	8.108184080967578e-09	3.0383558093613954
ENSG00000244165	8.108184080967578e-09	8.230933808874699
ENSG00000167842	8.108184080967606e-09	8.830829781205997
ENSG00000148498	8.108184080967606e-09	8.159348606930557
ENSG00000010818	8.20585758912645e-09	8.82518451993107
ENSG00000100201	8.20585758912645e-09	8.926638976907151
ENSG00000152939	8.304676879660148e-09	8.351623556727649
ENSG00000270018	8.304676879660238e-09	6.3509544836851575
ENSG00000105369	8.404655012789197e-09	8.848770124448134
ENSG00000188649	8.404655012789197e-09	3.414322187923406
ENSG00000247121	8.404655012789197e-09	7.211695965341518
ENSG00000182873	8.505805193007631e-09	7.703129501739051
ENSG00000231435	8.608140770623063e-09	4.223632075294112
ENSG00000270101	8.608140770623063e-09	7.688731017958761
ENSG00000115977	8.608140770623063e-09	8.236202597794671
ENSG00000241058	8.711675243311871e-09	8.27434997897243
ENSG00000137843	8.711675243311871e-09	7.201366956758374
ENSG00000157227	8.711675243311901e-09	7.41811650236338
ENSG00000100101	8.711675243311901e-09	8.459265616180478
ENSG00000165689	8.816422257690744e-09	8.815983239202232
ENSG00000168397	8.816422257690807e-09	8.806239617271569
ENSG00000183283	8.816422257690807e-09	8.902048812972726
ENSG00000079134	8.816422257690807e-09	8.754970047581706
ENSG00000132424	8.92239561090436e-09	8.906147173628463
ENSG00000086598	8.92239561090436e-09	8.918442255595675
ENSG00000141664	8.92239561090436e-09	8.127747930066008
ENSG00000151657	8.92239561090436e-09	8.342217633642028
ENSG00000116525	8.922395610904455e-09	8.276306164305183
ENSG00000174844	9.02960925222934e-09	6.787909585290456
ENSG00000100461	9.02960925222934e-09	8.758606190021904
ENSG00000125841	9.02960925222934e-09	8.17198266959087
ENSG00000255150	9.029609252229403e-09	7.990122398388283
ENSG00000164904	9.138077284694108e-09	8.398590123404993
ENSG00000241679	9.138077284694108e-09	7.454240266437354
ENSG00000175198	9.138077284694108e-09	8.354308073252458
ENSG00000177839	9.138077284694108e-09	8.18895126577426
ENSG00000133958	9.247813966716249e-09	6.2271806015959195
ENSG00000169230	9.247813966716249e-09	8.782654012754506
ENSG00000271730	9.358833713755873e-09	6.632520824966066
ENSG00000169194	9.358833713755873e-09	6.15673938389715
ENSG00000182319	9.358833713755873e-09	7.0202340837045885
ENSG00000102908	9.471151099986566e-09	8.763166768893182
ENSG00000271780	9.471151099986566e-09	6.937795359089238
ENSG00000137628	9.584780859982813e-09	7.9629863972916075
ENSG00000149548	9.584780859982813e-09	7.233834913369038
ENSG00000104671	9.584780859982813e-09	8.340928308881596
ENSG00000253924	9.58478085998288e-09	3.1494959327734326
ENSG00000176659	9.58478085998288e-09	5.085504757997896
ENSG00000273183	9.69973789042489e-09	5.465376257715143
ENSG00000108557	9.69973789042489e-09	8.596138541425297
ENSG00000135447	9.69973789042489e-09	4.921887672017983
ENSG00000269979	9.816037251821562e-09	7.118709965527732
ENSG00000102054	9.933694170249814e-09	8.847223223828946
ENSG00000070961	9.933694170249814e-09	8.852868485103873
ENSG00000110047	9.933694170249883e-09	8.770358930787292
ENSG00000111716	9.933694170249955e-09	8.914343894939938
ENSG00000152760	1.0052724039112782e-08	5.195178936935352
ENSG00000179029	1.0052724039112782e-08	8.574899754588001
ENSG00000120029	1.0052724039112782e-08	8.64531886929415
ENSG00000132781	1.0052724039112782e-08	8.519736466599182
ENSG00000256166	1.0052724039112782e-08	5.102329196306221
ENSG00000180979	1.0052724039112854e-08	8.57409983752742
ENSG00000255527	1.0173142420915416e-08	4.067966629273248
ENSG00000213782	1.0173142420915416e-08	8.378302962483088
ENSG00000134996	1.0173142420915416e-08	8.798042895960094
ENSG00000164615	1.0173142420915416e-08	8.802141256615833
ENSG00000226779	1.0294965049058172e-08	4.215896179003143
ENSG00000172738	1.041820782964952e-08	4.802596909753814
ENSG00000234537	1.0542886843336056e-08	3.730057208758062
ENSG00000174111	1.0542886843336056e-08	8.30708393071636
ENSG00000176928	1.0669018347152531e-08	7.584298823002676
ENSG00000181751	1.079661877638908e-08	8.768812030168107
ENSG00000185436	1.079661877638908e-08	8.767807470750743
ENSG00000236444	1.0925704746479088e-08	4.427131687512061
ENSG00000133226	1.0925704746479166e-08	8.851321584484685
ENSG00000217555	1.0925704746479166e-08	7.652944952729831
ENSG00000170209	1.0925704746479166e-08	7.954689431850486
ENSG00000273356	1.1056293054905136e-08	8.061260968891728
ENSG00000260219	1.1056293054905254e-08	6.584139241663949
ENSG00000111581	1.1056293054905254e-08	8.719631702299253
ENSG00000169660	1.1188400683125067e-08	8.785205472791056
ENSG00000249087	1.1188400683125067e-08	7.153351434279457
ENSG00000170899	1.1188400683125067e-08	8.366603155219671
ENSG00000248476	1.1188400683125067e-08	5.845294379839042
ENSG00000212916	1.1188400683125106e-08	8.3803922043041
ENSG00000213523	1.1188400683125106e-08	8.766260570131555
ENSG00000257341	1.1322044798517151e-08	5.470805707614774
ENSG00000101443	1.1322044798517151e-08	5.649941208730835
ENSG00000213625	1.1322044798517151e-08	8.869261927726823
ENSG00000115604	1.1322044798517272e-08	6.868423963286717
ENSG00000263718	1.1457242756345122e-08	3.188173041424904
ENSG00000146904	1.1457242756345122e-08	5.381526436793567
ENSG00000269533	1.159401210174351e-08	4.132058611835393
ENSG00000203729	1.1732370571722747e-08	3.077463907748746
ENSG00000033170	1.1732370571722747e-08	8.880010109074849
ENSG00000013375	1.1872336097194653e-08	8.844671763792396
ENSG00000101057	1.2013926805019154e-08	8.671455933847763
ENSG00000266538	1.2013926805019154e-08	6.591042889570852
ENSG00000173391	1.2013926805019154e-08	7.711401061439506
ENSG00000102078	1.2157161020070683e-08	8.49313718383003
ENSG00000147454	1.2157161020070683e-08	8.658156292463188
ENSG00000063177	1.2157161020070728e-08	8.926638976907151
ENSG00000171469	1.2302057267325965e-08	8.745768766852866
ENSG00000269976	1.244863427397381e-08	3.6333165268929593
ENSG00000101363	1.2596910971544348e-08	8.632481446125112
ENSG00000078699	1.2596910971544348e-08	8.737572045541391
ENSG00000189308	1.2596910971544438e-08	8.70478516029549
ENSG00000140367	1.2596910971544482e-08	8.852868485103873
ENSG00000229791	1.2746906498062609e-08	4.041847695588998
ENSG00000197323	1.2746906498062609e-08	8.799589796579282
ENSG00000162599	1.2746906498062609e-08	8.184443958681952
ENSG00000261037	1.2898640200220933e-08	5.714556798986141
ENSG00000250148	1.2898640200220933e-08	2.3841895726030518
ENSG00000090581	1.2898640200220933e-08	8.82518451993107
ENSG00000124098	1.3052131635575025e-08	8.650964130569076
ENSG00000270041	1.3052131635575025e-08	6.480614466150222
ENSG00000137460	1.3052131635575118e-08	8.024481589994036
ENSG00000251819	1.320740057476239e-08	5.8076050715106335
ENSG00000091428	1.320740057476239e-08	8.784200913373693
ENSG00000151690	1.3207400574762484e-08	8.80623961727157
ENSG00000269772	1.336446700374259e-08	6.754790285796817
ENSG00000128699	1.336446700374259e-08	8.865163567071086
ENSG00000258199	1.3523351126059811e-08	6.175849676412434
ENSG00000177051	1.368407336512921e-08	8.790850734065982
ENSG00000074276	1.368407336512921e-08	6.018735123893464
ENSG00000258900	1.3846654366545872e-08	5.921060829002006
ENSG00000139239	1.3846654366545872e-08	8.175313925544641
ENSG00000136653	1.3846654366545872e-08	8.875911748419112
ENSG00000237119	1.3846654366545872e-08	2.351962185770495
ENSG00000086717	1.40111150004164e-08	5.0456256995611035
ENSG00000124177	1.4011115000416549e-08	8.791393075267806
ENSG00000228817	1.4011115000416549e-08	4.7769694163049925
ENSG00000215301	1.4011115000416549e-08	8.922540616251414
ENSG00000134153	1.4177476363716108e-08	8.889753731005511
ENSG00000232434	1.4177476363716108e-08	7.326701678409633
ENSG00000259495	1.4177476363716108e-08	6.5036365594387275
ENSG00000249626	1.4177476363716108e-08	6.504845216712449
ENSG00000121413	1.4345759782666827e-08	8.268090790627157
ENSG00000180616	1.4345759782666827e-08	3.571857722537216
ENSG00000162913	1.4345759782666928e-08	6.301813858930498
ENSG00000182986	1.4345759782666928e-08	8.498035461546348
ENSG00000174514	1.4515986815141862e-08	6.9880623968492825
ENSG00000088448	1.4515986815141862e-08	8.881557009694037
ENSG00000109321	1.4688179253092649e-08	8.094794837696238
ENSG00000178982	1.4862359125001736e-08	8.889753731005511
ENSG00000270116	1.4862359125001736e-08	4.182986969853154
ENSG00000066427	1.4862359125001736e-08	8.480557336519746
ENSG00000253284	1.4862359125001736e-08	2.143282403228254
ENSG00000248538	1.4862359125001736e-08	4.969466122079671
ENSG00000141380	1.4862359125001841e-08	8.87336028838256
ENSG00000260660	1.5038548698358788e-08	6.3688848356700065
ENSG00000229912	1.5038548698358788e-08	1.937803440852052
ENSG00000259479	1.503854869835884e-08	5.340002619429628
ENSG00000255566	1.503854869835884e-08	6.641114841512164
ENSG00000263326	1.521677048216361e-08	3.8519848664010508
ENSG00000159788	1.521677048216361e-08	8.250222033253541
ENSG00000183248	1.521677048216361e-08	5.700714138060313
ENSG00000261840	1.521677048216361e-08	6.203552411795042
ENSG00000226235	1.521677048216361e-08	3.7504893260137915
ENSG00000238153	1.539704722945164e-08	4.512809173362544
ENSG00000105929	1.5579401939846684e-08	2.856392617522727
ENSG00000168264	1.5579401939846684e-08	8.871813387763373
ENSG00000143107	1.5579401939846684e-08	4.848779692649493
ENSG00000232124	1.557940193984674e-08	6.1382882623491115
ENSG00000143891	1.576385786213983e-08	8.42748329035194
ENSG00000165424	1.5950438496891617e-08	8.531026989149032
ENSG00000170915	1.5950438496891617e-08	6.940557325383629
ENSG00000114573	1.613916759906372e-08	8.859518305796161
ENSG00000136159	1.6139167599063777e-08	8.413641307765541
ENSG00000120860	1.6139167599063777e-08	8.643771968674962
ENSG00000111602	1.6330069180674077e-08	8.770358930787292
ENSG00000114770	1.6330069180674077e-08	8.718084801680066
ENSG00000149124	1.6330069180674077e-08	3.280504469830245
ENSG00000107938	1.6330069180674077e-08	8.782654012754506
ENSG00000125826	1.6523167513479958e-08	8.814436338583047
ENSG00000172803	1.6718487131688498e-08	7.2420312964035185
ENSG00000125885	1.6718487131688557e-08	8.650964130569076
ENSG00000271734	1.6718487131688557e-08	4.060974787774539
[truncated: 2,860 more rows]
