# Supplementary material for: Machine learning predicts treatment sensitivity in multiple myeloma based on molecular and clinical information coupled with drug response
Source: PLoS One. 2021 Jul 28;16(7):e0254596. doi: 10.1371/journal.pone.0254596 (PMC8318243; doi:10.1371/journal.pone.0254596)
Supplement: S1 File — (ZIP) [file pone.0254596.s004.zip › Supplementary Material 1/19q13/selected_genes_experiment_9.csv]

gene	pvalue	entropy
ENSG00000248991	1.5380448223721386e-36	6.8773679673844335
ENSG00000125827	2.969893201484569e-35	8.857770293321186
ENSG00000119280	8.05894955097092e-34	8.114630579734923
ENSG00000188004	5.9523484433172924e-33	6.061217939919153
ENSG00000247746	6.340620669049436e-33	7.302630222852461
ENSG00000225579	8.157589891020565e-32	7.19103039633381
ENSG00000272668	1.2702092613143869e-31	6.017751001207401
ENSG00000168264	3.0269408880915933e-31	8.907881401625161
ENSG00000228031	4.69420740419624e-31	5.660576867570471
ENSG00000178982	1.320765337871035e-30	8.907881401625161
ENSG00000243284	5.67461253079947e-30	5.104947780804136
ENSG00000117461	5.7483350554494294e-30	8.676040662732488
ENSG00000075073	6.346038105439076e-30	7.035858710513035
ENSG00000111752	2.809962613446548e-29	7.868482649787923
ENSG00000063177	3.9467543567371246e-29	8.940270065592774
ENSG00000105372	4.3509863733426855e-29	8.948367231584678
ENSG00000185905	1.271083163900334e-28	8.887638486645404
ENSG00000255815	1.9097240221409094e-28	5.623325157055351
ENSG00000165801	5.58087749901177e-28	8.758540435004074
ENSG00000175197	6.064325826351643e-28	8.687194053429506
ENSG00000170677	8.555828838167e-28	7.114947660584247
ENSG00000197183	1.056596219517006e-27	8.569705996714308
ENSG00000173218	1.0831308939971677e-27	7.18070497141868
ENSG00000104611	1.3876592892881821e-27	6.854428742093913
ENSG00000249184	1.6364368976235814e-27	6.572077867436146
ENSG00000155886	2.61509413774761e-27	5.224879355838659
ENSG00000131773	6.975630885957372e-27	6.663105637307538
ENSG00000198353	1.823951275124866e-26	5.217702817187878
ENSG00000104852	1.823951275124866e-26	8.940270065592774
ENSG00000122787	1.9773679969598683e-26	7.584645780935945
ENSG00000144591	2.3236201074575343e-26	8.878013208300944
ENSG00000165102	2.7299091969523223e-26	8.753499493717287
ENSG00000179520	2.923225901132777e-26	5.031351239147028
ENSG00000223891	3.4749257962754436e-26	8.433046533142798
ENSG00000251249	3.6319118864424844e-26	4.6218763306124675
ENSG00000131188	6.976776000656745e-26	8.393271754819429
ENSG00000160691	9.372402976312666e-26	8.920027150613016
ENSG00000143624	1.1255825951882307e-25	8.891687069641355
ENSG00000115268	2.1233282138949897e-25	8.948367231584678
ENSG00000142541	2.428822010803261e-25	8.948367231584678
ENSG00000154358	3.077868308793352e-25	8.7939853236768
ENSG00000165169	9.127169223872875e-25	8.716526492692003
ENSG00000117308	9.234728441849875e-25	8.330812740705515
ENSG00000002586	1.379718353409185e-24	8.200643180940741
ENSG00000257698	1.4740393324658476e-24	8.172838854030802
ENSG00000099624	1.7019832942941965e-24	8.853721710325235
ENSG00000177628	2.5372660405920494e-24	8.855249822677791
ENSG00000162929	2.6784774698092244e-24	7.906245852281961
ENSG00000184083	2.7097356018899103e-24	8.30227050291177
ENSG00000172365	3.0546721988103393e-24	3.5612679301146946
ENSG00000246090	3.850537938633468e-24	8.062789202256308
ENSG00000164181	3.9864523509758024e-24	8.757548076713238
ENSG00000208028	4.207380340957887e-24	7.563500432490153
ENSG00000114423	4.9076895654349685e-24	8.537317332746698
ENSG00000174444	5.789643735218028e-24	8.948367231584678
ENSG00000162004	6.251701292985282e-24	8.41033543810459
ENSG00000271133	7.778676648300641e-24	7.649349558838207
ENSG00000253982	8.20704780602414e-24	7.617221945380553
ENSG00000242021	9.785903572878718e-24	5.52445426200831
ENSG00000129757	1.6498364741833367e-23	7.953303832485017
ENSG00000147003	1.898952179983692e-23	5.472150981340261
ENSG00000148303	2.2611531184930765e-23	8.948367231584678
ENSG00000226833	2.3131819248902577e-23	4.844717619530475
ENSG00000168159	2.3844025138362363e-23	8.890158957288799
ENSG00000243926	2.4671244309031298e-23	5.6357995509224015
ENSG00000105173	2.4953251926930311e-23	8.697811690064801
ENSG00000176399	2.5720977959005378e-23	6.6638193395696375
ENSG00000171759	2.992487725128722e-23	6.781055525779325
ENSG00000256733	3.56059130102841e-23	4.472759113159006
ENSG00000089692	4.3649671055461214e-23	7.932000634954341
ENSG00000159556	4.414589268379019e-23	8.100520325090768
ENSG00000188959	5.190376891013297e-23	5.35369249062149
ENSG00000204060	5.964987346039098e-23	4.624350442015265
ENSG00000115649	7.555874384304857e-23	8.829430212349527
ENSG00000070081	1.1573954212822027e-22	8.936221482596823
ENSG00000105373	1.3436345624200792e-22	8.940270065592774
ENSG00000131943	1.3436345624200792e-22	8.737305161733481
ENSG00000167658	1.4315030703477591e-22	8.948367231584678
ENSG00000172456	1.4475894658586122e-22	7.953117004878322
ENSG00000143578	1.5250578673357475e-22	8.515546305414384
ENSG00000236552	1.525057867335769e-22	8.737305161733481
ENSG00000152422	1.6246629784045872e-22	8.743874215372825
ENSG00000167614	1.7697454867833943e-22	7.067065730607031
ENSG00000180447	1.9492432103599933e-22	7.42632251722588
ENSG00000134698	2.0762358640634054e-22	8.726151771036463
ENSG00000156384	2.7619574814044106e-22	8.274334735584278
ENSG00000165171	2.7619574814044106e-22	6.332636880443013
ENSG00000144040	2.908800566613121e-22	8.645180111117435
ENSG00000228933	3.486278574794231e-22	5.431391661603513
ENSG00000103253	3.525109970504026e-22	8.465356047277801
ENSG00000140474	5.306282379555917e-22	8.928124316604919
ENSG00000255086	5.586513877264985e-22	3.5347381603076173
ENSG00000105193	5.648443293353333e-22	8.944318648588725
ENSG00000105146	6.146363905021176e-22	6.871264841163965
ENSG00000264920	6.687695734076478e-22	7.47270133740458
ENSG00000232995	8.062145863059856e-22	7.104779739120321
ENSG00000105855	1.004044276508322e-21	7.705165201138634
ENSG00000230131	1.2006742509408209e-21	6.102473775589268
ENSG00000198937	1.359054597426359e-21	8.66695113844975
ENSG00000131386	1.3739841288826696e-21	6.232087915313241
ENSG00000163673	2.2599288373457632e-21	4.309960260085318
ENSG00000173171	2.6405669012240726e-21	8.485678112090165
ENSG00000214870	3.279771009729516e-21	7.148374443414727
ENSG00000272899	3.984679047950619e-21	7.868684806610008
ENSG00000258920	4.651540625239088e-21	7.940763544488102
ENSG00000114391	4.944649307131913e-21	8.940270065592774
ENSG00000170417	4.944649307131913e-21	8.257402492716666
ENSG00000182742	5.052403294647837e-21	7.100937836042643
ENSG00000155792	5.4286398049722986e-21	8.839055490693989
ENSG00000241741	5.7701420724261476e-21	6.744565988230817
ENSG00000128165	6.13288622933072e-21	8.843104073689938
ENSG00000166268	6.199202093191402e-21	6.686697199923225
ENSG00000111445	7.521783063216388e-21	8.462176815583208
ENSG00000125462	7.684963950531919e-21	7.788731933992048
ENSG00000229766	8.254610266423749e-21	6.109971007184103
ENSG00000233927	8.771513099571309e-21	8.940270065592774
ENSG00000233585	8.961491580487914e-21	5.517653756704965
ENSG00000094631	9.522152633050401e-21	8.855249822677791
ENSG00000114631	1.0336285595644671e-20	7.995106966790524
ENSG00000120280	1.0559758245018704e-20	8.679553491666718
ENSG00000227097	1.1667471014391784e-20	8.861818876317137
ENSG00000078061	1.2528330189130504e-20	8.835999265988871
ENSG00000125459	1.3168025194642337e-20	8.769693825701092
ENSG00000234719	1.3168025194642337e-20	7.816061995259083
ENSG00000214612	1.3451973830305e-20	5.9762745203136385
ENSG00000273002	1.4138291303545895e-20	6.96889274441117
ENSG00000086619	1.42898058538074e-20	8.87549273765755
ENSG00000118705	1.550603455729159e-20	8.948367231584678
ENSG00000121797	1.7493790924003088e-20	8.329539075759987
ENSG00000204628	1.8580179568967015e-20	8.948367231584678
ENSG00000254343	1.938696047122565e-20	8.291573716443866
ENSG00000205664	2.809765982511858e-20	7.985754561672683
ENSG00000173207	3.1121914589650065e-20	8.605686639448757
ENSG00000181524	3.23514110173227e-20	8.25706889547703
ENSG00000229638	3.304216792295839e-20	8.53632497445586
ENSG00000223949	3.4711174577274696e-20	4.7854884164631954
ENSG00000259514	4.286035198927848e-20	6.656057237707815
ENSG00000105640	4.377263342842706e-20	8.944318648588725
ENSG00000100266	4.6463022475281126e-20	8.616304276084053
ENSG00000260719	5.036489371371892e-20	8.388028656710555
ENSG00000141441	5.089715459157233e-20	8.224445660859393
ENSG00000156427	5.958177162122373e-20	5.7674980412644565
ENSG00000219665	6.593907270706832e-20	8.289993313506363
ENSG00000108107	8.129810337204222e-20	8.936221482596823
ENSG00000125841	8.808123887379129e-20	8.254548424833636
ENSG00000230516	8.808123887379129e-20	3.200946759358918
ENSG00000104219	9.248100578639315e-20	8.839055490693989
ENSG00000071205	9.5423458844429e-20	7.11601294087112
ENSG00000099326	1.0018558913294945e-19	8.883589903649453
ENSG00000153179	1.0739884128313981e-19	8.62692191271935
ENSG00000080947	1.0852422872603712e-19	7.492660487753563
ENSG00000149295	1.0852422872603712e-19	5.689788635499718
ENSG00000236204	1.1275130293926556e-19	6.507031456091704
ENSG00000157625	1.2085808963465391e-19	8.743874215372825
ENSG00000151287	1.4323643721093678e-19	7.7286115406938745
ENSG00000102158	1.6112498057584288e-19	8.920027150613016
ENSG00000107816	1.72661417365344e-19	8.601638056452805
ENSG00000111666	1.908535885257168e-19	8.655261993691008
ENSG00000136643	1.941762789055405e-19	8.779319104045552
ENSG00000184381	1.9619727518501303e-19	8.785888157684896
ENSG00000172216	2.1239815927740684e-19	8.776262879340436
ENSG00000143499	2.2521610780887765e-19	8.71153784199016
ENSG00000163040	2.4127772612460754e-19	5.685912384844522
ENSG00000166348	2.463133533237533e-19	8.410001840864956
ENSG00000143195	2.463133533237533e-19	6.144789224231543
ENSG00000090581	2.768738147349154e-19	8.85066548562012
ENSG00000137818	3.6435735654470594e-19	8.948367231584678
ENSG00000127946	4.0934776578098566e-19	8.430780509906434
ENSG00000247735	4.135716417315667e-19	5.58317777330755
ENSG00000141736	4.474181462367359e-19	7.943368719544384
ENSG00000146350	4.474181462367359e-19	7.90457519035129
ENSG00000053371	4.56688944921244e-19	8.484404447144637
ENSG00000177917	4.693459367562369e-19	8.650221052404223
ENSG00000058404	5.129237102291567e-19	7.0541356391904575
ENSG00000255760	5.129237102291567e-19	5.956947188236152
ENSG00000232533	5.182023786187991e-19	6.871575646408608
ENSG00000170899	5.435547512083433e-19	8.394799867171985
ENSG00000166896	5.5479174579216365e-19	8.188746324779634
ENSG00000182185	5.604960297231627e-19	7.4535501414736345
ENSG00000196562	6.229421886670367e-19	8.895735652637308
ENSG00000109046	7.717968857545505e-19	8.863346988669695
ENSG00000164587	7.717968857545505e-19	8.948367231584678
ENSG00000169239	8.260290714944414e-19	8.262443434003453
ENSG00000261418	8.75074868242602e-19	8.525171583758842
ENSG00000229278	9.269963247537282e-19	3.794891424509335
ENSG00000120519	9.919881904071262e-19	8.604948728564949
ENSG00000182050	1.0021177084801174e-18	7.108203425830432
ENSG00000213442	1.012349422666595e-18	8.523643471406286
ENSG00000242071	1.0942985557232571e-18	8.303412727439744
ENSG00000214717	1.1357756906811802e-18	8.649228694113384
ENSG00000221890	1.170863867893685e-18	4.182196791976062
ENSG00000058056	1.2152066758901187e-18	8.470932742626312
ENSG00000134490	1.2400888730139528e-18	8.237643041213687
ENSG00000251535	1.2870206134661844e-18	2.864226198748388
ENSG00000260521	1.419328330075727e-18	6.04712015071682
ENSG00000148484	1.4729552831731074e-18	8.821333046357623
ENSG00000179899	1.549322075104097e-18	5.186109058319583
ENSG00000171425	1.5916372097727661e-18	8.686658299367785
ENSG00000171792	1.6241210037330368e-18	8.595525607042575
ENSG00000152402	1.6241210037330368e-18	7.687930135874122
ENSG00000181798	1.6853847998677006e-18	7.151416437478617
ENSG00000235670	1.7024857070293685e-18	4.009681569660216
ENSG00000116852	1.7024857070293685e-18	8.817284463361672
ENSG00000102271	1.719758024041079e-18	4.19599490766021
ENSG00000143603	1.719758024041079e-18	8.890158957288799
ENSG00000130255	1.858058335118193e-18	8.944318648588725
ENSG00000113272	2.06198764238138e-18	8.689714524072901
ENSG00000177731	2.103938574639193e-18	8.902304706276652
ENSG00000146147	2.2727073048553973e-18	6.631894266954636
ENSG00000233762	2.3580835850051746e-18	7.911182212398858
ENSG00000117242	2.5215077512523803e-18	7.917267802561427
ENSG00000162244	2.5469676900391382e-18	8.940270065592774
ENSG00000257027	2.7233117833286006e-18	7.9329208259032296
ENSG00000261739	2.7785290051062065e-18	8.66799578732553
ENSG00000144589	2.778529005106246e-18	8.671992079736537
ENSG00000249348	2.806550891745002e-18	7.6358719203518675
ENSG00000188419	2.853875687087528e-18	8.648692940051664
ENSG00000119979	2.853875687087528e-18	8.61783238843661
ENSG00000076662	2.9117069114808568e-18	8.940270065592774
ENSG00000166321	2.9117069114808568e-18	7.888268960538567
ENSG00000260625	2.9117069114808568e-18	6.297048301862434
ENSG00000258178	2.9117069114808568e-18	4.234546977407375
ENSG00000105894	3.000630899174836e-18	7.235452522706912
ENSG00000203761	3.1443166227835397e-18	7.891390347067934
ENSG00000038002	3.1443166227835397e-18	8.890158957288799
ENSG00000131725	3.2947948910354526e-18	8.657325860105288
ENSG00000117411	3.2947948910354526e-18	8.735777049380923
ENSG00000012061	3.3279541143275515e-18	8.839055490693989
ENSG00000116977	3.3279541143275515e-18	8.760068547356632
ENSG00000175395	3.557596668611585e-18	8.279121229464035
ENSG00000166562	3.557596668611585e-18	8.920027150613016
ENSG00000078177	4.024447340519086e-18	8.829430212349527
ENSG00000144026	4.105653889096193e-18	8.667943496740586
ENSG00000136758	4.105653889096193e-18	8.907881401625161
ENSG00000169184	4.1056538890962515e-18	8.038418554447992
ENSG00000107745	4.3014835142705656e-18	8.691242636425457
ENSG00000188825	4.3446322949070834e-18	7.055559200081743
ENSG00000149548	4.432216409066581e-18	7.2959098520385615
ENSG00000251405	4.643418815911723e-18	7.078175932483914
ENSG00000163362	4.7369488677529086e-18	7.794193726442939
ENSG00000160055	5.9361682814807815e-18	8.204489607114608
ENSG00000198960	6.217994028801469e-18	8.503400556426529
ENSG00000136631	6.406103644987807e-18	8.730200354032414
ENSG00000150967	6.776883771449379e-18	8.857770293321186
ENSG00000204219	6.844480857454579e-18	6.849221999391802
ENSG00000228323	6.981678878550198e-18	5.989215384112282
ENSG00000178741	7.312458732601132e-18	8.895735652637308
ENSG00000008513	7.312458732601132e-18	8.739289878315153
ENSG00000232940	7.889792086714648e-18	6.238873700991973
ENSG00000151208	8.345230682241568e-18	8.561608830722406
ENSG00000253483	8.914363701059875e-18	5.563662178628852
ENSG00000144036	9.002976381368811e-18	8.400122115113463
ENSG00000261400	9.002976381368939e-18	3.3359850255777586
ENSG00000160293	9.428138782758232e-18	8.198117155717066
ENSG00000130810	9.521792536301121e-18	7.6744518493939475
ENSG00000072195	1.0170058310533119e-17	6.575881882346585
ENSG00000179456	1.0170058310533119e-17	8.580859387411326
ENSG00000080839	1.1600106794567251e-17	8.615768522022332
ENSG00000245008	1.2843379851327056e-17	6.540779830624764
ENSG00000105202	1.3228359307701115e-17	8.891687069641355
ENSG00000121858	1.3986886473777945e-17	8.822861158710182
ENSG00000218175	1.426472707450124e-17	8.44895955847191
ENSG00000120093	1.4934390389287525e-17	7.278685898514921
ENSG00000081913	1.6857303966604324e-17	7.6790975373173955
ENSG00000130159	1.6857303966604564e-17	8.731728466384972
ENSG00000231327	1.719136356451589e-17	6.051915711980772
ENSG00000186153	1.7360835844483223e-17	8.485678112090167
ENSG00000185950	1.799646480382297e-17	7.687944458050846
ENSG00000142279	1.8173769902909333e-17	5.578586552099026
ENSG00000136942	1.902426283450464e-17	8.940270065592774
ENSG00000232346	1.902426283450464e-17	7.354724262632326
ENSG00000214711	1.940067880654691e-17	6.329055477941276
ENSG00000197016	1.940067880654691e-17	6.83892632365188
ENSG00000118197	2.0507581972441877e-17	8.726151771036463
ENSG00000100994	2.070928899990463e-17	8.891687069641355
ENSG00000269890	2.0912954352942166e-17	6.424062849229973
ENSG00000137154	2.2104964132291983e-17	8.948367231584678
ENSG00000244165	2.232217300229061e-17	8.245994654612618
ENSG00000269533	2.2911751131033466e-17	4.119705969075697
ENSG00000182220	2.382505503648208e-17	8.867395571665647
ENSG00000180573	2.405894006493348e-17	8.899784235633259
ENSG00000102871	2.5427737420782528e-17	8.814228238656558
ENSG00000254615	2.6098204015945868e-17	8.602094660681919
ENSG00000255046	2.6873353676707623e-17	4.865444352046707
ENSG00000174514	2.6873353676707623e-17	6.993521584224551
ENSG00000224738	2.812453840331399e-17	4.895099652977172
ENSG00000235280	3.0602604059594786e-17	5.627943232660196
ENSG00000163249	3.484178122929067e-17	8.668935855031423
ENSG00000156042	3.5756697204056314e-17	8.192343858126753
ENSG00000260990	3.5756697204056314e-17	5.4967215472542446
ENSG00000127920	3.6458407967822024e-17	7.445661066271829
ENSG00000226926	3.778035765937684e-17	4.456740390581433
ENSG00000131127	3.81490272878557e-17	8.18854416795755
ENSG00000133872	4.230931739784372e-17	8.93217289960087
ENSG00000213885	4.230931739784432e-17	6.3327775259816335
ENSG00000179820	4.27215713110935e-17	8.577065251822404
ENSG00000268362	4.676555540293624e-17	6.481233501808403
ENSG00000145592	4.7680079581521064e-17	8.948367231584678
ENSG00000182054	4.814393802943167e-17	8.911929984621112
ENSG00000100246	4.940277951166182e-17	8.085473438046852
ENSG00000234444	4.940277951166182e-17	8.4591997407107
ENSG00000116957	4.940277951166182e-17	8.611263334797266
ENSG00000273382	5.036817688775411e-17	6.2080652618492635
ENSG00000149346	5.135218789344225e-17	7.258447498787851
ENSG00000221413	5.18512838460893e-17	2.1293244783264607
ENSG00000088298	5.18512838460893e-17	8.8795413206535
ENSG00000052850	5.620093197387838e-17	4.738363545156295
ENSG00000116147	6.051961842044159e-17	5.380657507016453
ENSG00000170906	6.051961842044159e-17	8.811707768013164
ENSG00000230207	6.110654120236427e-17	7.2239754258173265
ENSG00000215301	6.110654120236514e-17	8.948367231584678
ENSG00000198860	6.392063807886843e-17	8.802618243730425
ENSG00000130312	6.579683871799099e-17	8.827902099996969
ENSG00000188818	6.579683871799099e-17	8.353321678921635
ENSG00000068308	6.579683871799191e-17	8.853721710325235
ENSG00000105426	6.643423520176939e-17	7.339348983146111
ENSG00000236772	6.643423520176939e-17	4.405889706860855
ENSG00000008226	7.016293167268026e-17	8.597589473456853
ENSG00000198380	7.016293167268026e-17	8.890158957288799
ENSG00000166816	7.016293167268026e-17	8.308453668726532
ENSG00000173581	7.08420456321708e-17	8.530010368223547
ENSG00000173208	7.481467421405918e-17	8.716069888462888
ENSG00000000460	7.553819614997349e-17	7.978761317632165
ENSG00000064787	7.900697007334893e-17	8.212379061704146
ENSG00000221983	8.054127282306574e-17	8.940270065592774
ENSG00000173221	8.504993791081299e-17	8.93217289960087
ENSG00000147100	8.504993791081299e-17	5.32086953353005
ENSG00000172955	8.894922894041648e-17	6.202073252637801
ENSG00000140750	8.894922894041648e-17	8.52616394204968
ENSG00000253986	8.894922894041648e-17	5.004544407993249
ENSG00000187824	9.067386974555237e-17	8.375215713243428
ENSG00000183023	9.154852142951854e-17	8.4287689340771
ENSG00000264349	9.759606362775952e-17	4.722466171261176
ENSG00000267193	1.0012397193344632e-16	3.680172186783104
ENSG00000167186	1.0108850129566013e-16	8.32597395624081
ENSG00000159259	1.0672986115952479e-16	7.878122250309107
ENSG00000260219	1.0775714763297057e-16	6.659285844672971
ENSG00000250565	1.0775714763297057e-16	8.489726695086118
ENSG00000260027	1.1089790027194623e-16	7.045887032930459
ENSG00000081721	1.2242322982048202e-16	8.75601996436068
ENSG00000178922	1.3427110903981621e-16	8.64563671534655
ENSG00000160062	1.4678130941969262e-16	7.665944414648784
ENSG00000212978	1.4960808183874623e-16	8.155318566516524
ENSG00000119906	1.5641442708926446e-16	8.743874215372825
ENSG00000146066	1.6509098794229067e-16	8.811707768013164
ENSG00000225573	1.7590803933109051e-16	7.20225635490159
ENSG00000158714	1.7758979156189367e-16	6.490340031667597
ENSG00000186056	1.7758979156189367e-16	8.427926442023402
ENSG00000147475	1.810010194723256e-16	8.779319104045552
ENSG00000189233	1.9102111167028615e-16	8.80918729736977
ENSG00000230852	1.9968223042457055e-16	2.11834220883597
ENSG00000257221	2.0351167268448693e-16	7.852035321334504
ENSG00000267169	2.0741353876623762e-16	7.506937722956032
ENSG00000154479	2.0741353876623762e-16	6.294010870232385
ENSG00000118473	2.147595579001485e-16	5.573904886070626
ENSG00000049768	2.2662019073099997e-16	5.0425638566753666
ENSG00000162913	2.331585718613068e-16	6.321306750395116
ENSG00000176732	2.460205396110491e-16	6.129298056486702
ENSG00000086598	2.460205396110491e-16	8.93217289960087
ENSG00000165891	2.645420686160371e-16	8.34334437751795
ENSG00000204262	2.817610574811784e-16	7.846626918042721
ENSG00000172362	2.916979090395711e-16	3.4784063547099104
ENSG00000240298	2.916979090395711e-16	5.653911672754994
ENSG00000130779	3.000844936519317e-16	8.857770293321186
ENSG00000222375	3.0293252428350793e-16	5.18079415857539
ENSG00000232070	3.0293252428350793e-16	5.263619918418484
ENSG00000166441	3.1065825716997405e-16	8.940270065592774
ENSG00000143870	3.3083302015641716e-16	8.928124316604919
ENSG00000227372	3.8226877653697953e-16	8.686658299367785
ENSG00000138172	4.032098070069221e-16	7.993376697615881
ENSG00000198521	4.070209573738595e-16	6.949584385492979
ENSG00000147036	4.173585654784907e-16	5.454839295501537
ENSG00000159403	4.252812822518563e-16	8.679096887437602
ENSG00000156313	4.2929807372074933e-16	8.308330661737054
ENSG00000114270	4.2929807372075544e-16	8.383646476474967
ENSG00000101997	4.3335227319055983e-16	8.584907970407277
ENSG00000162607	4.443489759295389e-16	8.795513436029358
ENSG00000049769	4.527766585664633e-16	8.02533273775425
ENSG00000116668	4.570494131067825e-16	8.72011847145884
ENSG00000180098	4.820234360262262e-16	8.564665055427522
ENSG00000105063	4.820234360262331e-16	8.886110374292846
ENSG00000040199	4.865682136417379e-16	8.796505794320195
ENSG00000153250	4.957849033258816e-16	8.899784235633259
ENSG00000179085	5.083420954371174e-16	8.71400602204861
ENSG00000165195	5.131314587478197e-16	8.727144129327298
ENSG00000270036	5.2284405913464275e-16	4.281689839854679
ENSG00000120256	5.277681142876456e-16	8.319607059423552
ENSG00000243276	5.277681142876456e-16	7.092417961713989
ENSG00000124222	5.32737890947564e-16	8.863346988669695
ENSG00000124444	5.411235932553573e-16	8.36872580943669
ENSG00000203666	5.41123593255365e-16	8.392815150590312
ENSG00000171189	5.41123593255365e-16	5.696396268307103
ENSG00000138814	5.706203038458224e-16	8.827902099996969
ENSG00000112531	5.814049197607411e-16	8.867395571665647
ENSG00000162869	6.073567837352496e-16	8.740361386438595
ENSG00000124198	6.130647528148366e-16	8.906353289272603
ENSG00000180660	6.464231708171698e-16	6.800288185843296
ENSG00000259026	6.648016158452885e-16	4.528927870937108
ENSG00000239815	6.648016158452885e-16	6.1907217255629545
ENSG00000262468	6.944191300262154e-16	8.040482420862272
ENSG00000176894	7.009330119627247e-16	6.211445159784722
ENSG00000102316	7.009330119627247e-16	8.882061791296895
ENSG00000160783	7.075071298550322e-16	8.426934083732567
ENSG00000207954	7.670891919755287e-16	5.833481960488285
ENSG00000160791	7.791017446430422e-16	7.230774175809181
ENSG00000115966	7.937618146492641e-16	8.829430212349527
ENSG00000126217	8.011935007063311e-16	7.623859694231539
ENSG00000101577	8.011935007063311e-16	8.585900328698115
ENSG00000228748	8.086937764438489e-16	4.977301586922249
ENSG00000253390	8.162632655000316e-16	6.111927057541621
ENSG00000136928	8.903662420636108e-16	4.129769961897583
ENSG00000133640	8.986888247159432e-16	3.8462734333451016
ENSG00000158555	9.473192106568637e-16	8.433300980549827
ENSG00000242712	9.561663475559943e-16	5.274686280223497
ENSG00000181544	9.650949271503934e-16	7.323766469533444
ENSG00000008853	9.985418461281387e-16	8.625929554428513
ENSG00000111276	1.0078603638474544e-15	8.895735652637308
ENSG00000231969	1.0078603638474544e-15	4.0409855845219695
ENSG00000139644	1.0172645973922543e-15	8.940270065592774
ENSG00000205138	1.052492759694695e-15	8.525171583758842
ENSG00000169241	1.0722122143296417e-15	8.85624218096863
ENSG00000169021	1.0922957811887797e-15	8.821333046357623
ENSG00000143258	1.140610846606594e-15	8.798033906672751
ENSG00000170889	1.151234962589082e-15	8.948367231584678
ENSG00000104738	1.1512349625891228e-15	8.704380743704148
ENSG00000174989	1.1910312479336088e-15	8.801090131377867
ENSG00000244436	1.2474920721983101e-15	2.722600673782822
ENSG00000102054	1.3268952205949198e-15	8.878013208300944
ENSG00000183955	1.335104357262397e-15	8.71400602204861
ENSG00000160570	1.3982893665869645e-15	8.837527378341429
ENSG00000213862	1.4464895105592208e-15	6.726247399988082
ENSG00000133195	1.45991681731236e-15	8.727144129327298
ENSG00000236854	1.45991681731236e-15	3.5735697884095914
ENSG00000123989	1.473466961107558e-15	8.93217289960087
ENSG00000047230	1.4871410487093916e-15	8.403634944047694
ENSG00000100373	1.5148655315479683e-15	4.047484125555097
ENSG00000081760	1.5962147219347335e-15	8.694755465359687
ENSG00000135473	1.6060638402834957e-15	8.899784235633259
ENSG00000204396	1.6511312398689357e-15	8.715534134401166
ENSG00000143653	1.6511312398689357e-15	8.390346970531866
ENSG00000109685	1.6511312398689357e-15	8.887638486645404
ENSG00000149972	1.6511312398689592e-15	8.80918729736977
ENSG00000149273	1.6511312398689592e-15	8.948367231584678
ENSG00000169116	1.755791248332815e-15	8.93217289960087
ENSG00000115875	1.755791248332815e-15	8.924075733608968
ENSG00000134986	1.948919126072634e-15	7.969056889455098
ENSG00000091428	1.948919126072662e-15	8.815756351009115
ENSG00000101868	2.0034527385867077e-15	8.577803162706212
ENSG00000176928	2.0034527385867787e-15	7.595315562035611
ENSG00000163482	2.0912856784893054e-15	8.740361386438595
ENSG00000172661	2.1300800741721375e-15	8.60820711009215
ENSG00000082512	2.189605073271119e-15	8.596851562573049
ENSG00000140451	2.223379745895007e-15	8.769693825701092
ENSG00000242247	2.2438904418527954e-15	8.895735652637308
ENSG00000137876	2.342099275419868e-15	8.915978567617064
ENSG00000172568	2.4897850358101703e-15	6.432651823173225
ENSG00000123144	2.5358537850615174e-15	8.883589903649453
ENSG00000196154	2.5358537850615533e-15	8.75197138136473
ENSG00000198081	2.6225050750792133e-15	8.550455440025388
ENSG00000117362	2.646639365063493e-15	8.891687069641355
ENSG00000230565	2.646639365063493e-15	6.856050614516907
ENSG00000189143	2.6709924862551988e-15	5.6947738197227835
ENSG00000250978	2.787591688199255e-15	3.6908922633233585
ENSG00000256917	2.8390850231711797e-15	5.299762789822117
ENSG00000135253	2.8915153964971773e-15	8.52616394204968
ENSG00000144460	2.918087206741212e-15	6.368091327261164
ENSG00000144567	3.0453048158647993e-15	8.8714441546616
ENSG00000139352	3.0732685593446075e-15	6.7010598530946766
ENSG00000224616	3.149081467403588e-15	6.179945621260651
ENSG00000147400	3.1779838779925988e-15	8.654269635400174
ENSG00000179299	3.20714762870038e-15	7.433945410459317
ENSG00000233016	3.2365750460392098e-15	8.762589018000027
ENSG00000188846	3.2365750460392098e-15	8.940270065592774
ENSG00000115758	3.5892588863142956e-15	8.928124316604919
ENSG00000181163	3.622137686077743e-15	8.948367231584678
ENSG00000008283	3.655313190207026e-15	8.845624544333333
ENSG00000198056	3.814133374264934e-15	8.42594172544173
ENSG00000271344	3.814133374264934e-15	7.082226827335369
ENSG00000251192	3.849040674908901e-15	7.873066986845598
ENSG00000188971	3.884262693690882e-15	8.61378380544066
ENSG00000189362	3.884262693690882e-15	8.618368142498333
ENSG00000105341	3.979748019200639e-15	8.71454177611033
ENSG00000224165	4.016148088674888e-15	6.973387463787932
ENSG00000120805	4.052876121836247e-15	8.863346988669695
ENSG00000147044	4.052876121836247e-15	8.689178770011178
ENSG00000162755	4.228696176494584e-15	7.889209028244458
ENSG00000144671	4.3063284013610235e-15	4.630748560201964
ENSG00000188153	4.3063284013610235e-15	8.094985170211473
ENSG00000040341	4.345669359228273e-15	8.70690121434754
ENSG00000185686	4.42541651163808e-15	7.524042253497212
ENSG00000143882	4.617142872755913e-15	8.060438474607057
ENSG00000088881	4.617142872755913e-15	6.328877829379294
ENSG00000137309	4.7017950495029215e-15	8.841575961337382
ENSG00000104936	4.817047101489243e-15	8.534261108041582
ENSG00000104765	4.8609803703979246e-15	8.821333046357623
ENSG00000101400	4.95003444052965e-15	8.42905024073179
ENSG00000248280	5.071277577921061e-15	6.639860440989957
ENSG00000148824	5.117494011067575e-15	8.104803144568379
ENSG00000173406	5.117494011067575e-15	6.105558525562565
ENSG00000143443	5.117494011067575e-15	8.31660312530338
ENSG00000100678	5.164125307678514e-15	7.32566078100137
ENSG00000198890	5.164125307678514e-15	8.230002479450897
ENSG00000260401	5.485876661012564e-15	7.2743718213253175
ENSG00000101052	5.5358127360013025e-15	8.501872444073971
ENSG00000223725	5.586196521246297e-15	5.392339244719382
ENSG00000229914	5.586196521246297e-15	6.528222428583565
ENSG00000134339	5.722772242261384e-15	4.383510397157223
ENSG00000166341	5.722772242261384e-15	8.241208160732862
ENSG00000107864	5.827357591031324e-15	8.605150885387037
ENSG00000158710	5.827357591031324e-15	8.903832818629208
ENSG00000243452	5.8803540434391474e-15	8.687194053429506
ENSG00000158716	6.302743745059295e-15	8.460112949168929
ENSG00000230979	6.302743745059295e-15	7.014729998247484
ENSG00000160753	6.574337826420463e-15	8.547934969381995
ENSG00000198088	6.694234382963228e-15	8.318869148539745
ENSG00000177283	6.9196644313354824e-15	5.381925718717212
ENSG00000255121	6.9824323178284605e-15	7.259256126076191
ENSG00000179057	7.045760939990674e-15	6.15376801628279
ENSG00000187741	7.045760939990674e-15	8.534796862103304
ENSG00000147536	7.109655227722484e-15	7.375795681657423
ENSG00000101849	7.282843423209066e-15	8.767173355057698
ENSG00000157680	7.482650119791167e-15	8.4224288965075
ENSG00000245954	7.550444682489335e-15	7.645321901121905
ENSG00000186468	7.550444682489335e-15	8.924075733608968
ENSG00000185666	7.946197153861167e-15	3.8564413390055687
ENSG00000261231	8.018126100625243e-15	6.017617592364602
ENSG00000111602	8.090696240013713e-15	8.802082489668702
ENSG00000197565	8.213086643839416e-15	7.905352520580733
ENSG00000145050	8.213086643839533e-15	8.920027150613016
ENSG00000218426	8.36236393293899e-15	8.371044123257999
ENSG00000116497	8.879514745741222e-15	8.848145014976726
ENSG00000143575	9.343762503411794e-15	8.895735652637308
ENSG00000140876	9.343762503411794e-15	5.951888829586832
ENSG00000104979	1.0010105571439363e-14	8.855249822677791
ENSG00000162878	1.0010105571439363e-14	4.980355626059523
ENSG00000011021	1.0191495490589646e-14	8.595525607042575
ENSG00000144713	1.0532489447525137e-14	8.948367231584678
ENSG00000171735	1.0627421709496033e-14	8.489726695086116
ENSG00000136149	1.0723196490681645e-14	7.913043921991052
ENSG00000173295	1.12821932251093e-14	7.504417252312637
ENSG00000158793	1.1976654332557482e-14	8.702396027122475
ENSG00000101057	1.1976654332557482e-14	8.72363130039307
ENSG00000101940	1.1976654332557482e-14	8.780311462336389
ENSG00000094804	1.1976654332557482e-14	8.612255693088102
ENSG00000221968	1.2193082168274755e-14	8.663359159682912
ENSG00000006756	1.2413360224011904e-14	6.349280200035167
ENSG00000247982	1.271317015506561e-14	8.176149526142947
ENSG00000246089	1.271317015506561e-14	7.938784382486713
ENSG00000169189	1.271317015506561e-14	8.665423026097193
ENSG00000134109	1.3494244252015998e-14	8.93217289960087
ENSG00000139641	1.406892121387686e-14	8.920027150613016
ENSG00000115977	1.406892121387686e-14	8.238968996744159
ENSG00000224858	1.406892121387686e-14	5.637526540691816
ENSG00000136383	1.432252657043822e-14	7.810151368502568
ENSG00000124143	1.432252657043822e-14	5.059522126110671
ENSG00000271147	1.432252657043822e-14	8.01107083176717
ENSG00000170502	1.479921397765561e-14	8.72999819721033
ENSG00000204852	1.4931908542955855e-14	8.741353744729432
ENSG00000142409	1.506577444121355e-14	8.679096887437602
ENSG00000144426	1.5065774441213766e-14	8.52967677098391
ENSG00000219626	1.5065774441213766e-14	7.757610382716736
ENSG00000134779	1.5474502286272823e-14	8.682609716371832
ENSG00000267401	1.627655142579314e-14	4.914996424830964
ENSG00000057468	1.6422277762057896e-14	6.479508014964746
ENSG00000205771	1.6569288516558598e-14	6.592698398443737
ENSG00000160789	1.6817190993217183e-14	8.924075733608968
ENSG00000198856	1.6817190993217183e-14	8.911929984621112
ENSG00000166295	1.6967681565388712e-14	8.886110374292846
ENSG00000148730	1.6967681565388712e-14	8.873964625304993
ENSG00000241852	1.6967681565388712e-14	7.641292860714587
ENSG00000187123	1.711949785511911e-14	5.3472501159281
ENSG00000109705	1.7845843007898074e-14	6.519889748655709
ENSG00000173153	1.7845843007898074e-14	8.837527378341429
ENSG00000160752	1.8005391593710803e-14	8.762589018000027
ENSG00000138674	1.9276155692095272e-14	8.928124316604919
ENSG00000052126	1.9448285403390308e-14	7.253523239255608
ENSG00000197603	1.973853700529421e-14	8.667943496740586
ENSG00000185483	2.009247234970728e-14	5.76547545201469
ENSG00000187479	2.009247234970728e-14	8.27797900493606
ENSG00000139219	2.009247234970728e-14	4.6941575306124195
ENSG00000012174	2.0092472349707567e-14	8.696819331773968
ENSG00000150873	2.0092472349707567e-14	3.3277858145939043
ENSG00000143768	2.0092472349707567e-14	6.817946148341267
ENSG00000153048	2.0452653987884064e-14	8.502662645542722
ENSG00000247011	2.0635120974030752e-14	2.6837895025883043
ENSG00000130340	2.1317981399712503e-14	8.517864619235691
ENSG00000074054	2.1699777436844346e-14	8.835999265988871
ENSG00000197747	2.1699777436844346e-14	8.7939853236768
ENSG00000163754	2.3021692597241332e-14	8.863346988669695
ENSG00000269696	2.357237929515963e-14	4.2846131376593
ENSG00000204673	2.3782212715722465e-14	8.783367687041503
ENSG00000100997	2.399388461996888e-14	8.797041548381916
ENSG00000159840	2.399388461996888e-14	8.600566548329361
ENSG00000120798	2.420741085045769e-14	8.720372918865868
ENSG00000204390	2.5006464806333156e-14	7.271623908643133
ENSG00000260352	2.5006464806333156e-14	5.0704524931556545
ENSG00000047346	2.5006464806333513e-14	8.936221482596823
ENSG00000226779	2.5006464806333513e-14	4.286953558088884
ENSG00000259331	2.5006464806333513e-14	2.0041993930837187
ENSG00000134243	2.5453197871509875e-14	8.79956201902531
ENSG00000135953	2.5453197871509875e-14	8.648692940051664
ENSG00000089220	2.5679501163969096e-14	8.915978567617064
ENSG00000101310	2.5679501163969096e-14	8.883589903649453
ENSG00000126768	2.5679501163969096e-14	8.737305161733481
ENSG00000157978	2.5679501163969096e-14	8.865867459313089
ENSG00000095002	2.5679501163969096e-14	8.618824746727446
ENSG00000258422	2.5907784782430744e-14	4.50811803168058
ENSG00000221817	2.6526352759879426e-14	8.425941725441731
ENSG00000223722	2.676204448542729e-14	4.958481954670237
ENSG00000151229	2.7239628968252356e-14	8.470019534168081
ENSG00000089177	2.7481557327014773e-14	8.395994382284906
ENSG00000164741	2.772560041589763e-14	8.106040985256298
ENSG00000131187	2.8892967897071164e-14	8.045640814558258
ENSG00000232519	2.914934238327946e-14	4.315115486262677
ENSG00000177888	2.958161792917016e-14	8.681081604019276
ENSG00000111859	2.9844005518972544e-14	8.895735652637308
ENSG00000175279	3.010868360328754e-14	7.128958338910027
ENSG00000250148	3.037567184473919e-14	2.412936505588609
ENSG00000008086	3.0916658280144246e-14	8.00549413641866
ENSG00000263164	3.0916658280144246e-14	3.754383944500024
ENSG00000170989	3.119069663407473e-14	6.756018895308381
ENSG00000112812	3.137471565216031e-14	8.746394686016219
ENSG00000175886	3.3569288239457356e-14	6.574839490691414
ENSG00000172687	3.386645182839362e-14	6.343033593371477
ENSG00000234684	3.559993359255532e-14	7.979642112262452
ENSG00000256594	3.655271588555421e-14	8.27331551804578
ENSG00000166428	3.6875852975029585e-14	7.8393398302765736
ENSG00000183943	3.6875852975029585e-14	8.415780693035549
ENSG00000271192	3.720180113671248e-14	5.533683379540103
ENSG00000215086	3.775136029992569e-14	4.705732447698723
ENSG00000126249	3.775136029992569e-14	8.110784153561058
ENSG00000272717	3.8084922759079346e-14	6.063696842373645
ENSG00000226200	3.8421385449347054e-14	8.226208343861977
ENSG00000107959	3.876077316522269e-14	8.860290763964581
ENSG00000271420	3.876077316522269e-14	2.549265445462766
ENSG00000115841	4.003062633388027e-14	8.380871558424543
ENSG00000255353	4.0383998172606086e-14	5.641405883568979
ENSG00000235065	4.074043952327505e-14	7.823538368608008
ENSG00000110002	4.1099976601475846e-14	8.729207995741579
ENSG00000069493	4.18284439043498e-14	8.483947842915523
ENSG00000272156	4.207407855531487e-14	5.718948607870022
ENSG00000135677	4.207407855531487e-14	8.8714441546616
ENSG00000108828	4.244519449736806e-14	8.81881257571423
ENSG00000165168	4.319711688123006e-14	8.886110374292846
ENSG00000262089	4.53994791552656e-14	5.747123123059403
ENSG00000143815	4.660979476891199e-14	8.833478795345478
ENSG00000233912	4.7712250441732375e-14	8.124053701257301
ENSG00000213513	4.813225322561918e-14	4.111183455641345
ENSG00000225156	4.813225322561918e-14	3.72865955893548
ENSG00000164346	4.855589376027414e-14	8.898256123280701
ENSG00000251680	5.0140868750081383e-14	4.158978480857237
ENSG00000183386	5.1026746459510894e-14	6.67397830764306
ENSG00000119711	5.147544289773108e-14	8.75250713542645
ENSG00000132824	5.1928021292796714e-14	8.878013208300944
ENSG00000185267	5.1928021292796714e-14	8.105795502859216
ENSG00000166025	5.238451466201601e-14	6.812811008299927
ENSG00000124098	5.362122426126218e-14	8.676040662732488
ENSG00000231193	5.4092359499010246e-14	4.846414022248192
ENSG00000124785	5.4092359499010246e-14	7.251520431022716
ENSG00000095752	5.4567567475437125e-14	6.11154918779991
ENSG00000197647	5.4567567475437125e-14	7.997692599258171
ENSG00000175806	5.553034037523485e-14	8.401571077633415
ENSG00000224032	5.6345403708057916e-14	8.817284463361672
ENSG00000122882	5.733902925519918e-14	8.750979023073892
ENSG00000189157	5.784228739230466e-14	6.199284163487942
ENSG00000207146	5.784228739230508e-14	3.85186882397762
ENSG00000157870	5.834989111308844e-14	8.36314911408818
ENSG00000107187	5.834989111308844e-14	4.813827366353435
ENSG00000115286	5.834989111308844e-14	8.776798633402159
ENSG00000130811	6.13101934443674e-14	8.900776593924094
ENSG00000118816	6.184772536809663e-14	8.940270065592774
ENSG00000260144	6.330391740662887e-14	6.058205973972899
ENSG00000176208	6.555167241948856e-14	8.253687506960352
ENSG00000249948	6.709361243622011e-14	8.622135418839592
ENSG00000180182	6.768099353637502e-14	8.807659185017213
ENSG00000164619	6.827343334433818e-14	6.705839071799389
ENSG00000104626	7.172823295928069e-14	8.420698627332857
ENSG00000087008	7.235550921626807e-14	8.350467611038605
ENSG00000165548	7.42698984477223e-14	8.402003701462661
ENSG00000179195	7.53548904515802e-14	8.899784235633259
ENSG00000068784	7.53548904515802e-14	8.6684001009697
ENSG00000162814	7.53548904515802e-14	4.482573932322949
ENSG00000246334	7.601335498650791e-14	7.8631548472661645
ENSG00000118308	7.601335498650844e-14	8.898256123280701
ENSG00000256287	7.916180271183904e-14	3.311661041313686
ENSG00000236297	7.916180271183904e-14	4.788220244509116
ENSG00000228205	7.985297859125795e-14	7.3997292678252595
ENSG00000135324	7.985297859125795e-14	3.133315071451798
ENSG00000147251	8.315776921167852e-14	8.764117130352583
ENSG00000116857	8.461496138514848e-14	8.796505794320195
ENSG00000155254	8.535294841654652e-14	8.295165695210702
ENSG00000142765	8.609726652033717e-14	8.907881401625161
ENSG00000170209	9.043725775683513e-14	7.997344679841813
ENSG00000238061	9.201983137143756e-14	6.058971958166067
ENSG00000104205	9.201983137143756e-14	8.43660609808169
ENSG00000148343	9.499228378047699e-14	8.835006907698036
ENSG00000248319	9.581921423506755e-14	2.8731219422774315
ENSG00000135116	9.6653224953903e-14	5.974600601664696
ENSG00000143498	9.74943755120629e-14	8.289203112037612
ENSG00000004975	1.0151592768554032e-13	8.731728466384972
ENSG00000241469	1.0151592768554249e-13	2.837347856457143
ENSG00000169857	1.02398686623542e-13	8.742881857081988
ENSG00000115266	1.0418691728602742e-13	7.974888032210637
ENSG00000254369	1.066190842474113e-13	4.85356025191648
ENSG00000182899	1.0847977756615188e-13	8.944318648588725
ENSG00000268041	1.1294650625779924e-13	7.642165192208186
ENSG00000120860	1.1294650625779924e-13	8.666415384388028
ENSG00000143761	1.1392694214583555e-13	8.936221482596823
ENSG00000102057	1.1392694214583555e-13	7.5589160954324806
ENSG00000140367	1.139269421458372e-13	8.863346988669695
ENSG00000261435	1.149157480133246e-13	4.9901362548478
ENSG00000251417	1.1964292381986952e-13	6.663135629983578
ENSG00000176371	1.2068050293683444e-13	8.42619617284876
ENSG00000159788	1.2068050293683444e-13	8.27186655552583
ENSG00000100206	1.227822827113823e-13	6.338129576939566
ENSG00000158458	1.2672946356936285e-13	8.405751101046917
ENSG00000236841	1.2672946356936285e-13	3.590825012647309
ENSG00000069329	1.2782745567869236e-13	8.833478795345478
ENSG00000124795	1.2893480296669696e-13	8.27599428835439
ENSG00000156650	1.2893480296669696e-13	8.841575961337382
ENSG00000153446	1.2893480296669696e-13	3.7476378887276147
ENSG00000211448	1.311778769960567e-13	7.602909199745945
ENSG00000235169	1.3307638772404572e-13	7.237950470569433
ENSG00000237991	1.3307638772404572e-13	6.524536297978634
ENSG00000230067	1.3422843851318412e-13	4.813750930603406
ENSG00000271522	1.3422843851318412e-13	3.690509908610825
ENSG00000184925	1.3539029687955627e-13	7.678011414332844
ENSG00000227252	1.365620448579093e-13	5.736379289445505
ENSG00000222222	1.3774376515654209e-13	4.1549558498304595
ENSG00000232860	1.4094440917801196e-13	6.951805728719975
ENSG00000171469	1.4216341329774991e-13	8.73325657873753
ENSG00000165912	1.4588297703298382e-13	8.040985761096053
ENSG00000170540	1.4588297703298382e-13	8.81881257571423
ENSG00000143514	1.5055927299064998e-13	8.754491852008123
ENSG00000196668	1.531717942710858e-13	7.439018124695772
ENSG00000106948	1.558288849932689e-13	8.830958324702085
ENSG00000155970	1.5717437682218827e-13	5.36794395762173
ENSG00000213293	1.594422955604634e-13	3.839928213009483
ENSG00000204131	1.6081846191619364e-13	6.330418124145251
ENSG00000134709	1.6360592967764903e-13	8.80361060202126
ENSG00000078725	1.650174266334548e-13	4.288742689211878
ENSG00000149256	1.659650705450847e-13	7.971599999291326
ENSG00000247853	1.6884022824888594e-13	6.781506909596526
ENSG00000174748	1.7176435344029963e-13	8.944318648588725
ENSG00000138286	1.7423912073885526e-13	8.662366801392077
ENSG00000234771	1.7473826528658044e-13	8.70491649776587
ENSG00000196659	1.7725515691186056e-13	8.04392453339197
ENSG00000176393	1.7725515691186056e-13	8.731728466384972
ENSG00000111450	1.7878236803944277e-13	8.62692191271935
ENSG00000267166	1.8187571033902915e-13	7.037932037736954
ENSG00000172379	1.8187571033902915e-13	8.422855231059286
ENSG00000117153	1.8187571033903044e-13	8.760068547356632
ENSG00000106018	1.8768412590653098e-13	6.697371800857997
ENSG00000170832	1.8929964643739766e-13	8.534796862103304
ENSG00000105649	1.9092883900146076e-13	7.620142291856883
ENSG00000116885	1.9092883900146076e-13	7.353242552116065
ENSG00000124357	1.9422869579593693e-13	8.85120123968184
ENSG00000259560	1.9422869579593693e-13	5.7065947261208105
ENSG00000105339	1.9702136372567617e-13	8.93217289960087
ENSG00000272129	2.0042471878647677e-13	6.140386557530292
ENSG00000270681	2.0214800806054106e-13	7.1698035316148285
ENSG00000140688	2.0214800806054247e-13	8.853721710325235
ENSG00000204104	2.0214800806054247e-13	8.420750917917804
ENSG00000162836	2.0388586481831537e-13	8.678561133375881
ENSG00000126267	2.0388586481831537e-13	8.884582261940288
ENSG00000136710	2.0388586481831537e-13	8.659310576686961
ENSG00000213096	2.0859229134456578e-13	7.9844129427584525
ENSG00000094975	2.103846046208703e-13	8.891687069641355
ENSG00000068394	2.121920583595402e-13	8.571769863128589
ENSG00000169242	2.1401477818928928e-13	6.556499484923118
ENSG00000214226	2.177065237594702e-13	7.810633404068966
ENSG00000134138	2.2083075201229557e-13	6.991115959136669
ENSG00000272476	2.2463805547241963e-13	7.281759509712031
ENSG00000137747	2.3047032373033856e-13	5.660581198703344
ENSG00000096093	2.357793797226048e-13	8.682609716371832
ENSG00000181192	2.357793797226048e-13	8.817284463361672
ENSG00000269988	2.3780112188276936e-13	5.153722715613763
ENSG00000255516	2.4189587378813754e-13	3.3340854124984647
ENSG00000187151	2.4189587378813926e-13	4.664031734725545
ENSG00000170890	2.4189587378813926e-13	3.8283008301669925
ENSG00000166946	2.432761352934509e-13	8.895735652637308
ENSG00000144354	2.5172180074921025e-13	5.5652055265769915
ENSG00000143554	2.538778611226167e-13	8.774278162758765
ENSG00000140563	2.5971651483873084e-13	8.891687069641355
ENSG00000079616	2.5971651483873084e-13	8.7939853236768
ENSG00000184575	2.6193987577192917e-13	8.891687069641355
ENSG00000111540	2.641819467610924e-13	8.57454478117901
ENSG00000166200	2.6644288243988484e-13	8.886110374292846
ENSG00000139116	2.6872283869587245e-13	8.754035247779008
ENSG00000167779	2.6872283869587245e-13	5.810123791645002
ENSG00000142327	2.6872283869587245e-13	8.8714441546616
ENSG00000166483	2.6872283869587245e-13	8.495839144496347
ENSG00000167992	2.687228386958782e-13	7.2512583208422665
ENSG00000237212	2.7102197268047e-13	5.405758000886027
ENSG00000184939	2.725654611458609e-13	8.498816219368857
ENSG00000184863	2.772479633113293e-13	8.924075733608968
ENSG00000136636	2.772479633113323e-13	8.843104073689938
ENSG00000188878	2.8442036475588806e-13	8.08894240982421
ENSG00000233217	2.8442036475588806e-13	4.085136610554904
ENSG00000083845	2.8442036475588806e-13	8.944318648588725
ENSG00000130939	2.8930298381754953e-13	8.80513871437382
ENSG00000226029	2.9343470305579237e-13	6.2825262025481035
ENSG00000151117	2.9846939005749457e-13	7.836009281407424
ENSG00000231028	2.984693900574988e-13	5.5956760577047815
ENSG00000063660	3.010184825823551e-13	7.3608510342192774
ENSG00000143862	3.010184825823551e-13	8.700332160708196
ENSG00000197256	3.035889739799688e-13	8.51381603623974
ENSG00000101888	3.1320005461948525e-13	8.591020419817509
ENSG00000257543	3.1587276312245217e-13	5.916442149126742
ENSG00000161031	3.2128561749017564e-13	5.109558759313286
ENSG00000213609	3.2128561749017796e-13	6.5627160764366455
ENSG00000232453	3.2586589802988536e-13	6.550787110907349
ENSG00000260660	3.286448129921674e-13	6.419580897060565
ENSG00000118162	3.314470200566005e-13	8.346339878210047
ENSG00000175505	3.314470200566052e-13	7.359604562689779
ENSG00000003393	3.314470200566052e-13	8.69376310706885
ENSG00000176108	3.342727109320543e-13	8.06762798672101
ENSG00000226086	3.371220788752304e-13	5.414180226384933
ENSG00000143222	3.3712207887523516e-13	8.86991604230904
ENSG00000134508	3.3712207887523516e-13	8.493037367198262
ENSG00000241324	3.477754971233605e-13	6.835131540047928
ENSG00000013016	3.47775497123363e-13	8.684594432953505
ENSG00000255438	3.5372522391171553e-13	6.355374797558372
ENSG00000246523	3.5673749423338364e-13	4.705634189890705
ENSG00000248458	3.597749760086151e-13	4.733576535574747
ENSG00000135775	3.648940345930029e-13	8.7939853236768
ENSG00000121406	3.648940345930029e-13	8.239144294318582
ENSG00000110092	3.690407703669116e-13	8.806131072664654
ENSG00000178852	3.742893755206057e-13	8.340719325704665
ENSG00000205659	3.742893755206057e-13	8.66137444310124
ENSG00000178026	3.742893755206057e-13	7.259331390022339
ENSG00000260855	3.926893866543097e-13	4.261577128079507
ENSG00000165689	3.960274884300839e-13	8.833478795345478
ENSG00000181191	3.960274884300895e-13	8.646708223469991
ENSG00000268584	4.0850752759740233e-13	6.4735126292102665
ENSG00000213523	4.1547692039648297e-13	8.769693825701092
ENSG00000261786	4.1547692039648297e-13	8.744664416841577
ENSG00000184164	4.1547692039648595e-13	8.910401872268555
ENSG00000102007	4.225631454759254e-13	8.899784235633259
ENSG00000231711	4.2615066973787987e-13	7.4374788164793095
ENSG00000205078	4.2615066973787987e-13	7.614363773854657
ENSG00000117593	4.321965122166543e-13	8.741889498791155
ENSG00000206077	4.5084436037198464e-13	7.911887709454721
ENSG00000105676	4.5084436037198464e-13	8.764117130352583
ENSG00000206561	4.572343132131693e-13	8.25760464953875
ENSG00000143156	4.572343132131725e-13	7.964062684172975
ENSG00000100360	4.689612983935843e-13	8.687194053429506
ENSG00000065320	4.729355958966255e-13	4.340079119814316
ENSG00000197265	4.729355958966255e-13	8.710949797343494
ENSG00000143368	4.836962652371405e-13	8.801090131377867
ENSG00000140400	4.836962652371405e-13	8.915978567617064
ENSG00000254966	4.877932465796669e-13	4.996772158688604
ENSG00000151414	4.877932465796669e-13	8.842568319628215
ENSG00000143553	4.919243275662769e-13	8.677568775085046
ENSG00000119969	4.960897868233319e-13	8.320651708299332
ENSG00000259959	4.960897868233319e-13	8.32217982065189
ENSG00000151640	5.045249658349327e-13	5.497005022999333
ENSG00000156222	5.159914670821972e-13	3.561610600760913
ENSG00000147408	5.247590431013712e-13	8.883589903649453
ENSG00000089280	5.247590431013712e-13	8.93217289960087
ENSG00000095303	5.247590431013787e-13	8.167308894686958
ENSG00000069275	5.291975678433368e-13	8.853721710325235
ENSG00000234174	5.45790056196204e-13	4.640076284536448
ENSG00000147454	5.504033202933492e-13	8.708429326700099
ENSG00000082293	5.550548980578592e-13	4.86480883839907
ENSG00000163382	5.597451018460057e-13	8.8714441546616
ENSG00000222020	5.644742465111197e-13	7.323254361703224
ENSG00000146263	5.77278098196853e-13	8.522448956293365
ENSG00000145063	5.821527607059543e-13	3.0866962837819556
ENSG00000103174	5.821527607059543e-13	8.486213866151887
ENSG00000225855	5.87067867003329e-13	8.269750398526606
ENSG00000116918	6.054412938160691e-13	8.699796406646474
ENSG00000106004	6.105495356208809e-13	6.755127458418254
ENSG00000150867	6.208933999036413e-13	8.833478795345478
ENSG00000123975	6.208933999036413e-13	8.71301366375777
ENSG00000186187	6.349534951992409e-13	7.528854512882619
ENSG00000215595	6.457034285113327e-13	6.221135824825401
ENSG00000119737	6.511452574243488e-13	7.30648108683756
ENSG00000156170	6.511452574243488e-13	8.662366801392077
ENSG00000123570	6.511452574243488e-13	6.956896502615626
ENSG00000249353	6.566321446095173e-13	7.81242883506786
ENSG00000032389	6.56632144609522e-13	8.63249860806786
ENSG00000055070	6.677425614709605e-13	8.745938081787106
ENSG00000173166	6.714869227577786e-13	7.79753647821466
ENSG00000250519	6.828442271788516e-13	4.98880425688036
ENSG00000147799	6.828442271788516e-13	7.530607304838136
ENSG00000259436	6.885934478306879e-13	8.105391189215046
ENSG00000237595	6.885934478306879e-13	6.382894461207376
ENSG00000171119	6.885934478306879e-13	5.792943154490935
ENSG00000176978	6.943902238051706e-13	8.936221482596823
ENSG00000139160	7.160582036376951e-13	7.81862598889098
ENSG00000213402	7.220820591664689e-13	8.68087944719719
ENSG00000147852	7.220820591664689e-13	7.0279766678534
ENSG00000165506	7.220820591664689e-13	8.779319104045552
ENSG00000196998	7.220820591664689e-13	8.825381629353576
ENSG00000237840	7.281556988082604e-13	6.518402332826197
ENSG00000078674	7.281556988082604e-13	8.861818876317137
ENSG00000130734	7.281556988082655e-13	8.551983552377946
ENSG00000188559	7.404539488831693e-13	8.611263334797266
ENSG00000223387	7.508582020321963e-13	4.2980889016372865
ENSG00000137575	7.635330311397168e-13	8.830958324702085
ENSG00000152409	7.635330311397222e-13	8.902304706276652
ENSG00000198794	7.635330311397222e-13	8.924075733608968
ENSG00000137070	7.699490408880713e-13	8.593005136399182
ENSG00000109466	7.764180139089483e-13	8.548268566621632
ENSG00000074695	7.807602983799317e-13	8.936221482596823
ENSG00000170915	7.93930814102496e-13	6.985372234864609
ENSG00000164620	8.140968503329231e-13	8.51613435006105
ENSG00000267868	8.140968503329231e-13	3.415737097078009
ENSG00000166411	8.394285766011764e-13	8.78084721639811
ENSG00000227838	8.394285766011764e-13	3.1254146241538057
ENSG00000167797	8.464705926146173e-13	8.86991604230904
ENSG00000203832	8.464705926146173e-13	8.147019243702537
ENSG00000272562	8.464705926146173e-13	5.377450417237821
ENSG00000229727	8.535706392277854e-13	5.297123611772582
ENSG00000156976	8.801082516057535e-13	8.948367231584678
ENSG00000174255	8.949232342444177e-13	3.9073465152214086
ENSG00000095585	9.099831420144352e-13	8.810179655660605
ENSG00000110080	9.099831420144352e-13	7.688732181200617
ENSG00000235269	9.099831420144385e-13	3.3745300366074953
ENSG00000227630	9.176061818860352e-13	2.8673281801422275
ENSG00000089876	9.382423261783474e-13	8.67451255037993
ENSG00000203705	9.620032228326658e-13	8.700867914769919
ENSG00000164904	9.7005412167079e-13	8.421893142445779
ENSG00000242615	9.700541216708002e-13	5.464445762350515
ENSG00000088833	9.781711997167964e-13	8.837527378341429
ENSG00000249734	9.836196147395808e-13	3.1350728676080033
ENSG00000224545	1.000144356878057e-12	2.924219873036436
ENSG00000100221	1.0085086911829774e-12	8.845624544333333
ENSG00000136731	1.0169417321232385e-12	8.911929984621112
ENSG00000078098	1.025444033475613e-12	6.054960682357164
ENSG00000166484	1.0484597022335946e-12	8.398058248699186
ENSG00000204186	1.066053735588939e-12	8.792992965385965
ENSG00000183617	1.0660537355889503e-12	8.749450910721334
ENSG00000232648	1.0749591859314887e-12	5.0404601766940615
ENSG00000258847	1.074959185931504e-12	3.890070876054929
ENSG00000132640	1.1552641977949904e-12	8.882061791296895
ENSG00000076258	1.1713695100479232e-12	7.99427002931711
ENSG00000239183	1.181138339558784e-12	6.002970077269525
ENSG00000231738	1.190987179344485e-12	5.32926435468621
ENSG00000226237	1.231195576170047e-12	7.122794599271937
ENSG00000164924	1.2483398990442211e-12	8.93217289960087
ENSG00000186275	1.2692228075252283e-12	8.22575173963286
ENSG00000112218	1.2692228075252283e-12	8.161535597096645
ENSG00000260618	1.2762597324164579e-12	8.423421254798336
ENSG00000198814	1.2797925506656795e-12	8.151858028167238
ENSG00000165804	1.2797925506656795e-12	8.232039486617515
ENSG00000138780	1.3084030222173732e-12	8.430982666728518
ENSG00000117697	1.3192931236159482e-12	8.659846330748683
ENSG00000272264	1.3192931236159482e-12	6.757889836055773
ENSG00000141556	1.3413410744850938e-12	8.783367687041503
ENSG00000205683	1.3637508091892776e-12	7.506259439659096
ENSG00000154478	1.371302120965987e-12	2.108491275205061
ENSG00000233379	1.3942033078385484e-12	5.098755004666676
ENSG00000270110	1.4174800084620715e-12	5.50069158500997
ENSG00000248757	1.4371684640341007e-12	3.7231090670265483
ENSG00000119403	1.4491101939229472e-12	8.623409083785122
ENSG00000176834	1.4732867444971396e-12	7.003955489857351
ENSG00000244038	1.4732867444971396e-12	8.93217289960087
ENSG00000142039	1.47328674449715e-12	8.732264220446693
ENSG00000175697	1.4855231310882388e-12	5.399900837061532
ENSG00000075568	1.4855231310882388e-12	8.891687069641355
ENSG00000259768	1.4855231310882388e-12	5.230574738743116
ENSG00000272994	1.4855231310882388e-12	8.45076897747916
ENSG00000162819	1.5186435535167302e-12	8.767173355057698
ENSG00000070886	1.5439587507114227e-12	5.772269184648981
ENSG00000204666	1.5567713006594253e-12	5.038255728850543
ENSG00000205143	1.5696882533688863e-12	5.1595804149438464
ENSG00000102387	1.5827104433301274e-12	6.1361818737310605
ENSG00000129691	1.582710443330161e-12	8.646708223469991
ENSG00000179029	1.6046502410716659e-12	8.554301866199255
ENSG00000103160	1.6179571932939528e-12	8.586233925937751
ENSG00000141401	1.6313724988607037e-12	8.300258927082435
ENSG00000254754	1.6313724988607152e-12	2.703148668800389
ENSG00000248544	1.6313724988607152e-12	6.31508221323442
ENSG00000143401	1.6448970231914555e-12	8.863346988669695
ENSG00000134318	1.6585316384778316e-12	8.769693825701092
ENSG00000143436	1.7379167751943904e-12	8.62340908378512
ENSG00000139239	1.8210300478147197e-12	8.204639473351747
ENSG00000252612	1.8210300478147197e-12	5.0656889061872565
ENSG00000166913	1.836096904900619e-12	8.903832818629208
ENSG00000146904	1.908043056087447e-12	5.416275659637364
ENSG00000248866	1.9238164920360062e-12	7.739398920323315
ENSG00000026103	1.9397179486424623e-12	7.782809534570394
ENSG00000127184	1.9557484449646826e-12	8.928124316604919
ENSG00000035403	2.032294012315483e-12	8.520666396533779
ENSG00000168807	2.049075369583554e-12	8.31515416278343
ENSG00000164334	2.0490753695835613e-12	3.978334706453782
ENSG00000230202	2.065992766313766e-12	8.549006477505436
ENSG00000106571	2.129204683553875e-12	7.262547178484958
ENSG00000100316	2.129204683553875e-12	8.948367231584678
ENSG00000179588	2.1644803339859634e-12	8.276319452165952
ENSG00000143811	2.1823327103404196e-12	8.827902099996969
ENSG00000267623	2.182332710340466e-12	4.975993421566845
ENSG00000150433	2.230648856376499e-12	8.684137828724392
ENSG00000171443	2.249036884125685e-12	8.449697469355717
ENSG00000102886	2.267573714004656e-12	6.688735234471408
ENSG00000104687	2.3240888709544024e-12	8.761596659709188
ENSG00000226869	2.343232810060367e-12	3.545320924765253
ENSG00000116584	2.356081359948497e-12	8.928124316604919
ENSG00000259362	2.3754839785587008e-12	4.266630406474589
ENSG00000068438	2.395043447120492e-12	8.82385351700102
ENSG00000177383	2.4147610090163396e-12	8.826909741706134
ENSG00000143537	2.4346379172824144e-12	8.769158071639371
ENSG00000196372	2.4748748337805544e-12	7.333511628554567
ENSG00000138279	2.5295411041185613e-12	8.863346988669695
ENSG00000119900	2.571317082694379e-12	8.821333046357623
ENSG00000143303	2.5924583296974196e-12	8.79047249474257
ENSG00000105698	2.6280735665709267e-12	8.887638486645404
ENSG00000255224	2.649672809853467e-12	6.4838338726083515
ENSG00000244313	2.6496728098535047e-12	8.562144584784127
ENSG00000166224	2.693395410811219e-12	8.66137444310124
ENSG00000260063	2.693395410811219e-12	6.267729215803584
ENSG00000260296	2.693395410811219e-12	7.303503677796685
ENSG00000230124	2.737826073101851e-12	8.225672589800254
ENSG00000132704	2.737826073101851e-12	8.890158957288799
ENSG00000072778	2.798187839627101e-12	8.940270065592774
ENSG00000149823	2.8211587072810507e-12	8.887638486645404
ENSG00000160972	2.8676571722822095e-12	8.350265454216519
ENSG00000117090	2.914907748576116e-12	8.891687069641355
ENSG00000235052	3.0035269112798844e-12	5.264423258957255
ENSG00000137478	3.0446775572762334e-12	8.899784235633259
ENSG00000157110	3.0779960990631935e-12	7.384644746541487
ENSG00000223797	3.1714785423456415e-12	7.5857873371271864
ENSG00000241644	3.1714785423456415e-12	6.391829849146631
ENSG00000116984	3.1974537857587255e-12	8.845624544333333
ENSG00000239268	3.2412106621201937e-12	4.5298983853321975
ENSG00000150625	3.294495267787234e-12	6.382122391917174
ENSG00000137337	3.321459068896028e-12	8.827902099996969
ENSG00000101439	3.321459068896028e-12	8.906353289272603
ENSG00000149679	3.348639454501874e-12	8.407683527043647
ENSG00000254650	3.3760381301305885e-12	5.644147956937926
ENSG00000268496	3.4501815732611188e-12	3.904865219365201
ENSG00000238045	3.4783954509498077e-12	6.386453166469595
ENSG00000184258	3.5355042615905937e-12	4.157077810025921
ENSG00000168556	3.5355042615905937e-12	8.478652454221706
ENSG00000262155	3.6228970426805095e-12	4.670343169449794
ENSG00000185100	3.6228970426805095e-12	6.840584367932101
ENSG00000142408	3.6228970426805095e-12	3.759443625523981
ENSG00000140464	3.672361142685032e-12	8.861818876317137
ENSG00000166455	3.702357134634371e-12	5.789485772366994
ENSG00000086730	3.702357134634371e-12	8.798569660734474
ENSG00000111707	3.702357134634371e-12	8.822861158710182
ENSG00000245017	3.702357134634371e-12	6.100831110029043
ENSG00000250132	3.732593564075619e-12	6.86256997230225
ENSG00000101945	3.732593564075619e-12	8.102230383340041
ENSG00000273301	3.732593564075671e-12	6.310161289257085
ENSG00000131759	3.7630723202570495e-12	8.697811690064801
ENSG00000154227	3.876931923699297e-12	5.223371586106182
ENSG00000139722	3.908566948068613e-12	8.93217289960087
ENSG00000136044	3.908566948068613e-12	8.768701467410256
ENSG00000116791	3.908566948068613e-12	8.726151771036463
ENSG00000129474	3.908566948068668e-12	6.607267061723695
ENSG00000272864	4.059578681964486e-12	3.5836448558408143
ENSG00000155660	4.092675668032641e-12	8.93217289960087
ENSG00000131153	4.1260374348622795e-12	8.00715368918877
ENSG00000110700	4.1260374348622795e-12	8.936221482596823
ENSG00000233220	4.1596660587916224e-12	5.131673711873572
ENSG00000085465	4.1596660587916224e-12	8.105997659681302
ENSG00000107863	4.285288109634395e-12	8.826909741706134
ENSG00000272143	4.355370802177061e-12	5.1529844142722645
ENSG00000176236	4.355370802177061e-12	6.110672163434987
ENSG00000147144	4.355370802177061e-12	8.514351790301463
ENSG00000156535	4.390832724794543e-12	6.9582530481946545
ENSG00000101294	4.462608731060711e-12	8.93217289960087
ENSG00000233560	4.462608731060711e-12	5.116314820091337
ENSG00000237316	4.5233006101763175e-12	2.450877979960537
ENSG00000236914	4.560103776010277e-12	5.519775365396834
ENSG00000154370	4.597200755586166e-12	8.523977068645921
ENSG00000117625	4.597200755586166e-12	8.828894458287806
ENSG00000169016	4.634593847885423e-12	8.648692940051664
ENSG00000261949	4.735774096682144e-12	2.9207205923096287
ENSG00000162616	4.774272890686142e-12	8.579129118236684
ENSG00000177576	4.774272890686142e-12	6.303247395268887
ENSG00000146463	4.813078760960983e-12	8.80361060202126
ENSG00000234380	4.891621350784256e-12	5.296580540720997
ENSG00000118960	4.891621350784256e-12	8.577803162706212
ENSG00000205022	5.0388959393414534e-12	6.842932049826852
ENSG00000136521	5.0388959393414534e-12	8.8714441546616
ENSG00000114023	5.079811225921625e-12	8.753499493717287
ENSG00000188906	5.079811225921625e-12	8.80361060202126
ENSG00000273230	5.1626222131669e-12	7.590038076945223
ENSG00000213062	5.1626222131669185e-12	7.043957638583683
ENSG00000124116	5.1626222131669185e-12	3.835808235331766
ENSG00000272663	5.246757482639772e-12	5.205056331049525
ENSG00000124422	5.317896772865304e-12	8.898256123280701
ENSG00000149657	5.361033747928937e-12	8.700867914769919
ENSG00000132589	5.404514017093455e-12	8.867395571665647
ENSG00000139537	5.448340257695768e-12	7.59699301840915
ENSG00000197180	5.522160154052837e-12	6.830605782852662
ENSG00000076685	5.537041464898212e-12	8.699339802417361
ENSG00000132196	5.612040270821789e-12	8.510505364127596
ENSG00000187446	5.6575170497510625e-12	8.863346988669695
ENSG00000196182	5.7495580247465124e-12	8.849673127329284
ENSG00000188613	5.874568042847615e-12	8.149756193344736
ENSG00000094916	5.874568042847615e-12	8.81323588036572
ENSG00000080031	5.874568042847698e-12	4.273917291330042
ENSG00000165006	5.9221311009387835e-12	8.791464853033405
ENSG00000173698	5.9700719392384636e-12	4.218984686369973
ENSG00000102001	6.01839349806058e-12	7.379680076239515
ENSG00000150938	6.01839349806058e-12	7.782288102685393
ENSG00000232093	6.01839349806058e-12	5.790540720274087
ENSG00000073060	6.116190650676124e-12	8.741353744729432
ENSG00000205763	6.198877945205373e-12	7.183947316855975
ENSG00000157216	6.198877945205373e-12	8.840047848984822
ENSG00000105722	6.299551344774511e-12	8.689714524072901
ENSG00000196576	6.299551344774511e-12	8.883589903649453
ENSG00000167619	6.299551344774511e-12	6.3924517784675725
ENSG00000250220	6.350487852775065e-12	5.78517507455198
ENSG00000187535	6.453576067071682e-12	8.584372216345557
ENSG00000147437	6.453576067071682e-12	6.251765671333989
ENSG00000235501	6.453576067071682e-12	5.846569438032421
ENSG00000101353	6.540735614933668e-12	7.9440686620199665
ENSG00000272016	6.700542440681669e-12	6.717459632221104
ENSG00000180815	6.754657839298527e-12	5.264203420315131
ENSG00000159346	6.754657839298527e-12	8.906353289272603
ENSG00000244398	6.754657839298647e-12	8.37835108778115
ENSG00000188636	6.8092019499531625e-12	8.123300795326474
ENSG00000238001	6.956774224613676e-12	2.928498267617895
ENSG00000181418	7.0129189428525765e-12	7.478349083325989
ENSG00000143374	7.0129189428526015e-12	8.705908856056706
ENSG00000126733	7.069508120243619e-12	3.8545394510433875
ENSG00000273314	7.069508120243619e-12	6.763128684401202
ENSG00000079974	7.069508120243619e-12	8.538309691037535
ENSG00000140297	7.0695081202436694e-12	6.120748635856542
ENSG00000162620	7.339569684412403e-12	7.72078724792859
ENSG00000253704	7.339569684412403e-12	5.370540021253513
ENSG00000257261	7.398743353418275e-12	7.839554524169597
ENSG00000236796	7.398743353418432e-12	5.369210545552056
ENSG00000249167	7.398743353418432e-12	3.5405380739067662
ENSG00000250889	7.458384963539784e-12	5.4583210176862265
ENSG00000167747	7.458384963539784e-12	8.801090131377867
ENSG00000125817	7.579086536336368e-12	8.717062246753724
ENSG00000229901	7.640153832526484e-12	1.6583723074802303
ENSG00000267768	7.681133249109895e-12	2.8632169952995437
ENSG00000140988	7.743006967030517e-12	8.940270065592774
ENSG00000162373	7.80536953686889e-12	6.579297306455
ENSG00000104921	7.80536953686889e-12	8.073123074260831
ENSG00000169255	7.86822474250879e-12	6.624806576078659
ENSG00000205339	7.86822474250879e-12	8.915978567617064
ENSG00000073150	7.931576396489882e-12	6.178833428607601
ENSG00000170043	7.974088532908629e-12	8.699339802417361
ENSG00000170049	7.995428340220401e-12	6.485029504490321
ENSG00000258118	8.038276151606747e-12	2.754888035256013
ENSG00000103404	8.10297052713289e-12	8.498614062546771
ENSG00000130669	8.300133537571409e-12	8.385174588827525
ENSG00000155130	8.300133537571467e-12	8.920027150613016
ENSG00000268592	8.366894432473075e-12	4.413413064766103
ENSG00000237301	8.366894432473075e-12	5.238077671292799
ENSG00000164258	8.366894432473135e-12	8.76510948864342
ENSG00000214097	8.434181980179123e-12	5.071184349559196
ENSG00000003096	8.434181980179123e-12	4.651323858233135
ENSG00000145287	8.434181980179123e-12	8.825381629353576
ENSG00000135913	8.685474900324663e-12	8.466427555401244
ENSG00000095059	8.755274474488005e-12	8.865867459313089
ENSG00000183128	8.755274474488005e-12	4.603055924172319
ENSG00000049319	8.825624174994997e-12	5.306276047978455
ENSG00000043039	8.872831697212893e-12	6.754255009571356
ENSG00000067704	9.015945285418037e-12	8.895735652637308
ENSG00000180592	9.088348698914333e-12	5.022647796386935
ENSG00000099385	9.088348698914398e-12	8.029583477572285
ENSG00000047365	9.088348698914398e-12	8.63043474165358
ENSG00000198625	9.088348698914398e-12	8.903832818629208
ENSG00000183688	9.161322335939383e-12	8.7720121395224
ENSG00000072501	9.16132233593945e-12	8.848145014976726
ENSG00000123684	9.23487059557874e-12	8.418836917740663
ENSG00000097046	9.23487059557874e-12	8.291319269036837
ENSG00000140694	9.23487059557874e-12	8.785888157684896
ENSG00000008869	9.23487059557874e-12	8.84715265668589
ENSG00000169071	9.23487059557887e-12	8.485142358028442
ENSG00000197992	9.30899791011739e-12	4.464010865880625
ENSG00000107902	9.30899791011739e-12	8.398391845938821
ENSG00000236206	9.30899791011739e-12	4.171465101189886
ENSG00000259495	9.308997910117456e-12	6.495925851373973
ENSG00000117519	9.383708745284256e-12	8.035850340761268
ENSG00000186814	9.509535752406433e-12	8.673520192089095
ENSG00000226957	9.585824732040655e-12	2.8799745993126944
ENSG00000198108	9.585824732040655e-12	8.722103188040512
ENSG00000184634	9.662713896781388e-12	8.839055490693989
ENSG00000105997	9.662713896781388e-12	5.3882202388837666
ENSG00000177600	9.662713896781388e-12	8.940270065592774
ENSG00000131089	9.870721191835328e-12	8.756555718422403
ENSG00000138796	9.897028927129064e-12	8.701860273060754
ENSG00000102882	9.949850871478305e-12	8.77122193805365
ENSG00000135632	9.949850871478305e-12	8.734248937028365
ENSG00000165215	1.010998122809142e-11	5.9909364356522
ENSG00000168028	1.01099812280916e-11	8.944318648588725
ENSG00000166104	1.0190991521146374e-11	5.695174151666502
ENSG00000242732	1.0190991521146555e-11	7.957598211703518
ENSG00000099814	1.0354926649147381e-11	8.739825632376874
ENSG00000135776	1.0410144302582722e-11	8.71805460504456
ENSG00000078369	1.0577535698628169e-11	8.903832818629208
ENSG00000174132	1.0577535698628243e-11	8.87549273765755
ENSG00000196867	1.0662218469937838e-11	5.777598860001829
ENSG00000102780	1.0662218469937838e-11	7.541634591941476
ENSG00000177380	1.0662218469937838e-11	8.715534134401166
ENSG00000163931	1.0662218469937838e-11	8.899784235633259
ENSG00000140374	1.0747566042117606e-11	8.862811234607975
ENSG00000132781	1.0747566042117683e-11	8.52265111311545
ENSG00000223802	1.0833583526809727e-11	3.5880872068227903
ENSG00000262703	1.0833583526809803e-11	3.755453525520146
ENSG00000155592	1.0833583526809803e-11	8.138386323648913
ENSG00000177189	1.0920276074099869e-11	8.826909741706134
ENSG00000182319	1.0920276074099869e-11	7.043650722479105
ENSG00000237214	1.1066277902739602e-11	6.997498327365342
ENSG00000260359	1.115479609055783e-11	8.80361060202126
ENSG00000204361	1.115479609055783e-11	4.255663088701037
ENSG00000163517	1.1154796090557988e-11	7.847299667102274
ENSG00000105467	1.1244008558105879e-11	5.214819440924154
ENSG00000018699	1.1333920638634927e-11	8.594989852980854
ENSG00000267127	1.1333920638634927e-11	5.192548007188471
ENSG00000178607	1.1333920638634927e-11	8.936221482596823
ENSG00000165661	1.1424537705466872e-11	8.895735652637308
ENSG00000246095	1.1669671116428036e-11	6.299227315433337
ENSG00000069712	1.1669671116428036e-11	7.098992569933615
ENSG00000248300	1.1762919760283009e-11	2.38114747423226
ENSG00000101199	1.1856899004447527e-11	8.899784235633259
ENSG00000040487	1.1856899004447527e-11	8.401500361228882
ENSG00000168268	1.1951614454920874e-11	8.915978567617064
ENSG00000145626	1.201516987950417e-11	3.670000743207442
ENSG00000152582	1.2047071759772145e-11	8.787416270037454
ENSG00000165322	1.2143276609448093e-11	8.760068547356632
ENSG00000249258	1.2240234737084437e-11	2.7561357881041917
ENSG00000268061	1.2305294827232344e-11	7.543538824165088
ENSG00000213625	1.240352127537458e-11	8.883589903649453
ENSG00000214274	1.2502516500924829e-11	7.764545781592028
ENSG00000143793	1.2502516500924829e-11	8.46543519711041
ENSG00000158062	1.2602286396236038e-11	8.660838689039519
ENSG00000047597	1.2702836897829089e-11	8.72363130039307
ENSG00000271780	1.2804173986714492e-11	6.9517043605662465
ENSG00000077235	1.3078297730845964e-11	8.83195068299292
ENSG00000125755	1.3393568682745242e-11	8.911929984621112
ENSG00000228160	1.3464634465046394e-11	2.371844306521402
ENSG00000130511	1.350030587812969e-11	8.685665941076948
ENSG00000131791	1.3680057586108196e-11	8.636090586834696
ENSG00000267373	1.3898859217887641e-11	4.220450264958137
ENSG00000272667	1.3898859217887641e-11	6.617613962737229
ENSG00000179397	1.3898859217887641e-11	7.207037628369434
ENSG00000134153	1.4009543156222384e-11	8.907881401625161
ENSG00000253347	1.4009543156222384e-11	3.5462017704630693
ENSG00000269934	1.412109123626869e-11	4.866395969463858
ENSG00000149926	1.412109123626869e-11	5.1396005171928545
ENSG00000143674	1.4233510064283185e-11	8.523643471406286
ENSG00000213621	1.4422827872683471e-11	5.229642898341193
ENSG00000147121	1.465327026198447e-11	8.328696583706291
ENSG00000123130	1.465327026198447e-11	8.650221052404223
ENSG00000233791	1.4769841390720762e-11	6.825953425465843
ENSG00000227373	1.4769841390720762e-11	5.511843484555968
ENSG00000111452	1.4769841390720762e-11	7.011386222829578
ENSG00000158089	1.48873216463679e-11	6.133189266401616
ENSG00000244247	1.5325973421571383e-11	3.62370172301806
ENSG00000231473	1.5325973421571383e-11	5.817280005551909
ENSG00000110697	1.5325973421571383e-11	8.749450910721334
ENSG00000141905	1.544778890488214e-11	8.773742408697043
ENSG00000125818	1.5570553546762227e-11	8.839055490693989
ENSG00000118307	1.5570553546762227e-11	5.595938592559753
ENSG00000198873	1.615621941973217e-11	8.782375328750668
ENSG00000139719	1.6284501001955327e-11	8.280903789223624
ENSG00000270673	1.6284501001955327e-11	6.931054253094526
ENSG00000155903	1.641378104902186e-11	8.853721710325235
ENSG00000115539	1.641378104902215e-11	8.566193167780078
ENSG00000158828	1.654406716969354e-11	8.52058724670117
ENSG00000236830	1.6675367029420438e-11	4.362332876959101
ENSG00000083067	1.6896473883278678e-11	6.720260440546114
ENSG00000273388	1.6896473883278678e-11	3.943339980207678
ENSG00000175591	1.6896473883278678e-11	7.641620786961985
ENSG00000198276	1.7030514958260406e-11	8.817284463361672
ENSG00000234361	1.7301732055951623e-11	2.267454543841764
ENSG00000243224	1.7438924008724283e-11	6.480458038671952
ENSG00000021826	1.7438924008724406e-11	7.992449501149299
ENSG00000117407	1.7530977211796893e-11	8.22427591786525
ENSG00000235663	1.7669950871169492e-11	5.06912442897308
ENSG00000251669	1.781000440888277e-11	7.350323656577149
ENSG00000146276	1.7951146039764523e-11	5.771779384310354
ENSG00000257241	1.809338403973517e-11	3.2094861858102566
ENSG00000249453	1.809338403973517e-11	5.626106879461826
ENSG00000143412	1.809338403973517e-11	8.217209412740774
ENSG00000144485	1.8236726746251236e-11	7.7901772231065625
ENSG00000114698	1.8381182558753643e-11	6.022785521365481
ENSG00000206549	1.847810900208932e-11	6.4019879083390565
ENSG00000114013	1.862443882643293e-11	8.643449841942791
ENSG00000173442	1.862443882643293e-11	8.93217289960087
ENSG00000187091	1.8920514538559148e-11	8.590484665755788
ENSG00000099994	1.8920514538559484e-11	6.948302912520158
ENSG00000261438	1.9070277751618885e-11	3.430972229882357
ENSG00000255992	1.9070277751618885e-11	5.472379928219098
ENSG00000239552	1.9221202860173333e-11	3.203056559751616
ENSG00000101412	1.937329868853247e-11	8.559088360079013
ENSG00000182749	1.9784678899050472e-11	8.012546653534782
ENSG00000144895	1.9784678899050754e-11	8.895735652637308
ENSG00000231084	1.9941143927413737e-11	6.961566551124853
ENSG00000138036	2.0098821729631573e-11	8.39029467994692
ENSG00000230280	2.025772150758552e-11	5.911844522209429
ENSG00000271430	2.025772150758552e-11	8.398594002760907
ENSG00000235159	2.025772150758552e-11	4.7741839922398945
ENSG00000259420	2.068749906920478e-11	3.585462176775169
ENSG00000185615	2.074184574138268e-11	5.510952512112983
ENSG00000187243	2.1181686722606125e-11	4.236760765571815
ENSG00000260475	2.1181686722606125e-11	5.8064983448182135
ENSG00000101811	2.1348973255259556e-11	8.403766384465246
ENSG00000102921	2.1348973255259556e-11	8.796505794320195
ENSG00000135093	2.1348973255259556e-11	8.387976366125608
ENSG00000225806	2.151755461560306e-11	6.0863267767651
ENSG00000160766	2.180142762178847e-11	8.114964176974562
ENSG00000272727	2.214692356001981e-11	4.04469786018861
ENSG00000258449	2.2321678339735527e-11	5.3129367604174424
ENSG00000269946	2.2497784506419378e-11	4.932381472486399
ENSG00000270638	2.2675252288771985e-11	4.487281693133226
ENSG00000147485	2.2675252288771985e-11	7.271143658182518
ENSG00000253766	2.2794325682271376e-11	2.451671969642162
ENSG00000130244	2.3155235101948188e-11	8.635019078711252
ENSG00000233080	2.3155235101948188e-11	5.103229256678316
ENSG00000100092	2.333778421608219e-11	8.41710664856602
ENSG00000167842	2.333778421608219e-11	8.845624544333333
ENSG00000245281	2.3521743689227076e-11	6.3571589822261405
ENSG00000269243	2.3521743689227412e-11	7.250022290136593
ENSG00000269071	2.427189965331477e-11	5.193732508721166
ENSG00000176473	2.4591340087000437e-11	7.856769524629318
ENSG00000115159	2.4591340087000437e-11	8.748458552430499
ENSG00000175548	2.478497833489418e-11	8.216714505935068
ENSG00000239559	2.478497833489444e-11	7.161431373122158
ENSG00000022277	2.517674860720095e-11	8.7752705210496
ENSG00000224596	2.517674860720095e-11	4.065514798833397
ENSG00000104381	2.517674860720095e-11	7.812240666254131
ENSG00000187098	2.5308682483898625e-11	7.787186160225701
ENSG00000227611	2.5708562914130156e-11	3.780324556988366
ENSG00000248008	2.5910818641567737e-11	7.989431579020775
ENSG00000231419	2.6114633585469587e-11	3.5244821285625476
ENSG00000112787	2.6114633585469587e-11	8.822861158710182
ENSG00000102265	2.6320019509509925e-11	8.868387929956484
ENSG00000136830	2.6320019509509925e-11	7.801989374854781
ENSG00000171241	2.6320019509509925e-11	8.463169173874045
ENSG00000104998	2.6457822074078106e-11	8.802082489668702
ENSG00000072506	2.652698826409441e-11	8.780311462336389
ENSG00000253051	2.6665852675696707e-11	5.307238938898089
ENSG00000260785	2.6665852675696707e-11	2.5548706216834125
ENSG00000136715	2.6735551786984446e-11	8.748458552430499
ENSG00000184992	2.708673429064858e-11	8.688722165782064
ENSG00000250493	2.853723272933543e-11	5.858863731267078
ENSG00000210196	2.8761272692644423e-11	8.83195068299292
ENSG00000143621	2.921453577422106e-11	8.907881401625161
ENSG00000089248	2.921453577422106e-11	8.924075733608968
ENSG00000260093	2.921453577422106e-11	3.555239679230297
ENSG00000258072	2.921453577422137e-11	6.304149331801894
ENSG00000156140	2.967479669201119e-11	4.113914212636729
ENSG00000157514	3.006376923886574e-11	8.948367231584678
ENSG00000053501	3.053713518166833e-11	8.711485551405215
ENSG00000185567	3.077654932775847e-11	5.0122979867484645
ENSG00000150477	3.1424015530797926e-11	8.093140859057302
ENSG00000107104	3.1670240699259084e-11	8.915978567617064
ENSG00000184984	3.1670240699259084e-11	5.925148827477779
ENSG00000232075	3.191835609553322e-11	3.727608954801047
ENSG00000104331	3.191835609553322e-11	8.87549273765755
ENSG00000216109	3.2168375918239197e-11	4.45032951259201
ENSG00000156738	3.2168375918239197e-11	7.857047952436215
ENSG00000197119	3.242031447019713e-11	7.912293474036306
ENSG00000118985	3.336073893363331e-11	8.944318648588725
ENSG00000095110	3.336073893363331e-11	8.19687590459948
ENSG00000121851	3.362182377454111e-11	8.730736108094137
ENSG00000114942	3.3884910398622215e-11	8.948367231584678
ENSG00000261777	3.415001382270725e-11	6.031797534020887
ENSG00000137877	3.4596375776160846e-11	8.290529067568084
ENSG00000132716	3.486693158867642e-11	8.887638486645404
ENSG00000139133	3.643969385913402e-11	8.019835192238347
ENSG00000213967	3.672436524591097e-11	6.095386383995822
ENSG00000111726	3.70112151964725e-11	8.57528269206282
ENSG00000242299	3.7011215196473025e-11	8.485142358028442
ENSG00000259891	3.81807286555806e-11	6.952464373359212
ENSG00000149124	3.867864302154887e-11	3.277618564271326
ENSG00000120889	3.867864302154887e-11	8.807659185017213
ENSG00000237922	3.8980439379933166e-11	3.037111192922064
ENSG00000108389	3.8980439379933166e-11	8.882061791296895
ENSG00000108306	3.8980439379933166e-11	8.349273095925684
ENSG00000271334	3.898043937993386e-11	2.8048146769975557
ENSG00000174606	3.928454244497644e-11	8.835006907698036
ENSG00000225938	3.959096946456317e-11	2.739416350271395
ENSG00000165288	3.9899737812556346e-11	8.703388385413312
ENSG00000230629	4.04196022685696e-11	7.613714671026603
ENSG00000162840	4.04196022685696e-11	4.59901870338309
ENSG00000236801	4.073470006559325e-11	7.073650417921516
ENSG00000227986	4.105220398754859e-11	5.7531921546980325
ENSG00000234222	4.105220398754859e-11	6.851104930345233
ENSG00000186063	4.137213200815345e-11	8.79956201902531
ENSG00000096092	4.137213200815345e-11	8.602630414743642
ENSG00000163817	4.137213200815345e-11	5.205812924619083
ENSG00000139187	4.169450223226592e-11	6.308817293047158
ENSG00000213262	4.169450223226592e-11	8.11389266885112
ENSG00000131037	4.169450223226592e-11	7.019605932908206
ENSG00000179222	4.169450223226592e-11	8.911929984621112
ENSG00000044446	4.26764491610369e-11	8.745402327725383
ENSG00000176428	4.289771694949585e-11	6.951302272074235
ENSG00000115263	4.289771694949585e-11	2.280026116648245
ENSG00000089159	4.323172741595025e-11	8.684137828724392
ENSG00000259562	4.323172741595071e-11	7.5042729406557775
ENSG00000174885	4.3907409312972526e-11	7.541822877167168
ENSG00000123901	4.390740931297268e-11	6.643120850255809
ENSG00000234332	4.424911888861709e-11	4.011284611760456
ENSG00000237292	4.424911888861709e-11	4.1950490257499276
ENSG00000125089	4.517313155436797e-11	8.731728466384972
ENSG00000271734	4.517313155436797e-11	4.10755809646745
ENSG00000105523	4.5524487202322207e-11	4.224228484322209
ENSG00000171827	4.623524840387536e-11	5.841047208507763
ENSG00000178338	4.683584364467261e-11	8.482165283155936
ENSG00000186272	4.7199862091447525e-11	8.252413842014823
ENSG00000185278	4.7566651518909613e-11	8.629978137424466
ENSG00000177337	4.7936232558472704e-11	5.234561764365235
ENSG00000144847	4.830862599156688e-11	8.510224057472904
ENSG00000116771	4.868385275070733e-11	7.579492607651876
ENSG00000141665	4.893558839937871e-11	5.638166462861633
ENSG00000105287	4.9315584299030154e-11	8.915978567617064
ENSG00000254685	5.0084267272628995e-11	8.284952372219575
ENSG00000180998	5.0472997494108816e-11	6.5979472188377795
ENSG00000144645	5.086468256507166e-11	8.915978567617064
ENSG00000168081	5.125934445296129e-11	8.760068547356632
ENSG00000251478	5.1524117085684523e-11	2.842315755043859
ENSG00000137054	5.1657005284706367e-11	8.772750050406207
ENSG00000100991	5.16570052847071e-11	8.861818876317137
ENSG00000182518	5.3141114556168456e-11	7.992552631381775
ENSG00000073584	5.3141114556168456e-11	8.72767988338902
ENSG00000214050	5.355306777625082e-11	8.420365030093222
ENSG00000164142	5.396814839345156e-11	7.803192206983815
ENSG00000257279	5.509049665202279e-11	5.350662857123104
ENSG00000272009	5.509049665202279e-11	7.182365462981058
ENSG00000105429	5.551724433043354e-11	8.840047848984822
ENSG00000197279	5.5517244330433934e-11	8.153386140519796
ENSG00000173085	5.6380475312582726e-11	8.404170698109416
ENSG00000105185	5.681700682059695e-11	8.861818876317137
ENSG00000137177	5.681700682059695e-11	7.578216484730266
ENSG00000173812	5.681700682059695e-11	8.944318648588725
ENSG00000153064	5.7256848100580556e-11	8.814228238656558
ENSG00000145087	5.7256848100580556e-11	5.646719614928222
ENSG00000263753	5.755192649435109e-11	8.772214296344485
ENSG00000169891	5.755192649435109e-11	8.576608647593291
ENSG00000188342	5.844612648212632e-11	8.738297520024316
ENSG00000248476	5.88983149073e-11	5.8345344696351855
ENSG00000116990	5.88983149073e-11	7.4726306210000475
ENSG00000120913	5.981299461309741e-11	8.029545509164063
ENSG00000063245	6.152617672513587e-11	8.85624218096863
ENSG00000169330	6.152617672513587e-11	8.52265111311545
ENSG00000122026	6.152617672513587e-11	8.936221482596823
ENSG00000137767	6.152617672513587e-11	8.683602074662671
ENSG00000004838	6.24807994589371e-11	6.927335381451751
ENSG00000197557	6.248079945893821e-11	8.228070053454172
ENSG00000149485	6.296353525791233e-11	8.04937123926034
ENSG00000132780	6.344992304302164e-11	8.86991604230904
ENSG00000198342	6.576881913982571e-11	7.4808507939814275
ENSG00000257743	6.576881913982571e-11	5.4771352230635335
ENSG00000125869	6.62764175738784e-11	8.837983982570544
ENSG00000205791	6.627641757387887e-11	6.436928278445396
ENSG00000119669	6.627641757387887e-11	8.677568775085046
ENSG00000163346	6.661694579279022e-11	8.920027150613016
ENSG00000249198	6.713095298462243e-11	2.2061209537973245
ENSG00000215386	6.764884334193892e-11	6.948718015478945
ENSG00000123595	6.817064554860364e-11	8.772750050406207
ENSG00000167178	6.869638849531822e-11	6.432986595156415
ENSG00000141367	6.869638849531822e-11	8.898256123280701
ENSG00000115808	6.922610128107987e-11	8.692770748778015
ENSG00000161664	6.922610128107987e-11	7.433020365258907
ENSG00000245330	6.922610128107987e-11	5.81142072423417
ENSG00000229956	6.9759813214645e-11	6.447679820155905
ENSG00000173744	7.029755381599636e-11	8.80361060202126
ENSG00000170037	7.065830037301933e-11	8.684673582786113
ENSG00000155366	7.120282159906961e-11	8.3978560918771
ENSG00000078246	7.120282159906961e-11	8.331184640521741
ENSG00000159267	7.175145125686572e-11	8.806666826726374
ENSG00000268798	7.175145125686698e-11	6.27752576810011
ENSG00000126749	7.230421965367577e-11	8.629442383362743
ENSG00000250362	7.230421965367577e-11	6.297470896072318
ENSG00000131778	7.286115731500413e-11	8.764117130352583
ENSG00000101003	7.342229498613125e-11	7.942220940436126
ENSG00000187735	7.493943169624415e-11	8.8714441546616
ENSG00000173064	7.551623603952305e-11	8.845624544333333
ENSG00000005108	7.55162360395236e-11	6.776400425146942
ENSG00000255910	7.609738682201714e-11	3.438169005335435
ENSG00000140839	7.609738682201714e-11	7.075007475781515
ENSG00000227477	7.886784045389847e-11	5.075902650848473
ENSG00000183444	7.9474232691328e-11	7.9370952947364515
ENSG00000103275	8.132092980799841e-11	8.75601996436068
ENSG00000116903	8.173697722905884e-11	8.722103188040512
ENSG00000169621	8.173697722905884e-11	8.057546104147436
ENSG00000088970	8.19457817403274e-11	8.719582717397117
ENSG00000143437	8.236495873403025e-11	8.777790991692996
ENSG00000170426	8.299766335294172e-11	3.3263356057464564
ENSG00000242265	8.427738108602815e-11	6.0469308550214125
ENSG00000167487	8.427738108602964e-11	8.185063752851262
ENSG00000231007	8.492446440163337e-11	6.222716040580132
ENSG00000166046	8.492446440163337e-11	8.68439227613142
ENSG00000129353	8.557641123753565e-11	8.715534134401166
ENSG00000179862	8.623325732704945e-11	6.598994749245489
ENSG00000204682	8.733898590592874e-11	3.727810926865857
ENSG00000164122	8.733898590592874e-11	5.959336293694781
ENSG00000228265	8.733898590592967e-11	7.564976254257766
ENSG00000105220	8.800907332220121e-11	8.903832818629208
ENSG00000165175	8.868419322004254e-11	8.560414315609485
ENSG00000130227	8.868419322004254e-11	8.819804934005067
ENSG00000060642	9.0049678502895e-11	8.567185526070915
ENSG00000204536	9.05093979905545e-11	8.666213227565942
ENSG00000223704	9.074011857268808e-11	7.596105241288203
ENSG00000185621	9.331635576856543e-11	8.583379858054721
ENSG00000253619	9.331635576856609e-11	4.6205712204320655
ENSG00000061455	9.403130513684829e-11	6.450813766783249
ENSG00000164056	9.403130513684929e-11	8.025464512340168
ENSG00000163132	9.475161610293036e-11	5.547537829967141
ENSG00000173451	9.523482147528486e-11	8.38471798459841
ENSG00000083123	9.596415591124702e-11	8.732720824675809
ENSG00000118804	9.669895737244354e-11	7.804188785329477
ENSG00000140443	9.669895737244354e-11	8.51613435006105
ENSG00000234498	9.818512187554703e-11	6.296694831689205
ENSG00000179632	9.818512187554703e-11	8.80513871437382
ENSG00000132688	9.893656588786438e-11	7.9704874464983595
ENSG00000060237	9.893656588786438e-11	8.883589903649453
ENSG00000141526	1.0122483688817013e-10	8.701324518999034
ENSG00000178096	1.0174033391537305e-10	8.61729663437489
ENSG00000115524	1.0174033391537305e-10	8.944318648588725
ENSG00000066027	1.0251840129297708e-10	8.830958324702085
ENSG00000261827	1.0251840129297708e-10	7.847501823924361
ENSG00000196810	1.0330229249854625e-10	8.658318218396126
ENSG00000213516	1.0330229249854625e-10	8.595525607042575
ENSG00000143590	1.0330229249854625e-10	5.827983158909389
ENSG00000273032	1.0409205013583149e-10	7.190863173142632
ENSG00000042980	1.0488771711268667e-10	8.785888157684898
ENSG00000102125	1.0542146605796238e-10	8.80918729736977
ENSG00000197063	1.0703871544045764e-10	8.741353744729432
ENSG00000151012	1.078564220678119e-10	8.611517782204295
ENSG00000128641	1.078564220678119e-10	8.501011860369054
ENSG00000229809	1.0868024235477905e-10	8.472794452218505
ENSG00000150281	1.0868024235477905e-10	5.747378584620659
ENSG00000236675	1.0868024235477905e-10	7.201286969971956
ENSG00000100218	1.0951022097280384e-10	5.419327212762951
ENSG00000135778	1.0951022097280384e-10	8.601638056452805
ENSG00000078814	1.1034640291180526e-10	7.977736545513387
ENSG00000126107	1.1034640291180526e-10	8.818276821652509
ENSG00000184293	1.1118883348237355e-10	8.697811690064801
ENSG00000169567	1.1175394784643994e-10	8.924075733608968
ENSG00000184305	1.1175394784643994e-10	8.076354262372002
ENSG00000130985	1.1260689437120205e-10	8.911929984621112
ENSG00000248557	1.1260689437120205e-10	4.516546974057365
ENSG00000135502	1.1433194705995386e-10	5.9884747111526115
ENSG00000225697	1.1433194705995386e-10	8.783367687041503
ENSG00000256757	1.1520414656628387e-10	4.27244800462425
ENSG00000120370	1.1578922751004622e-10	8.663894913744633
ENSG00000167632	1.16082857629759e-10	8.725159412745626
ENSG00000146094	1.184582837648294e-10	8.911929984621112
ENSG00000226113	1.1936127955747024e-10	3.383715391845676
ENSG00000175336	1.1936127955747153e-10	4.844746984654004
ENSG00000090273	1.1936127955747153e-10	8.841575961337382
ENSG00000157873	1.2027101151297638e-10	8.857770293321186
ENSG00000222808	1.2027101151297767e-10	5.967799440209252
ENSG00000095397	1.2118752873551625e-10	8.863346988669695
ENSG00000227431	1.221108806784663e-10	4.188087073080607
ENSG00000179051	1.2366512428399184e-10	8.815756351009115
ENSG00000265451	1.2366512428399184e-10	6.9426259454440675
ENSG00000166682	1.2366512428399447e-10	7.172446006742597
ENSG00000132846	1.2460694660187239e-10	8.597053719395133
ENSG00000229539	1.246069466018733e-10	5.6880545321369045
ENSG00000108984	1.246069466018733e-10	8.42945455437596
ENSG00000228492	1.246069466018733e-10	7.3322532928244275
ENSG00000177096	1.2555578799608247e-10	8.485932559497195
ENSG00000213145	1.2555578799608247e-10	7.123469178656636
ENSG00000112031	1.2555578799608247e-10	8.513025834770989
ENSG00000272870	1.2651169958184095e-10	7.2160699736756655
ENSG00000145194	1.2747473283749518e-10	8.475517079683984
ENSG00000108468	1.3206458560199202e-10	8.685130187015227
ENSG00000267394	1.3206458560199202e-10	4.545880477161818
ENSG00000261079	1.3206458560199202e-10	5.404990875006451
ENSG00000164039	1.3306896514848781e-10	8.077709869294585
ENSG00000271948	1.3306896514848781e-10	6.9500754595453325
ENSG00000250659	1.3306896514848781e-10	7.170593327722613
ENSG00000227895	1.3306896514848877e-10	5.2792764838267106
ENSG00000106993	1.3475956749435012e-10	8.682609716371832
ENSG00000234891	1.3578399953755246e-10	2.2920593774679268
ENSG00000260177	1.361271675160165e-10	3.0089216733367987
ENSG00000196236	1.3681605168965827e-10	8.556822336842648
ENSG00000146374	1.3681605168965974e-10	4.664695002921138
ENSG00000135185	1.3785577933143744e-10	8.915978567617064
ENSG00000272599	1.3890323823624785e-10	5.6029975275127555
ENSG00000183604	1.3890323823624785e-10	7.446901603833316
ENSG00000233048	1.399584845727514e-10	3.4038436895290003
ENSG00000203930	1.3995848457275338e-10	3.7220949558878518
ENSG00000055813	1.4102157490764162e-10	4.906065436667892
ENSG00000188227	1.4389526541782587e-10	5.415517521935847
ENSG00000107537	1.4389526541782587e-10	8.548470723443716
ENSG00000121481	1.4498760754614923e-10	8.618824746727446
ENSG00000270012	1.4498760754614923e-10	7.671814260509725
ENSG00000237434	1.4498760754615182e-10	4.260674752435731
ENSG00000125743	1.460880629947487e-10	8.887638486645404
ENSG00000103148	1.4608806299474974e-10	8.688186411720343
ENSG00000167978	1.4719669063821723e-10	8.940270065592774
ENSG00000108405	1.4719669063821723e-10	8.914450455264506
ENSG00000263080	1.4831354976783602e-10	3.092350735617389
ENSG00000110492	1.4943870009443986e-10	8.886110374292846
ENSG00000101194	1.5248009436513506e-10	8.914450455264506
ENSG00000130751	1.5480080804537497e-10	7.41941133157438
ENSG00000185436	1.5480080804537497e-10	8.806131072664654
ENSG00000267687	1.5914554851753563e-10	2.9586321961542
ENSG00000229414	1.5914554851753677e-10	2.9338131010099504
ENSG00000100439	1.6156546658821948e-10	8.709957439052657
ENSG00000260810	1.6156546658822062e-10	4.314368464437927
ENSG00000179832	1.6278889052032877e-10	8.545414498738602
ENSG00000002016	1.6402137773683195e-10	8.338119705228666
ENSG00000117500	1.6402137773683195e-10	8.93217289960087
ENSG00000178722	1.648481034096717e-10	5.356098033321605
ENSG00000224424	1.6735281997118867e-10	7.619912159018089
ENSG00000172660	1.6735281997118867e-10	8.8795413206535
ENSG00000068878	1.6861910390906587e-10	8.865867459313089
ENSG00000226856	1.6989476119665394e-10	5.396011666824445
ENSG00000166143	1.711798596101599e-10	6.607818734790062
ENSG00000163328	1.724744674036747e-10	8.859298405673744
ENSG00000136319	1.7377865331246087e-10	8.50133669001225
ENSG00000273056	1.7465346592268982e-10	5.485940641442508
ENSG00000182179	1.7465346592268982e-10	8.903832818629208
ENSG00000162600	1.7597376941932286e-10	8.641588132350599
ENSG00000177119	1.7597376941932286e-10	8.769693825701092
ENSG00000197779	1.773038367028301e-10	8.373766750723476
ENSG00000137310	1.773038367028301e-10	8.690706882363736
ENSG00000175643	1.7864373830117456e-10	7.604601166343996
ENSG00000226386	1.8642573009296474e-10	4.529484183434952
ENSG00000196924	1.8642573009296474e-10	8.865867459313089
ENSG00000225518	1.8925072810271262e-10	5.328992407942363
ENSG00000266208	1.8925072810271262e-10	6.30810690880462
ENSG00000130638	1.8925072810271262e-10	8.843104073689938
ENSG00000158423	1.8925072810271262e-10	5.873696387636548
ENSG00000200550	1.9453906712547667e-10	3.4068045435374046
ENSG00000160094	1.9453906712547667e-10	8.301348861025467
ENSG00000264176	1.9453906712547667e-10	5.544399398973541
ENSG00000053918	1.9600625656368335e-10	8.523643471406285
ENSG00000232065	1.9748426952125358e-10	5.008533764113727
ENSG00000198482	1.9847566304673886e-10	8.386429827953464
ENSG00000203801	1.989731839808563e-10	6.208623510331718
ENSG00000237857	2.0299751774046172e-10	7.834232276228117
ENSG00000102145	2.0299751774046172e-10	5.312866236865438
ENSG00000164236	2.045270804521823e-10	5.212992006313411
ENSG00000163875	2.045270804521823e-10	8.785888157684896
ENSG00000185133	2.076201051870589e-10	6.70627786598066
ENSG00000197471	2.0762010518706036e-10	8.887638486645404
ENSG00000258056	2.0918373005298055e-10	8.064519471430952
ENSG00000164989	2.1023254033144752e-10	7.261369090402154
ENSG00000268218	2.1501619476827125e-10	7.628193056012489
ENSG00000254635	2.1501619476827125e-10	8.580323633349606
ENSG00000095203	2.1990627330365085e-10	4.869548631792516
ENSG00000248564	2.2603093787038698e-10	3.09464457753852
ENSG00000181852	2.2773005741337077e-10	8.770686183991927
ENSG00000128408	2.3290272524738644e-10	5.829416959245545
ENSG00000270093	2.3582590526750314e-10	4.920214357199158
ENSG00000213888	2.3582590526750314e-10	6.385513385374523
ENSG00000238279	2.3582590526750314e-10	5.0522055106262584
ENSG00000108774	2.3759700673357616e-10	8.51707441776694
ENSG00000226469	2.393811163910041e-10	4.357576330265515
ENSG00000228817	2.393811163910041e-10	4.791150840185138
ENSG00000260782	2.4117832753189e-10	3.8893558068265097
ENSG00000183291	2.4117832753189e-10	8.915978567617064
ENSG00000007516	2.4298873410048307e-10	7.580121717310963
ENSG00000248401	2.4298873410048307e-10	2.489491745863234
ENSG00000180332	2.4420304929535584e-10	3.4835918500846046
ENSG00000116871	2.4788171746014016e-10	8.806131072664654
ENSG00000271533	2.4788171746014016e-10	8.211085520001614
ENSG00000042781	2.497413216679687e-10	7.597206618560164
ENSG00000116406	2.497413216679705e-10	8.899784235633259
ENSG00000151553	2.497413216679705e-10	8.726151771036463
ENSG00000199933	2.516145684640664e-10	4.2348606389980485
ENSG00000164758	2.5540238140108345e-10	8.411327796395428
ENSG00000167196	2.5667733570405597e-10	8.72156743397879
ENSG00000185339	2.573171450423301e-10	8.732264220446693
ENSG00000142197	2.605396620321654e-10	8.419293521969779
ENSG00000223393	2.605396620321654e-10	3.2918284418013304
ENSG00000204410	2.624920829068096e-10	7.95853827940941
ENSG00000204387	2.644588108903677e-10	8.907881401625161
ENSG00000231050	2.684355983434011e-10	5.889298555157283
ENSG00000026950	2.697741454278362e-10	8.920027150613016
ENSG00000241978	2.697741454278362e-10	6.251272021612282
ENSG00000180530	2.7179421401238953e-10	8.362006889560204
ENSG00000182986	2.738290735356009e-10	8.546204700207353
ENSG00000234694	2.779435890699401e-10	5.583676587639785
ENSG00000116117	2.8002345876352813e-10	7.555643412071459
ENSG00000162923	2.8141848648293644e-10	8.903832818629208
ENSG00000248540	2.856444741957771e-10	5.363672792503832
ENSG00000138085	2.8778067790304616e-10	8.891687069641355
ENSG00000101974	2.8778067790304616e-10	8.780311462336389
ENSG00000235119	2.921000587233038e-10	3.2848123758600196
ENSG00000264769	3.001841860663848e-10	5.848235546644814
ENSG00000213160	3.0242665655866935e-10	6.802118957124525
ENSG00000271086	3.046855058920759e-10	4.616946074519957
ENSG00000150667	3.046855058920759e-10	6.863564587863509
ENSG00000174238	3.0696085084844216e-10	8.80513871437382
ENSG00000106868	3.0696085084844216e-10	7.8756864840786
ENSG00000232712	3.0925280902096283e-10	5.6511799700583
ENSG00000119147	3.0925280902096283e-10	3.794287554180361
ENSG00000162998	3.1156149881965015e-10	8.898256123280701
ENSG00000271239	3.13109979546155e-10	2.465988039856778
ENSG00000100626	3.1544682075788767e-10	4.744725453610586
ENSG00000053900	3.2256013957641846e-10	8.734784691090086
ENSG00000064601	3.2256013957641846e-10	8.853721710325235
ENSG00000180209	3.2256013957641846e-10	5.039530188674023
ENSG00000134955	3.2256013957641846e-10	7.862115752970665
ENSG00000235776	3.249659185675337e-10	6.177656692909485
ENSG00000185662	3.249659185675337e-10	5.447329117009791
ENSG00000186280	3.273892398706763e-10	6.360574406159264
ENSG00000165182	3.2901459475791244e-10	4.960364471509789
ENSG00000118217	3.314674311382097e-10	8.920027150613016
ENSG00000168488	3.339381447132542e-10	8.895735652637308
ENSG00000000457	3.3642686266339875e-10	8.62692191271935
ENSG00000224020	3.3642686266339875e-10	3.399320567871534
ENSG00000111271	3.3893371305049266e-10	8.69376310706885
ENSG00000177084	3.3893371305049266e-10	8.76564524270514
ENSG00000165795	3.3893371305049266e-10	8.513078125355934
ENSG00000197575	3.414588248238595e-10	2.5015469082557673
ENSG00000107518	3.414588248238607e-10	4.94286754792045
ENSG00000139631	3.414588248238607e-10	8.74288185708199
ENSG00000169188	3.440023278262452e-10	8.51328028217802
ENSG00000176896	3.440023278262452e-10	8.328494426884204
ENSG00000173273	3.440023278262452e-10	8.796505794320195
ENSG00000103544	3.4828272440669695e-10	8.787416270037454
ENSG00000147324	3.4828272440669695e-10	7.459186444066116
ENSG00000241556	3.4828272440669695e-10	6.387591696451052
ENSG00000050393	3.5087591233272787e-10	8.841575961337382
ENSG00000141232	3.5087591233272787e-10	8.81881257571423
ENSG00000226851	3.534879753193563e-10	6.080416190694384
ENSG00000260591	3.534879753193563e-10	6.950909822630706
ENSG00000076864	3.534879753193563e-10	6.764786598186106
ENSG00000197763	3.5611904745890934e-10	7.540248028809946
ENSG00000204228	3.5611904745890934e-10	8.785888157684896
ENSG00000008735	3.587692637717543e-10	6.544643272902724
ENSG00000238961	3.587692637717543e-10	4.464034622603756
ENSG00000186815	3.641276736766107e-10	8.867395571665647
ENSG00000228510	3.6865271987469747e-10	5.075152334233742
ENSG00000120327	3.6865271987469747e-10	7.730785542858326
ENSG00000116580	3.686527198747001e-10	8.815756351009115
ENSG00000123374	3.713940885545201e-10	8.485678112090167
ENSG00000232485	3.713940885545201e-10	5.261717683974302
ENSG00000134375	3.713940885545201e-10	8.86991604230904
ENSG00000139112	3.7415538435679055e-10	8.87549273765755
ENSG00000115129	3.7415538435679055e-10	8.180936020022704
ENSG00000236133	3.7600738862026556e-10	4.130242203147602
ENSG00000100982	3.769367486504953e-10	8.75250713542645
ENSG00000119943	3.769367486504953e-10	8.44776504335899
ENSG00000090989	3.769367486504953e-10	8.760068547356632
ENSG00000198795	3.7973832378160815e-10	5.029605219343254
ENSG00000231292	3.8445291837681064e-10	8.019044990769595
ENSG00000269620	3.873090924886415e-10	3.9364624386041536
ENSG00000108061	3.873090924886415e-10	8.761596659709188
ENSG00000153291	3.9018600783820714e-10	6.969930027306036
ENSG00000232472	3.9018600783820714e-10	8.341175929933781
ENSG00000228903	3.9018600783820714e-10	8.518066776057777
ENSG00000259660	3.930838114181853e-10	5.470972334612355
ENSG00000079335	3.930838114181853e-10	8.3172563317743
ENSG00000011451	3.930838114181853e-10	8.840047848984822
ENSG00000169679	3.930838114181853e-10	8.660838689039519
ENSG00000266258	3.9600265123598247e-10	2.6641792202493226
ENSG00000131697	3.9600265123598247e-10	8.55814829237312
ENSG00000078900	4.038902045305502e-10	6.173917570511409
ENSG00000204923	4.068874600887809e-10	8.405163056400253
ENSG00000176871	4.068874600887809e-10	8.565200809489243
ENSG00000268536	4.1294734676519957e-10	4.4195232663307795
ENSG00000125122	4.129473467652069e-10	6.64863348235423
ENSG00000133739	4.129473467652069e-10	8.678561133375881
ENSG00000265692	4.129473467652069e-10	5.893960687908836
ENSG00000229728	4.1601028671941854e-10	5.461042350904446
ENSG00000232324	4.1601028671941854e-10	3.5273777490241915
ENSG00000089041	4.1909543208371236e-10	8.724623658683905
ENSG00000234160	4.242871135388859e-10	7.36364993266957
ENSG00000257526	4.274322442777904e-10	3.528420121935299
ENSG00000134453	4.274322442777904e-10	8.873964625304993
ENSG00000099821	4.274322442777934e-10	8.849673127329284
ENSG00000089169	4.306001617417654e-10	8.13065379552553
ENSG00000116016	4.3379102702715935e-10	8.688186411720343
ENSG00000255527	4.3379102702715935e-10	4.087597235474993
ENSG00000267080	4.337910270271624e-10	8.330022539236763
ENSG00000196208	4.402422510011799e-10	7.56192002955265
ENSG00000196704	4.424134275756936e-10	8.880533678944337
ENSG00000105656	4.424134275756936e-10	8.826909741706134
ENSG00000122592	4.424134275756936e-10	2.804866648721736
ENSG00000115468	4.456898311477319e-10	4.377542253192288
ENSG00000005379	4.4898994911127906e-10	8.437937608192444
ENSG00000104695	4.5231394894734523e-10	8.749450910721334
ENSG00000213339	4.5231394894734684e-10	8.878013208300944
ENSG00000228643	4.5231394894734684e-10	5.1756839578891
ENSG00000125648	4.5566199928888143e-10	8.861818876317137
ENSG00000011243	4.590342699284911e-10	8.835006907698036
ENSG00000233266	4.62430931826158e-10	5.0505189549816825
ENSG00000170264	4.681467058476461e-10	8.48142737227213
ENSG00000143198	4.71609255866807e-10	8.84715265668589
ENSG00000136828	4.71609255866807e-10	8.806666826726374
ENSG00000233834	4.750968341116784e-10	8.021363304590901
ENSG00000247373	4.750968341116784e-10	7.592545676349309
ENSG00000118898	4.786096170940678e-10	6.715349856785807
ENSG00000182446	4.786096170940678e-10	8.87549273765755
ENSG00000225135	4.786096170940678e-10	6.743306979630381
ENSG00000251108	4.786096170940763e-10	2.557976696936373
ENSG00000215114	4.881016169926096e-10	8.77122193805365
ENSG00000169230	4.917083471805572e-10	8.77473476698788
ENSG00000073605	4.917083471805624e-10	8.859298405673744
ENSG00000270041	4.953411219879099e-10	6.4946463018491585
ENSG00000038532	4.953411219879099e-10	8.677568775085046
ENSG00000253636	4.953411219879099e-10	6.5662846422391326
ENSG00000236078	4.953411219879134e-10	5.103836903712452
ENSG00000255566	4.990001249037786e-10	6.665640320831255
ENSG00000170271	4.990001249037822e-10	7.699486812833744
ENSG00000250462	5.0639755531993e-10	8.249357617309709
ENSG00000171365	5.0639755531993e-10	8.092884983739895
ENSG00000165124	5.101363561260781e-10	5.31081057820819
ENSG00000128000	5.126438642684213e-10	8.804602960312097
ENSG00000267390	5.164277283717428e-10	6.9204560426359025
ENSG00000154845	5.164277283717428e-10	8.776262879340436
ENSG00000102409	5.202388843806332e-10	8.711942155634329
ENSG00000261114	5.240775243363353e-10	8.442390504832566
ENSG00000122335	5.279438415958293e-10	8.119920413848462
ENSG00000103496	5.279438415958293e-10	8.663894913744633
ENSG00000164953	5.279438415958293e-10	8.00182588666701
ENSG00000198715	5.31838030840653e-10	8.727679883389019
ENSG00000162409	5.357602880856935e-10	3.3115135389701087
ENSG00000196437	5.383908169872751e-10	7.631741061210493
ENSG00000271590	5.397108106880112e-10	4.943921471696448
ENSG00000130684	5.423602934708238e-10	7.750048970786554
ENSG00000104866	5.463583672471154e-10	8.703388385413312
ENSG00000119608	5.463583672471154e-10	6.47277867245932
ENSG00000118181	5.463583672471154e-10	8.944318648588725
ENSG00000213742	5.503852392963089e-10	7.203145582959951
ENSG00000272970	5.544411119737544e-10	4.410620028858468
ENSG00000153774	5.544411119737544e-10	8.344890915690096
ENSG00000273145	5.585261890192177e-10	6.40708928593296
ENSG00000235527	5.612658996078768e-10	6.028481769274511
ENSG00000005189	5.626406755660278e-10	7.6137812837882715
ENSG00000264573	5.654001071442427e-10	6.604580816016158
ENSG00000243517	5.654001071442427e-10	7.023169078495134
ENSG00000258940	5.654001071442427e-10	6.241326640560152
ENSG00000103507	5.654001071442427e-10	8.766637600995976
ENSG00000136810	5.667847781503359e-10	8.911929984621112
ENSG00000095713	5.695640691928424e-10	3.692007870604796
ENSG00000207367	5.737579946486393e-10	2.1942397616156937
ENSG00000186918	5.737579946486393e-10	8.85120123968184
ENSG00000171428	5.779820938344013e-10	7.8142706679030525
ENSG00000135424	5.779820938344013e-10	7.615543966790855
ENSG00000232912	5.779820938344013e-10	6.086004719049694
ENSG00000101049	5.822365785102291e-10	6.40429191005591
ENSG00000167522	5.822365785102291e-10	8.895735652637308
ENSG00000183150	5.822365785102291e-10	7.086074711128229
ENSG00000148700	5.822365785102291e-10	8.895735652637308
ENSG00000178585	5.822365785102291e-10	8.226946254745782
ENSG00000235652	5.850898876827876e-10	7.515700321348461
ENSG00000271105	5.865216618830195e-10	3.4636957569207967
ENSG00000206559	5.937320483083988e-10	6.553131929465053
ENSG00000153162	5.980997816581866e-10	8.915978567617064
ENSG00000235078	5.980997816581973e-10	5.553733209387834
ENSG00000150054	5.980997816581973e-10	6.733777014020334
ENSG00000185386	6.024989079980173e-10	8.621345217370841
ENSG00000010810	6.024989079980173e-10	8.36133969508093
ENSG00000179981	6.024989079980173e-10	8.451225581708275
ENSG00000178162	6.069296474146692e-10	6.299263180742207
ENSG00000178878	6.113922214970298e-10	8.176483123382583
ENSG00000101407	6.113922214970298e-10	8.740361386438595
ENSG00000124635	6.15886853345981e-10	8.57454478117901
ENSG00000247934	6.158868533459832e-10	6.236721726416719
ENSG00000127483	6.158868533459832e-10	8.920027150613016
ENSG00000213930	6.234497566891793e-10	8.768701467410256
ENSG00000162073	6.280309782383226e-10	7.248699097041953
ENSG00000171161	6.280309782383226e-10	8.66488727203547
ENSG00000144893	6.280309782383271e-10	8.006025786837515
ENSG00000255547	6.37292318333529e-10	3.746180751698702
ENSG00000196507	6.37292318333529e-10	8.653277277109337
ENSG00000234902	6.37292318333529e-10	4.880707646397843
ENSG00000136021	6.37292318333529e-10	8.911929984621112
ENSG00000103051	6.419728990304164e-10	8.826909741706134
ENSG00000104447	6.466870642205313e-10	6.909359632083493
ENSG00000101443	6.514350489347122e-10	5.715622944407585
ENSG00000198393	6.546192774910126e-10	5.771225927207037
ENSG00000235313	6.546192774910126e-10	7.007298358041032
ENSG00000267185	6.546192774910126e-10	5.34827125305434
ENSG00000121486	6.546192774910126e-10	8.735777049380923
ENSG00000272795	6.562170898048204e-10	3.5337335419539317
ENSG00000144445	6.59424154722649e-10	8.665423026097193
ENSG00000198429	6.642634860833149e-10	8.237545465561492
ENSG00000178761	6.642634860833149e-10	8.863346988669695
ENSG00000213755	6.642634860833149e-10	4.5090643238045995
ENSG00000082641	6.64263486083322e-10	8.911929984621112
ENSG00000270006	6.691375125262873e-10	5.965803768611138
ENSG00000071242	6.691375125262873e-10	8.611719939026381
ENSG00000180228	6.740464766450414e-10	8.798569660734474
ENSG00000099622	6.740464766450437e-10	8.944318648588725
ENSG00000137634	6.83970196550017e-10	8.748915156659612
ENSG00000248780	6.83970196550017e-10	2.7471417507059344
ENSG00000269165	6.873097167789011e-10	5.853891310649096
ENSG00000132792	7.02535757987717e-10	8.670463967383979
ENSG00000092931	7.02535757987717e-10	8.746394686016219
ENSG00000120306	7.076839625968113e-10	8.65174916475678
ENSG00000063761	7.076839625968188e-10	8.313038005784206
ENSG00000272256	7.076839625968188e-10	8.161281149689614
ENSG00000141376	7.163463266399073e-10	8.52265111311545
ENSG00000144229	7.268779747014772e-10	7.365512669643329
ENSG00000179526	7.268779747014772e-10	8.761596659709188
ENSG00000141985	7.268779747014772e-10	8.835006907698036
ENSG00000157796	7.322003754413978e-10	8.7939853236768
ENSG00000240342	7.32200375441403e-10	8.374811399599258
ENSG00000182087	7.375608450426041e-10	8.93217289960087
ENSG00000255991	7.375608450426119e-10	2.65977498633649
ENSG00000109680	7.375608450426119e-10	7.635239684379962
ENSG00000235213	7.375608450426119e-10	3.2787953579021094
ENSG00000225342	7.429596490318404e-10	6.539720991895698
ENSG00000263326	7.429596490318404e-10	3.897592392026108
ENSG00000006704	7.429596490318404e-10	5.900962981713519
ENSG00000101457	7.483970547382524e-10	8.460315105991015
ENSG00000223552	7.52043570109628e-10	4.732973406857224
ENSG00000249128	7.52043570109628e-10	1.8260022070903974
ENSG00000204311	7.575459110092686e-10	8.02434037946341
ENSG00000164306	7.630875754062431e-10	8.446184640421487
ENSG00000125652	7.630875754062513e-10	8.857770293321186
ENSG00000169683	7.686688373407972e-10	8.654269635400174
ENSG00000116161	7.686688373407972e-10	8.841575961337382
ENSG00000185519	7.686688373407972e-10	2.689747344376256
ENSG00000006453	7.686688373407972e-10	6.35122862547401
ENSG00000111224	7.686688373407972e-10	8.21819032770268
ENSG00000103111	7.686688373407972e-10	8.815756351009115
ENSG00000198157	7.686688373407972e-10	8.31660312530338
ENSG00000264469	7.686688373407972e-10	6.5260319761603505
ENSG00000101746	7.74289972711687e-10	7.905566528239041
ENSG00000261251	7.742899727116953e-10	4.902835628189141
ENSG00000230790	7.742899727116953e-10	4.842098145530689
ENSG00000116691	7.799512592883825e-10	8.676040662732488
ENSG00000065923	7.837478945871183e-10	8.081143548396211
ENSG00000124193	7.856529767234285e-10	8.936221482596823
ENSG00000237169	7.856529767234285e-10	3.512711769692375
ENSG00000186470	7.952464510286555e-10	8.907881401625161
ENSG00000106804	7.952464510286555e-10	8.24352647455417
ENSG00000272711	8.010573657305879e-10	6.42070995861273
ENSG00000121848	8.010573657305879e-10	8.848145014976726
ENSG00000165675	8.010573657305879e-10	8.580455073767158
ENSG00000251286	8.010573657305879e-10	2.329342276979294
ENSG00000181982	8.069097529952951e-10	8.651749164756781
ENSG00000251911	8.069097529952951e-10	6.082686853372064
ENSG00000135823	8.069097529952951e-10	8.57077750483775
ENSG00000130055	8.128039014281157e-10	4.760189848695488
ENSG00000072422	8.187401015886409e-10	7.311078647497791
ENSG00000152487	8.247186460037207e-10	6.883559115181926
ENSG00000221949	8.247186460037207e-10	6.829171026097472
ENSG00000137806	8.287280122199739e-10	8.758083830774959
ENSG00000117475	8.347777858362686e-10	8.66488727203547
ENSG00000189343	8.347777858362775e-10	8.915978567617064
ENSG00000186260	8.408706934946195e-10	8.605686639448757
ENSG00000135074	8.470070350460942e-10	8.915978567617064
ENSG00000224977	8.470070350460942e-10	3.9931226748041113
ENSG00000212802	8.470070350460942e-10	7.913369085802613
ENSG00000154803	8.531871123700216e-10	8.62340908378512
ENSG00000143384	8.594112293872896e-10	8.948367231584678
ENSG00000185591	8.635852582426008e-10	8.8714441546616
ENSG00000158113	8.76226513421119e-10	4.764929976485088
ENSG00000065970	8.762265134211252e-10	8.688722165782064
ENSG00000136052	8.762265134211252e-10	8.746394686016219
ENSG00000152518	8.762265134211252e-10	8.928124316604919
ENSG00000142444	8.826147428802849e-10	8.533268749750746
ENSG00000087128	8.826147428802849e-10	6.795670393482073
ENSG00000140577	8.826147428802849e-10	8.757012322651516
ENSG00000145425	8.826147428802849e-10	8.940270065592774
ENSG00000220583	8.826147428802849e-10	6.708603791658856
ENSG00000235036	8.826147428802912e-10	5.0571145689186245
ENSG00000173926	8.890484577199754e-10	7.826652438478349
ENSG00000245059	8.955279736854771e-10	3.803285541023615
ENSG00000156802	8.955279736854771e-10	8.670463967383979
ENSG00000185347	9.086256826516404e-10	8.315022722365876
ENSG00000163519	9.196832132071545e-10	7.995618624040415
ENSG00000175782	9.331258291379032e-10	8.566649772009194
ENSG00000197520	9.331258291379032e-10	5.9847439623544245
ENSG00000183166	9.331258291379032e-10	3.839104311950747
ENSG00000108557	9.331258291379032e-10	8.60494872856495
ENSG00000092841	9.399189138965982e-10	8.93217289960087
ENSG00000154040	9.399189138965982e-10	3.609293959287575
ENSG00000104299	9.399189138965982e-10	8.282431901576182
ENSG00000272267	9.467602923832248e-10	6.236164667687618
ENSG00000119004	9.582708193339622e-10	8.714998380339443
ENSG00000206120	9.722639597584763e-10	6.121709812880394
ENSG00000180881	9.793351710561802e-10	8.042467137443944
ENSG00000033627	9.86456602782014e-10	8.841575961337382
ENSG00000256582	9.86456602782014e-10	5.727834421141805
ENSG00000154305	9.984382019924074e-10	8.940270065592774
ENSG00000167748	1.0081257090773475e-09	3.9244092638312598
ENSG00000162139	1.0130038267775798e-09	8.818276821652509
ENSG00000090615	1.0130038267775798e-09	8.906353289272603
ENSG00000132475	1.0203642556439473e-09	8.940270065592774
ENSG00000068383	1.0203642556439473e-09	8.315022722365876
ENSG00000214212	1.0277769063489249e-09	8.505921027069922
ENSG00000145476	1.0277769063489284e-09	8.683145470433555
ENSG00000107614	1.035242140047916e-09	8.328160829644569
ENSG00000069011	1.0478020359320757e-09	5.592615834242547
ENSG00000234215	1.0503318132134528e-09	1.991826811551362
ENSG00000013375	1.055409275124333e-09	8.8714441546616
ENSG00000227802	1.0554092751243368e-09	2.5896684062439865
ENSG00000159352	1.0707859105526052e-09	8.890158957288799
ENSG00000263063	1.0707859105526052e-09	4.34344799684733
ENSG00000089163	1.0707859105526052e-09	6.782246964630946
ENSG00000140548	1.0707859105526052e-09	8.708429326700099
ENSG00000168843	1.0707859105526052e-09	6.404928352506535
ENSG00000125885	1.0785560545529593e-09	8.69880404835564
ENSG00000262879	1.0785560545529593e-09	7.917417668798566
ENSG00000247363	1.086381252110779e-09	6.512627225253638
ENSG00000231500	1.086381252110779e-09	8.948367231584678
ENSG00000272426	1.1021983312222203e-09	5.34353958756426
ENSG00000140105	1.1075204957626944e-09	8.924075733608968
ENSG00000141424	1.1155508285958796e-09	8.827902099996969
ENSG00000159399	1.1236380111935423e-09	8.6864561425457
ENSG00000116652	1.1236380111935464e-09	6.317691119091595
ENSG00000160051	1.1236380111935464e-09	7.706696201704703
[truncated: 4,073 more rows]
