# Supplementary material for: Machine learning predicts treatment sensitivity in multiple myeloma based on molecular and clinical information coupled with drug response
Source: PLoS One. 2021 Jul 28;16(7):e0254596. doi: 10.1371/journal.pone.0254596 (PMC8318243; doi:10.1371/journal.pone.0254596)
Supplement: S1 File — (ZIP) [file pone.0254596.s004.zip › Supplementary Material 1/19q13/selected_genes_experiment_7.csv]

gene	pvalue	entropy
ENSG00000248991	1.040484450838858e-39	6.857372247398926
ENSG00000119280	4.4361230432250084e-35	8.130824911718731
ENSG00000178982	1.296933846577034e-34	8.907881401625161
ENSG00000188004	3.923237609127552e-34	6.003993591763125
ENSG00000225579	1.3750330124780249e-33	7.224817583702655
ENSG00000125827	1.6725825047615636e-33	8.853721710325235
ENSG00000105372	7.697503144564006e-33	8.948367231584678
ENSG00000063177	9.949915885413141e-33	8.944318648588725
ENSG00000247746	5.795325762362367e-32	7.3096879603804945
ENSG00000272668	1.97513938111437e-31	6.002028793426564
ENSG00000243284	2.6439244187552275e-30	5.0916713911895854
ENSG00000255815	3.1026859940453305e-30	5.6091225126349435
ENSG00000111752	1.2127521519327397e-29	7.835664575007227
ENSG00000173218	1.4575456092128578e-29	7.164259049283556
ENSG00000104852	1.9988618942891654e-29	8.944318648588725
ENSG00000155886	3.288399661187353e-29	5.227798165266791
ENSG00000228031	3.9467543567371246e-29	5.641164433209207
ENSG00000115268	3.9972883078602004e-29	8.944318648588725
ENSG00000117461	1.1834004385642972e-28	8.676040662732488
ENSG00000075073	1.1834004385642972e-28	6.975794585664994
ENSG00000168264	1.9097240221409094e-28	8.910401872268555
ENSG00000165801	3.6808468054593486e-28	8.738297520024316
ENSG00000142541	8.345838702800688e-28	8.948367231584678
ENSG00000170677	1.0096132943295806e-27	7.083888071344363
ENSG00000197183	1.993949510354544e-27	8.521579604992008
ENSG00000117308	3.1194630556274284e-27	8.314363961314678
ENSG00000122787	6.807263648293267e-27	7.603685413206342
ENSG00000002586	8.309333078439964e-27	8.214951822932484
ENSG00000179520	1.0347406415608109e-26	5.017646974280962
ENSG00000104611	1.1359393859229244e-26	6.8226382201345075
ENSG00000249184	1.4485112975150058e-26	6.527059208403224
ENSG00000131188	1.9535650076545746e-26	8.388400556526783
ENSG00000148303	2.7299091969522643e-26	8.948367231584678
ENSG00000165102	3.206540487661307e-26	8.730736108094137
ENSG00000144591	4.031480043796353e-26	8.882061791296895
ENSG00000131773	4.732861093987061e-26	6.621525598765087
ENSG00000174444	5.127644695732884e-26	8.948367231584678
ENSG00000188959	6.090393306493336e-26	5.351677668210128
ENSG00000175197	8.863850904051059e-26	8.70491649776587
ENSG00000184083	9.714496775091782e-26	8.319992947248133
ENSG00000165169	1.4286293221498815e-25	8.726151771036463
ENSG00000099624	2.270988574314932e-25	8.865867459313089
ENSG00000159556	3.6033081991968212e-25	8.099325809977847
ENSG00000143624	3.9447377660680186e-25	8.911929984621112
ENSG00000198353	7.304030084592019e-25	5.225526069207441
ENSG00000105193	9.753516424789333e-25	8.948367231584678
ENSG00000185905	9.984600963587392e-25	8.903832818629208
ENSG00000251249	1.9420793973077355e-24	4.568691318721545
ENSG00000105173	2.9962308877203134e-24	8.683145470433555
ENSG00000177628	3.6062174756568325e-24	8.867395571665647
ENSG00000162929	3.6481877673885974e-24	7.908558611522988
ENSG00000154358	4.544187547219856e-24	8.792457211324242
ENSG00000223891	5.022254602324233e-24	8.431237114135548
ENSG00000253982	5.299980636662834e-24	7.629472275538297
ENSG00000256733	7.372467926838456e-24	4.412430721007295
ENSG00000167658	8.397714270263595e-24	8.948367231584678
ENSG00000105373	1.1142957012959675e-23	8.93217289960087
ENSG00000164181	1.1532363053174702e-23	8.773742408697043
ENSG00000105640	1.4331342466394734e-23	8.944318648588725
ENSG00000255086	1.6126106631212071e-23	3.6071977823754264
ENSG00000070081	1.6687673330265756e-23	8.93217289960087
ENSG00000114391	1.9427197518803923e-23	8.944318648588725
ENSG00000105146	2.7744170588477054e-23	6.841176282954482
ENSG00000246090	2.958726283909589e-23	8.0417560858078
ENSG00000172456	5.132124574173347e-23	7.929413551549279
ENSG00000172365	5.348937307121698e-23	3.5462887898761073
ENSG00000108107	5.470997113500932e-23	8.940270065592774
ENSG00000160691	5.766635409511717e-23	8.924075733608968
ENSG00000152422	9.043905801618826e-23	8.754491852008123
ENSG00000114423	9.856368806105249e-23	8.542894028095207
ENSG00000227097	1.3436345624200792e-22	8.8714441546616
ENSG00000131943	1.447589465858643e-22	8.731728466384972
ENSG00000162004	1.5595023161714678e-22	8.416650044336906
ENSG00000236552	1.6428971904224968e-22	8.741353744729432
ENSG00000257698	2.2611767648945715e-22	8.154430789395576
ENSG00000143578	5.711052235475102e-22	8.509433856004152
ENSG00000140474	5.711052235475102e-22	8.924075733608968
ENSG00000111666	5.838338288518958e-22	8.6496852983425
ENSG00000243926	6.214433594500189e-22	5.648941733144086
ENSG00000156384	7.196607599989943e-22	8.211339967408643
ENSG00000164587	7.743824517031057e-22	8.944318648588725
ENSG00000171759	8.770176036708245e-22	6.73439794362536
ENSG00000242021	8.866952794957127e-22	5.416090769557717
ENSG00000255760	9.539699830699094e-22	5.980600564344653
ENSG00000204628	1.2006742509408209e-21	8.944318648588725
ENSG00000259514	1.3442856420790354e-21	6.705968180461768
ENSG00000134698	1.373984128882699e-21	8.717062246753724
ENSG00000226833	1.389075963647628e-21	4.790825026043349
ENSG00000130255	1.404331847293703e-21	8.944318648588725
ENSG00000136942	1.4777474050965669e-21	8.940270065592774
ENSG00000117411	1.69056586855429e-21	8.747922798368778
ENSG00000118705	1.7090952686549093e-21	8.944318648588725
ENSG00000233927	1.7090952686549093e-21	8.940270065592774
ENSG00000163673	1.817955379040514e-21	4.27506721786874
ENSG00000129757	1.9548376951354943e-21	7.919881745214148
ENSG00000176399	2.0791723103204693e-21	6.613058221473449
ENSG00000232995	2.2113280894291e-21	7.101702326159787
ENSG00000182050	2.2599288373457632e-21	7.123076961370529
ENSG00000105202	2.4562229486317094e-21	8.895735652637308
ENSG00000254343	2.6693747314477667e-21	8.288263044331721
ENSG00000180447	3.0513009501109766e-21	7.388819098962749
ENSG00000214870	3.2095079896416504e-21	7.133962671190507
ENSG00000115649	3.747955226147718e-21	8.833478795345478
ENSG00000111445	3.9846790479506754e-21	8.423877859027453
ENSG00000173207	4.6016305706416785e-21	8.587964195112395
ENSG00000155792	5.052403294647837e-21	8.863346988669695
ENSG00000121797	5.199697192833183e-21	8.311026429954872
ENSG00000214612	5.7701420724261476e-21	5.975736710393699
ENSG00000144040	6.4484869834711134e-21	8.61729663437489
ENSG00000264920	6.518178237536645e-21	7.4630903812368405
ENSG00000219665	7.077822441445763e-21	8.293251695033563
ENSG00000271133	8.079465551812552e-21	7.62222184199782
ENSG00000038002	8.865998931383372e-21	8.873964625304993
ENSG00000114631	8.961491580487914e-21	8.04120190592649
ENSG00000272899	9.320417815515639e-21	7.885414892655536
ENSG00000090581	1.000982072081123e-20	8.834471153636315
ENSG00000120280	1.1339751254107647e-20	8.69401755447588
ENSG00000167614	1.1420817277643408e-20	7.067041633795202
ENSG00000089692	1.154349244072623e-20	7.947264360041894
ENSG00000145592	1.2528330189130504e-20	8.948367231584678
ENSG00000205664	1.3028282545571978e-20	7.9198294546292045
ENSG00000166268	1.3451973830305e-20	6.703506728485744
ENSG00000137154	1.3451973830305e-20	8.948367231584678
ENSG00000078061	1.6646489393138526e-20	8.840047848984822
ENSG00000113272	1.8778705848480183e-20	8.693763107068852
ENSG00000157625	2.1406691035027905e-20	8.727679883389019
ENSG00000208028	2.2099066483189954e-20	7.55540326649825
ENSG00000168159	2.4920468074748107e-20	8.89420754028475
ENSG00000228933	2.702820650137469e-20	5.364606077508969
ENSG00000131386	2.731581664616743e-20	6.2162145006697065
ENSG00000100266	2.86985291751163e-20	8.60820711009215
ENSG00000094631	2.931210455168099e-20	8.867395571665647
ENSG00000137818	3.3392996316782765e-20	8.948367231584678
ENSG00000103253	3.8845603788139516e-20	8.442056907592928
ENSG00000162244	4.0804174476966585e-20	8.944318648588725
ENSG00000105855	4.597664390758343e-20	7.665134670591397
ENSG00000147100	5.854868020984838e-20	5.272445698241292
ENSG00000204060	5.854868020984838e-20	4.603242625961302
ENSG00000107745	6.663382851619747e-20	8.689714524072901
ENSG00000182742	7.742490366567089e-20	7.1462244227064815
ENSG00000125459	9.248100578639315e-20	8.768165713348534
ENSG00000229638	9.345171579965988e-20	8.523107717344564
ENSG00000107816	9.345171579965988e-20	8.622416725494283
ENSG00000221983	9.5423458844429e-20	8.936221482596823
ENSG00000170417	9.811656721841822e-20	8.234051062446849
ENSG00000258178	1.0018558913294945e-19	4.25699936842393
ENSG00000153179	1.3226373730473948e-19	8.619360500789169
ENSG00000109046	1.628055659858385e-19	8.859298405673744
ENSG00000251405	1.7446090721128208e-19	7.047616113700225
ENSG00000241741	1.869404859276655e-19	6.757275685053509
ENSG00000232533	2.003018546853405e-19	6.8859105090198955
ENSG00000214717	2.1021225392227939e-19	8.64212388641232
ENSG00000235670	2.2992027244230852e-19	4.0428394060709145
ENSG00000156427	2.875415359933981e-19	5.758784490962262
ENSG00000171425	2.9657105011451193e-19	8.727144129327298
ENSG00000166562	2.9964273110966906e-19	8.928124316604919
ENSG00000198937	3.176522882382049e-19	8.652741523047615
ENSG00000080839	3.472856620527217e-19	8.597589473456853
ENSG00000180573	3.757673241847294e-19	8.891687069641355
ENSG00000179899	3.796485729404536e-19	5.2050977574031965
ENSG00000102158	3.9019335020566963e-19	8.920027150613016
ENSG00000170889	4.221490452991373e-19	8.944318648588725
ENSG00000181524	4.693459367562369e-19	8.279454826703674
ENSG00000119906	5.435547512083433e-19	8.749450910721334
ENSG00000188419	5.759923819082738e-19	8.666415384388028
ENSG00000128165	5.759923819082738e-19	8.82385351700102
ENSG00000184381	6.229421886670278e-19	8.789936740680849
ENSG00000260521	6.3579960934888525e-19	6.048063461147489
ENSG00000169184	6.805811770874105e-19	8.027795363232416
ENSG00000245008	7.137689361823822e-19	6.544051656147075
ENSG00000166321	7.210860171263352e-19	7.85958972774699
ENSG00000175395	7.717968857545505e-19	8.282431901576183
ENSG00000141441	7.797015099783632e-19	8.245022173078787
ENSG00000147003	8.093756248804674e-19	5.424484463163607
ENSG00000104219	8.57444517060706e-19	8.829430212349527
ENSG00000058056	9.36469834838592e-19	8.476509437974821
ENSG00000233762	9.919881904071262e-19	7.922081155688847
ENSG00000247735	9.919881904071262e-19	5.541180214526269
ENSG00000086619	1.0723092277240188e-18	8.891687069641355
ENSG00000254615	1.083248760061375e-18	8.602630414743642
ENSG00000242071	1.170863867893685e-18	8.325517352011696
ENSG00000170899	1.3001219392278108e-18	8.374556952192227
ENSG00000071205	1.3402217090077215e-18	7.0837484036750675
ENSG00000144589	1.3402217090077215e-18	8.717062246753724
ENSG00000105894	1.3538579676380045e-18	7.237797329615492
ENSG00000141736	1.3768903345963888e-18	7.944642384489911
ENSG00000236204	1.4729552831731074e-18	6.501674984340038
ENSG00000165171	1.4879250500866115e-18	6.316655340996875
ENSG00000125462	1.5183169690330764e-18	7.810918500541055
ENSG00000148484	1.5756368755613918e-18	8.821333046357623
ENSG00000000460	1.6406076590078448e-18	7.96893388246562
ENSG00000140451	1.7197580240411034e-18	8.768701467410256
ENSG00000125841	1.737203447397921e-18	8.22521598557114
ENSG00000179456	2.103938574639193e-18	8.590484665755788
ENSG00000188818	2.103938574639193e-18	8.346419028042654
ENSG00000136758	2.1252291176667813e-18	8.911929984621112
ENSG00000127946	2.3580835850051746e-18	8.407481370221562
ENSG00000234719	2.5215077512523803e-18	7.7799823259350225
ENSG00000213442	2.5726815500783058e-18	8.545212341916516
ENSG00000268362	2.8826480428007805e-18	6.448933456303927
ENSG00000230131	2.9410551098247516e-18	6.094874477168163
ENSG00000178741	3.1129655329163793e-18	8.895735652637308
ENSG00000166348	3.3614429396940835e-18	8.404425145516445
ENSG00000260990	3.4523825580426762e-18	5.503680124840247
ENSG00000137876	3.487107834807509e-18	8.911929984621112
ENSG00000203761	3.522178077319246e-18	7.905783693472565
ENSG00000058404	3.557596668611534e-18	7.040889904189195
ENSG00000143499	3.557596668611585e-18	8.71301366375777
ENSG00000173171	3.593367024453226e-18	8.493775278082067
ENSG00000182220	3.593367024453226e-18	8.849673127329284
ENSG00000258920	3.802878521044217e-18	7.9208597813282635
ENSG00000244165	3.8410837388321864e-18	8.257148045309636
ENSG00000261418	4.024447340519143e-18	8.528684412693073
ENSG00000143603	4.064850318184881e-18	8.903832818629208
ENSG00000131725	4.3014835142705656e-18	8.62340908378512
ENSG00000213885	4.388208533140721e-18	6.322666244014536
ENSG00000064787	4.643418815911723e-18	8.194577467535174
ENSG00000163362	4.7369488677529086e-18	7.759975766711077
ENSG00000126249	4.8645556294025724e-18	8.109185324803969
ENSG00000131127	5.147100299736968e-18	8.218693667936458
ENSG00000164346	5.303182909233919e-18	8.911929984621112
ENSG00000261739	5.356242129186311e-18	8.701122362176946
ENSG00000136643	5.5003102482936345e-18	8.761596659709188
ENSG00000112531	5.6108666111256e-18	8.859298405673744
ENSG00000163040	5.6108666111256e-18	5.631136444059882
ENSG00000102316	5.6108666111256e-18	8.89420754028475
ENSG00000149295	5.6108666111256795e-18	5.675351767918565
ENSG00000236772	5.7236171225992895e-18	4.389097176367232
ENSG00000223949	5.877438656415286e-18	4.757142268335181
ENSG00000233585	5.9954774134130066e-18	5.433192796174924
ENSG00000081760	6.599831299617486e-18	8.681081604019276
ENSG00000130159	6.776883771449379e-18	8.772750050406207
ENSG00000118473	6.844480857454579e-18	5.568917135487448
ENSG00000166816	6.912743735754223e-18	8.315610767012545
ENSG00000267169	6.9816788785501e-18	7.492017055917752
ENSG00000127920	7.240298939112064e-18	7.463441280845439
ENSG00000138172	7.312458732601132e-18	8.00468550913032
ENSG00000012061	7.312458732601132e-18	8.826909741706134
ENSG00000152402	7.385328656102042e-18	7.698421163750334
ENSG00000233016	7.385328656102042e-18	8.785888157684896
ENSG00000080947	7.889792086714648e-18	7.525002081548144
ENSG00000151287	7.968340425179043e-18	7.709112091178206
ENSG00000136631	8.345230682241568e-18	8.756555718422403
ENSG00000230207	8.345230682241568e-18	7.22637277305928
ENSG00000116147	9.335394749784451e-18	5.408854948341715
ENSG00000040199	9.521792536300782e-18	8.802082489668702
ENSG00000133872	9.616364816540689e-18	8.928124316604919
ENSG00000196562	1.0070110604236883e-17	8.89420754028475
ENSG00000185950	1.0070110604237027e-17	7.680776448017778
ENSG00000244436	1.0372901458936398e-17	2.8205859777045417
ENSG00000186153	1.0372901458936398e-17	8.425405971380009
ENSG00000053371	1.0969571388878785e-17	8.494767636372904
ENSG00000146147	1.0969571388878785e-17	6.59866482553753
ENSG00000116977	1.1373581221181556e-17	8.760068547356632
ENSG00000158555	1.1373581221181556e-17	8.397902827881765
ENSG00000171792	1.2266403263328538e-17	8.602630414743642
ENSG00000076662	1.2387846170974745e-17	8.940270065592774
ENSG00000177917	1.2387846170974745e-17	8.662366801392077
ENSG00000111859	1.2843379851327056e-17	8.903832818629208
ENSG00000197016	1.2970460962378862e-17	6.801315585823093
ENSG00000057468	1.3491319492013739e-17	6.454222639378566
ENSG00000134490	1.4788326795280036e-17	8.204568756947214
ENSG00000123144	1.4934390389287525e-17	8.883589903649453
ENSG00000165891	1.5081878177014047e-17	8.33086503129046
ENSG00000188846	1.5081878177014047e-17	8.944318648588725
ENSG00000158714	1.6857303966604324e-17	6.486368761497529
ENSG00000151208	1.702352478480595e-17	8.525426031165873
ENSG00000198521	1.719136356451589e-17	6.943760095885702
ENSG00000166441	1.799646480382297e-17	8.944318648588725
ENSG00000221413	1.8533569767859443e-17	2.198904087702548
ENSG00000234444	1.8838767902266675e-17	8.489322381441948
ENSG00000121858	1.902426283450464e-17	8.827902099996969
ENSG00000160293	2.010996873880166e-17	8.196184729720338
ENSG00000269533	2.146577921167301e-17	4.134531983157929
ENSG00000088298	2.2104964132291668e-17	8.865867459313089
ENSG00000144036	2.2104964132291668e-17	8.41784455944983
ENSG00000144026	2.2322173002290293e-17	8.668935855031423
ENSG00000149273	2.232217300229061e-17	8.948367231584678
ENSG00000124198	2.3363998065599507e-17	8.910401872268555
ENSG00000102871	2.382505503648208e-17	8.798033906672751
ENSG00000260719	2.5180720593507304e-17	8.413260222392156
ENSG00000270036	2.5427737420782888e-17	4.376004217082078
ENSG00000226926	2.5593742639474208e-17	4.468306623120057
ENSG00000120805	2.6873353676707623e-17	8.859298405673744
ENSG00000240298	2.812453840331399e-17	5.680275059091199
ENSG00000187824	2.895905708637457e-17	8.365133830669853
ENSG00000204262	3.0902051395974607e-17	7.853614273334592
ENSG00000149972	3.6814343004220885e-17	8.821333046357623
ENSG00000081913	4.069920291113481e-17	7.645263007434032
ENSG00000180660	4.1095969481341103e-17	6.882064085859062
ENSG00000149548	4.27215713110935e-17	7.277110010830107
ENSG00000179820	4.861224962047947e-17	8.5608709198386
ENSG00000139644	5.085783372164354e-17	8.936221482596823
ENSG00000101868	5.135218789344225e-17	8.587428441050672
ENSG00000264349	5.530312485988672e-17	4.698824498585508
ENSG00000134339	5.620093197387838e-17	4.3868772577196635
ENSG00000160055	5.729730333522034e-17	8.199650822649904
ENSG00000182899	5.785337738660647e-17	8.944318648588725
ENSG00000177731	5.78533773866073e-17	8.911929984621112
ENSG00000232346	5.89815513813274e-17	7.357108855046934
ENSG00000120519	6.051961842044159e-17	8.62924022654066
ENSG00000172216	6.516547786750327e-17	8.791464853033405
ENSG00000153250	6.579683871799191e-17	8.895735652637308
ENSG00000212978	6.579683871799191e-17	8.11276887014273
ENSG00000100373	6.772736320014327e-17	4.0232361294871115
ENSG00000251535	6.816390110163134e-17	2.8855071609769682
ENSG00000180098	6.882391909273471e-17	8.586436082759835
ENSG00000117242	6.882391909273471e-17	7.928904656735222
ENSG00000229278	7.338808451981242e-17	3.7469010157836276
ENSG00000099326	7.409799159397444e-17	8.867395571665647
ENSG00000130312	7.481467421405706e-17	8.81323588036572
ENSG00000133195	7.553819614997349e-17	8.715534134401166
ENSG00000242247	7.6268621763129e-17	8.907881401625161
ENSG00000203666	7.82506706241686e-17	8.40210683169514
ENSG00000272129	7.977048153406282e-17	6.161774080086127
ENSG00000182054	7.977048153406396e-17	8.907881401625161
ENSG00000083845	7.977048153406396e-17	8.944318648588725
ENSG00000176928	7.977048153406396e-17	7.581578494973771
ENSG00000230516	8.1842288555076e-17	3.195541728103696
ENSG00000119979	8.263282906565096e-17	8.63654719106381
ENSG00000143195	8.504993791081299e-17	6.087163884073775
ENSG00000173208	8.504993791081299e-17	8.703924139475033
ENSG00000146066	8.809908715390733e-17	8.840047848984822
ENSG00000229766	8.894922894041648e-17	6.057193617179994
ENSG00000130810	8.980746447722694e-17	7.660392100228954
ENSG00000102271	9.243149692255703e-17	4.176696287070866
ENSG00000189233	9.574155863002713e-17	8.810715409722327
ENSG00000225573	1.0012397193344632e-16	7.183019003620343
ENSG00000214711	1.0108850129566013e-16	6.27625256229156
ENSG00000008513	1.0206219732156167e-16	8.734248937028365
ENSG00000086598	1.0206219732156167e-16	8.93217289960087
ENSG00000172955	1.1485946225129511e-16	6.165976219678125
ENSG00000260027	1.182043279792251e-16	7.0717480097741925
ENSG00000147036	1.2010392452056468e-16	5.395590593027584
ENSG00000221890	1.2242322982048202e-16	4.096041743087796
ENSG00000147251	1.3047798767734312e-16	8.760068547356632
ENSG00000182185	1.3427110903981621e-16	7.434050691957966
ENSG00000101577	1.3427110903981621e-16	8.55099119408711
ENSG00000143870	1.3773397129504166e-16	8.928124316604919
ENSG00000072195	1.4038879876697554e-16	6.537292580511552
ENSG00000008853	1.4538774860673408e-16	8.64212388641232
ENSG00000228323	1.5104154020358859e-16	5.916109561262863
ENSG00000160062	1.5641442708926446e-16	7.670862348946093
ENSG00000110002	1.5641442708926446e-16	8.737305161733481
ENSG00000146350	1.5791219748469295e-16	7.881111862252555
ENSG00000169021	1.5942411477878278e-16	8.833478795345478
ENSG00000224032	1.6509098794229067e-16	8.817284463361672
ENSG00000213862	1.6667068547477818e-16	6.69968122759153
ENSG00000228748	1.7149979129119736e-16	4.917755628592807
ENSG00000253986	1.7758979156189367e-16	5.021276712925513
ENSG00000137309	1.9102111167028615e-16	8.852193597972677
ENSG00000120256	2.0741353876623762e-16	8.33129620418229
ENSG00000260144	2.1887403844302497e-16	6.022595360287545
ENSG00000269890	2.1887403844302497e-16	6.406982767863872
ENSG00000183023	2.2096033940956723e-16	8.444963266060906
ENSG00000185686	2.2096033940957036e-16	7.440484178509858
ENSG00000198960	2.2662019073099997e-16	8.531284033169074
ENSG00000144713	2.2877930052257817e-16	8.948367231584678
ENSG00000204219	2.309586982647258e-16	6.789094329665227
ENSG00000166896	2.331585718613068e-16	8.126823064727443
ENSG00000261400	2.331585718613068e-16	3.365108336294082
ENSG00000243276	2.353791109305107e-16	7.111963655170012
ENSG00000181798	2.4140304037357917e-16	7.174296941342599
ENSG00000188971	2.483618490780302e-16	8.640595774059761
ENSG00000172568	2.7387985747899056e-16	6.4257979360375606
ENSG00000172661	2.817610574811784e-16	8.653277277109337
ENSG00000232070	2.844375068856363e-16	5.253861054056109
ENSG00000267193	2.916979090395711e-16	3.689220383947706
ENSG00000197647	2.972628748486077e-16	8.007148134608489
ENSG00000249348	3.0293252428350793e-16	7.7010999637675575
ENSG00000008226	3.106582571699696e-16	8.616304276084053
ENSG00000260625	3.195821419753055e-16	6.257170970107828
ENSG00000273002	3.3083302015641716e-16	6.980308212999715
ENSG00000250148	3.339686515895515e-16	2.4335484565064105
ENSG00000218175	3.403281042619385e-16	8.430446912666797
ENSG00000207954	3.4355246783651966e-16	5.816220910886782
ENSG00000164741	3.4355246783651966e-16	8.143797823544892
ENSG00000176732	3.4571876193877226e-16	6.100132350317493
ENSG00000174989	3.5900231106054134e-16	8.80513871437382
ENSG00000272156	3.7162039421459696e-16	5.702723468754552
ENSG00000100994	4.032098070069221e-16	8.895735652637308
ENSG00000163249	4.070209573738595e-16	8.664430667806355
ENSG00000173581	4.0702095737387103e-16	8.53306659292866
ENSG00000130811	4.2929807372075544e-16	8.88863084493624
ENSG00000111602	4.415742724222468e-16	8.794977681967636
ENSG00000145050	4.485432988449663e-16	8.920027150613016
ENSG00000160791	4.485432988449663e-16	7.299960579185125
ENSG00000198056	4.527766585664633e-16	8.377613176897343
ENSG00000205138	4.527766585664633e-16	8.47299660904059
ENSG00000101997	4.613619237119511e-16	8.61378380544066
ENSG00000247982	4.865682136417379e-16	8.16825451697313
ENSG00000169239	5.179653109125199e-16	8.24327202714714
ENSG00000116852	5.179653109125199e-16	8.83195068299292
ENSG00000173221	5.565471150589859e-16	8.924075733608968
ENSG00000094804	5.617839933281522e-16	8.63886550488512
ENSG00000167186	5.814049197607411e-16	8.307715757842727
ENSG00000231327	5.868723458080777e-16	6.018643458898689
ENSG00000124357	5.979597286339281e-16	8.857770293321186
ENSG00000198890	6.188256078512544e-16	8.221905313458995
ENSG00000255046	6.24639831628056e-16	4.843491056809991
ENSG00000120093	6.364303382724557e-16	7.256366496911319
ENSG00000078177	6.524929607280468e-16	8.843104073689938
ENSG00000105426	6.7104151054769e-16	7.30642803184682
ENSG00000170989	6.773391440532331e-16	6.7708090183056004
ENSG00000159259	6.944191300262154e-16	7.84982013774567
ENSG00000228205	7.321365026341928e-16	7.3977828538201775
ENSG00000162869	7.791017446430422e-16	8.70896508076182
ENSG00000183386	8.446204464620498e-16	6.571883984557142
ENSG00000144426	8.446204464620498e-16	8.522115359053728
ENSG00000172687	8.903662420636298e-16	6.361452901481576
ENSG00000140750	8.903662420636298e-16	8.499351973430578
ENSG00000116497	8.986888247159432e-16	8.852193597972677
ENSG00000198380	9.070880907998687e-16	8.890158957288799
ENSG00000235065	9.561663475559943e-16	7.791963886509016
ENSG00000105063	1.0722122143296417e-15	8.898256123280701
ENSG00000136149	1.0822080726362274e-15	7.894838014177911
ENSG00000109685	1.092295781188764e-15	8.8795413206535
ENSG00000124795	1.1619566129922012e-15	8.252074690194906
ENSG00000163482	1.224597967977494e-15	8.74288185708199
ENSG00000260219	1.2905655826272638e-15	6.609591176746346
ENSG00000257027	1.3025651697750199e-15	7.906245852281961
ENSG00000234771	1.3600333107453001e-15	8.699339802417361
ENSG00000176371	1.372669278305718e-15	8.45102342488619
ENSG00000157680	1.3854209490961371e-15	8.372572235610557
ENSG00000104738	1.473466961107558e-15	8.700332160708196
ENSG00000250978	1.5242197527325023e-15	3.731980465847487
ENSG00000143882	1.552625346076326e-15	8.099343901629068
ENSG00000136383	1.5670231660677116e-15	7.8439127240053175
ENSG00000123989	1.5670231660677116e-15	8.93217289960087
ENSG00000156042	1.6511312398689357e-15	8.175359324674195
ENSG00000181163	1.6511312398689592e-15	8.948367231584678
ENSG00000235280	1.6664289207811507e-15	5.632152991885749
ENSG00000149346	1.6664289207811507e-15	7.250741775200811
ENSG00000124222	1.6974445572836216e-15	8.87549273765755
ENSG00000171189	1.7396853009796543e-15	5.6936731365200375
ENSG00000116957	1.81611360391054e-15	8.61378380544066
ENSG00000136928	1.849872889904905e-15	4.113883872329156
ENSG00000110700	1.866983708001545e-15	8.940270065592774
ENSG00000179299	1.9851098256521147e-15	7.345474396191933
ENSG00000148730	1.9851098256521147e-15	8.86991604230904
ENSG00000181544	2.021962668528213e-15	7.316073283017344
ENSG00000197565	2.072150439821974e-15	7.9264507988534945
ENSG00000253483	2.110595036547235e-15	5.548752125856362
ENSG00000118197	2.223379745895007e-15	8.734248937028365
ENSG00000143653	2.2645875759128675e-15	8.39029467994692
ENSG00000224858	2.3636887572522e-15	5.63429534497868
ENSG00000188153	2.3636887572522e-15	8.131222663743953
ENSG00000040341	2.385474329755847e-15	8.732720824675809
ENSG00000115286	2.4074577466496808e-15	8.783367687041503
ENSG00000269696	2.467060934608486e-15	4.284537990400399
ENSG00000206561	2.467060934608521e-15	8.20947825781645
ENSG00000082512	2.4746128331498657e-15	8.64265964047404
ENSG00000179085	2.4897850358101703e-15	8.708965080761821
ENSG00000165168	2.5358537850615533e-15	8.890158957288799
ENSG00000133640	2.5358537850615533e-15	3.7723488957962594
ENSG00000107959	2.5592021352206585e-15	8.85624218096863
ENSG00000101888	2.598587679655313e-15	8.580859387411326
ENSG00000213096	2.6225050750792133e-15	7.9442056570177995
ENSG00000052850	2.6225050750792693e-15	4.739454143351326
ENSG00000213513	2.6709924862551988e-15	4.075356239814906
ENSG00000132824	2.720363054063928e-15	8.882061791296895
ENSG00000230067	2.813222263612983e-15	4.772279057121794
ENSG00000139219	2.8390850231711797e-15	4.651826497374221
ENSG00000179057	3.045304815864756e-15	6.150166533770356
ENSG00000173295	3.0453048158647993e-15	7.451415224486457
ENSG00000183955	3.1204380906225e-15	8.730200354032414
ENSG00000095002	3.2365750460392098e-15	8.633490966358695
ENSG00000148343	3.316355108936972e-15	8.84715265668589
ENSG00000198860	3.5566741778391525e-15	8.81881257571423
ENSG00000116668	3.622137686077691e-15	8.74288185708199
ENSG00000224738	3.7452518749654474e-15	4.872333880742039
ENSG00000139352	3.849040674908901e-15	6.671835187675333
ENSG00000273382	4.08993502757564e-15	6.2170440255508534
ENSG00000142279	4.127327740163604e-15	5.5730539488029
ENSG00000172379	4.385364350583777e-15	8.394260702680596
ENSG00000218426	4.617142872755913e-15	8.371500727487113
ENSG00000231969	4.860980370397993e-15	4.062641075721704
ENSG00000156313	4.905308320049944e-15	8.246328251852255
ENSG00000154479	4.995162252276529e-15	6.265314366090398
ENSG00000052126	4.995162252276529e-15	7.269970214913055
ENSG00000170906	5.071277577920989e-15	8.814763992718278
ENSG00000232940	5.117494011067575e-15	6.254170153732939
ENSG00000269988	5.164125307678514e-15	5.107890692645067
ENSG00000241324	5.164125307678514e-15	6.84959593702546
ENSG00000124444	5.43638437944003e-15	8.40722692281453
ENSG00000229914	5.586196521246297e-15	6.541921562569345
ENSG00000107864	5.827357591031324e-15	8.57528269206282
ENSG00000239815	5.880354043439231e-15	6.172433189241142
ENSG00000160570	5.933825201370169e-15	8.829430212349527
ENSG00000130779	5.9338252013702535e-15	8.86991604230904
ENSG00000224616	6.078767680401132e-15	6.189067122452322
ENSG00000100206	6.302743745059295e-15	6.243914128212389
ENSG00000107187	6.302743745059295e-15	4.78461165245872
ENSG00000178922	6.359996059368083e-15	8.667662190085894
ENSG00000130340	6.574337826420463e-15	8.504243048480225
ENSG00000230979	6.694234382963037e-15	7.0383923865641025
ENSG00000006756	6.754987737536036e-15	6.308959955808473
ENSG00000186187	6.857452392874998e-15	7.521834075426072
ENSG00000115966	6.9824323178284605e-15	8.844096431980775
ENSG00000167992	7.045760939990674e-15	7.176931651379029
ENSG00000259026	7.109655227722585e-15	4.551662921978016
ENSG00000047230	7.550444682489335e-15	8.384920141420494
ENSG00000089177	7.550444682489335e-15	8.40210683169514
ENSG00000169241	7.874903823094354e-15	8.840047848984822
ENSG00000162878	7.946197153861167e-15	4.939171942058814
ENSG00000166483	7.946197153861167e-15	8.457338031118505
ENSG00000147400	8.287394260901787e-15	8.634026720420415
ENSG00000150967	8.287394260901787e-15	8.861818876317137
ENSG00000175505	8.287394260901787e-15	7.392695510697093
ENSG00000089220	8.36236393293887e-15	8.920027150613016
ENSG00000152409	8.799980593089793e-15	8.902304706276652
ENSG00000012174	8.799980593089793e-15	8.705908856056706
ENSG00000164258	8.879514745741348e-15	8.739825632376874
ENSG00000177888	9.260134325800746e-15	8.71805460504456
ENSG00000233379	9.343762503411529e-15	5.111706995348954
ENSG00000186056	9.343762503411794e-15	8.41838031351155
ENSG00000104979	9.428134380463507e-15	8.863346988669695
ENSG00000068308	9.513256464801423e-15	8.85120123968184
ENSG00000261231	1.0100399532872052e-14	6.0467464005008305
ENSG00000174748	1.0100399532872052e-14	8.948367231584678
ENSG00000068784	1.043839241021423e-14	8.70491649776587
ENSG00000186468	1.043839241021423e-14	8.924075733608968
ENSG00000260401	1.0532489447525137e-14	7.279849722908139
ENSG00000170209	1.0532489447525137e-14	8.014917257941036
ENSG00000115758	1.0532489447525137e-14	8.93217289960087
ENSG00000188825	1.0627421709496033e-14	7.038041340834927
ENSG00000174514	1.0627421709496033e-14	6.986173554688979
ENSG00000255121	1.0627421709496033e-14	7.2323410272246145
ENSG00000162836	1.0723196490681796e-14	8.67802537931416
ENSG00000143498	1.1383775897257719e-14	8.278839922809345
ENSG00000187123	1.1383775897257719e-14	5.303613045269448
ENSG00000256917	1.1976654332557311e-14	5.293511964379983
ENSG00000159403	1.1976654332557311e-14	8.6629025554538
ENSG00000137478	1.2156745288828989e-14	8.895735652637308
ENSG00000251680	1.2376376993088954e-14	4.184265367550826
ENSG00000205078	1.2487653459742522e-14	7.598606169342963
ENSG00000215301	1.25999149872968e-14	8.944318648588725
ENSG00000165195	1.25999149872968e-14	8.724623658683905
ENSG00000112812	1.3020107771130137e-14	8.796505794320195
ENSG00000183617	1.3374140079004857e-14	8.756555718422403
ENSG00000223722	1.406892121387686e-14	4.9660394838556865
ENSG00000140367	1.4195166242940957e-14	8.883589903649453
ENSG00000236854	1.4195166242940957e-14	3.5924061323478065
ENSG00000204390	1.479921397765561e-14	7.230399833631446
ENSG00000126217	1.5200821844197757e-14	7.641174223154126
ENSG00000237991	1.5706270814302142e-14	6.523062247655486
ENSG00000198856	1.584696897022992e-14	8.899784235633259
ENSG00000118816	1.627655142579314e-14	8.936221482596823
ENSG00000230565	1.6817190993217183e-14	6.807917327007291
ENSG00000262468	1.6817190993217183e-14	8.001858300494952
ENSG00000149256	1.6967681565388952e-14	7.945602328952804
ENSG00000157978	1.711949785511911e-14	8.85624218096863
ENSG00000226086	1.7119497855119352e-14	5.408316856822849
ENSG00000111276	1.7845843007898074e-14	8.878013208300944
ENSG00000147044	1.7845843007898074e-14	8.6684001009697
ENSG00000155254	1.8005391593710803e-14	8.27410016493425
ENSG00000166200	1.800539159371106e-14	8.878013208300944
ENSG00000135253	1.8166344357572027e-14	8.500344331721413
ENSG00000187741	1.8166344357572027e-14	8.56466505542752
ENSG00000109705	1.8936383589602205e-14	6.488654853417884
ENSG00000139641	1.8936383589602476e-14	8.907881401625161
ENSG00000257221	1.9105526041584182e-14	7.885650914242979
ENSG00000135677	1.9448285403390308e-14	8.883589903649453
ENSG00000078725	1.962192814705274e-14	4.295474144176354
ENSG00000232453	1.973853700529421e-14	6.512903759928729
ENSG00000165689	2.0271775649297828e-14	8.829430212349527
ENSG00000230852	2.1129571065860525e-14	2.1057641147875867
ENSG00000115841	2.1129571065860525e-14	8.382197513955017
ENSG00000226779	2.2219327202782224e-14	4.262931408114033
ENSG00000091428	2.2417299222241325e-14	8.817284463361672
ENSG00000101400	2.3021692597241332e-14	8.39813739853179
ENSG00000174132	2.3782212715722465e-14	8.883589903649453
ENSG00000104765	2.399388461996888e-14	8.80513871437382
ENSG00000184164	2.399388461996888e-14	8.906353289272603
ENSG00000272717	2.399388461996888e-14	6.027913294821265
ENSG00000246334	2.4207410850457346e-14	7.79122597562521
ENSG00000175886	2.4207410850457346e-14	6.567752720056489
ENSG00000252612	2.420741085045769e-14	5.062090852252035
ENSG00000166428	2.4859275943943155e-14	7.788391784499183
ENSG00000169116	2.5453197871509875e-14	8.924075733608968
ENSG00000122882	2.5453197871509875e-14	8.763124772061747
ENSG00000131187	2.5679501163968547e-14	8.060927492664115
ENSG00000198081	2.6526352759879426e-14	8.561073076660684
ENSG00000248319	2.6999797312936224e-14	2.8861484503274197
ENSG00000011021	2.772560041589763e-14	8.563136943074964
ENSG00000088881	2.838685940384351e-14	6.304270715163484
ENSG00000135953	2.863881320609611e-14	8.67397679631821
ENSG00000160753	2.863881320609611e-14	8.54136591574265
ENSG00000136731	2.889296789707096e-14	8.920027150613016
ENSG00000124143	2.8892967897071164e-14	4.98391680691778
ENSG00000144567	2.914934238327946e-14	8.865867459313089
ENSG00000159840	3.037567184473919e-14	8.609199468382986
ENSG00000175806	3.064499007179509e-14	8.411732110039598
ENSG00000245954	3.146712546787628e-14	7.624053879855002
ENSG00000177283	3.193320814103286e-14	5.346435586165648
ENSG00000213293	3.193320814103309e-14	3.8276674965581914
ENSG00000272476	3.221611230792091e-14	7.252362242793652
ENSG00000213609	3.221611230792091e-14	6.542016223059406
ENSG00000101940	3.250148299102146e-14	8.791464853033405
ENSG00000106018	3.3569288239457356e-14	6.690433106148013
ENSG00000164334	3.4166204142238326e-14	3.9365819896556187
ENSG00000147536	3.4773563832977404e-14	7.384592455956543
ENSG00000237212	3.4773563832977404e-14	5.4047703377984435
ENSG00000165548	3.508121612214342e-14	8.38377791689252
ENSG00000196154	3.5287804321446195e-14	8.743136304489019
ENSG00000254369	3.559993359255456e-14	4.933128539974132
ENSG00000155970	3.5704579289342673e-14	5.410206383980673
ENSG00000162607	3.5914779741979545e-14	8.80513871437382
ENSG00000069329	3.623236602328169e-14	8.843104073689938
ENSG00000204396	3.623236602328169e-14	8.710949797343494
ENSG00000144354	3.8421385449347054e-14	5.465083461676758
ENSG00000138674	3.876077316522269e-14	8.924075733608968
ENSG00000147475	3.876077316522269e-14	8.764117130352583
ENSG00000148824	4.0383998172606086e-14	8.115420781203674
ENSG00000251192	4.074043952327563e-14	7.846404884463633
ENSG00000102054	4.1462635842736785e-14	8.878013208300944
ENSG00000132704	4.1462635842736785e-14	8.8795413206535
ENSG00000121406	4.207407855531487e-14	8.265447368123624
ENSG00000143258	4.207407855531487e-14	8.789936740680849
ENSG00000114942	4.357797852571246e-14	8.948367231584678
ENSG00000227372	4.357797852571246e-14	8.694755465359687
ENSG00000189362	4.357797852571246e-14	8.593005136399182
ENSG00000162913	4.357797852571246e-14	6.3364298384634115
ENSG00000074054	4.357797852571246e-14	8.83195068299292
ENSG00000248458	4.396214432624931e-14	4.737790854805209
ENSG00000173406	4.5002955192254644e-14	6.100117575106372
ENSG00000164620	4.5799440830321305e-14	8.501670287251887
ENSG00000151229	4.5799440830321955e-14	8.497367256848905
ENSG00000172362	4.771225044173305e-14	3.446726889133895
ENSG00000149823	4.813225322561918e-14	8.882061791296895
ENSG00000213523	4.813225322561918e-14	8.791464853033405
ENSG00000105339	5.0140868750081383e-14	8.936221482596823
ENSG00000049768	5.058189923441686e-14	4.981372573677859
ENSG00000140297	5.147544289772998e-14	6.124721778129177
ENSG00000207146	5.147544289772998e-14	3.8531213406507767
ENSG00000166025	5.238451466201601e-14	6.762194858239932
ENSG00000239183	5.362122426126294e-14	5.966616038562072
ENSG00000225156	5.4092359499010246e-14	3.7504360969720665
ENSG00000184258	5.45675674754379e-14	4.1262303817750015
ENSG00000187151	5.504688280104936e-14	4.662121106207276
ENSG00000126768	5.733902925519918e-14	8.755027606069843
ENSG00000189143	6.077725889823204e-14	5.6126177583758
ENSG00000101310	6.131019344436608e-14	8.903832818629208
ENSG00000170890	6.184772536809663e-14	3.817835753768191
ENSG00000166946	6.220865332100768e-14	8.895735652637308
ENSG00000196659	6.385864239576951e-14	8.049703385562562
ENSG00000063660	6.441814948957303e-14	7.342127463995636
ENSG00000271147	6.498247921081195e-14	7.996808925780092
ENSG00000105287	6.651124757338944e-14	8.920027150613016
ENSG00000100246	6.768099353637502e-14	8.108518130324695
ENSG00000118162	6.768099353637502e-14	8.3423704450467
ENSG00000254966	6.768099353637502e-14	5.014528743528814
ENSG00000184939	7.048968859239553e-14	8.500344331721413
ENSG00000105341	7.048968859239603e-14	8.73325657873753
ENSG00000102886	7.172823295928069e-14	6.6872419393377935
ENSG00000104626	7.362629614277269e-14	8.3978560918771
ENSG00000114270	7.667747940267312e-14	8.350186304383913
ENSG00000169857	7.802289954089305e-14	8.746930440077941
ENSG00000108828	7.985297859125909e-14	8.802618243730425
ENSG00000115977	8.055009060880295e-14	8.281720849940037
ENSG00000144671	8.055009060880295e-14	4.553498537139916
ENSG00000235052	8.125318887179625e-14	5.250894104517069
ENSG00000126267	8.196232390287773e-14	8.910401872268555
ENSG00000165804	8.267754664337603e-14	8.222206496870688
ENSG00000047346	8.461496138514907e-14	8.93217289960087
ENSG00000049769	8.535294841654652e-14	7.9794723692683105
ENSG00000166295	8.609726652033717e-14	8.8795413206535
ENSG00000120798	8.684796907552651e-14	8.715331977579082
ENSG00000055070	8.836874326920547e-14	8.738833274086039
ENSG00000139116	8.836874326920547e-14	8.772750050406207
ENSG00000156976	8.888146614734696e-14	8.944318648588725
ENSG00000102007	9.043725775683578e-14	8.891687069641355
ENSG00000259959	9.122516867451112e-14	8.289791156684277
ENSG00000160752	9.201983137143756e-14	8.78436004533234
ENSG00000259560	9.282130270760922e-14	5.751723348622953
ENSG00000138286	9.417237450325237e-14	8.66488727203547
ENSG00000267401	9.499228378047699e-14	4.90046290657821
ENSG00000146263	9.58192142350689e-14	8.505718870247838
ENSG00000124785	9.749437551206151e-14	7.23283240718869
ENSG00000162755	1.0064065559337509e-13	7.851577266167974
ENSG00000116791	1.0064065559337509e-13	8.706444610118426
ENSG00000169255	1.0239868662354272e-13	6.612097283918669
ENSG00000101057	1.0328899533978562e-13	8.728672241679856
ENSG00000167779	1.0328899533978562e-13	5.694798568602644
ENSG00000259331	1.0570054615088045e-13	2.0239754495946785
ENSG00000138814	1.0661908424741054e-13	8.826373987644413
ENSG00000134109	1.0847977756615265e-13	8.936221482596823
ENSG00000268584	1.1197437070955492e-13	6.4183609887158495
ENSG00000100678	1.139269421458372e-13	7.355089225177256
ENSG00000158793	1.149157480133246e-13	8.703388385413312
ENSG00000143815	1.1691875111782247e-13	8.82385351700102
ENSG00000271344	1.1964292381986952e-13	7.009789395048722
ENSG00000111450	1.2068050293683444e-13	8.614240409669774
ENSG00000246089	1.2172693118156865e-13	7.9271220969756335
ENSG00000101052	1.2172693118156865e-13	8.507984893484203
ENSG00000123570	1.2672946356936374e-13	6.981080656985614
ENSG00000176393	1.2672946356936374e-13	8.720575075687954
ENSG00000086730	1.2782745567869236e-13	8.797041548381916
ENSG00000160783	1.2893480296669696e-13	8.408017124283283
ENSG00000158828	1.2893480296669696e-13	8.522115359053728
ENSG00000258847	1.289348029666988e-13	3.9006380385845705
ENSG00000132640	1.311778769960567e-13	8.873964625304993
ENSG00000249948	1.3307638772404572e-13	8.60520317597198
ENSG00000153446	1.365620448579093e-13	3.7349433660993516
ENSG00000127184	1.3656204485791124e-13	8.911929984621112
ENSG00000104936	1.4094440917801095e-13	8.50744913942248
ENSG00000272864	1.4094440917801196e-13	3.556350676896755
ENSG00000158458	1.4216341329774991e-13	8.381661759893294
ENSG00000163817	1.4339278477594354e-13	5.155379710834454
ENSG00000176834	1.446326102412879e-13	6.978014323477023
ENSG00000073150	1.4588297703298382e-13	6.14373215523753
ENSG00000165912	1.4588297703298382e-13	7.993983168082138
ENSG00000158716	1.4588297703298382e-13	8.423675702205367
ENSG00000176208	1.4588297703298382e-13	8.272990354234219
ENSG00000260660	1.4926949579699072e-13	6.348396504297462
ENSG00000153162	1.505592729906489e-13	8.93217289960087
ENSG00000255438	1.5186000865713415e-13	6.3252592332358155
ENSG00000008283	1.531717942710858e-13	8.849673127329284
ENSG00000271192	1.5582888499326668e-13	5.512410886136736
ENSG00000079616	1.5672461496206275e-13	8.810179655660605
ENSG00000269946	1.6220630749638388e-13	4.904757445177295
ENSG00000173166	1.659650705450847e-13	7.845432402929802
ENSG00000234684	1.6739657913955993e-13	7.994641929133337
ENSG00000143575	1.6884022824888594e-13	8.903832818629208
ENSG00000137070	1.7029611902334182e-13	8.589492307464951
ENSG00000227252	1.7176435344030087e-13	5.725769321170122
ENSG00000135473	1.7574077645356779e-13	8.891687069641355
ENSG00000244313	1.772551569118618e-13	8.558096001788178
ENSG00000110092	1.7776279640204173e-13	8.814228238656558
ENSG00000196182	1.8187571033903044e-13	8.841575961337382
ENSG00000100997	1.8187571033903044e-13	8.798569660734474
ENSG00000134986	1.87684125906527e-13	7.938380068842541
ENSG00000100316	1.8768412590653098e-13	8.948367231584678
ENSG00000114023	1.8929964643739362e-13	8.75601996436068
ENSG00000204131	1.9092883900146076e-13	6.276287565715252
ENSG00000076685	1.9589959013531902e-13	8.709957439052657
ENSG00000215086	1.9702136372567617e-13	4.739155749727237
ENSG00000106004	2.0042471878647677e-13	6.821716806194252
ENSG00000150938	2.0214800806054247e-13	7.750025208143092
ENSG00000166224	2.0214800806054247e-13	8.66488727203547
ENSG00000003393	2.121920583595402e-13	8.689714524072901
ENSG00000231193	2.1219205835954172e-13	4.8282859035128265
ENSG00000115266	2.1585289076170658e-13	7.946829257893669
ENSG00000134779	2.1957580590451733e-13	8.687650657658622
ENSG00000174255	2.2272640496733213e-13	3.8749686340903717
ENSG00000115159	2.2463805547241963e-13	8.76213241377091
ENSG00000095303	2.2656583613166417e-13	8.1453681243605
ENSG00000227838	2.3377453976671774e-13	3.1514155027353117
ENSG00000246095	2.3377453976671774e-13	6.319800728813366
ENSG00000243452	2.3983990620598183e-13	8.694298861130575
ENSG00000069275	2.4189587378813926e-13	8.867395571665647
ENSG00000166341	2.453610583042353e-13	8.225268276156084
ENSG00000183943	2.453610583042353e-13	8.411732110039598
ENSG00000147324	2.4746354645816147e-13	7.422162269224934
ENSG00000160766	2.4746354645816147e-13	8.089987058699991
ENSG00000103174	2.5172180074921025e-13	8.496831502787185
ENSG00000081721	2.5172180074921025e-13	8.755027606069843
ENSG00000008086	2.560520751306011e-13	8.033632060568236
ENSG00000237316	2.6193987577192917e-13	2.4020408438790986
ENSG00000143443	2.6193987577192917e-13	8.288719648560836
ENSG00000170502	2.772479633113323e-13	8.75250713542645
ENSG00000072501	2.820095264942746e-13	8.85624218096863
ENSG00000185666	2.8442036475588806e-13	3.8432148535881185
ENSG00000205771	2.8442036475588806e-13	6.590041538157292
ENSG00000263164	2.8685146147019197e-13	3.7537077525098033
ENSG00000253390	2.8930298381754953e-13	6.09669787223774
ENSG00000083067	2.9343470305579237e-13	6.744319939746361
ENSG00000169567	2.9343470305579237e-13	8.926596204252363
ENSG00000140876	2.9594152141174207e-13	5.96177316759361
ENSG00000175279	2.9594152141174207e-13	7.122121966624344
ENSG00000120860	2.984693900574988e-13	8.668935855031423
ENSG00000222375	2.984693900574988e-13	5.104321104284987
ENSG00000115875	2.984693900574988e-13	8.93217289960087
ENSG00000101294	3.061810406594871e-13	8.93217289960087
ENSG00000146276	3.1320005461948525e-13	5.774348679280892
ENSG00000170832	3.1587276312245217e-13	8.526699696111402
ENSG00000107902	3.2128561749017564e-13	8.460850860052735
ENSG00000250493	3.286448129921674e-13	5.8661684263604235
ENSG00000118308	3.314470200566052e-13	8.910401872268555
ENSG00000102057	3.342727109320543e-13	7.538724020100254
ENSG00000167178	3.342727109320567e-13	6.4461318473918
ENSG00000099994	3.371220788752304e-13	6.9489931764296955
ENSG00000171735	3.3712207887523516e-13	8.47910905845082
ENSG00000153048	3.399953187029462e-13	8.50744913942248
ENSG00000140688	3.428926268044516e-13	8.861818876317137
ENSG00000105698	3.4483763450139745e-13	8.883589903649453
ENSG00000096093	3.507379595061425e-13	8.662366801392077
ENSG00000271420	3.5673749423338364e-13	2.4756723688390543
ENSG00000205659	3.5977497600861255e-13	8.665423026097193
ENSG00000204852	3.618140724716227e-13	8.730200354032414
ENSG00000248757	3.618140724716227e-13	3.7414695004757808
ENSG00000105722	3.711314735865631e-13	8.67451255037993
ENSG00000238061	3.7747368531033055e-13	6.0563355071919736
ENSG00000144460	3.80684619791362e-13	6.325540772276733
ENSG00000182319	3.80684619791362e-13	7.001747282077596
ENSG00000013016	3.8937894478445676e-13	8.661831047330354
ENSG00000130669	3.960274884300839e-13	8.447176998712324
ENSG00000135116	3.993934770275656e-13	5.946317882429326
ENSG00000118181	3.9939347702756843e-13	8.940270065592774
ENSG00000261786	4.1547692039648297e-13	8.730990555501165
ENSG00000152582	4.225631454759194e-13	8.787416270037454
ENSG00000104205	4.225631454759254e-13	8.44037337442295
ENSG00000166913	4.2615066973787987e-13	8.907881401625161
ENSG00000239268	4.285589660797606e-13	4.535383200048247
ENSG00000224165	4.358643995527594e-13	6.986652463942559
ENSG00000111540	4.3956287656073415e-13	8.550455440025388
ENSG00000184925	4.3956287656073415e-13	7.650010819349468
ENSG00000142409	4.3956287656074036e-13	8.668479250802307
ENSG00000126733	4.4329219370891847e-13	3.8992925404889753
ENSG00000147408	4.470526034770284e-13	8.8795413206535
ENSG00000198342	4.470526034770284e-13	7.463259790062615
ENSG00000142408	4.546677209438817e-13	3.7256531824383257
ENSG00000144895	4.611109222915031e-13	8.895735652637308
ENSG00000119969	4.650198292916168e-13	8.31515416278343
ENSG00000246523	4.729355958966255e-13	4.656592073418742
ENSG00000170540	4.729355958966255e-13	8.814763992718278
ENSG00000224596	4.7694299023582e-13	4.025855436437185
ENSG00000124098	4.877932465796669e-13	8.676040662732488
ENSG00000231028	4.919243275662769e-13	5.603618495126893
ENSG00000053501	4.960897868233283e-13	8.707436968409263
ENSG00000095752	4.960897868233283e-13	6.039001089616174
ENSG00000163754	5.002899052098255e-13	8.859298405673744
ENSG00000139239	5.159914670821972e-13	8.166674114035628
ENSG00000074695	5.203571082469171e-13	8.940270065592774
ENSG00000242615	5.247590431013787e-13	5.444860482708981
ENSG00000176978	5.247590431013787e-13	8.93217289960087
ENSG00000157870	5.291975678433368e-13	8.379343446071987
ENSG00000258118	5.366772319481363e-13	2.763099850028073
ENSG00000197603	5.412147958878403e-13	8.65174916475678
ENSG00000268798	5.457900561962002e-13	6.261310105705756
ENSG00000163382	5.597451018460057e-13	8.86991604230904
ENSG00000232519	5.597451018460057e-13	4.328051158324424
ENSG00000260855	5.77278098196853e-13	4.225497870198495
ENSG00000104921	5.821527607059543e-13	8.040054460986601
ENSG00000135913	5.821527607059543e-13	8.452753694060833
ENSG00000158710	5.821527607059543e-13	8.907881401625161
ENSG00000077235	6.105495356208766e-13	8.839055490693989
ENSG00000236841	6.105495356208809e-13	3.5978297357435025
ENSG00000185483	6.105495356208809e-13	5.70861339499814
ENSG00000149679	6.208933999036413e-13	8.388968724416447
ENSG00000135324	6.403062945766456e-13	3.1270742977385284
ENSG00000156535	6.403062945766456e-13	6.95356335931244
ENSG00000119737	6.457034285113418e-13	7.273819215474964
ENSG00000035403	6.457034285113418e-13	8.549006477505436
ENSG00000168807	6.511452574243488e-13	8.293918889512836
ENSG00000226200	6.511452574243488e-13	8.229264568567093
ENSG00000157873	6.566321446095173e-13	8.86991604230904
ENSG00000256287	6.714869227577834e-13	3.289129141173403
ENSG00000180182	6.828442271788516e-13	8.79956201902531
ENSG00000244038	6.828442271788516e-13	8.940270065592774
ENSG00000214274	6.885934478306879e-13	7.788386229918902
ENSG00000176894	6.885934478306879e-13	6.210170731300102
ENSG00000267166	6.943902238051706e-13	7.019308112388141
ENSG00000211448	7.002349411792585e-13	7.62066405791025
ENSG00000227986	7.220820591664689e-13	5.7484785391189925
ENSG00000196668	7.342795263733528e-13	7.395514372607733
ENSG00000161031	7.404539488831693e-13	5.084374830484182
ENSG00000134318	7.404539488831693e-13	8.79956201902531
ENSG00000181191	7.466793765953235e-13	8.616840030145775
ENSG00000134955	7.699490408880822e-13	7.864434066791973
ENSG00000267868	7.699490408880822e-13	3.4542780168111267
ENSG00000254650	7.764180139089428e-13	5.6690650819791975
ENSG00000137054	7.93930814102496e-13	8.773742408697043
ENSG00000136810	7.961470204461447e-13	8.903832818629208
ENSG00000181418	8.073195464588542e-13	7.452189987009437
ENSG00000094916	8.0731954645886e-13	8.815756351009115
ENSG00000137575	8.0731954645886e-13	8.839055490693989
ENSG00000156650	8.209300431490146e-13	8.815756351009115
ENSG00000169242	8.209300431490146e-13	6.553451320939927
ENSG00000134138	8.394285766011764e-13	6.9411562862516165
ENSG00000268041	8.464705926146173e-13	7.637952537210334
ENSG00000248544	8.464705926146173e-13	6.317062259180935
ENSG00000229727	8.535706392277854e-13	5.359104442913384
ENSG00000169189	8.607291857286595e-13	8.695291219421408
ENSG00000271430	8.679467051254816e-13	8.382399670777101
ENSG00000221968	8.752236741755236e-13	8.639067661707204
ENSG00000069493	8.825605734142186e-13	8.43763087020047
ENSG00000188613	8.874853731467344e-13	8.156861001045801
ENSG00000094975	8.94923234244405e-13	8.891687069641355
ENSG00000119711	9.099831420144352e-13	8.740361386438595
ENSG00000270110	9.099831420144352e-13	5.49030082145933
ENSG00000205683	9.099831420144385e-13	7.48548358763853
ENSG00000206077	9.252919477733282e-13	7.8818229138886995
ENSG00000032389	9.252919477733347e-13	8.640595774059761
ENSG00000103160	9.382423261783474e-13	8.627712114188101
ENSG00000116918	9.382423261783474e-13	8.722103188040512
ENSG00000186814	9.46097848482295e-13	8.653277277109337
ENSG00000254754	9.46097848482295e-13	2.7395197345712705
ENSG00000068394	9.540179735890557e-13	8.585443724468998
ENSG00000237434	9.62003222832659e-13	4.243932227246643
ENSG00000273230	9.62003222832659e-13	7.560025571964147
ENSG00000268592	9.7005412167079e-13	4.420056680247566
ENSG00000205763	9.91848179772837e-13	7.149382106044487
ENSG00000184992	1.0340161533917118e-12	8.66695113844975
ENSG00000101849	1.0484597022335946e-12	8.777790991692996
ENSG00000236796	1.074959185931504e-12	5.364399946649821
ENSG00000136636	1.1082421094465388e-12	8.839055490693989
ENSG00000145425	1.1268209427547405e-12	8.944318648588725
ENSG00000256594	1.1457056238551451e-12	8.237080427904303
ENSG00000106948	1.1552641977950068e-12	8.863346988669695
ENSG00000231711	1.1552641977950068e-12	7.409984997035845
ENSG00000140563	1.161680052898706e-12	8.907881401625161
ENSG00000100092	1.1616800528987143e-12	8.414507028090021
ENSG00000171443	1.171369510047915e-12	8.448705111064882
ENSG00000143156	1.1713695100479232e-12	7.954117796597232
ENSG00000188559	1.1713695100479232e-12	8.621880971432562
ENSG00000171469	1.1909871793444765e-12	8.749450910721334
ENSG00000249167	1.1909871793444765e-12	3.560711130679516
ENSG00000139187	1.190987179344485e-12	6.3126765098687665
ENSG00000089280	1.2009166723426457e-12	8.924075733608968
ENSG00000130939	1.2210202150817243e-12	8.817284463361672
ENSG00000196208	1.2692228075252283e-12	7.549689576151908
ENSG00000131153	1.2797925506656795e-12	7.956540691588432
ENSG00000255353	1.3192931236159482e-12	5.628655028802858
ENSG00000150867	1.3413410744850938e-12	8.826909741706134
ENSG00000162819	1.3599904835417233e-12	8.772214296344485
ENSG00000089876	1.3827061489676589e-12	8.666415384388028
ENSG00000168028	1.3942033078385484e-12	8.948367231584678
ENSG00000187479	1.3942033078385484e-12	8.250109850370238
ENSG00000116990	1.3942033078385484e-12	7.487367557035827
ENSG00000231419	1.4057943436829365e-12	3.496712346762248
ENSG00000169016	1.4174800084620715e-12	8.656790106043568
ENSG00000139537	1.4174800084620715e-12	7.580497837182016
ENSG00000197256	1.4292610600392994e-12	8.503452847011474
ENSG00000268061	1.4491101939229575e-12	7.547944984800544
ENSG00000150625	1.4611493607790864e-12	6.4041272431212795
ENSG00000142765	1.4855231310882388e-12	8.895735652637308
ENSG00000136710	1.4978593127270478e-12	8.65174916475678
ENSG00000134243	1.5567713006594253e-12	8.81674870929995
ENSG00000143768	1.5567713006594253e-12	6.767754782389825
ENSG00000270681	1.5696882533688863e-12	7.175962717029724
ENSG00000177600	1.5696882533688863e-12	8.940270065592774
ENSG00000260296	1.5696882533688863e-12	7.332874085467403
ENSG00000105676	1.595838711568789e-12	8.750979023073892
ENSG00000139160	1.6313724988607037e-12	7.831372653764808
ENSG00000248300	1.6313724988607152e-12	2.408671068800791
ENSG00000262155	1.6585316384778316e-12	4.6771865252725355
ENSG00000179195	1.672277223735593e-12	8.895735652637308
ENSG00000241978	1.695435541696325e-12	6.241682658194225
ENSG00000143401	1.7379167751943904e-12	8.863346988669695
ENSG00000026103	1.7379167751943904e-12	7.750303418193585
ENSG00000171119	1.752308128829771e-12	5.767976955187124
ENSG00000157216	1.8060846163477192e-12	8.845624544333333
ENSG00000125755	1.8210300478147197e-12	8.903832818629208
ENSG00000248866	1.8210300478147197e-12	7.738007802968589
ENSG00000141401	1.8210300478147197e-12	8.286278327750049
ENSG00000087008	1.836096904900619e-12	8.346419028042654
ENSG00000095585	1.908043056087447e-12	8.810179655660605
ENSG00000234380	1.9557484449646826e-12	5.214570193804391
ENSG00000171241	1.971909008006834e-12	8.452551537238747
ENSG00000187098	1.9991351316915623e-12	7.791940240277516
ENSG00000226957	2.032294012315483e-12	2.8428515622024992
ENSG00000004975	2.049075369583554e-12	8.729207995741579
ENSG00000215595	2.0490753695835613e-12	6.226223264017549
ENSG00000204387	2.065992766313766e-12	8.895735652637308
ENSG00000117593	2.12920468355386e-12	8.73379233279925
ENSG00000125652	2.1467713684363414e-12	8.849673127329284
ENSG00000076258	2.1467713684363874e-12	7.984056706325983
ENSG00000162620	2.1467713684363874e-12	7.7759392975193515
ENSG00000271522	2.2675737140046318e-12	3.714864011906083
ENSG00000250565	2.267573714004656e-12	8.471468496688033
ENSG00000155660	2.267573714004656e-12	8.936221482596823
ENSG00000137337	2.3050985127587943e-12	8.82385351700102
ENSG00000166411	2.305098512758811e-12	8.794521077738523
ENSG00000119900	2.3240888709544024e-12	8.810179655660605
ENSG00000101199	2.395043447120492e-12	8.911929984621112
ENSG00000242712	2.395043447120492e-12	5.213344292797496
ENSG00000142327	2.4147610090163396e-12	8.8714441546616
ENSG00000163931	2.5924583296974657e-12	8.899784235633259
ENSG00000226029	2.649672809853467e-12	6.296723615047666
ENSG00000143514	2.671446298499818e-12	8.751971381364728
ENSG00000241852	2.693395410811219e-12	7.647914204938878
ENSG00000262089	2.8211587072810107e-12	5.775531878374519
ENSG00000188342	2.8211587072810507e-12	8.746394686016219
ENSG00000249453	2.8211587072810507e-12	5.629860898148049
ENSG00000183688	2.8443146640801835e-12	8.766435444173892
ENSG00000236675	2.8676571722822095e-12	7.17758385081128
ENSG00000149485	2.891187705457708e-12	8.032648469873841
ENSG00000167196	2.906979918739866e-12	8.719582717397117
ENSG00000080031	2.930827132471168e-12	4.263372568692075
ENSG00000138780	2.954866356659222e-12	8.456266522995064
ENSG00000236133	2.954866356659222e-12	4.151538691912981
ENSG00000125089	2.954866356659222e-12	8.71805460504456
ENSG00000147852	2.97909910709305e-12	7.029651474910922
ENSG00000233048	2.97909910709305e-12	3.413741958215053
ENSG00000237595	3.0035269112798634e-12	6.344456564187056
ENSG00000123975	3.0281513085332406e-12	8.699339802417361
ENSG00000261435	3.0281513085332834e-12	5.00992250920917
ENSG00000147454	3.1714785423456415e-12	8.691242636425457
ENSG00000189157	3.1714785423456415e-12	6.2253635461297065
ENSG00000141556	3.1974537857587255e-12	8.783367687041503
ENSG00000129353	3.2236378255544987e-12	8.727679883389019
ENSG00000072778	3.2677463587017147e-12	8.940270065592774
ENSG00000135775	3.2677463587017147e-12	8.81323588036572
ENSG00000213625	3.2944952677871755e-12	8.887638486645404
ENSG00000070886	3.3214590688960046e-12	5.7385912813261175
ENSG00000145476	3.348639454501874e-12	8.722638942102233
ENSG00000105997	3.34863945450191e-12	5.44222795009138
ENSG00000101003	3.4036568144584323e-12	7.945602328952806
ENSG00000156222	3.4783954509498077e-12	3.528092571468527
ENSG00000122335	3.564402771000541e-12	8.096960425983507
ENSG00000065320	3.564402771000541e-12	4.341803108400817
ENSG00000197747	3.564402771000541e-12	8.783367687041503
ENSG00000164122	3.564402771000579e-12	5.974011218550936
ENSG00000267373	3.64260371340492e-12	4.1815165636470075
ENSG00000151414	3.672361142685059e-12	8.846616902624168
ENSG00000117362	3.672361142685059e-12	8.8795413206535
ENSG00000147121	3.702357134634371e-12	8.301348861025467
ENSG00000231500	3.732593564075671e-12	8.948367231584678
ENSG00000170043	3.7630723202570495e-12	8.699339802417361
ENSG00000173153	3.876931923699297e-12	8.822861158710182
ENSG00000159788	3.908566948068613e-12	8.250095528193516
ENSG00000099814	4.004999850855878e-12	8.746930440077941
ENSG00000214097	4.0049998508559065e-12	5.092321607663388
ENSG00000078098	4.026744416140884e-12	6.06103416701735
ENSG00000186272	4.059578681964514e-12	8.253889663782436
ENSG00000204682	4.092675668032612e-12	3.8025988012810017
ENSG00000197279	4.092675668032641e-12	8.166928561442656
ENSG00000110080	4.1596660587916224e-12	7.639294156124562
ENSG00000164142	4.1935636320982956e-12	7.795980055677027
ENSG00000258422	4.1935636320982956e-12	4.464431327992847
ENSG00000132780	4.227732263119645e-12	8.887638486645404
ENSG00000249734	4.250662986561213e-12	3.1783632981174255
ENSG00000267768	4.285288109634395e-12	2.897220240047594
ENSG00000117697	4.285288109634395e-12	8.673520192089095
ENSG00000143761	4.355370802177061e-12	8.940270065592774
ENSG00000205339	4.390832724794575e-12	8.903832818629208
ENSG00000237301	4.426577961581705e-12	5.2033009363701686
ENSG00000256757	4.426577961581768e-12	4.2632961090327175
ENSG00000237214	4.560103776010212e-12	6.980488058115752
ENSG00000272143	4.597200755586166e-12	5.115124341250728
ENSG00000164619	4.597200755586166e-12	6.720660499767034
ENSG00000259436	4.597200755586166e-12	8.083338855228039
ENSG00000132688	4.672285369498098e-12	7.955522112678051
ENSG00000043039	4.697579996658005e-12	6.7649393767192105
ENSG00000143811	4.774272890686142e-12	8.819804934005067
ENSG00000233560	4.971421291586596e-12	5.083032479080267
ENSG00000130244	5.0388959393414534e-12	8.596061361104297
ENSG00000105649	5.121052468893659e-12	7.597435634629911
ENSG00000235169	5.121052468893696e-12	7.1975548996030865
ENSG00000249353	5.1626222131669e-12	7.793087685217404
ENSG00000225855	5.1626222131669185e-12	8.279963721517733
ENSG00000097046	5.1626222131669185e-12	8.255540783124472
ENSG00000260618	5.190519142283297e-12	8.452551537238747
ENSG00000135404	5.361033747928937e-12	8.93217289960087
ENSG00000179588	5.404514017093455e-12	8.300610950141659
ENSG00000143537	5.448340257695768e-12	8.75601996436068
ENSG00000158089	5.448340257695768e-12	6.059853552571591
ENSG00000117153	5.448340257695768e-12	8.762589018000027
ENSG00000154227	5.448340257695768e-12	5.184464222965754
ENSG00000125691	5.448340257695768e-12	8.944318648588725
ENSG00000204673	5.612040270821789e-12	8.763124772061747
ENSG00000118985	5.6575170497510625e-12	8.940270065592774
ENSG00000272016	5.6575170497510625e-12	6.68846988356618
ENSG00000108405	5.7495580247465124e-12	8.914450455264506
ENSG00000198814	5.796127875272823e-12	8.13640160706724
ENSG00000185339	5.84306777340859e-12	8.754035247779008
ENSG00000117407	5.874568042847698e-12	8.276705339990535
ENSG00000150873	5.9700719392384636e-12	3.2778506410037513
ENSG00000122026	5.9700719392384846e-12	8.940270065592774
ENSG00000244398	6.067098740115512e-12	8.350011006809488
ENSG00000255516	6.067098740115512e-12	3.2868254336781275
ENSG00000109466	6.067098740115512e-12	8.552519306439667
ENSG00000072506	6.116190650676124e-12	8.780311462336389
ENSG00000247011	6.116190650676124e-12	2.694244306875046
ENSG00000170915	6.198877945205373e-12	6.932746983528571
ENSG00000096092	6.2490157398535125e-12	8.600109944100247
ENSG00000136044	6.299551344774511e-12	8.756555718422403
ENSG00000104381	6.5057340773360816e-12	7.807786652844962
ENSG00000213930	6.5407356149336455e-12	8.749450910721334
ENSG00000221817	6.540735614933668e-12	8.457873785180226
ENSG00000145287	6.540735614933668e-12	8.841575961337382
ENSG00000140443	6.593584593880109e-12	8.511347856181292
ENSG00000213755	6.5935845938802025e-12	4.471757230127205
ENSG00000241469	6.64685245145609e-12	2.817152285477094
ENSG00000169071	6.700542440681669e-12	8.445545756127292
ENSG00000075568	6.700542440681669e-12	8.903832818629208
ENSG00000272994	6.700542440681669e-12	8.434574645495355
ENSG00000146904	6.901070544192194e-12	5.4089899470248834
ENSG00000177576	6.956774224613725e-12	6.32807592681271
ENSG00000101194	7.0129189428526015e-12	8.910401872268555
ENSG00000137747	7.1840336678669285e-12	5.647961135755024
ENSG00000185100	7.241977011392591e-12	6.82810543159914
ENSG00000260591	7.398743353418432e-12	6.928034539178638
ENSG00000239559	7.458384963539784e-12	7.18074044331304
ENSG00000102265	7.518498140207654e-12	8.853721710325235
ENSG00000106571	7.681133249109895e-12	7.261461563012406
ENSG00000132781	7.80536953686889e-12	8.540373557451812
ENSG00000143553	7.80536953686889e-12	8.691242636425457
ENSG00000250889	7.86822474250879e-12	5.446994837034779
ENSG00000213402	8.16817557892519e-12	8.692489442123323
ENSG00000115524	8.16817557892519e-12	8.940270065592774
ENSG00000095059	8.300133537571409e-12	8.861818876317137
ENSG00000083123	8.547509300667035e-12	8.697811690064801
ENSG00000163519	8.547509300667125e-12	8.04277708845208
ENSG00000140988	8.61622123701131e-12	8.944318648588725
ENSG00000082293	8.755274474488005e-12	4.797851377691409
ENSG00000178852	8.825624174994997e-12	8.335344787178242
ENSG00000119403	9.015945285418037e-12	8.599117585809413
ENSG00000162840	9.015945285418037e-12	4.653146690087166
ENSG00000136021	9.161322335939383e-12	8.914450455264506
ENSG00000154478	9.433842367397676e-12	2.0749806252444327
ENSG00000143437	9.433842367397809e-12	8.761596659709188
ENSG00000107863	9.509535752406433e-12	8.839055490693989
ENSG00000269165	9.509535752406433e-12	5.827676073818613
ENSG00000132846	9.585824732040655e-12	8.628450025071908
ENSG00000068438	9.585824732040655e-12	8.821333046357623
ENSG00000151117	9.662713896781388e-12	7.8325288663011365
ENSG00000100221	9.662713896781388e-12	8.827902099996969
ENSG00000223802	9.740207871718965e-12	3.578179730898533
ENSG00000106993	1.01099812280916e-11	8.682609716371832
ENSG00000121851	1.0190991521146555e-11	8.73325657873753
ENSG00000118960	1.027263836181957e-11	8.53983780339009
ENSG00000233217	1.027263836181957e-11	4.000823357250433
ENSG00000003096	1.027263836181957e-11	4.586628837681836
ENSG00000166484	1.0577535698628169e-11	8.387976366125608
ENSG00000224545	1.0577535698628243e-11	2.84252613024442
ENSG00000123595	1.0662218469937838e-11	8.768701467410256
ENSG00000183291	1.0833583526809803e-11	8.915978567617064
ENSG00000143303	1.0920276074099869e-11	8.772750050406207
ENSG00000180332	1.0978448701176821e-11	3.463395296439352
ENSG00000138796	1.1007648872798669e-11	8.705908856056706
ENSG00000125743	1.1007648872798669e-11	8.8714441546616
ENSG00000259420	1.1066277902739602e-11	3.595256779632198
ENSG00000137720	1.115479609055783e-11	8.781839574688947
ENSG00000078369	1.1154796090557988e-11	8.907881401625161
ENSG00000233912	1.1154796090557988e-11	8.148090751825979
ENSG00000196576	1.1244008558105879e-11	8.89420754028475
ENSG00000112031	1.1333920638634927e-11	8.53253083886694
ENSG00000197557	1.1762919760283009e-11	8.240215802442025
ENSG00000162814	1.1762919760283009e-11	4.41660867760158
ENSG00000234160	1.1762919760283009e-11	7.3672094976084646
ENSG00000164924	1.1856899004447527e-11	8.93217289960087
ENSG00000259768	1.1951614454920874e-11	5.155556806250716
ENSG00000223725	1.204707175977223e-11	5.368893540356835
ENSG00000134508	1.204707175977223e-11	8.496550196132493
ENSG00000114698	1.2143276609448093e-11	6.005336418229501
ENSG00000272663	1.2240234737084437e-11	5.181288421070916
ENSG00000163517	1.240352127537458e-11	7.802549109316371
ENSG00000272562	1.240352127537458e-11	5.396460241152357
ENSG00000205022	1.2403521275374669e-11	6.842983303664516
ENSG00000219626	1.2502516500924829e-11	7.740037804617512
ENSG00000116584	1.2502516500924829e-11	8.93217289960087
ENSG00000269243	1.2502516500924918e-11	7.256088337710526
ENSG00000175697	1.2502516500924918e-11	5.397628216176188
ENSG00000184634	1.2602286396236038e-11	8.855249822677791
ENSG00000260352	1.2702836897829089e-11	5.03666383294079
ENSG00000230629	1.2974833493486888e-11	7.678571148794434
ENSG00000174485	1.3287659109316913e-11	8.846616902624168
ENSG00000130511	1.3287659109316913e-11	8.691242636425457
ENSG00000185267	1.3393568682745147e-11	8.096758269161421
ENSG00000144485	1.3393568682745147e-11	7.730807181694074
ENSG00000237857	1.350030587812969e-11	7.858269326796797
ENSG00000249258	1.350030587812969e-11	2.7221193724280814
ENSG00000140400	1.3680057586108e-11	8.920027150613016
ENSG00000162139	1.3789032864035133e-11	8.83195068299292
ENSG00000102780	1.3789032864035133e-11	7.552153652567492
ENSG00000123684	1.3789032864035133e-11	8.383392029067938
ENSG00000177084	1.412109123626869e-11	8.785888157684896
ENSG00000159346	1.412109123626869e-11	8.898256123280701
ENSG00000185662	1.4121091236268792e-11	5.418348281706428
ENSG00000226869	1.4233510064283185e-11	3.502701987682758
ENSG00000145626	1.4308942983190539e-11	3.6477636318881563
ENSG00000250132	1.4769841390720762e-11	6.817037530063707
ENSG00000257261	1.4769841390720762e-11	7.816615840972023
ENSG00000258449	1.4769841390720762e-11	5.249471234148875
ENSG00000146374	1.4769841390720817e-11	4.601839593609909
ENSG00000134153	1.4769841390720817e-11	8.903832818629208
ENSG00000116984	1.48873216463679e-11	8.853721710325235
ENSG00000169230	1.5205099909295798e-11	8.762589018000027
ENSG00000110697	1.5325973421571383e-11	8.753499493717285
ENSG00000131373	1.544778890488214e-11	8.659846330748683
ENSG00000166455	1.544778890488214e-11	5.763573936870471
ENSG00000153774	1.5570553546762227e-11	8.343160646515452
ENSG00000203705	1.5570553546762227e-11	8.708965080761821
ENSG00000151151	1.5694274588368075e-11	8.463371330696129
ENSG00000147437	1.5818959324870846e-11	6.238695070023979
ENSG00000162616	1.6028928749871075e-11	8.56061647243157
ENSG00000244247	1.615621941973217e-11	3.6524051935416013
ENSG00000231084	1.6156219419732343e-11	6.997704733950871
ENSG00000101746	1.641378104902186e-11	7.894936020364437
ENSG00000255547	1.641378104902186e-11	3.8082084129034577
ENSG00000125869	1.654406716969354e-11	8.808115789246326
ENSG00000177189	1.6675367029420438e-11	8.81323588036572
ENSG00000198755	1.6675367029420438e-11	8.940270065592774
ENSG00000225938	1.6675367029420438e-11	2.77870105513235
ENSG00000165006	1.6896473883278678e-11	8.780311462336389
ENSG00000116885	1.7030514958260406e-11	7.311921569788916
ENSG00000238045	1.7030514958260406e-11	6.350524357666196
ENSG00000188906	1.7030514958260406e-11	8.80918729736977
ENSG00000204666	1.7165598370651357e-11	5.0330431721015785
ENSG00000169679	1.7301732055951623e-11	8.66488727203547
ENSG00000267623	1.7301732055951685e-11	4.9909025239928635
ENSG00000116771	1.7577182283026006e-11	7.561346307082707
ENSG00000170049	1.7577182283026006e-11	6.400386363608598
ENSG00000196372	1.7577182283026006e-11	7.337705857732831
ENSG00000131089	1.7577182283026006e-11	8.72767988338902
ENSG00000146463	1.7951146039764843e-11	8.772750050406207
ENSG00000114013	1.862443882643293e-11	8.640929371299398
ENSG00000236297	1.862443882643293e-11	4.757273037782719
ENSG00000165359	1.877190446172828e-11	8.835999265988871
ENSG00000162373	1.8920514538559148e-11	6.551513758113141
ENSG00000198276	1.8920514538559148e-11	8.833478795345478
ENSG00000213262	1.8920514538559148e-11	8.111626645614754
ENSG00000140374	1.9221202860173333e-11	8.853185956263514
ENSG00000156738	1.9221202860173333e-11	7.843156605058328
ENSG00000188878	1.9221202860173333e-11	8.066635628430175
ENSG00000164904	1.9221202860173333e-11	8.373643743733998
ENSG00000100360	1.9221202860173333e-11	8.741353744729432
ENSG00000197958	1.9526574126517962e-11	8.940270065592774
ENSG00000180815	1.9681038129940993e-11	5.144035338055439
ENSG00000233220	1.9784678899050472e-11	5.099209359295079
ENSG00000167619	1.994114392741402e-11	6.333575877422713
ENSG00000167487	2.009882172963136e-11	8.228605807515892
ENSG00000117625	2.0098821729631573e-11	8.82232540464846
ENSG00000231738	2.0098821729631573e-11	5.2754313149835514
ENSG00000116857	2.0098821729631573e-11	8.814228238656558
ENSG00000197779	2.025772150758552e-11	8.369718167727525
ENSG00000172296	2.025772150758552e-11	6.242904155945251
ENSG00000183128	2.025772150758552e-11	4.569997444892364
ENSG00000197992	2.041785253140683e-11	4.50322340851875
ENSG00000268536	2.0417852531406975e-11	4.400483073869733
ENSG00000143412	2.0687499069204485e-11	8.197783558477429
ENSG00000273388	2.068749906920478e-11	3.972476472717474
ENSG00000196867	2.1015685279732094e-11	5.740987103282268
ENSG00000147799	2.1015685279732094e-11	7.562847226019234
ENSG00000255910	2.1181686722605973e-11	3.455233247797997
ENSG00000166104	2.1181686722605973e-11	5.715250494621634
ENSG00000156170	2.1181686722606125e-11	8.651749164756781
ENSG00000132589	2.1181686722606125e-11	8.867395571665647
ENSG00000204104	2.1181686722606125e-11	8.437481003963331
ENSG00000131778	2.1348973255259556e-11	8.743874215372825
ENSG00000117090	2.1687440613673383e-11	8.887638486645404
ENSG00000176871	2.214692356001981e-11	8.57024175077603
ENSG00000151553	2.214692356001981e-11	8.7752705210496
ENSG00000196998	2.214692356001981e-11	8.787416270037454
ENSG00000242732	2.2321678339735527e-11	7.9182914512295755
ENSG00000112787	2.2497784506419617e-11	8.825381629353576
ENSG00000120784	2.2497784506419617e-11	6.3797398854562495
ENSG00000147485	2.2675252288771985e-11	7.306696897499633
ENSG00000197180	2.2794325682271376e-11	6.827762940542155
ENSG00000042781	2.3155235101948188e-11	7.604820321075291
ENSG00000233080	2.3155235101948188e-11	5.054957506126637
ENSG00000272264	2.333778421608219e-11	6.739920254289826
ENSG00000177383	2.3521743689227076e-11	8.81881257571423
ENSG00000226851	2.3521743689227412e-11	6.056125125332505
ENSG00000008869	2.3707124186169662e-11	8.8714441546616
ENSG00000269934	2.3707124186169662e-11	4.885805801962608
ENSG00000101811	2.3707124186169662e-11	8.386579694190605
ENSG00000230124	2.38939364505129e-11	8.168588114212765
ENSG00000248540	2.4208501361702957e-11	5.389580612945531
ENSG00000204186	2.4399184802268745e-11	8.80918729736977
ENSG00000236801	2.4399184802268745e-11	7.108070534475464
ENSG00000178162	2.478497833489418e-11	6.296917779875997
ENSG00000178607	2.478497833489418e-11	8.936221482596823
ENSG00000214212	2.478497833489444e-11	8.501872444073971
ENSG00000111452	2.49801107470379e-11	7.022900383839363
ENSG00000022277	2.517674860720095e-11	8.800554377316146
ENSG00000253051	2.5308682483898444e-11	5.259804067633103
ENSG00000150667	2.5910818641567737e-11	6.865766456314287
ENSG00000128610	2.5910818641567737e-11	4.823901563205909
ENSG00000204410	2.5910818641567737e-11	7.946556718835418
ENSG00000173698	2.5910818641567737e-11	4.190501342367275
ENSG00000186275	2.6114633585469587e-11	8.193819679894366
ENSG00000234498	2.6114633585469587e-11	6.299704797732401
ENSG00000018699	2.6114633585469587e-11	8.558350449195204
ENSG00000197265	2.6320019509509925e-11	8.71400602204861
ENSG00000104998	2.6457822074078106e-11	8.7752705210496
ENSG00000171365	2.652698826409441e-11	8.10897473455381
ENSG00000211513	2.6875486052969626e-11	7.011975963992729
ENSG00000146094	2.7086734290648386e-11	8.907881401625161
ENSG00000248008	2.7299609562527513e-11	8.010242661890194
ENSG00000111707	2.751412413207926e-11	8.835006907698036
ENSG00000174885	2.773029035310341e-11	7.486656505399684
ENSG00000198088	2.773029035310341e-11	8.284952372219575
ENSG00000198795	2.7948120670373885e-11	5.073857998844422
ENSG00000197063	2.7948120670373885e-11	8.707972722470984
ENSG00000156140	2.8167627620289692e-11	4.1124513410060475
ENSG00000229901	2.8167627620289692e-11	1.6513732522619693
ENSG00000268521	2.936717335474828e-11	5.888893130992922
ENSG00000108061	2.9443784933454875e-11	8.749450910721334
ENSG00000131791	2.9829790297575734e-11	8.649228694113384
ENSG00000130734	3.006376923886553e-11	8.550991194087109
ENSG00000134709	3.02995463593607e-11	8.80918729736977
ENSG00000184984	3.029954635936091e-11	5.943840357827554
ENSG00000101945	3.0537135181668656e-11	8.089267573635773
ENSG00000168081	3.077654932775847e-11	8.763124772061747
ENSG00000049319	3.077654932775847e-11	5.2739851895136765
ENSG00000168556	3.1670240699259084e-11	8.440941542312615
ENSG00000143374	3.191835609553322e-11	8.703388385413312
ENSG00000139719	3.191835609553322e-11	8.334606876294435
ENSG00000118307	3.2168375918239197e-11	5.567727145498427
ENSG00000143554	3.2168375918239197e-11	8.763124772061747
ENSG00000226856	3.2168375918239197e-11	5.326980963352264
ENSG00000011243	3.242031447019759e-11	8.826909741706134
ENSG00000164989	3.258934657613958e-11	7.242139028755456
ENSG00000100991	3.2674186159178955e-11	8.865867459313089
ENSG00000088833	3.2674186159178955e-11	8.840047848984822
ENSG00000249198	3.284451507962163e-11	2.1909408614729227
ENSG00000250519	3.336073893363331e-11	4.974647547325263
ENSG00000250362	3.362182377454111e-11	6.301989384341397
ENSG00000213339	3.362182377454111e-11	8.878013208300944
ENSG00000237840	3.3884910398622215e-11	6.501797514332723
ENSG00000116198	3.3884910398622215e-11	8.777790991692996
ENSG00000243224	3.415001382270725e-11	6.446099096711354
ENSG00000128408	3.4686331689282076e-11	5.805677143247908
ENSG00000118898	3.541427717885749e-11	6.701847978659213
ENSG00000227373	3.5691098144703004e-11	5.435826196821643
ENSG00000143862	3.5691098144703004e-11	8.685130187015227
ENSG00000173085	3.5691098144703004e-11	8.403099189985973
ENSG00000099622	3.59700388736106e-11	8.93217289960087
ENSG00000205791	3.597003887361085e-11	6.4252924313102655
ENSG00000155366	3.615718484337644e-11	8.400376562520494
ENSG00000125817	3.6251115246552725e-11	8.755027606069843
ENSG00000270041	3.70112151964725e-11	6.462438893511263
ENSG00000047365	3.70112151964725e-11	8.64563671534655
ENSG00000198108	3.7011215196473025e-11	8.711739998812245
ENSG00000136828	3.7011215196473025e-11	8.81323588036572
ENSG00000273301	3.7011215196473025e-11	6.295204142854415
ENSG00000142039	3.7011215196473025e-11	8.768701467410256
ENSG00000257241	3.7300260022039864e-11	3.2499466357127735
ENSG00000112218	3.759151615313143e-11	8.165917777332233
ENSG00000163346	3.788500014041909e-11	8.902304706276652
ENSG00000108468	3.788500014041909e-11	8.686658299367785
ENSG00000226237	3.81807286555806e-11	7.113470620751133
ENSG00000138279	3.8980439379933166e-11	8.8714441546616
ENSG00000124422	3.959096946456317e-11	8.911929984621112
ENSG00000173744	4.0210864989691964e-11	8.82232540464846
ENSG00000110492	4.0210864989691964e-11	8.86991604230904
ENSG00000214226	4.0210864989691964e-11	7.781901880692443
ENSG00000165215	4.105220398754859e-11	5.9213793777162325
ENSG00000264469	4.137213200815345e-11	6.509849466893204
ENSG00000239552	4.169450223226577e-11	3.2191658735897746
ENSG00000185436	4.169450223226592e-11	8.79956201902531
ENSG00000168268	4.169450223226592e-11	8.911929984621112
ENSG00000235501	4.201933289682255e-11	5.783183380849491
ENSG00000173442	4.2566234937490006e-11	8.928124316604919
ENSG00000107537	4.2897716949496154e-11	8.55656788943562
ENSG00000182749	4.2897716949496154e-11	7.969253491696902
ENSG00000040487	4.323172741595025e-11	8.327756516000399
ENSG00000260063	4.356828520267328e-11	6.273297928304348
ENSG00000177337	4.356828520267328e-11	5.223192031473953
ENSG00000235269	4.356828520267375e-11	3.361143341034276
ENSG00000231007	4.3907409312972526e-11	6.205653734585717
ENSG00000129474	4.5524487202322207e-11	6.583234331880989
ENSG00000149806	4.5524487202322207e-11	8.928124316604919
ENSG00000183604	4.587851950376508e-11	7.429014971083091
ENSG00000155592	4.623524840387536e-11	8.09869069515815
ENSG00000203930	4.623524840387536e-11	3.6856824171278046
ENSG00000198918	4.659469399298024e-11	8.924075733608968
ENSG00000105467	4.7936232558472704e-11	5.176830157654812
ENSG00000102882	4.7936232558472704e-11	8.779319104045552
ENSG00000073605	4.830862599156688e-11	8.843104073689938
ENSG00000105185	4.868385275070733e-11	8.878013208300944
ENSG00000187535	4.9061933920557414e-11	8.567185526070915
ENSG00000188636	4.9061933920557414e-11	8.111287493794837
ENSG00000144645	4.9061933920557414e-11	8.915978567617064
ENSG00000185567	4.9061933920557414e-11	5.04458250202318
ENSG00000140464	5.0084267272628995e-11	8.865867459313089
ENSG00000139133	5.0472997494108816e-11	8.046901608264477
ENSG00000164039	5.0472997494108816e-11	8.081726038462593
ENSG00000095110	5.086468256507166e-11	8.16332761766587
ENSG00000085465	5.086468256507166e-11	8.088647115161164
ENSG00000227630	5.125934445296129e-11	2.855506848616694
ENSG00000166046	5.125934445296129e-11	8.669726056500174
ENSG00000021826	5.1657005284706367e-11	7.939094333494846
ENSG00000272667	5.192378958533623e-11	6.641480597441467
ENSG00000261949	5.3141114556167325e-11	2.865470272764371
ENSG00000214050	5.355306777625082e-11	8.401448070643937
ENSG00000060237	5.3968148393450984e-11	8.891687069641355
ENSG00000204536	5.466696233457519e-11	8.669471609093144
ENSG00000108984	5.594722921223324e-11	8.462378972405293
ENSG00000137310	5.594722921223324e-11	8.738297520024316
ENSG00000213516	5.6380475312582726e-11	8.569047235663108
ENSG00000120306	5.681700682059695e-11	8.671992079736537
ENSG00000089248	5.681700682059695e-11	8.924075733608968
ENSG00000067445	5.681700682059695e-11	7.490031099473492
ENSG00000184863	5.799733868357284e-11	8.924075733608968
ENSG00000213621	5.799733868357284e-11	5.238023876052167
ENSG00000233058	5.844612648212632e-11	6.936096528906767
ENSG00000107104	5.844612648212632e-11	8.915978567617064
ENSG00000140839	5.88983149073e-11	7.087899786837655
ENSG00000223797	5.935392915741595e-11	7.589612458633672
ENSG00000232648	5.981299461309676e-11	5.068255957372728
ENSG00000258072	5.981299461309741e-11	6.3099336862451585
ENSG00000126107	6.027553683855915e-11	8.821333046357623
ENSG00000167978	6.027553683855915e-11	8.940270065592774
ENSG00000273056	6.152617672513587e-11	5.465524070350481
ENSG00000145700	6.200168882443609e-11	7.598827868753683
ENSG00000180998	6.200168882443609e-11	6.600772484154434
ENSG00000179222	6.296353525791233e-11	8.915978567617064
ENSG00000259495	6.296353525791233e-11	6.495727929066217
ENSG00000196081	6.37762237805393e-11	6.58188807186956
ENSG00000236914	6.426875833972859e-11	5.481773023507389
ENSG00000198157	6.526502838123273e-11	8.310771982547841
ENSG00000105732	6.576881913982571e-11	8.532276391459911
ENSG00000175602	6.661694579278904e-11	8.844096431980775
ENSG00000259891	6.67878518227094e-11	6.952475903391487
ENSG00000103544	6.67878518227094e-11	8.789936740680849
ENSG00000158062	6.713095298462243e-11	8.684137828724392
ENSG00000267390	6.764884334193892e-11	6.911146386291822
ENSG00000124635	6.764884334193916e-11	8.60846155749918
ENSG00000103707	6.869638849531822e-11	8.55503977708306
ENSG00000261438	6.869638849531822e-11	3.4504775806116
ENSG00000238961	6.869638849531822e-11	4.469814704072572
ENSG00000147144	6.869638849531822e-11	8.496093591903376
ENSG00000102387	6.922610128107987e-11	6.1226231326014435
ENSG00000204923	6.9759813214645e-11	8.406155414691087
ENSG00000269656	7.011785748816654e-11	4.4364105253226445
ENSG00000235663	7.011785748816679e-11	5.04865095000462
ENSG00000003056	7.029755381599636e-11	8.845624544333333
ENSG00000184575	7.120282159906961e-11	8.89420754028475
ENSG00000251669	7.120282159906961e-11	7.321217354536606
ENSG00000166682	7.120282159906961e-11	7.204427899089959
ENSG00000168032	7.120282159906961e-11	5.1741813036813715
ENSG00000101353	7.175145125686572e-11	7.897221489823473
ENSG00000135185	7.175145125686698e-11	8.915978567617064
ENSG00000130638	7.230421965367577e-11	8.833478795345478
ENSG00000155974	7.342229498612994e-11	8.622671172901313
ENSG00000100297	7.342229498613125e-11	8.821333046357623
ENSG00000271780	7.342229498613125e-11	6.9691805878083475
ENSG00000137806	7.379873538864666e-11	8.78084721639811
ENSG00000222020	7.398766363364638e-11	7.298213843683148
ENSG00000150477	7.493943169624415e-11	8.090874835820937
ENSG00000254685	7.493943169624415e-11	8.274132578762194
ENSG00000179051	7.551623603952305e-11	8.80918729736977
ENSG00000271334	7.55162360395236e-11	2.8057606448174615
ENSG00000243574	7.55162360395236e-11	5.644805721176479
ENSG00000205143	7.609738682201714e-11	5.15836104795518
ENSG00000178026	7.609738682201714e-11	7.2608062593363645
ENSG00000078674	7.609738682201714e-11	8.878013208300944
ENSG00000143222	7.668291606380519e-11	8.86991604230904
ENSG00000230790	7.668291606380519e-11	4.80451741565044
ENSG00000130055	7.668291606380519e-11	4.765676632032683
ENSG00000222222	7.727285601521852e-11	4.106778419351979
ENSG00000216109	7.727285601521852e-11	4.4395567750237905
ENSG00000187243	7.886784045389847e-11	4.224465113752714
ENSG00000155130	7.9474232691328e-11	8.920027150613016
ENSG00000198794	7.947423269132856e-11	8.928124316604919
ENSG00000144847	8.008518923203649e-11	8.502042187068113
ENSG00000103148	8.008518923203763e-11	8.676040662732488
ENSG00000165678	8.008518923203763e-11	8.903832818629208
ENSG00000135093	8.070074366189787e-11	8.371782034141805
ENSG00000141367	8.070074366189787e-11	8.902304706276652
ENSG00000236305	8.070074366189844e-11	5.986986394706025
ENSG00000237292	8.132092980799841e-11	4.212998055978995
ENSG00000230202	8.19457817403274e-11	8.541901669804371
ENSG00000162409	8.19457817403274e-11	3.277557351166353
ENSG00000102921	8.236495873403025e-11	8.806131072664654
ENSG00000171530	8.299766335294172e-11	8.839055490693989
ENSG00000167283	8.299766335294172e-11	8.903832818629208
ENSG00000182518	8.427738108602815e-11	8.006729832955964
ENSG00000267394	8.427738108602815e-11	4.523125101248181
ENSG00000131759	8.492446440163337e-11	8.709957439052657
ENSG00000101412	8.557641123753565e-11	8.561406673900322
ENSG00000165795	8.557641123753565e-11	8.5421561172114
ENSG00000271086	8.800907332220121e-11	4.625870811869822
ENSG00000250220	8.868419322004254e-11	5.781160054113013
ENSG00000232093	8.868419322004254e-11	5.7983539242918205
ENSG00000260359	8.913708720832985e-11	8.829430212349527
ENSG00000129691	8.936438254389939e-11	8.633570116191303
ENSG00000104447	9.0049678502895e-11	6.886070990787116
ENSG00000104687	9.074011857268808e-11	8.742881857081988
ENSG00000182179	9.120328841981685e-11	8.911929984621112
ENSG00000271734	9.190238601664945e-11	4.113242334076894
ENSG00000154845	9.190238601664945e-11	8.754491852008123
ENSG00000206120	9.260672897658626e-11	6.0744363887151325
ENSG00000101443	9.331635576856543e-11	5.683549711630358
ENSG00000143674	9.47516161029307e-11	8.552519306439667
ENSG00000044446	9.620848031226065e-11	8.729207995741579
ENSG00000213967	9.669895737244354e-11	6.030130515217565
ENSG00000242265	9.818512187554703e-11	6.001033270892743
ENSG00000101049	9.893656588786438e-11	6.37572772628253
ENSG00000178722	9.944065323041231e-11	5.39213860396352
ENSG00000170037	1.0096804806399145e-10	8.674055946150816
ENSG00000000457	1.0251840129297708e-10	8.63249860806786
ENSG00000047597	1.0409205013583149e-10	8.705908856056706
ENSG00000232860	1.0409205013583149e-10	6.9633103531939575
ENSG00000151640	1.0488771711268479e-10	5.499160830009687
ENSG00000002016	1.0488771711268667e-10	8.37628722136687
ENSG00000181192	1.0703871544045764e-10	8.81323588036572
ENSG00000165124	1.078564220678119e-10	5.305396070018265
ENSG00000183150	1.0868024235477905e-10	7.078565923951361
ENSG00000171428	1.0951022097280384e-10	7.829727089003052
ENSG00000272009	1.1175394784643994e-10	7.178741070386279
ENSG00000198625	1.1260689437120205e-10	8.899784235633259
ENSG00000187735	1.1260689437120205e-10	8.867395571665647
ENSG00000130433	1.1433194705995589e-10	5.835383475407616
ENSG00000171827	1.1433194705995589e-10	5.859206833039041
ENSG00000143590	1.1433194705995589e-10	5.848107578483812
ENSG00000160972	1.1520414656628387e-10	8.31747247660474
ENSG00000005189	1.16082857629759e-10	7.592687109158375
ENSG00000135632	1.1667230598305042e-10	8.719046963335396
ENSG00000259362	1.175619753776739e-10	4.283388857545343
ENSG00000167797	1.1845828376482812e-10	8.882061791296895
ENSG00000180592	1.184582837648294e-10	5.0325920452943365
ENSG00000240342	1.1936127955747024e-10	8.389021015001392
ENSG00000176473	1.1936127955747153e-10	7.895223902002495
ENSG00000104331	1.1936127955747153e-10	8.855249822677791
ENSG00000155111	1.2027101151297767e-10	8.419829276031502
ENSG00000234361	1.2027101151297767e-10	2.2843637665956407
ENSG00000188266	1.2118752873551496e-10	7.975625943094444
ENSG00000137177	1.2118752873551625e-10	7.589845021887948
ENSG00000050393	1.2118752873551625e-10	8.85120123968184
ENSG00000072422	1.2118752873551625e-10	7.288907494584111
ENSG00000229466	1.2273027028784568e-10	3.0776069594339113
ENSG00000158113	1.2366512428399447e-10	4.691201108515434
ENSG00000163584	1.2460694660187239e-10	8.8714441546616
ENSG00000253704	1.246069466018733e-10	5.326537631941353
ENSG00000154370	1.2555578799608247e-10	8.512033476480154
ENSG00000069712	1.2651169958184095e-10	7.070663598122517
ENSG00000198242	1.2651169958184095e-10	8.920027150613016
ENSG00000231668	1.2651169958184095e-10	2.6861951625889673
ENSG00000135424	1.2651169958184095e-10	7.525510976362203
ENSG00000165288	1.2844493960701428e-10	8.705908856056706
ENSG00000186815	1.294223721025431e-10	8.853721710325235
ENSG00000232633	1.300780340099524e-10	4.967365823513052
ENSG00000116761	1.310676264171366e-10	8.417308805388108
ENSG00000196268	1.3475956749435252e-10	8.455607761943863
ENSG00000139722	1.3890323823624785e-10	8.936221482596823
ENSG00000166143	1.4102157490764162e-10	6.600349658430559
ENSG00000261777	1.4102157490764364e-10	5.971128124154763
ENSG00000167476	1.4209256620837927e-10	8.743338461311104
ENSG00000067704	1.4209256620837927e-10	8.895735652637308
ENSG00000123130	1.4389526541782587e-10	8.645180111117433
ENSG00000248557	1.4389526541782587e-10	4.517858409925364
ENSG00000176428	1.4389526541782587e-10	6.9491959994405
ENSG00000215114	1.4498760754614923e-10	8.773742408697043
ENSG00000168843	1.4498760754615182e-10	6.439538649064753
ENSG00000230280	1.4719669063821723e-10	5.904128085193757
ENSG00000181444	1.4719669063821723e-10	7.940777532496458
ENSG00000271590	1.5057220175130308e-10	4.939574632100738
ENSG00000068650	1.5133253903837896e-10	8.701324518999034
ENSG00000160789	1.5133253903837896e-10	8.924075733608968
ENSG00000175643	1.5133253903837896e-10	7.568163919380432
ENSG00000132196	1.5133253903837896e-10	8.517610171828663
ENSG00000135502	1.5363616346504119e-10	5.984872527079257
ENSG00000175548	1.5363616346504119e-10	8.171846495739965
ENSG00000239494	1.5363616346504119e-10	5.290667684679709
ENSG00000038532	1.5363616346504119e-10	8.68566594107695
ENSG00000257543	1.5363616346504119e-10	5.92466900635586
ENSG00000142676	1.5597409024961085e-10	8.936221482596823
ENSG00000103275	1.5597409024961085e-10	8.755817807538595
ENSG00000253766	1.567611079525642e-10	2.436093513412755
ENSG00000128000	1.579489254874593e-10	8.796505794320195
ENSG00000264176	1.603510408114492e-10	5.531984827634289
ENSG00000101190	1.6156546658821948e-10	8.19919421842079
ENSG00000197858	1.6278889052032877e-10	8.891687069641355
ENSG00000260300	1.6402137773683195e-10	4.1250850730697435
ENSG00000271239	1.648481034096717e-10	2.4846679877528683
ENSG00000141526	1.6651380484099425e-10	8.732720824675809
ENSG00000225135	1.6735281997118867e-10	6.743546820743836
ENSG00000183444	1.6861910390906587e-10	7.930400355259836
ENSG00000103404	1.6989476119665394e-10	8.495101233612543
ENSG00000260785	1.7334285617835197e-10	2.5489212262522094
ENSG00000124243	1.7377865331246397e-10	8.459120590878094
ENSG00000077420	1.7465346592269106e-10	8.708429326700099
ENSG00000263753	1.7597376941932286e-10	8.78436004533234
ENSG00000101974	1.7597376941932286e-10	8.785888157684896
ENSG00000267127	1.7864373830117456e-10	5.22328396992856
ENSG00000225721	1.799935452390901e-10	3.991856487563213
ENSG00000268496	1.836420020510509e-10	3.92440027548997
ENSG00000198873	1.8502874434336829e-10	8.772750050406207
ENSG00000137877	1.8642573009296406e-10	8.315356319605515
ENSG00000089159	1.8642573009296474e-10	8.681081604019276
ENSG00000273314	1.8783303320454424e-10	6.742671718690102
ENSG00000106868	1.8783303320454424e-10	7.830479322063581
ENSG00000177119	1.8925072810271262e-10	8.773742408697043
ENSG00000181690	1.892507281027133e-10	7.980525785740532
ENSG00000124783	1.9308262376804515e-10	8.928124316604919
ENSG00000196236	1.9453906712547667e-10	8.547934969381995
ENSG00000230798	1.9453906712547667e-10	3.535459221496519
ENSG00000162267	1.9600625656368129e-10	6.607794864929693
ENSG00000101439	1.9600625656368335e-10	8.88863084493624
ENSG00000079974	1.9748426952125358e-10	8.512033476480154
ENSG00000136830	1.9897318398085417e-10	7.777867285704847
ENSG00000269970	1.989731839808563e-10	2.8526137758615895
ENSG00000186470	2.0299751774046172e-10	8.915978567617064
ENSG00000163875	2.045270804521823e-10	8.772214296344485
ENSG00000178096	2.045270804521823e-10	8.61052542391346
ENSG00000173320	2.1075887276585254e-10	6.689696093102713
ENSG00000267185	2.1340993114108326e-10	5.374606951897971
ENSG00000265451	2.1340993114108326e-10	6.9489998477790245
ENSG00000261645	2.1501619476827203e-10	7.370402383143045
ENSG00000213931	2.1501619476827203e-10	5.097983866222717
ENSG00000128228	2.1663428290082826e-10	8.8795413206535
ENSG00000210196	2.1826428054522043e-10	8.845624544333333
ENSG00000169188	2.2156034737813208e-10	8.496295748725464
ENSG00000241556	2.2434422091547724e-10	6.410575488443451
ENSG00000255224	2.2603093787038698e-10	6.469290083165346
ENSG00000130985	2.2603093787038698e-10	8.915978567617064
ENSG00000115539	2.2603093787038698e-10	8.596061361104297
ENSG00000179981	2.2773005741337077e-10	8.420365030093222
ENSG00000214389	2.2773005741337077e-10	8.261784672952254
ENSG00000226113	2.2773005741337077e-10	3.380216140659227
ENSG00000092841	2.2944166860000106e-10	8.920027150613016
ENSG00000165175	2.311658611091801e-10	8.556620180020563
ENSG00000250567	2.3232235697544531e-10	2.1585963133459636
ENSG00000260177	2.3290272524738644e-10	2.986194571509718
ENSG00000107242	2.3759700673357616e-10	8.899784235633259
ENSG00000137767	2.3759700673357616e-10	8.679553491666718
ENSG00000242299	2.3759700673357616e-10	8.511497722418433
ENSG00000232912	2.393811163910041e-10	6.100865649812714
ENSG00000120709	2.4298873410048136e-10	8.87549273765755
ENSG00000236206	2.4298873410048307e-10	4.187266431742172
ENSG00000102125	2.4603565879382437e-10	8.830422570640364
ENSG00000213888	2.4788171746014016e-10	6.390207789935966
ENSG00000236998	2.478817174601428e-10	5.45705564174771
ENSG00000170426	2.478817174601428e-10	3.280198102324022
ENSG00000005108	2.497413216679687e-10	6.802598206243645
ENSG00000181852	2.516145684640664e-10	8.780311462336389
ENSG00000123374	2.516145684640664e-10	8.489726695086118
ENSG00000259660	2.5350155557286787e-10	5.413608836882954
ENSG00000266258	2.5540238140108345e-10	2.594052944722354
ENSG00000206549	2.566773357040596e-10	6.3244131661172895
ENSG00000228903	2.5860144661399904e-10	8.513025834770989
ENSG00000150403	2.5860144661400364e-10	8.701860273060754
ENSG00000242715	2.6249208290681426e-10	6.283468653891189
ENSG00000214562	2.644588108903677e-10	5.874935158732052
ENSG00000111726	2.644588108903677e-10	8.542894028095207
ENSG00000186063	2.644588108903677e-10	8.826909741706134
ENSG00000213145	2.644588108903677e-10	7.080507428423798
ENSG00000262703	2.6643994834419245e-10	3.7530214996742726
ENSG00000227895	2.664399483441953e-10	5.222811931178126
ENSG00000243517	2.704458646816747e-10	7.054285221310746
ENSG00000223387	2.7179421401238756e-10	4.323824126369373
ENSG00000185615	2.7247085187617e-10	5.505941181229335
ENSG00000245281	2.779435890699401e-10	6.3411073473086805
ENSG00000222808	2.8002345876352813e-10	5.965967584200049
ENSG00000235159	2.8002345876352813e-10	4.763122764774289
ENSG00000171444	2.8002345876352813e-10	8.907881401625161
ENSG00000250462	2.8211854677072784e-10	8.259433945303003
ENSG00000004838	2.8211854677072986e-10	6.88933451170349
ENSG00000248280	2.856444741957771e-10	6.653328000381436
ENSG00000187446	2.8778067790304616e-10	8.867395571665647
ENSG00000164056	2.899325022421279e-10	8.008512392715552
ENSG00000187837	2.89932502242132e-10	8.928124316604919
ENSG00000272599	2.921000587233038e-10	5.586913156792099
ENSG00000164754	2.921000587233038e-10	8.849673127329284
ENSG00000137563	2.921000587233038e-10	8.823853517001018
ENSG00000117020	2.921000587233038e-10	8.129480530368669
ENSG00000169756	2.921000587233038e-10	8.798569660734474
ENSG00000108306	2.9428345963255034e-10	8.294832097971065
ENSG00000251478	2.9574791850199563e-10	2.8256867295676047
ENSG00000117500	2.964828180368223e-10	8.93217289960087
ENSG00000273032	2.964828180368223e-10	7.189241588780744
ENSG00000269071	3.009298635347719e-10	5.147630526046132
ENSG00000147853	3.0242665655866397e-10	8.883589903649453
ENSG00000213062	3.0242665655866935e-10	7.040371548565496
ENSG00000108774	3.0242665655866935e-10	8.54136591574265
ENSG00000135778	3.046855058920759e-10	8.597589473456853
ENSG00000240087	3.046855058920759e-10	6.05840068191307
ENSG00000180881	3.0696085084844216e-10	8.003052815607875
ENSG00000167747	3.069608508484476e-10	8.792992965385965
ENSG00000145808	3.0925280902096283e-10	4.455207198573599
ENSG00000162998	3.1156149881965015e-10	8.89420754028475
ENSG00000234332	3.1156149881965015e-10	4.023809412391511
ENSG00000135519	3.1156149881965015e-10	6.357987695460354
ENSG00000213222	3.1156149881965015e-10	6.400208522625126
ENSG00000159267	3.13109979546155e-10	8.7752705210496
ENSG00000100592	3.154468207578899e-10	8.615768522022332
ENSG00000167748	3.162295510529164e-10	3.905361739951226
ENSG00000167526	3.1780071339133214e-10	8.948367231584678
ENSG00000155761	3.1780071339133214e-10	6.592873094783688
ENSG00000213965	3.201717788990262e-10	8.517074417766942
ENSG00000067992	3.2256013957641846e-10	8.086949259814466
ENSG00000185278	3.2256013957641846e-10	8.616304276084053
ENSG00000143368	3.2496591856753255e-10	8.79956201902531
ENSG00000173273	3.2983022834424526e-10	8.792457211324242
ENSG00000064601	3.339381447132542e-10	8.867395571665647
ENSG00000235776	3.339381447132542e-10	6.1917766421574045
ENSG00000157110	3.3893371305049266e-10	7.37913876759751
ENSG00000234174	3.5087591233272787e-10	4.6295583139727805
ENSG00000090615	3.5087591233272787e-10	8.902304706276652
ENSG00000063245	3.5087591233273164e-10	8.848145014976726
ENSG00000185621	3.534879753193626e-10	8.569503839892224
ENSG00000172260	3.5611904745890934e-10	5.0123692369755535
ENSG00000169084	3.5876926377174787e-10	8.474858318632783
ENSG00000260093	3.5876926377174787e-10	3.5602749572952974
ENSG00000163132	3.6143876021256345e-10	5.527295947336494
ENSG00000121853	3.632292032523437e-10	2.6080020792764596
ENSG00000223704	3.641276736766107e-10	7.604418886278913
ENSG00000121486	3.6593113791882134e-10	8.71805460504456
ENSG00000198393	3.6593113791882134e-10	5.762932843915897
ENSG00000116871	3.686527198747001e-10	8.815220596947393
ENSG00000164032	3.686527198747001e-10	8.903832818629208
ENSG00000180209	3.686527198747001e-10	5.045620682272927
ENSG00000073584	3.713940885545201e-10	8.725159412745626
ENSG00000196172	3.713940885545201e-10	7.069122041464794
ENSG00000010810	3.713940885545201e-10	8.377534027064737
ENSG00000245017	3.713940885545201e-10	6.094177113512044
ENSG00000053918	3.769367486504953e-10	8.548927327672828
ENSG00000164615	3.769367486504953e-10	8.84715265668589
ENSG00000189343	3.769367486504953e-10	8.915978567617064
ENSG00000166987	3.769367486504953e-10	8.843104073689938
ENSG00000233791	3.788022109287797e-10	6.794100611629015
ENSG00000132128	3.7973832378160815e-10	8.787416270037454
ENSG00000179862	3.825602530796124e-10	6.561583706565539
ENSG00000186260	3.873090924886415e-10	8.604158527096198
ENSG00000171496	3.8730909248864423e-10	3.684654483080153
ENSG00000099821	3.8730909248864423e-10	8.837527378341429
ENSG00000145063	3.9018600783820714e-10	3.0815284801813947
ENSG00000176014	3.9018600783820714e-10	7.00882813908741
ENSG00000228510	3.930838114181853e-10	4.996959206154745
ENSG00000155903	3.930838114181853e-10	8.835006907698036
ENSG00000236830	3.9600265123598247e-10	4.339097233568584
ENSG00000186265	3.989426763205775e-10	8.886110374292846
ENSG00000136521	4.0091453669617516e-10	8.891687069641355
ENSG00000162073	4.068874600887809e-10	7.217484094100211
ENSG00000140577	4.068874600887809e-10	8.792457211324242
ENSG00000145194	4.1294734676519957e-10	8.454281806413391
ENSG00000148700	4.129473467652069e-10	8.891687069641355
ENSG00000107614	4.1601028671941854e-10	8.298547083727382
ENSG00000204361	4.242871135388859e-10	4.235589574441043
ENSG00000272727	4.274322442777934e-10	3.9757182308581522
ENSG00000251603	4.274322442777934e-10	5.656545391945805
ENSG00000235084	4.3700500233954494e-10	5.114271583713529
ENSG00000117691	4.402422510011799e-10	8.841575961337382
ENSG00000105523	4.489899491112743e-10	4.129909993808246
ENSG00000012048	4.5231394894734523e-10	8.529755920816516
ENSG00000115808	4.5566199928888143e-10	8.695089062599324
ENSG00000245330	4.5566199928888143e-10	5.810452394076042
ENSG00000105220	4.590342699284911e-10	8.899784235633259
ENSG00000197119	4.62430931826158e-10	7.927109559904694
ENSG00000087460	4.658521571171027e-10	8.944318648588725
ENSG00000013375	4.681467058476461e-10	8.867395571665647
ENSG00000120370	4.71609255866807e-10	8.644644357055713
ENSG00000090273	4.750968341116784e-10	8.848145014976726
ENSG00000268401	4.750968341116784e-10	5.0667728548508375
ENSG00000232472	4.750968341116784e-10	8.322996881368303
ENSG00000182196	4.750968341116784e-10	6.2509047600064624
ENSG00000165661	4.786096170940763e-10	8.891687069641355
ENSG00000228413	4.881016169926043e-10	4.698268905725246
ENSG00000006015	4.917083471805572e-10	8.865867459313089
ENSG00000115137	4.917083471805624e-10	8.500344331721413
ENSG00000078246	4.917083471805624e-10	8.334071122232714
ENSG00000006453	4.990001249037786e-10	6.303745197048513
ENSG00000215190	5.026855406760742e-10	8.272604466409637
ENSG00000182087	5.063975553199264e-10	8.928124316604919
ENSG00000136319	5.101363561260745e-10	8.541084609087958
ENSG00000006788	5.126438642684213e-10	3.4752246604889967
ENSG00000010404	5.126438642684304e-10	8.899784235633259
ENSG00000260396	5.164277283717428e-10	5.271757290088707
ENSG00000268218	5.164277283717428e-10	7.595616223231147
ENSG00000215283	5.202388843806425e-10	4.902655121680338
ENSG00000126749	5.240775243363353e-10	8.618824746727446
ENSG00000198482	5.26651981929993e-10	8.399972248876326
ENSG00000228160	5.305368587996447e-10	2.295485903976095
ENSG00000073060	5.31838030840653e-10	8.761596659709188
ENSG00000141665	5.344497381824978e-10	5.602112319465925
ENSG00000238001	5.42360293470818e-10	2.928901440654079
ENSG00000090661	5.423602934708238e-10	8.683935671902306
ENSG00000234222	5.463583672471154e-10	6.822867098788289
ENSG00000220583	5.463583672471154e-10	6.709897333361386
ENSG00000089169	5.503852392963089e-10	8.141705397197107
ENSG00000255992	5.503852392963089e-10	5.429192947163856
ENSG00000161664	5.544411119737544e-10	7.398690507698127
ENSG00000143365	5.544411119737544e-10	6.2315664308817595
ENSG00000179029	5.612658996078768e-10	8.592802979577096
ENSG00000251417	5.695640691928485e-10	6.699020578683905
ENSG00000235213	5.695640691928485e-10	3.2259891966890475
ENSG00000138085	5.695640691928485e-10	8.8795413206535
ENSG00000247853	5.737579946486393e-10	6.807418120124994
ENSG00000102931	5.779820938344013e-10	8.722638942102233
ENSG00000176108	5.822365785102291e-10	8.047051474501618
ENSG00000168216	5.822365785102291e-10	8.853721710325235
ENSG00000085719	5.865216618830195e-10	8.895735652637308
ENSG00000173064	5.865216618830195e-10	8.852193597972677
ENSG00000160679	5.893954893540186e-10	8.867395571665647
ENSG00000165322	5.908375586161583e-10	8.772750050406207
ENSG00000266976	5.937320483083988e-10	6.311364912330447
ENSG00000095981	5.980997816581866e-10	3.9481202030973606
ENSG00000232485	6.024989079980173e-10	5.263737071485133
ENSG00000107518	6.069296474146692e-10	4.954496521724781
ENSG00000186583	6.069296474146692e-10	6.471027582316862
ENSG00000225697	6.069296474146692e-10	8.791464853033405
ENSG00000145087	6.158868533459832e-10	5.668824597085359
ENSG00000118217	6.234497566891793e-10	8.911929984621112
ENSG00000213160	6.280309782383226e-10	6.81521041993405
ENSG00000203832	6.280309782383226e-10	8.159569306334559
ENSG00000172660	6.280309782383226e-10	8.861818876317137
ENSG00000230666	6.280309782383271e-10	4.942705679288636
ENSG00000119912	6.326450886895869e-10	8.857770293321186
ENSG00000198429	6.37292318333529e-10	8.22792018721703
ENSG00000165806	6.419728990304164e-10	8.649228694113384
ENSG00000256248	6.419728990304164e-10	4.245072153588609
ENSG00000213971	6.45111929738225e-10	7.796542668986408
ENSG00000223552	6.546192774910195e-10	4.765403366028285
ENSG00000150054	6.59424154722649e-10	6.692135537925784
ENSG00000140548	6.642634860833149e-10	8.726151771036463
ENSG00000087128	6.691375125262802e-10	6.830312471602938
ENSG00000005700	6.691375125262873e-10	8.887638486645404
ENSG00000130227	6.691375125262873e-10	8.81881257571423
ENSG00000130751	6.789906226841178e-10	7.355527335340383
ENSG00000251911	6.923488880305111e-10	6.099828142167494
ENSG00000136051	6.974241510685125e-10	8.821333046357623
ENSG00000179397	6.974241510685125e-10	7.177260028206752
ENSG00000115129	7.02535757987717e-10	8.161483306511698
ENSG00000150281	7.02535757987717e-10	5.666164798871485
ENSG00000127483	7.076839625968188e-10	8.915978567617064
ENSG00000042980	7.128690204296259e-10	8.780311462336389
ENSG00000117519	7.128690204296259e-10	8.058303891788245
ENSG00000134375	7.268779747014772e-10	8.865867459313089
ENSG00000143314	7.268779747014772e-10	8.819804934005067
ENSG00000187792	7.322003754413978e-10	8.36274480044401
ENSG00000198286	7.322003754413978e-10	8.033903926756187
ENSG00000198538	7.357697756151625e-10	8.241875355212134
ENSG00000054277	7.375608450426119e-10	8.19308176901056
ENSG00000111271	7.375608450426119e-10	8.69322735300713
ENSG00000250659	7.375608450426119e-10	7.153527166118468
ENSG00000006704	7.375608450426119e-10	5.891355862498418
ENSG00000120913	7.429596490318404e-10	8.003725898835794
ENSG00000094914	7.429596490318404e-10	8.807659185017213
ENSG00000100218	7.429596490318404e-10	5.397456821558147
ENSG00000170522	7.483970547382524e-10	7.880285026901035
ENSG00000124116	7.483970547382524e-10	3.7826278707063485
ENSG00000198715	7.483970547382524e-10	8.69322735300713
ENSG00000150433	7.5204357010962e-10	8.693763107068852
ENSG00000180530	7.5204357010962e-10	8.349273095925684
ENSG00000102409	7.630875754062431e-10	8.69727593600308
ENSG00000111530	7.686688373407972e-10	8.84715265668589
ENSG00000068383	7.686688373407972e-10	8.279577833693152
ENSG00000168314	7.74289972711687e-10	3.6434186122176886
ENSG00000257743	7.74289972711687e-10	5.471930786587017
ENSG00000140694	7.742899727116953e-10	8.773742408697043
ENSG00000126945	7.742899727116953e-10	8.822861158710182
ENSG00000182141	7.780596852941039e-10	8.404960899578166
ENSG00000145431	7.799512592883825e-10	6.90289813715417
ENSG00000089041	7.856529767234285e-10	8.719046963335396
ENSG00000105364	7.856529767234341e-10	8.694298861130575
ENSG00000136878	7.894767222257816e-10	8.841575961337382
ENSG00000264769	7.952464510286555e-10	5.804685334892295
ENSG00000234377	8.010573657305879e-10	5.6143256813461715
ENSG00000197471	8.010573657305879e-10	8.878013208300944
ENSG00000196946	8.010573657305879e-10	4.348873599225657
ENSG00000272750	8.069097529952951e-10	7.414127052041123
ENSG00000228492	8.069097529952951e-10	7.322707164312574
ENSG00000120327	8.069097529953066e-10	7.760112427540541
ENSG00000179528	8.069097529953066e-10	5.769479720684854
ENSG00000008294	8.128039014281157e-10	8.85120123968184
ENSG00000103051	8.128039014281157e-10	8.826909741706134
ENSG00000105656	8.287280122199739e-10	8.821333046357623
ENSG00000164932	8.307398291803385e-10	8.656790106043568
ENSG00000184293	8.307398291803385e-10	8.71400602204861
ENSG00000198951	8.307398291803385e-10	8.754491852008123
ENSG00000257526	8.408706934946195e-10	3.5059616739378394
ENSG00000104131	8.408706934946195e-10	8.887638486645404
ENSG00000128641	8.470070350460942e-10	8.470894774218088
ENSG00000143436	8.470070350460942e-10	8.64265964047404
ENSG00000197520	8.470070350460942e-10	6.042090188972488
ENSG00000131697	8.594112293872896e-10	8.573552422888177
ENSG00000233266	8.656796920736603e-10	5.005189714683709
ENSG00000146677	8.698834557158482e-10	7.907990443633325
ENSG00000149657	8.826147428802912e-10	8.695291219421408
ENSG00000170471	8.890484577199754e-10	8.821333046357623
ENSG00000007516	9.020536086546238e-10	7.560813315456817
ENSG00000164758	9.020536086546238e-10	8.40409154827681
ENSG00000265683	9.196832132071545e-10	6.295720839528156
ENSG00000151012	9.196832132071545e-10	8.622873329723399
ENSG00000143621	9.331258291379032e-10	8.911929984621112
ENSG00000188015	9.399189138965982e-10	3.0438257330820817
ENSG00000123901	9.39918913896608e-10	6.587522298557826
ENSG00000247934	9.467602923832248e-10	6.2231645601952685
ENSG00000171161	9.513482064134471e-10	8.676040662732488
ENSG00000077157	9.582708193339622e-10	8.659310576686961
ENSG00000174521	9.65242623532722e-10	6.023068745306096
ENSG00000135074	9.65242623532722e-10	8.903832818629208
ENSG00000169683	9.65242623532729e-10	8.673520192089095
ENSG00000174606	9.793351710561802e-10	8.826909741706134
ENSG00000212802	9.793351710561802e-10	7.947971482421645
ENSG00000166747	9.86456602782014e-10	8.859298405673744
ENSG00000229414	9.86456602782014e-10	2.8669180747615646
ENSG00000061455	9.86456602782014e-10	6.442348875240782
ENSG00000181982	9.86456602782014e-10	8.639067661707204
ENSG00000102081	9.912322957693459e-10	8.81881257571423
ENSG00000207279	9.984382019924074e-10	5.706201995800505
ENSG00000140948	1.0008515205900081e-09	8.631506249777022
ENSG00000100626	1.0056952610082076e-09	4.761209180773354
ENSG00000135315	1.0056952610082076e-09	8.340183571642944
ENSG00000227477	1.0130038267775798e-09	5.095228684057347
ENSG00000167842	1.0203642556439473e-09	8.845624544333333
ENSG00000141349	1.0203642556439473e-09	8.759076189065794
ENSG00000241644	1.0277769063489249e-09	6.3979018518296575
ENSG00000141564	1.0277769063489284e-09	8.719582717397117
ENSG00000205730	1.0277769063489284e-09	6.50341480897499
ENSG00000260475	1.0277769063489284e-09	5.792181450184298
ENSG00000202078	1.035242140047916e-09	4.6423165966255855
ENSG00000231473	1.035242140047916e-09	5.795452121990714
ENSG00000148606	1.035242140047916e-09	8.717062246753724
ENSG00000079950	1.035242140047916e-09	8.839055490693989
ENSG00000084112	1.035242140047916e-09	8.785888157684898
ENSG00000168405	1.035242140047927e-09	8.899784235633259
ENSG00000271105	1.0427603203259305e-09	3.4698466461142288
ENSG00000112029	1.0478020359320757e-09	8.386166947118362
ENSG00000135776	1.0478020359320757e-09	8.690706882363736
ENSG00000227611	1.0630704424545233e-09	3.790061412536612
ENSG00000203863	1.0630704424545344e-09	3.4056910476104982
ENSG00000120889	1.0630704424545344e-09	8.81323588036572
ENSG00000107829	1.0707859105526052e-09	8.745402327725383
ENSG00000178878	1.0707859105526052e-09	8.160895261865031
ENSG00000214189	1.0707859105526052e-09	4.543447915259791
ENSG00000271943	1.0785560545529593e-09	3.659794831687472
ENSG00000234741	1.0785560545529593e-09	8.903832818629208
ENSG00000176896	1.0942618834184771e-09	8.310771982547841
ENSG00000136715	1.1021983312222203e-09	8.755027606069843
ENSG00000200550	1.1155508285958796e-09	3.399925342145971
ENSG00000203485	1.1155508285958796e-09	8.753499493717287
ENSG00000178761	1.1236380111935423e-09	8.855249822677791
ENSG00000225806	1.1236380111935464e-09	6.113211345976612
ENSG00000120324	1.1317824358089169e-09	7.277585040878809
ENSG00000179832	1.1399844973274878e-09	8.565455256896273
ENSG00000128708	1.1482445932842473e-09	8.768701467410256
ENSG00000258451	1.1565631238809309e-09	2.172348723763644
ENSG00000137634	1.1565631238809309e-09	8.752963739655565
ENSG00000253619	1.1621414734791918e-09	4.609486243613507
ENSG00000176225	1.1705582917775265e-09	8.634816921889167
ENSG00000196507	1.1790346250899905e-09	8.646708223469991
ENSG00000185133	1.1875708835455704e-09	6.657753389780058
ENSG00000262693	1.1875708835455789e-09	3.6991869789190077
ENSG00000237169	1.1961674800219901e-09	3.4944971661661945
ENSG00000099385	1.1961674800219901e-09	8.024876133525133
ENSG00000103066	1.2048248301633874e-09	8.710493193114377
ENSG00000108239	1.2106303554767334e-09	8.502329048303087
ENSG00000107984	1.2106303554767334e-09	8.85120123968184
ENSG00000022840	1.213543352398438e-09	8.849673127329284
ENSG00000103740	1.2193898929512274e-09	5.790013903059782
ENSG00000261251	1.228211306137558e-09	4.969949435247286
ENSG00000174718	1.228211306137558e-09	8.8795413206535
ENSG00000272369	1.237095020978569e-09	6.746429039030045
ENSG00000203801	1.2550510736713902e-09	6.217980353260795
ENSG00000231607	1.264124277740141e-09	8.105705243866048
ENSG00000164967	1.2702086278430846e-09	8.69050472554165
ENSG00000116691	1.27326151593474e-09	8.658853972457846
ENSG00000166289	1.27326151593474e-09	7.866883821030833
ENSG00000184305	1.2793887999325191e-09	8.074436851765194
ENSG00000046653	1.2793887999325191e-09	7.7643164313539135
ENSG00000150961	1.2793887999325191e-09	8.904825176920047
ENSG00000141424	1.2886337417598785e-09	8.839055490693989
ENSG00000015171	1.2886337417598785e-09	8.855249822677791
ENSG00000248476	1.2979438986306475e-09	5.831383598076634
ENSG00000259666	1.3073197188272942e-09	2.9156375830274475
ENSG00000205955	1.3073197188272988e-09	3.098926217146868
ENSG00000156802	1.3073197188272988e-09	8.67802537931416
ENSG00000239482	1.316761653628779e-09	4.667030834190609
ENSG00000129214	1.316761653628779e-09	4.771942740034643
ENSG00000101457	1.326270157329795e-09	8.49224716572951
ENSG00000107771	1.3326463682356075e-09	8.674310393557846
ENSG00000124209	1.3617116284831926e-09	8.747922798368778
ENSG00000196712	1.3617116284831926e-09	8.827902099996969
ENSG00000169740	1.3715368835529895e-09	8.511041118189317
ENSG00000006116	1.3715368835529895e-09	3.868823243425311
ENSG00000155495	1.3715368835529895e-09	8.61573610819439
ENSG00000122359	1.3715368835529895e-09	8.87549273765755
ENSG00000068024	1.3715368835529895e-09	8.576810804415375
ENSG00000111358	1.3814313397748057e-09	8.60064569816197
ENSG00000014919	1.3814313397748057e-09	8.676040662732488
ENSG00000103540	1.3814313397748057e-09	8.625929554428513
ENSG00000153064	1.3913954720543056e-09	8.80307484795954
ENSG00000173451	1.3980771717833315e-09	8.415324088806432
ENSG00000207870	1.4014297584658922e-09	6.76735083708751
ENSG00000270069	1.4014297584658922e-09	8.308561346500623
ENSG00000230646	1.4285345014822756e-09	3.2838984525827306
ENSG00000169213	1.4388301616683774e-09	8.810179655660605
ENSG00000125818	1.4388301616683774e-09	8.841575961337382
ENSG00000149926	1.4491982495057955e-09	5.034149004377994
ENSG00000153291	1.4772043602313082e-09	6.9927334745235
ENSG00000260589	1.4772043602313082e-09	5.416475701955718
ENSG00000105085	1.477204360231324e-09	8.380669401602459
ENSG00000165675	1.4878422885175717e-09	8.580657230589242
ENSG00000104866	1.487842288517577e-09	8.689714524072901
ENSG00000232075	1.4985549895575223e-09	3.704958365248861
ENSG00000068878	1.4985549895575223e-09	8.873964625304993
ENSG00000177380	1.5165770452438143e-09	8.693763107068852
ENSG00000123562	1.5384829275015833e-09	8.926596204252363
ENSG00000260917	1.5384829275015833e-09	7.842499185214164
ENSG00000091490	1.5421638133916378e-09	8.944318648588725
ENSG00000188859	1.5421638133916378e-09	7.194931991940416
ENSG00000241352	1.5606975797424682e-09	5.520329491637437
ENSG00000111224	1.5606975797424738e-09	8.197666106068233
ENSG00000122218	1.5606975797424738e-09	8.928124316604919
ENSG00000072135	1.5606975797424738e-09	8.883589903649453
ENSG00000247373	1.5719220171632556e-09	7.544164837219977
ENSG00000147604	1.5946077905749102e-09	8.944318648588725
ENSG00000134072	1.6137564594029923e-09	5.747598535009312
ENSG00000273151	1.6137564594029923e-09	7.478368625914624
ENSG00000238279	1.625353204251059e-09	5.012207548171278
ENSG00000099800	1.625353204251059e-09	8.766435444173892
ENSG00000122970	1.625353204251059e-09	8.080432496760064
ENSG00000255527	1.6606336545835747e-09	4.148846791368721
ENSG00000169891	1.6685746763068999e-09	8.591477024046622
ENSG00000175985	1.704770341533388e-09	5.33060450223018
ENSG00000188227	1.7047703415334003e-09	5.385254896707288
ENSG00000085511	1.7047703415334003e-09	8.66695113844975
ENSG00000170962	1.7170050081021897e-09	7.610251056416019
ENSG00000241058	1.729325361752987e-09	8.253635216375407
ENSG00000272870	1.741731987049187e-09	7.233026981691842
ENSG00000164556	1.7542254724303434e-09	7.365798503496736
ENSG00000132906	1.754225472430362e-09	8.382451961362046
ENSG00000273058	1.754225472430362e-09	7.319457433969854
[truncated: 4,006 more rows]
