# Supplementary material for: Machine learning predicts treatment sensitivity in multiple myeloma based on molecular and clinical information coupled with drug response
Source: PLoS One. 2021 Jul 28;16(7):e0254596. doi: 10.1371/journal.pone.0254596 (PMC8318243; doi:10.1371/journal.pone.0254596)
Supplement: S1 File — (ZIP) [file pone.0254596.s004.zip › Supplementary Material 1/19q13/selected_genes_experiment_6.csv]

gene	pvalue	entropy
ENSG00000248991	4.508842336627211e-37	6.879985323337188
ENSG00000119280	4.365668219257106e-36	8.102739278154102
ENSG00000225579	2.969893201484569e-35	7.185235880779461
ENSG00000247746	1.8773199021203382e-34	7.317752712544455
ENSG00000105372	2.7528482676767467e-34	8.948367231584678
ENSG00000188004	6.293796117563611e-34	6.0612594417448244
ENSG00000178982	7.94910425464128e-34	8.911929984621112
ENSG00000255815	1.649892583652143e-33	5.634539332844562
ENSG00000125827	3.0746976132557292e-33	8.855249822677791
ENSG00000063177	2.4076608350208448e-32	8.940270065592774
ENSG00000168264	3.396062781038648e-32	8.914450455264506
ENSG00000272668	1.3876087963698152e-31	6.073777220080378
ENSG00000170677	4.756307169290681e-31	7.0896916027237165
ENSG00000104852	6.574905267969317e-31	8.936221482596823
ENSG00000142541	1.551187458424592e-30	8.948367231584678
ENSG00000228031	1.571532367080371e-30	5.689446000572311
ENSG00000131773	5.2065520243832345e-30	6.661098647990325
ENSG00000165801	5.601828639120252e-30	8.750443269012171
ENSG00000243284	1.707036945002137e-29	5.127925333344295
ENSG00000117461	1.8830345937347928e-29	8.709957439052657
ENSG00000115268	2.400687270898235e-29	8.944318648588725
ENSG00000111752	3.059291686397469e-29	7.854601411213515
ENSG00000175197	7.668087717003146e-29	8.681617358080997
ENSG00000075073	9.192515517526191e-29	6.991790362596324
ENSG00000155886	1.06077267743875e-28	5.2489545515910105
ENSG00000173218	4.402959623773473e-28	7.1756249378390615
ENSG00000131188	1.0697819447532536e-27	8.381120451251293
ENSG00000174444	1.3705907755348431e-27	8.948367231584678
ENSG00000148303	3.1194630556274284e-27	8.948367231584678
ENSG00000099624	3.344494394913908e-27	8.849673127329284
ENSG00000104611	3.988141245225199e-27	6.786414168848889
ENSG00000122787	7.475430603656102e-27	7.608565044927061
ENSG00000167658	1.1222025136075771e-26	8.948367231584678
ENSG00000179520	1.3197138816867215e-26	5.095504172040371
ENSG00000197183	1.7802719231986053e-26	8.569170242652588
ENSG00000105373	1.9300461883635232e-26	8.936221482596823
ENSG00000105193	1.9300461883635232e-26	8.944318648588725
ENSG00000249184	3.206540487661307e-26	6.573422652498715
ENSG00000164181	3.474925796275394e-26	8.764652884414305
ENSG00000246090	3.6319118864424844e-26	8.048456579864697
ENSG00000002586	5.189613451845155e-26	8.252132535360133
ENSG00000188959	7.46678906228129e-26	5.377199673866157
ENSG00000184083	8.282978546202055e-26	8.29575373985737
ENSG00000162004	1.4286293221498512e-25	8.407024765992446
ENSG00000114391	1.7909670422238641e-25	8.940270065592774
ENSG00000167614	2.0490499616532883e-25	7.066230244071031
ENSG00000159556	3.3303320784141543e-25	8.100323722848964
ENSG00000070081	3.3699319248032072e-25	8.928124316604919
ENSG00000140474	4.217530544075733e-25	8.920027150613016
ENSG00000227097	4.2675752424089925e-25	8.878013208300944
ENSG00000256733	4.935379055695154e-25	4.478391794702697
ENSG00000251249	8.342769258056469e-25	4.587850451050519
ENSG00000185905	1.0794776611796058e-24	8.895735652637308
ENSG00000253982	1.1267801941166536e-24	7.630327304662933
ENSG00000129757	1.1534415163687423e-24	7.972165404745158
ENSG00000105173	1.395917256403685e-24	8.705908856056706
ENSG00000198353	1.8394005996431828e-24	5.188518222366112
ENSG00000214870	2.0110658320857056e-24	7.12604914013204
ENSG00000152422	2.2678015000734236e-24	8.72363130039307
ENSG00000165169	2.321119990496228e-24	8.727144129327298
ENSG00000131943	2.8938149098267317e-24	8.734784691090086
ENSG00000165102	3.416595979053148e-24	8.760068547356632
ENSG00000241741	3.416595979053148e-24	6.7665973517188105
ENSG00000105146	5.299980636662834e-24	6.8527441557780095
ENSG00000105202	6.251701292985282e-24	8.895735652637308
ENSG00000130255	6.75026714769953e-24	8.940270065592774
ENSG00000236552	7.204879242526879e-24	8.71805460504456
ENSG00000117308	7.288196359915346e-24	8.325771799418726
ENSG00000156384	8.397714270263774e-24	8.224478074687335
ENSG00000259514	1.1271289481139901e-23	6.706692376209471
ENSG00000219665	1.1401085981348942e-23	8.29709812120743
ENSG00000105640	1.1401085981348942e-23	8.944318648588725
ENSG00000223891	1.1532363053174702e-23	8.425203814557925
ENSG00000136942	1.1532363053174702e-23	8.940270065592774
ENSG00000171425	1.5289550439598598e-23	8.696283577712247
ENSG00000108107	2.2355751108995477e-23	8.936221482596823
ENSG00000229638	2.6014867870413442e-23	8.517074417766942
ENSG00000113272	2.6014867870413442e-23	8.689714524072901
ENSG00000172456	2.8381308701161844e-23	7.944563234657305
ENSG00000143624	2.992487725128722e-23	8.907881401625161
ENSG00000154358	2.992487725128722e-23	8.770686183991927
ENSG00000257698	3.3015346592385306e-23	8.18424669213485
ENSG00000177628	4.3158974350392463e-23	8.85120123968184
ENSG00000121797	4.3158974350392463e-23	8.317797640416304
ENSG00000272899	4.706518636279134e-23	7.836413595051594
ENSG00000131386	4.814052427525456e-23	6.25886804782139
ENSG00000172365	5.348937307121698e-23	3.604165205843406
ENSG00000162244	5.898130550738734e-23	8.940270065592774
ENSG00000233927	6.287044110222856e-23	8.940270065592774
ENSG00000226833	7.555874384304857e-23	4.8178254494100905
ENSG00000144591	7.962869339255048e-23	8.895735652637308
ENSG00000204628	8.052867488457335e-23	8.944318648588725
ENSG00000176399	8.486358003857916e-23	6.662495855215743
ENSG00000076662	9.35360964977916e-23	8.944318648588725
ENSG00000114423	9.856368806105249e-23	8.57933127505877
ENSG00000171759	1.3139150379024626e-22	6.719785041960622
ENSG00000137154	1.447589465858643e-22	8.948367231584678
ENSG00000180447	1.6799756879153398e-22	7.42511317806298
ENSG00000213885	2.6224574402236966e-22	6.34842501391782
ENSG00000162929	2.9740752563764535e-22	7.951184578881595
ENSG00000164587	3.0072543365391777e-22	8.944318648588725
ENSG00000165171	3.2023093366905538e-22	6.331082514401243
ENSG00000181524	3.630766261768359e-22	8.266492016999406
ENSG00000245008	3.671190527588667e-22	6.53512438597246
ENSG00000103253	3.795155996381339e-22	8.45374605235167
ENSG00000255086	4.822269886896306e-22	3.5239687100946897
ENSG00000208028	4.9299321896684985e-22	7.580786149354405
ENSG00000147003	5.306282379555917e-22	5.4433760229278985
ENSG00000251405	7.196607599989943e-22	7.031416227136139
ENSG00000271133	9.332738509212918e-22	7.619519333922212
ENSG00000214612	1.1161931202749825e-21	6.018698751721872
ENSG00000179456	1.1161931202749825e-21	8.55656788943562
ENSG00000130159	1.1746863501645038e-21	8.761596659709188
ENSG00000111445	1.359054597426359e-21	8.442926258894287
ENSG00000204060	1.389075963647628e-21	4.7048692015813725
ENSG00000134698	1.5892603825258892e-21	8.72363130039307
ENSG00000221890	1.69056586855429e-21	4.201509074120115
ENSG00000094631	2.1481326606473576e-21	8.84715265668589
ENSG00000168159	2.5838710732306827e-21	8.882061791296895
ENSG00000242021	2.6120667656785003e-21	5.467168588816763
ENSG00000115649	3.0845394063520367e-21	8.829430212349527
ENSG00000123144	3.449692571637207e-21	8.867395571665647
ENSG00000111666	3.487222391634169e-21	8.655261993691008
ENSG00000244165	3.788694327780768e-21	8.24797937119429
ENSG00000130810	4.282174555388446e-21	7.634135762428576
ENSG00000228933	4.651540625239088e-21	5.367500369053389
ENSG00000264920	5.256021029813054e-21	7.417955052395403
ENSG00000140451	5.7701420724261476e-21	8.788408628328291
ENSG00000179820	5.832576001314628e-21	8.586690530166866
ENSG00000178741	6.4484869834711134e-21	8.903832818629208
ENSG00000230131	6.659803958344252e-21	6.096797522809738
ENSG00000125841	7.154239233197918e-21	8.217171110164182
ENSG00000114631	7.684963950531919e-21	7.980642903981361
ENSG00000145592	8.771513099571309e-21	8.948367231584678
ENSG00000229766	1.0226310270540208e-20	6.044809965588126
ENSG00000242071	1.0865172682940796e-20	8.294577650564035
ENSG00000261400	1.1792766692154736e-20	3.368353024160993
ENSG00000233762	1.2528330189130504e-20	7.964735433232528
ENSG00000182050	1.330925043859363e-20	7.114864796064083
ENSG00000089692	1.330925043859363e-20	7.966728917410642
ENSG00000058404	1.374197807647305e-20	7.064952670212006
ENSG00000160691	1.398836612902584e-20	8.928124316604919
ENSG00000170889	1.4442926439450374e-20	8.944318648588725
ENSG00000137818	1.5179223827786024e-20	8.948367231584678
ENSG00000234719	1.7493790924003088e-20	7.7592176449018995
ENSG00000149972	1.7680832007366217e-20	8.81323588036572
ENSG00000213442	1.7680832007366217e-20	8.538845445099257
ENSG00000221983	1.8060868651969466e-20	8.936221482596823
ENSG00000153179	1.897933010764559e-20	8.61378380544066
ENSG00000235670	1.918207426645107e-20	4.048417978984858
ENSG00000182742	1.918207426645107e-20	7.102949695452745
ENSG00000232346	2.0156900369720408e-20	7.350056337930813
ENSG00000118705	2.0589536348625557e-20	8.944318648588725
ENSG00000120280	2.1255768171306583e-20	8.706163303463736
ENSG00000105063	2.3220363672288148e-20	8.891687069641355
ENSG00000204219	2.5185886001539838e-20	6.854026133101038
ENSG00000166268	3.3392996316782765e-20	6.705233178134372
ENSG00000255760	3.54517375300909e-20	5.95795812830935
ENSG00000038002	3.8438164730931116e-20	8.883589903649453
ENSG00000105855	3.995310741138461e-20	7.675444425441192
ENSG00000156427	4.0376423344976276e-20	5.766540257799013
ENSG00000143195	4.12364067410097e-20	6.1507311162514355
ENSG00000233585	4.377263342842706e-20	5.457128717744955
ENSG00000166441	4.6463022475281126e-20	8.940270065592774
ENSG00000243926	4.6463022475281126e-20	5.622594717920506
ENSG00000137876	4.9316831044136675e-20	8.915978567617064
ENSG00000146066	4.9316831044136675e-20	8.82385351700102
ENSG00000105426	6.279042993531477e-20	7.37231105972365
ENSG00000169184	6.733582204159479e-20	8.080760539419419
ENSG00000197016	6.997293348544254e-20	6.83599477517153
ENSG00000163673	7.070970069412814e-20	4.29963805236419
ENSG00000260990	7.425064816919495e-20	5.561098499900111
ENSG00000205138	7.503193611095866e-20	8.504392914717364
ENSG00000149295	8.129810337204222e-20	5.692984665452053
ENSG00000128165	8.129810337204222e-20	8.811707768013164
ENSG00000166816	8.215267487201619e-20	8.31634867789635
ENSG00000121858	8.536278424959808e-20	8.821333046357623
ENSG00000143578	8.625958900629064e-20	8.543886386386044
ENSG00000254615	1.0123621842392042e-19	8.600566548329363
ENSG00000105894	1.0337026609659124e-19	7.22112263075911
ENSG00000090581	1.2212281595980653e-19	8.826373987644413
ENSG00000182054	1.246916534114922e-19	8.911929984621112
ENSG00000233016	1.246916534114922e-19	8.78436004533234
ENSG00000258920	1.4175571611017394e-19	7.926097324856856
ENSG00000179899	1.4624390468476874e-19	5.183544636186988
ENSG00000081913	1.4726020116218407e-19	7.632552283229774
ENSG00000058056	1.5035117171491007e-19	8.478037550327377
ENSG00000172216	1.5035117171491007e-19	8.783367687041503
ENSG00000078061	1.744609072112796e-19	8.827902099996969
ENSG00000099326	1.850137850054471e-19	8.863346988669695
ENSG00000185950	2.1460653209809723e-19	7.676750620626623
ENSG00000102271	2.3230864730280564e-19	4.272480163688978
ENSG00000188818	2.463133533237533e-19	8.303412727439744
ENSG00000228323	2.4886998508050013e-19	6.024594783537032
ENSG00000012061	2.6115206217940605e-19	8.830958324702085
ENSG00000147100	2.638608826050978e-19	5.328050206557991
ENSG00000260521	3.027458557400036e-19	6.078973629694496
ENSG00000144040	3.8225805817504326e-19	8.65174916475678
ENSG00000116147	3.8620556057401636e-19	5.455945104749014
ENSG00000155792	3.9829141989427817e-19	8.855249822677791
ENSG00000151208	4.474181462367359e-19	8.547399215320274
ENSG00000107816	4.790656181110508e-19	8.587964195112395
ENSG00000163040	5.076981912623588e-19	5.693257468512634
ENSG00000124444	5.325427469965973e-19	8.419372671802385
ENSG00000080947	5.5479174579216365e-19	7.532205915838819
ENSG00000230207	5.878918054983349e-19	7.200370882665934
ENSG00000258178	5.878918054983349e-19	4.286525243412277
ENSG00000166562	5.878918054983474e-19	8.920027150613016
ENSG00000169021	6.805811770874105e-19	8.833478795345478
ENSG00000100266	7.13768936182367e-19	8.618824746727446
ENSG00000064787	7.137689361823822e-19	8.175824362331385
ENSG00000162878	7.210860171263352e-19	5.054385071221186
ENSG00000152402	7.284772157830418e-19	7.731652319771642
ENSG00000268362	7.562244581910004e-19	6.473439506901253
ENSG00000180573	8.430210444589307e-19	8.899784235633259
ENSG00000205664	8.57444517060706e-19	7.9432659234802765
ENSG00000146147	8.930633513902993e-19	6.602118095228361
ENSG00000086619	9.36469834838592e-19	8.8714441546616
ENSG00000164346	9.460390016599178e-19	8.902304706276652
ENSG00000223949	9.819598601218089e-19	4.756952344665714
ENSG00000270036	1.0021177084801174e-18	4.405171739416044
ENSG00000251535	1.012349422666595e-18	2.9428059759409972
ENSG00000188846	1.083248760061375e-18	8.940270065592774
ENSG00000053371	1.170863867893685e-18	8.48845303014059
ENSG00000149273	1.2275854848539475e-18	8.948367231584678
ENSG00000254343	1.2527180784734602e-18	8.297098121207432
ENSG00000186153	1.2654743514809525e-18	8.455274164704226
ENSG00000141441	1.3908951407454554e-18	8.227829928223864
ENSG00000260625	1.4050406737773186e-18	6.275926829179915
ENSG00000173171	1.419328330075727e-18	8.508977251775038
ENSG00000173581	1.419328330075727e-18	8.516336506883135
ENSG00000198937	1.5030451153438968e-18	8.651213410695059
ENSG00000127920	1.5916372097727661e-18	7.501698055619727
ENSG00000104979	1.607798055833069e-18	8.863346988669695
ENSG00000236204	1.6853847998677006e-18	6.482050619635567
ENSG00000125462	1.858058335118193e-18	7.836036140655086
ENSG00000126249	1.9280310944636016e-18	8.130904061551337
ENSG00000186468	1.9280310944636016e-18	8.907881401625161
ENSG00000196562	1.9475622336465886e-18	8.907881401625161
ENSG00000234444	2.041323152914306e-18	8.524714979529728
ENSG00000134339	2.041323152914306e-18	4.392998078862326
ENSG00000149823	2.0828587695632755e-18	8.887638486645404
ENSG00000177917	2.1830500570336914e-18	8.676040662732488
ENSG00000170417	2.2274330775078907e-18	8.230590524097565
ENSG00000172955	2.2274330775078907e-18	6.1748989311074425
ENSG00000071205	2.295684128432534e-18	7.104501201879945
ENSG00000232533	2.572681550078397e-18	6.86801692080349
ENSG00000172568	2.8826480428007805e-18	6.418683476794926
ENSG00000267169	3.175979564316038e-18	7.504422806892919
ENSG00000231969	3.294794891035499e-18	4.012980969779243
ENSG00000175395	3.3279541143275515e-18	8.27227086917
ENSG00000260144	3.3279541143275515e-18	5.996846789758909
ENSG00000225573	3.487107834807509e-18	7.15342789689599
ENSG00000142279	3.557596668611534e-18	5.579013547575083
ENSG00000105341	3.690500711716455e-18	8.734784691090086
ENSG00000160791	3.727590632179332e-18	7.304277014989598
ENSG00000116852	3.802878521044217e-18	8.825381629353576
ENSG00000137309	3.802878521044325e-18	8.860290763964581
ENSG00000235065	3.802878521044325e-18	7.8356896721761435
ENSG00000243276	3.879668030236763e-18	7.093059521740673
ENSG00000107745	4.064850318184881e-18	8.68566594107695
ENSG00000244436	4.146861974029146e-18	2.7873441549130296
ENSG00000232995	4.216451804778208e-18	7.076153131082057
ENSG00000230516	4.258758051085141e-18	3.171463571545799
ENSG00000104219	4.3014835142705656e-18	8.825381629353576
ENSG00000188971	4.388208533140721e-18	8.62340908378512
ENSG00000158555	4.8645556294025724e-18	8.426731926910481
ENSG00000273002	5.1986169861871746e-18	6.998545127073317
ENSG00000157625	5.5003102482936345e-18	8.725159412745626
ENSG00000198960	5.5003102482936345e-18	8.494311032143791
ENSG00000127946	5.5553168151089444e-18	8.460850860052735
ENSG00000143603	5.5553168151089444e-18	8.898256123280701
ENSG00000102316	5.9954774134130066e-18	8.878013208300944
ENSG00000166946	6.1565113371991636e-18	8.891687069641355
ENSG00000125459	6.342784252927671e-18	8.750443269012171
ENSG00000184381	6.342784252927671e-18	8.787416270037454
ENSG00000218175	6.534621066146253e-18	8.413514669799186
ENSG00000083845	6.709946067019394e-18	8.944318648588725
ENSG00000140750	7.240298939112064e-18	8.52058724670117
ENSG00000179057	7.312458732601132e-18	6.133377249577205
ENSG00000052126	8.596757428337534e-18	7.29643018306599
ENSG00000261418	8.826612390630432e-18	8.508441497713317
ENSG00000134490	9.616364816540689e-18	8.195479232664475
ENSG00000173207	1.0070110604237027e-17	8.606678997739593
ENSG00000226926	1.1261962023271866e-17	4.492195365737285
ENSG00000151287	1.1715034363094913e-17	7.67966253367488
ENSG00000101577	1.1831086083215055e-17	8.546406857029437
ENSG00000173153	1.1909083779297987e-17	8.826909741706134
ENSG00000169857	1.2266403263328799e-17	8.749450910721334
ENSG00000181163	1.3098783459258582e-17	8.948367231584678
ENSG00000142409	1.3098783459258582e-17	8.679096887437602
ENSG00000130811	1.3228359307701115e-17	8.900776593924094
ENSG00000239815	1.4125132300377934e-17	6.139136939641979
ENSG00000139352	1.426472707450124e-17	6.682066263615748
ENSG00000239268	1.4500418023525947e-17	4.640172065790212
ENSG00000170899	1.4788326795280036e-17	8.372826683017585
ENSG00000182185	1.5230803860379033e-17	7.443910540952452
ENSG00000117242	1.5789391644098553e-17	7.958622983822299
ENSG00000072195	1.702352478480595e-17	6.66076323378996
ENSG00000114942	1.719136356451589e-17	8.948367231584678
ENSG00000148484	1.78208676872665e-17	8.802082489668702
ENSG00000139219	1.799646480382297e-17	4.67832417001594
ENSG00000218426	1.8173769902909333e-17	8.373766750723476
ENSG00000131725	1.9211560706155435e-17	8.644644357055713
ENSG00000182899	1.9211560706155435e-17	8.944318648588725
ENSG00000213862	2.0507581972441877e-17	6.714087131409998
ENSG00000164620	2.0709288999905366e-17	8.501415839844856
ENSG00000135253	2.232217300229061e-17	8.50133669001225
ENSG00000086598	2.5180720593507304e-17	8.93217289960087
ENSG00000160570	2.5427737420782888e-17	8.845624544333333
ENSG00000234771	2.6354102799298755e-17	8.699875556479082
ENSG00000198890	2.6612478138151812e-17	8.239223444151188
ENSG00000250978	2.785167604184158e-17	3.693837415511987
ENSG00000247735	2.812453840331399e-17	5.562980825959385
ENSG00000247982	2.86782036397322e-17	8.192343858126753
ENSG00000259026	2.86782036397322e-17	4.528909779735278
ENSG00000052850	2.86782036397322e-17	4.693202260945146
ENSG00000111859	3.030602131749103e-17	8.895735652637308
ENSG00000261739	3.297361529113118e-17	8.681133894604221
ENSG00000172362	3.417079493042423e-17	3.4885023929224874
ENSG00000166321	3.4504678224553786e-17	7.901251646999836
ENSG00000173208	3.484178122929067e-17	8.725159412745626
ENSG00000231327	3.484178122929067e-17	6.027092423944556
ENSG00000146350	3.6814343004220885e-17	7.918117611274149
ENSG00000249348	3.7173707429148525e-17	7.718607380042529
ENSG00000166896	4.230931739784372e-17	8.163260311691007
ENSG00000080839	4.513366838894022e-17	8.585443724469
ENSG00000163362	4.557307017690113e-17	7.781289759576848
ENSG00000269696	4.63148072786186e-17	4.330768461901255
ENSG00000130312	4.988317335952407e-17	8.825381629353576
ENSG00000160062	4.9883173359525486e-17	7.73468314284809
ENSG00000165689	5.085783372164426e-17	8.821333046357623
ENSG00000221413	5.18512838460893e-17	2.068696513166149
ENSG00000136149	5.3722600346655675e-17	7.921141087982956
ENSG00000231193	5.3722600346655675e-17	4.861457971710373
ENSG00000175886	5.42444245255941e-17	6.595743427284945
ENSG00000006756	5.638221189593584e-17	6.336872250531497
ENSG00000057468	5.89815513813274e-17	6.417043016033121
ENSG00000224032	5.993825957769539e-17	8.815756351009115
ENSG00000160055	6.051961842044159e-17	8.239680048380304
ENSG00000170906	6.051961842044159e-17	8.817284463361672
ENSG00000141736	6.392063807886843e-17	7.956351406005655
ENSG00000229278	6.454009627363838e-17	3.807430040273096
ENSG00000183617	6.516547786750467e-17	8.763124772061747
ENSG00000104936	6.816390110163037e-17	8.527156300340515
ENSG00000166200	6.949024281324938e-17	8.886110374292846
ENSG00000207954	7.152764520956058e-17	5.793633871879785
ENSG00000180660	7.268488980780887e-17	6.840989208179663
ENSG00000224858	7.338808451981242e-17	5.605908093871275
ENSG00000176371	7.82506706241686e-17	8.442390504832566
ENSG00000138172	7.900697007334893e-17	7.968234274158404
ENSG00000144589	8.054127282306574e-17	8.684137828724392
ENSG00000131127	8.642278438341882e-17	8.176097235558002
ENSG00000133640	1.0206219732156167e-16	3.78615807707219
ENSG00000253483	1.0206219732156167e-16	5.568060650556962
ENSG00000267193	1.0672986115952176e-16	3.688141730145181
ENSG00000102158	1.0775714763297057e-16	8.907881401625161
ENSG00000246334	1.0879418861975652e-16	7.8085061379091805
ENSG00000156976	1.1896058294502605e-16	8.944318648588725
ENSG00000260719	1.2359939714434826e-16	8.378148930959066
ENSG00000102871	1.2478671154784869e-16	8.812700126303998
ENSG00000136643	1.2800817528613424e-16	8.757548076713238
ENSG00000053501	1.2800817528613424e-16	8.70491649776587
ENSG00000206561	1.2800817528613424e-16	8.239934495787333
ENSG00000150967	1.2923726076983797e-16	8.861818876317137
ENSG00000175505	1.2923726076983797e-16	7.35769290407676
ENSG00000171792	1.3047798767734312e-16	8.580859387411328
ENSG00000273382	1.3047798767734312e-16	6.191883862805406
ENSG00000214711	1.3173046471735448e-16	6.250739732217927
ENSG00000182220	1.417350804052895e-16	8.861818876317137
ENSG00000137478	1.4400724208868336e-16	8.895735652637308
ENSG00000112531	1.5791219748469295e-16	8.8714441546616
ENSG00000166348	1.6095031069910554e-16	8.398058248699186
ENSG00000136928	1.6667068547477818e-16	4.0998767224419055
ENSG00000237991	1.7590803933109051e-16	6.538608709992248
ENSG00000140367	1.7928740246960743e-16	8.87549273765755
ENSG00000228748	1.8273079133816977e-16	4.975139712599224
ENSG00000188419	1.8742364173681514e-16	8.669928213322256
ENSG00000148343	1.9779425303168833e-16	8.839055490693989
ENSG00000169567	1.9968223042457055e-16	8.928124316604919
ENSG00000253986	2.01587981993676e-16	5.02260518237944
ENSG00000269533	2.1072139077979894e-16	4.13408058022527
ENSG00000114270	2.1680717076448427e-16	8.33804055539606
ENSG00000120256	2.2096033940956723e-16	8.309290606199948
ENSG00000181798	2.2662019073099997e-16	7.168909531576868
ENSG00000233379	2.2877930052257817e-16	5.15817956500049
ENSG00000040199	2.460205396110491e-16	8.815756351009115
ENSG00000154479	2.7648245907872964e-16	6.271249496733312
ENSG00000137070	2.7910945065407476e-16	8.605150885387037
ENSG00000232070	2.844375068856363e-16	5.250931951801448
ENSG00000269988	2.9446742640802383e-16	5.109927304639646
ENSG00000240298	3.1065825716997405e-16	5.68500075860005
ENSG00000136383	3.165797762647597e-16	7.867033687267974
ENSG00000235280	3.165797762647597e-16	5.686122752880705
ENSG00000255046	3.403281042619385e-16	4.842196700005027
ENSG00000260401	3.4571876193876733e-16	7.2832658871597795
ENSG00000171443	3.522987971556332e-16	8.457338031118505
ENSG00000118473	3.55634977535031e-16	5.589935984242173
ENSG00000047346	3.6813635988237514e-16	8.936221482596823
ENSG00000142039	3.751369419746547e-16	8.759076189065794
ENSG00000081760	3.895342883136308e-16	8.689178770011178
ENSG00000143653	4.032098070069221e-16	8.426784217495427
ENSG00000120093	4.032098070069221e-16	7.280282807126661
ENSG00000156042	4.173585654784907e-16	8.140906794292306
ENSG00000228205	4.213015585622925e-16	7.393531779833775
ENSG00000117411	4.252812822518563e-16	8.74486657366366
ENSG00000110700	4.2929807372075544e-16	8.940270065592774
ENSG00000256287	4.443489759295326e-16	3.3053728324467824
ENSG00000133872	4.613619237119511e-16	8.928124316604919
ENSG00000176928	4.613619237119577e-16	7.636252107475593
ENSG00000171469	4.820234360262331e-16	8.767173355057698
ENSG00000139644	4.865682136417379e-16	8.936221482596823
ENSG00000166025	4.957849033258816e-16	6.871064965247354
ENSG00000230852	5.083420954371174e-16	2.158068920458753
ENSG00000137054	5.36076682643472e-16	8.753499493717287
ENSG00000116977	5.513583790988913e-16	8.776262879340436
ENSG00000149548	5.617839933281522e-16	7.249421708418988
ENSG00000115286	5.923904610887869e-16	8.811707768013164
ENSG00000160293	6.188256078512544e-16	8.20283848777257
ENSG00000123989	6.24639831628056e-16	8.93217289960087
ENSG00000100373	6.424076085577504e-16	4.0234169648916165
ENSG00000110002	7.38999057786952e-16	8.72767988338902
ENSG00000214717	7.38999057786952e-16	8.646708223469991
ENSG00000162913	7.459250244503176e-16	6.307951495634609
ENSG00000197647	7.529149798801056e-16	7.973034756046517
ENSG00000136631	7.529149798801056e-16	8.734784691090086
ENSG00000100316	7.529149798801056e-16	8.948367231584678
ENSG00000165891	7.59969506505664e-16	8.360347336790095
ENSG00000271344	7.863981001679956e-16	7.0155255365401095
ENSG00000183023	8.086937764438489e-16	8.468007958338749
ENSG00000167992	8.525213422405293e-16	7.212390862228477
ENSG00000165195	8.525213422405293e-16	8.720575075687954
ENSG00000213513	8.903662420636298e-16	4.138110826238283
ENSG00000203761	8.903662420636298e-16	7.922844497909934
ENSG00000150938	8.986888247159432e-16	7.784846227911542
ENSG00000144671	8.986888247159432e-16	4.572410098309737
ENSG00000198521	9.070880907998687e-16	6.919903692123088
ENSG00000120805	9.741056879732222e-16	8.855249822677791
ENSG00000144895	9.985418461281387e-16	8.895735652637308
ENSG00000204666	1.0172645973922543e-15	5.064161232132072
ENSG00000229914	1.0267553234269482e-15	6.529512022295866
ENSG00000124795	1.0267553234269482e-15	8.255789675951222
ENSG00000152409	1.0722122143296417e-15	8.902304706276652
ENSG00000078177	1.0722122143296417e-15	8.833478795345478
ENSG00000144036	1.0822080726362428e-15	8.396609286179235
ENSG00000088298	1.0822080726362428e-15	8.861818876317137
ENSG00000000460	1.092295781188764e-15	7.9991216850211195
ENSG00000230565	1.1093150017779915e-15	6.834966440664464
ENSG00000249948	1.140610846606594e-15	8.615820812607277
ENSG00000188825	1.1512349625891228e-15	7.022768650737425
ENSG00000100994	1.224597967977494e-15	8.903832818629208
ENSG00000257221	1.224597967977494e-15	7.857612016683012
ENSG00000183386	1.2905655826272638e-15	6.660939693785517
ENSG00000185686	1.3268952205949198e-15	7.502653637199367
ENSG00000174748	1.372669278305718e-15	8.944318648588725
ENSG00000176732	1.4199990296836439e-15	6.093467664903631
ENSG00000124222	1.4243806619421852e-15	8.863346988669695
ENSG00000260660	1.4331839438129634e-15	6.34564296227768
ENSG00000165006	1.4464895105592208e-15	8.795513436029358
ENSG00000215086	1.5242197527325023e-15	4.691586763028339
ENSG00000230067	1.5383579294719472e-15	4.80936971327844
ENSG00000171189	1.6511312398689357e-15	5.668761423540673
ENSG00000167186	1.7396853009796543e-15	8.280903789223624
ENSG00000185666	1.772044133939424e-15	3.8337497848856814
ENSG00000230979	1.772044133939424e-15	7.063831633939451
ENSG00000177283	1.8329166470489676e-15	5.3569717185025745
ENSG00000186056	1.849872889904905e-15	8.412855908747986
ENSG00000261231	1.8842504890157277e-15	6.039906799584413
ENSG00000171119	1.9851098256521147e-15	5.8862948280115495
ENSG00000198380	2.0034527385867077e-15	8.886110374292846
ENSG00000164258	2.091285678489261e-15	8.767173355057698
ENSG00000168028	2.091285678489261e-15	8.944318648588725
ENSG00000173221	2.1300800741721375e-15	8.924075733608968
ENSG00000260027	2.149742365296649e-15	7.0237322619241755
ENSG00000241324	2.2030538338731006e-15	6.882678087727716
ENSG00000134986	2.2030538338731006e-15	7.954828848233378
ENSG00000104765	2.223379745895007e-15	8.797041548381916
ENSG00000136758	2.223379745895007e-15	8.903832818629208
ENSG00000100678	2.2438904418527954e-15	7.370817608534268
ENSG00000008853	2.3207041458399496e-15	8.61729663437489
ENSG00000205078	2.3420992754199013e-15	7.602706708755491
ENSG00000109046	2.385474329755847e-15	8.85120123968184
ENSG00000149256	2.5127153716435613e-15	7.993075514204187
ENSG00000270681	2.5358537850615174e-15	7.180270967844618
ENSG00000186187	2.6225050750792133e-15	7.533397668515908
ENSG00000088881	2.646639365063493e-15	6.332320633406898
ENSG00000124198	2.6709924862551988e-15	8.902304706276652
ENSG00000159259	2.9901273568038973e-15	7.880825001017583
ENSG00000225156	3.0175918197828265e-15	3.7981628673651295
ENSG00000130669	3.045304815864756e-15	8.41863476091858
ENSG00000105339	3.149081467403588e-15	8.93217289960087
ENSG00000119906	3.1779838779925988e-15	8.755027606069843
ENSG00000204390	3.377458766411847e-15	7.2451594088600615
ENSG00000164334	3.408425233387203e-15	3.9564666695599433
ENSG00000095752	3.622137686077743e-15	6.068684969588953
ENSG00000120519	3.779538022658995e-15	8.612255693088102
ENSG00000147036	3.779538022658995e-15	5.404996399536188
ENSG00000163931	3.814133374264934e-15	8.911929984621112
ENSG00000158714	3.814133374264934e-15	6.487473251893177
ENSG00000114023	3.814133374264934e-15	8.764117130352583
ENSG00000213293	3.814133374264934e-15	3.8289248429240397
ENSG00000157680	3.884262693690882e-15	8.423675702205367
ENSG00000245954	3.91980222389029e-15	7.634893550069386
ENSG00000236772	4.016148088674888e-15	4.409956331741928
ENSG00000166428	4.16505721946701e-15	7.8318111663427015
ENSG00000213523	4.3063284013610235e-15	8.761596659709188
ENSG00000261786	4.3063284013610235e-15	8.747922798368778
ENSG00000172661	4.3853643505837144e-15	8.633034362129582
ENSG00000188342	4.575381642821188e-15	8.746394686016219
ENSG00000260219	4.659279567359569e-15	6.608328140672436
ENSG00000226086	4.6592795673596355e-15	5.4441143905219285
ENSG00000272717	4.8609803703979246e-15	6.055122928794274
ENSG00000008513	4.905308320049944e-15	8.739289878315153
ENSG00000144026	4.95003444052965e-15	8.662366801392077
ENSG00000144460	4.995162252276529e-15	6.329006400372491
ENSG00000105676	4.995162252276529e-15	8.766637600995978
ENSG00000142408	5.040695306344161e-15	3.840515625935849
ENSG00000119979	5.071277577921061e-15	8.643651998764877
ENSG00000121406	5.071277577921061e-15	8.29086266480772
ENSG00000105722	5.164125307678514e-15	8.699339802417361
ENSG00000179085	5.2111751333156554e-15	8.710949797343494
ENSG00000115977	5.2111751333156554e-15	8.245538050383503
ENSG00000177731	5.2111751333156554e-15	8.898256123280701
ENSG00000213096	5.387332008154743e-15	7.989491968865425
ENSG00000170890	5.586196521246297e-15	3.8692443219109336
ENSG00000120860	6.1340155074208495e-15	8.650221052404223
ENSG00000250148	6.189757882895825e-15	2.358680785340816
ENSG00000223722	6.189757882895825e-15	4.979834546903744
ENSG00000175806	6.359996059368083e-15	8.412724468330433
ENSG00000170209	6.5151852745940405e-15	8.011352138421861
ENSG00000118181	6.574337826420463e-15	8.944318648588725
ENSG00000153250	6.634019310948006e-15	8.903832818629208
ENSG00000249734	6.795791356716814e-15	3.1512021482901353
ENSG00000189233	6.816284110363273e-15	8.826909741706134
ENSG00000143499	6.857452392874998e-15	8.71711453733867
ENSG00000163754	6.9196644313354824e-15	8.859298405673744
ENSG00000249353	7.045760939990674e-15	7.773099217644678
ENSG00000140563	7.217416266937321e-15	8.891687069641355
ENSG00000116497	7.415455195543166e-15	8.853721710325235
ENSG00000259560	7.550444682489335e-15	5.594606126093558
ENSG00000198873	7.804240579403657e-15	8.764652884414305
ENSG00000187824	7.804240579403657e-15	8.38132816265366
ENSG00000239183	7.804240579403657e-15	5.9956323221628205
ENSG00000102057	7.874903823094354e-15	7.529197768345403
ENSG00000068308	7.946197153861167e-15	8.844096431980775
ENSG00000236841	8.287394260901669e-15	3.619342111864793
ENSG00000144354	8.36236393293887e-15	5.478983662031842
ENSG00000204131	8.36236393293887e-15	6.316030717052518
ENSG00000271420	8.438001464605239e-15	2.567304929040646
ENSG00000267166	8.438001464605359e-15	7.03835477720071
ENSG00000105649	8.879514745741348e-15	7.618012146849303
ENSG00000165912	9.122389195315247e-15	8.054588906031931
ENSG00000233048	9.343762503411529e-15	3.414205528419904
ENSG00000109685	9.513256464801423e-15	8.87549273765755
ENSG00000234160	1.043839241021423e-14	7.37288898902108
ENSG00000140464	1.043839241021423e-14	8.857770293321186
ENSG00000180098	1.0532489447525137e-14	8.597053719395133
ENSG00000213609	1.0627421709496033e-14	6.563580157274574
ENSG00000008226	1.0627421709496033e-14	8.61027097650643
ENSG00000247011	1.0819821148272353e-14	2.674903110745024
ENSG00000100246	1.0982771041348158e-14	8.094158648685422
ENSG00000174989	1.1659087148252606e-14	8.81323588036572
ENSG00000204673	1.1764010476745877e-14	8.779319104045552
ENSG00000189143	1.1869863503168809e-14	5.666877318440992
ENSG00000177600	1.1976654332557311e-14	8.940270065592774
ENSG00000246089	1.1976654332557482e-14	7.920064025279232
ENSG00000268061	1.2376376993088954e-14	7.5724202137787495
ENSG00000169116	1.3374140079004857e-14	8.924075733608968
ENSG00000258847	1.3494244252015998e-14	3.8739103411020928
ENSG00000156222	1.406892121387686e-14	3.572122474768809
ENSG00000213930	1.406892121387686e-14	8.774278162758765
ENSG00000184984	1.406892121387686e-14	5.955850842999385
ENSG00000078098	1.4451011889596908e-14	6.0524003485269695
ENSG00000204262	1.4451011889597113e-14	7.897423646645558
ENSG00000253051	1.4667680659646026e-14	5.309096468175247
ENSG00000237214	1.4931908542956066e-14	6.956706148167301
ENSG00000136810	1.506577444121355e-14	8.907881401625161
ENSG00000204852	1.584696897022992e-14	8.705908856056706
ENSG00000169241	1.5988907932473728e-14	8.845624544333333
ENSG00000115266	1.613209846555641e-14	7.9547242670634875
ENSG00000140988	1.6817190993216944e-14	8.940270065592774
ENSG00000130734	1.6817190993216944e-14	8.545950252800322
ENSG00000271147	1.711949785511911e-14	7.97868216779956
ENSG00000215595	1.7119497855119352e-14	6.213932656723443
ENSG00000145050	1.7687686546529192e-14	8.915978567617064
ENSG00000227372	1.8166344357572027e-14	8.694755465359687
ENSG00000197565	1.8437752423244657e-14	7.920469789860815
ENSG00000147251	1.843775242324492e-14	8.766637600995978
ENSG00000242247	1.8492511147582523e-14	8.886110374292846
ENSG00000147400	1.8936383589602476e-14	8.633490966358695
ENSG00000143870	1.9105526041584182e-14	8.924075733608968
ENSG00000156313	1.9105526041584182e-14	8.283424259867017
ENSG00000152582	1.9276155692095272e-14	8.767173355057698
ENSG00000101868	1.9276155692095272e-14	8.593997494690017
ENSG00000248458	1.9448285403390308e-14	4.717714779114542
ENSG00000082512	1.9797097004906557e-14	8.61052542391346
ENSG00000171735	2.0271775649298118e-14	8.480637170803378
ENSG00000094804	2.0635120974030752e-14	8.652741523047615
ENSG00000169239	2.1129571065860525e-14	8.296026613083987
ENSG00000185483	2.1317981399711897e-14	5.752368016966533
ENSG00000248544	2.1508045431294645e-14	6.314451710033373
ENSG00000269890	2.1699777436844346e-14	6.399783099042944
ENSG00000196668	2.1699777436844346e-14	7.379802885815485
ENSG00000095002	2.189319181371614e-14	8.632296451245773
ENSG00000237434	2.2617007455949488e-14	4.3149164746518665
ENSG00000248319	2.2617007455949488e-14	2.883614110960859
ENSG00000237212	2.3782212715722465e-14	5.396477540354052
ENSG00000150873	2.399388461996888e-14	3.2997946226206643
ENSG00000159788	2.399388461996888e-14	8.258394851007502
ENSG00000107187	2.4207410850457346e-14	4.814173325135696
ENSG00000213755	2.522885800504684e-14	4.518648685939342
ENSG00000101057	2.5679501163969096e-14	8.685665941076948
ENSG00000130779	2.5907784782430744e-14	8.867395571665647
ENSG00000149346	2.5907784782430744e-14	7.241656688729305
ENSG00000262468	2.676204448542729e-14	8.008550361123776
ENSG00000236854	2.6999797312936224e-14	3.5952991985842835
ENSG00000158828	2.7239628968252356e-14	8.492782919791233
ENSG00000102054	2.772560041589763e-14	8.865867459313089
ENSG00000205339	2.788947962951482e-14	8.907881401625161
ENSG00000153162	2.8386859403843106e-14	8.920027150613016
ENSG00000130340	2.863881320609611e-14	8.4988685099538
ENSG00000134243	2.863881320609611e-14	8.810179655660605
ENSG00000256917	2.863881320609632e-14	5.326800414678562
ENSG00000269243	2.863881320609632e-14	7.246960845019565
ENSG00000125755	3.010868360328818e-14	8.899784235633259
ENSG00000179299	3.037567184473919e-14	7.430056177537182
ENSG00000237316	3.165274952062088e-14	2.4717722111677563
ENSG00000162869	3.1652749520621326e-14	8.704380743704148
ENSG00000076258	3.193320814103286e-14	7.996817359208165
ENSG00000203666	3.193320814103286e-14	8.389302321656084
ENSG00000139239	3.250148299102146e-14	8.16308213526879
ENSG00000184863	3.3569288239457356e-14	8.915978567617064
ENSG00000258422	3.4773563832977404e-14	4.570318419471294
ENSG00000250493	3.559993359255456e-14	5.856562836226692
ENSG00000211448	3.6875852975029844e-14	7.586140811123826
ENSG00000170989	3.720180113671301e-14	6.710017061839275
ENSG00000099994	3.8084922759078804e-14	6.9531874056079594
ENSG00000125652	3.8084922759078804e-14	8.853721710325235
ENSG00000162267	3.8421385449347325e-14	6.651317042837321
ENSG00000101400	3.876077316522269e-14	8.434829092902385
ENSG00000078725	3.9448423894676e-14	4.312961509258447
ENSG00000091428	4.003062633388027e-14	8.819804934005067
ENSG00000135185	4.0383998172606086e-14	8.911929984621112
ENSG00000255353	4.0383998172606086e-14	5.6218880866728735
ENSG00000257027	4.074043952327563e-14	7.884808422189281
ENSG00000178922	4.1462635842736785e-14	8.630232584831495
ENSG00000184939	4.207407855531487e-14	8.518602530119498
ENSG00000255438	4.319711688123006e-14	6.344123783688138
ENSG00000157978	4.319711688123006e-14	8.868387929956484
ENSG00000241469	4.539947915526495e-14	2.7946741251998435
ENSG00000198794	4.539947915526495e-14	8.936221482596823
ENSG00000198056	4.53994791552656e-14	8.41863476091858
ENSG00000118197	4.53994791552656e-14	8.768165713348534
ENSG00000049769	4.53994791552656e-14	7.975625943094444
ENSG00000138814	4.7712250441732375e-14	8.818276821652509
ENSG00000172379	4.813225322561918e-14	8.458768567818868
ENSG00000100997	4.813225322561918e-14	8.772750050406207
ENSG00000215301	4.813225322561918e-14	8.944318648588725
ENSG00000151229	4.813225322561918e-14	8.489726695086118
ENSG00000131187	4.855589376027414e-14	8.057636697308972
ENSG00000125743	4.855589376027414e-14	8.8714441546616
ENSG00000147485	4.898320302154715e-14	7.262608647949456
ENSG00000124785	4.898320302154715e-14	7.228210211019195
ENSG00000259331	5.0140868750081383e-14	2.0052556736733225
ENSG00000135324	5.058189923441686e-14	3.1885726273484374
ENSG00000124143	5.147544289772998e-14	5.002942582151997
ENSG00000104738	5.147544289773108e-14	8.735777049380923
ENSG00000226779	5.269103499010347e-14	4.2584941273353305
ENSG00000236796	5.4092359499010246e-14	5.3731791596747085
ENSG00000126768	5.45675674754379e-14	8.739825632376874
ENSG00000008086	5.504688280104936e-14	7.990292162725691
ENSG00000116957	5.585496403993416e-14	8.612791447149823
ENSG00000162373	5.733902925519918e-14	6.565165159102946
ENSG00000118985	5.73390292552e-14	8.936221482596823
ENSG00000167487	5.73390292552e-14	8.174164809561274
ENSG00000070886	5.73390292552e-14	5.818937299645205
ENSG00000146904	5.972502760703052e-14	5.404713707670088
ENSG00000254966	6.13101934443674e-14	4.994083563174829
ENSG00000258118	6.275393433387345e-14	2.7287156871985925
ENSG00000198860	6.330391740662932e-14	8.814763992718278
ENSG00000221968	6.385864239576951e-14	8.660838689039519
ENSG00000126217	6.498247921081195e-14	7.65792007950341
ENSG00000132688	6.555167241948856e-14	7.974846987541111
ENSG00000232940	6.555167241948856e-14	6.252217061696948
ENSG00000112812	6.651124757338992e-14	8.792457211324242
ENSG00000229727	6.768099353637502e-14	5.412866479770346
ENSG00000158458	6.768099353637502e-14	8.422147589852809
ENSG00000008283	6.887097468371503e-14	8.845624544333333
ENSG00000165548	7.008153503404978e-14	8.366714233607356
ENSG00000205771	7.069464148386325e-14	6.594375233239907
ENSG00000115758	7.172823295928069e-14	8.93217289960087
ENSG00000226957	7.172823295928069e-14	2.8776297561148096
ENSG00000118816	7.362629614277269e-14	8.93217289960087
ENSG00000222375	7.42698984477223e-14	5.125338819093829
ENSG00000138674	7.734731151644915e-14	8.924075733608968
ENSG00000126267	7.734731151645025e-14	8.876485095948386
ENSG00000162607	7.916180271183904e-14	8.7939853236768
ENSG00000127184	8.055009060880295e-14	8.911929984621112
ENSG00000143768	8.055009060880295e-14	6.815562870130407
ENSG00000231028	8.125318887179625e-14	5.5793651298536755
ENSG00000143514	8.388325248547782e-14	8.768165713348534
ENSG00000130244	8.461496138514907e-14	8.613248051378937
ENSG00000250519	8.535294841654592e-14	4.951940289642766
ENSG00000111276	8.535294841654652e-14	8.865867459313089
ENSG00000272129	8.684796907552651e-14	6.112573401757252
ENSG00000264349	8.760510990301756e-14	4.7115726274886525
ENSG00000137720	8.965604222478421e-14	8.787416270037454
ENSG00000188153	9.043725775683513e-14	8.159797697437508
ENSG00000184164	9.58192142350689e-14	8.911929984621112
ENSG00000159403	9.6653224953903e-14	8.675048304441653
ENSG00000255516	9.749437551206151e-14	3.3211617362226393
ENSG00000251680	9.97728079298154e-14	4.183900130425427
ENSG00000101439	1.0151592768554032e-13	8.896728010928143
ENSG00000183688	1.02398686623542e-13	8.766435444173892
ENSG00000063660	1.0239868662354272e-13	7.388772479370046
ENSG00000196154	1.0239868662354272e-13	8.75276158283348
ENSG00000100206	1.0328899533978562e-13	6.295841793035813
ENSG00000162836	1.0328899533978562e-13	8.661831047330354
ENSG00000187741	1.0328899533978562e-13	8.546406857029437
ENSG00000185100	1.0509251643758175e-13	6.87751149342758
ENSG00000187243	1.0661908424741054e-13	4.242124883014763
ENSG00000174132	1.066190842474113e-13	8.87549273765755
ENSG00000204682	1.066190842474113e-13	3.7584767650170168
ENSG00000011021	1.1037240265165051e-13	8.603087018972756
ENSG00000229901	1.1133085751169621e-13	1.7133544198918553
ENSG00000174255	1.1294650625779924e-13	3.917409388007711
ENSG00000134153	1.1491574801332378e-13	8.899784235633259
ENSG00000164142	1.1591299407350165e-13	7.826266550653767
ENSG00000180332	1.1759401936102013e-13	3.5457059159477087
ENSG00000170502	1.1861412027853424e-13	8.731728466384972
ENSG00000271522	1.1964292381986952e-13	3.663329567707467
ENSG00000244313	1.1964292381986952e-13	8.561152226493292
ENSG00000254650	1.1964292381986952e-13	5.6528705167828806
ENSG00000168556	1.2172693118156865e-13	8.440405788250894
ENSG00000184258	1.2172693118156865e-13	4.07838543761396
ENSG00000155970	1.2600262776469678e-13	5.38315322895343
ENSG00000176834	1.2782745567869236e-13	7.014959348485598
ENSG00000100360	1.2893480296669696e-13	8.719582717397117
ENSG00000231500	1.289348029666988e-13	8.948367231584678
ENSG00000255547	1.289348029666988e-13	3.782319159247029
ENSG00000109705	1.3422843851318412e-13	6.452202297655889
ENSG00000115875	1.3539029687955627e-13	8.928124316604919
ENSG00000198342	1.3656204485791124e-13	7.504887844550106
ENSG00000268798	1.505592729906489e-13	6.2613574968198185
ENSG00000116668	1.5055927299064998e-13	8.719582717397117
ENSG00000139641	1.5055927299064998e-13	8.915978567617064
ENSG00000162620	1.5055927299064998e-13	7.724478136873076
ENSG00000158710	1.5186000865713524e-13	8.907881401625161
ENSG00000087008	1.5186000865713524e-13	8.36612618896069
ENSG00000117090	1.5317179427108796e-13	8.891687069641355
ENSG00000268496	1.5317179427108796e-13	3.936306837064197
ENSG00000135473	1.5672461496206275e-13	8.891687069641355
ENSG00000236133	1.580777118430594e-13	4.124738345637899
ENSG00000187479	1.594422955604634e-13	8.301532592027964
ENSG00000125691	1.6220630749638388e-13	8.944318648588725
ENSG00000176978	1.6220630749638388e-13	8.944318648588725
ENSG00000169255	1.6220630749638388e-13	6.596178678199145
ENSG00000260618	1.6313807439570458e-13	8.412522311508349
ENSG00000111602	1.6501742663345597e-13	8.781839574688945
ENSG00000204396	1.6739657913955993e-13	8.716526492692003
ENSG00000236206	1.7324503431087117e-13	4.17898761895757
ENSG00000248757	1.7423912073885278e-13	3.723746938109697
ENSG00000271192	1.7473826528658044e-13	5.55451711334603
ENSG00000242712	1.7574077645356779e-13	5.2171295564356015
ENSG00000254369	1.772551569118618e-13	4.930548647103861
ENSG00000272016	1.7878236803944277e-13	6.668139357902219
ENSG00000260855	1.7878236803944277e-13	4.307959646249208
ENSG00000204387	1.803225166273719e-13	8.891687069641355
ENSG00000154227	1.8187571033902915e-13	5.21151768961428
ENSG00000101997	1.8187571033903044e-13	8.579867029120491
ENSG00000073150	1.8502166819044842e-13	6.218741189047513
ENSG00000150625	1.8768412590653098e-13	6.39610605986345
ENSG00000150667	1.8929964643739362e-13	6.878124969411529
ENSG00000174514	1.9092883900146076e-13	6.966729158194085
ENSG00000272156	1.9092883900146076e-13	5.690052537708105
ENSG00000123975	1.9257181725859143e-13	8.693763107068852
ENSG00000106993	2.0042471878647677e-13	8.688186411720343
ENSG00000101888	2.0681499391671159e-13	8.585900328698115
ENSG00000163519	2.103846046208718e-13	8.035360622375453
ENSG00000268041	2.103846046208718e-13	7.627158175090235
ENSG00000085465	2.1401477818928928e-13	8.041056477500584
ENSG00000153446	2.357793797226048e-13	3.749900446224021
ENSG00000130433	2.3983990620598183e-13	5.96916307303995
ENSG00000047230	2.4189587378813926e-13	8.380871558424543
ENSG00000170049	2.439691668713447e-13	6.425179475592985
ENSG00000206077	2.439691668713447e-13	7.854697224786964
ENSG00000105287	2.453610583042353e-13	8.924075733608968
ENSG00000187098	2.453610583042353e-13	7.796041113858413
ENSG00000133195	2.5172180074921025e-13	8.70690121434754
ENSG00000126733	2.538778611226167e-13	3.8303478805703217
ENSG00000167779	2.538778611226167e-13	5.850910454903117
ENSG00000169189	2.538778611226167e-13	8.66695113844975
ENSG00000234498	2.5387786112261847e-13	6.313556224689575
ENSG00000105185	2.560520751306029e-13	8.8714441546616
ENSG00000268592	2.7102197268047e-13	4.409484023294284
ENSG00000182179	2.772479633113293e-13	8.928124316604919
ENSG00000186272	2.772479633113293e-13	8.283757857106655
ENSG00000198856	2.7961878084782667e-13	8.891687069641355
ENSG00000251192	2.820095264942746e-13	7.867692448319173
ENSG00000157873	2.8442036475588806e-13	8.857770293321186
ENSG00000172687	2.8685146147019197e-13	6.367699816119458
ENSG00000011243	2.8685146147019197e-13	8.830958324702085
ENSG00000115966	2.984693900574988e-13	8.837527378341429
ENSG00000241852	2.984693900574988e-13	7.643178550706652
ENSG00000147536	3.035889739799688e-13	7.389267052007384
ENSG00000181544	3.035889739799688e-13	7.308049712277767
ENSG00000130165	3.03588973979971e-13	8.80918729736977
ENSG00000224738	3.079211591413257e-13	4.841671296009979
ENSG00000118308	3.1320005461948525e-13	8.898256123280701
ENSG00000137767	3.1320005461948525e-13	8.662366801392077
ENSG00000249453	3.1587276312244546e-13	5.659174622912364
ENSG00000118162	3.314470200566005e-13	8.336337145469077
ENSG00000184925	3.342727109320543e-13	7.672285186915563
ENSG00000040341	3.342727109320543e-13	8.71400602204861
ENSG00000161031	3.399953187029462e-13	5.1238003664193
ENSG00000135677	3.399953187029462e-13	8.887638486645404
ENSG00000173166	3.4483763450139745e-13	7.786251647100089
ENSG00000261435	3.47775497123363e-13	5.041342881670001
ENSG00000110092	3.4876024132270974e-13	8.80361060202126
ENSG00000140577	3.507379595061425e-13	8.772214296344485
ENSG00000205143	3.5372522391171553e-13	5.145919497242558
ENSG00000074054	3.5673749423338364e-13	8.837527378341429
ENSG00000269946	3.5673749423338364e-13	4.9383969832326375
ENSG00000143443	3.648940345930029e-13	8.277566257863818
ENSG00000162755	3.679997644052857e-13	7.88322801925178
ENSG00000165168	3.742893755206057e-13	8.891687069641355
ENSG00000143882	3.742893755206057e-13	8.072838671001941
ENSG00000134779	3.7747368531033055e-13	8.682073962310112
ENSG00000171530	3.893789447844623e-13	8.822861158710182
ENSG00000119711	3.960274884300895e-13	8.738833274086039
ENSG00000183955	4.050660508445501e-13	8.708429326700099
ENSG00000198081	4.0850752759740233e-13	8.53983780339009
ENSG00000150054	4.119777389278357e-13	6.7616147099129575
ENSG00000187446	4.1197773892784155e-13	8.863346988669695
ENSG00000181418	4.1547692039648297e-13	7.474046052923008
ENSG00000231419	4.1900530945798677e-13	3.571976504027477
ENSG00000224596	4.2615066973787987e-13	4.032108294274395
ENSG00000135116	4.321965122166543e-13	5.972757348107601
ENSG00000163249	4.358643995527594e-13	8.680089245728439
ENSG00000063245	4.358643995527594e-13	8.841575961337382
ENSG00000149806	4.3956287656074036e-13	8.924075733608968
ENSG00000140297	4.4329219370891847e-13	6.077153149051402
ENSG00000143498	4.470526034770284e-13	8.312097938078313
ENSG00000248300	4.495769425987005e-13	2.370129597226507
ENSG00000013016	4.611109222914965e-13	8.67451255037993
ENSG00000049768	4.611109222914965e-13	5.015885281280118
ENSG00000167283	4.611109222915031e-13	8.899784235633259
ENSG00000147475	4.650198292916168e-13	8.759076189065794
ENSG00000272476	4.650198292916168e-13	7.279381922815118
ENSG00000207146	4.689612983935843e-13	3.880788606364474
ENSG00000212978	4.689612983935843e-13	8.107727928855944
ENSG00000188636	4.7694299023582e-13	8.141687221125949
ENSG00000140400	4.836962652371405e-13	8.911929984621112
ENSG00000176894	4.919243275662769e-13	6.235845203568168
ENSG00000159840	4.919243275662769e-13	8.615768522022332
ENSG00000256757	5.002899052098255e-13	4.282194288931995
ENSG00000136521	5.073678927728708e-13	8.8795413206535
ENSG00000117407	5.116618257615107e-13	8.287656573865467
ENSG00000160783	5.247590431013712e-13	8.422147589852807
ENSG00000155903	5.247590431013787e-13	8.837527378341429
ENSG00000148730	5.45790056196204e-13	8.857770293321186
ENSG00000196867	5.77278098196853e-13	5.779041128946409
ENSG00000259436	5.821527607059543e-13	8.081099691239338
ENSG00000233791	5.87067867003329e-13	6.795272341428523
ENSG00000187123	5.87067867003329e-13	5.357219795086899
ENSG00000141401	5.92023746466286e-13	8.308505959311479
ENSG00000105698	6.003750555541478e-13	8.883589903649453
ENSG00000147799	6.105495356208766e-13	7.582639091350158
ENSG00000107104	6.105495356208809e-13	8.911929984621112
ENSG00000198108	6.105495356208809e-13	8.739087721493068
ENSG00000259959	6.208933999036413e-13	8.275327093875115
ENSG00000244038	6.208933999036413e-13	8.93217289960087
ENSG00000233220	6.208933999036413e-13	5.099497328873894
ENSG00000103707	6.349534951992498e-13	8.578874670829654
ENSG00000232472	6.511452574243442e-13	8.324243687066168
ENSG00000255121	6.511452574243488e-13	7.25986404747986
ENSG00000223802	6.566321446095173e-13	3.557094894806436
ENSG00000233217	6.56632144609522e-13	4.0111058692373
ENSG00000035403	6.828442271788516e-13	8.553055060501388
ENSG00000145425	6.828442271788516e-13	8.940270065592774
ENSG00000168071	7.100837315979971e-13	8.903832818629208
ENSG00000182749	7.160582036376951e-13	8.00643420412455
ENSG00000227838	7.508582020321963e-13	3.092853380394185
ENSG00000233912	7.571695589679257e-13	8.163292725518948
ENSG00000174521	7.571695589679365e-13	6.007444970508914
ENSG00000167619	7.635330311397222e-13	6.364284601171294
ENSG00000140374	7.699490408880713e-13	8.860290763964581
ENSG00000227986	8.005976827849369e-13	5.721894940162755
ENSG00000106018	8.00597682784954e-13	6.678800441082427
ENSG00000233080	8.00597682784954e-13	5.072229302199337
ENSG00000241644	8.140968503329231e-13	6.370366301481956
ENSG00000140839	8.140968503329231e-13	7.089545017431043
ENSG00000116885	8.140968503329231e-13	7.322339812037961
ENSG00000260359	8.464705926146173e-13	8.833478795345478
ENSG00000267401	8.464705926146173e-13	4.937726536853093
ENSG00000107864	8.535706392277854e-13	8.58490797040728
ENSG00000026103	8.535706392277854e-13	7.772364403365071
ENSG00000081721	8.535706392277854e-13	8.745402327725383
ENSG00000089220	8.607291857286595e-13	8.920027150613016
ENSG00000164615	8.679467051254816e-13	8.833478795345478
ENSG00000227630	8.679467051254816e-13	2.887465014550913
ENSG00000232453	8.801082516057535e-13	6.532859772189532
ENSG00000156140	8.825605734142186e-13	4.167566869291135
ENSG00000223387	8.874853731467281e-13	4.325014390889902
ENSG00000106571	8.874853731467281e-13	7.340552942731216
ENSG00000111450	9.024223256532359e-13	8.584372216345557
ENSG00000147044	9.099831420144352e-13	8.683602074662671
ENSG00000132640	9.176061818860223e-13	8.8795413206535
ENSG00000187151	9.176061818860352e-13	4.666646555511888
ENSG00000224616	9.382423261783474e-13	6.202289534223102
ENSG00000219626	9.540179735890557e-13	7.7028302329421985
ENSG00000101310	9.620032228326658e-13	8.887638486645404
ENSG00000158716	9.7005412167079e-13	8.41888920832561
ENSG00000156535	1.0169417321232385e-12	6.943018735601722
ENSG00000197958	1.025444033475613e-12	8.940270065592774
ENSG00000173406	1.0572207673625104e-12	6.120346475053296
ENSG00000162139	1.0572207673625104e-12	8.810179655660605
ENSG00000155846	1.0572207673625104e-12	8.71247790969605
ENSG00000147852	1.066053735588939e-12	6.99494518365362
ENSG00000136021	1.074959185931504e-12	8.910401872268555
ENSG00000196372	1.092989871924205e-12	7.3490175778036795
ENSG00000003096	1.092989871924205e-12	4.612330685299532
ENSG00000079616	1.0990658632859875e-12	8.80513871437382
ENSG00000145626	1.0990658632859875e-12	3.695095282843818
ENSG00000180530	1.0990658632859875e-12	8.358362620208421
ENSG00000102265	1.1174936008075474e-12	8.85066548562012
ENSG00000166483	1.1362247454474008e-12	8.46894802604464
ENSG00000273230	1.136224745447421e-12	7.60282416116469
ENSG00000131408	1.136224745447421e-12	8.863346988669695
ENSG00000263164	1.1457056238551451e-12	3.748453685796496
ENSG00000197603	1.1616800528987143e-12	8.666415384388028
ENSG00000210196	1.2009166723426457e-12	8.857770293321186
ENSG00000130511	1.2109274665540907e-12	8.663894913744633
ENSG00000205683	1.2210202150817243e-12	7.49027215074092
ENSG00000164967	1.2277945691220388e-12	8.717062246753724
ENSG00000115841	1.2380253734991168e-12	8.381407312486264
ENSG00000147853	1.2483398990442211e-12	8.87549273765755
ENSG00000122026	1.2483398990442211e-12	8.93217289960087
ENSG00000197279	1.2483398990442211e-12	8.137446255943019
ENSG00000165804	1.2797925506656795e-12	8.229970065622956
ENSG00000253390	1.2904487354651132e-12	6.113113617926362
ENSG00000143258	1.297601224077474e-12	8.776262879340436
ENSG00000205022	1.2976012240774878e-12	6.862026068929305
ENSG00000006015	1.3084030222173732e-12	8.849673127329284
ENSG00000250565	1.3192931236159482e-12	8.489726695086118
ENSG00000140876	1.3192931236159482e-12	5.95565096366438
ENSG00000227252	1.3413410744850938e-12	5.67723137262063
ENSG00000230629	1.371302120965987e-12	7.661554201513933
ENSG00000234684	1.3827061489676589e-12	7.984024292498041
ENSG00000240087	1.3827061489676589e-12	6.040771507412174
ENSG00000166682	1.3827061489676589e-12	7.188230470501954
ENSG00000047365	1.3942033078385535e-12	8.623865688014234
ENSG00000123570	1.4057943436829165e-12	6.9258277890178785
ENSG00000242615	1.4057943436829365e-12	5.441686905196455
ENSG00000153048	1.4292610600392994e-12	8.488988784202311
ENSG00000101353	1.4292610600392994e-12	7.944806572903774
ENSG00000189343	1.4611493607790864e-12	8.911929984621112
ENSG00000104205	1.4978593127270478e-12	8.449626752951183
ENSG00000167196	1.5186435535167034e-12	8.739825632376874
ENSG00000197180	1.5186435535167302e-12	6.809871087380017
ENSG00000140443	1.5312497755200383e-12	8.489322381441948
ENSG00000172053	1.5567713006594253e-12	8.906353289272603
ENSG00000175697	1.5696882533688863e-12	5.404045758659537
ENSG00000130254	1.5696882533688863e-12	8.867395571665647
ENSG00000254754	1.6313724988607152e-12	2.6866688262502127
ENSG00000164056	1.6448970231914555e-12	8.01365236059195
ENSG00000135404	1.6448970231914555e-12	8.93217289960087
ENSG00000177337	1.6585316384778316e-12	5.202502604633407
ENSG00000101443	1.6585316384778316e-12	5.751878862154614
ENSG00000124357	1.6861346648567697e-12	8.849673127329284
ENSG00000108828	1.7236415040618574e-12	8.810715409722327
ENSG00000273056	1.7379167751943657e-12	5.489529912484834
ENSG00000143554	1.752308128829771e-12	8.757548076713238
ENSG00000244398	1.7668164908314248e-12	8.363684868149901
ENSG00000249167	1.8360969049006582e-12	3.5243222839220194
ENSG00000257261	1.8512861552033914e-12	7.841416233761791
ENSG00000065320	1.8665987738745075e-12	4.3544912797320805
ENSG00000123836	1.866598773874521e-12	8.812700126303998
ENSG00000146276	1.923816492035979e-12	5.749077535298421
ENSG00000235776	1.971909008006834e-12	6.207493127207416
ENSG00000104626	1.9882006727802975e-12	8.400912316582216
ENSG00000166411	2.01564762131698e-12	8.78489579939406
ENSG00000262089	2.032294012315483e-12	5.730194726309561
ENSG00000137177	2.0830472840578754e-12	7.612696208528186
ENSG00000174446	2.1467713684363414e-12	8.69376310706885
ENSG00000229414	2.1467713684363874e-12	2.832741364279116
ENSG00000240342	2.1644803339859634e-12	8.402897033163887
ENSG00000069329	2.1644803339859634e-12	8.849673127329284
ENSG00000134109	2.1823327103404196e-12	8.936221482596823
ENSG00000232519	2.2003296364304688e-12	4.334298915862279
ENSG00000043039	2.212408459009258e-12	6.74396178653515
ENSG00000226029	2.2490368841257167e-12	6.295385502632168
ENSG00000248866	2.267573714004656e-12	7.754586571839562
ENSG00000118307	2.3050985127587943e-12	5.567022028060362
ENSG00000213262	2.3050985127587943e-12	8.099964360103677
ENSG00000149679	2.3240888709544024e-12	8.375294863076034
ENSG00000268584	2.3754839785587008e-12	6.431395297425331
ENSG00000242732	2.4147610090163396e-12	7.964697348412343
ENSG00000176871	2.5295411041185613e-12	8.581395141473047
ENSG00000116990	2.5295411041185795e-12	7.483549324635078
ENSG00000168807	2.5503451173433722e-12	8.317622342841878
ENSG00000260296	2.5503451173433722e-12	7.298971631323957
ENSG00000120798	2.571317082694379e-12	8.715534134401166
ENSG00000021826	2.5924583296974657e-12	7.987610716684595
ENSG00000162409	2.6137701981859576e-12	3.417228564765641
ENSG00000224165	2.649672809853467e-12	6.968921586178123
ENSG00000155592	2.7155215357662454e-12	8.103810786277544
ENSG00000132704	2.737826073101851e-12	8.882061791296895
ENSG00000259420	2.7754006100889168e-12	3.6214832785597144
ENSG00000167748	2.7829760381434226e-12	3.9451285918421144
ENSG00000169230	2.7981878396270814e-12	8.782831932979782
ENSG00000101849	2.8211587072810107e-12	8.761596659709188
ENSG00000106004	2.8211587072810507e-12	6.798060724472959
ENSG00000238961	2.8443146640801835e-12	4.451493809266487
ENSG00000175602	2.906979918739866e-12	8.827902099996969
ENSG00000269656	2.906979918739866e-12	4.457564274609621
ENSG00000164741	3.0281513085332406e-12	8.187525254878803
ENSG00000132824	3.0281513085332834e-12	8.873964625304993
ENSG00000101003	3.0529738500626725e-12	7.934683508905815
ENSG00000230202	3.077996099063259e-12	8.540373557451812
ENSG00000157216	3.094789324404167e-12	8.833478795345478
ENSG00000105523	3.145710462471038e-12	4.154333154544206
ENSG00000260063	3.1714785423456415e-12	6.242568052701049
ENSG00000198755	3.2236378255544527e-12	8.936221482596823
ENSG00000135953	3.321459068896028e-12	8.662366801392077
ENSG00000177383	3.321459068896028e-12	8.822861158710182
ENSG00000180815	3.3760381301305885e-12	5.267061056349409
ENSG00000176208	3.4036568144584323e-12	8.278567049582726
ENSG00000146263	3.5068357532703648e-12	8.54017140062973
ENSG00000144426	3.5355042615905937e-12	8.504392914717364
ENSG00000220583	3.593533090415599e-12	6.717307524186077
ENSG00000183943	3.6130829862889396e-12	8.427639580788432
ENSG00000241556	3.64260371340492e-12	6.383632772619993
ENSG00000213967	3.672361142685059e-12	6.0671934389104845
ENSG00000156170	3.732593564075619e-12	8.660838689039519
ENSG00000235269	3.732593564075671e-12	3.420162541318661
ENSG00000006704	3.7630723202570495e-12	5.938162991346753
ENSG00000163584	3.876931923699297e-12	8.87549273765755
ENSG00000196659	3.876931923699297e-12	8.042879884516188
ENSG00000103174	3.908566948068613e-12	8.504392914717364
ENSG00000101940	3.940455282684418e-12	8.794977681967636
ENSG00000137747	4.004999850855878e-12	5.641811261745601
ENSG00000089876	4.059578681964486e-12	8.681617358080997
ENSG00000272864	4.059578681964486e-12	3.580233404391387
ENSG00000175279	4.092675668032641e-12	7.119671878217116
ENSG00000198157	4.1260374348622795e-12	8.33180509899635
ENSG00000260591	4.1260374348622795e-12	6.957226886839102
ENSG00000102387	4.1596660587916224e-12	6.110404500636047
ENSG00000228510	4.285288109634395e-12	5.09483230466516
ENSG00000253619	4.285288109634395e-12	4.653360757717778
ENSG00000228903	4.35537080217703e-12	8.530748279107353
ENSG00000104921	4.355370802177061e-12	8.064184867152646
ENSG00000136710	4.355370802177061e-12	8.63601143700209
ENSG00000095303	4.390832724794575e-12	8.218948115343489
ENSG00000031823	4.390832724794575e-12	8.779319104045552
ENSG00000179222	4.426577961581705e-12	8.920027150613016
ENSG00000262155	4.426577961581705e-12	4.642811563519133
ENSG00000198795	4.462608731060711e-12	5.032960305615099
ENSG00000142765	4.597200755586166e-12	8.891687069641355
ENSG00000255991	4.634593847885423e-12	2.6724657944351207
ENSG00000197557	4.634593847885423e-12	8.230590524097565
ENSG00000131153	4.672285369498098e-12	7.978259428335801
ENSG00000049319	4.672285369498098e-12	5.316482597480886
ENSG00000149485	4.672285369498098e-12	8.074512545948773
ENSG00000222020	4.710277654754884e-12	7.287832562803661
ENSG00000012174	4.813078760960983e-12	8.683145470433555
ENSG00000177576	4.813078760960983e-12	6.332656139884618
ENSG00000032389	4.891621350784256e-12	8.610727580735544
ENSG00000226828	4.931362926622482e-12	2.791716324610018
ENSG00000140688	4.971421291586596e-12	8.845624544333333
ENSG00000100626	4.998304083547411e-12	4.760853297655852
ENSG00000273388	4.998304083547411e-12	3.899494411022575
ENSG00000120913	5.0388959393414534e-12	8.01740531475649
ENSG00000213402	5.079811225921625e-12	8.68439227613142
ENSG00000180592	5.079811225921625e-12	5.024135792292667
ENSG00000151117	5.121052468893659e-12	7.833037761115198
ENSG00000181191	5.204523023098759e-12	8.636090586834696
ENSG00000273032	5.204523023098796e-12	7.19854759206229
ENSG00000164932	5.246757482639772e-12	8.708429326700099
ENSG00000246095	5.275100434850354e-12	6.233164170066992
ENSG00000185615	5.289328195479606e-12	5.574172067745698
ENSG00000072778	5.317896772865304e-12	8.944318648588725
ENSG00000188906	5.361033747928937e-12	8.795513436029358
ENSG00000160752	5.404514017093455e-12	8.802082489668702
ENSG00000185567	5.492515167509787e-12	5.010949048790144
ENSG00000198814	5.492515167509787e-12	8.157382432930804
ENSG00000170540	5.492515167509787e-12	8.798569660734474
ENSG00000177888	5.612040270821789e-12	8.701324518999034
ENSG00000162814	5.612040270821789e-12	4.423900949488306
ENSG00000094975	5.6575170497510625e-12	8.899784235633259
ENSG00000272994	5.703355362228292e-12	8.460930009885342
ENSG00000166224	5.703355362228292e-12	8.658318218396126
ENSG00000122705	5.749558024746492e-12	8.852193597972677
ENSG00000259495	5.749558024746492e-12	6.542124712835053
ENSG00000237857	5.9221311009387835e-12	7.840801329867463
ENSG00000163817	5.9700719392384846e-12	5.229881007946523
ENSG00000163482	6.01839349806058e-12	8.717062246753724
ENSG00000214274	6.01839349806058e-12	7.7608363504159925
ENSG00000120784	6.067098740115512e-12	6.404833222145174
ENSG00000197992	6.116190650676124e-12	4.462066874497064
ENSG00000069493	6.165672237746582e-12	8.467551354109633
ENSG00000226851	6.299551344774511e-12	6.0741375142807
ENSG00000169242	6.350487852775065e-12	6.550168011834655
ENSG00000216863	6.350487852775155e-12	7.987310984210316
ENSG00000203930	6.401828380193116e-12	3.634345348391591
ENSG00000139187	6.453576067071682e-12	6.308384313908462
ENSG00000244247	6.488302286135219e-12	3.6840889497170095
ENSG00000166341	6.5407356149336455e-12	8.195883546308643
ENSG00000103160	6.540735614933668e-12	8.617094477552804
ENSG00000141985	6.5935845938802025e-12	8.814763992718278
ENSG00000185386	6.64685245145609e-12	8.619817105018283
ENSG00000234377	6.754657839298647e-12	5.553778104128516
ENSG00000182319	6.8092019499531625e-12	7.0266198941102544
ENSG00000117593	6.901070544192194e-12	8.707972722470984
ENSG00000102780	6.956774224613676e-12	7.5096182783704215
ENSG00000101052	7.0129189428526015e-12	8.52901800993271
ENSG00000174485	7.0695081202436694e-12	8.834471153636315
ENSG00000198088	7.1265452040922295e-12	8.300944547381297
ENSG00000185662	7.1265452040922295e-12	5.425573658674076
ENSG00000124116	7.339569684412403e-12	3.7881263512029526
ENSG00000124098	7.339569684412403e-12	8.671992079736537
ENSG00000094916	7.398743353418275e-12	8.817284463361672
ENSG00000074695	7.398743353418275e-12	8.940270065592774
ENSG00000086730	7.398743353418275e-12	8.80513871437382
ENSG00000178852	7.518498140207654e-12	8.347824133405732
ENSG00000197256	7.518498140207654e-12	8.51055765471254
ENSG00000267768	7.681133249109895e-12	2.882441007838168
ENSG00000259362	7.681133249109895e-12	4.266008791620182
ENSG00000146094	7.743006967030517e-12	8.911929984621112
ENSG00000272143	7.80536953686889e-12	5.15781459323997
ENSG00000169071	7.86822474250879e-12	8.509330725771676
ENSG00000142676	7.86822474250879e-12	8.944318648588725
ENSG00000273314	7.86822474250879e-12	6.71089407273036
ENSG00000235169	7.931576396489882e-12	7.185344322959349
ENSG00000261949	8.038276151606747e-12	2.8418650745651575
ENSG00000102886	8.16817557892519e-12	6.665207888341947
ENSG00000160753	8.23389525607977e-12	8.579331275058768
ENSG00000069275	8.366894432473075e-12	8.861818876317137
ENSG00000075568	8.502000250629288e-12	8.903832818629208
ENSG00000136636	8.547509300667035e-12	8.84715265668589
ENSG00000139160	8.547509300667035e-12	7.848488627634918
ENSG00000261645	8.61622123701131e-12	7.3562792880024235
ENSG00000099821	8.61622123701131e-12	8.837527378341429
ENSG00000096093	8.616221237011463e-12	8.683145470433555
ENSG00000116584	8.685474900324663e-12	8.924075733608968
ENSG00000232648	8.755274474488005e-12	5.040176176702994
ENSG00000189157	8.755274474488005e-12	6.199221226645188
ENSG00000089177	8.825624174994997e-12	8.370174771956641
ENSG00000113328	9.015945285418037e-12	8.8795413206535
ENSG00000197763	9.088348698914398e-12	7.554861957856248
ENSG00000166295	9.16132233593945e-12	8.87549273765755
ENSG00000141556	9.23487059557874e-12	8.794521077738523
ENSG00000250889	9.23487059557887e-12	5.495463245752636
ENSG00000120306	9.308997910117456e-12	8.668479250802307
ENSG00000144645	9.383708745284256e-12	8.928124316604919
ENSG00000095110	9.585824732040655e-12	8.185520357080376
ENSG00000155660	9.585824732040655e-12	8.936221482596823
ENSG00000180182	9.585824732040655e-12	8.802618243730425
ENSG00000216866	9.585824732040655e-12	5.823497033168812
ENSG00000180881	9.662713896781388e-12	8.012932541359364
ENSG00000242866	9.740207871718965e-12	6.613609643972719
ENSG00000205763	9.949850871478305e-12	7.16217628952366
ENSG00000155254	1.010998122809142e-11	8.32528833594195
ENSG00000257241	1.0190991521146374e-11	3.239626289081693
ENSG00000128641	1.0190991521146555e-11	8.466930895635024
ENSG00000267868	1.0190991521146555e-11	3.4951531534558766
ENSG00000165661	1.027263836181957e-11	8.8795413206535
ENSG00000243517	1.027263836181957e-11	7.040668870967192
ENSG00000158089	1.0354926649147381e-11	5.97478902705598
ENSG00000163346	1.0410144302582722e-11	8.914450455264506
ENSG00000177971	1.0577535698628243e-11	8.801090131377867
ENSG00000137824	1.0662218469937838e-11	8.857770293321186
ENSG00000231007	1.0662218469937838e-11	6.268448026282211
ENSG00000255910	1.0747566042117606e-11	3.457116382101397
ENSG00000105220	1.0747566042117606e-11	8.903832818629208
ENSG00000196182	1.0833583526809803e-11	8.87549273765755
ENSG00000225855	1.0833583526809803e-11	8.258342560422557
ENSG00000188613	1.1066277902739404e-11	8.169214461436024
ENSG00000165215	1.1244008558105879e-11	5.940786835397632
ENSG00000271430	1.1424537705466872e-11	8.392024949121561
ENSG00000272970	1.1424537705466872e-11	4.385897120902252
ENSG00000236801	1.1762919760283009e-11	7.082096844536811
ENSG00000105467	1.1856899004447527e-11	5.193852002588762
ENSG00000003393	1.1856899004447527e-11	8.696283577712245
ENSG00000065183	1.1856899004447527e-11	8.80513871437382
ENSG00000259768	1.1951614454920874e-11	5.186683527313015
ENSG00000179195	1.2143276609448093e-11	8.891687069641355
ENSG00000267623	1.2403521275374669e-11	5.00156806992676
ENSG00000238001	1.2403521275374669e-11	2.929376542153921
ENSG00000137575	1.2770307187459056e-11	8.830958324702085
ENSG00000104998	1.2770307187459056e-11	8.815756351009115
ENSG00000129353	1.2804173986714492e-11	8.710414043281773
ENSG00000213621	1.2974833493486888e-11	5.237924599385194
ENSG00000167747	1.3287659109316913e-11	8.798569660734474
ENSG00000239559	1.3287659109316913e-11	7.212704582711112
ENSG00000157870	1.3393568682745147e-11	8.360628643444787
ENSG00000104866	1.3898859217887641e-11	8.707436968409263
ENSG00000252612	1.4009543156222384e-11	5.036637359199432
ENSG00000042781	1.4009543156222384e-11	7.644688571407991
ENSG00000110080	1.4009543156222384e-11	7.6917559920777885
ENSG00000147324	1.4422827872683625e-11	7.422990773270278
ENSG00000224545	1.453760136924656e-11	2.8846012673823727
ENSG00000147454	1.465327026198447e-11	8.687194053429506
ENSG00000147121	1.465327026198447e-11	8.302876973378025
ENSG00000178761	1.4653270261984572e-11	8.855249822677791
ENSG00000137337	1.4769841390720762e-11	8.818276821652509
ENSG00000095059	1.4769841390720817e-11	8.841575961337382
ENSG00000102007	1.48873216463679e-11	8.887638486645404
ENSG00000101294	1.5005717971301268e-11	8.928124316604919
ENSG00000185519	1.5005717971301268e-11	2.7088059685169874
ENSG00000145287	1.520509990929607e-11	8.84715265668589
ENSG00000167526	1.5325973421571383e-11	8.948367231584678
ENSG00000129474	1.544778890488214e-11	6.630667756936788
ENSG00000213339	1.544778890488214e-11	8.873964625304993
ENSG00000180998	1.544778890488214e-11	6.605994668632779
ENSG00000101746	1.5570553546762004e-11	7.871946034992978
ENSG00000189362	1.5570553546762227e-11	8.609735222444709
ENSG00000125648	1.615621941973217e-11	8.857770293321186
ENSG00000148824	1.6156219419732343e-11	8.06643347160809
ENSG00000136044	1.6284501001955327e-11	8.760604301418354
ENSG00000225697	1.641378104902186e-11	8.769693825701092
ENSG00000137806	1.7030514958260164e-11	8.772750050406207
ENSG00000237595	1.7165598370651602e-11	6.396187735589606
ENSG00000071242	1.7301732055951623e-11	8.621345217370841
ENSG00000099622	1.7301732055951685e-11	8.936221482596823
ENSG00000149269	1.7301732055951685e-11	8.878013208300944
ENSG00000234380	1.7301732055951685e-11	5.284614205936317
ENSG00000188266	1.7438924008724406e-11	7.991082364194443
ENSG00000105656	1.7669950871169492e-11	8.825381629353576
ENSG00000068784	1.781000440888277e-11	8.710949797343492
ENSG00000162840	1.7810004408883022e-11	4.681946429025256
ENSG00000149124	1.7810004408883022e-11	3.2892560136481706
ENSG00000104131	1.7951146039764523e-11	8.891687069641355
ENSG00000212802	1.809338403973517e-11	7.892669900762111
ENSG00000156738	1.8236726746251236e-11	7.871345368855434
ENSG00000235501	1.85267599391148e-11	5.8262168916527
ENSG00000139116	1.85267599391148e-11	8.7752705210496
ENSG00000163517	1.877190446172828e-11	7.800349364673306
ENSG00000005108	1.8920514538559484e-11	6.738080563889955
ENSG00000242299	1.8920514538559484e-11	8.50744913942248
ENSG00000100221	1.9070277751618885e-11	8.837527378341429
ENSG00000250220	1.9221202860173333e-11	5.762924695288663
ENSG00000181026	1.9373298688532056e-11	8.886110374292846
ENSG00000132846	1.9373298688532056e-11	8.597589473456853
ENSG00000145808	1.9475350694654644e-11	4.308996980240448
ENSG00000138796	1.9526574126517962e-11	8.684137828724392
ENSG00000170915	1.9629417510415885e-11	7.027167894444484
ENSG00000239552	2.0257721507585233e-11	3.1998137758455485
ENSG00000106948	2.0579224139968536e-11	8.84715265668589
ENSG00000271734	2.0687499069204485e-11	4.047925433824027
ENSG00000137877	2.068749906920478e-11	8.291600575691527
ENSG00000176393	2.08509592603349e-11	8.729207995741579
ENSG00000155130	2.1015685279732094e-11	8.920027150613016
ENSG00000134955	2.1181686722606125e-11	7.8707486730242895
ENSG00000107959	2.1348973255259556e-11	8.848145014976726
ENSG00000238061	2.1348973255259556e-11	6.042541374488283
ENSG00000260352	2.1348973255259556e-11	5.044558628198435
ENSG00000123684	2.1348973255259556e-11	8.412267864101318
ENSG00000198918	2.151755461560283e-11	8.928124316604919
ENSG00000119403	2.180142762178847e-11	8.597589473456853
ENSG00000107242	2.1801427621788624e-11	8.895735652637308
ENSG00000115263	2.197351001369871e-11	2.287994757301444
ENSG00000138780	2.197351001369871e-11	8.440607945072978
ENSG00000011451	2.214692356001981e-11	8.857770293321186
ENSG00000241352	2.214692356001981e-11	5.530868875201354
ENSG00000136828	2.214692356001981e-11	8.833478795345478
ENSG00000267127	2.2321678339735527e-11	5.213397653010572
ENSG00000124243	2.2321678339735924e-11	8.399638651636689
ENSG00000105723	2.2497784506419378e-11	8.708429326700099
ENSG00000197747	2.2497784506419617e-11	8.757548076713238
ENSG00000162191	2.3155235101948188e-11	8.849673127329284
ENSG00000068394	2.333778421608219e-11	8.599907787278163
ENSG00000111224	2.333778421608219e-11	8.229062411745007
ENSG00000272663	2.333778421608219e-11	5.205785308827147
ENSG00000205659	2.3521743689227076e-11	8.693763107068852
ENSG00000114698	2.38939364505129e-11	6.011418561729541
ENSG00000257543	2.38939364505129e-11	5.937890485998932
ENSG00000173295	2.4208501361702957e-11	7.441950921539696
ENSG00000083067	2.4399184802268745e-11	6.723993988750634
ENSG00000226200	2.478497833489418e-11	8.222949962334775
ENSG00000242265	2.478497833489418e-11	6.020920208680416
ENSG00000141665	2.5111034681861313e-11	5.63459605833385
ENSG00000272071	2.550785472559494e-11	3.3407376424377486
ENSG00000234174	2.5708562914129975e-11	4.610486831138417
ENSG00000135074	2.5708562914130156e-11	8.928124316604919
ENSG00000271086	2.5910818641567737e-11	4.636051922799154
ENSG00000196998	2.5910818641567737e-11	8.795513436029358
ENSG00000095585	2.6114633585469587e-11	8.818276821652509
ENSG00000250132	2.6114633585469587e-11	6.855817187660407
ENSG00000144567	2.6320019509509925e-11	8.861818876317137
ENSG00000249258	2.652698826409441e-11	2.718433402825188
ENSG00000134138	2.6875486052969626e-11	6.968849967814748
ENSG00000135519	2.7086734290648386e-11	6.363244644024538
ENSG00000170832	2.708673429064858e-11	8.507905743651595
ENSG00000148187	2.729960956252732e-11	8.80918729736977
ENSG00000260093	2.773029035310341e-11	3.584221595786609
ENSG00000143815	2.7948120670373885e-11	8.812700126303998
ENSG00000119608	2.8761272692644423e-11	6.518594548549697
ENSG00000266258	2.8761272692644423e-11	2.5788804755881856
ENSG00000251603	2.8761272692644423e-11	5.650842091506758
ENSG00000145194	2.898703605001522e-11	8.462378972405293
ENSG00000270110	2.898703605001522e-11	5.4885396143228595
ENSG00000213516	2.898703605001522e-11	8.550051126381218
ENSG00000177380	2.936717335474828e-11	8.70491649776587
ENSG00000231711	2.9443784933454875e-11	7.442574476618505
ENSG00000214226	2.9443784933454875e-11	7.780975800994907
ENSG00000119737	2.9443784933454875e-11	7.2693125773124825
ENSG00000106588	2.959759611153644e-11	8.025280447169303
ENSG00000223552	2.982979029757553e-11	4.7645519162183
ENSG00000143575	2.9829790297575734e-11	8.911929984621112
ENSG00000143156	2.9829790297575734e-11	7.924287905849605
ENSG00000162616	2.9829790297575734e-11	8.53864328827717
ENSG00000157404	3.006376923886553e-11	8.74990751495045
ENSG00000143761	3.02995463593607e-11	8.936221482596823
ENSG00000153291	3.02995463593607e-11	6.963662932335122
ENSG00000089280	3.0537135181668656e-11	8.928124316604919
ENSG00000082293	3.0537135181668656e-11	4.837344271770776
ENSG00000103740	3.1670240699259084e-11	5.832625915683368
ENSG00000004838	3.2674186159178955e-11	6.866004269689093
ENSG00000164236	3.3360738933633666e-11	5.101613681355105
ENSG00000257526	3.3360738933633666e-11	3.533916200412648
ENSG00000122882	3.362182377454111e-11	8.74288185708199
ENSG00000259562	3.362182377454111e-11	7.52236139605972
ENSG00000183128	3.3884910398622215e-11	4.564168241530792
ENSG00000169016	3.3884910398622215e-11	8.63654719106381
ENSG00000136731	3.415001382270725e-11	8.907881401625161
ENSG00000152578	3.4596375776160846e-11	5.830089171147667
ENSG00000213965	3.513956021050822e-11	8.526699696111402
ENSG00000111540	3.513956021050822e-11	8.56491950283455
ENSG00000196646	3.59700388736106e-11	8.569301683070139
ENSG00000235663	3.643969385913402e-11	5.049604573948223
ENSG00000166289	3.6534343260731674e-11	7.862162488975329
ENSG00000105085	3.6724365245911364e-11	8.370306212374192
ENSG00000204361	3.6724365245911364e-11	4.248775897221569
ENSG00000040487	3.70112151964725e-11	8.334861323701466
ENSG00000227895	3.759151615313103e-11	5.293329143981738
ENSG00000154217	3.7786923578462596e-11	8.29995218909046
ENSG00000256248	3.7885000140418956e-11	4.297618978146141
ENSG00000053918	3.788500014041909e-11	8.57607289353157
ENSG00000179178	3.81807286555806e-11	7.096422614077063
ENSG00000138286	3.8379136247022083e-11	8.672527833798258
ENSG00000129595	3.898043937993386e-11	8.787416270037454
ENSG00000089157	3.898043937993386e-11	8.948367231584678
ENSG00000198242	3.928454244497615e-11	8.911929984621112
ENSG00000123901	3.959096946456317e-11	6.603730341114716
ENSG00000165795	4.010689275297914e-11	8.54162036314968
ENSG00000184992	4.010689275297914e-11	8.680624999790162
ENSG00000055070	4.0210864989691964e-11	8.755027606069843
ENSG00000164924	4.105220398754859e-11	8.928124316604919
ENSG00000236305	4.169450223226577e-11	5.9689899709780585
ENSG00000134709	4.169450223226592e-11	8.814026081834472
ENSG00000271396	4.2566234937490006e-11	4.487578225695444
ENSG00000128000	4.2566234937490006e-11	8.806131072664654
ENSG00000101444	4.356828520267375e-11	8.884582261940288
ENSG00000248280	4.482443275885147e-11	6.647525481636442
ENSG00000080031	4.482443275885147e-11	4.286760936495625
ENSG00000145741	4.517313155436701e-11	8.93217289960087
ENSG00000158113	4.517313155436701e-11	4.717959459374674
ENSG00000164122	4.517313155436701e-11	5.950310355261664
ENSG00000179029	4.683584364467261e-11	8.608997311560902
ENSG00000091527	4.756665151891012e-11	8.948367231584678
ENSG00000196576	4.7936232558472704e-11	8.886110374292846
ENSG00000155974	4.793623255847288e-11	8.606678997739593
ENSG00000158793	4.830862599156688e-11	8.722103188040512
ENSG00000131037	4.868385275070733e-11	6.968968674978761
ENSG00000241978	4.9315584299030154e-11	6.268293163638421
ENSG00000267373	4.969847009154896e-11	4.151276401657903
ENSG00000119446	5.0084267272628995e-11	8.779319104045552
ENSG00000099800	5.0084267272628995e-11	8.75833827818199
ENSG00000214389	5.0472997494108635e-11	8.21844477510971
ENSG00000245017	5.0472997494108816e-11	6.097792612962773
ENSG00000258449	5.0864682565070936e-11	5.279077989229458
ENSG00000147408	5.125934445296129e-11	8.883589903649453
ENSG00000258072	5.125934445296184e-11	6.259421016113578
ENSG00000241213	5.1923789585336786e-11	2.310569258447859
ENSG00000176236	5.3141114556168456e-11	6.1030866695852035
ENSG00000101945	5.355306777625082e-11	8.072080883361131
ENSG00000256594	5.3968148393450984e-11	8.249761930953879
ENSG00000196081	5.4246617707196525e-11	6.569250178511833
ENSG00000116871	5.509049665202279e-11	8.806131072664654
ENSG00000119326	5.6380475312582726e-11	8.562601189013243
ENSG00000107902	5.681700682059695e-11	8.46973822751339
ENSG00000125869	5.681700682059695e-11	8.830422570640364
ENSG00000102145	5.755192649435109e-11	5.282108753708608
ENSG00000215283	5.88983149073e-11	4.9560010814284325
ENSG00000104331	5.88983149073e-11	8.863346988669695
ENSG00000204104	5.935392915741595e-11	8.401650227466023
ENSG00000119969	5.935392915741595e-11	8.292311627327672
ENSG00000232324	5.935392915741595e-11	3.5756929002854725
ENSG00000170043	6.012096820335279e-11	8.692770748778015
ENSG00000233560	6.027553683855915e-11	5.065288833557112
ENSG00000269425	6.058584256892651e-11	4.209895555842747
ENSG00000160789	6.105423672280618e-11	8.920027150613016
ENSG00000160766	6.105423672280618e-11	8.105795502859216
ENSG00000125650	6.152617672513587e-11	7.539378343340219
ENSG00000188878	6.248079945893821e-11	8.058081858209158
ENSG00000236830	6.296353525791233e-11	4.32077688398978
ENSG00000140548	6.426875833972904e-11	8.688186411720343
ENSG00000067248	6.426875833972904e-11	8.79956201902531
ENSG00000227611	6.476501736037877e-11	3.90021604108816
ENSG00000134982	6.476501736037877e-11	8.776798633402159
ENSG00000269148	6.52650283812325e-11	6.1065970219157455
ENSG00000145063	6.526502838123273e-11	3.0948444063322103
ENSG00000116857	6.526502838123273e-11	8.810179655660605
ENSG00000163382	6.627641757387887e-11	8.861818876317137
ENSG00000146828	6.661694579278904e-11	8.802082489668702
ENSG00000267390	6.764884334193892e-11	6.9048030192941
ENSG00000150867	6.922610128107987e-11	8.829430212349527
ENSG00000139537	6.922610128107987e-11	7.592376267523535
ENSG00000198429	6.922610128107987e-11	8.279911430932787
ENSG00000126583	6.9759813214645e-11	3.7514462779734563
ENSG00000162819	7.011785748816679e-11	8.772214296344485
ENSG00000185339	7.029755381599636e-11	8.734784691090086
ENSG00000226869	7.029755381599685e-11	3.608237965538639
ENSG00000102882	7.065830037301933e-11	8.757548076713238
ENSG00000166716	7.120282159906961e-11	8.85120123968184
ENSG00000139722	7.175145125686572e-11	8.928124316604919
ENSG00000151640	7.286115731500413e-11	5.481694030043522
ENSG00000225806	7.342229498613125e-11	6.084590639184708
ENSG00000188559	7.342229498613125e-11	8.653277277109337
ENSG00000076685	7.398766363364638e-11	8.731728466384972
ENSG00000064490	7.668291606380464e-11	8.739825632376874
ENSG00000135502	7.668291606380464e-11	6.011137284783468
ENSG00000225938	7.668291606380519e-11	2.645809015962712
ENSG00000144485	7.668291606380519e-11	7.736220022797089
ENSG00000135775	7.826597917340902e-11	8.785888157684896
ENSG00000132185	7.886784045389847e-11	8.928124316604919
ENSG00000170426	7.886784045389847e-11	3.31851222548429
ENSG00000176014	7.9474232691328e-11	7.07102181439014
ENSG00000181444	7.9474232691328e-11	7.955698199534735
ENSG00000269979	7.947423269132856e-11	7.1654206830425045
ENSG00000179862	8.19457817403274e-11	6.629445483721835
ENSG00000206120	8.363512581185866e-11	6.096995148591952
ENSG00000251108	8.492446440163337e-11	2.6201246021695384
ENSG00000109466	8.492446440163337e-11	8.548470723443716
ENSG00000185267	8.492446440163337e-11	8.123315790373494
ENSG00000171365	8.557641123753565e-11	8.08804619927519
ENSG00000114013	8.601376205274822e-11	8.662164644569991
ENSG00000230188	8.601376205274822e-11	4.433306671242435
ENSG00000258451	8.623325732704945e-11	2.155506801270224
ENSG00000044446	8.68950386597134e-11	8.731728466384972
ENSG00000125089	8.733898590592967e-11	8.719046963335396
ENSG00000234741	8.868419322004285e-11	8.915978567617064
ENSG00000102921	8.936438254389939e-11	8.830422570640364
ENSG00000253766	9.050939799055386e-11	2.4808169561713225
ENSG00000180340	9.074011857268808e-11	7.369167325233858
ENSG00000101194	9.260672897658626e-11	8.906353289272603
ENSG00000102409	9.260672897658626e-11	8.735241295319202
ENSG00000185621	9.331635576856543e-11	8.53253083886694
ENSG00000243452	9.331635576856543e-11	8.709957439052657
ENSG00000226337	9.331635576856609e-11	4.889990354375051
ENSG00000171241	9.403130513684929e-11	8.463169173874045
ENSG00000128463	9.52348214752835e-11	8.87549273765755
ENSG00000214046	9.5964155911246e-11	8.797041548381916
ENSG00000124422	9.669895737244354e-11	8.902304706276652
ENSG00000142444	9.669895737244422e-11	8.567185526070915
ENSG00000135486	9.74392659135345e-11	8.93217289960087
ENSG00000101199	9.743926591353624e-11	8.907881401625161
ENSG00000100092	9.743926591353624e-11	8.403099189985973
ENSG00000105364	9.818512187554703e-11	8.67451255037993
ENSG00000064692	9.818512187554703e-11	4.752880414074886
ENSG00000145087	9.969363887024325e-11	5.673542212083287
ENSG00000150433	1.0020150173699697e-10	8.673520192089095
ENSG00000244061	1.0020150173699804e-10	5.514313509380983
ENSG00000172940	1.0174033391537197e-10	4.215833188484615
ENSG00000180209	1.0174033391537305e-10	5.074200768343713
ENSG00000077235	1.0174033391537305e-10	8.840047848984822
ENSG00000218052	1.0251840129297599e-10	7.894518739114997
ENSG00000263063	1.0251840129297708e-10	4.344532361267867
ENSG00000178162	1.0330229249854625e-10	6.252046926530966
ENSG00000156650	1.0330229249854625e-10	8.840047848984822
ENSG00000143862	1.0330229249854625e-10	8.700332160708196
ENSG00000164039	1.0330229249854625e-10	8.10960951520514
ENSG00000197575	1.0409205013583149e-10	2.4779496993378
ENSG00000089335	1.0542146605796276e-10	8.822861158710182
ENSG00000226237	1.0568933664317351e-10	7.140493063208433
ENSG00000272369	1.078564220678119e-10	6.750025899506864
ENSG00000223797	1.0868024235477905e-10	7.530204114644594
ENSG00000073060	1.0951022097280384e-10	8.755027606069843
ENSG00000104447	1.1034640291180526e-10	6.847580050196796
ENSG00000088833	1.1034640291180526e-10	8.833478795345478
ENSG00000124635	1.1090732618957208e-10	8.581649588880078
ENSG00000107863	1.1175394784643994e-10	8.830958324702085
ENSG00000179588	1.1175394784643994e-10	8.295772165676958
ENSG00000120709	1.1260689437120046e-10	8.891687069641355
ENSG00000231084	1.1260689437120205e-10	6.966283997293899
ENSG00000231738	1.1346621194051564e-10	5.36530675874211
ENSG00000068745	1.1346621194051645e-10	8.835999265988871
ENSG00000119900	1.1520414656628387e-10	8.821333046357623
ENSG00000130939	1.16082857629759e-10	8.830958324702085
ENSG00000214097	1.16082857629759e-10	5.085197976723083
ENSG00000231292	1.1756197537767267e-10	8.00335955359985
ENSG00000128928	1.175619753776739e-10	8.87549273765755
ENSG00000242715	1.184582837648294e-10	6.228398272490805
ENSG00000228643	1.1936127955747024e-10	5.168071842024255
ENSG00000179943	1.1936127955747024e-10	8.49510123361254
ENSG00000135913	1.1936127955747153e-10	8.483157641446772
ENSG00000232075	1.1936127955747153e-10	3.700225394988045
ENSG00000173085	1.2027101151297767e-10	8.420900784154943
ENSG00000227373	1.2027101151297767e-10	5.439369774812478
ENSG00000236719	1.2118752873551496e-10	5.593292920412488
ENSG00000166913	1.2118752873551625e-10	8.915978567617064
ENSG00000111452	1.2118752873551625e-10	7.066579358573845
ENSG00000205293	1.221108806784663e-10	5.729266851494121
ENSG00000005007	1.2366512428399447e-10	8.911929984621112
ENSG00000236078	1.2460694660187239e-10	5.0479100668804
ENSG00000107201	1.2651169958184095e-10	8.783367687041503
ENSG00000186814	1.300780340099524e-10	8.637082945125531
ENSG00000069712	1.310676264171366e-10	7.0831789053624785
ENSG00000272264	1.3306896514848781e-10	6.690472127091878
ENSG00000118217	1.3374270056918937e-10	8.907881401625161
ENSG00000259891	1.3510020156580926e-10	6.950885537771087
ENSG00000251669	1.3681605168965827e-10	7.277613351063885
ENSG00000171444	1.3681605168965974e-10	8.895735652637308
ENSG00000188386	1.3681605168965974e-10	2.874587350791485
ENSG00000198625	1.3785577933143646e-10	8.907881401625161
ENSG00000165506	1.3785577933143646e-10	8.759076189065794
ENSG00000236914	1.3785577933143646e-10	5.440217604822511
ENSG00000138629	1.3785577933143744e-10	8.833478795345478
ENSG00000114315	1.3785577933143744e-10	6.451148936434998
ENSG00000178607	1.3890323823624785e-10	8.936221482596823
ENSG00000261373	1.399584845727514e-10	8.28355570028457
ENSG00000183291	1.3995848457275338e-10	8.920027150613016
ENSG00000143537	1.3995848457275338e-10	8.804602960312097
ENSG00000222222	1.4102157490764364e-10	4.099496780897304
ENSG00000143401	1.4173468768995283e-10	8.855249822677791
ENSG00000167476	1.4209256620837927e-10	8.737761765962595
ENSG00000147234	1.4389526541782587e-10	6.935024599863621
ENSG00000235052	1.460880629947487e-10	5.250266002799877
ENSG00000134318	1.4608806299474974e-10	8.80361060202126
ENSG00000196507	1.4608806299474974e-10	8.64617246940827
ENSG00000214212	1.4719669063821933e-10	8.500880085783136
ENSG00000143303	1.4831354976783602e-10	8.756555718422403
ENSG00000128408	1.5057220175130308e-10	5.789850511071498
ENSG00000176428	1.5133253903837788e-10	6.95566068966636
ENSG00000236998	1.5133253903837788e-10	5.474600274187751
ENSG00000102001	1.5363616346504119e-10	7.3336587323558735
ENSG00000164556	1.5597409024961085e-10	7.411366121999054
ENSG00000261438	1.5715607266040488e-10	3.42599109755614
ENSG00000116791	1.5914554851753677e-10	8.711485551405215
ENSG00000106868	1.6156546658821948e-10	7.855847882743013
ENSG00000157765	1.6156546658822062e-10	6.0517539775611136
ENSG00000122335	1.6278889052032877e-10	8.075104694238306
ENSG00000269934	1.6278889052032877e-10	4.882781453759702
ENSG00000261251	1.648481034096717e-10	4.960382084171068
ENSG00000196235	1.673528199711863e-10	8.928124316604919
ENSG00000143553	1.6861910390906587e-10	8.679096887437602
ENSG00000101811	1.711798596101599e-10	8.392358546361198
ENSG00000090487	1.711798596101599e-10	8.841575961337382
ENSG00000143674	1.724744674036747e-10	8.512033476480154
ENSG00000203863	1.7597376941932286e-10	3.394772759652184
ENSG00000181192	1.7597376941932286e-10	8.827902099996969
ENSG00000251417	1.7597376941932286e-10	6.657851709495152
ENSG00000179397	1.773038367028301e-10	7.20969509401066
ENSG00000213145	1.773038367028301e-10	7.036875353663489
ENSG00000004975	1.773038367028301e-10	8.737305161733481
ENSG00000226386	1.773038367028301e-10	4.560985423420875
ENSG00000136878	1.7864373830117456e-10	8.839055490693989
ENSG00000232860	1.799935452390901e-10	6.956094771114603
ENSG00000089248	1.799935452390901e-10	8.920027150613016
ENSG00000149926	1.81353329041466e-10	5.118105830747701
ENSG00000273145	1.81353329041466e-10	6.382940412463343
ENSG00000147437	1.81353329041466e-10	6.205506113546731
ENSG00000173320	1.81353329041466e-10	6.720654600030367
ENSG00000162998	1.8272316173680188e-10	8.890158957288799
ENSG00000272009	1.836420020510509e-10	7.131782334529235
ENSG00000131373	1.8642573009296406e-10	8.672527833798258
ENSG00000255224	1.8642573009296474e-10	6.478026091967464
ENSG00000142230	1.878330332045429e-10	8.827902099996969
ENSG00000115159	1.8783303320454424e-10	8.772750050406207
ENSG00000047597	1.8925072810271262e-10	8.72363130039307
ENSG00000067445	1.8925072810271262e-10	7.553099158441704
ENSG00000102081	1.9020166823933298e-10	8.801090131377867
ENSG00000099814	1.9067888973552771e-10	8.743874215372825
ENSG00000153064	1.9067888973552771e-10	8.802082489668702
ENSG00000184305	1.9308262376804515e-10	8.113885656651842
ENSG00000267394	2.0299751774046172e-10	4.537845720001085
ENSG00000184575	2.0299751774046172e-10	8.903832818629208
ENSG00000265451	2.0299751774046172e-10	6.917247610129529
ENSG00000095981	2.0452708045218085e-10	4.012814169689797
ENSG00000172901	2.0452708045218085e-10	6.3491139498476645
ENSG00000238045	2.045270804521823e-10	6.324279576314557
ENSG00000164619	2.0606791588881067e-10	6.695917400217719
ENSG00000182087	2.076201051870589e-10	8.93217289960087
ENSG00000168405	2.076201051870589e-10	8.903832818629208
ENSG00000243224	2.0918373005298055e-10	6.439975444321657
ENSG00000131089	2.1075887276585254e-10	8.737305161733481
ENSG00000261597	2.1181540760449795e-10	8.603956370274114
ENSG00000149403	2.1181540760449795e-10	8.729207995741579
ENSG00000249198	2.1181540760449795e-10	2.1982524730866477
ENSG00000184293	2.1234561618207158e-10	8.707436968409263
ENSG00000068438	2.1501619476827125e-10	8.811707768013164
ENSG00000232874	2.1501619476827203e-10	5.028649971660863
ENSG00000103978	2.1501619476827203e-10	8.81323588036572
ENSG00000242814	2.1501619476827203e-10	5.275273337589772
ENSG00000150457	2.1663428290082826e-10	8.63601143700209
ENSG00000171827	2.1826428054522043e-10	5.807717780389915
ENSG00000227533	2.199062733036493e-10	4.9031635771567466
ENSG00000116771	2.1990627330365085e-10	7.576764759774484
ENSG00000130638	2.1990627330365085e-10	8.841575961337382
ENSG00000132780	2.2156034737813208e-10	8.86991604230904
ENSG00000125817	2.2156034737813208e-10	8.743874215372825
ENSG00000117519	2.2156034737813208e-10	8.044761805033751
ENSG00000146677	2.226698181121716e-10	7.889234459581742
ENSG00000242294	2.226698181121716e-10	8.663359159682912
ENSG00000120217	2.2434422091547724e-10	8.544422140447764
ENSG00000251478	2.2434422091547724e-10	2.8409192112078463
ENSG00000268218	2.2603093787038698e-10	7.578565411185291
ENSG00000213062	2.2773005741337077e-10	7.0378510779221
ENSG00000268536	2.294416685999986e-10	4.412195500316397
ENSG00000142327	2.2944166860000106e-10	8.8795413206535
ENSG00000230790	2.2944166860000106e-10	4.837616055833949
ENSG00000181104	2.340677193484516e-10	8.23751305173355
ENSG00000083123	2.3582590526750314e-10	8.697811690064801
ENSG00000151553	2.3759700673357616e-10	8.748915156659612
ENSG00000176700	2.3759700673357616e-10	8.64212388641232
ENSG00000198917	2.393811163910041e-10	8.734784691090086
ENSG00000234361	2.4117832753189e-10	2.2065595530024567
ENSG00000225135	2.4117832753189e-10	6.729111711281432
ENSG00000154478	2.4603565879382437e-10	2.1066707918546492
ENSG00000165359	2.4788171746014016e-10	8.85120123968184
ENSG00000170271	2.5161456846406727e-10	7.6615737441025695
ENSG00000125910	2.5161456846406727e-10	8.71247790969605
ENSG00000250567	2.5667733570405597e-10	2.154307635715208
ENSG00000173273	2.573171450423301e-10	8.802872691137454
ENSG00000225721	2.573171450423301e-10	4.024608818705332
ENSG00000143590	2.624920829068096e-10	5.840503205030908
ENSG00000116761	2.624920829068096e-10	8.41631644709727
ENSG00000132781	2.644588108903677e-10	8.49835961513974
ENSG00000072501	2.6643994834419245e-10	8.849673127329284
ENSG00000130055	2.6643994834419245e-10	4.7532481537455284
ENSG00000223547	2.664399483441953e-10	8.801090131377867
ENSG00000223269	2.697741454278362e-10	2.503521624124169
ENSG00000155761	2.7382907353559893e-10	6.553912335157611
ENSG00000155366	2.738290735356009e-10	8.367452144491162
ENSG00000204186	2.738290735356009e-10	8.801090131377867
ENSG00000147144	2.738290735356009e-10	8.505718870247838
ENSG00000168772	2.758788297313044e-10	8.686201695138669
ENSG00000078674	2.779435890699401e-10	8.867395571665647
ENSG00000113734	2.779435890699401e-10	8.27107635405708
ENSG00000237840	2.779435890699401e-10	6.4907355231302475
ENSG00000111707	2.779435890699401e-10	8.810715409722327
ENSG00000130803	2.779435890699401e-10	8.785888157684896
ENSG00000068650	2.8002345876352813e-10	8.711942155634329
ENSG00000185436	2.8002345876352813e-10	8.817284463361672
ENSG00000271780	2.8211854677072784e-10	6.959125564482434
ENSG00000196208	2.842289618018629e-10	7.543760857744175
ENSG00000221562	2.856444741957771e-10	2.645121975963341
ENSG00000179271	2.856444741957771e-10	8.808651543308047
ENSG00000226003	2.8778067790304616e-10	2.2024696752070945
ENSG00000213625	2.8778067790304616e-10	8.8795413206535
ENSG00000105705	2.89932502242132e-10	8.717062246753724
ENSG00000101190	2.921000587233038e-10	8.20650118294394
ENSG00000262703	2.9428345963255034e-10	3.7185255863524165
ENSG00000237292	2.964828180368223e-10	4.150971477849334
ENSG00000175985	3.0242665655866397e-10	5.338143793112038
ENSG00000203705	3.0696085084844216e-10	8.726687525098185
ENSG00000253284	3.0696085084844216e-10	2.2197410242895828
ENSG00000107614	3.0925280902096283e-10	8.343898557399259
ENSG00000231473	3.0925280902096283e-10	5.817800515913269
ENSG00000260785	3.13109979546155e-10	2.5143681378694125
ENSG00000116918	3.154468207578899e-10	8.702852631351591
ENSG00000137040	3.201717788990262e-10	8.859298405673744
ENSG00000111726	3.201717788990273e-10	8.542894028095207
ENSG00000235213	3.2256013957641846e-10	3.287051101045118
ENSG00000144847	3.2256013957642306e-10	8.538558583864283
ENSG00000248008	3.2496591856753255e-10	7.997640308673226
ENSG00000247363	3.2496591856753255e-10	6.475695975772394
ENSG00000203801	3.273892398706763e-10	6.207039415361173
ENSG00000173809	3.339381447132542e-10	4.442901248215045
ENSG00000105401	3.3642686266339875e-10	8.883589903649453
ENSG00000170469	3.3642686266339875e-10	8.294577650564035
ENSG00000109339	3.3893371305049266e-10	4.890397006287554
ENSG00000172794	3.440023278262452e-10	8.014734977875953
ENSG00000117362	3.4828272440669695e-10	8.8795413206535
ENSG00000064601	3.5087591233272787e-10	8.849673127329284
ENSG00000164904	3.5611904745890934e-10	8.460982300470286
ENSG00000228300	3.587692637717543e-10	8.855249822677791
ENSG00000228925	3.6143876021256345e-10	6.581062142212262
ENSG00000005189	3.6143876021256345e-10	7.5997595030315
ENSG00000237517	3.65931137918824e-10	5.617290946057319
ENSG00000169330	3.6865271987469747e-10	8.518654820704443
ENSG00000247853	3.686527198747001e-10	6.765810029097852
ENSG00000233266	3.713940885545201e-10	5.009681203027729
ENSG00000143374	3.713940885545201e-10	8.69376310706885
ENSG00000196172	3.713940885545201e-10	7.155731744896947
ENSG00000214050	3.7415538435679055e-10	8.415578536213463
ENSG00000166046	3.769367486504953e-10	8.655059836868926
ENSG00000269970	3.769367486504953e-10	2.8562103547644533
ENSG00000241743	3.788022109287797e-10	1.9003195354444222
ENSG00000270919	3.816173395180071e-10	3.054561511219272
ENSG00000083814	3.8445291837680516e-10	8.645180111117435
ENSG00000248557	3.873090924886415e-10	4.5154974551416975
ENSG00000196712	3.9018600783820714e-10	8.835999265988871
ENSG00000261079	3.9018600783820714e-10	5.405275486336331
ENSG00000107014	3.960026512359796e-10	6.449987754284225
ENSG00000198538	3.979603047989506e-10	8.24446654226006
ENSG00000237301	3.9894267632057895e-10	5.19172556267385
ENSG00000110492	3.9894267632057895e-10	8.85624218096863
ENSG00000137634	4.0190403672932965e-10	8.774734766987878
ENSG00000078369	4.038902045305502e-10	8.907881401625161
ENSG00000272727	4.068874600887809e-10	3.9434356899681258
ENSG00000205730	4.099064562044909e-10	6.540809302891241
ENSG00000260672	4.099064562044953e-10	4.629909536455437
ENSG00000228998	4.099064562044953e-10	8.314820565543794
ENSG00000071082	4.1601028671941854e-10	8.936221482596823
ENSG00000022277	4.1601028671941854e-10	8.798033906672751
ENSG00000143412	4.2116460953059794e-10	8.16412122956429
ENSG00000135093	4.242871135388844e-10	8.356044306387114
ENSG00000168032	4.242871135388844e-10	5.188629228394401
ENSG00000175390	4.242871135388859e-10	8.915978567617064
ENSG00000228492	4.274322442777904e-10	7.33342382753748
ENSG00000130311	4.3379102702715935e-10	8.726151771036463
ENSG00000187837	4.3379102702715935e-10	8.93217289960087
ENSG00000104687	4.3700500233954494e-10	8.758083830774959
ENSG00000124191	4.402422510011799e-10	5.4963950798336425
ENSG00000006016	4.424134275756936e-10	5.32001405024992
ENSG00000107984	4.424134275756936e-10	8.859298405673744
ENSG00000188227	4.45689831147724e-10	5.414522873114668
ENSG00000077420	4.45689831147724e-10	8.711485551405215
ENSG00000186976	4.45689831147724e-10	6.843965807298479
ENSG00000142528	4.489899491112743e-10	8.49835961513974
ENSG00000273164	4.489899491112743e-10	5.242204793850762
ENSG00000117697	4.4898994911127906e-10	8.67451255037993
ENSG00000199933	4.5231394894734523e-10	4.173113468084444
ENSG00000166104	4.5231394894734684e-10	5.701806691783032
ENSG00000122406	4.5566199928888143e-10	8.940270065592774
ENSG00000134508	4.5566199928888143e-10	8.453008141467862
ENSG00000272795	4.590342699284911e-10	3.4822140412471225
ENSG00000087077	4.647090087466376e-10	8.69322735300713
ENSG00000232633	4.681467058476461e-10	4.956355772349705
ENSG00000154845	4.681467058476461e-10	8.777790991692996
ENSG00000178951	4.71609255866807e-10	8.806131072664654
ENSG00000268401	4.750968341116784e-10	5.080294087007383
ENSG00000235159	4.786096170940678e-10	4.771092214039357
ENSG00000153347	4.786096170940763e-10	5.502930413140577
ENSG00000228160	4.809655627624636e-10	2.250456875999536
ENSG00000101412	4.821477825380501e-10	8.554837620260976
ENSG00000159267	4.845207491853958e-10	8.787416270037454
ENSG00000204520	4.953411219879134e-10	8.378807692010263
ENSG00000182518	4.990001249037786e-10	8.010529523125168
ENSG00000170522	4.990001249037786e-10	7.882053380895861
ENSG00000143365	5.026855406760742e-10	6.298749254991377
ENSG00000186275	5.026855406760742e-10	8.166857845038123
ENSG00000112218	5.026855406760742e-10	8.124764752893446
ENSG00000116251	5.026855406760742e-10	8.911929984621112
ENSG00000108106	5.063975553199264e-10	8.730736108094137
ENSG00000178201	5.126438642684213e-10	6.530989022659409
ENSG00000167178	5.202388843806425e-10	6.442775273037001
ENSG00000108924	5.202388843806425e-10	7.2455351945627475
ENSG00000105204	5.240775243363278e-10	8.48819858273356
ENSG00000105732	5.279438415958311e-10	8.528227808463958
ENSG00000169891	5.383908169872751e-10	8.597589473456853
ENSG00000167202	5.42360293470818e-10	8.799026264963588
ENSG00000187735	5.423602934708238e-10	8.863346988669695
ENSG00000108984	5.463583672471154e-10	8.455072007882142
ENSG00000272667	5.463583672471154e-10	6.629019038405445
ENSG00000108306	5.463583672471154e-10	8.298221919915816
ENSG00000179528	5.503852392963089e-10	5.830467030038437
ENSG00000079974	5.503852392963089e-10	8.5234413145842
ENSG00000246523	5.544411119737544e-10	4.650552885634054
ENSG00000178338	5.612658996078768e-10	8.491790561500395
ENSG00000249274	5.667847781503359e-10	7.594036154462012
ENSG00000152670	5.695640691928424e-10	4.754403481625162
ENSG00000151414	5.695640691928485e-10	8.852193597972677
ENSG00000096092	5.779820938344013e-10	8.60469428115792
ENSG00000205791	5.779820938344013e-10	6.430989457915768
ENSG00000104859	5.779820938344055e-10	8.835006907698036
ENSG00000198482	5.808150276550106e-10	8.415625272218128
ENSG00000248540	5.850898876827876e-10	5.389009915368109
ENSG00000187535	5.865216618830195e-10	8.562601189013243
ENSG00000271105	5.865216618830195e-10	3.455083810120014
ENSG00000158813	5.865216618830195e-10	7.369314429035167
ENSG00000236255	5.937320483083988e-10	8.354059589805441
ENSG00000151012	6.024989079980173e-10	8.585698171876029
ENSG00000137310	6.024989079980173e-10	8.705373101994985
ENSG00000273237	6.069296474146692e-10	8.133881136423845
ENSG00000160282	6.069296474146692e-10	5.915994590379085
ENSG00000176108	6.113922214970298e-10	8.038954308509714
ENSG00000233834	6.158868533459832e-10	7.978611451395026
ENSG00000176896	6.158868533459832e-10	8.337583951166943
ENSG00000100218	6.158868533459832e-10	5.363251251429127
ENSG00000196683	6.234497566891793e-10	8.915978567617064
ENSG00000269165	6.234497566891793e-10	5.831868602014128
ENSG00000213931	6.280309782383271e-10	5.033464419208202
ENSG00000128610	6.326450886895801e-10	4.864835279784789
ENSG00000121851	6.326450886895869e-10	8.748458552430499
ENSG00000166455	6.326450886895869e-10	5.770598413553112
ENSG00000230124	6.326450886895869e-10	8.170827278201466
ENSG00000226856	6.37292318333529e-10	5.348919961011676
ENSG00000178026	6.419728990304164e-10	7.271281346393549
ENSG00000257488	6.419728990304164e-10	4.939683426077344
ENSG00000132128	6.466870642205313e-10	8.78084721639811
ENSG00000167978	6.466870642205313e-10	8.940270065592774
ENSG00000171496	6.59424154722649e-10	3.6456145542287546
ENSG00000272841	6.59424154722649e-10	6.355674181305487
ENSG00000197779	6.59424154722649e-10	8.393017307412398
ENSG00000232573	6.642634860833149e-10	8.507984893484203
ENSG00000148334	6.642634860833149e-10	8.819804934005067
ENSG00000198053	6.64263486083322e-10	8.520920843940807
ENSG00000155495	6.691375125262802e-10	8.569954889541057
ENSG00000183444	6.691375125262873e-10	7.8678183341564445
ENSG00000168081	6.740464766450414e-10	8.739825632376874
ENSG00000103111	6.740464766450414e-10	8.80361060202126
ENSG00000142937	6.789906226841178e-10	8.936221482596823
ENSG00000261037	6.789906226841178e-10	5.742134169759429
ENSG00000260177	6.789906226841299e-10	3.0236450030672035
ENSG00000173451	6.823063869213778e-10	8.444990125308566
ENSG00000143811	6.873097167789011e-10	8.821333046357623
ENSG00000182986	6.873097167789011e-10	8.502206041313608
ENSG00000243574	6.923488880305184e-10	5.662125672425437
ENSG00000260300	7.02535757987717e-10	4.119233581114178
ENSG00000161914	7.02535757987717e-10	8.13342453219473
ENSG00000253981	7.076839625968188e-10	5.822966969976122
ENSG00000136715	7.180911887564307e-10	8.760604301418354
ENSG00000267185	7.215933790867319e-10	5.3289713681432875
ENSG00000263361	7.215933790867319e-10	3.5609088493846364
ENSG00000135298	7.268779747014772e-10	8.169647778478469
ENSG00000198286	7.322003754413978e-10	8.063274450838867
ENSG00000214189	7.32200375441403e-10	4.542184535411357
ENSG00000165821	7.429596490318404e-10	7.371147944854244
ENSG00000165175	7.429596490318404e-10	8.56525310007419
ENSG00000055813	7.429596490318404e-10	4.944450713552243
ENSG00000106785	7.575459110092632e-10	8.753499493717285
ENSG00000232176	7.686688373408055e-10	5.070629011581571
ENSG00000027697	7.686688373408055e-10	8.902304706276652
ENSG00000226113	7.686688373408055e-10	3.3932016311231967
ENSG00000008735	7.799512592883715e-10	6.501185881293241
ENSG00000107518	7.799512592883825e-10	4.898404958796126
ENSG00000069849	7.856529767234341e-10	8.810179655660605
ENSG00000213971	7.894767222257816e-10	7.768946053478836
ENSG00000150477	7.952464510286555e-10	8.078193332771361
ENSG00000269540	7.952464510286639e-10	3.3205457595751215
ENSG00000050393	8.069097529952951e-10	8.837527378341429
ENSG00000260810	8.069097529953066e-10	4.292154451845762
ENSG00000130332	8.069097529953066e-10	8.791464853033405
ENSG00000140612	8.128039014281012e-10	8.903832818629208
ENSG00000216109	8.128039014281157e-10	4.423663670480707
ENSG00000175336	8.128039014281157e-10	4.84268211747862
ENSG00000168268	8.128039014281157e-10	8.915978567617064
ENSG00000125818	8.128039014281157e-10	8.837527378341429
ENSG00000088305	8.247186460037207e-10	7.816778601475508
ENSG00000137802	8.287280122199739e-10	8.748458552430499
ENSG00000173401	8.408706934946195e-10	6.316663644648571
ENSG00000173064	8.408706934946195e-10	8.849673127329284
ENSG00000149657	8.408706934946195e-10	8.709957439052657
ENSG00000187091	8.470070350460942e-10	8.567185526070915
ENSG00000137814	8.470070350460942e-10	8.682609716371832
ENSG00000117625	8.470070350460942e-10	8.818276821652509
ENSG00000176473	8.470070350460942e-10	7.884267113547281
ENSG00000143222	8.531871123700216e-10	8.873964625304993
ENSG00000118960	8.531871123700216e-10	8.55656788943562
ENSG00000165533	8.531871123700216e-10	8.366661943022411
ENSG00000155111	8.531871123700216e-10	8.391945799288953
ENSG00000072422	8.594112293872896e-10	7.303341571832795
ENSG00000178715	8.698834557158482e-10	6.699872384983434
ENSG00000245281	8.826147428802912e-10	6.356183247116588
ENSG00000232912	8.890484577199754e-10	6.049575543658996
ENSG00000262693	8.890484577199754e-10	3.7532019419926077
ENSG00000261114	8.890484577199754e-10	8.398312696106215
ENSG00000242083	8.890484577199849e-10	5.348562932200115
ENSG00000272434	8.955279736854866e-10	5.569563521914615
ENSG00000136379	8.998732529542364e-10	8.294323203157004
ENSG00000177606	9.020536086546238e-10	8.944318648588725
ENSG00000149571	9.086256826516404e-10	4.3269472408657865
ENSG00000148090	9.130330237905762e-10	8.72363130039307
ENSG00000114125	9.196832132071545e-10	8.76564524270514
ENSG00000173698	9.263807056509903e-10	4.204627879556536
ENSG00000105997	9.331258291379032e-10	5.43789644549688
ENSG00000154370	9.331258291379032e-10	8.542894028095208
ENSG00000197265	9.399189138965982e-10	8.701324518999034
ENSG00000140521	9.582708193339554e-10	8.82232540464846
ENSG00000105221	9.65242623532722e-10	8.891687069641355
ENSG00000090372	9.65242623532722e-10	8.835999265988871
ENSG00000273008	9.65242623532729e-10	6.55258739844117
ENSG00000143621	9.793351710561802e-10	8.907881401625161
ENSG00000006453	9.793351710561802e-10	6.323024678038563
ENSG00000169740	9.84077190745318e-10	8.527235450173123
ENSG00000136830	9.86456602782014e-10	7.810490854490853
ENSG00000223725	9.86456602782014e-10	5.364048143234644
ENSG00000147604	9.93628602618575e-10	8.944318648588725
ENSG00000115468	1.0130038267775798e-09	4.39961767829018
ENSG00000185088	1.02036425564394e-09	8.903832818629208
ENSG00000013725	1.0203642556439473e-09	7.021448993051947
ENSG00000158062	1.0277769063489284e-09	8.667943496740586
ENSG00000260475	1.0277769063489284e-09	5.816117050692785
ENSG00000240393	1.0402483547360734e-09	2.0681835216422577
ENSG00000116127	1.0427603203259305e-09	8.822861158710182
ENSG00000147027	1.0427603203259305e-09	4.84153286540951
ENSG00000100060	1.0427603203259305e-09	8.883589903649453
ENSG00000172348	1.0503318132134528e-09	5.276240887315536
ENSG00000125656	1.0554092751243368e-09	8.821333046357623
ENSG00000162073	1.0630704424545344e-09	7.248333085974374
ENSG00000123595	1.0630704424545344e-09	8.754035247779008
ENSG00000072506	1.0785560545529593e-09	8.807659185017213
ENSG00000150281	1.0785560545529593e-09	5.7214842522686675
ENSG00000232093	1.0785560545529593e-09	5.7846212968019515
ENSG00000245059	1.0942618834184771e-09	3.807105798777531
ENSG00000204536	1.0995466230561805e-09	8.662164644569991
ENSG00000109475	1.1021983312222125e-09	8.944318648588725
ENSG00000157110	1.1021983312222203e-09	7.337914692585823
ENSG00000132915	1.1075204957626944e-09	4.2718325423286645
ENSG00000010810	1.1236380111935464e-09	8.369691308479863
ENSG00000185133	1.1317824358089169e-09	6.694848958989858
ENSG00000258056	1.1399844973274878e-09	8.014794250951558
ENSG00000163521	1.1399844973274878e-09	7.964858440222007
ENSG00000172361	1.1399844973274878e-09	6.72067527705765
ENSG00000229466	1.153783762796859e-09	2.9629249216258002
ENSG00000234215	1.1565631238809309e-09	1.9701299579371816
ENSG00000141526	1.164940492003314e-09	8.689178770011178
ENSG00000179292	1.1790346250899905e-09	4.925272055884957
ENSG00000109381	1.1790346250899905e-09	8.7752705210496
ENSG00000228714	1.1875708835455704e-09	5.165720757399966
ENSG00000101843	1.2106303554767334e-09	8.76564524270514
ENSG00000249961	1.2193898929512274e-09	3.693692396156688
ENSG00000231943	1.2193898929512274e-09	1.8722362312581218
ENSG00000143368	1.2193898929512274e-09	8.783367687041503
ENSG00000270041	1.228211306137558e-09	6.478356395189394
ENSG00000165675	1.228211306137558e-09	8.601102302391084
ENSG00000204923	1.228211306137558e-09	8.380871558424543
ENSG00000203485	1.228211306137558e-09	8.719582717397117
ENSG00000270673	1.237095020978569e-09	6.927943975725721
ENSG00000139719	1.237095020978569e-09	8.31568991684515
ENSG00000226763	1.2460414662684417e-09	6.76254333055454
ENSG00000228487	1.2460414662684417e-09	7.06198682091202
ENSG00000214021	1.2550510736713902e-09	8.694298861130575
ENSG00000070610	1.2702086278430846e-09	8.899784235633259
ENSG00000257279	1.2793887999325191e-09	5.306007658791423
ENSG00000254003	1.279388799932528e-09	6.0707706976891735
ENSG00000255022	1.2886337417598785e-09	3.845878427020363
ENSG00000141232	1.2886337417598785e-09	8.817284463361672
ENSG00000224578	1.2979438986306428e-09	8.22170315663691
ENSG00000198785	1.2979438986306428e-09	6.76881384680606
ENSG00000102100	1.3073197188272988e-09	8.745858931954498
ENSG00000097046	1.3073197188272988e-09	8.298828390382074
ENSG00000221164	1.3073197188272988e-09	5.280053118632931
ENSG00000116198	1.316761653628779e-09	8.80361060202126
ENSG00000006788	1.332646368235631e-09	3.374476298714655
ENSG00000172247	1.332646368235631e-09	4.9335497961367745
ENSG00000090776	1.3422668378994236e-09	7.288597332935129
ENSG00000167797	1.3519551028083248e-09	8.86991604230904
ENSG00000245571	1.3519551028083343e-09	8.210751922761977
ENSG00000164989	1.3781254694338108e-09	7.245463688875955
ENSG00000127415	1.3781254694338108e-09	8.863346988669695
ENSG00000146039	1.388066323398274e-09	1.6825671649985776
ENSG00000235673	1.3980771717833315e-09	4.964757266664754
ENSG00000270006	1.401429758465907e-09	6.002708627619933
ENSG00000099385	1.4183107758119477e-09	8.032973299517035
ENSG00000188868	1.4183107758119477e-09	7.138546649203351
ENSG00000248564	1.4183107758119477e-09	3.110885131322684
ENSG00000121101	1.4285345014822756e-09	7.9370952947364515
ENSG00000229502	1.4388301616683774e-09	2.394938876448948
ENSG00000175643	1.4491982495057955e-09	7.58654102112513
ENSG00000074964	1.4491982495057955e-09	6.107688031903277
ENSG00000264469	1.4985549895575223e-09	6.508442617908323
ENSG00000112787	1.5093429753947893e-09	8.80918729736977
ENSG00000267593	1.5093429753947893e-09	4.412647722222181
ENSG00000107331	1.5202067614817804e-09	8.788944382390012
ENSG00000164308	1.5274916528865127e-09	8.910401872268555
ENSG00000102125	1.5384829275015833e-09	8.819804934005067
ENSG00000135315	1.5384829275015833e-09	8.336337145469079
ENSG00000107537	1.5495513937398613e-09	8.53578922039414
ENSG00000146463	1.5606975797424738e-09	8.783367687041503
ENSG00000166963	1.5606975797424738e-09	6.568300686683402
ENSG00000120370	1.5606975797424738e-09	8.629978137424466
ENSG00000230646	1.5719220171632556e-09	3.178497187460384
ENSG00000119636	1.5719220171632556e-09	5.8116040068408825
ENSG00000259901	1.5719220171632556e-09	6.632271004877504
ENSG00000136997	1.5719220171632668e-09	8.902304706276652
ENSG00000225342	1.5832252411915409e-09	6.576351026177135
ENSG00000197858	1.5832252411915409e-09	8.891687069641355
ENSG00000137563	1.5832252411915409e-09	8.818276821652509
ENSG00000163625	1.5946077905749102e-09	8.444375221414239
ENSG00000170037	1.6137564594029923e-09	8.68620169513867
ENSG00000197969	1.625353204251059e-09	8.911929984621112
ENSG00000078246	1.625353204251059e-09	8.321135171776108
ENSG00000213261	1.625353204251059e-09	6.8601755552010175
ENSG00000197119	1.625353204251059e-09	7.956761274230104
ENSG00000170962	1.6370312806767012e-09	7.604796340675423
ENSG00000255992	1.6487912443380757e-09	5.447441965787562
ENSG00000220472	1.6487912443380757e-09	7.200690157728848
ENSG00000087128	1.6606336545835747e-09	6.812685643859242
ENSG00000270638	1.6725590744753263e-09	4.4829383523483095
ENSG00000178722	1.6805557506200022e-09	5.4047632631017235
ENSG00000118804	1.6926207813344802e-09	7.822968749780929
ENSG00000100592	1.6926207813344802e-09	8.610191826673823
ENSG00000138279	1.7170050081021897e-09	8.859298405673744
ENSG00000174917	1.7170050081022082e-09	8.84715265668589
ENSG00000138036	1.729325361752987e-09	8.392481553350677
ENSG00000153789	1.729325361752987e-09	8.172932326040131
ENSG00000196268	1.7375868233020085e-09	8.492012595079483
ENSG00000160972	1.741731987049187e-09	8.318869148539745
ENSG00000179832	1.741731987049187e-09	8.550253283203304
ENSG00000141367	1.741731987049187e-09	8.914450455264506
ENSG00000260919	1.7626030106397447e-09	4.022723330076511
ENSG00000261777	1.7668064102369624e-09	5.983369703064895
ENSG00000211513	1.7752425810791678e-09	7.012349401449716
ENSG00000228413	1.7752425810791678e-09	4.698273403892542
ENSG00000053524	1.7879705999153513e-09	7.889594916069039
[truncated: 3,909 more rows]
