# Supplementary material for: Machine learning predicts treatment sensitivity in multiple myeloma based on molecular and clinical information coupled with drug response
Source: PLoS One. 2021 Jul 28;16(7):e0254596. doi: 10.1371/journal.pone.0254596 (PMC8318243; doi:10.1371/journal.pone.0254596)
Supplement: S1 File — (ZIP) [file pone.0254596.s004.zip › Supplementary Material 1/19q13/selected_genes_experiment_8.csv]

gene	pvalue	entropy
ENSG00000248991	9.758629912765348e-39	6.862946540194804
ENSG00000119280	7.476604801824579e-36	8.126240574661058
ENSG00000178982	9.91680077720365e-36	8.903832818629208
ENSG00000188004	5.625213431236876e-35	5.996264838220391
ENSG00000247746	2.2579103285273336e-34	7.3247661444833065
ENSG00000155886	1.2381217370923955e-33	5.257096909150416
ENSG00000063177	9.949915885413141e-33	8.936221482596823
ENSG00000125827	1.0740575179099257e-32	8.853721710325235
ENSG00000168264	1.6827662160429546e-32	8.907881401625161
ENSG00000225579	2.5977989359805177e-32	7.247807440716127
ENSG00000105372	7.666388693948194e-32	8.948367231584678
ENSG00000272668	1.97513938111437e-31	6.0190389770524275
ENSG00000170677	2.3870236902436174e-31	7.056363746446511
ENSG00000228031	5.123928122902931e-31	5.694246158093457
ENSG00000197183	2.5761607586278993e-30	8.561073076660684
ENSG00000117461	2.6784668508298953e-30	8.684137828724392
ENSG00000255815	3.593528244652882e-30	5.641018752105531
ENSG00000104852	6.653313684932603e-30	8.936221482596823
ENSG00000111752	1.2127521519327397e-29	7.8721397903790145
ENSG00000165801	1.5473775159573193e-29	8.753499493717285
ENSG00000243284	2.0245874005877568e-29	5.0984500815876475
ENSG00000175197	7.668087717003146e-29	8.696819331773968
ENSG00000117308	1.5036514091536314e-28	8.314820565543794
ENSG00000002586	1.6560137639126608e-28	8.211289127761114
ENSG00000173218	2.102857850522997e-28	7.088613391720758
ENSG00000115268	3.7740677481779944e-28	8.948367231584678
ENSG00000185905	4.785111993379952e-28	8.895735652637308
ENSG00000179520	5.135690166288559e-28	5.009822560652002
ENSG00000142541	5.58087749901177e-28	8.948367231584678
ENSG00000131773	9.179692933000924e-28	6.6268954017021064
ENSG00000188959	1.191114424633942e-27	5.372684785011482
ENSG00000075073	1.2777302692987728e-27	7.013957888429952
ENSG00000251249	4.171645675128541e-27	4.552927216748397
ENSG00000131188	1.5329341988241974e-26	8.387440612063887
ENSG00000144591	1.823951275124827e-26	8.878013208300944
ENSG00000104611	3.206540487661307e-26	6.810276559140137
ENSG00000253982	3.9832380281380606e-26	7.656240387000529
ENSG00000165169	5.0664096991788667e-26	8.721110829749675
ENSG00000164181	5.189613451845155e-26	8.76564524270514
ENSG00000246090	9.372402976312666e-26	8.040763727516964
ENSG00000099624	1.0394797439808575e-25	8.865867459313089
ENSG00000129757	1.1255825951882307e-25	7.918427111701955
ENSG00000223891	1.1390939127543957e-25	8.435364846964106
ENSG00000152422	1.288479153096944e-25	8.73325657873753
ENSG00000174444	1.4286293221498512e-25	8.948367231584678
ENSG00000148303	2.1233282138949897e-25	8.948367231584678
ENSG00000167658	2.270988574314932e-25	8.948367231584678
ENSG00000256733	2.4870853966651686e-25	4.496899547220577
ENSG00000249184	2.912525356858877e-25	6.553752521731302
ENSG00000122787	3.2911935367699867e-25	7.59471300716443
ENSG00000070081	4.267575242409053e-25	8.928124316604919
ENSG00000105373	4.616582475549994e-25	8.93217289960087
ENSG00000147003	4.877576870896304e-25	5.451852311769556
ENSG00000162929	4.935379055695154e-25	7.926770073916408
ENSG00000172365	5.639870213138319e-25	3.5814926311965745
ENSG00000154358	9.127169223872875e-25	8.777255237631273
ENSG00000177628	1.2324247768120316e-24	8.863346988669695
ENSG00000180447	1.7219278667377272e-24	7.3792676336270215
ENSG00000208028	2.173183994981469e-24	7.564068934548185
ENSG00000159556	2.9275621530951678e-24	8.091280934570891
ENSG00000184083	3.416595979053148e-24	8.279963721517733
ENSG00000143624	3.416595979053148e-24	8.907881401625161
ENSG00000198353	1.3279965917267058e-23	5.211833636084073
ENSG00000105146	1.5289550439598598e-23	6.852427759562889
ENSG00000176399	2.0487683036465394e-23	6.639292536404994
ENSG00000162004	2.0959546555185726e-23	8.412601461340957
ENSG00000105173	2.144217279864189e-23	8.691242636425457
ENSG00000233585	2.806094856566703e-23	5.499477610006495
ENSG00000165102	2.8381308701161844e-23	8.746930440077941
ENSG00000172456	3.0611594927596256e-23	7.929765574608505
ENSG00000233927	4.09403361278921e-23	8.936221482596823
ENSG00000117411	5.0745198168345794e-23	8.735777049380923
ENSG00000147100	5.1903768910134076e-23	5.25251785005706
ENSG00000114423	5.409626272166424e-23	8.559088360079013
ENSG00000168159	5.832015958108437e-23	8.882061791296895
ENSG00000156384	5.89813055073886e-23	8.240417959264109
ENSG00000227097	6.931501385928065e-23	8.883589903649453
ENSG00000226833	7.009948655277089e-23	4.806046054755857
ENSG00000143578	7.305184733018681e-23	8.545414498738602
ENSG00000160691	8.679140440431175e-23	8.920027150613016
ENSG00000257698	9.35360964977916e-23	8.16459182180176
ENSG00000243926	1.0741046594334759e-22	5.630526123879123
ENSG00000111666	1.0984483233218788e-22	8.667407742678863
ENSG00000131943	1.144505786887776e-22	8.71400602204861
ENSG00000114391	1.2331987066165424e-22	8.944318648588725
ENSG00000235670	1.3286925223537477e-22	4.040626924451803
ENSG00000113272	1.525057867335769e-22	8.71247790969605
ENSG00000255760	1.661334017470839e-22	5.958328054637754
ENSG00000171759	1.7895912131718183e-22	6.753948232788561
ENSG00000232533	1.8096572711780366e-22	6.808874796886585
ENSG00000229638	1.9276451161863442e-22	8.533725353979861
ENSG00000140474	2.030506053781853e-22	8.928124316604919
ENSG00000131386	3.274100986321808e-22	6.235407876438445
ENSG00000214870	5.711052235475102e-22	7.124079823958354
ENSG00000204628	6.0790323712614505e-22	8.944318648588725
ENSG00000164587	6.146363905021176e-22	8.944318648588725
ENSG00000130159	6.614496176891224e-22	8.735777049380923
ENSG00000258920	6.687695734076478e-22	7.915400538388952
ENSG00000121797	7.492659074513e-22	8.344205295391234
ENSG00000130255	7.829384398384022e-22	8.940270065592774
ENSG00000272899	9.539699830699094e-22	7.880491403777945
ENSG00000241741	1.037599725933693e-21	6.748090564953726
ENSG00000105640	1.2774372898062939e-21	8.944318648588725
ENSG00000171425	1.359054597426359e-21	8.671992079736537
ENSG00000167614	2.0791723103204693e-21	7.054703836788739
ENSG00000170417	2.1019121136101695e-21	8.226208343861977
ENSG00000236552	2.4034459407096686e-21	8.715534134401166
ENSG00000127946	2.4296926358526606e-21	8.408473728512398
ENSG00000271133	2.4296926358526606e-21	7.621515201148427
ENSG00000264920	2.7776894183876247e-21	7.489051090205806
ENSG00000103253	2.7776894183876247e-21	8.460315105991015
ENSG00000245008	2.7776894183876247e-21	6.57510677370921
ENSG00000251405	3.2444512865349204e-21	7.0716448472527915
ENSG00000259514	3.412562472091481e-21	6.71458434196107
ENSG00000229766	3.9846790479506754e-21	6.021733869173114
ENSG00000165171	4.282174555388385e-21	6.284895650476646
ENSG00000204060	5.052403294647837e-21	4.563256610747977
ENSG00000182050	5.312948468082343e-21	7.076604963331571
ENSG00000219665	5.708369467585033e-21	8.30646895214486
ENSG00000078061	6.19920209319127e-21	8.858762651612023
ENSG00000214612	6.199202093191402e-21	5.999934878515208
ENSG00000173207	6.518178237536645e-21	8.568713638423473
ENSG00000105202	7.684963950531919e-21	8.907881401625161
ENSG00000118705	8.254610266423749e-21	8.944318648588725
ENSG00000111445	8.678023585483083e-21	8.489726695086118
ENSG00000115649	8.771513099571309e-21	8.841575961337382
ENSG00000094631	8.865998931383372e-21	8.84715265668589
ENSG00000134490	8.865998931383372e-21	8.214141744706728
ENSG00000108107	1.2395305319365531e-20	8.940270065592774
ENSG00000228933	1.2528330189130504e-20	5.395765427522051
ENSG00000072195	1.345197383030481e-20	6.541129493662923
ENSG00000223949	1.501838301382691e-20	4.733005998043991
ENSG00000105855	1.501838301382691e-20	7.685446626600286
ENSG00000180573	1.5179223827786024e-20	8.887638486645404
ENSG00000254343	1.5672040345858697e-20	8.29162600702881
ENSG00000255086	1.7308707304925708e-20	3.5673036473424147
ENSG00000012061	1.7680832007366217e-20	8.830958324702085
ENSG00000081913	1.8383729573173664e-20	7.621590824139405
ENSG00000038002	1.897933010764559e-20	8.883589903649453
ENSG00000146066	1.9943966801940304e-20	8.819804934005067
ENSG00000198937	2.3220363672288148e-20	8.647700581760828
ENSG00000134698	2.346786605985835e-20	8.726151771036463
ENSG00000166268	2.371797749317906e-20	6.714419543372125
ENSG00000114631	2.57251380333121e-20	8.008311352662515
ENSG00000137154	2.702820650137469e-20	8.948367231584678
ENSG00000145592	2.702820650137469e-20	8.948367231584678
ENSG00000232995	2.809765982511858e-20	7.074354603478962
ENSG00000242021	3.304216792295839e-20	5.412281647166138
ENSG00000128165	4.0376423344975415e-20	8.825381629353576
ENSG00000086619	4.695448885268891e-20	8.867395571665647
ENSG00000260521	5.089715459157125e-20	6.047064359871497
ENSG00000143195	5.089715459157233e-20	6.060146593651621
ENSG00000156427	5.179664438858855e-20	5.76835244746976
ENSG00000116977	5.345551535373623e-20	8.759076189065794
ENSG00000151287	5.91663895647848e-20	7.738561982849899
ENSG00000181524	6.924375830418944e-20	8.269214644464885
ENSG00000155792	7.220632448747877e-20	8.859298405673744
ENSG00000136942	8.808123887379129e-20	8.944318648588725
ENSG00000144040	9.152026674246981e-20	8.609199468382986
ENSG00000258178	9.345171579965988e-20	4.221825500840248
ENSG00000125459	9.44324990507752e-20	8.748915156659612
ENSG00000137818	1.0739884128313752e-19	8.948367231584678
ENSG00000221983	1.096612743401805e-19	8.936221482596823
ENSG00000125462	1.246916534114922e-19	7.815874737414957
ENSG00000242071	1.322637373047423e-19	8.307259153613611
ENSG00000102271	1.3645473829238983e-19	4.135787007887173
ENSG00000204219	1.4175571611017394e-19	6.7920982614301915
ENSG00000107816	1.4175571611017394e-19	8.586971836821558
ENSG00000261418	1.5035117171490793e-19	8.502864802364808
ENSG00000213885	1.5350626935587804e-19	6.352716737746734
ENSG00000205664	1.5781509519332899e-19	7.972362006986962
ENSG00000169184	1.6450347899032355e-19	8.044662444275776
ENSG00000163673	1.7266141736534645e-19	4.297362844137452
ENSG00000233762	1.7446090721128208e-19	7.95498714789859
ENSG00000182742	1.7627893559863082e-19	7.112063204735213
ENSG00000162244	1.850137850054471e-19	8.944318648588725
ENSG00000071205	2.0238586272843206e-19	7.1010658771115365
ENSG00000261400	2.2521610780887765e-19	3.34570760717835
ENSG00000076662	2.463133533237533e-19	8.944318648588725
ENSG00000157625	2.5581662302107226e-19	8.721110829749675
ENSG00000184381	2.584707342314707e-19	8.787416270037454
ENSG00000158714	2.768738147349154e-19	6.463207426435648
ENSG00000260625	2.855721828972648e-19	6.257499631052402
ENSG00000089692	2.9657105011451193e-19	7.9259761029731575
ENSG00000104219	2.9657105011451193e-19	8.80918729736977
ENSG00000149972	2.996427311096733e-19	8.84715265668589
ENSG00000141441	3.0274585574001004e-19	8.233295059911823
ENSG00000230207	3.209396941652719e-19	7.182734286535984
ENSG00000153179	3.209396941652719e-19	8.620352859080006
ENSG00000125841	3.2426072459579003e-19	8.19477962435726
ENSG00000151208	3.472856620527217e-19	8.537036026092007
ENSG00000182220	3.472856620527217e-19	8.849673127329284
ENSG00000090581	3.6435735654470594e-19	8.838519736632266
ENSG00000196562	3.9019335020567517e-19	8.896728010928143
ENSG00000260719	3.94221833240969e-19	8.381407312486264
ENSG00000099326	4.178385902746519e-19	8.87549273765755
ENSG00000163362	4.178385902746519e-19	7.776831697109892
ENSG00000197016	4.221490452991373e-19	6.774467640105384
ENSG00000146147	4.2650344500954705e-19	6.604821828099039
ENSG00000058404	4.474181462367359e-19	7.053743912668743
ENSG00000172216	5.129237102291567e-19	8.779319104045552
ENSG00000254615	5.380209055734704e-19	8.60767135603043
ENSG00000234719	5.435547512083433e-19	7.771415684474699
ENSG00000144589	5.604960297231627e-19	8.678561133375881
ENSG00000163040	5.819120346165432e-19	5.6579008698661175
ENSG00000173171	5.939322976114151e-19	8.529220166754795
ENSG00000182185	6.000341199860519e-19	7.467844461288657
ENSG00000127920	6.229421886670367e-19	7.468256778123472
ENSG00000166816	6.3579960934888525e-19	8.272604466409636
ENSG00000149295	6.805811770874105e-19	5.6668671145268155
ENSG00000058056	8.750748682426206e-19	8.49980857765969
ENSG00000141736	9.176175268085246e-19	7.987818428086962
ENSG00000247735	9.919881904071262e-19	5.541531352015149
ENSG00000213442	1.012349422666595e-18	8.532074234637825
ENSG00000230131	1.0507566161152337e-18	6.108123186288098
ENSG00000080839	1.1590504083812193e-18	8.615311917793218
ENSG00000105894	1.170863867893685e-18	7.276680367193099
ENSG00000185950	1.2400888730139528e-18	7.651266315202321
ENSG00000152402	1.419328330075727e-18	7.697707233266395
ENSG00000269533	1.4434607560924155e-18	4.129173188293004
ENSG00000123144	1.4879250500866115e-18	8.891687069641355
ENSG00000166321	1.5030451153438968e-18	7.92057292009329
ENSG00000116852	1.5030451153438968e-18	8.835999265988871
ENSG00000107745	1.607798055833069e-18	8.705908856056706
ENSG00000179899	1.89590832810867e-18	5.208597371380187
ENSG00000120280	1.9151179693745977e-18	8.705170945172899
ENSG00000230852	1.9280310944636016e-18	2.1653420825743326
ENSG00000260990	2.041323152914306e-18	5.522153718656948
ENSG00000232346	2.18305005703366e-18	7.350949669632039
ENSG00000273002	2.3580835850051746e-18	6.952221455984456
ENSG00000178741	2.4059799881568003e-18	8.899784235633259
ENSG00000053371	2.430287319167444e-18	8.525628187987959
ENSG00000213862	2.5215077512523264e-18	6.7127756954697535
ENSG00000100266	2.5469676900391382e-18	8.588956553403229
ENSG00000186153	2.6513717820117694e-18	8.45023322341744
ENSG00000165891	2.806550891745002e-18	8.34700707268932
ENSG00000109046	3.1443166227835397e-18	8.8714441546616
ENSG00000230516	3.361442939694012e-18	3.237614478768334
ENSG00000166896	3.3614429396940835e-18	8.179943661731869
ENSG00000188818	3.593367024453226e-18	8.343441953170144
ENSG00000166348	3.8410837388321864e-18	8.373564593901392
ENSG00000188419	3.984441072826537e-18	8.66137444310124
ENSG00000198521	4.105653889096193e-18	6.876816855783847
ENSG00000149273	4.1056538890962515e-18	8.948367231584678
ENSG00000148484	4.258758051085141e-18	8.819804934005067
ENSG00000214717	4.551713198830679e-18	8.64617246940827
ENSG00000130312	4.8645556294025724e-18	8.807659185017213
ENSG00000164346	4.962483209096053e-18	8.911929984621112
ENSG00000140451	4.962483209096053e-18	8.783367687041503
ENSG00000136643	5.147100299736968e-18	8.76564524270514
ENSG00000160293	5.250642866762455e-18	8.17891888961309
ENSG00000102316	5.250642866762455e-18	8.895735652637308
ENSG00000088298	5.4098255904724744e-18	8.865867459313089
ENSG00000244436	5.4098255904724744e-18	2.713916650171083
ENSG00000160055	5.5553168151089444e-18	8.209811855056087
ENSG00000105426	5.7236171225992895e-18	7.267680872497997
ENSG00000261739	5.7236171225992895e-18	8.678358976553797
ENSG00000270036	5.7236171225992895e-18	4.345897069820668
ENSG00000102158	5.9954774134130066e-18	8.920027150613016
ENSG00000171792	6.055371696164477e-18	8.593005136399182
ENSG00000081760	6.176938561574441e-18	8.702852631351591
ENSG00000116147	6.342784252927581e-18	5.455321920209332
ENSG00000146350	6.406103644987807e-18	7.8984244383644695
ENSG00000188846	6.47004722504651e-18	8.940270065592774
ENSG00000221890	6.981678878550198e-18	4.159376024258862
ENSG00000228323	6.981678878550198e-18	5.872447943608871
ENSG00000218175	7.458915606821053e-18	8.439079832720422
ENSG00000139352	7.45891560682116e-18	6.695104200511302
ENSG00000080947	7.889792086714648e-18	7.529780258411788
ENSG00000244165	7.889792086714648e-18	8.240874563493225
ENSG00000179456	7.889792086714648e-18	8.553511664730504
ENSG00000203761	8.73971418478161e-18	7.886617841196531
ENSG00000198380	1.0070110604237027e-17	8.89420754028475
ENSG00000170889	1.0170058310533119e-17	8.944318648588725
ENSG00000136631	1.0170058310533119e-17	8.725159412745626
ENSG00000135253	1.027098543832997e-17	8.571769863128589
ENSG00000006756	1.0372901458936398e-17	6.258393012409506
ENSG00000231327	1.1600106794567251e-17	6.034848053787127
ENSG00000172568	1.2146136033813305e-17	6.441463496450302
ENSG00000251535	1.2843379851327238e-17	2.913827437219997
ENSG00000137876	1.3228359307701115e-17	8.915978567617064
ENSG00000008226	1.3849976729186527e-17	8.620888613141727
ENSG00000102871	1.426472707450124e-17	8.81674870929995
ENSG00000121858	1.4934390389287525e-17	8.827902099996969
ENSG00000222375	1.5381181271299746e-17	5.147276682196016
ENSG00000118473	1.5945212529555002e-17	5.564526535566529
ENSG00000109685	1.610255144641652e-17	8.87549273765755
ENSG00000123989	1.6857303966604324e-17	8.936221482596823
ENSG00000143499	1.8173769902909333e-17	8.708227169878015
ENSG00000140750	1.9211560706155435e-17	8.53227639145991
ENSG00000225573	1.97844456698151e-17	7.194968150366394
ENSG00000162913	2.0912954352942166e-17	6.311006300193818
ENSG00000179820	2.1118596789419656e-17	8.548470723443716
ENSG00000234444	2.146577921167301e-17	8.45362304536219
ENSG00000166562	2.2104964132291668e-17	8.920027150613016
ENSG00000243276	2.2104964132291983e-17	7.0949821731022915
ENSG00000133872	2.2322173002290293e-17	8.93217289960087
ENSG00000040199	2.359341479017842e-17	8.802082489668702
ENSG00000126249	2.469377181496167e-17	8.086624096002902
ENSG00000078177	2.493607286527257e-17	8.837527378341429
ENSG00000264349	2.567714597942696e-17	4.662529126264943
ENSG00000136149	2.6612478138151433e-17	7.9476194593624205
ENSG00000130810	2.840003921344182e-17	7.673661647925198
ENSG00000057468	2.924262519643891e-17	6.43923519187373
ENSG00000181798	3.001227613054612e-17	7.139177216481435
ENSG00000166441	3.060260405959435e-17	8.944318648588725
ENSG00000181544	3.0902051395974607e-17	7.304405442925985
ENSG00000204262	3.0902051395974607e-17	7.8661911952142765
ENSG00000205078	3.202497699932109e-17	7.566067639138211
ENSG00000112531	3.233815748696055e-17	8.895735652637308
ENSG00000207954	3.329595043302581e-17	5.821043837893263
ENSG00000175886	3.384010100528167e-17	6.576632511617727
ENSG00000159259	3.484178122929067e-17	7.872173655144373
ENSG00000177917	3.610587003086684e-17	8.671992079736537
ENSG00000133195	3.6814343004220885e-17	8.69401755447588
ENSG00000150967	3.8897051444805024e-17	8.861818876317137
ENSG00000138172	3.927647373922873e-17	7.984018737917759
ENSG00000215086	4.1095969481341103e-17	4.714238529195495
ENSG00000267169	4.27215713110935e-17	7.512821156296516
ENSG00000198960	4.384039737934661e-17	8.510505364127596
ENSG00000221413	4.557307017690113e-17	2.154589952971366
ENSG00000172687	4.5868347503147286e-17	6.34991739140025
ENSG00000231969	4.722063250210656e-17	4.046257938202844
ENSG00000144713	4.722063250210656e-17	8.948367231584678
ENSG00000008513	5.085783372164354e-17	8.736769407671758
ENSG00000052126	5.18512838460893e-17	7.18319603485966
ENSG00000187824	5.3722600346655675e-17	8.363605718317293
ENSG00000143603	5.42444245255941e-17	8.89420754028475
ENSG00000139644	5.42444245255941e-17	8.944318648588725
ENSG00000156042	5.477125027034113e-17	8.185722513902462
ENSG00000268362	5.674650465416567e-17	6.387134710150068
ENSG00000172955	5.841477663758647e-17	6.155021493329984
ENSG00000064787	6.110654120236427e-17	8.166819876629901
ENSG00000011021	6.290122077966229e-17	8.568713638423473
ENSG00000169239	6.454009627363838e-17	8.265903972352739
ENSG00000176732	6.454009627363838e-17	6.112950406181444
ENSG00000176371	6.516547786750467e-17	8.461641061521487
ENSG00000119906	6.882391909273471e-17	8.743874215372825
ENSG00000131127	7.198834485503817e-17	8.188746324779634
ENSG00000052850	7.977048153406396e-17	4.74896947913274
ENSG00000111859	8.1842288555076e-17	8.891687069641355
ENSG00000172362	8.343090348651457e-17	3.4919405155523187
ENSG00000170899	8.343090348651635e-17	8.363737158734846
ENSG00000142279	8.423658261667812e-17	5.575419303712107
ENSG00000162878	8.587104148524556e-17	4.928721564973974
ENSG00000236204	8.809908715390733e-17	6.48632598177374
ENSG00000000460	8.894922894041648e-17	7.97855916081008
ENSG00000253483	9.574155863002713e-17	5.545134337645823
ENSG00000183023	9.759606362775952e-17	8.434143472603523
ENSG00000166428	9.853656254442758e-17	7.805411610627474
ENSG00000186468	1.0012397193344632e-16	8.915978567617064
ENSG00000177283	1.0012397193344632e-16	5.306765838316035
ENSG00000226926	1.0012397193344632e-16	4.4512989370735125
ENSG00000229278	1.0206219732156167e-16	3.799981598813633
ENSG00000182054	1.0984107544390794e-16	8.907881401625161
ENSG00000130340	1.159639082654467e-16	8.508160191058625
ENSG00000181163	1.159639082654467e-16	8.948367231584678
ENSG00000188825	1.159639082654467e-16	7.033539279922676
ENSG00000136758	1.170788308474156e-16	8.903832818629208
ENSG00000175505	1.2923726076983797e-16	7.372558604797606
ENSG00000145050	1.3173046471735448e-16	8.920027150613016
ENSG00000259331	1.3642519329872367e-16	2.013744871302744
ENSG00000163249	1.4678130941969262e-16	8.652741523047615
ENSG00000149548	1.4960808183874623e-16	7.29189677947475
ENSG00000104738	1.4960808183874623e-16	8.71400602204861
ENSG00000120519	1.5641442708926446e-16	8.624937196137678
ENSG00000257027	1.5791219748469295e-16	7.876776418021631
ENSG00000173581	1.5942411477878278e-16	8.559088360079013
ENSG00000136928	1.6667068547477818e-16	4.093693981013382
ENSG00000250148	1.6826529251768915e-16	2.4404948938812017
ENSG00000159840	1.6826529251768915e-16	8.587885045279787
ENSG00000153250	1.6987494779224147e-16	8.899784235633259
ENSG00000185483	1.8921394304099418e-16	5.697845194087336
ENSG00000198056	1.8921394304099418e-16	8.429252397553876
ENSG00000144036	1.9102111167028615e-16	8.40317833981858
ENSG00000197647	1.9284530427601992e-16	8.014507389716586
ENSG00000253986	2.01587981993676e-16	5.012214838858971
ENSG00000272717	2.01587981993676e-16	6.085760953857947
ENSG00000165195	2.01587981993676e-16	8.745402327725383
ENSG00000186056	2.01587981993676e-16	8.428462196085125
ENSG00000169241	2.0351167268448693e-16	8.840047848984822
ENSG00000175395	2.0351167268448693e-16	8.269495951119577
ENSG00000188971	2.0545346895038502e-16	8.620888613141727
ENSG00000233016	2.0545346895038502e-16	8.795513436029358
ENSG00000143653	2.1887403844302497e-16	8.385814924059137
ENSG00000131725	2.2877930052257817e-16	8.643116244703155
ENSG00000260401	2.2877930052257817e-16	7.301682414931695
ENSG00000154479	2.2877930052257817e-16	6.247358176469983
ENSG00000224032	2.391264531515566e-16	8.802082489668702
ENSG00000250978	2.5471332511195405e-16	3.5842675117731493
ENSG00000182899	2.6205036745175043e-16	8.948367231584678
ENSG00000269890	2.645420686160371e-16	6.393822250924119
ENSG00000245954	2.817610574811704e-16	7.643526470123011
ENSG00000124444	2.8623572111552586e-16	8.434574645495355
ENSG00000134339	2.88954085608247e-16	4.4028586027661305
ENSG00000267193	2.916979090395711e-16	3.715066830191224
ENSG00000239815	3.3713358964364344e-16	6.201355698886286
ENSG00000086598	3.371335896436482e-16	8.936221482596823
ENSG00000180660	3.489934858101106e-16	6.881479134803561
ENSG00000088881	3.5229879715562824e-16	6.255069754832738
ENSG00000158710	3.55634977535026e-16	8.907881401625161
ENSG00000136383	3.5900231106054134e-16	7.857408408923513
ENSG00000101577	3.658315868982579e-16	8.549463081734553
ENSG00000117242	3.658315868982579e-16	7.922773781505402
ENSG00000260144	3.8226877653697135e-16	6.026410565343526
ENSG00000110002	3.8226877653697953e-16	8.722638942102233
ENSG00000137309	3.85884669513196e-16	8.861818876317137
ENSG00000105341	3.9198625704971747e-16	8.71805460504456
ENSG00000119979	3.9569277581079007e-16	8.63654719106381
ENSG00000100246	3.9569277581079007e-16	8.086061482693518
ENSG00000120805	4.032098070069221e-16	8.8714441546616
ENSG00000218426	4.032098070069221e-16	8.402563435924252
ENSG00000083845	4.0702095737387103e-16	8.944318648588725
ENSG00000091428	4.213015585622925e-16	8.78489579939406
ENSG00000008283	4.3335227319055983e-16	8.849673127329284
ENSG00000102054	4.3744422395800896e-16	8.882061791296895
ENSG00000152409	4.527766585664633e-16	8.906353289272603
ENSG00000177731	4.570494131067825e-16	8.910401872268555
ENSG00000169021	4.613619237119577e-16	8.849673127329284
ENSG00000176928	4.613619237119577e-16	7.602165304044429
ENSG00000272129	4.911552404056062e-16	6.155626185806017
ENSG00000160791	5.083420954371174e-16	7.296583640425706
ENSG00000144354	5.179653109125199e-16	5.439604162732361
ENSG00000156313	5.179653109125199e-16	8.291319269036835
ENSG00000049768	5.41123593255365e-16	5.014339261378049
ENSG00000255046	5.923904610887869e-16	4.872990361394144
ENSG00000124222	6.035806156391968e-16	8.87549273765755
ENSG00000081721	6.188256078512544e-16	8.746394686016219
ENSG00000269696	6.464231708171698e-16	4.210432133186625
ENSG00000175806	6.773391440532331e-16	8.386904858002167
ENSG00000160062	6.944191300262154e-16	7.666190829156553
ENSG00000198890	7.009330119627247e-16	8.214343901528814
ENSG00000124795	7.075071298550322e-16	8.209636557481664
ENSG00000156976	7.075071298550322e-16	8.944318648588725
ENSG00000236772	7.141420324850265e-16	4.388713571095212
ENSG00000232070	7.20838273556971e-16	5.259764476562156
ENSG00000196154	7.529149798801056e-16	8.735039138497116
ENSG00000185666	7.529149798801056e-16	3.8314662016842282
ENSG00000166946	7.647086871232202e-16	8.891687069641355
ENSG00000115758	7.863981001679956e-16	8.928124316604919
ENSG00000183386	7.937618146492641e-16	6.635980337085491
ENSG00000197565	8.137323733872039e-16	7.9380876530272895
ENSG00000271192	8.162632655000316e-16	5.517858367261845
ENSG00000230979	8.525213422405293e-16	7.071039354116587
ENSG00000228748	8.604950921860522e-16	4.955805999661809
ENSG00000139219	8.903662420636108e-16	4.686113590414886
ENSG00000235280	8.986888247159432e-16	5.688415870631056
ENSG00000161031	9.155647363413339e-16	5.139473414484933
ENSG00000158458	9.473192106568637e-16	8.426529770088397
ENSG00000242247	9.831993751501467e-16	8.886110374292846
ENSG00000204396	1.0172645973922543e-15	8.716526492692003
ENSG00000101868	1.0267553234269482e-15	8.57528269206282
ENSG00000214711	1.0623073822594447e-15	6.221952839798095
ENSG00000094804	1.102476171339258e-15	8.637539549354646
ENSG00000116957	1.1196517288537976e-15	8.627457666781071
ENSG00000205138	1.1196517288538135e-15	8.498816219368857
ENSG00000105063	1.140610846606594e-15	8.903832818629208
ENSG00000180098	1.140610846606594e-15	8.576810804415375
ENSG00000164258	1.140610846606594e-15	8.770686183991927
ENSG00000149823	1.2021181302331021e-15	8.902304706276652
ENSG00000215301	1.2133067305145134e-15	8.944318648588725
ENSG00000118197	1.2133067305145134e-15	8.747922798368778
ENSG00000185686	1.2474920721983101e-15	7.482112170215074
ENSG00000120256	1.2474920721983101e-15	8.307259153613611
ENSG00000158555	1.2786749730876456e-15	8.430578353084348
ENSG00000247982	1.3025651697750199e-15	8.154124051403603
ENSG00000100994	1.3025651697750199e-15	8.887638486645404
ENSG00000176834	1.3025651697750199e-15	7.013971210249587
ENSG00000173153	1.3228093299908956e-15	8.826909741706134
ENSG00000205771	1.4243806619421852e-15	6.587564937601206
ENSG00000260219	1.473466961107558e-15	6.619179415847071
ENSG00000111602	1.5670231660677116e-15	8.788408628328291
ENSG00000259026	1.5670231660677116e-15	4.5414666900891
ENSG00000169116	1.6511312398689357e-15	8.920027150613016
ENSG00000157680	1.6664289207811507e-15	8.442926258894287
ENSG00000187741	1.772044133939424e-15	8.559088360079013
ENSG00000112812	1.9310684094168708e-15	8.766637600995978
ENSG00000246334	1.966932445295e-15	7.83802085723676
ENSG00000101997	1.966932445295028e-15	8.588499949174116
ENSG00000235065	1.9851098256521147e-15	7.817496635602311
ENSG00000120093	1.9851098256521147e-15	7.272960086442842
ENSG00000158716	1.9851098256521147e-15	8.44218834801048
ENSG00000068308	2.0034527385867077e-15	8.85120123968184
ENSG00000249348	2.0721504398220033e-15	7.663284470688575
ENSG00000144460	2.149742365296649e-15	6.319992473191027
ENSG00000104936	2.342099275419868e-15	8.534261108041582
ENSG00000008853	2.3420992754199013e-15	8.635019078711252
ENSG00000147400	2.3636887572522e-15	8.662366801392077
ENSG00000172661	2.5592021352206585e-15	8.663894913744633
ENSG00000171189	2.5592021352206585e-15	5.727664567591145
ENSG00000261786	2.6709924862551988e-15	8.744866573663662
ENSG00000212978	2.6955663923148646e-15	8.156056477400332
ENSG00000157978	2.6955663923148646e-15	8.85624218096863
ENSG00000100206	2.720363054063928e-15	6.304035138761557
ENSG00000144026	2.720363054063928e-15	8.681081604019276
ENSG00000166025	2.7453844596323005e-15	6.787102681338768
ENSG00000206561	2.787591688199255e-15	8.246249102019648
ENSG00000179085	2.8651820377747596e-15	8.736769407671758
ENSG00000230565	2.93593526902811e-15	6.840408816747628
ENSG00000170915	2.9629092318766658e-15	6.92973962323792
ENSG00000142409	3.0175918197828265e-15	8.681617358080997
ENSG00000101057	3.0453048158647993e-15	8.711485551405216
ENSG00000137478	3.0920514613673105e-15	8.907881401625161
ENSG00000170890	3.2662684768968697e-15	3.8407829341321573
ENSG00000143498	3.2662684768968697e-15	8.24472098966709
ENSG00000174989	3.377458766411847e-15	8.78489579939406
ENSG00000224858	3.377458766411847e-15	5.626973140469351
ENSG00000140367	3.408425233387203e-15	8.87549273765755
ENSG00000176208	3.4711997725254563e-15	8.267817972529878
ENSG00000251192	3.622137686077691e-15	7.857610565745597
ENSG00000173208	3.655313190207026e-15	8.738833274086039
ENSG00000170989	3.722564878269803e-15	6.680436220918738
ENSG00000026103	3.814133374264934e-15	7.798579676153027
ENSG00000259959	3.849040674908901e-15	8.288263044331721
ENSG00000144426	3.849040674908901e-15	8.497744711245414
ENSG00000118816	3.919802223890234e-15	8.936221482596823
ENSG00000147036	4.016148088674888e-15	5.427575638248836
ENSG00000166200	4.08993502757564e-15	8.878013208300944
ENSG00000271420	4.127327740163604e-15	2.5157054815403392
ENSG00000232940	4.16505721946701e-15	6.241028487620595
ENSG00000262468	4.16505721946701e-15	8.000480054379535
ENSG00000173221	4.267338367866586e-15	8.93217289960087
ENSG00000115875	4.345669359228273e-15	8.924075733608968
ENSG00000104979	4.345669359228334e-15	8.855249822677791
ENSG00000259560	4.42541651163808e-15	5.700129759619024
ENSG00000188153	4.575381642821188e-15	8.113075744889567
ENSG00000126768	4.617142872755913e-15	8.749450910721334
ENSG00000196668	4.659279567359569e-15	7.380760686127766
ENSG00000229914	4.6592795673596355e-15	6.529113851921898
ENSG00000135324	4.817047101489243e-15	3.1372931542408837
ENSG00000167186	4.8609803703979246e-15	8.300742390559211
ENSG00000143870	4.8609803703979246e-15	8.915978567617064
ENSG00000213609	4.905308320049944e-15	6.53594821938265
ENSG00000121406	5.071277577921061e-15	8.239680048380304
ENSG00000171469	5.164125307678514e-15	8.767173355057698
ENSG00000149256	5.387332008154819e-15	7.942718609677663
ENSG00000130811	5.485876661012564e-15	8.898256123280701
ENSG00000133640	5.5358127360013025e-15	3.7481171994478046
ENSG00000089220	5.5358127360013025e-15	8.924075733608968
ENSG00000149346	5.586196521246297e-15	7.2484941777840355
ENSG00000189233	5.688323060151125e-15	8.821333046357623
ENSG00000174514	5.8803540434391474e-15	6.980979838608641
ENSG00000160570	5.933825201370169e-15	8.829430212349527
ENSG00000082512	5.987775249852628e-15	8.59506900281346
ENSG00000100997	6.189757882895825e-15	8.797041548381916
ENSG00000246089	6.245999163850499e-15	7.952458243827123
ENSG00000237991	6.4565570406263925e-15	6.518028670931224
ENSG00000174748	6.574337826420463e-15	8.944318648588725
ENSG00000101443	6.634019310948006e-15	5.687033760394515
ENSG00000143443	6.9196644313354824e-15	8.279173520048982
ENSG00000272476	6.9824323178284605e-15	7.250114311208506
ENSG00000147536	7.109655227722484e-15	7.3975699220059
ENSG00000198860	7.282843423209066e-15	8.802618243730425
ENSG00000173406	7.34885468876964e-15	6.124080773558735
ENSG00000101888	7.804240579403657e-15	8.584907970407277
ENSG00000236841	7.804240579403657e-15	3.6060038539613735
ENSG00000160753	7.874903823094354e-15	8.542894028095207
ENSG00000124198	7.874903823094354e-15	8.918499038260457
ENSG00000211448	8.018126100625243e-15	7.605122598228997
ENSG00000169857	8.287394260901669e-15	8.742881857081988
ENSG00000116497	8.36236393293887e-15	8.840047848984822
ENSG00000143882	8.36236393293887e-15	8.072871084829885
ENSG00000179057	8.36236393293899e-15	6.163002674023643
ENSG00000110700	8.36236393293899e-15	8.944318648588725
ENSG00000185567	8.514312710596705e-15	5.019602083649149
ENSG00000095002	9.040712820851028e-15	8.613045894556853
ENSG00000204131	9.428134380463507e-15	6.2988183486079725
ENSG00000153048	9.59913532026275e-15	8.529474614161824
ENSG00000078725	9.685777567148952e-15	4.2605976259939995
ENSG00000164620	9.920606656891972e-15	8.497367256848905
ENSG00000120860	1.0010105571439363e-14	8.677033021023325
ENSG00000170540	1.0191495490589646e-14	8.806666826726374
ENSG00000109705	1.0252675141380977e-14	6.407583738673379
ENSG00000069493	1.0283400453712668e-14	8.457390321703452
ENSG00000184925	1.0627421709496033e-14	7.649050874886575
ENSG00000171735	1.0627421709496033e-14	8.472540004811474
ENSG00000163754	1.1383775897257719e-14	8.859298405673744
ENSG00000144895	1.1764010476745877e-14	8.895735652637308
ENSG00000110080	1.1976654332557482e-14	7.682672022375329
ENSG00000124785	1.2084391139410237e-14	7.234267750237075
ENSG00000135677	1.2084391139410409e-14	8.863346988669695
ENSG00000178922	1.2193082168274755e-14	8.641385975528515
ENSG00000111450	1.25999149872968e-14	8.566649772009194
ENSG00000142408	1.305898439832176e-14	3.7502788032834533
ENSG00000176393	1.3255088648900635e-14	8.731728466384972
ENSG00000244038	1.3374140079004857e-14	8.936221482596823
ENSG00000170906	1.3374140079004857e-14	8.797041548381916
ENSG00000047230	1.3615410326429886e-14	8.413260222392156
ENSG00000134986	1.394378187214085e-14	7.918541467506954
ENSG00000213096	1.394378187214085e-14	7.977124404054889
ENSG00000160783	1.432252657043822e-14	8.365669584731574
ENSG00000258422	1.4451011889596908e-14	4.48435923985999
ENSG00000140563	1.4667680659646026e-14	8.898256123280701
ENSG00000186272	1.479921397765561e-14	8.258930605069224
ENSG00000240298	1.479921397765561e-14	5.6536466486006
ENSG00000250565	1.584696897022992e-14	8.451225581708275
ENSG00000143258	1.613209846555641e-14	8.772214296344485
ENSG00000089177	1.627655142579314e-14	8.40867588533448
ENSG00000146904	1.6668014747435223e-14	5.363130089624407
ENSG00000221968	1.6817190993217183e-14	8.672984438027374
ENSG00000179299	1.6967681565388712e-14	7.36964189237981
ENSG00000227372	1.711949785511911e-14	8.689178770011178
ENSG00000144671	1.8936383589602205e-14	4.62099890676688
ENSG00000137054	1.8936383589602205e-14	8.763124772061747
ENSG00000101940	1.9105526041584182e-14	8.766637600995978
ENSG00000168556	2.0092472349707567e-14	8.45308729130047
ENSG00000134109	2.1129571065860525e-14	8.936221482596823
ENSG00000170209	2.1317981399711897e-14	7.970866308462347
ENSG00000163482	2.1508045431294645e-14	8.734784691090086
ENSG00000107187	2.1508045431294645e-14	4.7750831089862675
ENSG00000225855	2.1699777436844346e-14	8.240417959264109
ENSG00000138814	2.2219327202782543e-14	8.829430212349527
ENSG00000272156	2.2219327202782543e-14	5.6983274429626425
ENSG00000049769	2.2617007455949166e-14	7.989887849081523
ENSG00000135953	2.2617007455949166e-14	8.682609716371832
ENSG00000155254	2.2617007455949166e-14	8.283523286456628
ENSG00000242615	2.2818466879951866e-14	5.4685763325428836
ENSG00000165804	2.3433503964717222e-14	8.257036481649088
ENSG00000215595	2.4207410850457346e-14	6.227258356014628
ENSG00000261231	2.4422807383897804e-14	6.069645921216756
ENSG00000234771	2.522885800504684e-14	8.71301366375777
ENSG00000213513	2.5453197871509875e-14	4.0902710814376295
ENSG00000137575	2.5453197871509875e-14	8.835006907698036
ENSG00000260855	2.5453197871509875e-14	4.261607351243547
ENSG00000132824	2.5907784782430744e-14	8.882061791296895
ENSG00000162836	2.5907784782430744e-14	8.67397679631821
ENSG00000164741	2.5907784782430744e-14	8.131079693294128
ENSG00000104921	2.6999797312936224e-14	8.087317055987825
ENSG00000086730	2.6999797312936224e-14	8.80918729736977
ENSG00000148730	2.7239628968252356e-14	8.865867459313089
ENSG00000176978	2.7239628968252744e-14	8.936221482596823
ENSG00000102265	2.7481557327014773e-14	8.860290763964581
ENSG00000153446	2.838685940384351e-14	3.7691954393152507
ENSG00000184164	2.863881320609611e-14	8.911929984621112
ENSG00000206077	2.9407955730813295e-14	7.9101051496951325
ENSG00000186187	2.9844005518972544e-14	7.488510115732171
ENSG00000126217	3.064499007179509e-14	7.633686351764949
ENSG00000124143	3.064499007179531e-14	4.994632376763797
ENSG00000149679	3.0916658280144246e-14	8.444120774007208
ENSG00000183955	3.137471565216031e-14	8.726151771036463
ENSG00000183617	3.221611230792091e-14	8.773742408697043
ENSG00000205339	3.250148299102146e-14	8.911929984621112
ENSG00000147251	3.2982639458581795e-14	8.752963739655565
ENSG00000170049	3.3079708669582e-14	6.468199582838037
ENSG00000169189	3.416620414223881e-14	8.688722165782064
ENSG00000165689	3.6232366023282463e-14	8.845624544333333
ENSG00000259436	3.6232366023282463e-14	8.110046242677251
ENSG00000189362	3.655271588555421e-14	8.582387499763884
ENSG00000167779	3.655271588555421e-14	5.80133302074321
ENSG00000222020	3.720180113671301e-14	7.295347238729177
ENSG00000118162	3.8084922759078804e-14	8.363605718317295
ENSG00000148824	3.8421385449347054e-14	8.091208433060574
ENSG00000168807	3.8421385449347054e-14	8.323049171953247
ENSG00000116990	3.8421385449347325e-14	7.510497287894926
ENSG00000043039	3.9332987418895396e-14	6.767953444631216
ENSG00000204852	4.0383998172606086e-14	8.709957439052657
ENSG00000123570	4.074043952327563e-14	6.927297939793249
ENSG00000150938	4.074043952327563e-14	7.77471546518269
ENSG00000142765	4.074043952327563e-14	8.895735652637308
ENSG00000249353	4.1099976601475265e-14	7.798482100500831
ENSG00000100316	4.244519449736836e-14	8.948367231584678
ENSG00000114023	4.2819531443961076e-14	8.756555718422403
ENSG00000012174	4.281953144396199e-14	8.675048304441653
ENSG00000101849	4.281953144396199e-14	8.792992965385965
ENSG00000040341	4.319711688123006e-14	8.72363130039307
ENSG00000270681	4.319711688123006e-14	7.198222428250728
ENSG00000162607	4.460983988287431e-14	8.791464853033405
ENSG00000148343	4.5002955192254644e-14	8.835006907698036
ENSG00000076258	4.5002955192254644e-14	7.9645517022300325
ENSG00000229727	4.5002955192254644e-14	5.31324875251884
ENSG00000255438	4.5799440830321305e-14	6.369052348860237
ENSG00000166483	4.620286951917597e-14	8.466427555401244
ENSG00000260027	4.660979476891232e-14	7.020452082914314
ENSG00000053501	4.7295854689732574e-14	8.695291219421408
ENSG00000107864	4.813225322561918e-14	8.559088360079013
ENSG00000104765	4.813225322561918e-14	8.817284463361672
ENSG00000178026	4.855589376027414e-14	7.259681627975781
ENSG00000166224	4.898320302154785e-14	8.652741523047615
ENSG00000144567	4.898320302154785e-14	8.863346988669695
ENSG00000268061	5.0140868750081383e-14	7.550499320209296
ENSG00000122882	5.1026746459510894e-14	8.738833274086039
ENSG00000147044	5.147544289773108e-14	8.670920571613093
ENSG00000101400	5.1928021292796714e-14	8.415859842868155
ENSG00000267166	5.1928021292796714e-14	7.086242692043626
ENSG00000260352	5.315412743821638e-14	5.051671993472358
ENSG00000273382	5.4092359499010246e-14	6.186998342336039
ENSG00000231193	5.4092359499010246e-14	4.84664997244736
ENSG00000183943	5.4092359499010246e-14	8.405163056400253
ENSG00000169242	5.504688280104936e-14	6.525543978369297
ENSG00000246523	5.504688280104936e-14	4.658335673731606
ENSG00000232453	5.585496403993416e-14	6.514952685881068
ENSG00000198081	5.634540370805712e-14	8.54136591574265
ENSG00000174255	5.6840080120145225e-14	3.9302167976983906
ENSG00000257543	5.784228739230466e-14	5.888916557775604
ENSG00000270110	5.784228739230466e-14	5.444465322913222
ENSG00000269988	6.077725889823204e-14	5.11631044852974
ENSG00000074695	6.077725889823204e-14	8.936221482596823
ENSG00000189143	6.077725889823204e-14	5.626934704076588
ENSG00000119969	6.131019344436608e-14	8.312097938078313
ENSG00000224596	6.238989365423616e-14	4.009699434108371
ENSG00000187098	6.275393433387389e-14	7.7762687911161255
ENSG00000196659	6.385864239576951e-14	8.073002525247434
ENSG00000262089	6.768099353637502e-14	5.7346319259956875
ENSG00000143761	6.827343334433866e-14	8.936221482596823
ENSG00000072778	7.110630771122952e-14	8.940270065592774
ENSG00000155970	7.131302434868894e-14	5.26994361675562
ENSG00000139641	7.172823295928069e-14	8.903832818629208
ENSG00000114942	7.235550921626807e-14	8.948367231584678
ENSG00000115966	7.235550921626807e-14	8.819804934005067
ENSG00000261438	7.235550921626807e-14	3.4630076863583805
ENSG00000141401	7.362629614277269e-14	8.28653277515708
ENSG00000131153	7.362629614277269e-14	7.976372287406322
ENSG00000224738	7.470203837498488e-14	4.876891233964202
ENSG00000260660	7.535489045157967e-14	6.385670821490602
ENSG00000255121	7.667747940267257e-14	7.277698389645141
ENSG00000241852	7.667747940267257e-14	7.656330645993697
ENSG00000135473	7.667747940267257e-14	8.891687069641355
ENSG00000100678	7.667747940267312e-14	7.342207968696598
ENSG00000120798	7.734731151644915e-14	8.709755282230573
ENSG00000159403	7.734731151645025e-14	8.681617358080999
ENSG00000228205	7.985297859125795e-14	7.401290128174128
ENSG00000198856	8.055009060880295e-14	8.895735652637308
ENSG00000164142	8.196232390287773e-14	7.78461883716568
ENSG00000003096	8.196232390287773e-14	4.613033871978394
ENSG00000204673	8.461496138514907e-14	8.76564524270514
ENSG00000250493	8.461496138514907e-14	5.856318407067514
ENSG00000104626	8.535294841654652e-14	8.367733451145853
ENSG00000165168	8.609726652033717e-14	8.890158957288799
ENSG00000107959	8.684796907552651e-14	8.865867459313089
ENSG00000166411	8.888146614734696e-14	8.797041548381916
ENSG00000197603	8.888146614734696e-14	8.651749164756781
ENSG00000142039	9.043725775683513e-14	8.75250713542645
ENSG00000150873	9.043725775683578e-14	3.33458791004315
ENSG00000134779	9.362964001316204e-14	8.680545849957555
ENSG00000233379	9.581921423506755e-14	5.170203331158731
ENSG00000132640	9.749437551206151e-14	8.86991604230904
ENSG00000136710	9.74943755120629e-14	8.657782464334405
ENSG00000169255	9.74943755120629e-14	6.48639551842727
ENSG00000047346	1.0064065559337509e-13	8.936221482596823
ENSG00000151229	1.0239868662354272e-13	8.493775278082067
ENSG00000257221	1.041869172860289e-13	7.843429260528541
ENSG00000203666	1.0509251643758175e-13	8.360092889383067
ENSG00000226779	1.0570054615088045e-13	4.240586765933556
ENSG00000101439	1.0754547274199703e-13	8.89420754028475
ENSG00000249167	1.139269421458372e-13	3.5254553298441245
ENSG00000130779	1.1591299407350165e-13	8.8714441546616
ENSG00000185100	1.1793309052062913e-13	6.80375706393883
ENSG00000251680	1.1861412027853593e-13	4.217050178835989
ENSG00000108828	1.1964292381986952e-13	8.798569660734474
ENSG00000176894	1.2068050293683444e-13	6.2478625345933665
ENSG00000063660	1.2172693118156865e-13	7.386129335905542
ENSG00000224616	1.2564074895873762e-13	6.177767412268712
ENSG00000271344	1.2672946356936285e-13	7.0540921459105705
ENSG00000254369	1.2672946356936285e-13	4.918533401975189
ENSG00000165912	1.2893480296669696e-13	8.017112564772866
ENSG00000155903	1.289348029666988e-13	8.835006907698036
ENSG00000115286	1.289348029666988e-13	8.798033906672751
ENSG00000117090	1.289348029666988e-13	8.887638486645404
ENSG00000100373	1.32313762310266e-13	3.97204512970389
ENSG00000170502	1.3307638772404572e-13	8.732518667853721
ENSG00000107104	1.3307638772404572e-13	8.924075733608968
ENSG00000143575	1.3307638772404572e-13	8.903832818629208
ENSG00000204390	1.3307638772404572e-13	7.249307134857584
ENSG00000239183	1.3422843851318412e-13	5.979687723137725
ENSG00000232519	1.3774376515654209e-13	4.3017064194934145
ENSG00000249948	1.4094440917801095e-13	8.615566365200246
ENSG00000162869	1.4094440917801196e-13	8.695291219421408
ENSG00000242712	1.421634132977479e-13	5.238257185960585
ENSG00000223722	1.421634132977479e-13	4.95474580761342
ENSG00000180592	1.4216341329774991e-13	4.982617104088541
ENSG00000181191	1.4588297703298382e-13	8.628985779133629
ENSG00000055070	1.4714397320645053e-13	8.748458552430499
ENSG00000187243	1.5055927299064998e-13	4.1231961452846875
ENSG00000167992	1.5317179427108796e-13	7.209375818947746
ENSG00000237212	1.5449472205660391e-13	5.417673851310982
ENSG00000271522	1.594422955604634e-13	3.7176136252766607
ENSG00000142327	1.6081846191619364e-13	8.863346988669695
ENSG00000226086	1.6081846191619364e-13	5.458758363104475
ENSG00000156535	1.6739657913955993e-13	6.904800020337175
ENSG00000162139	1.6884022824888476e-13	8.814228238656558
ENSG00000213523	1.6884022824888476e-13	8.787416270037454
ENSG00000087008	1.702961190233394e-13	8.3610852476739
ENSG00000114270	1.7029611902334182e-13	8.359021381259621
ENSG00000233217	1.7176435344030087e-13	4.001719848344781
ENSG00000110092	1.7776279640204173e-13	8.819804934005067
ENSG00000187479	1.7878236803944277e-13	8.27914110622104
ENSG00000232860	1.7878236803944277e-13	6.940266450198375
ENSG00000111276	1.7878236803944277e-13	8.891687069641355
ENSG00000116668	1.8032251662737316e-13	8.73325657873753
ENSG00000152582	1.8187571033902915e-13	8.797041548381916
ENSG00000126267	1.8187571033902915e-13	8.880533678944337
ENSG00000134955	1.8187571033903044e-13	7.846522336872833
ENSG00000160789	1.87684125906527e-13	8.920027150613016
ENSG00000237434	1.8929964643739362e-13	4.280227426277464
ENSG00000181444	1.9257181725859143e-13	7.954907998065982
ENSG00000185615	1.9758461674072535e-13	5.474485931039609
ENSG00000162409	2.0740576561575483e-13	3.2478042024774316
ENSG00000198157	2.103846046208703e-13	8.297098121207432
ENSG00000236854	2.1219205835954172e-13	3.589208659110132
ENSG00000147485	2.1401477818928928e-13	7.2598967954761715
ENSG00000070886	2.2272640496733213e-13	5.804833292263602
ENSG00000105339	2.2272640496733213e-13	8.93217289960087
ENSG00000244398	2.285098806277121e-13	8.36314911408818
ENSG00000105287	2.3178646318450513e-13	8.920027150613016
ENSG00000188613	2.3377453976671607e-13	8.133515125356267
ENSG00000101194	2.3780112188276936e-13	8.906353289272603
ENSG00000074054	2.4189587378813926e-13	8.81323588036572
ENSG00000239268	2.453610583042353e-13	4.593273854505752
ENSG00000248544	2.4958374509867156e-13	6.342699323784213
ENSG00000147475	2.5172180074921025e-13	8.777790991692996
ENSG00000256917	2.5172180074921207e-13	5.3208919769684755
ENSG00000126733	2.538778611226167e-13	3.805310393755338
ENSG00000196372	2.560520751306011e-13	7.36575609727728
ENSG00000237214	2.641819467610867e-13	6.934286746022533
ENSG00000204682	2.641819467610867e-13	3.780595489219136
ENSG00000159788	2.6644288243988484e-13	8.249964087775963
ENSG00000143862	2.6872283869587245e-13	8.689178770011178
ENSG00000258847	2.687228386958782e-13	3.9071845305907753
ENSG00000227630	2.7102197268047e-13	2.8141693675061914
ENSG00000073150	2.7102197268047e-13	6.139235502423921
ENSG00000124357	2.733404428189741e-13	8.863346988669695
ENSG00000147324	2.772479633113323e-13	7.4061672152154205
ENSG00000032389	2.8442036475588806e-13	8.635019078711252
ENSG00000158828	2.8442036475588806e-13	8.509969610065873
ENSG00000177888	2.909487627936373e-13	8.678561133375881
ENSG00000119403	2.9343470305579237e-13	8.61783238843661
ENSG00000175279	2.9594152141174207e-13	7.118524433277227
ENSG00000182196	2.984693900574988e-13	6.26582508553243
ENSG00000189157	3.010184825823551e-13	6.209289503852075
ENSG00000198088	3.035889739799688e-13	8.27227086917
ENSG00000169567	3.1054958052440764e-13	8.92254762125641
ENSG00000102007	3.1320005461948525e-13	8.883589903649453
ENSG00000100221	3.1587276312245217e-13	8.815756351009115
ENSG00000227373	3.185678891977795e-13	5.455115190221806
ENSG00000267401	3.185678891977795e-13	4.887408081218038
ENSG00000248757	3.231100849966189e-13	3.7082242381736474
ENSG00000083067	3.286448129921674e-13	6.7076417232832
ENSG00000177576	3.314470200566052e-13	6.336965920996329
ENSG00000101199	3.314470200566052e-13	8.915978567617064
ENSG00000269946	3.371220788752304e-13	4.906678741198755
ENSG00000198342	3.371220788752304e-13	7.461665399116759
ENSG00000150867	3.3712207887523516e-13	8.817284463361672
ENSG00000247011	3.399953187029462e-13	2.709809885377434
ENSG00000197256	3.399953187029462e-13	8.53306659292866
ENSG00000101294	3.428926268044516e-13	8.93217289960087
ENSG00000203930	3.428926268044516e-13	3.7251208021075906
ENSG00000134138	3.4483763450139745e-13	6.91484324128933
ENSG00000150625	3.477754971233605e-13	6.387914849465291
ENSG00000241324	3.477754971233605e-13	6.864205652698515
ENSG00000068784	3.47775497123363e-13	8.681081604019276
ENSG00000187123	3.5673749423338364e-13	5.284115238285165
ENSG00000100360	3.5673749423338364e-13	8.72416705445479
ENSG00000116857	3.679997644052857e-13	8.788408628328291
ENSG00000147799	3.7113147358656835e-13	7.5422710479682085
ENSG00000172379	3.774736853103225e-13	8.42848483527796
ENSG00000132704	3.80684619791362e-13	8.890158957288799
ENSG00000164932	3.8392239754573005e-13	8.667943496740586
ENSG00000259420	3.860959377163843e-13	3.6455952812705235
ENSG00000140876	3.8937894478445676e-13	5.8968589728251395
ENSG00000171119	3.960274884300895e-13	5.8175574314011875
ENSG00000162755	4.119777389278357e-13	7.870748673024288
ENSG00000177383	4.1900530945798677e-13	8.810715409722327
ENSG00000273301	4.225631454759194e-13	6.284842631332946
ENSG00000249453	4.3956287656074036e-13	5.597701639459155
ENSG00000248319	4.3956287656074036e-13	2.8909681363235205
ENSG00000137070	4.4329219370891847e-13	8.596061361104297
ENSG00000106571	4.572343132131693e-13	7.224403579843316
ENSG00000162814	4.650198292916168e-13	4.451900925536953
ENSG00000170832	4.650198292916168e-13	8.532732995689026
ENSG00000100092	4.650198292916168e-13	8.416773051326386
ENSG00000260359	4.716071659362223e-13	8.833478795345478
ENSG00000146263	4.919243275662769e-13	8.534796862103304
ENSG00000231007	4.919243275662769e-13	6.207400699493224
ENSG00000207146	4.960897868233283e-13	3.846807732851596
ENSG00000184258	4.960897868233319e-13	4.11728288675577
ENSG00000255516	5.002899052098255e-13	3.3502155064340418
ENSG00000137747	5.045249658349381e-13	5.642188706490893
ENSG00000116918	5.073678927728708e-13	8.71247790969605
ENSG00000171443	5.116618257615107e-13	8.436023608015304
ENSG00000153162	5.159914670821972e-13	8.920027150613016
ENSG00000143768	5.159914670822046e-13	6.781266965298447
ENSG00000205659	5.247590431013712e-13	8.654269635400174
ENSG00000131187	5.247590431013787e-13	8.078035033106149
ENSG00000237316	5.412147958878346e-13	2.4668450428170186
ENSG00000156222	5.457900561962002e-13	3.5743415290888025
ENSG00000147852	5.504033202933492e-13	7.009559371940309
ENSG00000130433	5.550548980578592e-13	5.882129636884514
ENSG00000239559	5.550548980578671e-13	7.205228209362185
ENSG00000089248	5.597451018460057e-13	8.924075733608968
ENSG00000078098	5.597451018460136e-13	6.055147337251527
ENSG00000230067	5.77278098196853e-13	4.793365134364577
ENSG00000198873	5.77278098196853e-13	8.79047249474257
ENSG00000117362	5.77278098196853e-13	8.8795413206535
ENSG00000118985	5.77278098196853e-13	8.936221482596823
ENSG00000069329	5.821527607059543e-13	8.859298405673744
ENSG00000140577	5.821527607059543e-13	8.7939853236768
ENSG00000103174	5.821527607059543e-13	8.505921027069922
ENSG00000242732	5.87067867003329e-13	7.8796207112695535
ENSG00000233220	5.87067867003329e-13	5.113187293693966
ENSG00000118307	5.87067867003329e-13	5.599374554332617
ENSG00000115266	5.920237464662818e-13	7.964401835992893
ENSG00000008086	6.054412938160691e-13	7.997194813604673
ENSG00000254966	6.105495356208809e-13	5.047600995638624
ENSG00000154227	6.157001227977768e-13	5.181008456533763
ENSG00000139116	6.208933999036413e-13	8.75250713542645
ENSG00000138674	6.208933999036413e-13	8.920027150613016
ENSG00000079616	6.349534951992409e-13	8.791464853033405
ENSG00000256287	6.349534951992498e-13	3.2922661495026486
ENSG00000244313	6.403062945766456e-13	8.552519306439667
ENSG00000180182	6.457034285113418e-13	8.795513436029358
ENSG00000162373	6.457034285113418e-13	6.525301726127483
ENSG00000106948	6.677425614709605e-13	8.839055490693989
ENSG00000273388	6.714869227577834e-13	3.932880490362166
ENSG00000213293	6.828442271788516e-13	3.8136172692755195
ENSG00000184939	6.885934478306879e-13	8.519594888410335
ENSG00000101412	7.002349411792485e-13	8.587964195112393
ENSG00000166682	7.160582036376951e-13	7.159504835874079
ENSG00000106004	7.220820591664637e-13	6.798467502118788
ENSG00000259768	7.699490408880822e-13	5.182220928471993
ENSG00000237595	7.699490408880822e-13	6.380821977977037
ENSG00000013016	7.699490408880822e-13	8.653733881338454
ENSG00000135116	7.764180139089483e-13	5.957809072605563
ENSG00000162840	7.873184987087636e-13	4.666298173730933
ENSG00000197180	7.873184987087803e-13	6.827982065564832
ENSG00000076685	7.895165694856295e-13	8.71247790969605
ENSG00000116584	7.93930814102496e-13	8.920027150613016
ENSG00000196867	8.0731954645886e-13	5.682819876948641
ENSG00000227986	8.0731954645886e-13	5.7093331939245475
ENSG00000230629	8.394285766011764e-13	7.631150254127995
ENSG00000164122	8.464705926146173e-13	5.9720622494876805
ENSG00000187446	8.464705926146173e-13	8.8714441546616
ENSG00000226851	8.535706392277854e-13	6.08613195694494
ENSG00000145425	8.535706392277854e-13	8.944318648588725
ENSG00000272970	8.679467051254816e-13	4.401171699442188
ENSG00000196182	8.679467051254816e-13	8.84715265668589
ENSG00000166913	8.752236741755236e-13	8.907881401625161
ENSG00000117593	8.874853731467344e-13	8.69582697348313
ENSG00000163519	8.949232342444177e-13	8.093204395557668
ENSG00000254650	8.949232342444177e-13	5.652860685139682
ENSG00000219626	9.024223256532359e-13	7.730587823847475
ENSG00000261435	9.099831420144352e-13	5.03552868830792
ENSG00000139187	9.099831420144352e-13	6.285313499456538
ENSG00000115977	9.099831420144352e-13	8.219920596877323
ENSG00000101052	9.099831420144352e-13	8.507246982600396
ENSG00000104205	9.176061818860352e-13	8.439413429960057
ENSG00000114698	9.252919477733347e-13	5.928973572548916
ENSG00000145287	9.382423261783474e-13	8.833478795345478
ENSG00000125755	9.46097848482295e-13	8.895735652637308
ENSG00000139239	9.46097848482295e-13	8.160561664625396
ENSG00000157870	9.7005412167079e-13	8.405163056400253
ENSG00000186275	9.781711997167964e-13	8.182797729614899
ENSG00000145626	9.836196147395808e-13	3.6759750894020073
ENSG00000103160	9.91848179772837e-13	8.598379674925605
ENSG00000094975	1.0001443568780643e-12	8.883589903649453
ENSG00000226856	1.0169417321232385e-12	5.380360107441135
ENSG00000158793	1.0169417321232385e-12	8.700867914769917
ENSG00000243452	1.0169417321232385e-12	8.693763107068852
ENSG00000260618	1.0226022030600613e-12	8.446184640421487
ENSG00000139722	1.066053735588939e-12	8.928124316604919
ENSG00000173295	1.0749591859314887e-12	7.460514406992342
ENSG00000144645	1.074959185931504e-12	8.915978567617064
ENSG00000130669	1.074959185931504e-12	8.43177286819727
ENSG00000268592	1.083937701978698e-12	4.417623862604995
ENSG00000132688	1.083937701978698e-12	7.980888604134849
ENSG00000146276	1.1174936008075276e-12	5.742251751676612
ENSG00000238045	1.1174936008075474e-12	6.354291261301306
ENSG00000252612	1.1362247454474008e-12	5.020323134262134
ENSG00000102886	1.1362247454474008e-12	6.692682497217129
ENSG00000136731	1.1362247454474008e-12	8.920027150613016
ENSG00000225938	1.1552641977950068e-12	2.7368735891930616
ENSG00000249734	1.161680052898706e-12	3.1679772843366814
ENSG00000107863	1.1713695100479232e-12	8.830958324702085
ENSG00000197279	1.1811383395587673e-12	8.153719737759433
ENSG00000132846	1.181138339558784e-12	8.616304276084053
ENSG00000095752	1.1909871793444765e-12	6.091701812619026
ENSG00000226200	1.190987179344485e-12	8.219437133400547
ENSG00000166295	1.190987179344485e-12	8.873964625304993
ENSG00000095059	1.2009166723426457e-12	8.863346988669695
ENSG00000101310	1.2009166723426457e-12	8.895735652637308
ENSG00000256757	1.2109274665540907e-12	4.267767122481105
ENSG00000119737	1.2210202150817243e-12	7.240500476192976
ENSG00000136521	1.2277945691220388e-12	8.887638486645404
ENSG00000125652	1.2483398990442211e-12	8.857770293321186
ENSG00000236796	1.2692228075252192e-12	5.395460357235785
ENSG00000160972	1.2692228075252283e-12	8.333333211348908
ENSG00000170043	1.2868870265367213e-12	8.736312803442644
ENSG00000253390	1.2904487354651132e-12	6.111279267078688
ENSG00000234684	1.3084030222173732e-12	7.999179530186345
ENSG00000162616	1.3084030222173732e-12	8.51707441776694
ENSG00000068438	1.3192931236159482e-12	8.817284463361672
ENSG00000188342	1.3192931236159482e-12	8.757012322651516
ENSG00000143554	1.3302722364558245e-12	8.753499493717285
ENSG00000256594	1.3413410744850938e-12	8.24446654226006
ENSG00000165548	1.3637508091892776e-12	8.402492719519719
ENSG00000101003	1.3637508091892776e-12	7.932595662091666
ENSG00000155660	1.3942033078385535e-12	8.936221482596823
ENSG00000236206	1.4292610600392994e-12	4.139290080378724
ENSG00000115841	1.4611493607791072e-12	8.378684685020785
ENSG00000143514	1.4732867444971396e-12	8.731728466384972
ENSG00000177600	1.4855231310882388e-12	8.936221482596823
ENSG00000116885	1.4855231310882388e-12	7.32430465186263
ENSG00000139537	1.4978593127270478e-12	7.583625895060713
ENSG00000105676	1.5102960877988916e-12	8.753499493717285
ENSG00000271734	1.5312497755200383e-12	4.0903789494731795
ENSG00000184992	1.5312497755200383e-12	8.686201695138669
ENSG00000213755	1.5439587507114227e-12	4.480750521254609
ENSG00000198108	1.5567713006594253e-12	8.727144129327298
ENSG00000119711	1.5696882533688863e-12	8.746930440077941
ENSG00000154370	1.5696882533688863e-12	8.502408198135694
ENSG00000118181	1.5827104433301274e-12	8.940270065592774
ENSG00000100991	1.595838711568789e-12	8.8714441546616
ENSG00000257241	1.6585316384778316e-12	3.262623812366489
ENSG00000104381	1.6861346648567697e-12	7.791474868451958
ENSG00000138286	1.695435541696325e-12	8.669471609093144
ENSG00000179029	1.70948139674864e-12	8.630513891486187
ENSG00000068394	1.7379167751943904e-12	8.565455256896273
ENSG00000197747	1.7668164908314373e-12	8.763124772061747
ENSG00000238061	1.7668164908314373e-12	6.010033062667934
ENSG00000140988	1.8210300478147197e-12	8.940270065592774
ENSG00000177337	1.8210300478147197e-12	5.16862744875023
ENSG00000213516	1.836096904900619e-12	8.56372498772163
ENSG00000231500	1.8512861552033914e-12	8.948367231584678
ENSG00000138796	1.8665987738745075e-12	8.702852631351591
ENSG00000171241	1.8665987738745075e-12	8.496295748725464
ENSG00000156140	1.8975980550427345e-12	4.037062198739307
ENSG00000174132	1.9080430560874198e-12	8.8795413206535
ENSG00000105649	1.923816492035979e-12	7.62919940231168
ENSG00000162620	1.9238164920360062e-12	7.747317909893002
ENSG00000235169	1.9557484449646826e-12	7.187648314603935
ENSG00000065320	1.971909008006834e-12	4.339573161235192
ENSG00000123836	1.971909008006834e-12	8.807659185017213
ENSG00000184984	2.032294012315483e-12	5.960423308079749
ENSG00000248866	2.032294012315483e-12	7.70894268235243
ENSG00000106868	2.0659927663137955e-12	7.819998680426117
ENSG00000124116	2.100240012790504e-12	3.7896622190928007
ENSG00000272864	2.12920468355386e-12	3.581299087142101
ENSG00000267373	2.129204683553875e-12	4.186573651068238
ENSG00000271147	2.1467713684363874e-12	8.001243396600625
ENSG00000204666	2.1644803339859634e-12	5.050436954295864
ENSG00000102057	2.1644803339859634e-12	7.544856346267488
ENSG00000183688	2.1644803339859634e-12	8.76796355652645
ENSG00000082293	2.1823327103404196e-12	4.824718093546911
ENSG00000169071	2.182332710340466e-12	8.477835393505291
ENSG00000143156	2.2490368841257167e-12	7.974276007164102
ENSG00000157216	2.2490368841257167e-12	8.844096431980775
ENSG00000075568	2.267573714004656e-12	8.895735652637308
ENSG00000255224	2.267573714004656e-12	6.46792907446464
ENSG00000180998	2.286260526870378e-12	6.604240636814674
ENSG00000188878	2.3050985127587943e-12	8.056167858032017
ENSG00000049319	2.3240888709544105e-12	5.291776306739972
ENSG00000231473	2.395043447120492e-12	5.8106033567073005
ENSG00000223725	2.4147610090163396e-12	5.38063877743116
ENSG00000166104	2.4147610090163396e-12	5.660110525326062
ENSG00000255547	2.4346379172823797e-12	3.8473678300065552
ENSG00000183128	2.4346379172824144e-12	4.555332123768567
ENSG00000149485	2.4546754346823215e-12	8.048692935620508
ENSG00000167797	2.5295411041185613e-12	8.861818876317137
ENSG00000127184	2.5295411041185795e-12	8.915978567617064
ENSG00000168028	2.5295411041185795e-12	8.944318648588725
ENSG00000268798	2.5295411041185795e-12	6.273667459097996
ENSG00000234361	2.571317082694379e-12	2.264500474767046
ENSG00000137767	2.67144629849978e-12	8.648692940051664
ENSG00000255353	2.67144629849978e-12	5.635534700466452
ENSG00000160752	2.693395410811219e-12	8.773742408697043
ENSG00000106993	2.8211587072810507e-12	8.704380743704148
ENSG00000255910	2.8443146640801835e-12	3.439380056857959
ENSG00000232648	2.8676571722822095e-12	5.0230646885002095
ENSG00000123975	2.8676571722822095e-12	8.709957439052657
ENSG00000144485	2.8676571722822095e-12	7.783189867814693
ENSG00000162819	2.9069799187398868e-12	8.769693825701092
ENSG00000179178	2.914907748576147e-12	7.081569926317929
ENSG00000102882	2.930827132471168e-12	8.749450910721334
ENSG00000170037	2.930827132471168e-12	8.696819331773968
ENSG00000106018	2.954866356659222e-12	6.695291034229775
ENSG00000241469	2.97909910709305e-12	2.823080785858434
ENSG00000250519	2.97909910709305e-12	4.977463601246993
ENSG00000105467	2.97909910709305e-12	5.1718391457192485
ENSG00000168268	3.0281513085332834e-12	8.915978567617064
ENSG00000167748	3.0779960990631935e-12	3.935245342318292
ENSG00000221817	3.094789324404167e-12	8.455809918765947
ENSG00000117407	3.0947893244042e-12	8.283810147691598
ENSG00000227838	3.0947893244042e-12	3.0371766871242407
ENSG00000204387	3.1714785423456415e-12	8.891687069641355
ENSG00000272994	3.1714785423456415e-12	8.436102757847912
ENSG00000125743	3.1714785423456415e-12	8.883589903649453
ENSG00000163817	3.1974537857586915e-12	5.243959034942957
ENSG00000141665	3.2412106621202397e-12	5.612758798685062
ENSG00000230202	3.250032307179682e-12	8.55503977708306
ENSG00000198794	3.3214590688960046e-12	8.924075733608968
ENSG00000040487	3.321459068896028e-12	8.350063297394435
ENSG00000236914	3.321459068896028e-12	5.415907861829507
ENSG00000233791	3.348639454501874e-12	6.7844272145888755
ENSG00000185267	3.3760381301305885e-12	8.109439772210997
ENSG00000147853	3.4783954509498077e-12	8.883589903649453
ENSG00000233912	3.4783954509498077e-12	8.114931763146618
ENSG00000150667	3.5068357532703648e-12	6.901454378773732
ENSG00000234498	3.5355042615905937e-12	6.3147325973015755
ENSG00000120784	3.564402771000541e-12	6.3190778307201
ENSG00000118217	3.642603713404946e-12	8.920027150613016
ENSG00000140464	3.672361142685032e-12	8.861818876317137
ENSG00000268041	3.672361142685032e-12	7.65511658829214
ENSG00000096092	3.672361142685059e-12	8.602630414743642
ENSG00000129474	3.702357134634397e-12	6.598366939435695
ENSG00000111707	3.732593564075619e-12	8.810715409722327
ENSG00000179222	3.7630723202570495e-12	8.911929984621112
ENSG00000117153	3.876931923699297e-12	8.754491852008123
ENSG00000108984	3.876931923699297e-12	8.437551720367864
ENSG00000241644	3.940455282684391e-12	6.40620536270645
ENSG00000233560	4.004999850855878e-12	5.102551930472752
ENSG00000132780	4.004999850855878e-12	8.878013208300944
ENSG00000258118	4.026744416140884e-12	2.749046293002388
ENSG00000095110	4.092675668032612e-12	8.183667415084624
ENSG00000213402	4.092675668032641e-12	8.672782281205288
ENSG00000165795	4.1260374348622795e-12	8.514018193061826
ENSG00000104447	4.227732263119645e-12	6.8471981118709575
ENSG00000155846	4.320189992086566e-12	8.732720824675809
ENSG00000176871	4.3201899920865965e-12	8.563136943074964
ENSG00000234160	4.35537080217703e-12	7.361326064267979
ENSG00000089280	4.390832724794543e-12	8.93217289960087
ENSG00000260093	4.426577961581705e-12	3.5428937429748597
ENSG00000263164	4.426577961581705e-12	3.749606260501428
ENSG00000130939	4.462608731060711e-12	8.821333046357623
ENSG00000214097	4.462608731060711e-12	5.108310561488695
ENSG00000237857	4.5233006101763175e-12	7.826793871287415
ENSG00000272143	4.597200755586166e-12	5.099793353124581
ENSG00000132589	4.634593847885423e-12	8.8714441546616
ENSG00000273314	4.634593847885423e-12	6.743251446320656
ENSG00000222222	4.634593847885423e-12	4.105423457226215
ENSG00000136828	4.634593847885423e-12	8.843104073689938
ENSG00000178852	4.672285369498098e-12	8.379879200133708
ENSG00000242445	4.672285369498098e-12	5.993433241687131
ENSG00000107902	4.672285369498098e-12	8.439334280127452
ENSG00000088833	4.710277654754884e-12	8.83195068299292
ENSG00000235501	4.710277654754884e-12	5.790829515527634
ENSG00000123130	4.774272890686142e-12	8.639603415768926
ENSG00000089876	4.774272890686142e-12	8.658318218396126
ENSG00000047365	4.813078760960983e-12	8.637539549354646
ENSG00000226957	4.813078760961018e-12	2.8896304613106687
ENSG00000246095	4.998304083547411e-12	6.217007267913668
ENSG00000140688	5.038895939341418e-12	8.85120123968184
ENSG00000136810	5.079811225921625e-12	8.903832818629208
ENSG00000100297	5.204523023098759e-12	8.821333046357623
ENSG00000099814	5.246757482639772e-12	8.739825632376874
ENSG00000160766	5.317896772865304e-12	8.088374241934545
ENSG00000106211	5.404514017093455e-12	8.865867459313089
ENSG00000132781	5.404514017093455e-12	8.541901669804371
ENSG00000158089	5.448340257695768e-12	6.0344478756714715
ENSG00000221949	5.537041464898212e-12	6.829337672487416
ENSG00000173166	5.5669222302624305e-12	7.791358866980176
ENSG00000105698	5.56692223026251e-12	8.887638486645404
ENSG00000236801	5.612040270821789e-12	7.063620825932886
ENSG00000247853	5.6575170497510625e-12	6.737285882955328
ENSG00000151553	5.6575170497510625e-12	8.749450910721334
ENSG00000237840	5.703355362228292e-12	6.486645454250163
ENSG00000105997	5.703355362228332e-12	5.4094117619275774
ENSG00000179195	5.7495580247465124e-12	8.891687069641355
ENSG00000072422	5.796127875272823e-12	7.249869674690961
ENSG00000235663	5.827379846881931e-12	5.062661869397595
ENSG00000248280	5.874568042847615e-12	6.664688359216107
ENSG00000163517	5.9221311009388255e-12	7.795980055677027
ENSG00000186814	5.9221311009388255e-12	8.66137444310124
ENSG00000118308	5.9700719392384636e-12	8.89420754028475
ENSG00000272016	5.9700719392384636e-12	6.6482076711627345
ENSG00000105523	5.9700719392384846e-12	4.189799122789595
ENSG00000197992	6.116190650676124e-12	4.494590702205643
ENSG00000135775	6.198877945205373e-12	8.802618243730425
ENSG00000204361	6.249015739853646e-12	4.279401307528663
ENSG00000165215	6.299551344774511e-12	5.884980717737853
ENSG00000272264	6.299551344774511e-12	6.738080238118461
ENSG00000271086	6.299551344774511e-12	4.596623506683816
ENSG00000204104	6.350487852775065e-12	8.445982483599403
ENSG00000158062	6.350487852775065e-12	8.677568775085046
ENSG00000262703	6.401828380193116e-12	3.7285958837596374
ENSG00000101353	6.453576067071682e-12	7.918287020099926
ENSG00000166341	6.5407356149336455e-12	8.238687690089467
ENSG00000135632	6.540735614933668e-12	8.716526492692003
ENSG00000204186	6.593584593880109e-12	8.81323588036572
ENSG00000167283	6.5935845938802025e-12	8.907881401625161
ENSG00000187535	6.8092019499531625e-12	8.55855260601729
ENSG00000067445	7.1265452040922295e-12	7.535900235555872
ENSG00000187151	7.1265452040922295e-12	4.658777099293044
ENSG00000205683	7.1265452040922295e-12	7.5453157332753324
ENSG00000103148	7.1840336678669285e-12	8.69880404835564
ENSG00000129353	7.1840336678669285e-12	8.709421684990936
ENSG00000241978	7.222611804227084e-12	6.254224834924776
ENSG00000204311	7.241977011392591e-12	8.02573705139842
ENSG00000140400	7.28086035837175e-12	8.911929984621112
ENSG00000128000	7.28086035837175e-12	8.77878334998383
ENSG00000213930	7.28086035837175e-12	8.763124772061747
ENSG00000147121	7.398743353418275e-12	8.356500910616228
ENSG00000172260	7.398743353418275e-12	5.007024051273375
ENSG00000134243	7.398743353418275e-12	8.792457211324242
ENSG00000206549	7.398743353418275e-12	6.386354720099612
ENSG00000262155	7.518498140207654e-12	4.671743004889259
ENSG00000116691	7.579086536336368e-12	8.633034362129582
ENSG00000150054	7.743006967030572e-12	6.7088952004354425
ENSG00000101945	7.86822474250879e-12	8.072897944077544
ENSG00000231711	7.995428340220401e-12	7.415632211375379
ENSG00000180209	8.16817557892519e-12	5.03376264523165
ENSG00000268218	8.16817557892519e-12	7.6055990792151125
ENSG00000266258	8.23389525607977e-12	2.591006656226438
ENSG00000178162	8.300133537571467e-12	6.208728813859348
ENSG00000237301	8.366894432473075e-12	5.198931448986166
ENSG00000173442	8.366894432473075e-12	8.936221482596823
ENSG00000115539	8.616221237011463e-12	8.572762221419424
ENSG00000137310	8.685474900324663e-12	8.690706882363736
ENSG00000164904	8.755274474488005e-12	8.431518420790239
ENSG00000267623	8.825624174994997e-12	5.003943597964767
ENSG00000177084	8.896528249184195e-12	8.779319104045552
ENSG00000184863	9.015945285418037e-12	8.924075733608968
ENSG00000137720	9.015945285418037e-12	8.796505794320195
ENSG00000165006	9.015945285418037e-12	8.7939853236768
ENSG00000242299	9.088348698914333e-12	8.482086133323328
ENSG00000035403	9.088348698914398e-12	8.549998835796274
ENSG00000096093	9.088348698914398e-12	8.657325860105288
ENSG00000164334	9.161322335939383e-12	3.9833202476156098
ENSG00000147144	9.16132233593945e-12	8.509969610065873
ENSG00000137563	9.16132233593945e-12	8.810179655660605
ENSG00000273230	9.23487059557887e-12	7.59141632306064
ENSG00000104687	9.30899791011739e-12	8.750979023073892
ENSG00000099622	9.308997910117456e-12	8.936221482596823
ENSG00000163346	9.35874002089057e-12	8.902304706276652
ENSG00000167196	9.35874002089057e-12	8.71751885098284
ENSG00000268584	9.509535752406433e-12	6.419841580315047
ENSG00000197557	9.662713896781388e-12	8.201512532242099
ENSG00000227252	9.740207871719e-12	5.707603608247148
ENSG00000171827	9.740207871719e-12	5.777268086342812
ENSG00000229502	9.740207871719e-12	2.4252320457072676
ENSG00000272663	9.897028927129064e-12	5.2052213351353895
ENSG00000184575	1.0029602620229248e-11	8.899784235633259
ENSG00000231292	1.0029602620229248e-11	7.986949076785604
ENSG00000077235	1.010998122809142e-11	8.853721710325235
ENSG00000243517	1.0190991521146374e-11	7.040303144016464
ENSG00000199933	1.0190991521146555e-11	4.2388313696441315
ENSG00000147454	1.0190991521146555e-11	8.695291219421408
ENSG00000206120	1.0190991521146555e-11	6.1377621640800095
ENSG00000155592	1.027263836181957e-11	8.098154941096428
ENSG00000198814	1.0354926649147381e-11	8.142768503884499
ENSG00000139160	1.0577535698628169e-11	7.840932770285016
ENSG00000170426	1.0577535698628243e-11	3.27845357426544
ENSG00000164924	1.0662218469937838e-11	8.928124316604919
ENSG00000267868	1.0747566042117683e-11	3.424675686258061
ENSG00000130055	1.0833583526809803e-11	4.770481560747468
ENSG00000230124	1.0920276074099869e-11	8.195654530238897
ENSG00000178761	1.0978448701176821e-11	8.859298405673744
ENSG00000080031	1.1066277902739602e-11	4.2283514783898895
ENSG00000124635	1.115479609055783e-11	8.602630414743642
ENSG00000233080	1.115479609055783e-11	5.101424817681404
ENSG00000166484	1.1154796090557988e-11	8.41784455944983
ENSG00000135404	1.1244008558105879e-11	8.936221482596823
ENSG00000120370	1.1244008558105879e-11	8.640595774059761
ENSG00000165506	1.1244008558105879e-11	8.773742408697043
ENSG00000167619	1.124400855810592e-11	6.385386374200668
ENSG00000231419	1.1333920638634966e-11	3.4651202469866877
ENSG00000167487	1.1333920638634966e-11	8.244264385437976
ENSG00000136636	1.1762919760283009e-11	8.855249822677791
ENSG00000179051	1.1856899004447527e-11	8.80918729736977
ENSG00000105722	1.1951614454921088e-11	8.678561133375881
ENSG00000140839	1.1951614454921088e-11	7.120457976043002
ENSG00000099994	1.2047071759772145e-11	6.955048496914935
ENSG00000134709	1.204707175977223e-11	8.780109305514303
ENSG00000110492	1.2240234737084437e-11	8.8795413206535
ENSG00000188227	1.240352127537458e-11	5.376662558185888
ENSG00000164039	1.2502516500924829e-11	8.072001733528525
ENSG00000214274	1.2502516500924829e-11	7.740175133783711
ENSG00000185621	1.2602286396236038e-11	8.572762221419424
ENSG00000112218	1.2702836897829089e-11	8.150461356232233
ENSG00000225721	1.2702836897829089e-11	4.004730610384835
ENSG00000220583	1.2804173986714446e-11	6.704178583626443
ENSG00000116871	1.3078297730845964e-11	8.815756351009115
ENSG00000138780	1.3078297730845964e-11	8.427926442023402
ENSG00000225156	1.3182570871797519e-11	3.7650439084827023
ENSG00000139631	1.3393568682745147e-11	8.717062246753724
ENSG00000268496	1.3680057586108e-11	3.935948648303985
ENSG00000272009	1.3680057586108196e-11	7.127101849729746
ENSG00000136021	1.3789032864035133e-11	8.914450455264506
ENSG00000238001	1.3789032864035133e-11	2.944709066808026
ENSG00000135074	1.3789032864035133e-11	8.911929984621112
ENSG00000004975	1.3898859217887641e-11	8.741353744729432
ENSG00000094916	1.3898859217887641e-11	8.821333046357623
ENSG00000272667	1.3898859217887641e-11	6.627203082655713
ENSG00000140297	1.4009543156222384e-11	6.1100762807840185
ENSG00000164989	1.4083812120393393e-11	7.217926230032025
ENSG00000245059	1.412109123626869e-11	3.773324682690337
ENSG00000159346	1.412109123626869e-11	8.910401872268555
ENSG00000248300	1.4195939962015615e-11	2.368996457303099
ENSG00000143368	1.4422827872683625e-11	8.787416270037454
ENSG00000241556	1.453760136924656e-11	6.404414602342711
ENSG00000223797	1.465327026198447e-11	7.5744516663650865
ENSG00000125691	1.48873216463679e-11	8.948367231584678
ENSG00000245017	1.544778890488214e-11	6.09573671990428
ENSG00000115159	1.544778890488214e-11	8.788944382390012
ENSG00000196576	1.544778890488214e-11	8.878013208300944
ENSG00000123684	1.5570553546762227e-11	8.388968724416447
ENSG00000119900	1.5694274588368075e-11	8.811707768013164
ENSG00000173320	1.5818959324870846e-11	6.681800549152212
ENSG00000151640	1.581895932487096e-11	5.469433611105418
ENSG00000271590	1.6071249335683272e-11	4.98206685689247
ENSG00000143374	1.6284501001955327e-11	8.738297520024316
ENSG00000137337	1.641378104902215e-11	8.814228238656558
ENSG00000125817	1.6675367029420438e-11	8.747922798368778
ENSG00000198795	1.6675367029420438e-11	5.001631005679297
ENSG00000131089	1.6675367029420438e-11	8.734784691090086
ENSG00000114013	1.6763467268846375e-11	8.669471609093144
ENSG00000157404	1.7030514958260164e-11	8.726151771036463
ENSG00000145063	1.7165598370651602e-11	3.072868722043876
ENSG00000257261	1.7165598370651602e-11	7.804978986798228
ENSG00000163382	1.7438924008724283e-11	8.865867459313089
ENSG00000248458	1.7438924008724406e-11	4.708220535710255
ENSG00000164615	1.7438924008724406e-11	8.85120123968184
ENSG00000143815	1.7577182283026006e-11	8.820797292295902
ENSG00000109466	1.7669950871169492e-11	8.515344148592298
ENSG00000145087	1.781000440888277e-11	5.654062572800897
ENSG00000237922	1.7951146039764843e-11	3.067816048411504
ENSG00000124243	1.809338403973517e-11	8.430982666728518
ENSG00000125122	1.8236726746251236e-11	6.638287043570149
ENSG00000156738	1.8236726746251236e-11	7.8184876526861125
ENSG00000131697	1.8381182558753643e-11	8.573552422888175
ENSG00000272599	1.8381182558753643e-11	5.5618682051118755
ENSG00000224165	1.877190446172828e-11	6.982217993122026
ENSG00000198276	1.8920514538559148e-11	8.815756351009115
ENSG00000231084	1.8920514538559148e-11	6.955690123302065
ENSG00000270673	1.9070277751618885e-11	6.921191191083877
ENSG00000118960	1.9221202860173333e-11	8.5454144987386
ENSG00000143811	1.9221202860173333e-11	8.829430212349527
ENSG00000259362	1.9221202860173333e-11	4.292902328381105
ENSG00000137177	1.937329868853247e-11	7.51446116647799
ENSG00000185339	1.9526574126517962e-11	8.722638942102233
ENSG00000154478	1.9629417510415746e-11	2.094488972221459
ENSG00000251669	1.9784678899050472e-11	7.320684479322678
ENSG00000229414	1.9941143927413737e-11	2.831817155215777
ENSG00000198625	1.9941143927413737e-11	8.895735652637308
ENSG00000189343	2.009882172963136e-11	8.920027150613016
ENSG00000231738	2.0098821729631573e-11	5.288522894225112
ENSG00000130244	2.08509592603349e-11	8.635554832772975
ENSG00000196998	2.1015685279732094e-11	8.791464853033405
ENSG00000146094	2.1015685279732317e-11	8.928124316604919
ENSG00000134153	2.1181686722605973e-11	8.895735652637308
ENSG00000187091	2.1181686722606125e-11	8.587964195112395
ENSG00000156650	2.1348973255259556e-11	8.841575961337382
ENSG00000125089	2.197351001369871e-11	8.722103188040512
ENSG00000213967	2.197351001369871e-11	6.056844142980493
ENSG00000156170	2.2321678339735527e-11	8.622873329723399
ENSG00000143303	2.2675252288771985e-11	8.772750050406207
ENSG00000103275	2.2675252288771985e-11	8.739825632376874
ENSG00000078369	2.3155235101948353e-11	8.903832818629208
ENSG00000179397	2.333778421608219e-11	7.225292613751359
ENSG00000135185	2.3337784216082518e-11	8.907881401625161
ENSG00000267127	2.3521743689227076e-11	5.220992103279174
ENSG00000166401	2.3521743689227076e-11	7.967838728110675
ENSG00000175697	2.3521743689227412e-11	5.411144785684959
ENSG00000072501	2.3707124186169662e-11	8.86991604230904
ENSG00000141556	2.3707124186169662e-11	8.789936740680849
ENSG00000188559	2.38939364505129e-11	8.612255693088102
ENSG00000171365	2.38939364505129e-11	8.061840701122343
ENSG00000235269	2.4399184802268745e-11	3.3264907543349227
ENSG00000183444	2.4591340087000437e-11	7.918784805753422
ENSG00000245281	2.478497833489418e-11	6.375398488536718
ENSG00000072506	2.517674860720095e-11	8.770686183991927
ENSG00000157110	2.5374903282430078e-11	7.37639070879475
ENSG00000181418	2.5910818641567737e-11	7.492154385083952
ENSG00000164056	2.5910818641567737e-11	8.00234354907751
ENSG00000143401	2.5910818641567737e-11	8.8714441546616
ENSG00000143553	2.6114633585469587e-11	8.688722165782064
ENSG00000095303	2.6114633585469587e-11	8.199899715476652
ENSG00000232093	2.6114633585469587e-11	5.788909808230364
ENSG00000188636	2.652698826409441e-11	8.138037397193886
ENSG00000119608	2.729960956252732e-11	6.493707091325978
ENSG00000149571	2.773029035310341e-11	4.2916577960177404
ENSG00000104998	2.7875324893074715e-11	8.806131072664654
ENSG00000123595	2.853723272933543e-11	8.746930440077941
ENSG00000113328	2.853723272933543e-11	8.867395571665647
ENSG00000143793	2.8761272692644423e-11	8.522115359053728
ENSG00000251603	2.8761272692644423e-11	5.636246045142036
ENSG00000258449	2.898703605001522e-11	5.255636585085326
ENSG00000242265	2.898703605001522e-11	5.968809614424994
ENSG00000143537	2.898703605001522e-11	8.779319104045552
ENSG00000108932	2.898703605001522e-11	8.679096887437602
ENSG00000168081	2.921453577422106e-11	8.738297520024316
ENSG00000180815	2.921453577422106e-11	5.2133557137399285
ENSG00000186280	2.9443784933454875e-11	6.320525958211457
ENSG00000171496	3.006376923886553e-11	3.680059162025253
ENSG00000089159	3.02995463593607e-11	8.692234994716294
ENSG00000101746	3.053713518166833e-11	7.887405218528809
ENSG00000150281	3.0537135181668656e-11	5.729377255572182
ENSG00000136830	3.077654932775847e-11	7.783985623863726
ENSG00000175602	3.093717959943108e-11	8.838519736632266
ENSG00000149926	3.101780251967407e-11	5.1063595406992865
ENSG00000173451	3.1179666494997846e-11	8.401448070643937
ENSG00000267768	3.142401553079837e-11	2.91497717748329
ENSG00000251478	3.142401553079837e-11	2.8130898019374677
ENSG00000157514	3.1670240699259084e-11	8.948367231584678
ENSG00000131373	3.1918356095532994e-11	8.645180111117435
ENSG00000228903	3.1918356095532994e-11	8.55656788943562
ENSG00000260591	3.1918356095532994e-11	6.950154609377939
ENSG00000138279	3.191835609553322e-11	8.859298405673744
ENSG00000250132	3.2168375918239197e-11	6.8165714650249525
ENSG00000214050	3.2168375918239197e-11	8.374100347963115
ENSG00000097046	3.2168375918239197e-11	8.272350019002607
ENSG00000198482	3.233612087353756e-11	8.352381611215744
ENSG00000130638	3.242031447019713e-11	8.845624544333333
ENSG00000226029	3.3101640968344604e-11	6.287239078582481
ENSG00000103404	3.3101640968344604e-11	8.502996242782359
ENSG00000083123	3.3101640968344604e-11	8.725159412745626
ENSG00000269165	3.3101640968344604e-11	5.832470136482224
ENSG00000182179	3.310164096834531e-11	8.903832818629208
ENSG00000136044	3.362182377454111e-11	8.744409969434548
ENSG00000130734	3.362182377454111e-11	8.569705996714308
ENSG00000167178	3.362182377454111e-11	6.427429376566863
ENSG00000124098	3.3884910398622215e-11	8.66695113844975
ENSG00000151414	3.45963757761606e-11	8.834471153636315
ENSG00000137877	3.4596375776160846e-11	8.321670925837829
ENSG00000261949	3.4596375776160846e-11	2.9074317088202255
ENSG00000163931	3.513956021050822e-11	8.903832818629208
ENSG00000147437	3.513956021050822e-11	6.219326622034556
ENSG00000146463	3.513956021050822e-11	8.78084721639811
ENSG00000162267	3.5414277178857235e-11	6.668328131077788
ENSG00000231028	3.541427717885749e-11	5.550922044323392
ENSG00000121851	3.541427717885749e-11	8.745402327725383
ENSG00000197858	3.5691098144703004e-11	8.899784235633259
ENSG00000157873	3.569109814470313e-11	8.863346988669695
ENSG00000236133	3.5876822123489164e-11	4.184424532327987
ENSG00000164967	3.643969385913376e-11	8.670261810561895
ENSG00000102125	3.643969385913402e-11	8.844096431980775
ENSG00000140374	3.7011215196473025e-11	8.858762651612023
ENSG00000213145	3.7300260022039864e-11	7.110961522244069
ENSG00000022277	3.81807286555806e-11	8.773742408697043
ENSG00000140443	3.8379136247022083e-11	8.49973786125516
ENSG00000182749	3.867864302154887e-11	8.005436291253435
ENSG00000116761	3.8980439379933166e-11	8.403634944047694
ENSG00000203705	3.928454244497644e-11	8.718590359106281
ENSG00000230790	3.959096946456317e-11	4.813582194156722
ENSG00000171444	3.959096946456317e-11	8.903832818629208
ENSG00000226237	4.0524368624482505e-11	7.0931282286014365
ENSG00000257526	4.105220398754859e-11	3.515147651431585
ENSG00000233048	4.105220398754859e-11	3.4383017784036425
ENSG00000138036	4.137213200815345e-11	8.351793566569077
ENSG00000005189	4.137213200815345e-11	7.604626597681279
ENSG00000102387	4.137213200815345e-11	6.145244747955011
ENSG00000250362	4.137213200815345e-11	6.297491284243585
ENSG00000143621	4.137213200815345e-11	8.907881401625161
ENSG00000260063	4.137213200815345e-11	6.22541589509452
ENSG00000185436	4.137213200815345e-11	8.80361060202126
ENSG00000149269	4.169450223226577e-11	8.861818876317137
ENSG00000188906	4.169450223226592e-11	8.795513436029358
ENSG00000131778	4.169450223226592e-11	8.757548076713238
ENSG00000065183	4.223726265063022e-11	8.783367687041503
ENSG00000174521	4.289771694949585e-11	6.006322031477202
ENSG00000155130	4.323172741595025e-11	8.911929984621112
ENSG00000261114	4.356828520267328e-11	8.404881749745561
ENSG00000183291	4.3907409312972526e-11	8.915978567617064
ENSG00000123901	4.390740931297268e-11	6.564695827014637
ENSG00000214226	4.459343321082473e-11	7.777383822228071
ENSG00000151117	4.517313155436701e-11	7.828264138474746
ENSG00000254754	4.517313155436701e-11	2.73527542254641
ENSG00000171428	4.587851950376508e-11	7.824882749958068
ENSG00000122335	4.623524840387536e-11	8.130745761886123
ENSG00000216109	4.659469399298024e-11	4.4116821914712
ENSG00000182319	4.659469399298024e-11	7.0573184366971855
ENSG00000270504	4.659469399298024e-11	4.581668383368149
ENSG00000197119	4.695687650758946e-11	7.9245890892613
ENSG00000269243	4.793623255847288e-11	7.2523350493776215
ENSG00000136715	4.9442890739014184e-11	8.76213241377091
ENSG00000044446	4.982674459828788e-11	8.737305161733481
ENSG00000224545	5.0084267272628995e-11	2.898227935799496
ENSG00000140548	5.0472997494108635e-11	8.697811690064801
ENSG00000111540	5.0472997494108816e-11	8.547197058498186
ENSG00000134318	5.0864682565070936e-11	8.777790991692996
ENSG00000174485	5.086468256507166e-11	8.82385351700102
ENSG00000069275	5.125934445296129e-11	8.867395571665647
ENSG00000126107	5.16570052847071e-11	8.815756351009115
ENSG00000179862	5.2057687347842206e-11	6.57339105741515
ENSG00000198393	5.232649826452554e-11	5.755315404258165
ENSG00000258072	5.396814839345156e-11	6.288016018399513
ENSG00000249258	5.4807784864966646e-11	2.6605067498755455
ENSG00000257279	5.509049665202279e-11	5.310065411542576
ENSG00000251417	5.5517244330433934e-11	6.658344961268355
ENSG00000203832	5.5517244330433934e-11	8.138588480470997
ENSG00000176236	5.594722921223324e-11	6.090109650824026
ENSG00000173698	5.594722921223324e-11	4.1708392942891415
ENSG00000242169	5.6380475312582325e-11	3.7736188214405386
ENSG00000085465	5.6380475312582325e-11	8.081908318527677
ENSG00000119326	5.6380475312582726e-11	8.57528269206282
ENSG00000142676	5.681700682059695e-11	8.940270065592774
ENSG00000177189	5.7256848100580556e-11	8.822861158710182
ENSG00000010810	5.88983149073e-11	8.388151663700034
ENSG00000162522	5.981299461309676e-11	8.357168105095502
ENSG00000165175	5.981299461309676e-11	8.564260741783352
ENSG00000172361	5.981299461309676e-11	6.7448456247854915
ENSG00000100626	6.058584256892651e-11	4.751796001908479
ENSG00000197958	6.074158158290481e-11	8.940270065592774
ENSG00000229901	6.074158158290525e-11	1.6062169419639167
ENSG00000102145	6.105423672280618e-11	5.219183925200104
ENSG00000117697	6.105423672280618e-11	8.662366801392077
ENSG00000042781	6.152617672513587e-11	7.67213942432129
ENSG00000073605	6.152617672513631e-11	8.843104073689938
ENSG00000232573	6.200168882443609e-11	8.49431103214379
ENSG00000240342	6.200168882443609e-11	8.421357388384058
ENSG00000196507	6.200168882443609e-11	8.647700581760828
ENSG00000173085	6.248079945893821e-11	8.422885500736616
ENSG00000169679	6.248079945893821e-11	8.679553491666718
ENSG00000055813	6.296353525791233e-11	4.904566972263461
ENSG00000236830	6.296353525791233e-11	4.317932882136571
ENSG00000184293	6.393998982966871e-11	8.709957439052657
ENSG00000103544	6.426875833972859e-11	8.776262879340436
ENSG00000184305	6.426875833972859e-11	8.093488662061697
ENSG00000179526	6.476501736037877e-11	8.763124772061747
ENSG00000122026	6.476501736037877e-11	8.936221482596823
ENSG00000212802	6.52650283812325e-11	7.924738955498439
ENSG00000164619	6.52650283812325e-11	6.687344401233533
ENSG00000232075	6.526502838123273e-11	3.6999856478613506
ENSG00000112029	6.526502838123273e-11	8.403353637393003
ENSG00000169016	6.576881913982501e-11	8.652741523047615
ENSG00000155366	6.764884334193892e-11	8.383444319652883
ENSG00000102780	6.817064554860292e-11	7.481034859152292
ENSG00000180530	6.817064554860364e-11	8.342220578809561
ENSG00000272841	6.817064554860364e-11	6.374640618852368
ENSG00000213262	6.817064554860364e-11	8.115956535265397
ENSG00000214193	6.817064554860364e-11	7.74173565996421
ENSG00000135913	6.869638849531822e-11	8.430982666728518
ENSG00000250220	6.922610128107987e-11	5.758890906958832
ENSG00000185668	6.922610128107987e-11	3.3374742622484552
ENSG00000165533	6.922610128107987e-11	8.356500910616228
ENSG00000135778	6.9759813214645e-11	8.632042003838745
ENSG00000095585	7.065830037301933e-11	8.83195068299292
ENSG00000213621	7.120282159906961e-11	5.226308239780002
ENSG00000006704	7.286115731500413e-11	5.86539437859602
ENSG00000235159	7.286115731500413e-11	4.772962117397847
ENSG00000266208	7.342229498613125e-11	6.321332351950766
ENSG00000258001	7.436694200074502e-11	3.6644834933847474
ENSG00000149124	7.493943169624443e-11	3.296547622245892
ENSG00000149657	7.551623603952305e-11	8.708429326700099
ENSG00000238961	7.609738682201714e-11	4.492319640890008
ENSG00000117691	7.609738682201714e-11	8.837527378341429
ENSG00000216863	7.609738682201714e-11	7.949957649940731
ENSG00000143436	7.609738682201714e-11	8.633034362129582
ENSG00000253619	7.609738682201714e-11	4.573756941970167
ENSG00000135093	7.668291606380519e-11	8.371246280080083
ENSG00000130511	7.727285601521962e-11	8.677033021023325
ENSG00000269425	7.826597917340902e-11	4.237506011779612
ENSG00000204410	7.9474232691328e-11	7.9658919799372265
ENSG00000166963	7.9474232691328e-11	6.532150949123936
ENSG00000107242	7.947423269132856e-11	8.903832818629208
ENSG00000260785	8.173697722905884e-11	2.470869332278805
ENSG00000253051	8.173697722905884e-11	5.244210848823697
ENSG00000171530	8.299766335294172e-11	8.839055490693989
ENSG00000272562	8.29976633529432e-11	5.35977586397083
ENSG00000158813	8.363512581185866e-11	7.400216162074603
ENSG00000260296	8.427738108602815e-11	7.296268880615481
ENSG00000144847	8.427738108602964e-11	8.522036209221122
ENSG00000237292	8.557641123753565e-11	4.1909090628621275
ENSG00000134376	8.557641123753565e-11	3.383727073389595
ENSG00000198755	8.557641123753565e-11	8.936221482596823
ENSG00000272071	8.667389428963252e-11	3.3537201820811737
ENSG00000124422	8.733898590592967e-11	8.910401872268555
ENSG00000078674	8.868419322004254e-11	8.857770293321186
ENSG00000271430	8.936438254389939e-11	8.336793749698192
ENSG00000124191	9.0049678502895e-11	5.512446456502229
ENSG00000018699	9.120328841981685e-11	8.57454478117901
ENSG00000205763	9.120328841981685e-11	7.153461761661348
ENSG00000247363	9.403130513684929e-11	6.4947035532596775
ENSG00000186312	9.743926591353624e-11	8.140985944124912
ENSG00000198429	9.818512187554703e-11	8.26104676206845
ENSG00000108405	9.818512187554703e-11	8.918499038260457
ENSG00000243224	9.818512187554703e-11	6.443550486879924
ENSG00000158321	9.818512187554703e-11	6.175645016967968
ENSG00000111224	1.0020150173699697e-10	8.190842605021857
ENSG00000149806	1.0096804806399145e-10	8.920027150613016
ENSG00000214389	1.0251840129297599e-10	8.171160875441105
ENSG00000021826	1.0488771711268479e-10	7.962920459644998
ENSG00000248008	1.0488771711268667e-10	8.03239402246681
ENSG00000110697	1.0703871544045764e-10	8.79047249474257
ENSG00000064601	1.0703871544045764e-10	8.863346988669695
ENSG00000234174	1.0703871544045764e-10	4.604222294952852
ENSG00000214562	1.078564220678119e-10	5.905938130324132
ENSG00000179632	1.0868024235477905e-10	8.801090131377867
ENSG00000073060	1.0868024235477905e-10	8.737305161733481
ENSG00000225342	1.0951022097280384e-10	6.574038921178798
ENSG00000150433	1.1090732618957208e-10	8.672984438027372
ENSG00000137824	1.1175394784643994e-10	8.863346988669695
ENSG00000234222	1.1175394784643994e-10	6.813884013823248
ENSG00000121486	1.1175394784643994e-10	8.699339802417361
ENSG00000203485	1.1260689437120205e-10	8.722103188040512
ENSG00000166455	1.1346621194051564e-10	5.774978406028834
ENSG00000198053	1.1346621194051564e-10	8.492045008907425
ENSG00000116771	1.1520414656628387e-10	7.598202073455201
ENSG00000094914	1.1520414656628387e-10	8.788944382390012
ENSG00000197763	1.1845828376482812e-10	7.523230747361079
ENSG00000172965	1.1845828376482812e-10	8.603166168805362
ENSG00000115524	1.1845828376482812e-10	8.940270065592774
ENSG00000155111	1.2027101151297767e-10	8.417765409617221
ENSG00000259495	1.2118752873551496e-10	6.494259348105228
ENSG00000090776	1.246069466018733e-10	7.2985334529144295
ENSG00000164236	1.246069466018733e-10	5.108452992491058
ENSG00000153291	1.2555578799608247e-10	6.958805669744926
ENSG00000198242	1.2651169958184095e-10	8.924075733608968
ENSG00000236297	1.2747473283749518e-10	4.753542720851929
ENSG00000178201	1.2909575517405835e-10	6.516686962629513
ENSG00000271396	1.2909575517405835e-10	4.461611848841838
ENSG00000264469	1.3206458560199202e-10	6.512634589816163
ENSG00000232472	1.3206458560199202e-10	8.28070163240154
ENSG00000223802	1.3306896514848877e-10	3.548670981312789
ENSG00000120306	1.34080819020772e-10	8.66137444310124
ENSG00000145431	1.3408081902077392e-10	6.838100408077935
ENSG00000261777	1.3408081902077392e-10	5.9905624959692165
ENSG00000269071	1.3510020156580926e-10	5.136261205745424
ENSG00000273056	1.3785577933143744e-10	5.454798385475524
ENSG00000196712	1.3890323823624785e-10	8.82232540464846
ENSG00000267394	1.3890323823624785e-10	4.534391137174154
ENSG00000078246	1.3890323823624785e-10	8.309492763022034
ENSG00000167476	1.3890323823624785e-10	8.723552150560462
ENSG00000176473	1.3890323823624785e-10	7.891137350598318
ENSG00000242866	1.399584845727514e-10	6.622693613675176
ENSG00000127483	1.3995848457275338e-10	8.924075733608968
ENSG00000175643	1.4102157490764364e-10	7.560250818559394
ENSG00000205791	1.4102157490764364e-10	6.407220108065292
ENSG00000263080	1.4102157490764364e-10	3.1012021371798753
ENSG00000050393	1.4102157490764364e-10	8.845624544333333
ENSG00000259891	1.4209256620837927e-10	6.9527244917584845
ENSG00000211513	1.4281097814901305e-10	6.996395194696218
ENSG00000205022	1.4389526541782587e-10	6.851486154216238
ENSG00000197063	1.4498760754614923e-10	8.718590359106281
ENSG00000235052	1.460880629947487e-10	5.314180154943921
ENSG00000205143	1.460880629947487e-10	5.1595946997402375
ENSG00000205730	1.4608806299474974e-10	6.500949365609207
ENSG00000135424	1.4608806299474974e-10	7.569834581311103
ENSG00000123374	1.4608806299474974e-10	8.486670470381002
ENSG00000232324	1.4719669063821723e-10	3.470925293135586
ENSG00000228160	1.4794034510453644e-10	2.2969391086137336
ENSG00000273032	1.4831354976783602e-10	7.196534231127174
ENSG00000145808	1.4906272503825456e-10	4.391206303491221
ENSG00000269656	1.4906272503825456e-10	4.470475951982227
ENSG00000115263	1.5133253903837788e-10	2.2742388508669467
ENSG00000116791	1.5133253903837896e-10	8.71301366375777
ENSG00000185305	1.5248009436513506e-10	8.319940656663187
ENSG00000003393	1.5248009436513506e-10	8.69376310706885
ENSG00000189376	1.5363616346504119e-10	6.945165958676097
ENSG00000101049	1.5480080804537497e-10	6.384591761337152
ENSG00000118898	1.5480080804537497e-10	6.683314216234508
ENSG00000251108	1.5480080804537497e-10	2.5844340892143447
ENSG00000174437	1.5597409024961085e-10	8.920027150613016
ENSG00000129595	1.603510408114509e-10	8.795513436029358
ENSG00000220472	1.603510408114509e-10	7.180472790498334
ENSG00000152578	1.603510408114509e-10	5.823710494549703
ENSG00000224977	1.6156546658821948e-10	3.9449180450641896
ENSG00000182518	1.6156546658821948e-10	8.042748444098637
ENSG00000165678	1.6156546658821948e-10	8.907881401625161
ENSG00000107518	1.6278889052032877e-10	4.984270193180036
ENSG00000188015	1.6278889052032877e-10	3.003917700272279
ENSG00000174885	1.6278889052032877e-10	7.513181612783814
ENSG00000198918	1.6402137773683195e-10	8.924075733608968
ENSG00000181852	1.6609584208144673e-10	8.767629959286813
ENSG00000117625	1.6609584208144673e-10	8.81674870929995
ENSG00000063245	1.673528199711863e-10	8.840047848984822
ENSG00000151012	1.6861910390906587e-10	8.588218642519424
ENSG00000233834	1.724744674036747e-10	8.02912687334317
ENSG00000138085	1.7597376941932286e-10	8.8714441546616
ENSG00000182986	1.7597376941932286e-10	8.502662645542722
ENSG00000225135	1.7597376941932286e-10	6.712285002037296
ENSG00000178209	1.7864373830117456e-10	8.920027150613016
ENSG00000258056	1.799935452390901e-10	8.051152348082514
ENSG00000061455	1.799935452390901e-10	6.4484133361644345
ENSG00000185662	1.799935452390901e-10	5.421595464130796
ENSG00000273145	1.81353329041466e-10	6.389158880445803
ENSG00000167747	1.878330332045429e-10	8.78084721639811
ENSG00000234380	1.878330332045429e-10	5.24230000742216
ENSG00000256248	1.892507281027133e-10	4.26804009253237
ENSG00000226869	1.9067888973552433e-10	3.5529186641404977
ENSG00000169188	1.9067888973552771e-10	8.522448956293363
ENSG00000198538	1.9308262376804515e-10	8.243069870325055
ENSG00000181192	1.9453906712547667e-10	8.811707768013164
ENSG00000188001	1.9453906712547667e-10	6.7167558775057286
ENSG00000254211	1.9600625656368129e-10	8.076990384230369
ENSG00000260782	1.9600625656368335e-10	3.86446021211497
ENSG00000087128	1.9748426952125358e-10	6.803824945125879
ENSG00000172296	1.9897318398085417e-10	6.13695914131405
ENSG00000103707	2.014791471824092e-10	8.540373557451812
ENSG00000144893	2.0452708045218085e-10	8.014723868715393
ENSG00000139719	2.0606791588880995e-10	8.30606463850069
ENSG00000102100	2.0762010518706036e-10	8.781303820627224
ENSG00000132196	2.1075887276585254e-10	8.494846786205512
ENSG00000170522	2.1663428290082826e-10	7.860150913145994
ENSG00000128228	2.1663428290082826e-10	8.887638486645404
ENSG00000165288	2.1826428054522043e-10	8.689714524072901
ENSG00000141367	2.1990627330365085e-10	8.906353289272603
ENSG00000224020	2.226698181121716e-10	3.326645717620739
ENSG00000137634	2.2322658957456128e-10	8.778783349983831
ENSG00000067704	2.2434422091547325e-10	8.887638486645404
ENSG00000146677	2.2603093787038698e-10	7.896986919173447
ENSG00000200550	2.2603093787038698e-10	3.385312348986887
ENSG00000197779	2.2603093787038698e-10	8.36600318197121
ENSG00000125650	2.2603093787038698e-10	7.52691331928945
ENSG00000086967	2.2773005741337077e-10	5.437766576195377
ENSG00000179981	2.2773005741337077e-10	8.426934083732567
ENSG00000176014	2.2773005741337077e-10	7.053437840865486
ENSG00000139112	2.2944166860000106e-10	8.859298405673744
ENSG00000129691	2.2944166860000106e-10	8.635098228543859
ENSG00000249818	2.3058972678654248e-10	1.5112627243784673
ENSG00000108468	2.311658611091801e-10	8.719046963335396
ENSG00000260177	2.3290272524738644e-10	3.010215249431615
ENSG00000149403	2.340677193484516e-10	8.72363130039307
ENSG00000130985	2.3759700673357616e-10	8.911929984621112
ENSG00000259562	2.393811163910041e-10	7.50936061794723
ENSG00000196172	2.393811163910041e-10	7.043383233614403
ENSG00000112031	2.393811163910041e-10	8.514553947123547
ENSG00000108924	2.393811163910041e-10	7.279207978393757
ENSG00000153774	2.4117832753189e-10	8.351003365100325
ENSG00000130165	2.4298873410048136e-10	8.807659185017213
ENSG00000196646	2.4298873410048136e-10	8.568309324779303
ENSG00000103111	2.4298873410048307e-10	8.80513871437382
ENSG00000196268	2.442030492953602e-10	8.478371147567014
ENSG00000249198	2.4603565879382437e-10	2.219867115998516
ENSG00000267185	2.4788171746014016e-10	5.321362683965505
ENSG00000171174	2.4788171746014016e-10	7.808596396902349
ENSG00000102001	2.516145684640664e-10	7.364030265913872
ENSG00000145476	2.516145684640664e-10	8.699339802417361
ENSG00000104331	2.516145684640664e-10	8.863346988669695
ENSG00000261645	2.5350155557286787e-10	7.418438399460217
ENSG00000175336	2.5350155557286787e-10	4.8275687442815745
ENSG00000109339	2.5350155557286787e-10	4.898943776736716
ENSG00000271948	2.5350155557286787e-10	6.955093645227324
ENSG00000131759	2.5540238140108345e-10	8.701860273060754
ENSG00000137806	2.5667733570405597e-10	8.766180996766863
ENSG00000003056	2.573171450423301e-10	8.853721710325235
ENSG00000143590	2.624920829068096e-10	5.814726835682411
ENSG00000178607	2.644588108903677e-10	8.944318648588725
ENSG00000176108	2.644588108903677e-10	8.075725152712915
ENSG00000126749	2.644588108903677e-10	8.606678997739591
ENSG00000143222	2.6643994834419245e-10	8.887638486645404
ENSG00000142330	2.6643994834419245e-10	8.739825632376874
ENSG00000239552	2.664399483441953e-10	3.2318385423678797
ENSG00000255527	2.664399483441953e-10	4.155415153249247
ENSG00000155974	2.6843559834339727e-10	8.619817105018283
ENSG00000134375	2.684355983434011e-10	8.86991604230904
ENSG00000207279	2.697741454278362e-10	5.700629117956236
ENSG00000210196	2.697741454278362e-10	8.844096431980775
ENSG00000173744	2.704458646816747e-10	8.806131072664654
ENSG00000128408	2.7247085187617e-10	5.827169881100217
ENSG00000238063	2.7247085187617e-10	5.263574615043321
ENSG00000267390	2.738290735356009e-10	6.886296378649595
ENSG00000108774	2.758788297313044e-10	8.549463081734551
ENSG00000013725	2.758788297313044e-10	7.052026883270196
ENSG00000240087	2.758788297313083e-10	6.0683389563501455
ENSG00000260475	2.779435890699401e-10	5.8244939536136044
ENSG00000155761	2.779435890699401e-10	6.620804849443589
ENSG00000128708	2.8002345876352813e-10	8.779319104045552
ENSG00000147027	2.8002345876352813e-10	4.802823205710924
ENSG00000273107	2.8002345876352813e-10	4.849243945499746
ENSG00000271780	2.8211854677072784e-10	6.960603505524197
ENSG00000074964	2.8211854677072784e-10	6.04788812844137
ENSG00000271239	2.8352378038055825e-10	2.437937666804236
ENSG00000227477	2.8778067790304616e-10	5.100530483221237
ENSG00000255992	2.8778067790304616e-10	5.469819020609984
ENSG00000147234	2.8778067790304616e-10	6.898757994647092
ENSG00000122970	2.899325022421279e-10	8.100754561572428
ENSG00000092841	2.9428345963255034e-10	8.920027150613016
ENSG00000116117	2.942834596325524e-10	7.568198695115396
ENSG00000234332	2.964828180368223e-10	4.005627166188772
ENSG00000272121	2.964828180368223e-10	7.033064579303181
ENSG00000103496	2.964828180368223e-10	8.658318218396126
ENSG00000135776	2.979579784393029e-10	8.716526492692003
ENSG00000002834	2.9869824778931713e-10	8.887638486645404
ENSG00000228265	3.0242665655866935e-10	7.5855259072294965
ENSG00000241352	3.046855058920759e-10	5.510226285164231
ENSG00000251286	3.046855058920759e-10	2.3765224428488954
ENSG00000179832	3.0925280902096283e-10	8.552773753846697
ENSG00000102921	3.0925280902096283e-10	8.826373987644413
ENSG00000047597	3.0925280902096283e-10	8.745402327725383
ENSG00000204536	3.13109979546155e-10	8.660636532217435
ENSG00000234215	3.1388703947687644e-10	2.0115119764382454
ENSG00000231943	3.1544682075788767e-10	1.8336077008314693
ENSG00000196754	3.178007133913344e-10	3.9252845873228597
ENSG00000213625	3.178007133913344e-10	8.8795413206535
ENSG00000148803	3.201717788990273e-10	8.449697469355717
ENSG00000079974	3.2256013957641846e-10	8.535051309510333
ENSG00000146374	3.2256013957642306e-10	4.656723322197643
ENSG00000165124	3.249659185675337e-10	5.24270824207197
ENSG00000273058	3.273892398706763e-10	7.308890753394049
ENSG00000223387	3.314674311382097e-10	4.339571905365171
ENSG00000099385	3.339381447132542e-10	8.027344313583582
ENSG00000227611	3.339381447132542e-10	3.8305708022886256
ENSG00000109381	3.3642686266339875e-10	8.788944382390012
ENSG00000185386	3.3642686266339875e-10	8.648692940051664
ENSG00000120324	3.3893371305049023e-10	7.266348396706317
ENSG00000180881	3.3893371305049266e-10	7.97947236926831
ENSG00000172403	3.414588248238595e-10	6.9775873291560355
ENSG00000203801	3.414588248238595e-10	6.191286860264351
ENSG00000197265	3.414588248238607e-10	8.672984438027374
ENSG00000167508	3.440023278262452e-10	8.705908856056706
ENSG00000073584	3.5087591233272787e-10	8.730736108094137
ENSG00000090615	3.5087591233272787e-10	8.902304706276652
ENSG00000111726	3.534879753193626e-10	8.546406857029437
ENSG00000073670	3.5611904745890934e-10	7.009339578580898
ENSG00000269934	3.5876926377174787e-10	4.831050991320904
ENSG00000264769	3.6593113791882134e-10	5.820919153014908
ENSG00000141232	3.686527198747001e-10	8.829430212349527
ENSG00000264176	3.713940885545201e-10	5.532868495160415
ENSG00000244061	3.816173395180071e-10	5.516377916996976
ENSG00000069712	3.873090924886415e-10	7.084826477519986
ENSG00000165359	3.873090924886415e-10	8.833478795345478
ENSG00000273008	3.873090924886415e-10	6.5432972046639595
ENSG00000185519	3.9018600783820714e-10	2.7347735282733177
ENSG00000067992	3.930838114181853e-10	8.094923418816888
ENSG00000004838	3.960026512359796e-10	6.927063181095432
ENSG00000213971	3.979603047989506e-10	7.770362602170844
ENSG00000222808	3.9894267632057895e-10	5.934468643618297
ENSG00000143437	4.0091453669617516e-10	8.773742408697043
ENSG00000223704	4.019040367293311e-10	7.6006571645179335
ENSG00000104267	4.068874600887809e-10	8.012057635477726
ENSG00000179588	4.099064562044909e-10	8.286937088801249
ENSG00000012048	4.099064562044909e-10	8.507984893484203
ENSG00000270041	4.099064562044909e-10	6.453704945891794
ENSG00000183166	4.099064562044953e-10	3.7783460844703014
ENSG00000165661	4.1294734676519957e-10	8.891687069641355
ENSG00000235213	4.129473467652069e-10	3.260743410256937
ENSG00000143036	4.129473467652069e-10	5.863218743706502
ENSG00000164758	4.1601028671941854e-10	8.388818858179306
ENSG00000171161	4.1601028671941854e-10	8.680089245728439
ENSG00000105656	4.211646095306009e-10	8.81323588036572
ENSG00000154153	4.2220293994992747e-10	5.443200881225279
ENSG00000147408	4.274322442777904e-10	8.883589903649453
ENSG00000176700	4.274322442777934e-10	8.641588132350599
ENSG00000228510	4.274322442777934e-10	5.063762848615378
ENSG00000078900	4.306001617417654e-10	6.217838603119262
ENSG00000236675	4.337910270271624e-10	7.18816762268122
ENSG00000101811	4.337910270271624e-10	8.383269022078457
ENSG00000164953	4.337910270271624e-10	7.984103442330648
ENSG00000011243	4.3700500233954184e-10	8.835006907698036
ENSG00000224215	4.3700500233954494e-10	2.8964767312210644
ENSG00000090273	4.402422510011799e-10	8.853721710325235
ENSG00000131791	4.424134275756936e-10	8.641667282183205
ENSG00000105220	4.489899491112743e-10	8.907881401625161
ENSG00000261079	4.5231394894734523e-10	5.413084592851732
ENSG00000133739	4.5566199928888143e-10	8.70491649776587
ENSG00000103051	4.5566199928888143e-10	8.840047848984822
ENSG00000053918	4.590342699284911e-10	8.503198399604445
ENSG00000129562	4.6470900874664423e-10	8.887638486645404
ENSG00000169230	4.681467058476461e-10	8.761060905647467
ENSG00000107537	4.681467058476461e-10	8.530748279107353
ENSG00000174606	4.750968341116784e-10	8.835006907698036
ENSG00000111196	4.750968341116784e-10	8.541163758920563
ENSG00000116213	4.750968341116784e-10	8.719046963335396
ENSG00000147434	4.821477825380501e-10	2.120418401802098
ENSG00000223552	4.917083471805572e-10	4.793549752418954
ENSG00000140105	4.917083471805624e-10	8.924075733608968
ENSG00000159263	4.953411219879099e-10	6.0854755789418435
ENSG00000134982	4.953411219879134e-10	8.779319104045552
ENSG00000109184	4.990001249037786e-10	8.749450910721334
ENSG00000128641	4.990001249037786e-10	8.482551505148885
ENSG00000180332	5.08887101336529e-10	3.494879119544907
ENSG00000169253	5.164277283717428e-10	4.508032406679828
ENSG00000141524	5.164277283717428e-10	8.772214296344485
ENSG00000154845	5.164277283717428e-10	8.762589018000027
ENSG00000141002	5.176950718175457e-10	8.8714441546616
ENSG00000173253	5.202388843806425e-10	8.211545719318757
ENSG00000267575	5.202388843806425e-10	7.905690555631604
ENSG00000172053	5.240775243363278e-10	8.903832818629208
ENSG00000108387	5.240775243363353e-10	6.956890831623385
ENSG00000167861	5.240775243363353e-10	8.928124316604919
ENSG00000134508	5.279438415958293e-10	8.487460671849753
ENSG00000184634	5.279438415958293e-10	8.855249822677791
ENSG00000113389	5.279438415958311e-10	4.846393523271525
ENSG00000236305	5.279438415958311e-10	5.995050008619985
ENSG00000261251	5.357602880856935e-10	4.91699754804648
ENSG00000157765	5.42360293470818e-10	6.06028362903835
ENSG00000165424	5.423602934708238e-10	8.543350632324321
ENSG00000112787	5.503852392963089e-10	8.821333046357623
ENSG00000203435	5.503852392963089e-10	3.8098072348394325
ENSG00000131037	5.544411119737544e-10	6.993422960049708
ENSG00000269970	5.544411119737544e-10	2.8275709954385873
ENSG00000187837	5.737579946486311e-10	8.93217289960087
ENSG00000234678	5.737579946486393e-10	5.761975302640096
ENSG00000100439	5.779820938344013e-10	8.705908856056706
ENSG00000101190	5.779820938344013e-10	8.198658464359069
ENSG00000169826	5.779820938344013e-10	8.795513436029358
ENSG00000116984	5.822365785102291e-10	8.837527378341429
ENSG00000151151	5.822365785102291e-10	8.47299660904059
ENSG00000166143	5.822365785102333e-10	6.61767716255575
ENSG00000162772	5.850898876827876e-10	8.928124316604919
ENSG00000198715	5.865216618830195e-10	8.700332160708196
ENSG00000235078	5.865216618830195e-10	5.5581689469882365
ENSG00000261037	5.908375586161477e-10	5.784310367454478
ENSG00000173273	5.908375586161583e-10	8.798824108141503
ENSG00000167202	5.980997816581866e-10	8.852193597972677
ENSG00000187735	5.980997816581973e-10	8.8714441546616
ENSG00000173064	6.024989079980173e-10	8.853721710325235
ENSG00000225806	6.024989079980173e-10	6.0881043885805015
ENSG00000175548	6.069296474146692e-10	8.149873311585566
ENSG00000270638	6.113922214970298e-10	4.472566563851053
ENSG00000144619	6.15886853345981e-10	7.859308421092299
ENSG00000213222	6.158868533459832e-10	6.398408120962746
ENSG00000213062	6.158868533459832e-10	7.0259402337526415
ENSG00000253766	6.18901195310925e-10	2.497728608275053
ENSG00000067057	6.37292318333529e-10	6.5856895947403045
ENSG00000253347	6.37292318333529e-10	3.5534732424490145
ENSG00000273237	6.37292318333529e-10	8.163345016103893
ENSG00000231760	6.37292318333529e-10	4.94713636109392
ENSG00000163584	6.419728990304164e-10	8.87549273765755
ENSG00000164684	6.419728990304164e-10	6.552419177747703
ENSG00000258451	6.514350489347122e-10	2.140884232598503
ENSG00000272795	6.514350489347122e-10	3.492105085056944
ENSG00000242814	6.59424154722649e-10	5.249484818146551
ENSG00000103485	6.64263486083322e-10	8.883589903649453
ENSG00000119669	6.64263486083322e-10	8.681617358080997
ENSG00000228487	6.691375125262802e-10	7.041842816109913
ENSG00000268536	6.691375125262802e-10	4.4255249689963385
ENSG00000231105	6.740464766450414e-10	7.309870240445577
ENSG00000101134	6.740464766450414e-10	4.108671607539292
ENSG00000196081	6.773386497570735e-10	6.592833112536095
ENSG00000167978	6.789906226841299e-10	8.944318648588725
ENSG00000103066	6.789906226841299e-10	8.696819331773968
ENSG00000125818	6.789906226841299e-10	8.833478795345478
ENSG00000166123	6.823063869213778e-10	8.749450910721334
ENSG00000157578	6.974241510685125e-10	6.660430045646671
ENSG00000140694	7.076839625968188e-10	8.780311462336389
ENSG00000166987	7.076839625968188e-10	8.855249822677791
ENSG00000165322	7.180911887564307e-10	8.749450910721334
ENSG00000236255	7.215933790867319e-10	8.325640359001174
ENSG00000177380	7.268779747014772e-10	8.692234994716294
ENSG00000120327	7.268779747014772e-10	7.76975613170459
ENSG00000214189	7.268779747014772e-10	4.5446425226631995
ENSG00000272727	7.268779747014772e-10	3.9707203040401473
ENSG00000000457	7.322003754413978e-10	8.610727580735544
ENSG00000128610	7.32200375441403e-10	4.8780209796220175
ENSG00000115129	7.375608450426119e-10	8.181269617262341
ENSG00000255566	7.429596490318404e-10	6.664739533032003
ENSG00000234694	7.429596490318404e-10	5.575343726839225
ENSG00000227533	7.429596490318404e-10	4.9320782460824235
ENSG00000188991	7.465802805134317e-10	1.7387983108063434
ENSG00000153064	7.483970547382524e-10	8.806131072664654
ENSG00000269069	7.575459110092632e-10	8.239092003733637
ENSG00000253704	7.630875754062431e-10	5.334016626629542
ENSG00000248564	7.630875754062431e-10	3.09262035775459
ENSG00000236078	7.630875754062513e-10	5.077782145475635
ENSG00000169683	7.686688373407972e-10	8.657325860105288
ENSG00000235119	7.686688373407972e-10	3.275041924264725
ENSG00000198286	7.686688373407972e-10	8.030062837406193
ENSG00000111271	7.742899727116953e-10	8.696283577712245
ENSG00000152518	7.799512592883825e-10	8.920027150613016
ENSG00000248503	7.799512592883825e-10	5.955119932813313
ENSG00000163995	7.799512592883825e-10	5.340530509738841
ENSG00000078814	7.856529767234285e-10	7.974328297749047
ENSG00000143365	7.856529767234285e-10	6.176243543043463
ENSG00000128928	7.894767222257816e-10	8.8795413206535
ENSG00000198951	7.913954065648532e-10	8.739825632376874
ENSG00000105085	7.952464510286639e-10	8.404758742756083
ENSG00000005108	8.010573657305879e-10	6.805645907257251
ENSG00000141905	8.069097529952951e-10	8.773742408697043
ENSG00000155495	8.069097529953066e-10	8.595285481812265
ENSG00000130751	8.128039014281012e-10	7.403875760641773
ENSG00000255991	8.128039014281157e-10	2.66197456958806
ENSG00000111667	8.187401015886409e-10	8.779319104045552
ENSG00000188266	8.187401015886409e-10	7.981254929027897
ENSG00000173812	8.227210748096404e-10	8.944318648588725
ENSG00000204681	8.247186460037207e-10	7.654682841012267
ENSG00000270006	8.247186460037207e-10	5.963434048150009
ENSG00000259377	8.287280122199739e-10	3.0405835767885225
ENSG00000151422	8.287280122199739e-10	8.777790991692996
ENSG00000186470	8.347777858362686e-10	8.907881401625161
ENSG00000168032	8.347777858362686e-10	5.181607968199599
ENSG00000125648	8.408706934946195e-10	8.87549273765755
ENSG00000108061	8.408706934946195e-10	8.780311462336389
ENSG00000273164	8.408706934946195e-10	5.24641375214977
ENSG00000271334	8.408706934946195e-10	2.777564905868742
ENSG00000244247	8.635852582425855e-10	3.612540066328016
ENSG00000162998	8.656796920736603e-10	8.911929984621112
ENSG00000235313	8.762265134211252e-10	7.026896717734351
ENSG00000260919	8.826147428802849e-10	4.073879841760734
ENSG00000196208	8.955279736854771e-10	7.51976177558372
ENSG00000095203	9.020536086546238e-10	4.793998345397889
ENSG00000236998	9.196832132071545e-10	5.470401206669441
ENSG00000013375	9.196832132071545e-10	8.867395571665647
ENSG00000143774	9.331258291379032e-10	8.899784235633259
ENSG00000183283	9.331258291379032e-10	8.93217289960087
ENSG00000250790	9.331258291379032e-10	3.081528900625446
ENSG00000248540	9.444744463038368e-10	5.342641002505517
ENSG00000154217	9.444744463038368e-10	8.266342150762267
ENSG00000231050	9.467602923832248e-10	5.882251384596314
ENSG00000185278	9.467602923832248e-10	8.606143243677872
ENSG00000250462	9.467602923832248e-10	8.278971363226896
ENSG00000120802	9.467602923832248e-10	8.85066548562012
ENSG00000269148	9.513482064134471e-10	6.107571122091884
ENSG00000226469	9.65242623532729e-10	4.358983723225161
ENSG00000171649	9.65242623532729e-10	7.728770058115496
ENSG00000072135	9.722639597584763e-10	8.883589903649453
ENSG00000215114	9.722639597584763e-10	8.769693825701092
ENSG00000011451	9.722639597584901e-10	8.865867459313089
ENSG00000102931	9.793351710561802e-10	8.710493193114377
ENSG00000204228	9.86456602782014e-10	8.781303820627224
ENSG00000111452	9.86456602782014e-10	7.03270939318632
ENSG00000177606	9.93628602618575e-10	8.944318648588725
ENSG00000136319	1.0008515205900081e-09	8.51381603623974
ENSG00000249717	1.0130038267775798e-09	6.160237950538596
ENSG00000008869	1.0203642556439473e-09	8.8714441546616
ENSG00000132646	1.0277769063489284e-09	8.794521077738523
ENSG00000273384	1.035242140047916e-09	4.324901621652118
ENSG00000249908	1.0427603203259305e-09	3.9240078848805378
ENSG00000143674	1.0427603203259305e-09	8.533804503812467
ENSG00000196437	1.0478020359320757e-09	7.622983399113124
[truncated: 4,155 more rows]
