# Supplementary material for: Machine learning predicts treatment sensitivity in multiple myeloma based on molecular and clinical information coupled with drug response
Source: PLoS One. 2021 Jul 28;16(7):e0254596. doi: 10.1371/journal.pone.0254596 (PMC8318243; doi:10.1371/journal.pone.0254596)
Supplement: S1 File — (ZIP) [file pone.0254596.s004.zip › Supplementary Material 1/19q13/selected_genes_experiment_5.csv]

gene	pvalue	entropy
ENSG00000225579	1.1394520946413724e-36	7.232806975851406
ENSG00000248991	5.199599315516909e-36	6.899510103233068
ENSG00000188004	6.104668648040087e-36	5.9755863839987216
ENSG00000119280	2.3398742894458843e-35	8.13301178512249
ENSG00000247746	6.260381068431057e-35	7.338267049813414
ENSG00000178982	2.977021828337892e-34	8.903832818629208
ENSG00000255815	4.417292827768805e-33	5.639803607422652
ENSG00000125827	4.901459354947791e-33	8.865867459313089
ENSG00000272668	6.340620669049436e-33	5.9813216753386165
ENSG00000105372	2.66840733183077e-32	8.948367231584678
ENSG00000243284	6.250146195494413e-32	5.117337675032479
ENSG00000117461	1.092836066262623e-31	8.66488727203547
ENSG00000104852	2.3247983634876444e-31	8.936221482596823
ENSG00000168264	2.53872198983554e-31	8.898256123280701
ENSG00000063177	2.572453801863493e-31	8.936221482596823
ENSG00000155886	2.7721795853538845e-31	5.268856712628623
ENSG00000228031	1.714102182046741e-30	5.699862913379107
ENSG00000111752	1.1132565112081707e-29	7.868006502970175
ENSG00000104611	2.846034106219031e-29	6.761118764874745
ENSG00000115268	4.3509863733426855e-29	8.944318648588725
ENSG00000165801	8.343097417089843e-29	8.710949797343494
ENSG00000173218	1.6353032853968827e-28	7.111723550282603
ENSG00000175197	2.4549973670760844e-28	8.692234994716294
ENSG00000131773	2.4549973670760844e-28	6.712016152886953
ENSG00000170677	3.7740677481779944e-28	7.029741328611448
ENSG00000179520	7.7782306149056495e-28	5.112306608200381
ENSG00000075073	1.3097691725550664e-27	7.0153120377335405
ENSG00000131188	1.755123209257103e-27	8.414840625329658
ENSG00000122787	8.795917258503984e-27	7.617461063572195
ENSG00000185905	1.047415444890339e-26	8.899784235633259
ENSG00000174444	1.3197138816867215e-26	8.948367231584678
ENSG00000148303	1.4485112975150058e-26	8.948367231584678
ENSG00000159556	2.4883959503569485e-26	8.106301939697193
ENSG00000142541	3.433291836646001e-26	8.948367231584678
ENSG00000197183	7.46678906228129e-26	8.566649772009194
ENSG00000188959	8.087109356428245e-26	5.409412104386
ENSG00000154358	1.0271403524404744e-25	8.7939853236768
ENSG00000162004	1.812378969993667e-25	8.384515827776324
ENSG00000165169	1.9385946790494363e-25	8.724623658683905
ENSG00000256733	2.270988574314884e-25	4.489969766624825
ENSG00000099624	2.270988574314932e-25	8.87549273765755
ENSG00000184083	4.267575242409053e-25	8.32503388853492
ENSG00000105373	4.616582475549994e-25	8.93217289960087
ENSG00000002586	5.05302794960587e-25	8.170671857384049
ENSG00000129757	5.338462499642204e-25	7.89731484542084
ENSG00000251249	5.639870213138319e-25	4.6119252615585085
ENSG00000164181	7.390276452490584e-25	8.795513436029358
ENSG00000249184	7.991616500425812e-25	6.603136385167556
ENSG00000172365	1.2181072084924031e-24	3.581553625033914
ENSG00000227097	1.3637057603612364e-24	8.865867459313089
ENSG00000103253	2.19859375853012e-24	8.46741991369208
ENSG00000152422	2.2678015000734236e-24	8.745402327725383
ENSG00000117308	2.9275621530951678e-24	8.352531477452883
ENSG00000131386	3.45637914882148e-24	6.2655524535797
ENSG00000144591	4.256277657466748e-24	8.878013208300944
ENSG00000223891	4.305737975777617e-24	8.471011892458918
ENSG00000253982	4.9076895654349685e-24	7.683898951316193
ENSG00000140474	6.673045043864729e-24	8.920027150613016
ENSG00000198353	7.288196359915346e-24	5.253025689528746
ENSG00000105173	1.1799425996985678e-23	8.731728466384972
ENSG00000180447	1.2446634854450147e-23	7.401395736725583
ENSG00000229638	1.3279965917267058e-23	8.543886386386044
ENSG00000167614	1.4007556470344498e-23	7.073507557202073
ENSG00000259514	1.631118373631309e-23	6.760651784342072
ENSG00000070081	1.7801780753600965e-23	8.936221482596823
ENSG00000105202	1.8212333855488392e-23	8.887638486645404
ENSG00000182742	1.8212333855488392e-23	7.148506552169013
ENSG00000246090	2.1852758043829775e-23	8.115218624381592
ENSG00000167658	2.6014867870413442e-23	8.948367231584678
ENSG00000114391	5.470997113500932e-23	8.944318648588725
ENSG00000255760	7.387818943500034e-23	5.9264031454025465
ENSG00000156384	1.2331987066165424e-22	8.256664581832862
ENSG00000160691	1.399859432126677e-22	8.920027150613016
ENSG00000131943	1.6799756879153636e-22	8.731728466384972
ENSG00000121797	2.0532449083764561e-22	8.295622299439819
ENSG00000176399	2.09948168708851e-22	6.627277594574812
ENSG00000114423	2.211415091589779e-22	8.57024175077603
ENSG00000204628	2.261176764894652e-22	8.944318648588725
ENSG00000105193	2.3553029257384714e-22	8.944318648588725
ENSG00000164587	2.4082689655105045e-22	8.944318648588725
ENSG00000111445	2.7619574814044106e-22	8.477378789276177
ENSG00000143624	3.671190527588589e-22	8.891687069641355
ENSG00000214612	3.7533805094378195e-22	5.9763573866247155
ENSG00000219665	3.996275688767113e-22	8.305933198083139
ENSG00000272899	3.996275688767113e-22	7.872139790379012
ENSG00000108107	4.302017963241965e-22	8.944318648588725
ENSG00000226833	4.3498341397715295e-22	4.838437919069966
ENSG00000165102	4.3498341397715295e-22	8.753499493717285
ENSG00000229766	5.306282379555917e-22	6.059257201853821
ENSG00000130159	5.306282379555917e-22	8.739825632376874
ENSG00000214870	5.424635628490041e-22	7.129711906496008
ENSG00000105146	5.711052235475102e-22	6.850795788962256
ENSG00000113272	6.146363905021176e-22	8.69880404835564
ENSG00000177628	6.76169707633616e-22	8.85120123968184
ENSG00000172456	7.743824517031332e-22	7.937967321770299
ENSG00000171759	9.539699830699094e-22	6.777444338592222
ENSG00000257698	9.644877543883903e-22	8.135532255765883
ENSG00000181524	1.0040442765083006e-21	8.28396001392874
ENSG00000236552	1.0920159340969612e-21	8.742346103020267
ENSG00000130255	1.5892603825258554e-21	8.940270065592774
ENSG00000094631	1.727825643819854e-21	8.859298405673744
ENSG00000208028	1.727825643819854e-21	7.571226032834196
ENSG00000243926	2.1481326606473576e-21	5.637735745517674
ENSG00000105640	2.8079771689153166e-21	8.944318648588725
ENSG00000241741	2.838591699005758e-21	6.741234127863253
ENSG00000115649	3.2444512865349204e-21	8.849673127329284
ENSG00000233927	3.487222391634169e-21	8.936221482596823
ENSG00000178741	4.328655075833988e-21	8.903832818629208
ENSG00000162929	4.944649307131913e-21	7.912894055753913
ENSG00000137818	5.052403294647837e-21	8.948367231584678
ENSG00000251405	5.370485905003936e-21	7.060699502126506
ENSG00000145592	8.771513099571309e-21	8.948367231584678
ENSG00000213885	8.865998931383372e-21	6.3286300723255975
ENSG00000165171	9.320417815515771e-21	6.292917197102521
ENSG00000147003	9.903282512041598e-21	5.487349565071484
ENSG00000205664	1.213343335066777e-20	7.948959737069615
ENSG00000233585	1.2395305319365531e-20	5.4947426182252554
ENSG00000242021	1.330925043859363e-20	5.467268502371603
ENSG00000071205	1.4597669892707197e-20	7.119716199181654
ENSG00000261418	1.647027606573121e-20	8.555496381312174
ENSG00000180573	2.0809285948387833e-20	8.895735652637308
ENSG00000114631	2.3970725162609758e-20	7.991307276621323
ENSG00000156427	2.4657817021387176e-20	5.776120541044342
ENSG00000173207	2.6743591873504128e-20	8.585443724469
ENSG00000255086	2.869852917511671e-20	3.5873640976286354
ENSG00000269533	3.23514110173227e-20	4.144906861888802
ENSG00000233762	3.269498531024085e-20	7.9450989887190255
ENSG00000271133	3.4711174577274696e-20	7.6435998325514145
ENSG00000204060	3.5079523335450464e-20	4.581873178999468
ENSG00000230131	4.12364067410097e-20	6.152328504029277
ENSG00000171425	4.331411748771861e-20	8.71247790969605
ENSG00000120280	4.4704113773001785e-20	8.688440859127374
ENSG00000076662	4.74510956464551e-20	8.940270065592774
ENSG00000221983	4.7952896000657316e-20	8.940270065592774
ENSG00000105894	4.845994360223499e-20	7.26988253030793
ENSG00000168159	4.983813796242799e-20	8.891687069641355
ENSG00000258920	5.036489371371892e-20	7.93369115061498
ENSG00000142279	5.4020063337983244e-20	5.597972373470674
ENSG00000147100	5.516690630998285e-20	5.309691422452271
ENSG00000089692	7.070970069412814e-20	7.97850832116255
ENSG00000164346	7.145413805510895e-20	8.895735652637308
ENSG00000078061	7.145413805510895e-20	8.853721710325235
ENSG00000268362	7.503193611095972e-20	6.389864769357679
ENSG00000136942	8.301612760628116e-20	8.940270065592774
ENSG00000170417	8.536278424959808e-20	8.229519015974121
ENSG00000143578	8.625958900629064e-20	8.547399215320274
ENSG00000163673	8.716570867495856e-20	4.347447492755448
ENSG00000058404	8.716570867495856e-20	7.074402985150411
ENSG00000166268	8.808123887379129e-20	6.695301809791772
ENSG00000099326	9.345171579965988e-20	8.883589903649453
ENSG00000198937	1.0628499385921973e-19	8.64212388641232
ENSG00000228933	1.0739884128313752e-19	5.4181176804704645
ENSG00000125841	1.0852422872603712e-19	8.205730858232192
ENSG00000151287	1.096612743401805e-19	7.716837691522249
ENSG00000264920	1.1512517356191812e-19	7.454612882000637
ENSG00000230207	1.2340062596783499e-19	7.2094277753643246
ENSG00000260521	1.246916534114922e-19	6.025666598006182
ENSG00000232995	1.282000436161464e-19	7.112830285519522
ENSG00000155792	1.3364640024412207e-19	8.867395571665647
ENSG00000137154	1.628055659858385e-19	8.948367231584678
ENSG00000151208	1.628055659858385e-19	8.525092433926236
ENSG00000245008	1.8310671738001466e-19	6.578067872041424
ENSG00000179456	1.8694048592766818e-19	8.559624114140734
ENSG00000254343	1.888870198608771e-19	8.31986150683058
ENSG00000118705	2.003018546853405e-19	8.944318648588725
ENSG00000179057	2.1239815927740383e-19	6.130113022237313
ENSG00000162244	2.1239815927740383e-19	8.940270065592774
ENSG00000166816	2.1460653209809723e-19	8.301682458265102
ENSG00000242071	2.323086473028007e-19	8.314363961314678
ENSG00000218175	2.4886998508050013e-19	8.44259266165465
ENSG00000102271	2.5145284569693065e-19	4.1994987877371885
ENSG00000153179	2.7974376901064717e-19	8.607214751801314
ENSG00000134698	3.209396941652719e-19	8.725159412745626
ENSG00000012061	3.209396941652719e-19	8.843104073689938
ENSG00000234719	4.428527480796776e-19	7.795974501096745
ENSG00000172216	4.474181462367359e-19	8.802082489668702
ENSG00000105426	4.56688944921244e-19	7.2353692370093485
ENSG00000221890	5.129237102291567e-19	4.105590079337045
ENSG00000260625	5.235347304145789e-19	6.312884171653597
ENSG00000197016	5.435547512083433e-19	6.7618027591420065
ENSG00000141441	5.5479174579216365e-19	8.242397121265501
ENSG00000261400	6.668290517126183e-19	3.408647841811416
ENSG00000146147	7.797015099783467e-19	6.563986993128228
ENSG00000149295	7.797015099783467e-19	5.722033971619446
ENSG00000196562	8.176604519259405e-19	8.900776593924094
ENSG00000170889	8.260290714944414e-19	8.944318648588725
ENSG00000130810	8.260290714944414e-19	7.6519429111778265
ENSG00000127946	8.662153696685846e-19	8.4165708945043
ENSG00000182050	9.36469834838592e-19	7.130641076981183
ENSG00000244436	9.654681304871425e-19	2.76543460088564
ENSG00000173171	1.012349422666595e-18	8.525171583758842
ENSG00000232533	1.0507566161152337e-18	6.822758584972574
ENSG00000038002	1.0723092277240188e-18	8.882061791296895
ENSG00000235670	1.1590504083812193e-18	4.041626302598049
ENSG00000232346	1.2029512200478086e-18	7.377422486431224
ENSG00000251535	1.2870206134661844e-18	2.881592413228524
ENSG00000143195	1.3267211720872869e-18	6.123218990389835
ENSG00000186153	1.4337595197003782e-18	8.47910905845082
ENSG00000225573	1.4729552831731074e-18	7.181309727971751
ENSG00000188846	1.5183169690330764e-18	8.944318648588725
ENSG00000179820	1.6406076590078448e-18	8.561073076660684
ENSG00000166321	1.719758024041079e-18	7.889378771238601
ENSG00000213442	1.7197580240411034e-18	8.549998835796274
ENSG00000116852	1.8209550611264574e-18	8.826909741706134
ENSG00000226926	2.041323152914306e-18	4.506316996788032
ENSG00000144040	2.041323152914306e-18	8.62692191271935
ENSG00000125459	2.4059799881568003e-18	8.750443269012171
ENSG00000111666	2.4548372180526214e-18	8.655261993691008
ENSG00000105855	2.4962992575214674e-18	7.668397549608696
ENSG00000184381	2.6961110889370246e-18	8.79956201902531
ENSG00000102316	2.7233117833286006e-18	8.899784235633259
ENSG00000182054	2.7507835331575845e-18	8.924075733608968
ENSG00000222375	2.806550891745002e-18	5.160382796104042
ENSG00000260990	2.82538705470889e-18	5.502970466493931
ENSG00000137876	2.9117069114808568e-18	8.920027150613016
ENSG00000258178	2.9117069114808568e-18	4.269872744601542
ENSG00000204219	2.9117069114808568e-18	6.859730705771093
ENSG00000149972	3.1129655329163793e-18	8.825381629353576
ENSG00000171792	3.3614429396940835e-18	8.585900328698115
ENSG00000163040	3.765048699536622e-18	5.712527762937115
ENSG00000188825	3.802878521044217e-18	7.046270281412749
ENSG00000160293	3.9448276689855165e-18	8.203830846063408
ENSG00000102158	4.024447340519086e-18	8.915978567617064
ENSG00000234444	4.216451804778208e-18	8.456143516005584
ENSG00000185950	4.3014835142705656e-18	7.622293639213926
ENSG00000120093	4.344632294907145e-18	7.293444270429416
ENSG00000125462	4.388208533140721e-18	7.825771861604468
ENSG00000123144	4.643418815911723e-18	8.87549273765755
ENSG00000086619	4.913278456692591e-18	8.883589903649453
ENSG00000270036	4.962483209096053e-18	4.406701246410197
ENSG00000104219	5.5003102482936345e-18	8.81881257571423
ENSG00000228323	6.1158568279126175e-18	5.928011315040512
ENSG00000254615	6.2800830335657334e-18	8.60209466068192
ENSG00000127920	6.342784252927581e-18	7.411286992509348
ENSG00000131127	7.028012344915819e-18	8.190731041361307
ENSG00000182185	7.45891560682116e-18	7.444413881186232
ENSG00000233016	7.889792086714648e-18	8.772214296344485
ENSG00000163362	7.968340425179043e-18	7.81340233730168
ENSG00000261739	7.968340425179043e-18	8.715252827746475
ENSG00000207954	8.04766091146369e-18	5.89318061034774
ENSG00000149273	9.521792536301121e-18	8.948367231584678
ENSG00000182220	9.616364816540689e-18	8.853721710325235
ENSG00000260719	1.0170058310533119e-17	8.380467244780375
ENSG00000179899	1.0475815933997531e-17	5.191171079991755
ENSG00000273002	1.06495851059801e-17	7.010604810098352
ENSG00000214711	1.1600106794567251e-17	6.251847215190903
ENSG00000244165	1.1715034363094913e-17	8.259668515953031
ENSG00000157625	1.2027033248486202e-17	8.753499493717287
ENSG00000131725	1.2266403263328538e-17	8.604158527096198
ENSG00000146350	1.2266403263328538e-17	7.883091024253946
ENSG00000128165	1.2387846170974745e-17	8.827902099996969
ENSG00000140451	1.2387846170974745e-17	8.779319104045552
ENSG00000172568	1.4788326795280036e-17	6.447576376097962
ENSG00000150967	1.4788326795280036e-17	8.873964625304993
ENSG00000170899	1.4788326795280036e-17	8.389223171823476
ENSG00000166562	1.4934390389287525e-17	8.924075733608968
ENSG00000173208	1.5081878177014047e-17	8.698347444126524
ENSG00000186468	1.5230803860378817e-17	8.907881401625161
ENSG00000144589	1.5230803860379033e-17	8.703388385413312
ENSG00000188818	1.610255144641629e-17	8.343160646515452
ENSG00000133872	1.719136356451589e-17	8.928124316604919
ENSG00000173581	1.736083584448273e-17	8.545212341916516
ENSG00000169184	1.764696231589817e-17	8.08934672346838
ENSG00000158714	1.799646480382297e-17	6.470421706074564
ENSG00000185686	1.853356976785984e-17	7.494107992654521
ENSG00000162913	1.9591634588492095e-17	6.342878263193836
ENSG00000152402	1.9591634588492372e-17	7.729899411404165
ENSG00000146066	2.0109968738801948e-17	8.826909741706134
ENSG00000090581	2.0507581972441877e-17	8.841575961337382
ENSG00000235065	2.0709288999905366e-17	7.843772850159691
ENSG00000064787	2.3593414790178755e-17	8.142077329005357
ENSG00000260027	2.405894006493348e-17	7.080574571178288
ENSG00000260144	2.5180720593507304e-17	6.025264903794127
ENSG00000053371	2.5427737420782528e-17	8.508695945120348
ENSG00000240298	2.6354102799298755e-17	5.624354031356317
ENSG00000247982	2.687335367670724e-17	8.184194401549904
ENSG00000180660	2.9721341711333596e-17	6.851214028914138
ENSG00000162878	3.0602604059594786e-17	4.986528587881808
ENSG00000231327	3.0602604059594786e-17	6.06619594010326
ENSG00000177917	3.171479068543662e-17	8.670463967383979
ENSG00000134490	3.265436065835474e-17	8.249305326724764
ENSG00000175886	3.610587003086684e-17	6.537085055793822
ENSG00000249167	3.6814343004220885e-17	3.548999180343245
ENSG00000170906	3.6814343004220885e-17	8.827902099996969
ENSG00000148484	3.8521247307973764e-17	8.826373987644413
ENSG00000166896	3.96595485508358e-17	8.164003777155092
ENSG00000058056	4.1496553214740984e-17	8.513482439000104
ENSG00000159259	4.722063250210656e-17	7.9054556508132094
ENSG00000235280	4.768007958152005e-17	5.508953533718555
ENSG00000072195	5.085783372164354e-17	6.610764412068348
ENSG00000259560	5.185128384609004e-17	5.76727532632984
ENSG00000243276	5.185128384609004e-17	7.080178624304844
ENSG00000181163	5.42444245255941e-17	8.948367231584678
ENSG00000165891	5.477125027034113e-17	8.347542826751042
ENSG00000204262	5.674650465416567e-17	7.853412116512506
ENSG00000229278	6.051961842044159e-17	3.7705562736217897
ENSG00000261786	6.110654120236427e-17	8.76564524270514
ENSG00000166441	6.110654120236427e-17	8.940270065592774
ENSG00000107816	6.110654120236514e-17	8.61378380544066
ENSG00000153250	6.169908043840003e-17	8.903832818629208
ENSG00000111859	6.392063807886752e-17	8.887638486645404
ENSG00000223949	6.392063807886752e-17	4.747604346366864
ENSG00000121858	6.392063807886752e-17	8.849673127329284
ENSG00000213862	6.454009627363838e-17	6.65419799967663
ENSG00000259331	6.816390110163037e-17	2.0292628464104516
ENSG00000120519	6.882391909273471e-17	8.626719755897264
ENSG00000203761	6.882391909273471e-17	7.945014284306139
ENSG00000160062	6.949024281324938e-17	7.7015182654200816
ENSG00000080947	7.016293167268026e-17	7.483214727038353
ENSG00000250978	7.268488980780887e-17	3.7489656246239993
ENSG00000081913	7.409799159397287e-17	7.612208884041412
ENSG00000224858	7.82506706241686e-17	5.614591176149094
ENSG00000117411	7.82506706241686e-17	8.73119271232325
ENSG00000165195	7.900697007334893e-17	8.72363130039307
ENSG00000239815	8.504993791081299e-17	6.226819604539243
ENSG00000149548	9.154852142951854e-17	7.295538286390702
ENSG00000154479	9.4827388722226e-17	6.291018225976622
ENSG00000214717	1.0108850129566013e-16	8.64212388641232
ENSG00000139644	1.0206219732156167e-16	8.940270065592774
ENSG00000269890	1.0206219732156167e-16	6.439918672989524
ENSG00000105341	1.0304514590922576e-16	8.722103188040512
ENSG00000221413	1.04037433749904e-16	2.170815254439323
ENSG00000088298	1.0879418861975498e-16	8.857770293321186
ENSG00000176371	1.1485946225129511e-16	8.469940384335475
ENSG00000105063	1.2242322982048202e-16	8.890158957288799
ENSG00000182899	1.235993971443465e-16	8.944318648588725
ENSG00000136643	1.2800817528613424e-16	8.747922798368778
ENSG00000269696	1.2800817528613424e-16	4.253329046902249
ENSG00000124785	1.3047798767734128e-16	7.262408184697654
ENSG00000124198	1.3047798767734312e-16	8.911929984621112
ENSG00000006756	1.3427110903981621e-16	6.286183834262061
ENSG00000197647	1.4038879876697354e-16	7.99169171350849
ENSG00000102871	1.417350804052895e-16	8.800554377316146
ENSG00000228748	1.4538774860673408e-16	4.951105843427388
ENSG00000169241	1.481880462252175e-16	8.845624544333333
ENSG00000198960	1.5346080606137447e-16	8.480101416741656
ENSG00000236204	1.5493067306252053e-16	6.4981383653038876
ENSG00000140367	1.579121974846952e-16	8.8795413206535
ENSG00000109046	1.5942411477878505e-16	8.87549273765755
ENSG00000057468	1.6249091818166934e-16	6.451481265722273
ENSG00000143499	1.6667068547477818e-16	8.734784691090086
ENSG00000172955	1.6667068547477818e-16	6.219405200341308
ENSG00000130811	1.6987494779223905e-16	8.890158957288799
ENSG00000175395	1.9102111167028615e-16	8.28515452904166
ENSG00000000460	1.9284530427601992e-16	7.964147388585863
ENSG00000205138	2.0158798199367885e-16	8.474524721393148
ENSG00000040199	2.0351167268448693e-16	8.811707768013164
ENSG00000118473	2.0351167268449127e-16	5.581528692937088
ENSG00000232940	2.0741353876623762e-16	6.295522767721328
ENSG00000215301	2.2877930052257817e-16	8.948367231584678
ENSG00000100266	2.2877930052257817e-16	8.597053719395133
ENSG00000143603	2.309586982647258e-16	8.89420754028475
ENSG00000267169	2.353791109305107e-16	7.539151089349219
ENSG00000109705	2.43701003252043e-16	6.569616503701782
ENSG00000139219	2.43701003252043e-16	4.735492152929189
ENSG00000107745	2.4370100325204646e-16	8.680089245728439
ENSG00000133195	2.483618490780302e-16	8.721110829749675
ENSG00000110002	2.483618490780302e-16	8.750979023073892
ENSG00000052850	2.5471332511195405e-16	4.736701434365498
ENSG00000115875	2.6205036745175043e-16	8.924075733608968
ENSG00000144671	2.764824590787257e-16	4.647019780038881
ENSG00000141736	2.7648245907872964e-16	7.939776740777547
ENSG00000198521	2.7648245907872964e-16	6.869576827109721
ENSG00000267193	2.916979090395711e-16	3.7278248695734724
ENSG00000198380	2.972628748486119e-16	8.89420754028475
ENSG00000008226	3.106582571699696e-16	8.604158527096198
ENSG00000134339	3.1065825716997405e-16	4.4240099796944135
ENSG00000126249	3.3083302015641716e-16	8.100297957343313
ENSG00000136383	3.3713358964364344e-16	7.895909522301356
ENSG00000188419	3.4899348581011557e-16	8.634026720420415
ENSG00000230067	3.522987971556332e-16	4.779745155523688
ENSG00000269988	3.55634977535031e-16	5.142417181593119
ENSG00000259026	3.5900231106054134e-16	4.55732721704965
ENSG00000160791	3.716203942146075e-16	7.260820749217977
ENSG00000253986	3.751369419746547e-16	5.05175717112675
ENSG00000230516	3.8226877653697135e-16	3.232402545728818
ENSG00000177283	3.9943385328673844e-16	5.346613349266251
ENSG00000218426	4.032098070069221e-16	8.37860553518818
ENSG00000049768	4.485432988449663e-16	5.03995163660155
ENSG00000260660	4.485432988449663e-16	6.441737099942676
ENSG00000158458	4.527766585664633e-16	8.433300980549827
ENSG00000145050	4.570494131067825e-16	8.924075733608968
ENSG00000169239	4.570494131067825e-16	8.284416618157854
ENSG00000234771	4.70107674440242e-16	8.715534134401166
ENSG00000152409	4.820234360262331e-16	8.907881401625161
ENSG00000086598	4.865682136417379e-16	8.93217289960087
ENSG00000119906	5.131314587478197e-16	8.788944382390012
ENSG00000136149	5.179653109125125e-16	7.904894465414205
ENSG00000166200	5.179653109125125e-16	8.873964625304993
ENSG00000133640	5.179653109125199e-16	3.8156096063167473
ENSG00000116147	5.261217029519839e-16	5.428231399553919
ENSG00000156976	5.36076682643472e-16	8.944318648588725
ENSG00000114023	5.462173492621366e-16	8.767173355057698
ENSG00000232070	5.617839933281522e-16	5.289698674478
ENSG00000052126	5.670694540190569e-16	7.197884817631659
ENSG00000196154	6.188256078512544e-16	8.722893389509263
ENSG00000123989	6.24639831628056e-16	8.93217289960087
ENSG00000094804	6.24639831628056e-16	8.647498424938743
ENSG00000049769	6.524929607280468e-16	7.992101581732941
ENSG00000104936	6.524929607280653e-16	8.519594888410335
ENSG00000158555	6.524929607280653e-16	8.417812145621886
ENSG00000124444	6.524929607280653e-16	8.41838031351155
ENSG00000120805	6.648016158452885e-16	8.883589903649453
ENSG00000047346	6.879649401429671e-16	8.936221482596823
ENSG00000158710	7.009330119627247e-16	8.903832818629208
ENSG00000230979	7.141420324850265e-16	7.050503263747934
ENSG00000206561	7.791017446430422e-16	8.264455009832789
ENSG00000181544	8.086937764438489e-16	7.311351950961838
ENSG00000144713	8.903662420636108e-16	8.948367231584678
ENSG00000183023	9.155647363413339e-16	8.436813809484056
ENSG00000139352	9.155647363413339e-16	6.687367491006698
ENSG00000224032	9.473192106568637e-16	8.819804934005067
ENSG00000176928	9.65094927150407e-16	7.6139324548422485
ENSG00000189233	1.0459993943210011e-15	8.80918729736977
ENSG00000118197	1.0722122143296417e-15	8.72156743397879
ENSG00000130340	1.0822080726362428e-15	8.490569187139814
ENSG00000247735	1.130083390853671e-15	5.557802829584371
ENSG00000080839	1.1512349625891228e-15	8.61378380544066
ENSG00000254369	1.2021181302331021e-15	4.970125293185155
ENSG00000100994	1.224597967977494e-15	8.899784235633259
ENSG00000176732	1.2552167951211208e-15	6.113789371393512
ENSG00000136928	1.2905655826272638e-15	4.198249791326481
ENSG00000160570	1.3146747182708653e-15	8.85120123968184
ENSG00000166428	1.3146747182708653e-15	7.762842371665046
ENSG00000173221	1.3475120121262777e-15	8.93217289960087
ENSG00000126217	1.3726692783057376e-15	7.574580069491846
ENSG00000213096	1.4331839438129634e-15	7.950103266414426
ENSG00000088881	1.4464895105592003e-15	6.293681811833075
ENSG00000174989	1.5670231660677116e-15	8.794521077738523
ENSG00000166348	1.5670231660677116e-15	8.401904674873052
ENSG00000178922	1.5962147219347335e-15	8.643370692110185
ENSG00000231969	1.6209499281741704e-15	4.045207140593999
ENSG00000083845	1.6664289207811507e-15	8.944318648588725
ENSG00000163754	1.6818662746166005e-15	8.859298405673744
ENSG00000140750	1.7396853009796543e-15	8.503400556426529
ENSG00000174748	1.866983708001545e-15	8.944318648588725
ENSG00000253483	1.866983708001545e-15	5.568866732651305
ENSG00000008853	1.948919126072634e-15	8.624401442075957
ENSG00000115758	2.0912856784893054e-15	8.936221482596823
ENSG00000008513	2.110595036547235e-15	8.726151771036463
ENSG00000136631	2.110595036547235e-15	8.71805460504456
ENSG00000138172	2.110595036547235e-15	7.974577190575795
ENSG00000136758	2.1300800741721375e-15	8.903832818629208
ENSG00000169021	2.1300800741721375e-15	8.829430212349527
ENSG00000171189	2.149742365296618e-15	5.728215609056595
ENSG00000078177	2.2030538338731006e-15	8.855249822677791
ENSG00000175505	2.223379745895007e-15	7.367531869275578
ENSG00000166946	2.2784900654741205e-15	8.903832818629208
ENSG00000109685	2.2854728168124453e-15	8.8795413206535
ENSG00000215086	2.320704145839917e-15	4.735691991323707
ENSG00000260401	2.3636887572522e-15	7.276273291113096
ENSG00000233379	2.3636887572522e-15	5.148452091743246
ENSG00000273382	2.3636887572522e-15	6.232511921971805
ENSG00000164258	2.3636887572522e-15	8.757548076713238
ENSG00000187824	2.3636887572522e-15	8.35703666467795
ENSG00000246089	2.385474329755847e-15	7.937256270134154
ENSG00000179085	2.385474329755847e-15	8.729207995741579
ENSG00000237991	2.467060934608521e-15	6.530788923284595
ENSG00000112531	2.512715371643597e-15	8.87549273765755
ENSG00000135253	2.559202135220622e-15	8.537853086808418
ENSG00000172362	2.646639365063493e-15	3.4442190408764213
ENSG00000241324	2.6709924862551988e-15	6.89992667551752
ENSG00000213609	2.6955663923148646e-15	6.542796954352801
ENSG00000164620	2.6955663923148646e-15	8.532276391459911
ENSG00000124795	2.720363054063928e-15	8.227581035397113
ENSG00000144026	2.720363054063928e-15	8.668935855031423
ENSG00000130779	2.720363054063928e-15	8.853721710325235
ENSG00000166025	2.7453844596323005e-15	6.788950499624069
ENSG00000144354	2.8651820377747596e-15	5.45975619677211
ENSG00000249348	3.1014852839256076e-15	7.732627709861885
ENSG00000262468	3.1779838779925988e-15	8.013845749817593
ENSG00000229727	3.177983877992644e-15	5.411477912435349
ENSG00000254966	3.177983877992644e-15	5.029147895747228
ENSG00000250148	3.2071476287003348e-15	2.3987714062659506
ENSG00000173153	3.377458766411847e-15	8.825381629353576
ENSG00000124222	3.408425233387203e-15	8.8795413206535
ENSG00000130312	3.4396714063320787e-15	8.80918729736977
ENSG00000175806	3.5030128410046802e-15	8.426398329670846
ENSG00000143870	3.622137686077691e-15	8.924075733608968
ENSG00000140563	3.7452518749654474e-15	8.882061791296895
ENSG00000156042	3.919802223890234e-15	8.145947735579092
ENSG00000091428	4.267338367866586e-15	8.80513871437382
ENSG00000197565	4.533992583364522e-15	7.968901468637677
ENSG00000160055	4.575381642821318e-15	8.238151936027744
ENSG00000169857	4.860980370397993e-15	8.753499493717287
ENSG00000120256	4.995162252276529e-15	8.314952005961345
ENSG00000101868	5.2111751333156554e-15	8.597053719395133
ENSG00000104979	5.2111751333156554e-15	8.863346988669695
ENSG00000106004	5.485876661012564e-15	6.855726483813096
ENSG00000188971	5.637031967586745e-15	8.619360500789169
ENSG00000142408	5.688323060151125e-15	3.7995480686894867
ENSG00000171469	5.827357591031324e-15	8.768165713348534
ENSG00000186056	6.245999163850499e-15	8.417844559449827
ENSG00000257027	6.574337826420463e-15	7.902144978701065
ENSG00000137070	6.634019310948006e-15	8.589492307464951
ENSG00000065320	6.694234382963228e-15	4.360181551336329
ENSG00000130669	7.045760939990674e-15	8.422147589852807
ENSG00000081760	7.17412015354619e-15	8.69880404835564
ENSG00000186187	7.282843423209066e-15	7.523846319592143
ENSG00000185666	7.482650119791167e-15	3.80605372987676
ENSG00000213293	7.804240579403657e-15	3.7861136099721446
ENSG00000100316	7.946197153861167e-15	8.948367231584678
ENSG00000165912	8.018126100625243e-15	8.011149981599775
ENSG00000112812	8.139435326719528e-15	8.757548076713238
ENSG00000186272	8.72114815089257e-15	8.264507300417735
ENSG00000215595	8.799980593089793e-15	6.250476321863621
ENSG00000143653	8.879514745741222e-15	8.402826316759354
ENSG00000157680	8.959756755224405e-15	8.436023608015304
ENSG00000272129	8.959756755224533e-15	6.142644758942222
ENSG00000144036	8.959756755224533e-15	8.427469837794288
ENSG00000101997	8.959756755224533e-15	8.572762221419422
ENSG00000156313	9.428134380463507e-15	8.270567459243019
ENSG00000248757	9.6568115859187e-15	3.7249893412986337
ENSG00000236772	9.920606656892114e-15	4.418880512134687
ENSG00000254650	1.0100399532872052e-14	5.646800281578867
ENSG00000271192	1.0283400453712668e-14	5.606587711236604
ENSG00000256287	1.034512336511746e-14	3.3544769253979703
ENSG00000089220	1.0627421709496033e-14	8.924075733608968
ENSG00000149346	1.0723196490681796e-14	7.228532903627337
ENSG00000213513	1.1181503328943065e-14	4.120132690702829
ENSG00000115286	1.1383775897257719e-14	8.797041548381916
ENSG00000117242	1.1764010476745711e-14	7.930941663901839
ENSG00000230852	1.2487653459742344e-14	2.187504274694187
ENSG00000255516	1.2827427615817216e-14	3.330662988559788
ENSG00000158716	1.3374140079004857e-14	8.439667877367087
ENSG00000126733	1.3494244252015998e-14	3.851394179478056
ENSG00000170890	1.3615410326429886e-14	3.8596215812470342
ENSG00000170989	1.3737647539063662e-14	6.707020496076418
ENSG00000185483	1.4580631976454748e-14	5.721823860954239
ENSG00000248544	1.4931908542956066e-14	6.338555098211852
ENSG00000179299	1.533706101050219e-14	7.376884261029006
ENSG00000155254	1.5988907932473728e-14	8.257703676128362
ENSG00000242247	1.6422277762057896e-14	8.902304706276652
ENSG00000167186	1.6817190993217183e-14	8.29969774168343
ENSG00000116497	1.6967681565388712e-14	8.844096431980775
ENSG00000116957	1.7530910257724962e-14	8.626465308490236
ENSG00000239183	1.7845843007898074e-14	5.978973798104459
ENSG00000259436	1.800539159371106e-14	8.065230523067095
ENSG00000205339	1.8166344357572027e-14	8.907881401625161
ENSG00000101310	1.8166344357572027e-14	8.903832818629208
ENSG00000257221	1.9105526041584182e-14	7.858016330327182
ENSG00000176978	1.9276155692095272e-14	8.93217289960087
ENSG00000078098	1.9448285403390308e-14	6.0757123663733035
ENSG00000082512	1.9797097004906557e-14	8.613581648618574
ENSG00000264349	2.0635120974030752e-14	4.724791628491299
ENSG00000166411	2.094280027362022e-14	8.792992965385965
ENSG00000177731	2.1508045431294645e-14	8.911929984621112
ENSG00000104738	2.1508045431294645e-14	8.709957439052657
ENSG00000116977	2.1508045431294645e-14	8.777790991692996
ENSG00000102054	2.189319181371614e-14	8.886110374292846
ENSG00000137309	2.2818466879951866e-14	8.84715265668589
ENSG00000105649	2.2818466879951866e-14	7.642538215475039
ENSG00000101057	2.281846687995219e-14	8.711485551405216
ENSG00000205078	2.3782212715722127e-14	7.583151199180379
ENSG00000149823	2.3782212715722465e-14	8.882061791296895
ENSG00000271344	2.399388461996888e-14	7.061996479135168
ENSG00000198056	2.399388461996888e-14	8.396863733586265
ENSG00000170209	2.399388461996888e-14	7.996150164728892
ENSG00000152582	2.4422807383897804e-14	8.789936740680849
ENSG00000160783	2.442280738389815e-14	8.394009665703233
ENSG00000273388	2.5006464806333513e-14	4.042687715113772
ENSG00000143882	2.5679501163969096e-14	8.093362892636389
ENSG00000198860	2.6526352759879426e-14	8.806666826726374
ENSG00000189143	2.6999797312936224e-14	5.660118623805699
ENSG00000142039	2.6999797312936224e-14	8.736312803442644
ENSG00000102265	2.7481557327014773e-14	8.86433934696053
ENSG00000246095	2.813708774207274e-14	6.343133945200263
ENSG00000100206	2.914934238327946e-14	6.309732152002639
ENSG00000119979	2.9844005518972544e-14	8.612791447149823
ENSG00000013016	3.037567184473919e-14	8.655261993691008
ENSG00000237214	3.193320814103309e-14	6.917686983625511
ENSG00000089177	3.2789341336734444e-14	8.350924215267721
ENSG00000040341	3.416620414223881e-14	8.719582717397117
ENSG00000167992	3.446856735641626e-14	7.216439445224428
ENSG00000100373	3.539154696385423e-14	3.9219898795272132
ENSG00000245954	3.539154696385448e-14	7.65247866523955
ENSG00000125755	3.5914779741979545e-14	8.911929984621112
ENSG00000236841	3.5914779741979545e-14	3.598459608514943
ENSG00000241852	3.623236602328169e-14	7.638052905006976
ENSG00000172687	3.7092837927986115e-14	6.291858107898911
ENSG00000150873	3.8084922759079346e-14	3.3531660569078263
ENSG00000126267	3.876077316522296e-14	8.886110374292846
ENSG00000165548	3.9448423894676e-14	8.431825158782214
ENSG00000230565	4.074043952327563e-14	6.859122502605779
ENSG00000115266	4.1099976601475265e-14	7.957367744696359
ENSG00000246334	4.2819531443961076e-14	7.835356074936506
ENSG00000204666	4.319711688123006e-14	5.047258573385599
ENSG00000154227	4.319711688123006e-14	5.2241284659521625
ENSG00000144460	4.396214432624931e-14	6.313669196166959
ENSG00000203666	4.4349642465888916e-14	8.383725626307573
ENSG00000121406	4.460983988287431e-14	8.225672589800254
ENSG00000166341	4.460983988287431e-14	8.217452416818873
ENSG00000181798	4.5002955192254644e-14	7.17490374597722
ENSG00000204396	4.5002955192254644e-14	8.710949797343494
ENSG00000081721	4.53994791552656e-14	8.745402327725383
ENSG00000165689	4.5799440830321305e-14	8.833478795345478
ENSG00000184258	4.620286951917597e-14	4.182326055580689
ENSG00000138814	4.7712250441732375e-14	8.841575961337382
ENSG00000136521	4.771225044173305e-14	8.8795413206535
ENSG00000148343	4.771225044173305e-14	8.84715265668589
ENSG00000126768	4.813225322561918e-14	8.743874215372825
ENSG00000104765	4.813225322561918e-14	8.825381629353576
ENSG00000227630	4.898320302154785e-14	2.932534123744785
ENSG00000147251	5.058189923441686e-14	8.776262879340436
ENSG00000135324	5.058189923441686e-14	3.1664345153515403
ENSG00000260219	5.1026746459510894e-14	6.609987884782485
ENSG00000272156	5.1928021292796714e-14	5.700743310361524
ENSG00000228205	5.315412743821676e-14	7.38699547419074
ENSG00000198342	5.4092359499010246e-14	7.49427020791481
ENSG00000101577	5.45675674754379e-14	8.580859387411326
ENSG00000095002	5.504688280104936e-14	8.638075303416368
ENSG00000187446	5.6840080120145225e-14	8.859298405673744
ENSG00000268061	5.972502760703052e-14	7.594445688518095
ENSG00000100678	6.077725889823204e-14	7.3320717059725435
ENSG00000053501	6.330391740662887e-14	8.697811690064801
ENSG00000174132	6.330391740662887e-14	8.8714441546616
ENSG00000147400	6.768099353637502e-14	8.682609716371832
ENSG00000068308	6.887097468371503e-14	8.848145014976726
ENSG00000151640	7.008153503404978e-14	5.536952400819276
ENSG00000227838	7.110630771122902e-14	3.2466366876080137
ENSG00000111602	7.42698984477223e-14	8.802082489668702
ENSG00000164924	7.601335498650844e-14	8.936221482596823
ENSG00000238061	7.734731151644915e-14	6.069974323354921
ENSG00000147036	7.916180271183904e-14	5.449044938476285
ENSG00000187123	8.196232390287773e-14	5.339937731131814
ENSG00000136710	8.196232390287773e-14	8.662366801392077
ENSG00000160789	8.535294841654652e-14	8.920027150613016
ENSG00000204131	8.609726652033717e-14	6.29102508912763
ENSG00000171735	8.684796907552651e-14	8.485678112090167
ENSG00000184925	9.122516867451112e-14	7.648920885406437
ENSG00000165168	9.122516867451112e-14	8.890158957288799
ENSG00000260352	9.201983137143756e-14	5.082272624946091
ENSG00000249353	9.201983137143822e-14	7.778441342343159
ENSG00000188153	9.581921423506755e-14	8.151137201895986
ENSG00000213523	9.581921423506755e-14	8.768165713348534
ENSG00000143443	9.58192142350689e-14	8.32750206859337
ENSG00000180098	1.0151592768554032e-13	8.579867029120491
ENSG00000198890	1.0151592768554032e-13	8.202622342942131
ENSG00000114270	1.02398686623542e-13	8.365133830669853
ENSG00000212978	1.0239868662354272e-13	8.15279809587313
ENSG00000144895	1.066190842474113e-13	8.891687069641355
ENSG00000255046	1.0754547274199703e-13	4.859275039055677
ENSG00000226957	1.0754547274199855e-13	2.944514548403154
ENSG00000171119	1.0847977756615265e-13	5.781271279551536
ENSG00000157978	1.0847977756615265e-13	8.867395571665647
ENSG00000229914	1.0942206519499159e-13	6.567858514617533
ENSG00000239268	1.1101046643043854e-13	4.5572951600316625
ENSG00000157216	1.1197437070955492e-13	8.833478795345478
ENSG00000100997	1.1392694214583555e-13	8.776798633402159
ENSG00000145626	1.1557963656302625e-13	3.70314149869585
ENSG00000224596	1.1691875111782247e-13	4.023262839285757
ENSG00000137478	1.1759401936102013e-13	8.911929984621112
ENSG00000251192	1.2068050293683444e-13	7.86517197767578
ENSG00000127184	1.2068050293683444e-13	8.924075733608968
ENSG00000139722	1.2068050293683444e-13	8.940270065592774
ENSG00000189362	1.2172693118156865e-13	8.592548532170067
ENSG00000147536	1.227822827113823e-13	7.365049483452369
ENSG00000102007	1.2672946356936374e-13	8.891687069641355
ENSG00000214274	1.2893480296669696e-13	7.76367054154202
ENSG00000047230	1.3005158375180922e-13	8.407147772981924
ENSG00000204390	1.3307638772404572e-13	7.236819355202019
ENSG00000110700	1.3539029687955627e-13	8.940270065592774
ENSG00000107864	1.3539029687955627e-13	8.597053719395133
ENSG00000158828	1.365620448579093e-13	8.518066776057777
ENSG00000198856	1.421634132977479e-13	8.899784235633259
ENSG00000101849	1.5055927299064998e-13	8.769693825701092
ENSG00000259959	1.5186000865713524e-13	8.272727473399115
ENSG00000074054	1.531717942710858e-13	8.840047848984822
ENSG00000260618	1.5405250238516925e-13	8.454079649591305
ENSG00000124357	1.5449472205660391e-13	8.853721710325235
ENSG00000170540	1.5449472205660391e-13	8.810715409722327
ENSG00000169567	1.580777118430594e-13	8.92254762125641
ENSG00000272864	1.5807771184306275e-13	3.5651499204953274
ENSG00000012174	1.594422955604634e-13	8.683145470433555
ENSG00000101400	1.6220630749638388e-13	8.428593636502676
ENSG00000162607	1.659650705450847e-13	8.80513871437382
ENSG00000163931	1.6884022824888476e-13	8.887638486645404
ENSG00000226086	1.7176435344029963e-13	5.413668118437413
ENSG00000230202	1.7176435344029963e-13	8.568713638423473
ENSG00000169242	1.7176435344030087e-13	6.567139456291498
ENSG00000181191	1.7176435344030087e-13	8.655797747752732
ENSG00000205683	1.7473826528658044e-13	7.539829727157423
ENSG00000149256	1.7878236803944277e-13	7.973069648193439
ENSG00000188342	1.7878236803944277e-13	8.750979023073892
ENSG00000239559	1.803225166273719e-13	7.161803607106752
ENSG00000172661	1.8187571033903044e-13	8.663894913744633
ENSG00000237434	1.8929964643739362e-13	4.287812782632007
ENSG00000227986	1.8929964643739766e-13	5.726250777956475
ENSG00000026103	1.8929964643739766e-13	7.753029142263261
ENSG00000063660	1.9092883900146076e-13	7.379833155492816
ENSG00000140374	1.9257181725859143e-13	8.865867459313089
ENSG00000118308	2.0042471878647677e-13	8.903832818629208
ENSG00000256917	2.0214800806054106e-13	5.291063509121831
ENSG00000155903	2.0388586481831537e-13	8.845624544333333
ENSG00000272143	2.0563841002108467e-13	5.1639635800887795
ENSG00000205771	2.0740576561575483e-13	6.61844575472671
ENSG00000230629	2.085922913445628e-13	7.653254878699945
ENSG00000226779	2.085922913445628e-13	4.233914805024352
ENSG00000237212	2.103846046208718e-13	5.4322639575808465
ENSG00000272476	2.121920583595402e-13	7.292461850760216
ENSG00000250519	2.1219205835954172e-13	5.041033454174556
ENSG00000174514	2.1401477818928928e-13	6.994835002684085
ENSG00000163817	2.1401477818928928e-13	5.266238167831601
ENSG00000011021	2.177065237594702e-13	8.567185526070915
ENSG00000069493	2.1957580590451733e-13	8.461386614114456
ENSG00000198794	2.2463805547242443e-13	8.93217289960087
ENSG00000123975	2.285098806277121e-13	8.677568775085046
ENSG00000187151	2.285098806277121e-13	4.687572381344409
ENSG00000068784	2.357793797226048e-13	8.687650657658622
ENSG00000231193	2.3780112188276936e-13	4.858647021674113
ENSG00000168556	2.3983990620598183e-13	8.436892959316664
ENSG00000235052	2.3983990620598183e-13	5.346421598698264
ENSG00000147324	2.4746354645816147e-13	7.4429962090435975
ENSG00000139239	2.4958374509867156e-13	8.177212600838317
ENSG00000247853	2.4958374509867424e-13	6.792636896694913
ENSG00000170502	2.6193987577192917e-13	8.743672058550741
ENSG00000249948	2.641819467610867e-13	8.619281350956562
ENSG00000144645	2.687228386958782e-13	8.924075733608968
ENSG00000232519	2.7102197268047e-13	4.356862225250255
ENSG00000253390	2.733404428189741e-13	6.14356381176613
ENSG00000137054	2.733404428189741e-13	8.755027606069843
ENSG00000135473	2.7489691070135917e-13	8.887638486645404
ENSG00000223722	2.7961878084782667e-13	4.966417940732722
ENSG00000204852	2.7961878084782667e-13	8.71301366375777
ENSG00000153162	2.796187808478287e-13	8.924075733608968
ENSG00000236796	2.796187808478287e-13	5.4030988109316755
ENSG00000248319	2.820095264942766e-13	2.9975875057683874
ENSG00000164334	2.820095264942766e-13	3.976289045290241
ENSG00000271420	2.8442036475588806e-13	2.5788516969699398
ENSG00000184863	2.9343470305579237e-13	8.915978567617064
ENSG00000267768	2.9343470305579237e-13	2.904210768768236
ENSG00000115977	2.9594152141174207e-13	8.258421710255165
ENSG00000114942	2.9846939005749457e-13	8.948367231584678
ENSG00000120860	2.984693900574988e-13	8.683145470433555
ENSG00000138674	3.010184825823551e-13	8.920027150613016
ENSG00000179222	3.035889739799688e-13	8.915978567617064
ENSG00000147485	3.03588973979971e-13	7.287642943052517
ENSG00000164615	3.03588973979971e-13	8.826909741706134
ENSG00000272663	3.061810406594871e-13	5.235657719716316
ENSG00000188613	3.079211591413257e-13	8.192997064597671
ENSG00000106018	3.1054958052440764e-13	6.742746527417309
ENSG00000272016	3.1320005461948525e-13	6.728533851079509
ENSG00000163249	3.185678891977795e-13	8.619360500789169
ENSG00000167779	3.185678891977795e-13	5.795649284610445
ENSG00000222020	3.2402613413629167e-13	7.313011837900316
ENSG00000104626	3.2586589802988536e-13	8.419372671802385
ENSG00000162836	3.3712207887523516e-13	8.662366801392077
ENSG00000008283	3.3712207887523516e-13	8.839055490693989
ENSG00000101888	3.4192417099676043e-13	8.58689268698895
ENSG00000236206	3.428926268044516e-13	4.248094578212998
ENSG00000177600	3.5372522391171553e-13	8.940270065592774
ENSG00000143498	3.5673749423338364e-13	8.2909856717972
ENSG00000032389	3.5977497600861255e-13	8.630970495715301
ENSG00000055070	3.6283787643207323e-13	8.74288185708199
ENSG00000204387	3.742893755206057e-13	8.903832818629208
ENSG00000261231	3.80684619791362e-13	6.083596356202766
ENSG00000102780	3.926893866543097e-13	7.522853844889345
ENSG00000184984	3.960274884300839e-13	5.963003701260789
ENSG00000255438	3.960274884300839e-13	6.381663243965284
ENSG00000150938	3.960274884300895e-13	7.749928325704096
ENSG00000224738	3.993934770275656e-13	4.909956399226937
ENSG00000223802	3.9939347702756843e-13	3.6301172409347724
ENSG00000241469	4.1547692039648297e-13	2.82126387164002
ENSG00000137575	4.1547692039648595e-13	8.81881257571423
ENSG00000111450	4.1547692039648595e-13	8.614240409669774
ENSG00000151229	4.1900530945798677e-13	8.487206224442723
ENSG00000242615	4.1900530945798677e-13	5.471680124315808
ENSG00000176834	4.1900530945798677e-13	7.0322179883457805
ENSG00000248458	4.2615066973787987e-13	4.727040687330571
ENSG00000165006	4.358643995527594e-13	8.780311462336389
ENSG00000250565	4.3956287656073415e-13	8.454738410642506
ENSG00000176208	4.3956287656073415e-13	8.30227050291177
ENSG00000225156	4.3956287656074036e-13	3.7550952113847966
ENSG00000101052	4.4329219370891847e-13	8.525171583758842
ENSG00000166483	4.4329219370891847e-13	8.501872444073971
ENSG00000144426	4.650198292916168e-13	8.538845445099255
ENSG00000101439	4.650198292916168e-13	8.900776593924094
ENSG00000272717	4.689612983935843e-13	6.078765208768314
ENSG00000101294	4.7694299023582e-13	8.93217289960087
ENSG00000250493	4.877932465796669e-13	5.872894329082715
ENSG00000204673	4.877932465796669e-13	8.788944382390012
ENSG00000183617	4.919243275662822e-13	8.79047249474257
ENSG00000134109	4.960897868233319e-13	8.936221482596823
ENSG00000188636	5.045249658349381e-13	8.104920596977575
ENSG00000102057	5.203571082469171e-13	7.542909598094037
ENSG00000269243	5.203571082469171e-13	7.2590922718306965
ENSG00000101940	5.247590431013712e-13	8.780311462336389
ENSG00000260359	5.277139756718049e-13	8.845624544333333
ENSG00000156140	5.381855836519227e-13	4.108374665581426
ENSG00000213930	5.412147958878346e-13	8.767173355057698
ENSG00000226029	5.412147958878403e-13	6.275004605832569
ENSG00000224545	5.457900561962002e-13	2.9231845199755173
ENSG00000101199	5.45790056196204e-13	8.911929984621112
ENSG00000226851	5.504033202933571e-13	6.119417070359062
ENSG00000242712	5.676488000635163e-13	5.26057974330991
ENSG00000187741	5.87067867003329e-13	8.54136591574265
ENSG00000244038	5.87067867003329e-13	8.936221482596823
ENSG00000129474	5.870678670033374e-13	6.640563612393176
ENSG00000258422	5.920237464662818e-13	4.54432586973538
ENSG00000141401	5.92023746466286e-13	8.307513601020641
ENSG00000088833	5.970207311023886e-13	8.840047848984822
ENSG00000107104	6.054412938160647e-13	8.920027150613016
ENSG00000116990	6.105495356208809e-13	7.486764183173773
ENSG00000140464	6.105495356208809e-13	8.861818876317137
ENSG00000180592	6.105495356208809e-13	5.011619975656837
ENSG00000242732	6.157001227977855e-13	7.926562580270447
ENSG00000237595	6.157001227977855e-13	6.3982018238094405
ENSG00000123570	6.157001227977855e-13	6.968703099783562
ENSG00000104921	6.157001227977855e-13	8.026573988871833
ENSG00000120798	6.208933999036413e-13	8.721110829749675
ENSG00000131153	6.261297142442849e-13	7.966597142824724
ENSG00000185567	6.261297142442849e-13	4.968098203195393
ENSG00000107187	6.261297142442938e-13	4.847554762110453
ENSG00000134986	6.403062945766456e-13	7.973087046631463
ENSG00000162616	6.403062945766456e-13	8.554301866199255
ENSG00000271522	6.457034285113327e-13	3.7476308953323656
ENSG00000148824	6.457034285113418e-13	8.10465327833124
ENSG00000104205	6.56632144609522e-13	8.440405788250894
ENSG00000117090	6.62164456256038e-13	8.891687069641355
ENSG00000083067	6.771421788219088e-13	6.772101533907878
ENSG00000213402	6.828442271788516e-13	8.646022603171131
ENSG00000118181	6.943902238051706e-13	8.940270065592774
ENSG00000147475	6.943902238051706e-13	8.760068547356632
ENSG00000197279	7.002349411792485e-13	8.174419256968305
ENSG00000135116	7.120697598230529e-13	5.976020679675283
ENSG00000130734	7.281556988082655e-13	8.568713638423473
ENSG00000132824	7.342795263733528e-13	8.899784235633259
ENSG00000101003	7.404539488831693e-13	7.9400256336042965
ENSG00000197180	7.445985413214287e-13	6.821547695067816
ENSG00000270110	7.635330311397168e-13	5.500246230402642
ENSG00000185615	7.764180139089483e-13	5.467876740322575
ENSG00000105339	7.93930814102496e-13	8.936221482596823
ENSG00000105698	7.93930814102496e-13	8.887638486645404
ENSG00000236801	8.00597682784954e-13	7.061882573910498
ENSG00000074695	8.0731954645886e-13	8.940270065592774
ENSG00000267401	8.209300431490146e-13	4.918520363550024
ENSG00000223725	8.209300431490146e-13	5.393997151218841
ENSG00000268496	8.209300431490146e-13	3.940334339728785
ENSG00000196668	8.209300431490146e-13	7.376966216370477
ENSG00000239552	8.209300431490146e-13	3.2464903003064216
ENSG00000247011	8.278195772096637e-13	2.677801005980285
ENSG00000105676	8.347659084056845e-13	8.751971381364728
ENSG00000171530	8.464705926146173e-13	8.839055490693989
ENSG00000122882	8.535706392277854e-13	8.754035247779008
ENSG00000169189	8.607291857286595e-13	8.689714524072901
ENSG00000101443	8.607291857286595e-13	5.700051630205612
ENSG00000132640	8.679467051254816e-13	8.882061791296895
ENSG00000125743	8.679467051254816e-13	8.895735652637308
ENSG00000185100	8.825605734142186e-13	6.820841905770796
ENSG00000170915	8.874853731467344e-13	6.9214328148473605
ENSG00000196659	8.94923234244405e-13	8.050643453268455
ENSG00000184164	8.94923234244405e-13	8.911929984621112
ENSG00000169116	9.024223256532359e-13	8.924075733608968
ENSG00000145287	9.382423261783474e-13	8.843104073689938
ENSG00000167487	9.62003222832659e-13	8.224609515104886
ENSG00000131187	9.62003222832659e-13	8.074771096998667
ENSG00000108405	9.620032228326658e-13	8.918499038260457
ENSG00000119969	9.620032228326658e-13	8.322127530066945
ENSG00000271147	1.0001443568780643e-12	8.034167814629956
ENSG00000116668	1.0001443568780643e-12	8.73325657873753
ENSG00000257261	1.0085086911829774e-12	7.844420167881961
ENSG00000236854	1.0085086911829774e-12	3.65842256111791
ENSG00000250220	1.0169417321232385e-12	5.788989219894505
ENSG00000255547	1.0169417321232385e-12	3.767732555330549
ENSG00000233217	1.0169417321232385e-12	4.0866497983171355
ENSG00000244398	1.025444033475613e-12	8.363228263920789
ENSG00000134779	1.0426586544316881e-12	8.683602074662671
ENSG00000173295	1.0484597022335946e-12	7.523225192780798
ENSG00000221968	1.0484597022335946e-12	8.655261993691008
ENSG00000183386	1.066053735588939e-12	6.630401836585204
ENSG00000043039	1.0899642616770534e-12	6.737341060907608
ENSG00000187098	1.0990658632859875e-12	7.784887723161394
ENSG00000106993	1.1082421094465388e-12	8.690706882363736
ENSG00000155970	1.1113175495245949e-12	5.25204260787216
ENSG00000079616	1.1268209427547405e-12	8.801090131377867
ENSG00000130433	1.1362247454474008e-12	5.868345556994295
ENSG00000207146	1.136224745447421e-12	3.910438365733361
ENSG00000164741	1.1552641977949904e-12	8.126287644834088
ENSG00000206077	1.1552641977949904e-12	7.945418597950309
ENSG00000100626	1.171369510047915e-12	4.804876833214864
ENSG00000272994	1.190987179344485e-12	8.453289448122554
ENSG00000143554	1.190987179344485e-12	8.787416270037454
ENSG00000159403	1.2009166723426457e-12	8.687194053429506
ENSG00000107959	1.2009166723426457e-12	8.853721710325235
ENSG00000115966	1.2009166723426457e-12	8.835999265988871
ENSG00000118816	1.2109274665540907e-12	8.936221482596823
ENSG00000211448	1.2210202150817243e-12	7.642083396351708
ENSG00000224165	1.2380253734991168e-12	7.0040792794475095
ENSG00000180182	1.2483398990442211e-12	8.79956201902531
ENSG00000267623	1.2692228075252192e-12	4.9868486490287935
ENSG00000258847	1.2692228075252192e-12	3.9317085224426567
ENSG00000187479	1.3192931236159482e-12	8.27703893723017
ENSG00000158089	1.3413410744850938e-12	6.052556723982659
ENSG00000185267	1.3413410744850938e-12	8.140045876419022
ENSG00000151117	1.4057943436829365e-12	7.8298968319971936
ENSG00000257241	1.4057943436829365e-12	3.2184058068179513
ENSG00000225938	1.4174800084620715e-12	2.723629663081984
ENSG00000259362	1.4611493607790864e-12	4.29933123595979
ENSG00000147799	1.4732867444971396e-12	7.555359627097786
ENSG00000227372	1.4978593127270478e-12	8.663359159682912
ENSG00000111224	1.5186435535167302e-12	8.239627757795358
ENSG00000100246	1.5312497755200383e-12	8.125169066537616
ENSG00000176393	1.5439587507113898e-12	8.729207995741579
ENSG00000162755	1.5567713006594253e-12	7.888550267193259
ENSG00000219626	1.5567713006594253e-12	7.750740145665697
ENSG00000233220	1.5696882533688863e-12	5.186067711507348
ENSG00000162267	1.5696882533688863e-12	6.672276680445465
ENSG00000267868	1.5696882533688863e-12	3.382785924487516
ENSG00000144567	1.582710443330161e-12	8.853721710325235
ENSG00000252612	1.6313724988607037e-12	5.070136356730703
ENSG00000072778	1.6313724988607037e-12	8.944318648588725
ENSG00000173406	1.6313724988607152e-12	6.119417992694387
ENSG00000110092	1.6358684952880683e-12	8.810179655660605
ENSG00000136828	1.6448970231914555e-12	8.81323588036572
ENSG00000139187	1.6585316384778316e-12	6.326805944091278
ENSG00000172379	1.672277223735617e-12	8.435885155398477
ENSG00000183955	1.695435541696325e-12	8.72363130039307
ENSG00000136636	1.70948139674864e-12	8.85120123968184
ENSG00000204682	1.7236415040618698e-12	3.7687044742430715
ENSG00000170832	1.7379167751943904e-12	8.519594888410335
ENSG00000143768	1.7379167751943904e-12	6.798241429679691
ENSG00000143258	1.752308128829771e-12	8.77473476698788
ENSG00000169255	1.752308128829771e-12	6.565645496266906
ENSG00000270681	1.7523081288297834e-12	7.165664355457342
ENSG00000234498	1.7523081288297834e-12	6.301085140893116
ENSG00000141665	1.7668164908314373e-12	5.65944291585351
ENSG00000114698	1.7814427942974687e-12	6.005470108380201
ENSG00000119737	1.7814427942974687e-12	7.281823243625905
ENSG00000106571	1.8060846163476871e-12	7.380690732739658
ENSG00000251680	1.8060846163476871e-12	4.208907707279704
ENSG00000266258	1.836096904900619e-12	2.6218135684134523
ENSG00000135185	1.8360969049006582e-12	8.907881401625161
ENSG00000095303	1.8512861552033914e-12	8.17942222984687
ENSG00000198088	1.8665987738745075e-12	8.308708116133564
ENSG00000263164	1.8665987738745075e-12	3.766171458218721
ENSG00000229901	1.8975980550427345e-12	1.6748262079638876
ENSG00000174255	1.923816492035979e-12	3.9291377693453384
ENSG00000178761	1.9397179486424764e-12	8.8714441546616
ENSG00000161031	1.971909008006834e-12	5.061909943174845
ENSG00000248300	1.9827554867758508e-12	2.405721843206293
ENSG00000249734	1.9991351316915623e-12	3.1856369466633176
ENSG00000159840	2.01564762131698e-12	8.601102302391084
ENSG00000139641	2.032294012315483e-12	8.903832818629208
ENSG00000070886	2.032294012315483e-12	5.834204665821508
ENSG00000069329	2.049075369583554e-12	8.841575961337382
ENSG00000124143	2.065992766313766e-12	5.044472661804232
ENSG00000105287	2.1117791579271602e-12	8.928124316604919
ENSG00000234684	2.12920468355386e-12	8.02866183568598
ENSG00000182179	2.129204683553875e-12	8.915978567617064
ENSG00000140400	2.129204683553875e-12	8.924075733608968
ENSG00000235269	2.1467713684363414e-12	3.4456179028639915
ENSG00000156170	2.1467713684363874e-12	8.651213410695059
ENSG00000177383	2.1644803339859634e-12	8.802618243730425
ENSG00000196867	2.1823327103404196e-12	5.645376736769444
ENSG00000167196	2.249036884125685e-12	8.708429326700099
ENSG00000146904	2.2490368841257167e-12	5.36305970865792
ENSG00000115841	2.267573714004656e-12	8.377613176897343
ENSG00000168807	2.286260526870378e-12	8.297379427862122
ENSG00000135913	2.286260526870378e-12	8.466963309462965
ENSG00000134153	2.305098512758811e-12	8.915978567617064
ENSG00000165804	2.3240888709544024e-12	8.25587438036411
ENSG00000132846	2.3240888709544105e-12	8.624401442075955
ENSG00000164989	2.3368343574886793e-12	7.2662922451113765
ENSG00000156222	2.395043447120492e-12	3.6027542216515642
ENSG00000198108	2.395043447120492e-12	8.73351102614456
ENSG00000146276	2.395043447120492e-12	5.781231115765169
ENSG00000198157	2.4147610090163396e-12	8.324648000710338
ENSG00000132704	2.4546754346823215e-12	8.886110374292846
ENSG00000203930	2.4748748337805544e-12	3.7371543630052355
ENSG00000100092	2.4884316670180196e-12	8.407481370221562
ENSG00000102409	2.5295411041185613e-12	8.708429326700099
ENSG00000149679	2.5924583296974196e-12	8.38744061206389
ENSG00000259420	2.6280735665709267e-12	3.5816864404538924
ENSG00000260591	2.67144629849978e-12	6.981143722562752
ENSG00000143575	2.671446298499818e-12	8.895735652637308
ENSG00000146263	2.671446298499818e-12	8.548268566621632
ENSG00000047365	2.671446298499818e-12	8.66435151797375
ENSG00000164142	2.715521535766207e-12	7.811775628596942
ENSG00000157873	2.715521535766207e-12	8.857770293321186
ENSG00000237840	2.7155215357662454e-12	6.520407285209702
ENSG00000220583	2.737826073101851e-12	6.713006132768299
ENSG00000232453	2.7754006100888675e-12	6.531600993120866
ENSG00000224616	2.798187839627101e-12	6.208373189423929
ENSG00000260855	2.8211587072810107e-12	4.30371351433318
ENSG00000258451	2.8211587072810107e-12	2.1913464474706816
ENSG00000118162	2.8211587072810507e-12	8.346419028042654
ENSG00000078725	2.914907748576116e-12	4.356009429513995
ENSG00000106948	2.914907748576147e-12	8.843104073689938
ENSG00000173166	2.930827132471168e-12	7.790666241163621
ENSG00000244313	2.954866356659222e-12	8.569249392485196
ENSG00000213755	2.954866356659222e-12	4.4800443963632635
ENSG00000111276	2.97909910709305e-12	8.891687069641355
ENSG00000063245	2.97909910709305e-12	8.845624544333333
ENSG00000242265	3.0035269112798634e-12	6.1001189274687455
ENSG00000147044	3.0035269112798634e-12	8.684137828724392
ENSG00000095752	3.0035269112798844e-12	6.131505524659452
ENSG00000130244	3.1201479257980296e-12	8.635554832772975
ENSG00000094916	3.145710462470993e-12	8.835999265988871
ENSG00000238961	3.1714785423456415e-12	4.499516949036239
ENSG00000135677	3.1974537857587255e-12	8.8795413206535
ENSG00000130511	3.2236378255544527e-12	8.680089245728439
ENSG00000162409	3.250032307179682e-12	3.2835147430933542
ENSG00000119403	3.2677463587017147e-12	8.588956553403229
ENSG00000179029	3.2677463587017147e-12	8.58569817187603
ENSG00000187243	3.4783954509498077e-12	4.205056117336446
ENSG00000234160	3.4783954509498077e-12	7.392356024708808
ENSG00000167619	3.5068357532703648e-12	6.416664848377419
ENSG00000231500	3.5355042615905937e-12	8.948367231584678
ENSG00000205143	3.5355042615905937e-12	5.214567007599262
ENSG00000180815	3.6228970426805095e-12	5.214062731525115
ENSG00000160753	3.702357134634371e-12	8.551983552377946
ENSG00000086730	3.702357134634371e-12	8.80513871437382
ENSG00000233048	3.702357134634397e-12	3.465661348984558
ENSG00000140297	3.732593564075671e-12	6.100982107561996
ENSG00000237301	3.7937953069611966e-12	5.220709000686253
ENSG00000253051	3.814413928485652e-12	5.29067373533539
ENSG00000128000	3.845548236510051e-12	8.815756351009115
ENSG00000272009	3.845548236510092e-12	7.1770487696198595
ENSG00000162869	3.845548236510092e-12	8.717062246753724
ENSG00000241644	3.940455282684391e-12	6.432672134998122
ENSG00000231738	3.972598915777239e-12	5.365212867473627
ENSG00000067445	3.972598915777239e-12	7.5887082355282915
ENSG00000249453	4.1260374348622795e-12	5.70575915362905
ENSG00000073150	4.1935636320982956e-12	6.17161006257923
ENSG00000198795	4.227732263119645e-12	5.026008535644021
ENSG00000140988	4.320189992086566e-12	8.940270065592774
ENSG00000143222	4.390832724794543e-12	8.873964625304993
ENSG00000171241	4.426577961581705e-12	8.469202473451668
ENSG00000137177	4.426577961581705e-12	7.567526680753022
ENSG00000003096	4.462608731060711e-12	4.627918031326157
ENSG00000107902	4.462608731060711e-12	8.446184640421487
ENSG00000162840	4.5233006101763175e-12	4.65720594770326
ENSG00000237316	4.5233006101763175e-12	2.489673733414725
ENSG00000147408	4.560103776010277e-12	8.8795413206535
ENSG00000128610	4.597200755586166e-12	4.9020833845349205
ENSG00000228903	4.597200755586166e-12	8.518602530119498
ENSG00000225855	4.634593847885423e-12	8.275915138521782
ENSG00000095059	4.634593847885423e-12	8.853721710325235
ENSG00000234361	4.634593847885423e-12	2.2868232368911907
ENSG00000108828	4.774272890686142e-12	8.814763992718278
ENSG00000102886	4.813078760960983e-12	6.6800479479286246
ENSG00000145063	4.852194108029776e-12	3.0815485445716657
ENSG00000142765	4.852194108029776e-12	8.899784235633259
ENSG00000148730	4.852194108029776e-12	8.8795413206535
ENSG00000153048	4.931362926622482e-12	8.521913202231644
ENSG00000237857	5.0388959393414534e-12	7.836132288396903
ENSG00000003393	5.079811225921625e-12	8.686658299367785
ENSG00000167797	5.079811225921625e-12	8.8795413206535
ENSG00000162373	5.079811225921625e-12	6.51550519823216
ENSG00000225697	5.1626222131669e-12	8.777790991692996
ENSG00000197265	5.1626222131669185e-12	8.707893572638378
ENSG00000166913	5.204523023098759e-12	8.907881401625161
ENSG00000142409	5.361033747929013e-12	8.687194053429506
ENSG00000242299	5.361033747929013e-12	8.497288107016297
ENSG00000131373	5.404514017093378e-12	8.684673582786113
ENSG00000099814	5.492515167509787e-12	8.739825632376874
ENSG00000101412	5.492515167509787e-12	8.554301866199255
ENSG00000198081	5.5669222302624305e-12	8.557024493664732
ENSG00000259768	5.703355362228292e-12	5.193606449505724
ENSG00000183688	5.703355362228332e-12	8.776060722518352
ENSG00000273230	5.749558024746492e-12	7.609595371626119
ENSG00000232860	5.7495580247465124e-12	6.947666886730856
ENSG00000197747	5.7495580247465124e-12	8.788944382390012
ENSG00000231007	5.7495580247465124e-12	6.278610454606748
ENSG00000138780	5.9221311009388255e-12	8.439079832720422
ENSG00000159788	5.9700719392384636e-12	8.31606737124166
ENSG00000188906	5.9700719392384636e-12	8.79956201902531
ENSG00000255353	5.9700719392384846e-12	5.6478807114978125
ENSG00000246523	6.067098740115512e-12	4.667654451830419
ENSG00000104998	6.099783532112228e-12	8.79956201902531
ENSG00000157870	6.116190650676124e-12	8.394009665703233
ENSG00000094975	6.2490157398535125e-12	8.887638486645404
ENSG00000146677	6.488302286135219e-12	7.865505909083784
ENSG00000150625	6.5935845938802025e-12	6.468217253617544
ENSG00000068394	6.64685245145609e-12	8.565455256896273
ENSG00000087008	6.64685245145609e-12	8.340555471459172
ENSG00000140876	6.64685245145609e-12	5.948512477120611
ENSG00000164122	6.700542440681669e-12	6.051011139747962
ENSG00000105997	6.700542440681669e-12	5.48991458911345
ENSG00000273301	6.700542440681669e-12	6.238161432137223
ENSG00000101945	6.700542440681669e-12	8.09690813539856
ENSG00000189157	6.700542440681669e-12	6.191314354141432
ENSG00000261435	6.700542440681669e-12	5.005011087202129
ENSG00000137337	6.700542440681669e-12	8.819804934005067
ENSG00000069011	6.845804506031946e-12	5.6297201030472
ENSG00000268584	6.901070544192194e-12	6.477532516559846
ENSG00000254754	6.956774224613676e-12	2.743606537458876
ENSG00000235776	6.956774224613676e-12	6.153631950006214
ENSG00000116871	6.956774224613725e-12	8.80307484795954
ENSG00000238279	6.956774224613725e-12	5.055543943499852
ENSG00000075568	6.956774224613725e-12	8.899784235633259
ENSG00000138629	7.0129189428525765e-12	8.845624544333333
ENSG00000256594	7.1265452040922295e-12	8.24472098966709
ENSG00000179862	7.241977011392591e-12	6.551529740329808
ENSG00000168028	7.28086035837175e-12	8.944318648588725
ENSG00000258118	7.619744627668653e-12	2.731870788637166
ENSG00000149806	7.681133249109895e-12	8.920027150613016
ENSG00000255121	7.80536953686889e-12	7.248696668774487
ENSG00000101194	7.80536953686889e-12	8.906353289272603
ENSG00000271086	7.805369536868974e-12	4.6496243584593095
ENSG00000165175	7.931576396489882e-12	8.574342624356927
ENSG00000226237	8.059784444189916e-12	7.137800087135065
ENSG00000221817	8.10297052713289e-12	8.433503137371911
ENSG00000116918	8.23389525607977e-12	8.67802537931416
ENSG00000147852	8.23389525607977e-12	7.003794466294089
ENSG00000085465	8.300133537571409e-12	8.083436430880235
ENSG00000118307	8.300133537571467e-12	5.598377705155163
ENSG00000130939	8.434181980179123e-12	8.85120123968184
ENSG00000143514	8.616221237011463e-12	8.758540435004074
ENSG00000089159	8.685474900324663e-12	8.685130187015227
ENSG00000082293	8.755274474488005e-12	4.863306912294997
ENSG00000183943	8.825624174994997e-12	8.406489011930725
ENSG00000269165	9.015945285418037e-12	5.845902509395623
ENSG00000068438	9.088348698914398e-12	8.845624544333333
ENSG00000166295	9.16132233593945e-12	8.86991604230904
ENSG00000102387	9.23487059557887e-12	6.15906261649253
ENSG00000136731	9.30899791011739e-12	8.920027150613016
ENSG00000197256	9.30899791011739e-12	8.530800569692296
ENSG00000196372	9.383708745284256e-12	7.314083229611797
ENSG00000240087	9.5095357524065e-12	6.025737567630628
ENSG00000213621	9.5095357524065e-12	5.241123425043805
ENSG00000100221	9.662713896781388e-12	8.821333046357623
ENSG00000197557	1.0029602620229248e-11	8.204235159707578
ENSG00000253619	1.01099812280916e-11	4.5846953400126935
ENSG00000261438	1.0190991521146555e-11	3.449426466977111
ENSG00000163482	1.0190991521146555e-11	8.729207995741579
ENSG00000184939	1.0410144302582722e-11	8.52058724670117
ENSG00000197603	1.0493512654708287e-11	8.645180111117435
ENSG00000103707	1.0493512654708361e-11	8.544422140447764
ENSG00000196754	1.0577535698628169e-11	3.985607858678925
ENSG00000146094	1.0662218469937838e-11	8.911929984621112
ENSG00000259562	1.0747566042117606e-11	7.5517405713268815
ENSG00000118217	1.1066277902739404e-11	8.907881401625161
ENSG00000160752	1.1154796090557988e-11	8.7939853236768
ENSG00000143401	1.1244008558105879e-11	8.859298405673744
ENSG00000142327	1.1244008558105879e-11	8.867395571665647
ENSG00000235663	1.1244008558105879e-11	5.042190403863612
ENSG00000272727	1.124400855810592e-11	4.016318549623816
ENSG00000176894	1.1333920638634927e-11	6.200661804210365
ENSG00000143761	1.1515865172286413e-11	8.936221482596823
ENSG00000205022	1.1669671116428036e-11	6.912824248469557
ENSG00000147144	1.1762919760283009e-11	8.489726695086116
ENSG00000233080	1.1762919760283009e-11	5.112830426625146
ENSG00000095110	1.1856899004447527e-11	8.196053289302785
ENSG00000165795	1.2143276609448093e-11	8.50770358682951
ENSG00000137877	1.2770307187459056e-11	8.298959830799623
ENSG00000165215	1.3182570871797706e-11	5.895516569764354
ENSG00000166455	1.3182570871797706e-11	5.820573361497954
ENSG00000268218	1.3287659109316819e-11	7.612624737083572
ENSG00000233791	1.3287659109316819e-11	6.828839552665548
ENSG00000170049	1.350030587812969e-11	6.446957419853697
ENSG00000134138	1.3680057586108e-11	7.0164723148577135
ENSG00000147853	1.3789032864035133e-11	8.87549273765755
ENSG00000135502	1.3898859217887641e-11	6.06535459184309
ENSG00000099994	1.3898859217887641e-11	6.986640620084819
ENSG00000204186	1.3898859217887641e-11	8.80918729736977
ENSG00000226856	1.4009543156222384e-11	5.370922614582954
ENSG00000178162	1.4009543156222384e-11	6.271627908888596
ENSG00000272970	1.412109123626869e-11	4.383999445214765
ENSG00000130055	1.412109123626869e-11	4.788091890485868
ENSG00000137747	1.4233510064283185e-11	5.627296819585335
ENSG00000143815	1.4233510064283185e-11	8.815756351009115
ENSG00000103160	1.4422827872683625e-11	8.611263334797266
ENSG00000170426	1.453760136924656e-11	3.3633330802108823
ENSG00000116885	1.4537601369246715e-11	7.353098574627572
ENSG00000241978	1.5085161233757943e-11	6.260892637718459
ENSG00000171443	1.5205099909295798e-11	8.451225581708275
ENSG00000155846	1.5325973421571383e-11	8.761060905647467
ENSG00000138036	1.544778890488214e-11	8.36546742790949
ENSG00000272667	1.5570553546762227e-11	6.652196475917678
ENSG00000120306	1.5694274588368188e-11	8.660382084810406
ENSG00000122026	1.615621941973217e-11	8.936221482596823
ENSG00000162620	1.6156219419732343e-11	7.727154144745851
ENSG00000185386	1.6284501001955327e-11	8.644644357055713
ENSG00000010810	1.6284501001955327e-11	8.340763182861538
ENSG00000115159	1.641378104902215e-11	8.766180996766863
ENSG00000145808	1.663148729631746e-11	4.364102366358814
ENSG00000197958	1.6675367029420438e-11	8.936221482596823
ENSG00000114013	1.6763467268846375e-11	8.658853972457846
ENSG00000125652	1.7030514958260164e-11	8.84715265668589
ENSG00000132688	1.7165598370651602e-11	8.000329473788113
ENSG00000198814	1.7438924008724283e-11	8.182718579782293
ENSG00000163346	1.7530977211796893e-11	8.898256123280701
ENSG00000103740	1.7810004408883022e-11	5.813464267381616
ENSG00000198873	1.7951146039764523e-11	8.78084721639811
ENSG00000096093	1.7951146039764843e-11	8.670463967383979
ENSG00000172053	1.809338403973517e-11	8.915978567617064
ENSG00000125691	1.8236726746251236e-11	8.944318648588725
ENSG00000257543	1.8236726746251236e-11	5.9548246269658955
ENSG00000214097	1.8236726746251236e-11	5.129653302078433
ENSG00000182319	1.8381182558753643e-11	7.026165606568796
ENSG00000125869	1.8381182558753643e-11	8.841040207275661
ENSG00000205791	1.8381182558753643e-11	6.46933088893738
ENSG00000134709	1.8381182558753643e-11	8.79630363749811
ENSG00000163382	1.8381182558753643e-11	8.853721710325235
ENSG00000244061	1.862443882643293e-11	5.546164173655996
ENSG00000139160	1.877190446172828e-11	7.831627101171837
ENSG00000108984	1.8920514538559148e-11	8.430982666728518
ENSG00000273056	1.8920514538559484e-11	5.511207653085797
ENSG00000155592	1.9221202860173333e-11	8.105541055452186
ENSG00000196081	1.9629417510415885e-11	6.5937665088926565
ENSG00000035403	1.9941143927413737e-11	8.57635420018626
ENSG00000267127	2.0098821729631573e-11	5.26186114078743
ENSG00000188015	2.025772150758552e-11	3.035815162034496
ENSG00000236133	2.0364338143316316e-11	4.200635707491483
ENSG00000139116	2.0579224139968536e-11	8.750979023073892
ENSG00000095585	2.0687499069204485e-11	8.830422570640364
ENSG00000227252	2.08509592603349e-11	5.724930542087898
ENSG00000271334	2.1015685279732317e-11	2.830604838762317
ENSG00000123684	2.1181686722606125e-11	8.413260222392156
ENSG00000143156	2.1348973255259556e-11	8.021357750010623
ENSG00000196182	2.1348973255259556e-11	8.845624544333333
ENSG00000156738	2.1348973255259556e-11	7.792914056336803
ENSG00000155660	2.151755461560306e-11	8.93217289960087
ENSG00000135953	2.214692356001981e-11	8.670463967383979
ENSG00000268798	2.214692356001981e-11	6.22012651028
ENSG00000166401	2.2321678339735527e-11	7.963122616467084
ENSG00000267166	2.2497784506419378e-11	7.0179236614152
ENSG00000262703	2.2497784506419617e-11	3.7340506706830556
ENSG00000181444	2.2497784506419617e-11	7.939706024373015
ENSG00000188559	2.2675252288771985e-11	8.615768522022332
ENSG00000137720	2.3155235101948188e-11	8.777790991692996
ENSG00000140443	2.3155235101948353e-11	8.534594705281219
ENSG00000177337	2.333778421608219e-11	5.273773704527295
ENSG00000177888	2.333778421608219e-11	8.67451255037993
ENSG00000129595	2.3337784216082518e-11	8.782375328750668
ENSG00000107518	2.3707124186169662e-11	4.982090233083696
ENSG00000072506	2.38939364505129e-11	8.791464853033405
ENSG00000128928	2.4019278727810254e-11	8.883589903649453
ENSG00000234215	2.4082191305245502e-11	2.0194868025429282
ENSG00000151414	2.4399184802268745e-11	8.863346988669695
ENSG00000167283	2.4399184802268745e-11	8.907881401625161
ENSG00000110080	2.478497833489418e-11	7.661667216111898
ENSG00000258449	2.478497833489418e-11	5.30841633554091
ENSG00000205659	2.478497833489418e-11	8.657325860105288
ENSG00000212802	2.478497833489444e-11	7.9464956606540325
ENSG00000269946	2.4980110747037813e-11	4.897649287303756
ENSG00000167748	2.557458622365205e-11	3.8951443303210995
ENSG00000163519	2.5708562914130156e-11	8.065297135828763
ENSG00000223387	2.5910818641567737e-11	4.360931946260437
ENSG00000245017	2.5910818641567737e-11	6.100136852205764
ENSG00000214050	2.6114633585469587e-11	8.440607945072978
ENSG00000120784	2.6320019509509925e-11	6.326975598682768
ENSG00000011243	2.6320019509510206e-11	8.843104073689938
ENSG00000214226	2.652698826409441e-11	7.786029613521002
ENSG00000143412	2.6665852675696423e-11	8.20183214147338
ENSG00000107863	2.6875486052969626e-11	8.843104073689938
ENSG00000042781	2.7086734290648386e-11	7.63518596588464
ENSG00000251417	2.708673429064858e-11	6.689238858822038
ENSG00000134243	2.7299609562527513e-11	8.80361060202126
ENSG00000069275	2.773029035310341e-11	8.873964625304993
ENSG00000233560	2.7948120670373885e-11	5.134513686214708
ENSG00000089876	2.831490328205335e-11	8.690706882363736
ENSG00000231473	2.853723272933543e-11	5.837001495066185
ENSG00000096092	2.853723272933543e-11	8.612791447149823
ENSG00000076258	2.853723272933543e-11	8.007891600072577
ENSG00000153291	2.8761272692644423e-11	7.023766767453473
ENSG00000136810	2.8761272692644423e-11	8.915978567617064
ENSG00000140577	2.8761272692644423e-11	8.790929098971684
ENSG00000169016	2.898703605001522e-11	8.639067661707204
ENSG00000119900	2.921453577422106e-11	8.802082489668702
ENSG00000213516	3.02995463593607e-11	8.564462898605436
ENSG00000231028	3.02995463593607e-11	5.609209249425094
ENSG00000250889	3.053713518166833e-11	5.4987338199520615
ENSG00000164904	3.0537135181668656e-11	8.436357205254943
ENSG00000268592	3.077654932775847e-11	4.404262620552397
ENSG00000089248	3.077654932775847e-11	8.915978567617064
ENSG00000120913	3.077654932775847e-11	8.029630213576949
ENSG00000100991	3.101780251967407e-11	8.861818876317137
ENSG00000156535	3.1424015530797926e-11	6.988296923881292
ENSG00000176014	3.1670240699259084e-11	7.080803630321068
ENSG00000123595	3.1670240699259084e-11	8.77122193805365
ENSG00000261114	3.191835609553322e-11	8.456064366172976
ENSG00000243517	3.2168375918238964e-11	7.000672509645064
ENSG00000259891	3.2674186159178955e-11	6.971187609414486
ENSG00000261949	3.284451507962163e-11	2.9184135738201773
ENSG00000251478	3.310164096834531e-11	2.8284671328625617
ENSG00000145425	3.336073893363331e-11	8.940270065592774
ENSG00000177576	3.3360738933633666e-11	6.348364486338528
ENSG00000168268	3.3884910398622215e-11	8.915978567617064
ENSG00000099622	3.415001382270725e-11	8.93217289960087
ENSG00000222222	3.415001382270725e-11	4.160857948683883
ENSG00000230646	3.541427717885749e-11	3.2711403414035414
ENSG00000006453	3.541427717885749e-11	6.380573966845255
ENSG00000183128	3.5691098144703004e-11	4.532719283966353
ENSG00000136021	3.569109814470313e-11	8.906353289272603
ENSG00000040487	3.70112151964725e-11	8.344820199285563
ENSG00000147454	3.70112151964725e-11	8.693763107068852
ENSG00000196998	3.70112151964725e-11	8.7939853236768
ENSG00000118985	3.7011215196473025e-11	8.940270065592774
ENSG00000137767	3.7011215196473025e-11	8.671992079736537
ENSG00000120327	3.7011215196473025e-11	7.781248674221525
ENSG00000119711	3.7300260022039864e-11	8.76213241377091
ENSG00000166104	3.7300260022039864e-11	5.657574354581573
ENSG00000068745	3.7300260022039864e-11	8.853721710325235
ENSG00000155495	3.759151615313103e-11	8.626099297422655
ENSG00000168071	3.8379136247022083e-11	8.899784235633259
ENSG00000105467	3.8980439379933166e-11	5.208719238143124
ENSG00000243452	3.928454244497644e-11	8.691242636425457
ENSG00000271430	3.959096946456317e-11	8.372774392432639
ENSG00000227533	3.9899737812556346e-11	4.968233574326368
ENSG00000185339	4.0210864989691964e-11	8.722638942102233
ENSG00000140688	4.0210864989691964e-11	8.86991604230904
ENSG00000271396	4.04196022685696e-11	4.468561396909967
ENSG00000233912	4.073470006559296e-11	8.128892485722002
ENSG00000166682	4.073470006559325e-11	7.177753259637057
ENSG00000268041	4.073470006559325e-11	7.622841156678899
ENSG00000164056	4.105220398754859e-11	8.024908881521442
ENSG00000235169	4.137213200815345e-11	7.202779571892372
ENSG00000225721	4.169450223226592e-11	4.026030406958295
ENSG00000249818	4.191078149516519e-11	1.5848781661643865
ENSG00000260300	4.201933289682255e-11	4.15137616634677
ENSG00000107242	4.2566234937490006e-11	8.899784235633259
ENSG00000187735	4.2897716949496154e-11	8.8714441546616
ENSG00000158793	4.356828520267328e-11	8.716069888462888
ENSG00000101049	4.3907409312972526e-11	6.4018195199163666
ENSG00000179195	4.424911888861709e-11	8.883589903649453
ENSG00000248280	4.482443275885147e-11	6.668351200508054
ENSG00000117407	4.482443275885147e-11	8.277188803467311
ENSG00000164932	4.4940371701249863e-11	8.679096887437604
ENSG00000099800	4.517313155436701e-11	8.766435444173892
ENSG00000200550	4.517313155436797e-11	3.4038340288171725
ENSG00000218052	4.5524487202322207e-11	7.900230978523924
ENSG00000089280	4.587851950376508e-11	8.936221482596823
ENSG00000180209	4.587851950376508e-11	5.056304124783742
ENSG00000112787	4.623524840387536e-11	8.822861158710182
ENSG00000273314	4.830862599156688e-11	6.769194180050362
ENSG00000197992	4.9061933920557414e-11	4.4098075010790145
ENSG00000230188	4.9315584299030154e-11	4.4620171328684615
ENSG00000198393	4.969847009154896e-11	5.809152816684906
ENSG00000231419	5.086468256507166e-11	3.5722581989577713
ENSG00000171428	5.125934445296129e-11	7.854188329972903
ENSG00000243224	5.125934445296129e-11	6.526610204687926
ENSG00000262155	5.125934445296129e-11	4.703465425797305
ENSG00000251108	5.125934445296184e-11	2.6310244083070287
ENSG00000105523	5.3141114556167325e-11	4.21901410761778
ENSG00000251603	5.3141114556167325e-11	5.637807045405023
ENSG00000136830	5.3968148393450984e-11	7.811901514434214
ENSG00000008086	5.3968148393450984e-11	8.006029890480383
ENSG00000129353	5.4386379627126196e-11	8.704380743704148
ENSG00000240342	5.5947229212234035e-11	8.367249987669076
ENSG00000106868	5.6380475312582726e-11	7.830687033465947
ENSG00000198755	5.725684810057994e-11	8.936221482596823
ENSG00000173320	5.7256848100580556e-11	6.687897474571076
ENSG00000267373	5.799733868357284e-11	4.196543338211027
ENSG00000198625	5.844612648212632e-11	8.911929984621112
ENSG00000157404	5.844612648212632e-11	8.739289878315153
ENSG00000124098	5.88983149073e-11	8.684137828724392
ENSG00000143621	5.88983149073e-11	8.915978567617064
ENSG00000175697	5.935392915741553e-11	5.4134988293767226
ENSG00000169071	5.935392915741553e-11	8.49858720329911
ENSG00000124243	5.981299461309741e-11	8.395387911818652
ENSG00000216866	6.152617672513587e-11	5.812715168475849
ENSG00000162139	6.152617672513587e-11	8.834471153636315
ENSG00000120370	6.152617672513631e-11	8.6629025554538
ENSG00000227373	6.248079945893821e-11	5.463324775449663
ENSG00000122705	6.296353525791233e-11	8.83195068299292
ENSG00000104447	6.344992304302164e-11	6.90056700916008
ENSG00000184293	6.393998982966871e-11	8.709957439052657
ENSG00000113328	6.426875833972904e-11	8.887638486645404
ENSG00000183150	6.476501736037877e-11	7.072166613306158
ENSG00000242715	6.476501736037877e-11	6.2163442518221546
ENSG00000128641	6.526502838123273e-11	8.477627682102927
ENSG00000204104	6.526502838123273e-11	8.432896666905657
ENSG00000150867	6.576881913982501e-11	8.81881257571423
ENSG00000143862	6.576881913982501e-11	8.705908856056706
ENSG00000156650	6.576881913982501e-11	8.819804934005067
ENSG00000101746	6.576881913982571e-11	7.912765462192129
ENSG00000151553	6.627641757387887e-11	8.757548076713238
ENSG00000221949	6.67878518227094e-11	6.851720507109858
ENSG00000168032	6.764884334193892e-11	5.188318660637855
ENSG00000155974	6.817064554860292e-11	8.601892503859835
ENSG00000232472	6.869638849531822e-11	8.294121046334922
ENSG00000255910	6.869638849531822e-11	3.449524608641989
ENSG00000143303	6.9759813214645e-11	8.80918729736977
ENSG00000104687	7.029755381599636e-11	8.768701467410256
ENSG00000184992	7.029755381599636e-11	8.731728466384972
ENSG00000186265	7.029755381599685e-11	8.86991604230904
ENSG00000138286	7.065830037301933e-11	8.66488727203547
ENSG00000173442	7.065830037301933e-11	8.928124316604919
ENSG00000162814	7.120282159906961e-11	4.46401335987252
ENSG00000171496	7.175145125686698e-11	3.70375874055981
ENSG00000254946	7.175145125686698e-11	2.9781003917669135
ENSG00000203705	7.230421965367577e-11	8.700867914769919
ENSG00000272599	7.230421965367577e-11	5.590279513187809
ENSG00000124116	7.286115731500413e-11	3.8376630876348594
ENSG00000166224	7.286115731500413e-11	8.667943496740586
ENSG00000049319	7.342229498612994e-11	5.344698850777386
ENSG00000186275	7.342229498613125e-11	8.209557407649056
ENSG00000188868	7.609738682201714e-11	7.119063645672117
ENSG00000134955	7.668291606380519e-11	7.896738026346697
ENSG00000116791	7.886784045389847e-11	8.725159412745626
ENSG00000262089	7.9474232691328e-11	5.735051625942966
ENSG00000102921	8.070074366189787e-11	8.811707768013164
ENSG00000260093	8.070074366189787e-11	3.6165529338668345
ENSG00000004838	8.132092980799783e-11	6.938120641807041
ENSG00000153446	8.29976633529432e-11	3.7607837438417273
ENSG00000105722	8.363512581185866e-11	8.677568775085046
ENSG00000175279	8.363512581185866e-11	7.158069861362484
ENSG00000241352	8.363512581185866e-11	5.491542963576362
ENSG00000178026	8.427738108602815e-11	7.237685797946966
ENSG00000250362	8.427738108602964e-11	6.33475148067221
ENSG00000177189	8.557641123753565e-11	8.839055490693989
ENSG00000169230	8.733898590592874e-11	8.806131072664654
ENSG00000236998	8.733898590592874e-11	5.497578834765034
ENSG00000073584	8.733898590592967e-11	8.743874215372825
ENSG00000248866	8.733898590592967e-11	7.7318430629734145
ENSG00000225135	8.733898590592967e-11	6.720648868390318
ENSG00000004975	8.800907332220059e-11	8.730736108094137
ENSG00000155130	8.800907332220059e-11	8.915978567617064
ENSG00000013725	8.800907332220059e-11	7.049483070728812
ENSG00000111452	8.868419322004254e-11	7.031226565901011
ENSG00000206120	8.868419322004254e-11	6.028320986279005
ENSG00000150281	8.868419322004254e-11	5.756824002563443
ENSG00000253766	9.050939799055386e-11	2.471944856048888
ENSG00000104472	9.120328841981685e-11	8.708429326700099
ENSG00000150054	9.190238601664945e-11	6.720367271971418
ENSG00000250132	9.331635576856543e-11	6.839440859728371
ENSG00000180228	9.403130513684929e-11	8.802618243730425
ENSG00000226828	9.403130513684929e-11	2.852749436717829
ENSG00000241743	9.45109142942787e-11	1.8932961202158627
ENSG00000132780	9.47516161029307e-11	8.886110374292846
ENSG00000272071	9.5964155911246e-11	3.3643245401585045
ENSG00000125089	9.669895737244354e-11	8.686658299367785
ENSG00000241556	9.669895737244422e-11	6.401581020009944
ENSG00000111707	9.743926591353624e-11	8.814763992718278
ENSG00000137310	9.743926591353624e-11	8.719046963335396
ENSG00000116857	9.743926591353624e-11	8.810179655660605
ENSG00000213262	9.818512187554703e-11	8.092657395580526
ENSG00000172260	9.818512187554703e-11	5.019403886935535
ENSG00000143811	9.818512187554703e-11	8.844096431980775
ENSG00000137806	9.944065323041231e-11	8.78084721639811
ENSG00000022277	9.969363887024325e-11	8.781839574688947
ENSG00000231711	9.969363887024325e-11	7.419329055428957
ENSG00000244247	1.0174033391537197e-10	3.663771961617736
ENSG00000197779	1.0174033391537305e-10	8.381126005831574
ENSG00000140548	1.0251840129297599e-10	8.696283577712245
ENSG00000255224	1.0251840129297708e-10	6.508951963302712
ENSG00000104331	1.0251840129297708e-10	8.863346988669695
ENSG00000196268	1.0382814312197118e-10	8.458128232587256
ENSG00000227895	1.0409205013583149e-10	5.32726046501128
ENSG00000184575	1.0622707811753591e-10	8.902304706276652
ENSG00000184305	1.0622707811753591e-10	8.079284717651808
ENSG00000242814	1.0703871544045764e-10	5.218867216906706
ENSG00000115539	1.0703871544045764e-10	8.57581844612454
ENSG00000220472	1.0703871544045764e-10	7.182765890738767
ENSG00000112031	1.078564220678119e-10	8.519849335817364
ENSG00000147121	1.078564220678119e-10	8.331217054349684
ENSG00000121851	1.078564220678119e-10	8.744409969434548
ENSG00000226386	1.078564220678119e-10	4.491081343186926
ENSG00000121101	1.078564220678119e-10	7.926986552915215
ENSG00000225342	1.0951022097280384e-10	6.543509356457866
ENSG00000160972	1.0951022097280384e-10	8.323453485597417
ENSG00000256757	1.0951022097280461e-10	4.330987818922708
ENSG00000116584	1.1090732618957208e-10	8.928124316604919
ENSG00000149124	1.1175394784643994e-10	3.3038792121943588
ENSG00000273319	1.1175394784643994e-10	6.691940268323479
ENSG00000164236	1.1260689437120205e-10	5.212307211474686
ENSG00000117697	1.1260689437120205e-10	8.68566594107695
ENSG00000152578	1.1346621194051645e-10	5.879151792285162
ENSG00000146374	1.1433194705995386e-10	4.715710971705772
ENSG00000198429	1.1433194705995386e-10	8.258192694185418
ENSG00000149926	1.1520414656628387e-10	5.156850923250286
ENSG00000144485	1.1520414656628387e-10	7.764089177362912
ENSG00000269071	1.16082857629759e-10	5.172534470396401
ENSG00000132185	1.1667230598305042e-10	8.920027150613016
ENSG00000125817	1.1845828376482812e-10	8.741353744729432
ENSG00000197471	1.1845828376482812e-10	8.891687069641355
ENSG00000261645	1.184582837648294e-10	7.3910609778127165
ENSG00000165124	1.1936127955747024e-10	5.300654069309202
ENSG00000137563	1.1936127955747153e-10	8.829430212349527
ENSG00000106211	1.1936127955747153e-10	8.886110374292846
ENSG00000149269	1.2027101151297638e-10	8.85624218096863
ENSG00000174485	1.2027101151297638e-10	8.835999265988871
ENSG00000255991	1.2027101151297767e-10	2.6781299243356207
ENSG00000131778	1.2027101151297767e-10	8.761596659709188
ENSG00000139537	1.2027101151297767e-10	7.644838103476761
ENSG00000021826	1.221108806784663e-10	8.003576032598655
ENSG00000157514	1.246069466018733e-10	8.948367231584678
ENSG00000270041	1.246069466018733e-10	6.475216732350444
ENSG00000213339	1.2555578799608247e-10	8.878013208300944
ENSG00000260063	1.2555578799608247e-10	6.249693931802345
ENSG00000261827	1.2555578799608247e-10	7.862520066614834
ENSG00000198242	1.2651169958184095e-10	8.915978567617064
ENSG00000232324	1.2747473283749518e-10	3.510935396673941
ENSG00000095203	1.2747473283749518e-10	4.851527643029095
ENSG00000072501	1.2747473283749518e-10	8.835999265988871
ENSG00000138796	1.2844493960701428e-10	8.71301366375777
ENSG00000164032	1.300780340099524e-10	8.924075733608968
ENSG00000228510	1.300780340099524e-10	5.107780146861603
ENSG00000165359	1.300780340099524e-10	8.844096431980775
ENSG00000245281	1.310676264171366e-10	6.398093926872747
ENSG00000078674	1.3206458560199202e-10	8.882061791296895
ENSG00000229502	1.3306896514848781e-10	2.404928764741432
ENSG00000240440	1.3408081902077392e-10	3.1250211560991987
ENSG00000225806	1.3408081902077392e-10	6.117204957128623
ENSG00000076685	1.3510020156580926e-10	8.697811690064801
ENSG00000137824	1.3681605168965974e-10	8.863346988669695
ENSG00000105185	1.3785577933143744e-10	8.8714441546616
ENSG00000143793	1.3890323823624785e-10	8.489445388431424
ENSG00000242866	1.399584845727514e-10	6.639726927044589
ENSG00000188266	1.399584845727514e-10	8.006480940129215
ENSG00000031823	1.399584845727514e-10	8.7752705210496
ENSG00000141556	1.3995848457275338e-10	8.77122193805365
ENSG00000047597	1.3995848457275338e-10	8.741353744729432
ENSG00000183291	1.3995848457275338e-10	8.920027150613016
ENSG00000145194	1.4102157490764162e-10	8.478116700159985
ENSG00000269425	1.4281097814901305e-10	4.241649552329006
ENSG00000231768	1.4281097814901507e-10	5.470707828939577
ENSG00000203832	1.4389526541782587e-10	8.140116592823555
ENSG00000143436	1.4498760754614923e-10	8.631506249777022
ENSG00000272264	1.4498760754614923e-10	6.72422404666145
ENSG00000181418	1.4498760754615182e-10	7.495628911441592
ENSG00000170271	1.460880629947487e-10	7.668391690568662
ENSG00000185621	1.4608806299474974e-10	8.584705813585193
ENSG00000118898	1.4719669063821723e-10	6.716622821402577
ENSG00000235501	1.4831354976783602e-10	5.824904785020518
ENSG00000269656	1.4906272503825456e-10	4.472182191983827
ENSG00000271590	1.5057220175130308e-10	4.9658771051002
ENSG00000232633	1.5133253903837788e-10	4.9784039450258195
ENSG00000204361	1.5133253903837788e-10	4.276912417082333
ENSG00000125648	1.5248009436513506e-10	8.845624544333333
ENSG00000178852	1.5248009436513506e-10	8.357906015979308
ENSG00000164039	1.5248009436513506e-10	8.06336325889462
ENSG00000206549	1.5248009436513506e-10	6.414947288552068
ENSG00000165661	1.5480080804537497e-10	8.883589903649453
ENSG00000109466	1.5480080804537497e-10	8.56061647243157
ENSG00000253704	1.5914554851753677e-10	5.39004801813227
ENSG00000132589	1.603510408114492e-10	8.863346988669695
ENSG00000178209	1.6156546658821948e-10	8.924075733608968
ENSG00000234332	1.6402137773683195e-10	4.033552891617332
ENSG00000203801	1.6402137773683195e-10	6.2255671278491365
ENSG00000182087	1.6402137773683195e-10	8.928124316604919
ENSG00000167978	1.6861910390906587e-10	8.940270065592774
ENSG00000011451	1.6861910390906587e-10	8.848145014976726
ENSG00000237292	1.7465346592269106e-10	4.201807655913337
ENSG00000171649	1.7597376941932286e-10	7.707442763772989
ENSG00000117362	1.7597376941932286e-10	8.8795413206535
ENSG00000176428	1.7597376941932348e-10	6.971859241704994
ENSG00000053524	1.7597376941932348e-10	7.9168763601565635
ENSG00000175602	1.7597376941932348e-10	8.830422570640364
ENSG00000255183	1.7730383670282883e-10	4.922637414896983
ENSG00000154040	1.799935452390901e-10	3.556895614124184
ENSG00000223797	1.81353329041466e-10	7.563134087254205
ENSG00000175985	1.8502874434336829e-10	5.333206410476171
ENSG00000238001	1.8502874434336829e-10	2.9799973283746426
ENSG00000135074	1.8502874434336829e-10	8.907881401625161
ENSG00000099821	1.8502874434336829e-10	8.839055490693989
ENSG00000137040	1.8642573009296406e-10	8.863346988669695
ENSG00000176236	1.8642573009296474e-10	6.128404787767426
ENSG00000198286	1.8642573009296474e-10	8.059902047675036
ENSG00000270673	1.8642573009296474e-10	6.952426739119358
ENSG00000167747	1.878330332045429e-10	8.794521077738523
ENSG00000128915	1.878330332045429e-10	8.845624544333333
ENSG00000100360	1.8783303320454424e-10	8.708965080761821
ENSG00000172296	1.8925072810271262e-10	6.163478377048296
ENSG00000234377	1.892507281027133e-10	5.652559409416015
ENSG00000132128	1.9067888973552771e-10	8.792992965385965
ENSG00000260177	1.9067888973552771e-10	3.0432118315080907
ENSG00000260785	1.91636849593169e-10	2.591673096543503
ENSG00000172348	1.921175935780734e-10	5.260829487348257
ENSG00000260782	1.9600625656368335e-10	3.8951777995526604
ENSG00000238045	1.9600625656368335e-10	6.350938588773901
ENSG00000129691	1.9748426952125358e-10	8.639603415768926
ENSG00000210196	1.9748426952125358e-10	8.848145014976726
ENSG00000169679	1.9748426952125358e-10	8.668935855031423
ENSG00000185133	1.9748426952125358e-10	6.693732054827372
ENSG00000134318	1.9897318398085417e-10	8.785888157684896
ENSG00000006704	1.9897318398085417e-10	5.936778208028798
ENSG00000123836	1.989731839808563e-10	8.817284463361672
ENSG00000167552	1.9997188876842387e-10	8.336389436054024
ENSG00000172382	2.00473078472945e-10	6.763483398260431
ENSG00000117625	2.0299751774046172e-10	8.824845875291853
ENSG00000116761	2.045270804521823e-10	8.4411436991347
ENSG00000143553	2.0606791588880995e-10	8.693763107068852
ENSG00000064692	2.076201051870589e-10	4.751042875239484
ENSG00000071242	2.0762010518706036e-10	8.634026720420415
ENSG00000188878	2.0762010518706036e-10	8.079519288301835
ENSG00000186815	2.1234561618207158e-10	8.855249822677791
ENSG00000248564	2.1501619476827125e-10	3.1137526908073614
ENSG00000164619	2.1663428290082826e-10	6.7140661857874475
ENSG00000141682	2.1663428290082826e-10	8.622873329723399
ENSG00000196172	2.1663428290082826e-10	7.042082986559582
ENSG00000185519	2.1663428290082826e-10	2.6884332090450593
ENSG00000131759	2.1990627330365085e-10	8.692234994716294
ENSG00000232648	2.1990627330365085e-10	5.051625335119851
ENSG00000155366	2.2100764163893808e-10	8.422349746674895
ENSG00000167178	2.2100764163893808e-10	6.506814369502299
ENSG00000271734	2.226698181121716e-10	4.099126860357281
ENSG00000214046	2.2434422091547724e-10	8.78084721639811
ENSG00000189343	2.2434422091547724e-10	8.915978567617064
ENSG00000236914	2.2603093787038698e-10	5.4917843087639815
ENSG00000183444	2.2603093787038698e-10	7.955848065771875
ENSG00000197763	2.2603093787038698e-10	7.519226325981749
ENSG00000147533	2.2773005741337077e-10	8.717062246753724
ENSG00000257743	2.294416685999986e-10	5.502954028938196
ENSG00000185834	2.294416685999986e-10	7.31333111296323
ENSG00000112218	2.2944166860000106e-10	8.169580472503602
ENSG00000172292	2.2944166860000106e-10	8.000341434057814
ENSG00000053918	2.311658611091801e-10	8.513816036239739
ENSG00000198276	2.3759700673357616e-10	8.819804934005067
ENSG00000154370	2.393811163910041e-10	8.57077750483775
ENSG00000125122	2.393811163910041e-10	6.634698950689772
ENSG00000159346	2.4117832753189e-10	8.898256123280701
ENSG00000072422	2.4298873410048307e-10	7.271445052235057
ENSG00000230124	2.4298873410048307e-10	8.189875678068304
ENSG00000162819	2.442030492953602e-10	8.773742408697043
ENSG00000010404	2.4603565879382437e-10	8.903832818629208
ENSG00000215386	2.4788171746014016e-10	6.9253273338272034
ENSG00000213931	2.497413216679687e-10	5.133726055167249
ENSG00000149657	2.497413216679705e-10	8.72363130039307
ENSG00000232573	2.5161456846406727e-10	8.468491421815525
ENSG00000149485	2.5540238140108345e-10	8.026418568054412
ENSG00000198805	2.5540238140108345e-10	8.895735652637308
ENSG00000132781	2.5540238140108345e-10	8.534796862103304
ENSG00000223552	2.5860144661399904e-10	4.778201051816138
ENSG00000105220	2.644588108903677e-10	8.911929984621112
ENSG00000264469	2.644588108903677e-10	6.484941016941616
ENSG00000134508	2.6643994834419245e-10	8.473584653687256
ENSG00000196646	2.6843559834339727e-10	8.576608647593291
ENSG00000180332	2.697741454278362e-10	3.483446270136433
ENSG00000204536	2.697741454278362e-10	8.660636532217435
ENSG00000105656	2.7179421401238756e-10	8.81323588036572
ENSG00000272562	2.738290735356009e-10	5.386331972146267
ENSG00000136044	2.758788297313044e-10	8.758083830774959
ENSG00000061455	2.779435890699401e-10	6.447329015210173
ENSG00000180881	2.779435890699401e-10	8.02721287316603
ENSG00000269934	2.8002345876352813e-10	4.906111688301476
ENSG00000101444	2.842289618018629e-10	8.892679427932192
ENSG00000128408	2.8635481332402686e-10	5.807163514801936
ENSG00000163517	2.8778067790304616e-10	7.812311382658663
ENSG00000213625	2.8778067790304616e-10	8.895735652637308
ENSG00000261597	2.89932502242132e-10	8.625191643544708
ENSG00000179528	2.921000587233028e-10	5.841624538039641
ENSG00000214212	2.921000587233028e-10	8.515010551352661
ENSG00000135093	2.9428345963255034e-10	8.345426669751815
ENSG00000105429	2.964828180368223e-10	8.825381629353576
ENSG00000182749	3.0242665655866935e-10	8.016849683937762
ENSG00000260919	3.046855058920759e-10	4.104640299596114
ENSG00000213145	3.046855058920759e-10	7.108479354177265
ENSG00000151012	3.0696085084844216e-10	8.6196149481962
ENSG00000253347	3.0696085084844216e-10	3.543324641930131
ENSG00000080031	3.069608508484476e-10	4.2736870909818965
ENSG00000140839	3.069608508484476e-10	7.110780290701636
ENSG00000260810	3.069608508484476e-10	4.357106873364099
ENSG00000226200	3.0925280902096283e-10	8.250578991670292
ENSG00000123901	3.249659185675337e-10	6.64167694044288
ENSG00000171444	3.249659185675337e-10	8.907881401625161
ENSG00000248540	3.265795092676331e-10	5.411919699373074
ENSG00000173451	3.2901459475791244e-10	8.458330389409342
ENSG00000134375	3.339381447132542e-10	8.8795413206535
ENSG00000259495	3.3893371305049023e-10	6.524951265657278
ENSG00000130165	3.414588248238595e-10	8.79956201902531
ENSG00000269970	3.414588248238595e-10	2.856356252857641
ENSG00000116771	3.414588248238607e-10	7.575419927844093
ENSG00000187535	3.440023278262452e-10	8.60820711009215
ENSG00000204681	3.4656435279984505e-10	7.705430187586569
ENSG00000103174	3.534879753193626e-10	8.496831502787185
ENSG00000196507	3.534879753193626e-10	8.65174916475678
ENSG00000269620	3.5611904745890934e-10	3.896435373419495
ENSG00000162522	3.5876926377174787e-10	8.356091042391776
ENSG00000185662	3.587692637717543e-10	5.436068934924358
ENSG00000236255	3.65931137918824e-10	8.347947140395211
ENSG00000141985	3.6865271987469747e-10	8.826909741706134
ENSG00000223269	3.713940885545188e-10	2.5685985630321437
ENSG00000232065	3.7415538435679055e-10	5.0170027702216755
ENSG00000170522	3.769367486504953e-10	7.862360425742586
ENSG00000258072	3.769367486504953e-10	6.288686819415669
ENSG00000213971	3.788022109287797e-10	7.802341397914006
ENSG00000170043	3.788022109287797e-10	8.700867914769919
ENSG00000150477	3.8445291837681064e-10	8.078983534240113
ENSG00000203711	3.8445291837681064e-10	7.153146372484893
ENSG00000261079	3.9018600783820714e-10	5.447964716615472
ENSG00000143537	3.930838114181853e-10	8.762589018000027
ENSG00000164758	3.9600265123598247e-10	8.404425145516445
ENSG00000104131	3.9796030479894636e-10	8.895735652637308
ENSG00000222808	3.9894267632057895e-10	5.934718610278137
ENSG00000231292	4.038902045305502e-10	7.97740294827375
ENSG00000179588	4.099064562044909e-10	8.30618764549017
ENSG00000186063	4.099064562044909e-10	8.79956201902531
ENSG00000140612	4.1294734676519957e-10	8.903832818629208
ENSG00000197858	4.129473467652069e-10	8.899784235633259
ENSG00000125818	4.129473467652069e-10	8.830958324702085
ENSG00000173085	4.129473467652069e-10	8.412724468330433
ENSG00000249258	4.1909543208371236e-10	2.64179955157666
ENSG00000134982	4.242871135388859e-10	8.798569660734474
ENSG00000125650	4.274322442777934e-10	7.542703337629087
ENSG00000260672	4.306001617417654e-10	4.629701118802858
ENSG00000090273	4.306001617417654e-10	8.826373987644413
ENSG00000147434	4.3700500233954494e-10	2.209668500516544
ENSG00000266208	4.3700500233954494e-10	6.346503479451489
ENSG00000102882	4.424134275756936e-10	8.745402327725383
ENSG00000166484	4.45689831147724e-10	8.396073532117514
ENSG00000177479	4.456898311477319e-10	8.887638486645404
ENSG00000005108	4.489899491112743e-10	6.803539113283311
ENSG00000269148	4.5231394894734684e-10	6.132746614052722
ENSG00000168081	4.590342699284911e-10	8.777790991692996
ENSG00000143384	4.590342699284911e-10	8.948367231584678
ENSG00000248456	4.590342699284911e-10	3.0161711268706393
ENSG00000110492	4.62430931826158e-10	8.886110374292846
ENSG00000249198	4.647090087466376e-10	2.2006673338354497
ENSG00000178715	4.647090087466376e-10	6.70207723362645
ENSG00000077420	4.6470900874664423e-10	8.688186411720343
ENSG00000232075	4.658521571171027e-10	3.741430135801334
ENSG00000223393	4.681467058476461e-10	3.3114526726351268
ENSG00000067248	4.681467058476461e-10	8.788944382390012
ENSG00000169330	4.71609255866807e-10	8.526751986696345
ENSG00000180530	4.71609255866807e-10	8.334325569639745
ENSG00000117020	4.750968341116784e-10	8.133397672947071
ENSG00000260296	4.750968341116784e-10	7.329662774113236
ENSG00000228643	4.750968341116784e-10	5.1799170183724845
ENSG00000270638	4.786096170940678e-10	4.532157143568257
ENSG00000171827	4.786096170940678e-10	5.737273275813941
ENSG00000100218	4.821477825380501e-10	5.427831920339634
ENSG00000207279	4.845207491853871e-10	5.710081331602005
ENSG00000136715	4.857115093880276e-10	8.760604301418354
ENSG00000072756	4.881016169926043e-10	8.845624544333333
ENSG00000236297	4.881016169926096e-10	4.772924027917546
ENSG00000170037	4.881016169926096e-10	8.691242636425457
ENSG00000273032	4.917083471805572e-10	7.263182036251031
ENSG00000105085	4.917083471805572e-10	8.393017307412398
ENSG00000078369	4.917083471805624e-10	8.911929984621112
ENSG00000165506	4.953411219879099e-10	8.755027606069843
ENSG00000232874	4.953411219879134e-10	5.102952360391804
ENSG00000185305	4.953411219879134e-10	8.380212797373343
ENSG00000126583	5.026855406760742e-10	3.7539867741576134
ENSG00000117593	5.126438642684304e-10	8.705452251827591
ENSG00000203863	5.164277283717428e-10	3.4298946067214198
ENSG00000170962	5.202388843806332e-10	7.582729370686226
ENSG00000179397	5.202388843806332e-10	7.246527887021951
ENSG00000102001	5.240775243363353e-10	7.375385479264607
ENSG00000262693	5.240775243363353e-10	3.7870728268975014
ENSG00000205730	5.240775243363353e-10	6.51453677885721
ENSG00000111057	5.279438415958293e-10	6.467455021259715
ENSG00000180998	5.279438415958293e-10	6.652865821229141
ENSG00000179178	5.31838030840653e-10	7.037013133410018
ENSG00000176700	5.383908169872789e-10	8.653733881338454
ENSG00000164967	5.42360293470818e-10	8.69760953324272
ENSG00000115263	5.42360293470818e-10	2.2582053830775957
ENSG00000077235	5.423602934708238e-10	8.83195068299292
ENSG00000116016	5.463583672471154e-10	8.71301366375777
ENSG00000065183	5.463583672471154e-10	8.787416270037454
ENSG00000168405	5.503852392963089e-10	8.920027150613016
ENSG00000168781	5.612658996078768e-10	8.626719755897264
ENSG00000119446	5.695640691928424e-10	8.78084721639811
ENSG00000234174	5.695640691928485e-10	4.650388279456075
ENSG00000105808	5.737579946486311e-10	7.129826262301006
ENSG00000083817	5.779820938344055e-10	8.080818384584648
ENSG00000268401	5.779820938344055e-10	5.102334584535384
ENSG00000179832	5.822365785102291e-10	8.558096001788176
ENSG00000234380	5.822365785102333e-10	5.294952043675911
ENSG00000245059	5.865216618830195e-10	3.836771999834576
ENSG00000260940	5.865216618830195e-10	2.1985290505634545
ENSG00000196437	5.893954893540186e-10	7.621492561955593
ENSG00000182310	5.908375586161583e-10	5.114500153220952
ENSG00000206559	5.937320483083988e-10	6.585941671615065
ENSG00000234141	5.937320483083988e-10	6.6952276626146725
ENSG00000177971	5.980997816581866e-10	8.787416270037454
ENSG00000155761	5.980997816581866e-10	6.6211180829556975
ENSG00000225159	6.024989079980173e-10	5.226183393123469
ENSG00000150667	6.024989079980173e-10	6.8964106453424945
ENSG00000109339	6.069296474146692e-10	4.903403464752703
ENSG00000149571	6.113922214970298e-10	4.323671377643913
ENSG00000177380	6.143850669214046e-10	8.707436968409263
ENSG00000228160	6.143850669214046e-10	2.3904334369426388
ENSG00000272121	6.15886853345981e-10	7.044338974333086
ENSG00000178722	6.18901195310925e-10	5.389354130359169
ENSG00000133135	6.204137675844809e-10	3.8820619533140435
ENSG00000116691	6.204137675844809e-10	8.65174916475678
ENSG00000140521	6.234497566891793e-10	8.83195068299292
ENSG00000257279	6.234497566891793e-10	5.347068448387043
ENSG00000229414	6.280309782383226e-10	2.897523666943458
ENSG00000228487	6.37292318333529e-10	7.0842555174858735
ENSG00000273008	6.466870642205313e-10	6.584521535969835
ENSG00000145087	6.466870642205313e-10	5.64901041082985
ENSG00000137634	6.514350489347122e-10	8.77878334998383
ENSG00000115524	6.59424154722649e-10	8.936221482596823
ENSG00000139112	6.691375125262873e-10	8.867395571665647
ENSG00000104695	6.691375125262873e-10	8.76564524270514
ENSG00000131089	6.789906226841299e-10	8.750979023073892
ENSG00000110697	6.923488880305111e-10	8.777790991692996
ENSG00000119608	6.974241510685e-10	6.510643174860686
ENSG00000097046	7.02535757987717e-10	8.326026246825757
ENSG00000143368	7.076839625968188e-10	8.80513871437382
ENSG00000145214	7.268779747014772e-10	8.702396027122475
ENSG00000266088	7.268779747014772e-10	3.180732121863691
ENSG00000176473	7.322003754413978e-10	7.9229575125078995
ENSG00000117153	7.375608450426119e-10	8.772214296344485
ENSG00000126945	7.375608450426119e-10	8.85120123968184
ENSG00000213967	7.465802805134317e-10	6.08118442205723
ENSG00000173744	7.483970547382524e-10	8.811707768013164
ENSG00000117519	7.483970547382524e-10	8.033479736355012
ENSG00000153064	7.483970547382524e-10	8.796505794320195
ENSG00000068878	7.630875754062431e-10	8.86991604230904
ENSG00000174606	7.686688373407972e-10	8.833478795345478
ENSG00000073605	7.686688373407972e-10	8.843104073689938
ENSG00000273175	7.686688373407972e-10	5.35289348063555
ENSG00000215325	7.686688373408055e-10	3.262987542118503
ENSG00000105723	7.686688373408055e-10	8.715534134401166
ENSG00000175390	7.74289972711687e-10	8.895735652637308
ENSG00000141367	7.742899727116953e-10	8.902304706276652
ENSG00000231119	7.799512592883825e-10	6.42908956528631
ENSG00000072609	7.837478945871183e-10	8.788408628328291
ENSG00000247363	7.837478945871183e-10	6.503604242539969
ENSG00000107984	7.894767222257816e-10	8.87549273765755
ENSG00000179051	7.952464510286555e-10	8.811707768013164
ENSG00000089335	7.952464510286639e-10	8.839055490693989
ENSG00000272195	8.010573657305879e-10	6.936851599331106
ENSG00000111540	8.010573657305879e-10	8.553766112137533
ENSG00000237922	8.010573657305879e-10	3.0597989547947972
ENSG00000231084	8.010573657305879e-10	6.965914555453753
ENSG00000120217	8.069097529953066e-10	8.592012778108344
ENSG00000230790	8.128039014281157e-10	4.830772672639531
ENSG00000142676	8.187401015886409e-10	8.936221482596823
ENSG00000134376	8.187401015886409e-10	3.4474297213490104
ENSG00000171365	8.187401015886409e-10	8.108772577731726
ENSG00000184304	8.247186460037207e-10	6.180228619410307
ENSG00000205293	8.247186460037354e-10	5.761160303017723
ENSG00000135775	8.287280122199798e-10	8.7939853236768
ENSG00000173698	8.408706934946195e-10	4.208050727650364
ENSG00000187091	8.408706934946195e-10	8.559088360079013
ENSG00000135404	8.408706934946195e-10	8.936221482596823
ENSG00000214389	8.408706934946195e-10	8.223942320625612
ENSG00000245719	8.470070350460942e-10	4.6296967847366455
ENSG00000177606	8.594112293872896e-10	8.944318648588725
ENSG00000101353	8.594112293872896e-10	7.915225240814528
ENSG00000112029	8.635852582426008e-10	8.454738410642504
ENSG00000123130	8.762265134211252e-10	8.637082945125531
ENSG00000270093	8.762265134211252e-10	4.853503802052521
ENSG00000105364	8.826147428802849e-10	8.680089245728439
ENSG00000104866	8.826147428802849e-10	8.708429326700099
ENSG00000243574	8.826147428802849e-10	5.685387232227151
ENSG00000272369	8.890484577199754e-10	6.736744792069732
ENSG00000101190	8.890484577199754e-10	8.199396375242875
ENSG00000182141	8.998732529542364e-10	8.374100347963113
ENSG00000139719	9.086256826516404e-10	8.327835665833005
ENSG00000069849	9.086256826516501e-10	8.827902099996969
ENSG00000154478	9.130330237905762e-10	2.1583599070636783
ENSG00000181104	9.130330237905762e-10	8.280598502169063
ENSG00000258001	9.130330237905859e-10	3.7197842176987916
ENSG00000138279	9.263807056509903e-10	8.863346988669695
ENSG00000161570	9.263807056509903e-10	8.411125639573342
ENSG00000166046	9.399189138965982e-10	8.671992079736537
ENSG00000156802	9.399189138965982e-10	8.686122545306063
ENSG00000103148	9.467602923832248e-10	8.680089245728439
ENSG00000104381	9.536502992958648e-10	7.7901629009298405
ENSG00000182196	9.536502992958648e-10	6.25318087802078
ENSG00000205763	9.582708193339622e-10	7.1670704611775085
ENSG00000238063	9.605892715892645e-10	5.268776653434384
ENSG00000167526	9.65242623532722e-10	8.948367231584678
ENSG00000259291	9.65242623532722e-10	7.751930557135751
ENSG00000100439	9.793351710561802e-10	8.692234994716294
ENSG00000131037	9.86456602782014e-10	6.984345563741562
ENSG00000202078	9.86456602782014e-10	4.6436298207835796
ENSG00000117500	9.93628602618575e-10	8.936221482596823
ENSG00000143674	9.93628602618575e-10	8.519059134348613
ENSG00000006788	1.0056952610082076e-09	3.5502771099388992
ENSG00000167202	1.0130038267775798e-09	8.808651543308047
ENSG00000196576	1.0203642556439473e-09	8.898256123280701
ENSG00000064601	1.0277769063489284e-09	8.865867459313089
ENSG00000143365	1.035242140047916e-09	6.259292977363359
ENSG00000139631	1.035242140047916e-09	8.721110829749675
ENSG00000064490	1.035242140047927e-09	8.741353744729432
ENSG00000185008	1.0427603203259305e-09	3.1107262250632455
ENSG00000223704	1.0503318132134528e-09	7.613527953150289
ENSG00000005189	1.0503318132134528e-09	7.626421605413462
ENSG00000264769	1.055409275124333e-09	5.838363267153438
ENSG00000243181	1.0554092751243368e-09	4.564640743541772
ENSG00000044446	1.0579569872022673e-09	8.743874215372825
ENSG00000120889	1.0630704424545344e-09	8.807659185017213
ENSG00000109180	1.0707859105526052e-09	8.883589903649453
ENSG00000108389	1.0707859105526052e-09	8.890158957288799
ENSG00000158062	1.0785560545529593e-09	8.680089245728439
ENSG00000018699	1.0785560545529593e-09	8.59325958380621
ENSG00000198482	1.0837667124466196e-09	8.374204929133004
ENSG00000060237	1.086381252110779e-09	8.883589903649453
ENSG00000126107	1.0942618834184771e-09	8.811707768013164
ENSG00000172578	1.0995466230561805e-09	8.936221482596823
ENSG00000227134	1.1021983312222203e-09	1.7878681474143179
ENSG00000102145	1.1075204957626944e-09	5.2635967556108785
ENSG00000168216	1.1399844973274878e-09	8.86991604230904
ENSG00000272426	1.1565631238809309e-09	5.340963383755637
ENSG00000267185	1.1621414734791876e-09	5.361492257604825
ENSG00000185641	1.1621414734791918e-09	7.554613065029498
ENSG00000196683	1.1621414734791918e-09	8.920027150613016
ENSG00000179151	1.1621414734791918e-09	8.720575075687954
ENSG00000142444	1.1705582917775265e-09	8.548470723443716
ENSG00000162772	1.1790346250899905e-09	8.928124316604919
ENSG00000119421	1.1790346250899905e-09	8.732720824675809
ENSG00000145741	1.1790346250899905e-09	8.936221482596823
ENSG00000130254	1.1875708835455704e-09	8.863346988669695
ENSG00000120709	1.1875708835455704e-09	8.887638486645404
ENSG00000158321	1.1875708835455789e-09	6.161552935812973
ENSG00000130638	1.1961674800219901e-09	8.841575961337382
ENSG00000229466	1.201932270604248e-09	3.1092185964465084
ENSG00000179632	1.2048248301633874e-09	8.806666826726374
ENSG00000149403	1.2106303554767334e-09	8.731728466384972
ENSG00000150433	1.2106303554767334e-09	8.670463967383979
ENSG00000228413	1.2193898929512274e-09	4.749356306121789
ENSG00000240376	1.2193898929512274e-09	8.349273095925684
ENSG00000214189	1.2282113061375797e-09	4.549180807406211
ENSG00000227611	1.2282113061375797e-09	3.829017782620572
ENSG00000168843	1.2370950209785515e-09	6.4561493492200155
ENSG00000101811	1.2460414662684417e-09	8.43437248867327
ENSG00000135299	1.2550510736713902e-09	8.44465652806893
ENSG00000270457	1.26109278314401e-09	2.8124471230083885
ENSG00000142937	1.264124277740141e-09	8.936221482596823
ENSG00000135519	1.264124277740141e-09	6.396927635241559
ENSG00000249128	1.2702086278430846e-09	1.7900916183077522
ENSG00000128463	1.2702086278430846e-09	8.87549273765755
ENSG00000013375	1.2793887999325191e-09	8.85120123968184
ENSG00000242083	1.3073197188272942e-09	5.268146817320892
ENSG00000273402	1.3073197188272988e-09	5.485734912580625
ENSG00000141447	1.3073197188272988e-09	8.197817423242787
ENSG00000235213	1.3073197188272988e-09	3.2572096882227046
ENSG00000227431	1.326270157329795e-09	4.220148884653978
ENSG00000102100	1.3422668378994236e-09	8.786880515975733
ENSG00000265451	1.3422668378994236e-09	6.937200450858153
ENSG00000173809	1.3519551028083343e-09	4.504961517919656
ENSG00000148357	1.3519551028083343e-09	4.977624937824501
ENSG00000247373	1.3617116284831926e-09	7.552563186623575
ENSG00000248008	1.3617116284831926e-09	7.995994743911471
ENSG00000123374	1.3617116284831926e-09	8.480101416741656
ENSG00000271948	1.3715368835529895e-09	6.980968759156696
ENSG00000216109	1.3715368835529895e-09	4.441543540590472
ENSG00000197575	1.3814313397747958e-09	2.481599834140075
ENSG00000174437	1.3814313397748057e-09	8.928124316604919
ENSG00000128228	1.3814313397748057e-09	8.891687069641355
ENSG00000205549	1.388066323398274e-09	1.935270188993877
ENSG00000173812	1.388066323398279e-09	8.944318648588725
ENSG00000177084	1.3913954720543056e-09	8.76564524270514
ENSG00000087460	1.401429758465907e-09	8.948367231584678
ENSG00000186814	1.4081584947874053e-09	8.669471609093144
ENSG00000105732	1.4183107758119477e-09	8.553055060501388
ENSG00000250156	1.428534501482301e-09	4.081099993735723
ENSG00000148187	1.438830161668362e-09	8.81674870929995
ENSG00000108306	1.4388301616683774e-09	8.310034071664036
ENSG00000128708	1.4388301616683774e-09	8.783367687041503
ENSG00000257496	1.4388301616683774e-09	5.7688591112592
ENSG00000050393	1.4491982495057955e-09	8.837527378341429
ENSG00000163132	1.4596392614169167e-09	5.551322831125932
ENSG00000073417	1.477204360231324e-09	8.665423026097193
ENSG00000254003	1.477204360231324e-09	6.098044404853972
ENSG00000165675	1.4878422885175717e-09	8.608997311560902
ENSG00000072135	1.4878422885175717e-09	8.87549273765755
ENSG00000198785	1.4985549895575223e-09	6.778901116255027
ENSG00000250659	1.5093429753947893e-09	7.159889529055435
ENSG00000236719	1.5202067614817804e-09	5.65895392082306
ENSG00000120802	1.5202067614817912e-09	8.848145014976726
ENSG00000074964	1.5202067614817912e-09	6.116455195131868
ENSG00000113389	1.5606975797424682e-09	4.853037044009032
ENSG00000174446	1.5606975797424682e-09	8.71400602204861
ENSG00000204410	1.5606975797424738e-09	7.958655731818609
ENSG00000270012	1.5606975797424738e-09	7.6510031776403045
ENSG00000232912	1.5719220171632556e-09	6.102713050455524
ENSG00000183604	1.5719220171632556e-09	7.45464529582858
ENSG00000216863	1.5719220171632668e-09	7.954424534589206
ENSG00000182575	1.5719220171632668e-09	6.248341366681007
ENSG00000232176	1.5719220171632668e-09	5.107920547383479
ENSG00000162998	1.6060702076420149e-09	8.895735652637308
ENSG00000235673	1.625353204251059e-09	5.022088696773754
ENSG00000207367	1.6370312806767012e-09	2.213615822001562
ENSG00000260589	1.6370312806767012e-09	5.437402146333339
ENSG00000163888	1.6487912443380757e-09	5.759942155913673
ENSG00000184634	1.660633654583545e-09	8.84715265668589
ENSG00000129214	1.660633654583545e-09	4.845239327406731
ENSG00000223547	1.6606336545835747e-09	8.7939853236768
ENSG00000166143	1.6725590744753263e-09	6.622277829015236
ENSG00000196208	1.684568070813361e-09	7.5288133314582355
ENSG00000257591	1.684568070813361e-09	4.202157264877868
ENSG00000243660	1.6926207813344802e-09	7.540534890044917
ENSG00000197937	1.6926207813344802e-09	8.13964189694322
ENSG00000160766	1.6926207813344802e-09	8.11977054761132
ENSG00000269069	1.704770341533388e-09	8.244668699082146
ENSG00000267394	1.729325361752987e-09	4.547416460898488
ENSG00000145476	1.729325361752987e-09	8.685665941076948
ENSG00000197497	1.729325361752987e-09	6.206417535468182
ENSG00000138085	1.729325361752987e-09	8.891687069641355
ENSG00000145700	1.7293253617529995e-09	7.6061675812731435
ENSG00000255527	1.741731987049187e-09	4.147667344056291
ENSG00000116984	1.741731987049187e-09	8.857770293321186
ENSG00000263080	1.754225472430362e-09	3.067706966871434
ENSG00000263361	1.7626030106397447e-09	3.582094251848784
ENSG00000268613	1.7626030106397447e-09	4.836727353244487
ENSG00000268521	1.7626030106397447e-09	5.878887474184798
ENSG00000172794	1.7922330321442976e-09	7.97957139585792
ENSG00000173401	1.8007876700144135e-09	6.301409179538759
ENSG00000186583	1.8136943982362815e-09	6.473155898691707
ENSG00000232712	1.8266913954601198e-09	5.656151101239419
ENSG00000100097	1.8266913954601198e-09	8.911929984621112
ENSG00000116117	1.8266913954601392e-09	7.6065903207369026
ENSG00000116903	1.8485553272890212e-09	8.730736108094137
ENSG00000164332	1.8485553272890212e-09	8.759076189065794
ENSG00000144741	1.8751293348445657e-09	8.59246938233746
ENSG00000174521	1.8751293348445657e-09	6.047898828402155
ENSG00000182986	1.875129334844579e-09	8.51707441776694
ENSG00000196236	1.875129334844579e-09	8.537317332746698
ENSG00000172738	1.888555784150368e-09	4.775223642759947
ENSG00000108061	1.9156907445826687e-09	8.767173355057698
[truncated: 3,914 more rows]
