# Supplementary material for: Machine learning predicts treatment sensitivity in multiple myeloma based on molecular and clinical information coupled with drug response
Source: PLoS One. 2021 Jul 28;16(7):e0254596. doi: 10.1371/journal.pone.0254596 (PMC8318243; doi:10.1371/journal.pone.0254596)
Supplement: S1 File — (ZIP) [file pone.0254596.s004.zip › Supplementary Material 1/19q13/selected_genes_experiment_1.csv]

gene	pvalue	entropy
ENSG00000248991	8.820298199429044e-38	6.872451636716582
ENSG00000119280	3.887383678351552e-34	8.119170629398893
ENSG00000188004	4.544798477169006e-33	5.983585081734153
ENSG00000178982	4.5053157731099745e-32	8.89373401753436
ENSG00000247746	5.389039662150918e-32	7.309355013365679
ENSG00000105372	1.571152235361626e-31	8.942514505339238
ENSG00000228031	2.0144388114521046e-31	5.746896365750689
ENSG00000117461	5.815824604116831e-31	8.675676675023904
ENSG00000272668	2.445290216558465e-30	5.952444742594324
ENSG00000125827	4.4162961213445466e-30	8.844953529729482
ENSG00000063177	1.1429060612270468e-29	8.934384424038425
ENSG00000225579	1.3344702697665655e-29	7.194370159072375
ENSG00000168264	1.7270327114723757e-29	8.896264733993377
ENSG00000155886	2.195997370732581e-29	5.2120257784370265
ENSG00000111752	6.661460825505439e-29	7.82077074339659
ENSG00000243284	2.2908754057641114e-28	5.09786803437579
ENSG00000104852	2.492049968632627e-28	8.930319383388017
ENSG00000170677	9.669823171716863e-28	7.029949654603012
ENSG00000165801	1.0165005769965866e-27	8.73972093316278
ENSG00000255815	1.304439382530382e-27	5.645056082373548
ENSG00000249184	1.4410867062848744e-27	6.545220607786594
ENSG00000075073	4.8121125082612184e-27	7.009155054644548
ENSG00000197183	2.4625179281210536e-26	8.56231399715639
ENSG00000099624	2.585251703235548e-26	8.847484246188499
ENSG00000251249	2.7140487900399924e-26	4.572468575946408
ENSG00000115268	3.349775117867398e-26	8.938449464688832
ENSG00000131188	4.48022362282809e-26	8.375210110066329
ENSG00000173218	5.015640520024059e-26	7.082601470182555
ENSG00000104611	5.349591357751144e-26	6.830460863416276
ENSG00000131773	7.869810048675345e-26	6.6680966708367615
ENSG00000179520	7.869810048675513e-26	5.137422263732624
ENSG00000142534	1.2326838498930838e-25	8.938449464688832
ENSG00000185905	1.8670103376014123e-25	8.889668976883954
ENSG00000188959	4.002203743850164e-25	5.372079234638369
ENSG00000175197	5.578082814504467e-25	8.68181397178946
ENSG00000165169	8.808555815126684e-25	8.724995094752542
ENSG00000164181	9.089901148736327e-25	8.778378555131589
ENSG00000002586	1.0635893533762398e-24	8.202931154996447
ENSG00000144591	1.5251228851917234e-24	8.873408814282326
ENSG00000105173	2.1505830797748254e-24	8.701601243117732
ENSG00000174444	2.5928107391626572e-24	8.942514505339238
ENSG00000148303	2.802654430133881e-24	8.942514505339238
ENSG00000167658	3.0293144688233196e-24	8.942514505339238
ENSG00000154358	3.223643268877689e-24	8.77377558255742
ENSG00000105146	4.3967356090679955e-24	6.838527349200496
ENSG00000162004	6.573192822222914e-24	8.384501103954431
ENSG00000159556	9.0858230754475e-24	8.086612181444293
ENSG00000105193	9.964481848922619e-24	8.938449464688832
ENSG00000122787	1.3756245877571217e-23	7.576417096665336
ENSG00000236552	1.8401100183927997e-23	8.733125176053356
ENSG00000131943	2.1768690678149054e-23	8.741255257354169
ENSG00000253982	2.908242407514205e-23	7.649441254605913
ENSG00000105373	4.001923917472694e-23	8.926254342737613
ENSG00000152422	7.006629823554176e-23	8.733125176053356
ENSG00000256733	9.761518665948686e-23	4.436560334556771
ENSG00000172456	1.2415370052616752e-22	7.921561997158358
ENSG00000167614	1.4863824885054594e-22	7.082026298997171
ENSG00000198353	1.7525328680604412e-22	5.200494883267213
ENSG00000140474	1.8886177386871718e-22	8.934384424038425
ENSG00000255760	2.0351575192693993e-22	5.878276961570642
ENSG00000117308	2.0657889514005027e-22	8.274075099741504
ENSG00000184083	2.4709636226847333e-22	8.28773354201452
ENSG00000162929	2.508082572992787e-22	7.885364087778976
ENSG00000172365	2.8256033962743255e-22	3.567725704759849
ENSG00000259514	3.3280824112389117e-22	6.69128526770657
ENSG00000229638	3.6384610625824286e-22	8.5150678335429
ENSG00000257698	4.283725325614951e-22	8.174952831508762
ENSG00000228933	4.545442126069959e-22	5.324780185294753
ENSG00000070081	5.193591685059001e-22	8.938449464688832
ENSG00000214870	5.592375729652161e-22	7.117192151921644
ENSG00000129757	6.483083812481388e-22	7.931346095041504
ENSG00000241741	7.083483231122392e-22	6.739568473269918
ENSG00000246090	7.2955990435896315e-22	8.033857278888656
ENSG00000223891	1.185606739216445e-21	8.420293056138245
ENSG00000143624	1.813003835534032e-21	8.901864098835173
ENSG00000214612	1.950385596511858e-21	5.990787284847094
ENSG00000271133	2.037708468598504e-21	7.645035251483294
ENSG00000111666	2.7672719325025947e-21	8.64415274208828
ENSG00000114391	3.9213164129761776e-21	8.934384424038425
ENSG00000182050	4.215994204998636e-21	7.1033101730755
ENSG00000115649	5.630321501853015e-21	8.83682344842867
ENSG00000272899	5.965047277039837e-21	7.872087524820361
ENSG00000226833	7.091924311287928e-21	4.7822511353092985
ENSG00000177628	7.844008586074592e-21	8.844953529729482
ENSG00000147003	8.073024942954842e-21	5.4663818942521525
ENSG00000114631	8.308654494313856e-21	7.956144880992546
ENSG00000171759	8.42900801344527e-21	6.732556636203088
ENSG00000182742	1.0915323289974462e-20	7.116659107835362
ENSG00000180447	1.241796352339212e-20	7.418386233158548
ENSG00000156427	1.6063691312914283e-20	5.761700992645346
ENSG00000153179	1.629472700461933e-20	8.614701065267807
ENSG00000089692	1.8527621423622e-20	7.918936870002133
ENSG00000111445	1.8527621423622264e-20	8.43115683249586
ENSG00000130255	2.0471267888799764e-20	8.938449464688832
ENSG00000164587	2.1364772524483915e-20	8.942514505339238
ENSG00000242021	2.2940436815798947e-20	5.396995727967074
ENSG00000233927	2.3269095058611703e-20	8.934384424038425
ENSG00000233585	2.3940446371817003e-20	5.424237686909484
ENSG00000160691	2.5703802072067492e-20	8.909994180135985
ENSG00000181524	2.5703802072067492e-20	8.265742039842905
ENSG00000227097	2.6822852264908833e-20	8.857148651680701
ENSG00000103253	3.8774233880411434e-20	8.45347482028315
ENSG00000258178	3.9886604037716094e-20	4.256228140472526
ENSG00000260521	4.1030524591798037e-20	6.028803267030918
ENSG00000208028	4.40342231789447e-20	7.548726917400385
ENSG00000261400	4.9298510721132605e-20	3.4261041285261506
ENSG00000108107	5.28999005635587e-20	8.930319383388017
ENSG00000176399	6.004992331535288e-20	6.618979203195311
ENSG00000221890	6.090110642082433e-20	4.144685675260676
ENSG00000156384	6.090110642082433e-20	8.198884615067334
ENSG00000105202	6.626457801309417e-20	8.905929139485579
ENSG00000168159	7.414858068619822e-20	8.880004571391751
ENSG00000173207	7.51971205732346e-20	8.579650023605538
ENSG00000105640	7.51971205732346e-20	8.938449464688832
ENSG00000205664	8.066380367602851e-20	7.9390968818809515
ENSG00000163040	8.531854838073866e-20	5.637632378106042
ENSG00000118705	8.77445387168146e-20	8.938449464688832
ENSG00000114423	9.151196331661513e-20	8.571978402648591
ENSG00000165171	1.0526280005820511e-19	6.292757754433778
ENSG00000165102	1.128853408413522e-19	8.756519027688167
ENSG00000219665	1.2980488125286437e-19	8.283994986979787
ENSG00000113272	1.4922747362831443e-19	8.711265648609933
ENSG00000155792	1.5344362627801706e-19	8.857148651680701
ENSG00000264920	1.5777750780723656e-19	7.465752459071131
ENSG00000137818	1.5777750780723656e-19	8.942514505339238
ENSG00000245008	1.6681153661265484e-19	6.538517889288653
ENSG00000196562	1.8386792197928314e-19	8.888134652692564
ENSG00000204628	1.9169534262327216e-19	8.942514505339238
ENSG00000255086	2.0547945649603723e-19	3.5420375195881544
ENSG00000121797	2.6739063957818706e-19	8.321118284757206
ENSG00000254615	3.20040990314169e-19	8.58417352459981
ENSG00000233762	3.429141316225986e-19	7.942486103192753
ENSG00000131386	3.476790057174509e-19	6.221969216516164
ENSG00000261418	3.623697834126194e-19	8.516522686154396
ENSG00000104219	3.623697834126194e-19	8.79870375838362
ENSG00000204060	3.936163707086826e-19	4.601075827279745
ENSG00000243926	4.27523382121715e-19	5.634321847431271
ENSG00000171425	4.394550453442537e-19	8.715868621184102
ENSG00000226926	4.517157248077464e-19	4.474204440588061
ENSG00000235670	4.838662657528457e-19	4.090355541792109
ENSG00000213885	5.182765420118475e-19	6.3207496076039575
ENSG00000229766	5.784285405180193e-19	6.045963302908713
ENSG00000204219	6.280231238892719e-19	6.795701675070584
ENSG00000251405	6.4547082655410115e-19	7.066066411688973
ENSG00000105894	6.543734557748162e-19	7.280987886744624
ENSG00000232995	6.912136831236558e-19	7.048262903017284
ENSG00000071205	7.925231536118543e-19	7.115657492936072
ENSG00000102871	8.37037686983615e-19	8.82309400228606
ENSG00000260719	8.84021344921089e-19	8.366706617161418
ENSG00000151208	8.84021344921089e-19	8.52797689758407
ENSG00000105855	9.084810609689989e-19	7.719542326798134
ENSG00000144040	9.72594804058174e-19	8.613166741076418
ENSG00000170417	9.72594804058174e-19	8.250143316182932
ENSG00000130159	1.0554548020829274e-18	8.749385338654982
ENSG00000143578	1.0554548020829424e-18	8.511461253236362
ENSG00000230131	1.0845957079613254e-18	6.097316603919456
ENSG00000127946	1.1145313634849802e-18	8.436350240142087
ENSG00000213862	1.3853189320257662e-18	6.7096682007299515
ENSG00000145592	1.4042525654968276e-18	8.942514505339238
ENSG00000120280	1.5865774017931408e-18	8.699863940328559
ENSG00000058056	1.5865774017931408e-18	8.49113604998433
ENSG00000102271	1.6082262607050683e-18	4.119835917832587
ENSG00000141441	1.6301669257429213e-18	8.250374720047846
ENSG00000242071	1.8166741884203387e-18	8.30153399202672
ENSG00000136942	1.9702465344601077e-18	8.938449464688832
ENSG00000213442	1.9702465344601077e-18	8.525728631302732
ENSG00000012061	2.0796828670931384e-18	8.832758407778263
ENSG00000166816	2.1079672371426362e-18	8.320324871087363
ENSG00000166268	2.1656809203977725e-18	6.687592325424112
ENSG00000151287	2.2858314958840337e-18	7.710502248628556
ENSG00000134490	2.4125628740853874e-18	8.176646098859939
ENSG00000221983	2.445315239885474e-18	8.930319383388017
ENSG00000230207	2.546230723537075e-18	7.2011517407173855
ENSG00000232346	2.835894297949818e-18	7.3554668972966954
ENSG00000076662	2.9527137990918244e-18	8.934384424038425
ENSG00000186153	2.9927001873964085e-18	8.435221873146267
ENSG00000081913	3.760350622928863e-18	7.555563460757759
ENSG00000137154	3.8111230414262986e-18	8.942514505339238
ENSG00000162244	4.299634690121919e-18	8.934384424038425
ENSG00000078061	4.3575925085615725e-18	8.839354164887686
ENSG00000179456	4.659159154061232e-18	8.552649591664187
ENSG00000125459	4.659159154061232e-18	8.760584068338574
ENSG00000254343	4.981321218366007e-18	8.25078625440329
ENSG00000163673	5.254808831520623e-18	4.310071909831823
ENSG00000185950	5.325466064977164e-18	7.65214306798031
ENSG00000205078	5.5431161675380465e-18	7.581549314811367
ENSG00000038002	6.0857202406673476e-18	8.89373401753436
ENSG00000111859	6.418993402638097e-18	8.885603936233545
ENSG00000143195	6.505089449789572e-18	6.101009867574082
ENSG00000125462	6.505089449789572e-18	7.788105519903727
ENSG00000223949	7.431287532180577e-18	4.701482169696115
ENSG00000198960	7.631584870094492e-18	8.486074617066295
ENSG00000147100	7.942067415882762e-18	5.298562813729264
ENSG00000107745	8.832324252040102e-18	8.684344688248478
ENSG00000099326	1.0084762076711883e-17	8.873408814282326
ENSG00000146147	1.0355529292452787e-17	6.651824027555128
ENSG00000176371	1.1512260162974612e-17	8.411880524659756
ENSG00000260990	1.2628451580821522e-17	5.483973057772745
ENSG00000218175	1.2628451580821522e-17	8.42535448905628
ENSG00000261739	1.3490504178737809e-17	8.692527272697589
ENSG00000175886	1.3669761106476515e-17	6.546977649268762
ENSG00000182054	1.4035359517965015e-17	8.918124261436798
ENSG00000179899	1.4601930878400196e-17	5.211062547387992
ENSG00000177917	1.4601930878400196e-17	8.684344688248478
ENSG00000260625	1.6440644669154013e-17	6.250485423257264
ENSG00000166321	1.7102954208100792e-17	7.873465796402388
ENSG00000244165	1.7329524589243996e-17	8.244878904667111
ENSG00000090581	1.802716579421779e-17	8.83375480004589
ENSG00000171792	1.8507590005960667e-17	8.555180308123205
ENSG00000258920	1.9506673682142958e-17	7.9244276669433535
ENSG00000169184	1.9764651602077392e-17	8.048445565410823
ENSG00000273382	2.055896530443354e-17	6.179705635039391
ENSG00000102158	2.055896530443354e-17	8.909994180135985
ENSG00000146066	2.2834493386333487e-17	8.82309400228606
ENSG00000180573	2.3135870218542632e-17	8.889668976883954
ENSG00000088298	2.3750452350512716e-17	8.851549286838905
ENSG00000198937	2.815709624386197e-17	8.661947228881296
ENSG00000173171	2.890315137967269e-17	8.501338387400294
ENSG00000134698	3.045428280113671e-17	8.685879012439868
ENSG00000179820	3.336891530500192e-17	8.586501262461043
ENSG00000225573	3.3807167985014955e-17	7.169346814439618
ENSG00000172568	3.3807167985014955e-17	6.414190292884099
ENSG00000178741	3.4251100997920096e-17	8.918124261436798
ENSG00000269533	3.515629942052972e-17	4.136898008065064
ENSG00000228323	3.561771282875662e-17	5.9745482305397735
ENSG00000139352	3.561771282875662e-17	6.684275651873233
ENSG00000130810	3.7038117533468046e-17	7.653185722327295
ENSG00000121858	4.164336856911734e-17	8.817494637444264
ENSG00000244436	4.330063581038643e-17	2.724641362364869
ENSG00000094631	5.1936538912496983e-17	8.849018570379888
ENSG00000006756	5.2614707940847505e-17	6.284474776497849
ENSG00000229278	5.3301614791039e-17	3.774384055648449
ENSG00000214717	5.687115139355716e-17	8.625899794951398
ENSG00000128165	5.761286604406059e-17	8.817494637444264
ENSG00000232533	5.836412552371473e-17	6.850190490609045
ENSG00000251535	5.989576500383416e-17	2.890994333591923
ENSG00000182185	5.9895765003835e-17	7.426933207333085
ENSG00000141736	6.557547322596711e-17	7.949940700681737
ENSG00000107816	6.557547322596711e-17	8.600971619125199
ENSG00000125841	6.642909937133598e-17	8.221820006358277
ENSG00000273002	6.905631740514241e-17	6.932975040616498
ENSG00000152402	7.086448948467327e-17	7.664801869223599
ENSG00000117411	7.366468840823738e-17	8.73818660897139
ENSG00000184381	7.857626278785859e-17	8.759049744147184
ENSG00000172216	8.38106972987578e-17	8.76311478479759
ENSG00000270036	8.38106972987578e-17	4.290988727157664
ENSG00000221413	8.711497558109175e-17	2.174697076701005
ENSG00000131725	8.938890358535585e-17	8.618766105918214
ENSG00000170889	9.054773064880726e-17	8.938449464688832
ENSG00000057468	9.054773064880726e-17	6.461185513208982
ENSG00000058404	9.054773064880726e-17	7.0698640283348135
ENSG00000268362	9.411388625568111e-17	6.420017002192975
ENSG00000100266	9.533312701552949e-17	8.558248956505984
ENSG00000116852	1.0166703038404573e-16	8.825624718745077
ENSG00000109046	1.0298275997593901e-16	8.857148651680701
ENSG00000236204	1.0566482366911694e-16	6.426412239247398
ENSG00000182220	1.1123738185487114e-16	8.851549286838905
ENSG00000136643	1.1267522841749546e-16	8.7615804606062
ENSG00000116977	1.1413140895146185e-16	8.77530990674881
ENSG00000181798	1.1413140895146185e-16	7.103233526262794
ENSG00000149972	1.2326661439104277e-16	8.80023808257501
ENSG00000166348	1.2810105051617278e-16	8.406563609995636
ENSG00000160293	1.3142744178549147e-16	8.195692459666665
ENSG00000259026	1.3312244957163286e-16	4.534695963774516
ENSG00000157625	1.3657742515647447e-16	8.734659500244746
ENSG00000137876	1.4012083374264152e-16	8.901864098835173
ENSG00000081760	1.4560665404513007e-16	8.665474337607941
ENSG00000120093	1.5924442770391043e-16	7.245193206298745
ENSG00000188818	1.6129285649597436e-16	8.349115108966187
ENSG00000142279	1.697497399957061e-16	5.589499094492337
ENSG00000130312	2.0037051017600995e-16	8.816498245176636
ENSG00000040199	2.055418059012131e-16	8.802230867110266
ENSG00000243276	2.1084470716172499e-16	7.12543693700327
ENSG00000170899	2.275764604941531e-16	8.371512568333369
ENSG00000214711	2.3343961584656073e-16	6.253994210260113
ENSG00000123989	2.4875731661589663e-16	8.934384424038425
ENSG00000205138	2.718801423928043e-16	8.46620787415813
ENSG00000165891	2.860319213725863e-16	8.316850265509016
ENSG00000160062	2.9337781380964976e-16	7.6458819358145735
ENSG00000173581	3.0474685777385153e-16	8.538461685177712
ENSG00000185686	3.0474685777385153e-16	7.4449957763650305
ENSG00000126249	3.086322546594988e-16	8.098334462654694
ENSG00000064787	3.125664998953374e-16	8.177662448684394
ENSG00000246334	3.125664998953374e-16	7.8041627039075685
ENSG00000144589	3.2466841507579656e-16	8.710269256342306
ENSG00000080947	3.415257519695325e-16	7.4979155223089045
ENSG00000203761	3.415257519695325e-16	7.904489920165595
ENSG00000267169	3.4587320417273434e-16	7.521202598405451
ENSG00000143499	3.592456825307539e-16	8.728857156805166
ENSG00000149295	3.638154933625824e-16	5.6687211865725295
ENSG00000176732	3.6381549336258754e-16	6.0731571530589346
ENSG00000124444	3.731277793208604e-16	8.398098575368849
ENSG00000175505	3.778716800163033e-16	7.351425258921915
ENSG00000130340	3.826750507114472e-16	8.508445108001881
ENSG00000152409	4.0249806128918374e-16	8.905929139485579
ENSG00000162878	4.3414574158498174e-16	4.944083358657678
ENSG00000162913	4.3965378967122345e-16	6.328878990349941
ENSG00000177283	4.508774347660184e-16	5.27565506956577
ENSG00000260144	4.623835250711512e-16	6.017491065931226
ENSG00000260027	4.741790629475196e-16	7.078010841115254
ENSG00000175806	5.049817470956016e-16	8.412824413779084
ENSG00000234719	5.113749740042818e-16	7.7971469447323996
ENSG00000272717	5.244018061439054e-16	6.0601151123300365
ENSG00000104936	5.445579001172781e-16	8.50386910385931
ENSG00000158555	5.445579001172781e-16	8.415487104966294
ENSG00000233016	5.584177314181317e-16	8.765645501256607
ENSG00000250148	5.871891045220318e-16	2.4274112511416446
ENSG00000235280	5.946073767775831e-16	5.663663313794169
ENSG00000188846	6.331074985527915e-16	8.934384424038425
ENSG00000080839	6.331074985527915e-16	8.578115699414148
ENSG00000231969	6.491867141471128e-16	4.0587958268719975
ENSG00000148484	6.49186714147122e-16	8.795635110000843
ENSG00000119979	6.911674674460694e-16	8.629964835601804
ENSG00000170989	6.911674674460694e-16	6.685241430233687
ENSG00000207954	6.911674674460694e-16	5.809200570341836
ENSG00000086619	6.998793015369115e-16	8.873408814282326
ENSG00000166562	7.086993822246767e-16	8.918124261436798
ENSG00000228748	7.266695994914314e-16	4.948368159488505
ENSG00000149346	7.266695994914314e-16	7.211091249985722
ENSG00000150967	7.450889122648068e-16	8.865278732981514
ENSG00000143653	7.544704236459383e-16	8.391942777881997
ENSG00000179057	7.544704236459383e-16	6.1127025546021
ENSG00000234771	7.833193106319676e-16	8.7062042156919
ENSG00000172955	7.931751936519312e-16	6.181929933180256
ENSG00000173208	8.132551692093857e-16	8.677748931139055
ENSG00000158714	8.443183295868364e-16	6.466453813424549
ENSG00000213293	8.443183295868364e-16	3.8109272636278755
ENSG00000008513	8.549304096284458e-16	8.747851014463592
ENSG00000138172	8.549304096284458e-16	8.00428800773694
ENSG00000259560	8.765505944839724e-16	5.66784572281707
ENSG00000234444	8.765505944839724e-16	8.464012111025088
ENSG00000000460	9.930032693626668e-16	7.939770908857246
ENSG00000099994	1.0180613046691511e-15	6.959948819227433
ENSG00000086598	1.0308230501517862e-15	8.930319383388017
ENSG00000136758	1.04374246817992e-15	8.889668976883954
ENSG00000229914	1.1107726155524478e-15	6.578815573872638
ENSG00000198890	1.1530091787582812e-15	8.169177456500778
ENSG00000204262	1.1820423748573834e-15	7.858575102145713
ENSG00000250978	1.1968280265683037e-15	3.707944124160241
ENSG00000247735	1.211795954883459e-15	5.535626177063488
ENSG00000160055	1.211795954883459e-15	8.218010447453954
ENSG00000124222	1.211795954883459e-15	8.873408814282326
ENSG00000180660	1.2735350972807293e-15	6.823983120927976
ENSG00000120519	1.2894481406533788e-15	8.601765032795042
ENSG00000124795	1.3383725595393993e-15	8.202032735030008
ENSG00000117242	1.3550838125085436e-15	7.913210436538468
ENSG00000102316	1.3891257220090932e-15	8.875939530741345
ENSG00000104738	1.4064613925585622e-15	8.717861405719358
ENSG00000140451	1.459757983077667e-15	8.729060135402948
ENSG00000127920	1.459757983077667e-15	7.422900732699744
ENSG00000118473	1.4779620837450117e-15	5.532096550345015
ENSG00000197647	1.4963899031380637e-15	7.996425996216853
ENSG00000105063	1.5530429121291572e-15	8.880004571391751
ENSG00000166896	1.5919806866253205e-15	8.133018005399515
ENSG00000188419	1.631880320132224e-15	8.645687066279669
ENSG00000145050	1.631880320132224e-15	8.918124261436798
ENSG00000172687	1.65219812313613e-15	6.33491739062182
ENSG00000140750	1.65219812313613e-15	8.509468468701105
ENSG00000144036	1.8015738149560174e-15	8.40070876340776
ENSG00000164346	1.8928271981530926e-15	8.888134652692564
ENSG00000135253	1.916343251261639e-15	8.50486549612694
ENSG00000133640	2.013321195904538e-15	3.764878361436984
ENSG00000177731	2.013321195904538e-15	8.909994180135985
ENSG00000149548	2.1413676401710853e-15	7.268430959921012
ENSG00000101997	2.167923724072511e-15	8.580108483949404
ENSG00000154479	2.2495546218387705e-15	6.274028173789757
ENSG00000140367	2.2495546218388024e-15	8.857148651680701
ENSG00000101888	2.305650382695493e-15	8.582639200408423
ENSG00000105426	2.305650382695493e-15	7.302863986580593
ENSG00000260219	2.392388144272849e-15	6.595784484706663
ENSG00000163362	2.4823397126587812e-15	7.740976158130754
ENSG00000230516	2.513057885308219e-15	3.1753599076554884
ENSG00000164620	2.607477564007053e-15	8.463809132427304
ENSG00000053371	2.607477564007053e-15	8.526187091646598
ENSG00000144460	2.6397210075794032e-15	6.411076172699946
ENSG00000146350	2.7053910821364414e-15	7.916371480062558
ENSG00000269988	2.7053910821364414e-15	5.124415863090078
ENSG00000204852	3.0213900217616147e-15	8.703135567309122
ENSG00000155254	3.058670915391711e-15	8.2811108164735
ENSG00000239815	3.2920652210228457e-15	6.202556875269993
ENSG00000091428	3.58660187580038e-15	8.78750502870003
ENSG00000241324	3.58660187580038e-15	6.82378011951854
ENSG00000186056	3.63074488559403e-15	8.412162974837432
ENSG00000169021	3.720642896157829e-15	8.831224083586873
ENSG00000147036	3.812733189106144e-15	5.379339843969163
ENSG00000119906	3.85961683636707e-15	8.748388946387355
ENSG00000123144	3.9070683822765596e-15	8.877473854932733
ENSG00000235065	3.9070683822765596e-15	7.811328938532225
ENSG00000213513	4.102690179500343e-15	4.126646005464761
ENSG00000224858	4.102690179500343e-15	5.6094220634745895
ENSG00000248757	4.2040883451727e-15	3.7387896857811613
ENSG00000176978	4.2040883451727e-15	8.926254342737613
ENSG00000166428	4.255709296262566e-15	7.764509025197907
ENSG00000179085	4.414348048291855e-15	8.737190216703763
ENSG00000120805	4.634960060474574e-15	8.857148651680701
ENSG00000136149	4.63496006047464e-15	7.927831268652107
ENSG00000171189	4.749303956929975e-15	5.703829069259796
ENSG00000247982	4.986392015006491e-15	8.207684603020102
ENSG00000228205	5.10927057036179e-15	7.373143454231695
ENSG00000236772	5.364044645963047e-15	4.406156639107246
ENSG00000008226	5.496084257206542e-15	8.596906578474792
ENSG00000212978	5.631324470142747e-15	8.10252301032299
ENSG00000126217	5.631324470142747e-15	7.644696513359752
ENSG00000222375	5.769841627102503e-15	5.143206407369237
ENSG00000224032	5.840353405025381e-15	8.779374947399216
ENSG00000170906	5.9117138608711644e-15	8.801234474842639
ENSG00000176928	5.9839330477646045e-15	7.539992709952958
ENSG00000120860	6.205845290696014e-15	8.668542985990719
ENSG00000231327	6.7556522972234325e-15	6.023439100244511
ENSG00000261786	7.005720293632804e-15	8.737983630373606
ENSG00000136631	7.091085382067322e-15	8.70466989150051
ENSG00000160783	7.177474830515122e-15	8.405232264402033
ENSG00000256917	7.533520270902314e-15	5.3416797204267805
ENSG00000134339	7.533520270902314e-15	4.378599794302436
ENSG00000144354	7.533520270902422e-15	5.458231353076277
ENSG00000101577	7.625215800222517e-15	8.550118875205172
ENSG00000149273	7.625215800222624e-15	8.942514505339238
ENSG00000137309	7.718010407770006e-15	8.845949921997109
ENSG00000105339	7.718010407770006e-15	8.930319383388017
ENSG00000144713	7.906948862545024e-15	8.942514505339238
ENSG00000139219	7.906948862545024e-15	4.659574011576884
ENSG00000198056	7.906948862545024e-15	8.395902812235807
ENSG00000157680	8.604809815687175e-15	8.452813381341498
ENSG00000089220	9.030465358633337e-15	8.922189302087205
ENSG00000160570	9.140079051522034e-15	8.832758407778263
ENSG00000137054	9.476842695488848e-15	8.767179825447998
ENSG00000172661	9.708110246025572e-15	8.628430511410416
ENSG00000173406	9.944933849978402e-15	6.126655973444971
ENSG00000271344	1.0065470088100363e-14	7.07414054512269
ENSG00000072195	1.0187444817628206e-14	6.537234077894058
ENSG00000121406	1.04357775096548e-14	8.227084417874096
ENSG00000180098	1.0690069406727936e-14	8.57504705103137
ENSG00000166441	1.0819493890464247e-14	8.934384424038425
ENSG00000196668	1.0950461180652212e-14	7.343371540008974
ENSG00000184984	1.1352801880667143e-14	5.926966124205923
ENSG00000198521	1.1352801880667143e-14	6.876872159428362
ENSG00000083845	1.1769691887556847e-14	8.938449464688832
ENSG00000268061	1.1769691887556847e-14	7.575091109590011
ENSG00000183386	1.2055956289916667e-14	6.610612294534565
ENSG00000147324	1.2498253886960299e-14	7.407800334242315
ENSG00000198860	1.2498253886960299e-14	8.816498245176636
ENSG00000197016	1.2649207618310928e-14	6.761035956984487
ENSG00000196154	1.3112923066617542e-14	8.768176217715625
ENSG00000253986	1.3431324932227949e-14	5.024059636662887
ENSG00000214274	1.3593368532297675e-14	7.732153220314319
ENSG00000181163	1.3593368532297675e-14	8.942514505339238
ENSG00000100994	1.375733680450082e-14	8.89373401753436
ENSG00000162869	1.4091137579686715e-14	8.706204215691898
ENSG00000166200	1.443291028700071e-14	8.880004571391751
ENSG00000169241	1.443291028700071e-14	8.829689759395484
ENSG00000102886	1.4606844464971314e-14	6.648335266930165
ENSG00000230067	1.5141124844269743e-14	4.811649648833186
ENSG00000218426	1.532345878695053e-14	8.347783763372583
ENSG00000227372	1.5507954271681374e-14	8.690940445357901
ENSG00000258847	1.5507954271681595e-14	3.9209307368848316
ENSG00000196372	1.5883530984241916e-14	7.299193907893083
ENSG00000104979	1.6268060124607344e-14	8.849018570379888
ENSG00000187824	1.6463747252107917e-14	8.38283480503485
ENSG00000272129	1.6463747252107917e-14	6.16124920539133
ENSG00000136383	1.646374725210815e-14	7.818312152115923
ENSG00000120256	1.6661751563094116e-14	8.315060459571544
ENSG00000156042	1.6661751563094116e-14	8.154169167912862
ENSG00000102054	1.6661751563094116e-14	8.86780944944053
ENSG00000186468	1.6862100047600796e-14	8.901864098835173
ENSG00000271192	1.6862100047600796e-14	5.5350088888575515
ENSG00000169857	1.7064820004641732e-14	8.734659500244746
ENSG00000140563	1.7687486408988934e-14	8.888134652692564
ENSG00000139644	1.833250922950093e-14	8.934384424038425
ENSG00000213609	1.8332509229501188e-14	6.509732563862502
ENSG00000152582	1.8552620559970155e-14	8.759049744147184
ENSG00000171469	1.922868433686881e-14	8.746854622195965
ENSG00000116497	1.9459384149148528e-14	8.837819840696298
ENSG00000165168	1.9459384149148528e-14	8.884069612042156
ENSG00000188971	1.9692808425874052e-14	8.598440902666182
ENSG00000269890	1.9692808425874052e-14	6.406393062526878
ENSG00000232940	2.0167957318538818e-14	6.218740383067463
ENSG00000104765	2.0409746314574126e-14	8.806833839684433
ENSG00000240298	2.0409746314574126e-14	5.683825716019084
ENSG00000204131	2.0654388543388443e-14	6.262847925163592
ENSG00000164142	2.0901917120583315e-14	7.834223316521393
ENSG00000047346	2.1152365539468198e-14	8.930319383388017
ENSG00000052850	2.1152365539468198e-14	4.722961801101492
ENSG00000248544	2.1405767675288514e-14	6.337417854854493
ENSG00000052126	2.1405767675288514e-14	7.204819393638939
ENSG00000112531	2.2990154771002715e-14	8.861213692331107
ENSG00000156976	2.35435130702396e-14	8.938449464688832
ENSG00000203666	2.4109977806495047e-14	8.394113006298335
ENSG00000254369	2.4109977806495388e-14	4.866515873001438
ENSG00000250493	2.4109977806495388e-14	5.847747452103757
ENSG00000189233	2.4109977806495388e-14	8.808368163875823
ENSG00000236854	2.4398220204322605e-14	3.6060902009812614
ENSG00000232070	2.5283454524898366e-14	5.20926168133873
ENSG00000105341	2.651311157818027e-14	8.74025886508654
ENSG00000197565	2.682961116125687e-14	7.882682895870474
ENSG00000143870	2.7149829114917914e-14	8.909994180135985
ENSG00000173221	2.846875117905181e-14	8.922189302087205
ENSG00000262468	2.880821521785636e-14	7.993939315195832
ENSG00000158458	2.880821521785636e-14	8.406025678071876
ENSG00000230979	2.949913992598585e-14	7.031686623337752
ENSG00000100373	3.056621594495856e-14	3.957519233948394
ENSG00000188153	3.056621594495856e-14	8.121422121757432
ENSG00000107864	3.093028134663446e-14	8.592841537824384
ENSG00000183023	3.167126323327732e-14	8.477256128392234
ENSG00000149256	3.167126323327732e-14	7.957790484671545
ENSG00000109705	3.2429710581054043e-14	6.490388467523967
ENSG00000185483	3.2429710581054043e-14	5.708420867125238
ENSG00000173153	3.2429710581054043e-14	8.806833839684433
ENSG00000172362	3.3206028111707084e-14	3.4352952694169554
ENSG00000106004	3.4404919050048796e-14	6.782028529408385
ENSG00000260618	3.481393887428147e-14	8.434480962624722
ENSG00000156313	3.917659989657097e-14	8.256668069422762
ENSG00000118197	4.1068550330522866e-14	8.737190216703763
ENSG00000255438	4.1555416374241426e-14	6.353515225754651
ENSG00000144026	4.204796152699179e-14	8.69193683762553
ENSG00000162836	4.204796152699179e-14	8.662943621148923
ENSG00000223722	4.204796152699179e-14	4.958072837472501
ENSG00000101868	4.204796152699179e-14	8.568909754265814
ENSG00000078177	4.3560326606606726e-14	8.827159042936465
ENSG00000162373	4.3560326606606726e-14	6.54352302397993
ENSG00000142409	4.3560326606607036e-14	8.676214606947665
ENSG00000189143	4.620074229740846e-14	5.658983511645191
ENSG00000026103	4.620074229740846e-14	7.719905478329618
ENSG00000226851	4.6747420006640145e-14	6.093523036115958
ENSG00000137070	4.6747420006640145e-14	8.599437294933809
ENSG00000188825	4.6747420006640145e-14	7.016384394725631
ENSG00000259331	4.7859941488504244e-14	2.0309814217535362
ENSG00000065320	5.01637171205375e-14	4.34276753428214
ENSG00000135116	5.135618335750667e-14	5.976725245816146
ENSG00000215301	5.196283296351685e-14	8.938449464688832
ENSG00000169116	5.196283296351685e-14	8.914059220786392
ENSG00000170890	5.319736341465418e-14	3.8450336794880275
ENSG00000160791	5.382540625307161e-14	7.2082448550075275
ENSG00000254966	5.446074367844426e-14	5.017398749310926
ENSG00000104921	5.510345897674578e-14	7.99741290964186
ENSG00000124143	5.575363636786691e-14	5.0189603280931605
ENSG00000118162	5.774979752241767e-14	8.325386304005399
ENSG00000109685	5.981624126431714e-14	8.857148651680701
ENSG00000237991	6.416978492341926e-14	6.528450644431939
ENSG00000147400	6.492507765837458e-14	8.649752106930075
ENSG00000101400	6.646199823493335e-14	8.43535384787446
ENSG00000242712	6.803470136652187e-14	5.232732856009443
ENSG00000165195	6.883472651220254e-14	8.729060135402948
ENSG00000260660	6.96440057263471e-14	6.406312628930042
ENSG00000068308	7.046264421953302e-14	8.841884881346704
ENSG00000248458	7.129074837692094e-14	4.691905697668391
ENSG00000143603	7.383293657576494e-14	8.889668976883954
ENSG00000175395	7.383293657576494e-14	8.295731648587141
ENSG00000114023	7.736170509952094e-14	8.759049744147184
ENSG00000255121	7.826950969571346e-14	7.233550351265056
ENSG00000126768	7.826950969571346e-14	8.746854622195965
ENSG00000172379	7.918779244750468e-14	8.452648861021835
ENSG00000133872	7.918779244750468e-14	8.930319383388017
ENSG00000272156	8.011667221663554e-14	5.68169722823248
ENSG00000247011	8.011667221663554e-14	2.7098587955176607
ENSG00000204673	8.105626918876676e-14	8.780909271590605
ENSG00000125755	8.105626918876676e-14	8.905929139485579
ENSG00000233379	8.200670488794154e-14	5.113249752978174
ENSG00000149823	8.200670488794154e-14	8.884069612042156
ENSG00000167186	8.692581317267355e-14	8.265336082647337
ENSG00000260401	8.692581317267417e-14	7.271120838181414
ENSG00000246089	8.794391005008721e-14	7.937954134488178
ENSG00000255516	8.897373504538135e-14	3.2985186052188915
ENSG00000267166	8.897373504538135e-14	7.06505917305829
ENSG00000166025	9.001542092926936e-14	6.7883958392952595
ENSG00000144671	9.213491384035743e-14	4.6397501058437856
ENSG00000130669	9.321299385210295e-14	8.453016359939282
ENSG00000100206	9.430348075422594e-14	6.254894302721022
ENSG00000269696	9.540651485863715e-14	4.227002683958302
ENSG00000159259	9.652223803514204e-14	7.854556987483727
ENSG00000133195	9.994698442116542e-14	8.684600169994562
ENSG00000204390	1.011149143394937e-13	7.201388386215399
ENSG00000081721	1.0349119292480694e-13	8.745320298004575
ENSG00000166946	1.046998464319076e-13	8.889668976883954
ENSG00000255046	1.0469984643190834e-13	4.810779699040956
ENSG00000224616	1.0840972852740471e-13	6.132954769504485
ENSG00000110002	1.0967485781030365e-13	8.722464378293527
ENSG00000153250	1.1095450647845461e-13	8.889668976883954
ENSG00000165912	1.1224883826578955e-13	8.030448100020022
ENSG00000078098	1.1224883826579115e-13	6.019910560095663
ENSG00000245954	1.1224883826579115e-13	7.635248106486339
ENSG00000169239	1.1355801871880777e-13	8.236007912844753
ENSG00000272476	1.1622159698896096e-13	7.272508588606061
ENSG00000227630	1.189466026651102e-13	2.8339324381137594
ENSG00000237316	1.2033257447283717e-13	2.463383628874664
ENSG00000100678	1.2315234026096124e-13	7.293944257704172
ENSG00000257027	1.231523402609621e-13	7.887483269882549
ENSG00000198856	1.231523402609621e-13	8.885603936233545
ENSG00000205339	1.2458649381181746e-13	8.901864098835173
ENSG00000143882	1.2603707082884216e-13	8.082585263545232
ENSG00000047230	1.2603707082884216e-13	8.380842020499594
ENSG00000257221	1.2603707082884216e-13	7.872357051436619
ENSG00000242615	1.320073400962673e-13	5.460500199317589
ENSG00000159840	1.382555407000574e-13	8.57144047072483
ENSG00000115875	1.382555407000574e-13	8.926254342737613
ENSG00000181544	1.4148781330294558e-13	7.268086867831182
ENSG00000256287	1.4148781330294558e-13	3.2784048340268788
ENSG00000118985	1.4479437667835094e-13	8.930319383388017
ENSG00000165689	1.4647604008644646e-13	8.851549286838905
ENSG00000187741	1.481769080189837e-13	8.52672502357036
ENSG00000068784	1.5163712167334335e-13	8.674142350832515
ENSG00000235052	1.5517676995256978e-13	5.258051430430581
ENSG00000147251	1.569769402565688e-13	8.77530990674881
ENSG00000163754	1.569769402565688e-13	8.857148651680701
ENSG00000230852	1.6063911113183648e-13	2.120297816985474
ENSG00000008853	1.6821730548701628e-13	8.640087701437874
ENSG00000158716	1.6821730548701868e-13	8.418961710544641
ENSG00000165006	1.701661308697564e-13	8.779374947399216
ENSG00000267193	1.701661308697564e-13	3.678365936244911
ENSG00000249348	1.761467918422615e-13	7.666783193741712
ENSG00000137478	1.761467918422615e-13	8.905929139485579
ENSG00000163249	1.8024823792391765e-13	8.632495552060822
ENSG00000148343	1.8024823792391894e-13	8.849018570379888
ENSG00000248319	1.823340325858477e-13	2.84723272708555
ENSG00000167619	1.823340325858477e-13	6.422084544298265
ENSG00000082512	1.823340325858477e-13	8.602505943316586
ENSG00000235269	1.8444355713282257e-13	3.3800007040892766
ENSG00000267401	1.9312430182920728e-13	4.839085783584898
ENSG00000251680	1.9312430182920728e-13	4.191004206199959
ENSG00000094804	1.9989731230720204e-13	8.644946155758124
ENSG00000106018	2.0220647113475089e-13	6.725756539195941
ENSG00000264349	2.1170828751766426e-13	4.645491844476762
ENSG00000268496	2.1170828751766575e-13	3.9302615876583937
ENSG00000088881	2.1415152365280112e-13	6.355020625720258
ENSG00000198380	2.1912146164532077e-13	8.888134652692564
ENSG00000120798	2.1912146164532077e-13	8.712596994203539
ENSG00000170049	2.2420476336783716e-13	6.414347349917037
ENSG00000198342	2.3204784269493347e-13	7.490098667535573
ENSG00000131127	2.320478426949351e-13	8.2007538925847
ENSG00000008283	2.320478426949351e-13	8.855614327489313
ENSG00000258422	2.347216706444761e-13	4.491481814252727
ENSG00000236841	2.401605232052739e-13	3.607655445686683
ENSG00000158710	2.5723138145446073e-13	8.89373401753436
ENSG00000119969	2.6019023198050237e-13	8.31639180516515
ENSG00000089177	2.631825371972897e-13	8.398636507292608
ENSG00000073150	2.631825371972897e-13	6.119292533233632
ENSG00000095752	2.723639160582039e-13	6.124347215526708
ENSG00000095002	2.754937955114633e-13	8.589569910843823
ENSG00000242247	2.8186000553062623e-13	8.880004571391751
ENSG00000142039	2.8509712466307897e-13	8.745858229928336
ENSG00000115758	2.8509712466308306e-13	8.926254342737613
ENSG00000174514	2.916813948691087e-13	6.978704853115369
ENSG00000134243	2.916813948691087e-13	8.806295907760672
ENSG00000135185	3.018390227246702e-13	8.909994180135985
ENSG00000170209	3.018390227246702e-13	7.982696550074245
ENSG00000204666	3.018390227246702e-13	5.062762522509313
ENSG00000116957	3.123441884365189e-13	8.632495552060822
ENSG00000226779	3.123441884365189e-13	4.208697434993407
ENSG00000144895	3.159251473474088e-13	8.89373401753436
ENSG00000179299	3.159251473474111e-13	7.4115948839837245
ENSG00000134986	3.159251473474111e-13	7.928289728995975
ENSG00000170502	3.159251473474111e-13	8.7339185897232
ENSG00000237434	3.195464569392889e-13	4.298316515508098
ENSG00000198794	3.195464569392889e-13	8.922189302087205
ENSG00000040341	3.232085636807622e-13	8.697536202467324
ENSG00000126267	3.269119188863318e-13	8.871874490090939
ENSG00000230629	3.3065697876792997e-13	7.620565967987322
ENSG00000011021	3.306569787679323e-13	8.576043443299
ENSG00000145287	3.344442044869873e-13	8.83528912423728
ENSG00000176834	3.3827406220702575e-13	7.007542163697179
ENSG00000131187	3.421470231468582e-13	8.046982245089026
ENSG00000205022	3.5402931443404063e-13	6.859396061536164
ENSG00000234160	3.5402931443404063e-13	7.393992544537312
ENSG00000124785	3.5807950343813536e-13	7.222370264463636
ENSG00000147485	3.6631699527170994e-13	7.259100050919253
ENSG00000187098	3.6631699527170994e-13	7.830842562919894
ENSG00000169242	3.663169952717125e-13	6.539569493234174
ENSG00000227838	3.705053089405963e-13	3.1216932242588835
ENSG00000170915	3.7050530894060156e-13	6.928648231610251
ENSG00000049768	3.747406841335354e-13	5.032193413539396
ENSG00000261435	3.833547015156818e-13	4.994245881863363
ENSG00000139187	3.877343990220406e-13	6.333334960129182
ENSG00000213096	3.9216326880647415e-13	7.962284834538168
ENSG00000206561	3.9216326880647834e-13	8.261676999192499
ENSG00000053501	3.9216326880647834e-13	8.75245398703776
ENSG00000142408	3.966418529031384e-13	3.762702282761299
ENSG00000124198	4.011706992063486e-13	8.909994180135985
ENSG00000130811	4.0575036153266844e-13	8.880004571391751
ENSG00000105698	4.103813996836202e-13	8.877473854932733
ENSG00000246095	4.1506437950903023e-13	6.294290798243978
ENSG00000187151	4.343272478460924e-13	4.6602553365944965
ENSG00000164741	4.3927864000045743e-13	8.133256017982218
ENSG00000139239	4.4428549957442203e-13	8.148437828342875
ENSG00000160753	4.4934843658601965e-13	8.544519510363374
ENSG00000183617	4.4934843658601965e-13	8.772779190289793
ENSG00000169189	4.544680676326766e-13	8.70466989150051
ENSG00000055070	4.70173391112473e-13	8.748388946387355
ENSG00000235776	4.70173391112473e-13	6.187391460862187
ENSG00000100316	4.809386836764109e-13	8.942514505339238
ENSG00000206077	4.919461262403902e-13	7.934847363354053
ENSG00000107104	4.919461262403902e-13	8.914059220786392
ENSG00000197279	4.975423198730664e-13	8.191547947436366
ENSG00000185666	5.089230470535016e-13	3.7896027619721777
ENSG00000226086	5.089230470535016e-13	5.376479844609269
ENSG00000147536	5.147089606563245e-13	7.36424714633423
ENSG00000186187	5.205595066899572e-13	7.548570864791024
ENSG00000184925	5.3245733856462e-13	7.623780971495246
ENSG00000184939	5.446223043957697e-13	8.513533509351513
ENSG00000232519	5.446223043957697e-13	4.280392072705324
ENSG00000076258	5.508067970580812e-13	7.970369453394833
ENSG00000224738	5.762423720310233e-13	4.832770898374133
ENSG00000161031	5.762423720310233e-13	5.076731661197477
ENSG00000078725	5.827795064384061e-13	4.281677924653835
ENSG00000123975	6.028312728738977e-13	8.676214606947665
ENSG00000111602	6.165741649593025e-13	8.790035745159047
ENSG00000260855	6.235605945235065e-13	4.325339036847304
ENSG00000273230	6.377676245981799e-13	7.614745123826449
ENSG00000254650	6.377676245981799e-13	5.63745428300341
ENSG00000136928	6.449899337530196e-13	4.087173324332287
ENSG00000035403	6.596764807563763e-13	8.581184347796926
ENSG00000171735	6.671424827326567e-13	8.48960172579294
ENSG00000131153	6.671424827326567e-13	7.97219326175931
ENSG00000105649	6.671424827326567e-13	7.615741516094077
ENSG00000183688	6.671424827326567e-13	8.790035745159047
ENSG00000107959	6.746914955299781e-13	8.851549286838905
ENSG00000158089	6.746914955299781e-13	6.044804264540887
ENSG00000150625	6.823244249901243e-13	6.414679942129576
ENSG00000072778	6.900421866459236e-13	8.934384424038425
ENSG00000151229	7.057359177409997e-13	8.472883102847447
ENSG00000250565	7.21780210782106e-13	8.46774219834952
ENSG00000221968	7.21780210782106e-13	8.668542985990719
ENSG00000259959	7.29936212759213e-13	8.254798791905397
ENSG00000249948	7.299362127592183e-13	8.60915420357431
ENSG00000106948	7.299362127592183e-13	8.844953529729482
ENSG00000253483	7.381827493989376e-13	5.554972223205136
ENSG00000115977	7.465208069728012e-13	8.250557741088802
ENSG00000117407	7.634754827837315e-13	8.25014331618293
ENSG00000140464	7.720941266700014e-13	8.859679368139718
ENSG00000187446	7.720941266700014e-13	8.853083611030295
ENSG00000013016	7.720941266700014e-13	8.671611634373496
ENSG00000207146	7.896191718599721e-13	3.8081004191751493
ENSG00000270681	7.896191718599721e-13	7.170940988180848
ENSG00000104205	7.985276643560022e-13	8.402701547943014
ENSG00000119403	8.075348828550683e-13	8.595372254283403
ENSG00000268041	8.166419010395198e-13	7.621664898583695
ENSG00000244313	8.166419010395198e-13	8.554721847779337
ENSG00000140876	8.734413871213636e-13	5.953512445323139
ENSG00000134153	8.832780428930933e-13	8.905929139485579
ENSG00000140297	8.832780428930933e-13	6.158744528987667
ENSG00000135677	8.832780428930996e-13	8.877473854932733
ENSG00000136710	8.932235100605451e-13	8.638553377246485
ENSG00000115266	8.932235100605546e-13	7.962626828568294
ENSG00000249734	8.932235100605546e-13	3.140081059858584
ENSG00000213402	9.032789697260754e-13	8.652335326537392
ENSG00000239183	9.134456155582788e-13	5.988626481830914
ENSG00000174748	9.237246539228894e-13	8.938449464688832
ENSG00000115966	9.237246539228926e-13	8.813429596793856
ENSG00000143443	9.341173040149868e-13	8.332317014440799
ENSG00000185567	9.989289762108493e-13	4.9855778867155705
ENSG00000176208	9.989289762108493e-13	8.258149890465853
ENSG00000171443	1.0101521519155919e-12	8.436756197337656
ENSG00000106993	1.0101521519155919e-12	8.677210999215292
ENSG00000230565	1.0329713745424863e-12	6.851220511082463
ENSG00000100997	1.0329713745424863e-12	8.778378555131589
ENSG00000101443	1.0329713745424863e-12	5.683998046235742
ENSG00000167779	1.0445701173631852e-12	5.793579316233112
ENSG00000118816	1.056296768981785e-12	8.926254342737613
ENSG00000107187	1.056296768981785e-12	4.824290701210436
ENSG00000262089	1.092258089790419e-12	5.709202001358108
ENSG00000249353	1.1045103637549214e-12	7.750038333006979
ENSG00000183943	1.1168976146218657e-12	8.430160440228233
ENSG00000101052	1.1294213012715535e-12	8.488940286851289
ENSG00000147044	1.1420828980370606e-12	8.64514913435591
ENSG00000213523	1.1420828980370687e-12	8.749385338654982
ENSG00000204396	1.154883894864513e-12	8.713796365068951
ENSG00000251192	1.154883894864513e-12	7.834255862112866
ENSG00000079616	1.1809101275273746e-12	8.790573677082808
ENSG00000234684	1.194138422784747e-12	7.981673189375022
ENSG00000105722	1.2075122372798812e-12	8.668542985990719
ENSG00000114942	1.234702722478711e-12	8.942514505339238
ENSG00000187479	1.276619649761091e-12	8.275485916915
ENSG00000166295	1.2909001469505946e-12	8.86780944944053
ENSG00000271420	1.3053375115434946e-12	2.5265031006924756
ENSG00000153048	1.3199334339450364e-12	8.507934144509717
ENSG00000162607	1.3199334339450364e-12	8.819028961635654
ENSG00000165548	1.3346896224097772e-12	8.393128103877233
ENSG00000261231	1.379937138355646e-12	6.040434085926782
ENSG00000185267	1.3799371383556657e-12	8.137909005311236
ENSG00000141401	1.4109356174430326e-12	8.274921016559645
ENSG00000111276	1.4266902986724783e-12	8.871874490090939
ENSG00000244038	1.4266902986724783e-12	8.926254342737613
ENSG00000143768	1.4266902986724783e-12	6.800154974195253
ENSG00000132640	1.4587197370505008e-12	8.877473854932733
ENSG00000130779	1.4587197370505113e-12	8.869343773631922
ENSG00000256594	1.4587197370505113e-12	8.211617668942315
ENSG00000168556	1.4914550937325258e-12	8.452019967671655
ENSG00000249453	1.5080922470182726e-12	5.601498206695455
ENSG00000159403	1.5249116267095391e-12	8.675676675023904
ENSG00000255547	1.5249116267095391e-12	3.7488708582810104
ENSG00000157978	1.524911626709561e-12	8.858145043948328
ENSG00000239268	1.5419151905832962e-12	4.566308395754619
ENSG00000069493	1.576482805237673e-12	8.431826739147812
ENSG00000184164	1.5940508754626498e-12	8.900329774643783
ENSG00000165215	1.5940508754626498e-12	5.972158847729388
ENSG00000101057	1.5940508754626498e-12	8.703135567309122
ENSG00000070886	1.5940508754626498e-12	5.7905647373054885
ENSG00000136828	1.5940508754626498e-12	8.816498245176636
ENSG00000144567	1.611811169189851e-12	8.855614327489313
ENSG00000112812	1.6297657493795332e-12	8.770706934174642
ENSG00000260352	1.6297657493795332e-12	4.996451434027235
ENSG00000135074	1.6662661296641127e-12	8.897799058184765
ENSG00000049769	1.6662661296641127e-12	7.959761158783301
ENSG00000101940	1.7035689578448844e-12	8.765645501256607
ENSG00000237214	1.7610657320723151e-12	6.923095216452891
ENSG00000260591	1.780651520845161e-12	6.960331202455226
ENSG00000110700	1.780651520845161e-12	8.934384424038425
ENSG00000237212	1.820466957892958e-12	5.374065572224456
ENSG00000143498	1.820466957892958e-12	8.26594501844069
ENSG00000089248	1.820466957892958e-12	8.918124261436798
ENSG00000155970	1.881834476823162e-12	5.400309079404274
ENSG00000204387	1.881834476823162e-12	8.89373401753436
ENSG00000168807	1.881834476823175e-12	8.295325691391572
ENSG00000189157	1.902738241198968e-12	6.205269341343436
ENSG00000115286	1.9452320967019168e-12	8.793104393541824
ENSG00000115841	1.966827089542193e-12	8.358524032712305
ENSG00000263164	2.0330342806107672e-12	3.7502911621975548
ENSG00000164258	2.0330342806107672e-12	8.749385338654982
ENSG00000267868	2.0330342806107672e-12	3.4972187773437975
ENSG00000178922	2.0555858882107293e-12	8.6037578173303
ENSG00000215086	2.0555858882107293e-12	4.694733095900429
ENSG00000226957	2.0783830709483797e-12	2.8825128701153195
ENSG00000102057	2.101428451298292e-12	7.567188084768152
ENSG00000211448	2.1482744321696532e-12	7.586945701055378
ENSG00000134779	2.1720804159216124e-12	8.656347864039498
ENSG00000175279	2.1961453643165624e-12	7.156091642752721
ENSG00000142765	2.2204720398198285e-12	8.889668976883954
ENSG00000137177	2.2699217666218405e-12	7.571171302755992
ENSG00000135473	2.2699217666218405e-12	8.89373401753436
ENSG00000146904	2.2950504883482784e-12	5.3935136414176945
ENSG00000123570	2.346130047247475e-12	6.961422793358795
ENSG00000270110	2.3720867343053416e-12	5.5106091512919395
ENSG00000135324	2.424848777969039e-12	3.0835357634061897
ENSG00000269243	2.4787625498434683e-12	7.262634193641308
ENSG00000164619	2.4787625498434683e-12	6.736224837996185
ENSG00000163482	2.4787625498434683e-12	8.744323905736948
ENSG00000273388	2.5338526961853767e-12	3.9569482154944375
ENSG00000236801	2.706435654485338e-12	7.059735615168253
ENSG00000143575	2.736300227932218e-12	8.901864098835173
ENSG00000151117	2.766488249519299e-12	7.790248779888469
ENSG00000100246	2.8278484113149416e-12	8.095441824438105
ENSG00000174255	2.8590275282751053e-12	3.905186748334057
ENSG00000139537	2.8905440476086764e-12	7.60380187588894
ENSG00000231193	2.8905440476086764e-12	4.843951706056242
ENSG00000150938	2.9224015489915564e-12	7.732479705929992
ENSG00000184258	2.9546036492892685e-12	4.143456813194546
ENSG00000105220	3.0533142781337666e-12	8.897799058184765
ENSG00000111452	3.0869316998439608e-12	7.0379072450045905
ENSG00000183955	3.120912375998455e-12	8.726529418943931
ENSG00000174989	3.120912375998455e-12	8.786508636432401
ENSG00000105676	3.1552601546679104e-12	8.733125176053356
ENSG00000140400	3.1552601546679104e-12	8.905929139485579
ENSG00000182179	3.1552601546679104e-12	8.905929139485579
ENSG00000205771	3.189978923837282e-12	6.577776890646712
ENSG00000241978	3.296400661441754e-12	6.246386936069125
ENSG00000129353	3.3326430850034574e-12	8.678207391482921
ENSG00000186272	3.3326430850034574e-12	8.270600494163155
ENSG00000236796	3.4063051985964913e-12	5.414691864171592
ENSG00000249167	3.4063051985964913e-12	3.5303199376397782
ENSG00000063660	3.4437332036907508e-12	7.340262976512539
ENSG00000258118	3.481564789515382e-12	2.744857674484592
ENSG00000140988	3.558455811188196e-12	8.934384424038425
ENSG00000124357	3.597523911768777e-12	8.843419205538092
ENSG00000083067	3.7172715068686005e-12	6.675723180852493
ENSG00000166483	3.799267677473517e-12	8.439286913796673
ENSG00000086730	3.799267677473517e-12	8.792108001274197
ENSG00000259436	3.7992676774735436e-12	8.118967650801107
ENSG00000158793	3.840928848980531e-12	8.685879012439866
ENSG00000134109	3.840928848980531e-12	8.926254342737613
ENSG00000143258	3.840928848980531e-12	8.77530990674881
ENSG00000170540	3.883038301618414e-12	8.80023808257501
ENSG00000198088	3.883038301618414e-12	8.316259830436957
ENSG00000177888	3.883038301618414e-12	8.64415274208828
ENSG00000184863	3.925600763425242e-12	8.922189302087205
ENSG00000122882	4.012103871282625e-12	8.758053351879557
ENSG00000233220	4.056054219476871e-12	5.1100474626681445
ENSG00000171241	4.1004769821276156e-12	8.454550684130673
ENSG00000137824	4.145377136341058e-12	8.847484246188499
ENSG00000260359	4.145377136341058e-12	8.825624718745077
ENSG00000176894	4.236629785053842e-12	6.225062563578686
ENSG00000219626	4.236629785053842e-12	7.680866093931591
ENSG00000155903	4.282992492496401e-12	8.839354164887686
ENSG00000242732	4.282992492496401e-12	7.9279775068920735
ENSG00000088833	4.377216601867629e-12	8.819028961635654
ENSG00000237922	4.425088535742732e-12	3.0373396577378795
ENSG00000198108	4.4250885357427946e-12	8.728319224881403
ENSG00000241852	4.473474167535296e-12	7.661386807497701
ENSG00000233217	4.522378899779396e-12	3.981796080405577
ENSG00000132704	4.571808190625674e-12	8.884069612042156
ENSG00000156535	4.6217675544008305e-12	6.923979126764684
ENSG00000101849	4.672262562172986e-12	8.772779190289793
ENSG00000148730	4.723298842322114e-12	8.871874490090939
ENSG00000167992	4.774882081116352e-12	7.252830779425504
ENSG00000032389	4.774882081116352e-12	8.612628809152657
ENSG00000174132	4.8797124726516284e-12	8.877473854932733
ENSG00000272016	4.932971292636027e-12	6.675496148463145
ENSG00000167797	4.932971292636027e-12	8.859679368139718
ENSG00000149485	5.096193518216439e-12	8.040165008660525
ENSG00000132846	5.2079404241971824e-12	8.608105308158384
ENSG00000163817	5.26471201704857e-12	5.201226862058422
ENSG00000110092	5.26471201704857e-12	8.79970015065125
ENSG00000150867	5.3220907459722904e-12	8.804303123225417
ENSG00000074054	5.3220907459722904e-12	8.831224083586873
ENSG00000182319	5.380082973697161e-12	7.001612044819789
ENSG00000153162	5.438695128212503e-12	8.926254342737613
ENSG00000225156	5.497933703421918e-12	3.7498034835307137
ENSG00000101439	5.497933703421918e-12	8.89066536915158
ENSG00000105287	5.61831642507984e-12	8.918124261436798
ENSG00000156738	5.61831642507992e-12	7.77862592781479
ENSG00000068438	5.679473894885281e-12	8.813429596793856
ENSG00000116791	5.741284433451877e-12	8.71686501345173
ENSG00000229727	5.803754874293868e-12	5.315748239938576
ENSG00000144426	6.192827049659987e-12	8.494204698367108
ENSG00000110080	6.192827049659987e-12	7.653368743368253
ENSG00000134138	6.328118323297321e-12	6.902247637251478
ENSG00000248280	6.328118323297321e-12	6.606372008845047
ENSG00000185100	6.396847173004121e-12	6.817600508195297
ENSG00000224545	6.396847173004121e-12	2.915218833228587
ENSG00000124098	6.466308226613355e-12	8.67061524210587
ENSG00000068394	6.466308226613355e-12	8.573309748242197
ENSG00000233791	6.536509127033241e-12	6.823432263056739
ENSG00000169567	6.679161431042566e-12	8.920654977895815
ENSG00000139641	6.679161431042566e-12	8.905929139485579
ENSG00000177576	6.7516285138971334e-12	6.331665887109872
ENSG00000138814	6.898884341472943e-12	8.791570069350437
ENSG00000268592	6.973689250430715e-12	4.415339967894106
ENSG00000137767	7.125694089468146e-12	8.638553377246485
ENSG00000273301	7.280947977889683e-12	6.333105049330201
ENSG00000227252	7.280947977889683e-12	5.705171266308405
ENSG00000271147	7.520069958286668e-12	7.96461961310355
ENSG00000147852	7.60147638741167e-12	7.010472375793571
ENSG00000166411	7.683747125165209e-12	8.782443595781995
ENSG00000095303	7.683747125165209e-12	8.18793578996995
ENSG00000082293	7.683747125165209e-12	4.864527602702866
ENSG00000101310	7.683747125165209e-12	8.88153889558314
ENSG00000187123	7.683747125165209e-12	5.387258733642155
ENSG00000236206	7.766891161363313e-12	4.184496263608514
ENSG00000118308	7.935835546675432e-12	8.896264733993377
ENSG00000271522	7.93583554667546e-12	3.71210851086709
ENSG00000198873	7.93583554667546e-12	8.762118392529963
ENSG00000239559	8.02165433647604e-12	7.173348533148751
ENSG00000158828	8.108383307939753e-12	8.527721415837988
ENSG00000147475	8.108383307939753e-12	8.765645501256607
ENSG00000166682	8.284609717601146e-12	7.161288042705789
ENSG00000272864	8.284609717601264e-12	3.553343754476557
ENSG00000237857	8.374126357919434e-12	7.822892612109612
ENSG00000215595	8.464591586059546e-12	6.196541989626899
ENSG00000167487	8.931494697064756e-12	8.203567059221397
ENSG00000116990	8.931494697064756e-12	7.472260699472932
ENSG00000105997	8.931494697064756e-12	5.3974060746767085
ENSG00000239552	9.027861766169712e-12	3.223172111820248
ENSG00000140688	9.731580779268123e-12	8.839354164887686
ENSG00000162409	9.731580779268123e-12	3.3297163045983638
ENSG00000160789	9.836407012990122e-12	8.934384424038425
ENSG00000272264	9.836407012990122e-12	6.710326140145836
ENSG00000136021	9.94234049780457e-12	8.90439481529419
ENSG00000257241	9.94234049780457e-12	3.2479657444588037
ENSG00000230202	1.0049392688842878e-11	8.556256171970729
ENSG00000132824	1.0601843345669316e-11	8.86780944944053
ENSG00000185615	1.0601843345669316e-11	5.425073843861493
ENSG00000197747	1.0601843345669316e-11	8.776844230940199
ENSG00000225806	1.0715854903993136e-11	6.0500811123843805
ENSG00000178026	1.1065152581604418e-11	7.28249947971394
ENSG00000126733	1.1065152581604418e-11	3.8877373482195603
ENSG00000260296	1.1065152581604418e-11	7.260252495796242
ENSG00000120784	1.1184047944818143e-11	6.344856038660083
ENSG00000204682	1.142560945782519e-11	3.7784978274869188
ENSG00000135953	1.154830158648747e-11	8.660412904689908
ENSG00000233048	1.154830158648747e-11	3.4453087817365993
ENSG00000197180	1.1797574521143326e-11	6.8106876989096365
ENSG00000157870	1.192418210012742e-11	8.410831629243829
ENSG00000114698	1.192418210012742e-11	6.011350414331092
ENSG00000164039	1.218140742914174e-11	8.106234596926127
ENSG00000089280	1.2312052769975877e-11	8.918124261436798
ENSG00000224596	1.2577478826836408e-11	4.045992411148294
ENSG00000106571	1.2577478826836408e-11	7.252044184794767
ENSG00000233912	1.2577478826836408e-11	8.122574231107647
ENSG00000153446	1.2986170674266238e-11	3.7411847795358497
ENSG00000143554	1.2986170674266238e-11	8.759049744147184
ENSG00000127184	1.2986170674266332e-11	8.905929139485579
ENSG00000104626	1.3125273523927801e-11	8.392040750183185
ENSG00000132688	1.3125273523927801e-11	7.990187131164754
ENSG00000262155	1.3407876583598517e-11	4.644845027227528
ENSG00000176014	1.3551406986984209e-11	7.091867020352955
ENSG00000228903	1.3551406986984304e-11	8.53945807744534
ENSG00000252612	1.3696443688205688e-11	5.010223863854179
ENSG00000157873	1.3696443688205688e-11	8.865278732981514
ENSG00000008086	1.3843002166016009e-11	8.021477679060943
ENSG00000099622	1.3843002166016009e-11	8.926254342737613
ENSG00000124243	1.3843002166016009e-11	8.37123011815569
ENSG00000069329	1.4291965388664181e-11	8.831224083586873
ENSG00000189362	1.4444768893978047e-11	8.605036659775605
ENSG00000253390	1.4755196941939836e-11	6.102234254868903
ENSG00000137747	1.4755196941939836e-11	5.615982323525963
ENSG00000101294	1.4755196941939836e-11	8.930319383388017
ENSG00000143156	1.4755196941940046e-11	7.958864195652394
ENSG00000180592	1.4912854519745664e-11	5.012387323846037
ENSG00000147121	1.5072163433333777e-11	8.355913844673394
ENSG00000170043	1.5072163433333884e-11	8.709272864074677
ENSG00000117090	1.523314061741432e-11	8.897799058184765
ENSG00000178852	1.5395803176496158e-11	8.331400093753064
ENSG00000143815	1.5560168386550308e-11	8.820025353903281
ENSG00000205683	1.5560168386550417e-11	7.481666534452625
ENSG00000257543	1.5894076730853304e-11	5.890242188325026
ENSG00000250132	1.6063655289533785e-11	6.818674890229697
ENSG00000102265	1.623500735148712e-11	8.848480638456127
ENSG00000162755	1.6408151075482535e-11	7.878494348202176
ENSG00000188342	1.658310480206188e-11	8.730056527670579
ENSG00000114270	1.6759887055313576e-11	8.313905124144128
ENSG00000255353	1.6759887055313576e-11	5.6294434313801265
ENSG00000103174	1.6759887055313576e-11	8.487608941257685
ENSG00000116885	1.6759887055313576e-11	7.352727625080019
ENSG00000177600	1.6759887055313576e-11	8.930319383388017
ENSG00000223802	1.6938516544667157e-11	3.5414797887978673
ENSG00000259420	1.711901216670276e-11	3.5758115222015707
ENSG00000197256	1.711901216670282e-11	8.524194307111344
ENSG00000198814	1.711901216670282e-11	8.163551123227387
ENSG00000110697	1.7485678341872932e-11	8.756519027688167
ENSG00000102780	1.7485678341872932e-11	7.498407649553002
ENSG00000250519	1.7485678341872932e-11	4.955382750974344
ENSG00000167178	1.7671887640451674e-11	6.460598827266592
ENSG00000087008	1.7671887640451674e-11	8.34135843926947
ENSG00000226200	1.7671887640451674e-11	8.215965159770398
ENSG00000177383	1.7671887640451674e-11	8.82462832647745
ENSG00000130244	1.8242256938806016e-11	8.632495552060822
ENSG00000189343	1.8242256938806016e-11	8.909994180135985
ENSG00000232633	1.8242256938806016e-11	4.972774100102526
ENSG00000095110	1.8436360702625154e-11	8.19879398916769
ENSG00000205143	1.8632488732140442e-11	5.177885305010141
ENSG00000237595	1.8632488732140442e-11	6.373080341930587
ENSG00000233080	1.883066169263033e-11	5.0721113865376095
ENSG00000006704	1.8830661692630598e-11	5.868162894064013
ENSG00000169255	1.964422341007176e-11	6.558618438845749
ENSG00000003096	1.985293829316107e-11	4.606202296497345
ENSG00000183291	1.985293829316107e-11	8.914059220786392
ENSG00000095585	2.0063826500571635e-11	8.811895272602468
ENSG00000116584	2.0063826500571635e-11	8.914059220786392
ENSG00000224165	2.027691018400164e-11	6.950061645967236
ENSG00000253051	2.027691018400164e-11	5.2918788750750325
ENSG00000162616	2.027691018400164e-11	8.536389429062563
ENSG00000235501	2.0492211715838582e-11	5.8683597856997425
ENSG00000111450	2.0492211715838582e-11	8.629426903678045
ENSG00000234498	2.0709753691304818e-11	6.317497629787782
ENSG00000137575	2.092955893062383e-11	8.853083611030295
ENSG00000102007	2.092955893062383e-11	8.885603936233545
ENSG00000235169	2.092955893062383e-11	7.198418045660582
ENSG00000227986	2.1376051619854487e-11	5.7293327367564135
ENSG00000242299	2.1602785854996794e-11	8.485536685142534
ENSG00000242265	2.1831876928930227e-11	6.047256973703191
ENSG00000171119	2.1831876928930227e-11	5.81002793041369
ENSG00000166913	2.2297225745356964e-11	8.89373401753436
ENSG00000213930	2.2297225745356964e-11	8.75245398703776
ENSG00000249258	2.2297225745356964e-11	2.73209502110039
ENSG00000043039	2.277229277174006e-11	6.686431929014172
ENSG00000231007	2.2772292771740225e-11	6.233980301876794
ENSG00000144847	2.3013532519697255e-11	8.527400842908964
ENSG00000176393	2.3752379787996145e-11	8.749923270578742
ENSG00000138674	2.4257808935091306e-11	8.922189302087205
ENSG00000258449	2.4257808935091306e-11	5.2933580592678275
ENSG00000268798	2.5035775928270622e-11	6.2420351623193495
ENSG00000196659	2.50357759282708e-11	8.03092060523407
ENSG00000248300	2.5567951090998267e-11	2.434228410861399
ENSG00000214226	2.6111208296909657e-11	7.790570809653029
ENSG00000273056	2.6387063049880348e-11	5.463390195569239
ENSG00000130734	2.6387063049880348e-11	8.546053834554764
ENSG00000078900	2.6387063049880723e-11	6.131426578681635
ENSG00000004975	2.6665773332758976e-11	8.734659500244746
ENSG00000267373	2.751932805752044e-11	4.190203913561127
ENSG00000240087	2.751932805752044e-11	6.027707753375234
ENSG00000116918	2.751932805752083e-11	8.696998270543565
ENSG00000180209	2.7809752599425466e-11	5.049509828190414
ENSG00000128641	2.810318019341928e-11	8.473473537919507
ENSG00000240342	2.810318019341938e-11	8.354635002228088
ENSG00000108828	2.8399641225269715e-11	8.81243320452623
ENSG00000259495	2.8699166381156078e-11	6.492742011309633
ENSG00000162840	2.900178665056808e-11	4.61515225969174
ENSG00000107863	2.9001786650568288e-11	8.820563285827042
ENSG00000269071	2.961643802204517e-11	5.166945676103448
ENSG00000231028	2.961643802204517e-11	5.592629470006287
ENSG00000177337	2.961643802204517e-11	5.194569893867764
ENSG00000118307	2.992853264609049e-11	5.57718773965904
ENSG00000140374	3.0243849433610406e-11	8.846946314264738
ENSG00000114013	3.0243849433610406e-11	8.649549128332293
ENSG00000180815	3.088428002215701e-11	5.199119026163407
ENSG00000250567	3.1537994065156255e-11	2.153844731528854
ENSG00000248540	3.186991639884588e-11	5.362585491395515
ENSG00000116771	3.186991639884611e-11	7.5579255161471774
ENSG00000251669	3.220526108009852e-11	7.304929484672592
ENSG00000135913	3.2886355925799093e-11	8.427629723769215
ENSG00000169071	3.323217616444365e-11	8.527565363228625
ENSG00000167196	3.323217616444365e-11	8.741255257354169
ENSG00000101811	3.323217616444388e-11	8.395444351891939
ENSG00000266208	3.323217616444388e-11	6.316862223201971
ENSG00000220583	3.358155890561512e-11	6.698724587436284
ENSG00000136636	3.35815589056156e-11	8.853083611030295
ENSG00000123684	3.393454005519543e-11	8.403697940210643
ENSG00000198157	3.393454005519543e-11	8.286860656764782
ENSG00000136521	3.3934540055195794e-11	8.869343773631922
ENSG00000222020	3.3934540055195794e-11	7.30553987730148
ENSG00000261645	3.4291155872601236e-11	7.394923698907436
ENSG00000181191	3.575470357358513e-11	8.619304037841975
ENSG00000213621	3.575470357358513e-11	5.208876334285849
ENSG00000238061	3.575470357358513e-11	6.013740897861789
ENSG00000156140	3.7279400968732446e-11	4.035127696512719
ENSG00000205763	3.727940096873271e-11	7.179949196364498
ENSG00000163517	3.7670420509594447e-11	7.78503687152095
ENSG00000236998	3.7670420509594447e-11	5.475923312060625
ENSG00000139160	3.7670420509594447e-11	7.789848399852776
ENSG00000272663	3.7670420509594447e-11	5.180437265037322
ENSG00000241469	3.8065457519717894e-11	2.7882905323227085
ENSG00000175697	3.8464552378595e-11	5.430463115418072
ENSG00000267127	3.8464552378595273e-11	5.227720531842992
ENSG00000100360	3.886774586214909e-11	8.68281036405709
ENSG00000196182	3.886774586214909e-11	8.839354164887686
ENSG00000128000	3.927507914652964e-11	8.776306299016438
ENSG00000157216	3.927507914652964e-11	8.841884881346704
ENSG00000165359	3.968659381194302e-11	8.83375480004589
ENSG00000179029	4.094664803874171e-11	8.614163133344046
ENSG00000198081	4.13753122475621e-11	8.536389429062563
ENSG00000186814	4.1808371935880164e-11	8.67214956629726
ENSG00000076685	4.1808371935880164e-11	8.686875404707495
ENSG00000101049	4.31343669114441e-11	6.388409954721379
ENSG00000107902	4.31343669114441e-11	8.43808754293126
ENSG00000188613	4.358545372734452e-11	8.17316302557129
ENSG00000196576	4.450153447172577e-11	8.871874490090939
ENSG00000231500	4.496662142925031e-11	8.942514505339238
ENSG00000262703	4.543646888884257e-11	3.675492147529383
ENSG00000008300	4.6390636419279325e-11	8.801234474842639
ENSG00000248866	4.639063641927982e-11	7.755788173298261
ENSG00000074695	4.687505321203565e-11	8.930319383388017
ENSG00000159788	4.687505321203565e-11	8.239332042973615
ENSG00000251603	4.736442395960781e-11	5.69182574088391
ENSG00000139116	4.736442395960781e-11	8.744323905736948
ENSG00000214097	4.78587982124908e-11	5.08488199177719
ENSG00000160972	4.78587982124908e-11	8.30905513753418
ENSG00000164122	4.886275786074509e-11	6.0092266480671155
ENSG00000094975	4.886275786074544e-11	8.885603936233545
ENSG00000147408	4.886275786074544e-11	8.873408814282326
ENSG00000245017	4.937244479554905e-11	6.092966352707236
ENSG00000146263	4.988733832387331e-11	8.493005327501695
ENSG00000117362	5.1463781181848285e-11	8.88153889558314
ENSG00000146094	5.1463781181849015e-11	8.909994180135985
ENSG00000145626	5.254174332529158e-11	3.631590567362091
ENSG00000238961	5.3088986702298206e-11	4.497221717952647
ENSG00000049319	5.364181161888051e-11	5.289396582283258
ENSG00000021826	5.5910048287773504e-11	7.942453557601283
ENSG00000103707	5.5910048287773504e-11	8.557790496162117
ENSG00000101003	5.649162690585241e-11	7.912770476915894
ENSG00000225938	5.649162690585241e-11	2.7193868982804923
ENSG00000104447	5.649162690585241e-11	6.843423122655312
ENSG00000157514	5.707912933298429e-11	8.942514505339238
ENSG00000229901	5.7079129332985097e-11	1.5915001618573426
ENSG00000179292	5.767261457265471e-11	5.005000516908711
ENSG00000269165	5.94895658413661e-11	5.836355405846143
ENSG00000268584	5.94895658413661e-11	6.421765559617524
ENSG00000180182	6.010758392384685e-11	8.790573677082808
ENSG00000154227	6.073188855276545e-11	5.197057887781994
ENSG00000160752	6.073188855276545e-11	8.78597070450864
ENSG00000235663	6.199960817251188e-11	5.031056953978156
ENSG00000012174	6.329323225219906e-11	8.710269256342308
ENSG00000267623	6.461327824355946e-11	4.993561518212249
ENSG00000162819	6.461327824355946e-11	8.772779190289793
ENSG00000227373	6.461327824356015e-11	5.420088034480037
ENSG00000146677	6.5283373913081e-11	7.901803151097218
ENSG00000155974	6.5283373913081e-11	8.612963762478635
ENSG00000196867	6.664404511433486e-11	5.685504473554247
ENSG00000259768	6.73347564011843e-11	5.176966121155055
ENSG00000143537	6.803247641287351e-11	8.77224125836603
ENSG00000165804	6.87372746822156e-11	8.203284609043719
ENSG00000179222	6.944922141539983e-11	8.909994180135985
ENSG00000187091	7.016838749834535e-11	8.579112091681777
ENSG00000147454	7.016838749834535e-11	8.659416512422277
ENSG00000123374	7.089484450311845e-11	8.47794453576548
ENSG00000255224	7.089484450311845e-11	6.45005560002018
ENSG00000131037	7.162866469439679e-11	7.0451770041127215
ENSG00000168028	7.236992103600476e-11	8.938449464688832
ENSG00000182749	7.311868719750007e-11	8.025825169889028
ENSG00000169230	7.311868719750007e-11	8.773775582557422
ENSG00000164953	7.541079202302506e-11	7.989259761592198
ENSG00000269946	7.54107920230256e-11	4.910704525654008
ENSG00000261438	7.697779398244148e-11	3.4403486832297108
ENSG00000232860	7.697779398244148e-11	6.907877703210514
ENSG00000119711	7.857666483307827e-11	8.744323905736948
ENSG00000106868	7.857666483307827e-11	7.838296824882104
ENSG00000155660	7.938824856911305e-11	8.934384424038425
ENSG00000244398	7.938824856911305e-11	8.330527208503327
ENSG00000089876	8.020803802685083e-11	8.677210999215292
ENSG00000160766	8.020803802685083e-11	8.078284698705573
ENSG00000213625	8.103611430921842e-11	8.889668976883954
ENSG00000013725	8.187255930147537e-11	7.001475121991406
ENSG00000260063	8.271745567856316e-11	6.210304452476262
ENSG00000260093	8.357088691253037e-11	3.5372987554363027
ENSG00000272994	8.357088691253037e-11	8.418503250200773
ENSG00000151640	8.443293728001153e-11	5.441184792915264
ENSG00000166455	8.618323659040151e-11	5.801309790878619
ENSG00000150281	8.7071658177864e-11	5.737923789445718
ENSG00000257591	8.7071658177864e-11	4.201136158961759
ENSG00000205659	8.7071658177864e-11	8.644690674012041
ENSG00000269970	8.796904420340335e-11	2.8205813190195044
ENSG00000069275	8.796904420340335e-11	8.851549286838905
ENSG00000102921	8.796904420340335e-11	8.79816582645986
ENSG00000179862	8.979106407682514e-11	6.575448891672754
ENSG00000155761	8.979106407682514e-11	6.6325165599155715
ENSG00000096092	8.979106407682577e-11	8.575047051031369
ENSG00000139722	9.071587731414902e-11	8.926254342737613
ENSG00000241644	9.165001378445794e-11	6.3917252957645
ENSG00000119737	9.259356535404434e-11	7.26721163149877
ENSG00000261949	9.259356535404434e-11	2.835052243804011
ENSG00000103160	9.354662477251557e-11	8.606570983966993
ENSG00000116668	9.450928568105728e-11	8.711803580533696
ENSG00000063245	9.450928568105795e-11	8.850014962647515
ENSG00000095981	9.450928568105795e-11	4.019396810241768
ENSG00000140577	9.548164262078854e-11	8.766641893524236
ENSG00000203705	9.646379104117914e-11	8.712799972801323
ENSG00000105467	9.646379104117914e-11	5.180285392398144
ENSG00000011243	9.745582730855367e-11	8.832758407778263
ENSG00000156222	9.946995348536128e-11	3.5566260638787766
ENSG00000176428	9.946995348536128e-11	6.967755386793818
ENSG00000125869	1.0256776443855393e-10	8.826621111012704
ENSG00000149679	1.0256776443855466e-10	8.361971669859056
ENSG00000138796	1.0256776443855466e-10	8.678745323406682
ENSG00000221817	1.0362120391501902e-10	8.456085008322061
ENSG00000132781	1.0362120391501902e-10	8.532324388412155
ENSG00000143368	1.0362120391501902e-10	8.780909271590605
ENSG00000163519	1.0362120391501975e-10	8.020709519514751
ENSG00000129474	1.0362120391501975e-10	6.5966603513681905
ENSG00000075568	1.0468523220501318e-10	8.889668976883954
ENSG00000163931	1.0468523220501429e-10	8.885603936233545
ENSG00000234380	1.0684547228875284e-10	5.291325958466694
ENSG00000171827	1.0684547228875284e-10	5.793565909968313
ENSG00000214050	1.0684547228875284e-10	8.408300912784812
ENSG00000105656	1.0794189511566066e-10	8.810898880334841
ENSG00000100092	1.0794189511566181e-10	8.393830556120657
ENSG00000148824	1.1016788152550468e-10	8.097443076683664
ENSG00000164932	1.1016788152550468e-10	8.662485160805057
ENSG00000125652	1.1016788152550468e-10	8.863744408790124
ENSG00000183128	1.1243878119537055e-10	4.560702064450372
ENSG00000250220	1.1243878119537055e-10	5.750589220513272
ENSG00000125648	1.1593128441159331e-10	8.857148651680701
ENSG00000147799	1.1593128441159331e-10	7.578886623624158
ENSG00000096093	1.1593128441159331e-10	8.654355079504242
ENSG00000177380	1.1593128441159331e-10	8.709731324418545
ENSG00000077235	1.1593128441159331e-10	8.83375480004589
ENSG00000150433	1.1952989869402848e-10	8.659416512422277
ENSG00000271396	1.1952989869402933e-10	4.480332912409787
ENSG00000178201	1.1952989869402933e-10	6.509062011032028
ENSG00000132780	1.2075355866458513e-10	8.871874490090939
ENSG00000129595	1.219894767236257e-10	8.768714149639386
ENSG00000150873	1.219894767236257e-10	3.3122806670001292
ENSG00000111540	1.219894767236257e-10	8.542985186171984
ENSG00000242715	1.219894767236257e-10	6.237723085371693
ENSG00000249818	1.232377728577335e-10	1.5572015661757037
ENSG00000250362	1.232377728577335e-10	6.32412129312218
ENSG00000170426	1.2449856819916998e-10	3.323494647292839
ENSG00000101843	1.2577198503652263e-10	8.733125176053356
ENSG00000226003	1.2705814682544739e-10	2.1743410403578256
ENSG00000144645	1.2705814682544739e-10	8.905929139485579
ENSG00000254003	1.2705814682544739e-10	6.077834615747352
ENSG00000125743	1.2966920498117914e-10	8.873408814282326
ENSG00000182196	1.2966920498118004e-10	6.261910442478787
ENSG00000141556	1.3099435419275267e-10	8.784974312241012
ENSG00000181444	1.3099435419275267e-10	7.934191501572278
ENSG00000156650	1.3099435419275267e-10	8.819028961635654
ENSG00000102882	1.32332754067609e-10	8.734659500244746
ENSG00000120709	1.32332754067609e-10	8.877473854932733
ENSG00000117697	1.32332754067609e-10	8.673145958564886
ENSG00000162620	1.3368453406139184e-10	7.757937010442878
ENSG00000223387	1.3504982486336637e-10	4.345452733578381
ENSG00000251478	1.3642875840785663e-10	2.794647162024862
ENSG00000080031	1.3642875840785663e-10	4.247694932695507
ENSG00000187243	1.3642875840785808e-10	4.24287221499248
ENSG00000203930	1.378214678857978e-10	3.7000628136005584
ENSG00000232453	1.3782146788579928e-10	6.533417940101329
ENSG00000172578	1.3782146788579928e-10	8.934384424038425
ENSG00000162998	1.392280877563803e-10	8.888134652692564
ENSG00000170037	1.392280877563803e-10	8.691478377281664
ENSG00000181418	1.420836029241663e-10	7.478521284614783
ENSG00000170832	1.420836029241678e-10	8.534855104871173
ENSG00000112031	1.435327735873785e-10	8.524449788857424
ENSG00000136731	1.435327735873785e-10	8.914059220786392
ENSG00000108405	1.4499640539928805e-10	8.908459855944596
ENSG00000223725	1.4499640539928805e-10	5.368708420747217
ENSG00000138286	1.464746393388414e-10	8.662485160805057
ENSG00000132185	1.4796761772538313e-10	8.909994180135985
ENSG00000204361	1.4796761772538313e-10	4.270304643364556
ENSG00000090661	1.4796761772538313e-10	8.688409728898884
ENSG00000119608	1.49475484231057e-10	6.469079741938248
ENSG00000003393	1.4947548423105914e-10	8.678745323406682
ENSG00000196998	1.4947548423105914e-10	8.782443595781995
ENSG00000243452	1.5099838389332973e-10	8.678745323406682
ENSG00000231419	1.509983838933308e-10	3.555574152117027
ENSG00000246523	1.5253646312760587e-10	4.671569607052883
ENSG00000117593	1.5408986973998006e-10	8.717402945375492
ENSG00000099814	1.5408986973998006e-10	8.73972093316278
ENSG00000188636	1.5408986973998006e-10	8.108001356540344
ENSG00000117500	1.5408986973998006e-10	8.926254342737613
ENSG00000157110	1.5565875294008923e-10	7.350731949994334
ENSG00000147853	1.5565875294008923e-10	8.885603936233545
ENSG00000167748	1.5565875294008923e-10	3.8967130231489233
ENSG00000183444	1.5724326335408856e-10	7.913978315491609
ENSG00000143401	1.5724326335408856e-10	8.849018570379888
ENSG00000223797	1.5724326335408856e-10	7.579529561844516
ENSG00000230124	1.5724326335408856e-10	8.183214887537767
ENSG00000143553	1.5724326335408856e-10	8.662485160805057
ENSG00000140548	1.5724326335409024e-10	8.700604850850103
ENSG00000145425	1.5724326335409024e-10	8.934384424038425
ENSG00000143793	1.5884355303772923e-10	8.485871638468511
ENSG00000150667	1.5884355303772923e-10	6.895065867078037
ENSG00000100626	1.6209208566430962e-10	4.782471395252117
ENSG00000198625	1.6209208566430962e-10	8.885603936233545
ENSG00000198429	1.637406399862105e-10	8.26612949631718
ENSG00000136810	1.6540559636267526e-10	8.897799058184765
ENSG00000094916	1.6540559636267526e-10	8.808368163875823
ENSG00000162814	1.6540559636267526e-10	4.424805977794045
ENSG00000134318	1.6708711419793208e-10	8.77530990674881
ENSG00000119900	1.6878535440683595e-10	8.811895272602468
ENSG00000168081	1.6878535440683595e-10	8.764649108988978
ENSG00000155846	1.7223265324188344e-10	8.72752581121156
ENSG00000095059	1.7574881093179377e-10	8.859679368139718
ENSG00000164236	1.7574881093179377e-10	5.122502822600304
ENSG00000178162	1.7574881093179377e-10	6.291334794927369
ENSG00000104131	1.7574881093179377e-10	8.885603936233545
ENSG00000128408	1.7933517061531033e-10	5.766972612698403
ENSG00000179195	1.7933517061531163e-10	8.885603936233545
ENSG00000122026	1.8115510290594142e-10	8.926254342737613
ENSG00000226237	1.8115510290594142e-10	7.133956559121208
ENSG00000228487	1.8484933996011316e-10	7.097907808361597
ENSG00000163382	1.867239966846219e-10	8.859679368139718
ENSG00000100218	1.867239966846219e-10	5.4145690514642695
ENSG00000226869	1.8861724962276133e-10	3.5363054983940057
ENSG00000267768	1.8861724962276265e-10	2.9109477060147086
ENSG00000184992	1.9052927894005535e-10	8.677748931139055
ENSG00000101199	1.9052927894005535e-10	8.901864098835173
ENSG00000157404	1.9052927894005806e-10	8.725991487020172
ENSG00000137337	1.9441039589875756e-10	8.825624718745077
ENSG00000213262	1.963798524428212e-10	8.120907932188066
ENSG00000204536	1.963798524428212e-10	8.642159957553025
ENSG00000077420	1.9836882320305082e-10	8.685879012439868
ENSG00000188906	2.0037749701168404e-10	8.789039352891418
ENSG00000231473	2.0037749701168404e-10	5.789231673575972
ENSG00000158321	2.044547180263778e-10	6.102456921539524
ENSG00000164904	2.044547180263778e-10	8.411704514493566
ENSG00000188015	2.044547180263778e-10	3.0863841564887826
ENSG00000134508	2.044547180263778e-10	8.450741125226347
ENSG00000237301	2.0652365186938752e-10	5.218242335305795
ENSG00000197603	2.0652365186938752e-10	8.676214606947665
ENSG00000073605	2.0861306206783841e-10	8.844953529729482
ENSG00000153291	2.128541050121845e-10	6.954008590759067
ENSG00000165661	2.1500613917724357e-10	8.88153889558314
ENSG00000140443	2.1717945257040244e-10	8.526116087777007
ENSG00000222222	2.1717945257040244e-10	4.127221567322164
ENSG00000107537	2.1937425065735552e-10	8.53086953580066
ENSG00000125817	2.1937425065735552e-10	8.720930054102137
ENSG00000259362	2.1937425065735552e-10	4.293180121898405
ENSG00000167747	2.2159074083768066e-10	8.771782798022166
ENSG00000105185	2.2159074083768066e-10	8.863744408790124
ENSG00000174485	2.2382913246254687e-10	8.824090394553687
ENSG00000232472	2.2382913246254687e-10	8.322529101930707
ENSG00000197265	2.2608963685257228e-10	8.705666283768139
ENSG00000255991	2.2608963685257228e-10	2.6028713772809113
ENSG00000166341	2.2837246731584844e-10	8.21709352676622
ENSG00000271734	2.2837246731584844e-10	4.070681893482639
ENSG00000226029	2.3067783916611829e-10	6.259007993198335
ENSG00000173295	2.3067783916611829e-10	7.490754529317349
ENSG00000167978	2.3067783916611829e-10	8.938449464688832
ENSG00000165506	2.3300596974113356e-10	8.756519027688167
ENSG00000142528	2.3300596974113356e-10	8.471348778656058
ENSG00000065183	2.3300596974113356e-10	8.806833839684433
ENSG00000264469	2.3535707842114296e-10	6.505170729064804
ENSG00000237840	2.3535707842114296e-10	6.469663436889059
ENSG00000139719	2.3535707842114296e-10	8.322987562274575
ENSG00000213967	2.377313866475734e-10	6.058328349202282
ENSG00000171444	2.3773138664757424e-10	8.901864098835173
ENSG00000271239	2.3773138664757424e-10	2.4132606401053436
ENSG00000110492	2.4255049792446375e-10	8.858145043948328
ENSG00000186265	2.4255049792446375e-10	8.86780944944053
ENSG00000115263	2.4255049792446375e-10	2.2744206473478847
ENSG00000105523	2.4499575433401646e-10	4.146035684463285
ENSG00000164924	2.4499575433401646e-10	8.930319383388017
ENSG00000142327	2.4499575433401646e-10	8.873408814282326
ENSG00000156170	2.4746511704668873e-10	8.629426903678043
ENSG00000204104	2.4746511704668873e-10	8.409887740124498
ENSG00000155592	2.499588180956824e-10	8.097514080553255
ENSG00000130511	2.524770916909347e-10	8.680279647598072
ENSG00000118181	2.550201742389581e-10	8.934384424038425
ENSG00000006015	2.550201742389581e-10	8.843419205538092
ENSG00000138780	2.550201742389581e-10	8.454550684130671
ENSG00000232912	2.601817229227085e-10	6.036273057833173
ENSG00000172296	2.6280067303560395e-10	6.197928768089532
ENSG00000130055	2.6280067303560395e-10	4.728658069910693
ENSG00000109466	2.6280067303560395e-10	8.56563812728525
ENSG00000044446	2.7081317815637656e-10	8.737190216703763
ENSG00000185386	2.7081317815637656e-10	8.62075889045347
ENSG00000089159	2.708131781563785e-10	8.69247476954929
ENSG00000206120	2.7353673152189697e-10	6.057192664274624
ENSG00000129691	2.7628706661126774e-10	8.633033483984581
ENSG00000103275	2.790644405234643e-10	8.737983630373606
ENSG00000225135	2.8186911276257376e-10	6.705499779005099
ENSG00000266258	2.847013452596502e-10	2.6095109375312866
ENSG00000104998	2.8756140239481254e-10	8.776844230940199
ENSG00000102001	2.8756140239481254e-10	7.299632527565302
ENSG00000186275	2.9044955101948674e-10	8.188814252379563
ENSG00000112029	2.9044955101948674e-10	8.355966347821692
ENSG00000242294	2.9336606047888346e-10	8.671611634373498
ENSG00000181852	2.9336606047888346e-10	8.73818660897139
ENSG00000241556	2.963112026346579e-10	6.389533216348646
ENSG00000175643	2.9631120263465897e-10	7.531536910549607
ENSG00000180881	3.022884852015022e-10	7.98167318937502
ENSG00000146374	3.022884852015022e-10	4.652830371937082
ENSG00000236830	3.0532118212481696e-10	4.368982526624297
ENSG00000179178	3.0838362481574355e-10	7.127461765602664
ENSG00000234174	3.114760980650854e-10	4.62018246224122
ENSG00000073584	3.114760980650854e-10	8.730594459594338
ENSG00000230867	3.1147609806508764e-10	2.216660989930945
ENSG00000242814	3.1147609806508764e-10	5.2336092670982515
ENSG00000143761	3.145988893202943e-10	8.934384424038425
ENSG00000131373	3.1459888932029876e-10	8.677748931139055
ENSG00000139112	3.1775228870958633e-10	8.865278732981514
ENSG00000260919	3.209365890662174e-10	4.0856800325392655
ENSG00000256248	3.209365890662174e-10	4.213968143083683
ENSG00000162267	3.241520859530296e-10	6.649126953010958
ENSG00000128610	3.306778653650426e-10	4.878764172593178
ENSG00000145700	3.306778653650426e-10	7.59411751283991
ENSG00000197858	3.306778653650426e-10	8.885603936233545
ENSG00000238045	3.407080572443185e-10	6.338337889721987
ENSG00000267185	3.407080572443185e-10	5.333361816285549
ENSG00000135519	3.407080572443185e-10	6.384245052947887
ENSG00000117519	3.4070805724432213e-10	8.070089526221818
ENSG00000272841	3.441170961321959e-10	6.371984506673011
ENSG00000107242	3.441170961321983e-10	8.897799058184765
ENSG00000269148	3.4755947902361234e-10	6.100379733216164
ENSG00000112218	3.510355242269682e-10	8.196891830532076
ENSG00000106588	3.5454555301084143e-10	8.033469822414379
ENSG00000197575	3.5454555301084143e-10	2.484955463443031
ENSG00000165175	3.545455530108427e-10	8.555312282851398
ENSG00000130939	3.5808988963075317e-10	8.819028961635654
ENSG00000147437	3.6166886135613774e-10	6.2329892979568315
ENSG00000115380	3.65282798497598e-10	8.033177674752483
ENSG00000216109	3.689320344343631e-10	4.417855315030639
ENSG00000136830	3.689320344343631e-10	7.786027686628702
ENSG00000173166	3.7261690564199216e-10	7.822456999872999
ENSG00000103544	3.763377517203449e-10	8.7615804606062
ENSG00000164334	3.83888742679493e-10	3.9506810710820695
ENSG00000197557	3.877195826364459e-10	8.22662595753023
ENSG00000135778	3.9158778767405706e-10	8.626896187219025
ENSG00000151414	3.9158778767405706e-10	8.855614327489313
ENSG00000072422	3.9158778767405706e-10	7.293915232865492
ENSG00000184305	3.9549371344154375e-10	8.095053021304734
ENSG00000166484	3.9549371344154375e-10	8.415893062161864
ENSG00000047365	3.994377188853149e-10	8.64514913435591
ENSG00000232874	3.994377188853149e-10	5.087318251153987
ENSG00000143862	4.0744142125196945e-10	8.687871796975124
ENSG00000132589	4.0744142125196945e-10	8.849018570379888
ENSG00000231668	4.0744142125196945e-10	2.678008339305615
ENSG00000140694	4.0744142125196945e-10	8.755981095764406
ENSG00000227533	4.115018528224091e-10	4.950537782555544
ENSG00000236297	4.1560183342497956e-10	4.755963487569462
ENSG00000138279	4.1974173894299887e-10	8.857148651680701
ENSG00000198276	4.1974173894299887e-10	8.807830231952062
ENSG00000143811	4.1974173894299887e-10	8.83528912423728
ENSG00000005108	4.1974173894299887e-10	6.817825270840028
ENSG00000176473	4.239219487391773e-10	7.868083455028555
ENSG00000250659	4.2814284568690783e-10	7.170182156083968
ENSG00000163346	4.2814284568690783e-10	8.896264733993377
ENSG00000271780	4.3240481620186874e-10	6.956551532362309
ENSG00000135775	4.3240481620186874e-10	8.791570069350437
ENSG00000180332	4.367082502738275e-10	3.5068993076869965
ENSG00000151553	4.410535414987975e-10	8.746854622195965
ENSG00000255910	4.454410871114251e-10	3.454350266210219
ENSG00000153347	4.454410871114251e-10	5.500596668795448
ENSG00000173926	4.454410871114298e-10	7.818024124778368
ENSG00000141682	4.454410871114298e-10	8.617690242070692
ENSG00000144485	4.454410871114298e-10	7.772232813776377
ENSG00000100221	4.454410871114298e-10	8.82309400228606
ENSG00000143222	4.498712880176873e-10	8.86780944944053
ENSG00000131089	4.498712880176905e-10	8.726529418943931
ENSG00000149926	4.543445488278432e-10	5.060246081446907
ENSG00000101353	4.543445488278432e-10	7.919360656865442
ENSG00000163961	4.5886127788970336e-10	8.768714149639386
ENSG00000213755	4.5886127788970336e-10	4.48453614510415
ENSG00000011451	4.634218873221795e-10	8.843419205538092
ENSG00000228510	4.634218873221795e-10	5.097639652243801
ENSG00000040487	4.6342188732218447e-10	8.37271193919878
ENSG00000067057	4.68026793049123e-10	6.587075518536262
ENSG00000090273	4.68026793049123e-10	8.824090394553687
ENSG00000225855	4.726764148334406e-10	8.237083776692275
ENSG00000158113	4.821115050280451e-10	4.734687686986657
ENSG00000271086	4.821115050280451e-10	4.627288364830045
ENSG00000241352	4.868978324708527e-10	5.507514647046327
ENSG00000005189	4.917305941064363e-10	7.596293653942897
ENSG00000128228	4.966102294154968e-10	8.873408814282326
ENSG00000174885	4.966102294154968e-10	7.535648877188437
ENSG00000272667	4.966102294154968e-10	6.6342689931579635
ENSG00000164989	5.065118992640008e-10	7.208348553475844
ENSG00000130751	5.065118992640044e-10	7.414009762894962
ENSG00000235213	5.065118992640044e-10	3.2253033316560558
ENSG00000176236	5.065118992640044e-10	6.103294837944997
ENSG00000147234	5.065118992640044e-10	6.873085332751835
ENSG00000213145	5.115348331611218e-10	7.037396185052838
ENSG00000117625	5.166064395205169e-10	8.809364556143452
ENSG00000168268	5.217271784395618e-10	8.905929139485579
ENSG00000272599	5.217271784395618e-10	5.545647842437736
ENSG00000197992	5.268975142503073e-10	4.426421354141026
ENSG00000270504	5.268975142503073e-10	4.528887373915876
ENSG00000221949	5.268975142503073e-10	6.81821674498701
ENSG00000089335	5.321179155573146e-10	8.832758407778263
ENSG00000253619	5.321179155573146e-10	4.627483226768216
ENSG00000254754	5.321179155573146e-10	2.703806404066596
ENSG00000123595	5.321179155573184e-10	8.760584068338574
ENSG00000136044	5.373888552758618e-10	8.758053351879557
ENSG00000153774	5.480842633937106e-10	8.308667681059905
ENSG00000272970	5.480842633937106e-10	4.372606066933912
ENSG00000173320	5.535096995254799e-10	6.767951222008242
ENSG00000243517	5.535096995254799e-10	7.0371579084253595
ENSG00000185278	5.58987609612453e-10	8.605036659775605
ENSG00000234222	5.645184887079789e-10	6.7921770207004135
ENSG00000111707	5.645184887079789e-10	8.816498245176636
ENSG00000158062	5.701028364123119e-10	8.667008661799331
ENSG00000155130	5.701028364123119e-10	8.918124261436798
ENSG00000223547	5.757411569131487e-10	8.779374947399216
ENSG00000123836	5.757411569131487e-10	8.806295907760672
ENSG00000022277	5.814339590265515e-10	8.779374947399216
ENSG00000200550	5.871817562382377e-10	3.3912650161381164
ENSG00000116871	5.871817562382377e-10	8.807830231952062
ENSG00000137634	5.871817562382377e-10	8.76411117706522
ENSG00000258451	5.87181756238244e-10	2.1542163543822745
ENSG00000213965	5.929850667451604e-10	8.502872711591682
ENSG00000179526	5.929850667451604e-10	8.762118392529963
ENSG00000101945	5.988444134975171e-10	8.070796098789582
ENSG00000042781	6.047603242410974e-10	7.617459079968017
ENSG00000073060	6.04760324241104e-10	8.718399337643119
ENSG00000083123	6.107333315599937e-10	8.685341080516107
ENSG00000234332	6.107333315600003e-10	3.9708091180192193
ENSG00000124116	6.167639729196533e-10	3.802988226943982
ENSG00000150054	6.167639729196533e-10	6.657473842070187
ENSG00000141985	6.167639729196578e-10	8.82462832647745
ENSG00000185662	6.35207150033527e-10	5.425657793233978
ENSG00000164615	6.35207150033527e-10	8.819028961635654
ENSG00000120913	6.35207150033527e-10	8.026841519713484
ENSG00000229466	6.35207150033527e-10	2.9840786483562254
ENSG00000243224	6.352071500335315e-10	6.455853766171699
ENSG00000143412	6.352071500335315e-10	8.20389354483707
ENSG00000103496	6.352071500335315e-10	8.674680282756276
ENSG00000264769	6.414738013669875e-10	5.8439067399660685
ENSG00000245059	6.414738013669921e-10	3.7953953019854194
ENSG00000067248	6.414738013669921e-10	8.810898880334841
ENSG00000125089	6.478008488230651e-10	8.742789581545559
ENSG00000134375	6.541888600811289e-10	8.86780944944053
ENSG00000214389	6.541888600811289e-10	8.195612988086772
ENSG00000206549	6.606384080140735e-10	6.3862778396526
ENSG00000188878	6.606384080140782e-10	8.058477469820472
ENSG00000213516	6.606384080140782e-10	8.554518869181553
ENSG00000101412	6.671500707344244e-10	8.54738518014837
ENSG00000102145	6.73724431640874e-10	5.209732996715675
ENSG00000184575	6.73724431640874e-10	8.888134652692564
ENSG00000153064	6.737244316408788e-10	8.79816582645986
ENSG00000256757	6.803620794652372e-10	4.275144352569789
ENSG00000216866	6.803620794652372e-10	5.82097088061728
ENSG00000226386	6.870636083197677e-10	4.4633725511885585
ENSG00000178761	6.870636083197677e-10	8.844953529729482
ENSG00000212802	6.870636083197677e-10	7.921150462802916
ENSG00000260672	6.870636083197677e-10	4.639176958636796
ENSG00000125691	6.938296177449273e-10	8.942514505339238
ENSG00000064692	6.938296177449273e-10	4.802751884941807
ENSG00000256633	6.938296177449273e-10	3.30487656748755
ENSG00000135502	6.938296177449273e-10	6.029741341507814
ENSG00000234361	6.938296177449323e-10	2.2665769826308337
ENSG00000135632	7.006607127575331e-10	8.742789581545559
ENSG00000198795	7.07557503899307e-10	4.976270902012262
ENSG00000272543	7.07557503899307e-10	2.2094582350735275
ENSG00000150477	7.07557503899307e-10	8.092787600961197
ENSG00000184293	7.145206072858847e-10	8.676214606947665
ENSG00000143514	7.145206072858847e-10	8.757515419955796
ENSG00000213339	7.215506446562363e-10	8.875939530741345
ENSG00000010810	7.215506446562415e-10	8.330447736923432
ENSG00000270673	7.215506446562415e-10	6.911960596649306
ENSG00000179588	7.215506446562415e-10	8.288597959553954
ENSG00000273237	7.286482434224593e-10	8.116252456465599
ENSG00000234043	7.358140367200737e-10	5.764402544361027
ENSG00000197958	7.430486634586858e-10	8.930319383388017
ENSG00000179632	7.430486634586858e-10	8.792108001274197
ENSG00000257526	7.503527683731176e-10	3.498793348437412
ENSG00000108924	7.577270020749836e-10	7.289430150882782
ENSG00000236914	7.577270020749944e-10	5.388610136347971
ENSG00000273032	7.651720211047109e-10	7.214976160145598
ENSG00000227895	7.651720211047109e-10	5.267684475631292
ENSG00000249198	7.726884879839063e-10	2.1996115624745545
ENSG00000269069	7.802770712683689e-10	8.210489301946495
ENSG00000236133	7.802770712683689e-10	4.105795450287015
ENSG00000123130	7.802770712683689e-10	8.646224998203431
ENSG00000120370	7.879384456013635e-10	8.650290038853838
ENSG00000185339	7.956732917674653e-10	8.714334296992712
ENSG00000138036	7.956732917674681e-10	8.386238406743605
ENSG00000173085	8.034822967468153e-10	8.40875937312868
ENSG00000118898	8.034822967468153e-10	6.7332721032166525
ENSG00000146828	8.034822967468182e-10	8.783439988049624
ENSG00000196437	8.113661537698475e-10	7.601549399532415
ENSG00000272071	8.113661537698475e-10	3.323187076995057
ENSG00000272562	8.19325562372493e-10	5.3554351137773635
ENSG00000265451	8.19325562372493e-10	6.909712330367966
ENSG00000155366	8.19325562372493e-10	8.411625042913672
ENSG00000115539	8.19325562372493e-10	8.583715064255944
ENSG00000111224	8.273612284518945e-10	8.212561558061644
ENSG00000137877	8.354738643224849e-10	8.31526343816933
ENSG00000271948	8.4366418877266e-10	6.917629625410338
ENSG00000133739	8.4366418877266e-10	8.665015877264075
ENSG00000207279	8.4366418877266e-10	5.685995910822611
ENSG00000143365	8.4366418877266e-10	6.313742785484065
ENSG00000123562	8.519329271218856e-10	8.90439481529419
ENSG00000188559	8.519329271218856e-10	8.618228173994451
ENSG00000259891	8.602808112782935e-10	6.9410346313649
ENSG00000259562	8.687085797967835e-10	7.523538687091805
ENSG00000072135	8.687085797967865e-10	8.869343773631922
ENSG00000143621	8.772169779375884e-10	8.905929139485579
ENSG00000108387	8.772169779375884e-10	6.961142781319589
ENSG00000260785	8.858067577253742e-10	2.4909747357973377
ENSG00000271430	8.858067577253742e-10	8.376776979849188
ENSG00000004838	8.944786780088238e-10	6.942328189733935
ENSG00000179397	9.300031832939844e-10	7.193494500157391
ENSG00000175602	9.300031832939844e-10	8.831224083586873
ENSG00000225721	9.300031832939844e-10	3.9620637826453478
ENSG00000115850	9.390974318627538e-10	5.882367053273095
ENSG00000197969	9.482785207254854e-10	8.901864098835173
ENSG00000103978	9.482785207254854e-10	8.809364556143452
ENSG00000220472	9.575472582108065e-10	7.182012984769346
ENSG00000103148	9.669044599666895e-10	8.656347864039498
ENSG00000172361	9.763509490248725e-10	6.747882076121874
ENSG00000269934	9.763509490248725e-10	4.889760288425831
ENSG00000230188	9.763509490248725e-10	4.4597237082760754
ENSG00000243789	9.858875558656374e-10	7.135154277630132
ENSG00000272143	9.858875558656374e-10	5.127096599391409
ENSG00000162772	9.858875558656478e-10	8.922189302087205
ENSG00000101974	9.858875558656478e-10	8.776844230940199
ENSG00000146276	9.95515118483298e-10	5.66915429103633
ENSG00000164056	1.0052344824520429e-09	7.97070619908312
ENSG00000180530	1.0150465009926464e-09	8.322908090694678
ENSG00000047597	1.0249520350394076e-09	8.715868621184102
ENSG00000102387	1.0349519533078949e-09	6.130875975225364
ENSG00000143374	1.0552384566886229e-09	8.701601243117732
ENSG00000105732	1.065526818755289e-09	8.519132874193307
ENSG00000134955	1.075913119091958e-09	7.818095128647959
ENSG00000100991	1.0863982663557307e-09	8.863744408790124
ENSG00000132128	1.0863982663557307e-09	8.789039352891418
ENSG00000097046	1.0969831774030747e-09	8.282257684190615
ENSG00000134982	1.0969831774030747e-09	8.782443595781995
ENSG00000141526	1.1076687773618124e-09	8.704131959576749
ENSG00000181982	1.1076687773618124e-09	8.662485160805057
ENSG00000273314	1.1184559997033437e-09	6.761170080828786
ENSG00000196646	1.129345786315765e-09	8.591307213632996
ENSG00000087077	1.129345786315765e-09	8.700066918926343
ENSG00000169188	1.1403390875774218e-09	8.5123341384861
ENSG00000272727	1.1514368624311491e-09	3.869118037014651
ENSG00000248564	1.1514368624311491e-09	3.1177364567294106
ENSG00000184672	1.1514368624311491e-09	5.6568857895866795
ENSG00000176108	1.1626400784592158e-09	8.082991220740803
ENSG00000120327	1.1626400784592158e-09	7.762162451088606
ENSG00000085465	1.173949711958791e-09	8.074573112102435
ENSG00000120324	1.173949711958791e-09	7.291730624052201
ENSG00000268536	1.173949711958791e-09	4.412039759764483
ENSG00000244061	1.1853667480180606e-09	5.50429066202999
ENSG00000183604	1.1853667480180732e-09	7.404799697422287
ENSG00000198755	1.1968921805930827e-09	8.930319383388017
ENSG00000099385	1.1968921805930827e-09	8.024598830592021
ENSG00000272426	1.2085270125851548e-09	5.283576158152394
ENSG00000267381	1.2202722559189461e-09	4.086471908459577
ENSG00000261079	1.2202722559189461e-09	5.399886075911143
ENSG00000197779	1.2202722559189461e-09	8.348039245118665
ENSG00000111726	1.2202722559189461e-09	8.555180308123205
ENSG00000185565	1.2202722559189461e-09	8.810360948411079
ENSG00000198242	1.2321289316212415e-09	8.909994180135985
ENSG00000269656	1.2321289316212415e-09	4.398545352295522
ENSG00000236675	1.2321289316212547e-09	7.217676188302171
ENSG00000053918	1.2440980699003824e-09	8.520667198384697
ENSG00000232324	1.2440980699003824e-09	3.518665386026349
ENSG00000233560	1.256180710226296e-09	5.062835883207395
ENSG00000149571	1.256180710226296e-09	4.357184535215165
ENSG00000231711	1.256180710226296e-09	7.377250875268564
ENSG00000226856	1.2683779014112833e-09	5.357336542822267
ENSG00000166104	1.2806907016914816e-09	5.680335456938391
ENSG00000232573	1.2806907016914816e-09	8.465290953470396
ENSG00000257261	1.2931201788089912e-09	7.79181564967133
ENSG00000104687	1.305667410094631e-09	8.768714149639386
ENSG00000164967	1.3056674100946497e-09	8.685341080516107
ENSG00000261597	1.33111949293945e-09	8.614163133344046
ENSG00000269425	1.344026547859339e-09	4.232345035440542
ENSG00000135093	1.357055763839448e-09	8.358982493056171
ENSG00000196268	1.357055763839448e-09	8.455259049060745
ENSG00000125122	1.357055763839448e-09	6.635289915718718
ENSG00000128928	1.3570557638394624e-09	8.869343773631922
ENSG00000258056	1.3702082674213868e-09	8.047789703629048
ENSG00000116857	1.38348519524732e-09	8.825624718745077
ENSG00000196208	1.38348519524732e-09	7.5443934714424765
ENSG00000180228	1.3968876941477923e-09	8.788042960623791
ENSG00000135404	1.3968876941477923e-09	8.926254342737613
ENSG00000220008	1.3968876941477923e-09	5.039923059866228
ENSG00000174521	1.3968876941477923e-09	6.00398228680186
ENSG00000214562	1.410416921230314e-09	5.897145766163937
ENSG00000182518	1.410416921230314e-09	8.017709468985167
ENSG00000147533	1.410416921230314e-09	8.700604850850103
ENSG00000173812	1.4240740439685878e-09	8.942514505339238
ENSG00000167552	1.4240740439685878e-09	8.337122965612751
ENSG00000149124	1.4517766986795727e-09	3.295933845259939
ENSG00000165288	1.4517766986795727e-09	8.713796365068951
ENSG00000104866	1.465824618245267e-09	8.697536202467324
ENSG00000173064	1.4658246182452773e-09	8.841884881346704
ENSG00000233261	1.4800052088365817e-09	5.418035118286061
ENSG00000154370	1.4800052088365817e-09	8.532659341738132
ENSG00000140839	1.4800052088365923e-09	7.074134967962814
ENSG00000130254	1.4800052088365923e-09	8.877473854932733
ENSG00000169679	1.4943196911245325e-09	8.64415274208828
ENSG00000184905	1.508769296698188e-09	5.007817457972112
ENSG00000180998	1.523355268159408e-09	6.64946775707213
ENSG00000270006	1.523355268159408e-09	5.9880147294928285
ENSG00000268218	1.523355268159408e-09	7.603323793515021
ENSG00000078369	1.523355268159408e-09	8.905929139485579
ENSG00000263063	1.5380788592182517e-09	4.364289364131924
ENSG00000255527	1.5679439710886952e-09	4.164239652504482
ENSG00000123901	1.5679439710886952e-09	6.623844764862156
ENSG00000102125	1.5830880557321711e-09	8.814963920985248
ENSG00000134376	1.5830880557321711e-09	3.3857309556052635
ENSG00000099821	1.5983748878336371e-09	8.83528912423728
ENSG00000267390	1.5983748878336485e-09	6.920973713096028
ENSG00000168405	1.6451050345949133e-09	8.89373401753436
ENSG00000271105	1.66097608113381e-09	3.4526580437712346
ENSG00000187535	1.66097608113381e-09	8.578574159758016
ENSG00000167842	1.693167801478307e-09	8.843419205538092
ENSG00000185621	1.7094912279431297e-09	8.567375430074426
ENSG00000124191	1.7259682208359695e-09	5.485341984365173
ENSG00000100505	1.7259682208359695e-09	5.837991744914461
ENSG00000178338	1.7259682208359695e-09	8.484540292874906
ENSG00000128463	1.7259682208359695e-09	8.869343773631922
ENSG00000072506	1.7426001873358731e-09	8.767179825447998
ENSG00000188227	1.7593885471539337e-09	5.325515565326288
ENSG00000144893	1.7593885471539588e-09	7.97100827129085
ENSG00000175985	1.7593885471539588e-09	5.3399417023869455
ENSG00000165678	1.7763347326413918e-09	8.89373401753436
ENSG00000264176	1.7763347326413918e-09	5.528308166945038
ENSG00000232093	1.7934401888988224e-09	5.787153193499698
ENSG00000117020	1.7934401888988224e-09	8.066731058139176
ENSG00000139626	1.8281347585331243e-09	8.914059220786392
ENSG00000168032	1.828134758533131e-09	5.279574807175407
ENSG00000272121	1.828134758533131e-09	7.022165467529239
ENSG00000171649	1.8457268268521724e-09	7.727461657821998
ENSG00000108468	1.8457268268521724e-09	8.697536202467324
ENSG00000113328	1.8457268268521854e-09	8.857148651680701
ENSG00000102081	1.8814080166423307e-09	8.794638717733214
ENSG00000126749	1.8814080166423307e-09	8.577039835566627
ENSG00000027697	1.8814080166423307e-09	8.896264733993377
ENSG00000258072	1.8995001725675186e-09	6.2962382207126275
ENSG00000121853	1.8995001725675186e-09	2.6151006324701314
ENSG00000007516	1.8995001725675323e-09	7.588905604472389
ENSG00000272009	1.9177620813031043e-09	7.18652533144387
ENSG00000180357	1.9177620813031113e-09	8.873408814282326
ENSG00000119446	1.9177620813031113e-09	8.782443595781995
ENSG00000143674	1.9177620813031113e-09	8.540992401636728
ENSG00000203485	1.936195293981865e-09	8.747851014463592
ENSG00000238001	1.9361952939818786e-09	2.9445677000876125
ENSG00000237517	1.9361952939818786e-09	5.648503428348963
ENSG00000162139	1.9361952939818786e-09	8.806295907760672
ENSG00000164742	1.9361952939818786e-09	5.613578599515823
ENSG00000072501	1.95480137550955e-09	8.861213692331107
ENSG00000236078	1.95480137550955e-09	5.070649978669753
ENSG00000229502	1.973581904683284e-09	2.4720009259075253
ENSG00000187994	1.973581904683284e-09	8.805299515493045
ENSG00000196081	1.973581904683284e-09	6.616415469731426
ENSG00000061455	1.9925384743112002e-09	6.504320509818849
ENSG00000173451	1.9925384743112143e-09	8.401705155675387
ENSG00000231292	2.0116726913328553e-09	7.995094650623248
ENSG00000134504	2.0116726913328698e-09	8.564183274673756
ENSG00000124422	2.0309861769407306e-09	8.908459855944596
ENSG00000152578	2.0504805667027534e-09	5.857512550634519
ENSG00000147144	2.0504805667027534e-09	8.545057442287135
ENSG00000231738	2.0504805667027534e-09	5.357482268824158
ENSG00000105723	2.0504805667027534e-09	8.720930054102137
ENSG00000136379	2.070157510685893e-09	8.285273829425094
ENSG00000250889	2.070157510685893e-09	5.404990560771862
ENSG00000183150	2.0701575106859e-09	7.080178748278299
ENSG00000214021	2.090018673580586e-09	8.660950836613667
ENSG00000055813	2.090018673580586e-09	4.875845356648798
ENSG00000185436	2.0900186735806083e-09	8.801234474842639
ENSG00000065809	2.0900186735806083e-09	8.88153889558314
ENSG00000067445	2.0900186735806083e-09	7.526407466068821
ENSG00000196235	2.1303003887388207e-09	8.914059220786392
ENSG00000243574	2.1303003887388207e-09	5.634884373562169
ENSG00000164032	2.1303003887388207e-09	8.905929139485579
ENSG00000215218	2.1303003887388207e-09	8.855614327489313
ENSG00000104331	2.150724344636427e-09	8.869343773631922
ENSG00000101746	2.17133932697019e-09	7.869211165122159
ENSG00000177479	2.2131493451906695e-09	8.88153889558314
ENSG00000104472	2.2131493451906695e-09	8.711265648609933
ENSG00000115524	2.2343479068135967e-09	8.934384424038425
ENSG00000253704	2.2343479068135967e-09	5.284511701205031
ENSG00000126945	2.2557445466102524e-09	8.828693367127855
ENSG00000121851	2.2557445466102524e-09	8.742789581545559
ENSG00000249857	2.2773410666609745e-09	1.8330268413055681
ENSG00000094914	2.277341066660983e-09	8.802768799034027
ENSG00000118960	2.277341066660983e-09	8.571978402648591
ENSG00000181104	2.2991392849735356e-09	8.210570230361922
ENSG00000270919	2.2991392849735356e-09	3.041753693334603
ENSG00000205293	2.321141035619209e-09	5.764962711232231
ENSG00000196169	2.343348168870527e-09	8.75038173092261
ENSG00000171496	2.343348168870527e-09	3.6923340767895954
ENSG00000155495	2.3657625513398724e-09	8.586954145645034
ENSG00000272369	2.3657625513398894e-09	6.717672169734245
ENSG00000167476	2.3657625513398894e-09	8.732049312205834
ENSG00000111196	2.3657625513398894e-09	8.555259779703098
ENSG00000171428	2.4112206129210704e-09	7.804110200759272
ENSG00000108106	2.4112206129210704e-09	8.722464378293527
ENSG00000173442	2.4112206129210704e-09	8.922189302087205
ENSG00000171530	2.4342681082206606e-09	8.828693367127855
ENSG00000078814	2.4342681082206606e-09	7.9499932038300365
ENSG00000125910	2.4575304853991807e-09	8.682527913879412
ENSG00000163875	2.4575304853991807e-09	8.75345037930539
ENSG00000087128	2.481009694888282e-09	6.748304620525119
ENSG00000089169	2.481009694888282e-09	8.168948966306932
ENSG00000262001	2.5047077043157088e-09	4.131827165233376
ENSG00000172292	2.5047077043157088e-09	7.966749634425693
ENSG00000245330	2.5047077043157088e-09	5.821649547506276
ENSG00000165795	2.5286264986521434e-09	8.516319707556612
ENSG00000154478	2.5286264986521434e-09	2.108902701119882
ENSG00000146463	2.5771344695392824e-09	8.774313514481182
ENSG00000165675	2.5771344695392824e-09	8.578168202562447
ENSG00000228492	2.5771344695392824e-09	7.3446556240873795
ENSG00000078674	2.6017277040850107e-09	8.861213692331107
ENSG00000118217	2.6017277040850107e-09	8.922189302087205
ENSG00000102241	2.626549839832038e-09	8.847484246188499
ENSG00000137806	2.626549839832038e-09	8.763652716721351
ENSG00000178722	2.626549839832038e-09	5.26316441526171
ENSG00000126583	2.6516029507115014e-09	3.719856027440554
ENSG00000259291	2.6768891289045592e-09	7.692510360397633
ENSG00000204524	2.6768891289045592e-09	8.177228066221696
ENSG00000182986	2.6768891289045592e-09	8.494001719769324
ENSG00000172965	2.6768891289045592e-09	8.602505943316586
ENSG00000260177	2.70241048499771e-09	2.9854044300207994
ENSG00000104381	2.728169148139824e-09	7.801094055524791
ENSG00000261114	2.728169148139824e-09	8.41208350325754
ENSG00000260300	2.7804070059274834e-09	4.134988508731701
ENSG00000143303	2.7804070059274834e-09	8.763652716721351
ENSG00000196967	2.7804070059274834e-09	7.999330124279968
ENSG00000101194	2.833620112744507e-09	8.90439481529419
ENSG00000199933	2.8605979091842934e-09	4.155605880016876
ENSG00000228643	2.8605979091842934e-09	5.179348277473712
ENSG00000178607	2.8605979091842934e-09	8.934384424038425
ENSG00000273175	2.8605979091842934e-09	5.312910946853416
ENSG00000235119	2.8605979091842934e-09	3.248876209674402
ENSG00000107518	2.8605979091842934e-09	4.911641607153875
ENSG00000135776	2.8878261863196453e-09	8.709731324418545
ENSG00000116117	2.8878261863196453e-09	7.535173481423967
ENSG00000234891	2.9153072077360064e-09	2.3139683226842136
ENSG00000243829	2.943043256882992e-09	6.646824720037046
ENSG00000135318	2.943043256882992e-09	6.7630288641252525
ENSG00000173627	2.943043256882992e-09	2.4417609728164944
ENSG00000152518	2.943043256883023e-09	8.918124261436798
ENSG00000203863	2.943043256883023e-09	3.3492742213484763
ENSG00000204410	2.9710366372431944e-09	7.982598577773057
ENSG00000018699	2.9992896725023213e-09	8.556714632314595
ENSG00000253766	3.0278047067208293e-09	2.4215846799731597
ENSG00000166046	3.0278047067208293e-09	8.66120631835975
ENSG00000142676	3.0278047067208293e-09	8.930319383388017
ENSG00000140521	3.056584104506918e-09	8.828155435204096
ENSG00000233266	3.085630251190991e-09	4.990072753238433
ENSG00000151012	3.1149455530012347e-09	8.606033052043234
ENSG00000155111	3.1149455530012347e-09	8.423026751195048
ENSG00000261827	3.1149455530012347e-09	7.851076687860324
ENSG00000168843	3.114945553001257e-09	6.3293378998081105
ENSG00000115129	3.14453243724135e-09	8.18643401137003
ENSG00000236882	3.174393352468788e-09	6.344608960286785
ENSG00000177084	3.174393352468788e-09	8.793104393541824
ENSG00000151151	3.174393352468788e-09	8.475669301052548
ENSG00000270638	3.174393352468788e-09	4.487170958539461
ENSG00000111057	3.174393352468788e-09	6.4149968310476915
ENSG00000206559	3.2045307686753606e-09	6.594819414354846
ENSG00000117153	3.234947177468559e-09	8.77530990674881
ENSG00000204186	3.234947177468559e-09	8.806833839684433
ENSG00000213931	3.2349471774685706e-09	5.0138318059393105
ENSG00000232412	3.265645092254973e-09	4.66140958969174
ENSG00000248008	3.265645092254973e-09	8.01035284379737
ENSG00000120306	3.3278956035378042e-09	8.674680282756276
ENSG00000092841	3.327895603537828e-09	8.905929139485579
ENSG00000258001	3.359453337511689e-09	3.6615904757977353
ENSG00000010404	3.359453337511689e-09	8.905929139485579
ENSG00000157045	3.391302852810412e-09	8.776844230940199
ENSG00000197763	3.391302852810412e-09	7.591554586316197
ENSG00000141905	3.423446774635583e-09	8.780909271590605
ENSG00000079335	3.423446774635583e-09	8.297974337708604
ENSG00000153789	3.423446774635583e-09	8.105593115541303
ENSG00000172053	3.455887751118421e-09	8.90439481529419
ENSG00000226763	3.455887751118421e-09	6.761471481982966
ENSG00000130433	3.455887751118421e-09	5.907787260867699
ENSG00000210196	3.455887751118421e-09	8.863744408790124
ENSG00000228649	3.455887751118421e-09	7.787364609382183
ENSG00000214401	3.5216715763958743e-09	7.6928722821552045
ENSG00000233058	3.5216715763958743e-09	6.912967444510497
ENSG00000247934	3.521671576395912e-09	6.187496905052456
ENSG00000184007	3.5550198378546166e-09	8.897799058184765
ENSG00000240366	3.5550198378546166e-09	4.4931459194626795
ENSG00000103404	3.58867597969497e-09	8.500879927056426
ENSG00000268521	3.622642767636987e-09	5.9031072646961595
ENSG00000177189	3.691519465494593e-09	8.827159042936465
ENSG00000251417	3.726435028251025e-09	6.646440591396386
ENSG00000223704	3.726435028251025e-09	7.597908906549716
ENSG00000187735	3.726435028251025e-09	8.869343773631922
ENSG00000252213	3.761672543203022e-09	2.4235157883759353
ENSG00000116691	3.761672543203022e-09	8.650290038853838
ENSG00000068745	3.761672543203022e-09	8.83528912423728
ENSG00000149218	3.761672543203022e-09	8.452275449417737
ENSG00000188266	3.761672543203022e-09	8.004523531926194
ENSG00000137310	3.761672543203022e-09	8.712799972801323
ENSG00000214189	3.761672543203022e-09	4.554785042274641
ENSG00000169976	3.797234898707776e-09	8.873408814282326
ENSG00000115159	3.797234898707776e-09	8.766183433180368
ENSG00000116903	3.8331250082739175e-09	8.721926446369764
ENSG00000225342	3.8331250082739175e-09	6.5815066029485
ENSG00000169891	3.8331250082739175e-09	8.53519005819715
ENSG00000120875	3.833125008273958e-09	8.806295907760672
ENSG00000151422	3.833125008273958e-09	8.773775582557422
ENSG00000142937	3.869345810773672e-09	8.934384424038425
ENSG00000121073	3.869345810773672e-09	8.905929139485579
ENSG00000137720	3.869345810773672e-09	8.772779190289793
ENSG00000105429	3.90590027065628e-09	8.83682344842867
ENSG00000172794	3.942791378163664e-09	7.947547871637564
ENSG00000088538	3.980022149547363e-09	8.482265058161971
ENSG00000117410	3.980022149547391e-09	8.873408814282326
ENSG00000232648	3.980022149547391e-09	5.0278731104061345
ENSG00000229956	4.017595627287908e-09	6.441226667575788
ENSG00000168071	4.0175956272879225e-09	8.889668976883954
ENSG00000008735	4.0175956272879225e-09	6.515327024890664
ENSG00000136878	4.0175956272879225e-09	8.806833839684433
ENSG00000101444	4.055514880315003e-09	8.886600328501174
ENSG00000235673	4.055514880315003e-09	4.995287778326493
ENSG00000116761	4.0937830042303725e-09	8.401167223751626
ENSG00000108984	4.0937830042303725e-09	8.448748340691091
ENSG00000125818	4.171378381840665e-09	8.814963920985246
ENSG00000107201	4.171378381840695e-09	8.760584068338574
ENSG00000166987	4.210711962126818e-09	8.849018570379888
ENSG00000196754	4.250407066941535e-09	4.016132988121563
ENSG00000271334	4.290466928647812e-09	2.796522007705926
ENSG00000142197	4.290466928647812e-09	8.409755765396305
ENSG00000232075	4.330894807654003e-09	3.677576785913414
ENSG00000167995	4.330894807654003e-09	7.530323377928837
ENSG00000143590	4.371693992649288e-09	5.838486089414734
ENSG00000145194	4.4128678008411885e-09	8.427629723769215
ENSG00000006016	4.4128678008411885e-09	5.329550897303387
ENSG00000272979	4.4128678008411885e-09	5.275049157067422
ENSG00000088970	4.454419578194733e-09	8.699070526658716
ENSG00000117691	4.454419578194733e-09	8.851549286838905
ENSG00000250790	4.538670569483587e-09	3.1423439394477106
ENSG00000253636	4.538670569483587e-09	6.52484299091487
ENSG00000083817	4.538670569483603e-09	8.0096175104357
ENSG00000260782	4.581376621317219e-09	3.846102952778372
ENSG00000046653	4.667967154745852e-09	7.781726786262266
ENSG00000167283	4.667967154745852e-09	8.897799058184765
ENSG00000134709	4.711858653395341e-09	8.79870375838362
ENSG00000269620	4.711858653395341e-09	3.908650637497506
ENSG00000143436	4.756152368681531e-09	8.630961227869435
ENSG00000260810	4.756152368681582e-09	4.293168925394487
ENSG00000166224	4.800851885479073e-09	8.625899794951398
ENSG00000127483	4.800851885479073e-09	8.918124261436798
ENSG00000090372	4.800851885479073e-09	8.83375480004589
ENSG00000171365	4.845960819662355e-09	8.108174878313084
ENSG00000178715	4.845960819662355e-09	6.6819652662902005
ENSG00000169253	4.8914828183651126e-09	4.52781537075348
ENSG00000166401	4.983780755730884e-09	7.956923914265437
ENSG00000132646	4.983780755730884e-09	8.788042960623791
ENSG00000233834	4.983780755730884e-09	8.033398818544788
ENSG00000272750	5.03056414732069e-09	7.37439743301385
ENSG00000159346	5.03056414732069e-09	8.89373401753436
ENSG00000189419	5.0777755098171834e-09	5.9095435483062255
ENSG00000243660	5.0777755098171834e-09	7.538355603813643
ENSG00000106785	5.125418650613894e-09	8.759049744147184
ENSG00000227477	5.12541865061393e-09	5.0756803579695715
ENSG00000139133	5.173497409963935e-09	8.01920244434801
ENSG00000238063	5.173497409963953e-09	5.259276035790965
ENSG00000240616	5.2220156612543e-09	7.109369366192815
ENSG00000205730	5.2220156612543e-09	6.513215676280075
ENSG00000120802	5.320386300535115e-09	8.854080003297923
ENSG00000223750	5.4713372197605315e-09	3.58166055002617
ENSG00000101190	5.4713372197605315e-09	8.202032735030008
ENSG00000249961	5.57428164603353e-09	3.691845643178493
ENSG00000238105	5.57428164603353e-09	8.768714149639386
ENSG00000237292	5.574281646033569e-09	4.215911284160816
ENSG00000132196	5.626459343134834e-09	8.488146873181446
ENSG00000196236	5.626459343134834e-09	8.523656375187581
ENSG00000228413	5.626459343134874e-09	4.74315504536956
ENSG00000273008	5.626459343134874e-09	6.546125534492172
ENSG00000215283	5.679112930052215e-09	4.94386832401388
ENSG00000179943	5.679112930052215e-09	8.469611475866886
ENSG00000272195	5.679112930052215e-09	6.868753822084339
ENSG00000108774	5.679112930052215e-09	8.532324388412155
ENSG00000174606	5.732246627092408e-09	8.819028961635654
ENSG00000145476	5.732246627092408e-09	8.67061524210587
ENSG00000143549	5.785864690863015e-09	8.909994180135985
ENSG00000156802	5.785864690863056e-09	8.68073810794194
ENSG00000033627	5.785864690863056e-09	8.82309400228606
ENSG00000140682	5.785864690863056e-09	5.7643567667223286
ENSG00000100097	5.785864690863056e-09	8.909994180135985
ENSG00000149806	5.83997141457415e-09	8.909994180135985
ENSG00000072401	5.8945711283426e-09	8.522122050996192
ENSG00000234215	5.894571128342663e-09	1.982747651957886
ENSG00000247853	5.949668199499352e-09	6.758660114417322
ENSG00000214016	5.949668199499352e-09	4.340765456949674
[truncated: 3,436 more rows]
