# Supplementary material for: Machine learning predicts treatment sensitivity in multiple myeloma based on molecular and clinical information coupled with drug response
Source: PLoS One. 2021 Jul 28;16(7):e0254596. doi: 10.1371/journal.pone.0254596 (PMC8318243; doi:10.1371/journal.pone.0254596)
Supplement: S1 File — (ZIP) [file pone.0254596.s004.zip › Supplementary Material 1/19q13/selected_genes_experiment_2.csv]

gene	pvalue	entropy
ENSG00000248991	3.31844737931344e-35	6.873647424750995
ENSG00000228031	3.887383678351552e-34	5.661094494315718
ENSG00000188004	4.424522811505565e-34	6.031346199894161
ENSG00000178982	4.676723203712678e-34	8.909994180135985
ENSG00000119280	4.85274010684573e-34	8.107584443241025
ENSG00000225579	6.055901905988587e-34	7.194152800077638
ENSG00000125827	1.0520959184175018e-33	8.843419205538092
ENSG00000247746	1.3857042711347024e-33	7.321275031540762
ENSG00000105372	4.5867826088105453e-32	8.942514505339238
ENSG00000063177	5.893435836305474e-32	8.930319383388017
ENSG00000117461	6.350781945120135e-31	8.65788218823089
ENSG00000255815	6.694917913059999e-31	5.597730355777199
ENSG00000111752	9.512882871766833e-31	7.870920699546416
ENSG00000168264	1.2373315076485593e-30	8.896264733993377
ENSG00000075073	1.6657999481835922e-30	6.975938667274068
ENSG00000155886	3.4035514760950836e-30	5.197458683112125
ENSG00000175197	4.81636010369185e-30	8.71686501345173
ENSG00000170677	5.437556976543755e-30	7.018132317954145
ENSG00000272668	1.5313151816939187e-29	6.017180107407746
ENSG00000104852	3.368767366325674e-29	8.930319383388017
ENSG00000243284	1.018247479624313e-28	5.164762786304069
ENSG00000173218	1.2267292832087655e-28	7.101350337775016
ENSG00000185905	2.1416081961045203e-28	8.889668976883954
ENSG00000165801	2.710741435591897e-28	8.735655892512373
ENSG00000131773	1.3044393825304098e-27	6.710746809178089
ENSG00000122787	1.7877852939518463e-27	7.560571694496357
ENSG00000002586	1.848012429611992e-27	8.240512913117735
ENSG00000179520	3.462409958731637e-27	5.0810037916908355
ENSG00000115268	4.891855128814853e-27	8.938449464688832
ENSG00000198353	9.896785467748983e-27	5.175576925097705
ENSG00000131386	1.7796573034573083e-26	6.238367409127994
ENSG00000142541	1.9940910655949694e-26	8.942514505339238
ENSG00000164181	2.84920602578519e-26	8.772779190289793
ENSG00000165169	3.8743284512153615e-26	8.728522203479189
ENSG00000172365	5.524741583378736e-26	3.5623753237058375
ENSG00000104611	5.798181835059592e-26	6.792117661267295
ENSG00000249184	6.810241156590341e-26	6.563528349291898
ENSG00000251249	7.62105337902147e-26	4.635923584913592
ENSG00000105173	9.540680012924021e-26	8.69500548600831
ENSG00000197183	1.1379034384489904e-25	8.577577767490387
ENSG00000140474	1.989880469843361e-25	8.922189302087205
ENSG00000148303	2.447271169254808e-25	8.942514505339238
ENSG00000105146	2.5263388408750263e-25	6.83169317735139
ENSG00000114423	5.941567783671988e-25	8.566916969730558
ENSG00000188959	7.645612947987073e-25	5.363051484109958
ENSG00000272899	8.1423888027094525e-25	7.867243115370289
ENSG00000184083	1.04702440891149e-24	8.29726597277853
ENSG00000154358	1.283823807520946e-24	8.770706934174642
ENSG00000117308	1.324689007610913e-24	8.329503847804103
ENSG00000253982	1.3884156974675078e-24	7.646877992555425
ENSG00000070081	1.7555702619327982e-24	8.922189302087205
ENSG00000144591	1.9280460230959827e-24	8.888134652692564
ENSG00000131188	2.398546559454798e-24	8.388684074462853
ENSG00000167658	2.5928107391626572e-24	8.942514505339238
ENSG00000099624	2.802654430133881e-24	8.857148651680701
ENSG00000208028	4.900203123516648e-24	7.554856867764399
ENSG00000256733	6.472486925333028e-24	4.537595474271895
ENSG00000159556	6.573192822222914e-24	8.095976667595439
ENSG00000152422	7.322947258846086e-24	8.723460770561154
ENSG00000246090	7.909772677140893e-24	8.068317885478864
ENSG00000171759	8.15733955963551e-24	6.772781319462016
ENSG00000174444	1.198208067781473e-23	8.942514505339238
ENSG00000143624	3.1862848257747595e-23	8.897799058184765
ENSG00000219665	3.941636572482291e-23	8.305933986003103
ENSG00000257698	5.844723660348595e-23	8.180631667930452
ENSG00000105855	6.024177396820274e-23	7.705293524685622
ENSG00000162004	9.053758944309505e-23	8.366451135415334
ENSG00000105373	9.053758944309505e-23	8.930319383388017
ENSG00000129757	9.615715623736761e-23	7.930329439519655
ENSG00000156384	1.1176255484633325e-22	8.250936729852775
ENSG00000160691	1.186848828155897e-22	8.914059220786392
ENSG00000255760	1.20480783622104e-22	5.984737541360671
ENSG00000233927	1.3998739237557005e-22	8.930319383388017
ENSG00000165102	1.5316010856722995e-22	8.712799972801323
ENSG00000214870	1.5316010856722995e-22	7.150353988339105
ENSG00000204060	2.225928452302972e-22	4.644427597520741
ENSG00000114391	2.3278493205788723e-22	8.934384424038425
ENSG00000131943	2.911011867220668e-22	8.724995094752542
ENSG00000236552	3.0895699639513517e-22	8.733125176053356
ENSG00000172456	3.4798474753336715e-22	7.95040473818548
ENSG00000259514	4.75206059884739e-22	6.702440438558825
ENSG00000162929	4.822978602250368e-22	7.9190072028181735
ENSG00000227097	5.271029235176133e-22	8.863744408790124
ENSG00000167614	7.2955990435896315e-22	7.033589232228572
ENSG00000105193	9.100066801281702e-22	8.938449464688832
ENSG00000271133	9.234977283725329e-22	7.627332493629834
ENSG00000108107	9.510765250581086e-22	8.930319383388017
ENSG00000223891	1.1016818348269348e-21	8.431694764419621
ENSG00000147003	1.257277105802658e-21	5.474629838592335
ENSG00000134698	1.257277105802658e-21	8.709731324418545
ENSG00000165171	1.3332329592318894e-21	6.269503947918725
ENSG00000086619	1.7866994340695817e-21	8.873408814282326
ENSG00000163673	1.7866994340696197e-21	4.290387272414127
ENSG00000076662	1.950385596511858e-21	8.934384424038425
ENSG00000121797	2.037708468598504e-21	8.305113603901665
ENSG00000226833	2.098061966127888e-21	4.858782865345616
ENSG00000111445	2.191924158176232e-21	8.473879495115076
ENSG00000176399	2.9330544921862058e-21	6.640829914120546
ENSG00000153179	3.200323332772352e-21	8.610636024617401
ENSG00000173207	3.24715332390648e-21	8.579112091681777
ENSG00000182742	4.036658462805866e-21	7.121735777131623
ENSG00000229766	4.339908293768156e-21	6.055116702616909
ENSG00000230131	4.598647931223115e-21	6.103222243532738
ENSG00000243926	4.6656823855400975e-21	5.648283686960059
ENSG00000105640	4.8726414639379765e-21	8.938449464688832
ENSG00000166268	4.9436263390001015e-21	6.679659285056847
ENSG00000130255	6.694672536587222e-21	8.934384424038425
ENSG00000228933	6.990477453998943e-21	5.300233261304191
ENSG00000156427	7.091924311287928e-21	5.767348748289274
ENSG00000242021	7.957701711463407e-21	5.345560241159131
ENSG00000235670	7.957701711463407e-21	4.033632977165036
ENSG00000168159	9.731538261121552e-21	8.880004571391751
ENSG00000105202	1.0759895773954954e-20	8.897799058184765
ENSG00000103253	1.1726406343736412e-20	8.467204266425759
ENSG00000180447	1.241796352339212e-20	7.437121164352098
ENSG00000130159	1.2962966846858534e-20	8.770248473830774
ENSG00000143578	1.2962966846858534e-20	8.532324388412155
ENSG00000125841	1.4328376404486643e-20	8.22401576949132
ENSG00000141441	1.5389850123371868e-20	8.242159590007262
ENSG00000171425	1.6063691312914283e-20	8.696539810199699
ENSG00000143195	1.906351788580098e-20	6.066557849567458
ENSG00000229638	2.8390192901468825e-20	8.498269739017514
ENSG00000177628	3.1353961375453025e-20	8.849018570379888
ENSG00000164587	3.5117181230044695e-20	8.938449464688832
ENSG00000105894	3.6640725763878225e-20	7.233630518876089
ENSG00000234719	4.929851072113155e-20	7.826947619749025
ENSG00000137818	5.070900552322511e-20	8.942514505339238
ENSG00000205664	5.518435917477957e-20	7.956248430453608
ENSG00000181524	5.518435917477957e-20	8.273872121143718
ENSG00000204219	5.756632927805375e-20	6.829813575880921
ENSG00000204628	5.838269445755823e-20	8.938449464688832
ENSG00000241741	6.176421857773245e-20	6.720538960827999
ENSG00000269533	6.352689323253962e-20	4.137254340593363
ENSG00000182054	7.10889326630056e-20	8.909994180135985
ENSG00000058404	8.066380367602851e-20	7.043400238621849
ENSG00000260521	8.180339403812743e-20	6.01197762223293
ENSG00000179456	8.180339403812743e-20	8.570982010380964
ENSG00000255086	8.413054518878527e-20	3.5198120113041513
ENSG00000120280	1.052628000582066e-19	8.701063311193971
ENSG00000127946	1.1131839520984708e-19	8.4444803214429
ENSG00000071205	1.3535316106208796e-19	7.0925408939625
ENSG00000214612	1.5132103342996988e-19	5.972575633991095
ENSG00000179899	1.6681153661265484e-19	5.1937717982598555
ENSG00000107816	1.8386792197928314e-19	8.578115699414148
ENSG00000173208	1.998520194262026e-19	8.699608458582475
ENSG00000125462	1.9985201942620687e-19	7.77861709474833
ENSG00000128165	2.0547945649603723e-19	8.801234474842639
ENSG00000117411	2.233186733096719e-19	8.741255257354169
ENSG00000115649	2.2643720954596547e-19	8.83682344842867
ENSG00000094631	2.63715059188542e-19	8.849018570379888
ENSG00000179820	2.6739063957818706e-19	8.591897648705055
ENSG00000245008	2.711168515815197e-19	6.547236567302637
ENSG00000137154	2.787239358338737e-19	8.942514505339238
ENSG00000185950	2.945766286135147e-19	7.695982498008124
ENSG00000130312	3.1131998061381484e-19	8.82309400228606
ENSG00000144040	3.290034013985892e-19	8.624823931103876
ENSG00000233585	3.623697834126194e-19	5.478314853123788
ENSG00000099326	3.623697834126194e-19	8.885603936233545
ENSG00000260719	3.6740175960502914e-19	8.373840306194602
ENSG00000221983	3.990769693058329e-19	8.934384424038425
ENSG00000163362	4.216781958439991e-19	7.777731621463949
ENSG00000264920	4.394550453442537e-19	7.440983226404718
ENSG00000232995	4.838662657528457e-19	7.087826626880854
ENSG00000114631	5.182765420118475e-19	7.96188179772241
ENSG00000183023	5.254433773021935e-19	8.46733624115395
ENSG00000102271	5.327081430488755e-19	4.171011608596375
ENSG00000261400	5.400721609930387e-19	3.388163895218507
ENSG00000234444	5.627732109963115e-19	8.45820976758551
ENSG00000136942	5.864168308700276e-19	8.938449464688832
ENSG00000012061	5.864168308700276e-19	8.83682344842867
ENSG00000162244	6.027219129845592e-19	8.938449464688832
ENSG00000251405	6.280231238892719e-19	7.0603760854207565
ENSG00000008513	6.280231238892719e-19	8.745320298004575
ENSG00000102158	6.633974120855205e-19	8.909994180135985
ENSG00000171792	6.725443285643285e-19	8.586704241058829
ENSG00000180573	7.5034949001478805e-19	8.885603936233545
ENSG00000081913	7.817651438782952e-19	7.615609226264703
ENSG00000232533	7.925231536118543e-19	6.850044567470262
ENSG00000268362	8.034274355797541e-19	6.381725055386353
ENSG00000089692	8.144799539394901e-19	7.985826840369175
ENSG00000100266	8.256826988843061e-19	8.605036659775605
ENSG00000155792	8.961687448950181e-19	8.853083611030295
ENSG00000149295	9.33609315131863e-19	5.650973468322001
ENSG00000254343	9.464297636179507e-19	8.27873057546397
ENSG00000118705	9.464297636179507e-19	8.942514505339238
ENSG00000111666	9.72594804058174e-19	8.6812760398657
ENSG00000251535	9.72594804058174e-19	2.9019413512996874
ENSG00000170417	9.859440877885254e-19	8.251474661776536
ENSG00000113272	9.859440877885254e-19	8.695005486008307
ENSG00000178741	9.994743934806931e-19	8.897799058184765
ENSG00000078061	1.0131881452874063e-18	8.8322204758545
ENSG00000213885	1.027087799404615e-18	6.345572995775155
ENSG00000184381	1.0554548020829424e-18	8.794638717733214
ENSG00000080947	1.08459570796131e-18	7.556653684576638
ENSG00000243276	1.0994628676361121e-18	7.043350176307069
ENSG00000139352	1.0994628676361121e-18	6.694532863945762
ENSG00000038002	1.1609719712844966e-18	8.871874490090939
ENSG00000169184	1.242658114437873e-18	8.09245264763522
ENSG00000198937	1.2943690789152148e-18	8.651824363045227
ENSG00000116852	1.3853189320257365e-18	8.832758407778263
ENSG00000127920	1.3853189320257662e-18	7.482494311053834
ENSG00000142279	1.4042525654968276e-18	5.580604505043297
ENSG00000130810	1.4042525654968276e-18	7.62513639497002
ENSG00000261418	1.4825777597317007e-18	8.538920145521578
ENSG00000223949	1.6524032805825649e-18	4.703758152031401
ENSG00000247735	1.67493925991133e-18	5.5742764976865775
ENSG00000146147	1.7443850708153915e-18	6.554787357753981
ENSG00000182050	1.8166741884203387e-18	7.0781268339099315
ENSG00000273002	1.9176818533362225e-18	6.977835248749805
ENSG00000254615	2.02423419674955e-18	8.598899363010048
ENSG00000149972	2.0796828670931384e-18	8.819028961635654
ENSG00000145592	2.546230723537075e-18	8.942514505339238
ENSG00000134490	2.5807749805358876e-18	8.220568132344566
ENSG00000173171	2.7605633055224633e-18	8.50386910385931
ENSG00000090581	2.8743176912498086e-18	8.810360948411079
ENSG00000116977	2.9132552607604426e-18	8.754984703496778
ENSG00000120093	3.1158966158088953e-18	7.290806840242693
ENSG00000244436	3.200797061433303e-18	2.8166290742201134
ENSG00000135253	3.3775116393652494e-18	8.508930536777346
ENSG00000137876	3.469448688620005e-18	8.909994180135985
ENSG00000230852	3.469448688620005e-18	2.1611461677669253
ENSG00000160293	3.516339833693262e-18	8.157625272769916
ENSG00000058056	3.516339833693262e-18	8.490598118060568
ENSG00000080839	3.8111230414262986e-18	8.58724217298259
ENSG00000182185	3.914707846030216e-18	7.48357391429574
ENSG00000141736	4.021072596339415e-18	7.9690721102282325
ENSG00000140451	4.075320386514528e-18	8.759049744147184
ENSG00000228323	4.7219008177616575e-18	5.938870161526688
ENSG00000166816	4.981321218366007e-18	8.316056851839173
ENSG00000157680	4.981321218366078e-18	8.39835405711493
ENSG00000172216	5.254808831520623e-18	8.754984703496778
ENSG00000260625	5.254808831520623e-18	6.268921556990631
ENSG00000207954	5.469607358378539e-18	5.806213984507328
ENSG00000163040	5.5431161675380465e-18	5.686390473808337
ENSG00000104219	5.925551385625552e-18	8.804303123225415
ENSG00000242071	6.418993402638097e-18	8.328251973790392
ENSG00000170889	6.418993402638097e-18	8.938449464688832
ENSG00000260990	6.592325748883116e-18	5.462518115783059
ENSG00000196562	6.770278911939351e-18	8.900329774643783
ENSG00000147100	6.9529744462505e-18	5.3050705306996955
ENSG00000040199	7.333094694946144e-18	8.795635110000843
ENSG00000157625	7.631584870094492e-18	8.71686501345173
ENSG00000151287	7.631584870094492e-18	7.718193491615555
ENSG00000230516	1.063347263585232e-17	3.1639267115046525
ENSG00000117242	1.063347263585232e-17	7.956286553204954
ENSG00000172955	1.063347263585232e-17	6.243465748682496
ENSG00000053371	1.1064254676214092e-17	8.490139657716702
ENSG00000170899	1.1360969888307928e-17	8.36997824414198
ENSG00000165891	1.1665539410679058e-17	8.293711895620289
ENSG00000239815	1.1665539410679306e-17	6.166035104932926
ENSG00000111859	1.19781683630575e-17	8.885603936233545
ENSG00000261739	1.2628451580821522e-17	8.692933229893157
ENSG00000198960	1.3490504178737809e-17	8.528797279685511
ENSG00000236204	1.3669761106476515e-17	6.461664613859706
ENSG00000232346	1.3851369408500326e-17	7.356345695233084
ENSG00000213442	1.4035359517965015e-17	8.528797279685511
ENSG00000078177	1.479576039145578e-17	8.839354164887686
ENSG00000214717	1.479576039145578e-17	8.629426903678045
ENSG00000186153	1.5392620092186093e-17	8.456085008322061
ENSG00000264349	1.7559057750126786e-17	4.705785237781047
ENSG00000233762	1.8265818590755687e-17	7.928218725126382
ENSG00000233016	2.224331907207783e-17	8.758511812223421
ENSG00000177917	2.2834493386333487e-17	8.674680282756276
ENSG00000120519	2.4702663153838266e-17	8.609895114095856
ENSG00000057468	2.6031122596051872e-17	6.458092410635872
ENSG00000143499	2.6721554261588457e-17	8.703928980978965
ENSG00000188818	2.7073517736475613e-17	8.34724583144882
ENSG00000125459	2.7073517736475613e-17	8.746854622195965
ENSG00000152402	2.890315137967269e-17	7.684462524341959
ENSG00000188825	3.045428280113671e-17	7.030407445365669
ENSG00000145050	3.16712869079452e-17	8.922189302087205
ENSG00000173221	3.16712869079452e-17	8.918124261436798
ENSG00000188419	3.16712869079452e-17	8.63349194432845
ENSG00000253986	3.208752654889605e-17	5.0381271833364485
ENSG00000177731	3.470078696443826e-17	8.908459855944596
ENSG00000165195	3.470078696443826e-17	8.737190216703763
ENSG00000158555	3.851440285687377e-17	8.383622641544818
ENSG00000198521	3.901928816781235e-17	6.932863261482985
ENSG00000197016	3.9530704899370685e-17	6.8371597638482156
ENSG00000173406	4.1104982239963553e-17	6.104901808914309
ENSG00000072195	4.5022963727788424e-17	6.592756681666983
ENSG00000226926	4.5022963727788424e-17	4.424647460098187
ENSG00000221890	5.0605977058743924e-17	4.108511552592725
ENSG00000188846	5.1266998051138495e-17	8.938449464688832
ENSG00000179057	5.399737049148257e-17	6.119792351606318
ENSG00000175505	5.4702087461099013e-17	7.376607459658662
ENSG00000121858	5.613886193922584e-17	8.814963920985246
ENSG00000170906	5.687115139355636e-17	8.793104393541824
ENSG00000000460	5.687115139355716e-17	8.005014537861532
ENSG00000130340	5.836412552371473e-17	8.508930536777344
ENSG00000245954	6.729368925421453e-17	7.631996437062605
ENSG00000082512	6.90563174051434e-17	8.617769713650585
ENSG00000230207	6.99546386139545e-17	7.166208479016959
ENSG00000149273	7.086448948467327e-17	8.942514505339238
ENSG00000173581	7.086448948467327e-17	8.50926549010332
ENSG00000257027	7.959667026287511e-17	7.904149389679744
ENSG00000165689	7.959667026287511e-17	8.840888489079076
ENSG00000162913	8.063015125952282e-17	6.364426012840825
ENSG00000260027	8.71149755810936e-17	7.019409644445144
ENSG00000109046	9.172137846481228e-17	8.869343773631922
ENSG00000006756	9.291003392807403e-17	6.349427625861506
ENSG00000189233	9.411388625568111e-17	8.819028961635654
ENSG00000258920	9.656795015508004e-17	7.923837231871294
ENSG00000112531	1.0166703038404573e-16	8.849018570379888
ENSG00000247982	1.0298275997594046e-16	8.152634843721474
ENSG00000182220	1.0431528725786295e-16	8.855614327489313
ENSG00000173153	1.0703158327146643e-16	8.82309400228606
ENSG00000151208	1.156061539395035e-16	8.5261870916466
ENSG00000203761	1.2485774857612981e-16	7.936867116320905
ENSG00000144589	1.2646914251097209e-16	8.69247476954929
ENSG00000231969	1.2810105051617278e-16	4.036690974097926
ENSG00000146350	1.3142744178549147e-16	7.907623995258091
ENSG00000140367	1.3142744178549334e-16	8.865278732981514
ENSG00000218175	1.3483902055016044e-16	8.413159367105063
ENSG00000205138	1.3657742515647447e-16	8.47947885995687
ENSG00000166562	1.4012083374264152e-16	8.922189302087205
ENSG00000258178	1.4012083374264152e-16	4.249543856324591
ENSG00000136643	1.5325188844134267e-16	8.771244866098403
ENSG00000267169	1.5325188844134267e-16	7.54496394895771
ENSG00000172568	1.5522425893544481e-16	6.39419130824479
ENSG00000140750	1.5722166758048722e-16	8.51813648192568
ENSG00000144713	1.5722166758048722e-16	8.942514505339238
ENSG00000118473	1.5924442770391043e-16	5.610480643966941
ENSG00000126249	1.6546800844301953e-16	8.094524903750369
ENSG00000150967	1.6759538571737326e-16	8.847484246188499
ENSG00000131725	1.6759538571737326e-16	8.625361863027637
ENSG00000176928	1.7193140849692778e-16	7.5894004658858645
ENSG00000231327	1.7193140849693022e-16	6.040779135868674
ENSG00000116147	1.7637805785726894e-16	5.415020755317466
ENSG00000123144	1.8093811551303597e-16	8.857148651680701
ENSG00000205078	1.879970975044543e-16	7.634309794526883
ENSG00000177283	1.879970975044543e-16	5.295318825585265
ENSG00000101997	1.9040992871220642e-16	8.54252672582812
ENSG00000154479	1.9040992871220642e-16	6.264402859368837
ENSG00000260144	1.9285330215123988e-16	6.001088443612944
ENSG00000198890	2.029399105072724e-16	8.231025951506615
ENSG00000175395	2.055418059012131e-16	8.27566192708119
ENSG00000124222	2.135465381660648e-16	8.877473854932733
ENSG00000124444	2.135465381660648e-16	8.408300912784812
ENSG00000261786	2.1628251462957473e-16	8.730056527670579
ENSG00000107745	2.1628251462957782e-16	8.688409728898884
ENSG00000273382	2.1628251462957782e-16	6.233714688069335
ENSG00000143603	2.1905306189003613e-16	8.89219969334297
ENSG00000105426	2.2185861050417853e-16	7.354807044081327
ENSG00000178922	2.246995963107168e-16	8.646683458547297
ENSG00000270036	2.3642681669809346e-16	4.3876606746958835
ENSG00000047346	2.3945171542458773e-16	8.926254342737613
ENSG00000081760	2.3945171542458773e-16	8.679203783750548
ENSG00000160055	2.425147809229774e-16	8.235549452500887
ENSG00000133872	2.684515044663719e-16	8.922189302087205
ENSG00000102871	2.684515044663719e-16	8.791570069350437
ENSG00000185666	2.8242730730725345e-16	3.823351358838336
ENSG00000250978	2.8968190263057227e-16	3.714978652517232
ENSG00000146066	2.8968190263057227e-16	8.813429596793856
ENSG00000234771	2.9337781380965395e-16	8.710269256342306
ENSG00000235065	2.9712022451287286e-16	7.801729959749739
ENSG00000235280	3.0090971130054483e-16	5.625650036832178
ENSG00000166348	3.0090971130054483e-16	8.394826948388285
ENSG00000255046	3.0090971130054483e-16	4.838693120167831
ENSG00000211448	3.0474685777385153e-16	7.613993394511929
ENSG00000166321	3.165501987169534e-16	7.9263494476090175
ENSG00000261231	3.2466841507579193e-16	6.038873514543531
ENSG00000159259	3.3299189493321505e-16	7.880945593081298
ENSG00000147036	3.502752253056568e-16	5.431216351222164
ENSG00000225573	3.6844262280174304e-16	7.17865073188914
ENSG00000137309	3.6844262280174304e-16	8.854080003297923
ENSG00000164346	3.826750507114472e-16	8.89219969334297
ENSG00000166896	3.875386260611833e-16	8.155245031760385
ENSG00000124795	3.875386260611833e-16	8.219001262561708
ENSG00000133640	4.076099821641276e-16	3.8185265754502353
ENSG00000134339	4.180266562636597e-16	4.3889603552295995
ENSG00000198056	4.287057543281235e-16	8.380436063304025
ENSG00000144354	4.3414574158498174e-16	5.542032278613869
ENSG00000176732	4.3414574158498174e-16	6.117321466165169
ENSG00000166441	4.565947405780261e-16	8.934384424038425
ENSG00000052126	4.801876095847352e-16	7.266041954803327
ENSG00000260219	4.862712216674593e-16	6.641474090111341
ENSG00000229278	4.924308232329162e-16	3.792789776679785
ENSG00000269890	4.924308232329162e-16	6.420759431171238
ENSG00000221413	5.049817470956016e-16	2.109670771345786
ENSG00000086598	5.244018061439054e-16	8.922189302087205
ENSG00000124143	5.584177314181317e-16	5.012794629128706
ENSG00000259026	5.584177314181317e-16	4.532955335254744
ENSG00000131127	6.021180410154258e-16	8.190013623244976
ENSG00000213096	6.097222309521895e-16	7.933867789621849
ENSG00000271344	6.174210940012918e-16	7.0156627707073635
ENSG00000158458	6.174210940012918e-16	8.41369729902882
ENSG00000152409	7.450889122648068e-16	8.896264733993377
ENSG00000139219	7.931751936519312e-16	4.669587466118707
ENSG00000136928	7.931751936519312e-16	4.109126333685177
ENSG00000213862	8.338361374948849e-16	6.679115775973209
ENSG00000144671	8.443183295868364e-16	4.6087245123428815
ENSG00000101868	8.656739630877923e-16	8.600433687201438
ENSG00000186056	8.87561927612188e-16	8.437629082587394
ENSG00000164620	9.099952919956345e-16	8.493005327501695
ENSG00000169239	9.099952919956474e-16	8.239279539825315
ENSG00000136758	9.214206692853736e-16	8.897799058184765
ENSG00000105063	9.56552082041694e-16	8.875939530741345
ENSG00000214711	9.565520820417077e-16	6.23865139686619
ENSG00000104738	9.685534612644929e-16	8.734121568320983
ENSG00000172362	1.0054553356244327e-15	3.4340936465955805
ENSG00000119906	1.0054553356244327e-15	8.742789581545559
ENSG00000118197	1.0180613046691511e-15	8.745320298004575
ENSG00000267193	1.0700620201567815e-15	3.6885972167562002
ENSG00000181798	1.0700620201567967e-15	7.181387653023144
ENSG00000124198	1.0834660609807588e-15	8.908459855944596
ENSG00000139644	1.0970355886453404e-15	8.930319383388017
ENSG00000101577	1.0970355886453404e-15	8.550118875205172
ENSG00000232070	1.1246791781910251e-15	5.242385117469233
ENSG00000088298	1.1968280265683037e-15	8.869343773631922
ENSG00000206561	1.1968280265683037e-15	8.27566192708119
ENSG00000110002	1.2269483730270187e-15	8.75245398703776
ENSG00000197647	1.2422875206726806e-15	8.014640820602388
ENSG00000223722	1.2894481406533788e-15	4.990936337448765
ENSG00000230979	1.3218644809419409e-15	7.0365915512344674
ENSG00000136383	1.3218644809419409e-15	7.869177819597368
ENSG00000140563	1.3383725595393993e-15	8.880004571391751
ENSG00000111602	1.3550838125085436e-15	8.793104393541824
ENSG00000222375	1.4240102662091358e-15	5.1381563780324795
ENSG00000179299	1.4779620837450117e-15	7.366762165566583
ENSG00000175886	1.5339275610822179e-15	6.561347763879877
ENSG00000236772	1.5339275610822179e-15	4.413336364996737
ENSG00000169021	1.5919806866252978e-15	8.82309400228606
ENSG00000068308	1.5919806866253205e-15	8.858145043948328
ENSG00000187824	1.5919806866253205e-15	8.397022711521327
ENSG00000156042	1.6118088218040597e-15	8.130572337680267
ENSG00000262468	1.6118088218040597e-15	7.997795800088579
ENSG00000144460	1.7146593027503885e-15	6.288375088218565
ENSG00000148484	1.7359924456531786e-15	8.817494637444264
ENSG00000134986	1.7359924456531786e-15	7.942274656884666
ENSG00000091428	1.846645060119846e-15	8.807830231952062
ENSG00000120256	1.9401471865932303e-15	8.321197756337103
ENSG00000198380	1.988632626559689e-15	8.89373401753436
ENSG00000163754	2.0383117778580934e-15	8.865278732981514
ENSG00000052850	2.0636080103508037e-15	4.717002571777744
ENSG00000148343	2.089213574431945e-15	8.83682344842867
ENSG00000188153	2.1151321947720505e-15	8.127623075991037
ENSG00000180098	2.1151321947720505e-15	8.537465292910085
ENSG00000124785	2.1151321947720505e-15	7.2286477257806645
ENSG00000176371	2.1151321947720505e-15	8.443686907773056
ENSG00000162878	2.1413676401710853e-15	4.994988758218994
ENSG00000100994	2.277432305377471e-15	8.889668976883954
ENSG00000104936	2.334212946226144e-15	8.474337955458944
ENSG00000065320	2.4519916173673786e-15	4.357483117765501
ENSG00000026103	2.5441505786705927e-15	7.7676654959857
ENSG00000184258	2.575622288589636e-15	4.137796919166389
ENSG00000149346	2.607477564007053e-15	7.249578774474993
ENSG00000174132	2.6397210075794032e-15	8.873408814282326
ENSG00000153250	2.7388271926547344e-15	8.88153889558314
ENSG00000185686	2.772670431678027e-15	7.521157585415083
ENSG00000172687	2.841597875707808e-15	6.351757800061153
ENSG00000104921	2.876692015525626e-15	8.080598391696629
ENSG00000105341	2.912213154813574e-15	8.710269256342306
ENSG00000230067	3.0213900217616147e-15	4.815161988601616
ENSG00000136631	3.058670915391711e-15	8.723460770561154
ENSG00000167196	3.134597679242192e-15	8.71686501345173
ENSG00000171469	3.2123808883867213e-15	8.742789581545557
ENSG00000143870	3.25198258085563e-15	8.914059220786392
ENSG00000166428	3.373696412908397e-15	7.855868711047282
ENSG00000170209	3.415256668713036e-15	7.98320751356641
ENSG00000102316	3.542987753423222e-15	8.880004571391751
ENSG00000186468	3.5429877534232726e-15	8.905929139485579
ENSG00000143653	3.675423096451106e-15	8.391890274733699
ENSG00000094804	3.766410747495524e-15	8.65688579596326
ENSG00000204396	3.812733189106144e-15	8.723460770561154
ENSG00000138172	3.907068382276615e-15	7.975832723184095
ENSG00000181544	3.9550945983487036e-15	7.314084383508162
ENSG00000171735	4.153084393579185e-15	8.485078224798666
ENSG00000254650	4.2040883451727e-15	5.64960596523234
ENSG00000149548	4.255709296262566e-15	7.2886563985095485
ENSG00000171189	4.5788095065837835e-15	5.72221198005044
ENSG00000160062	4.634960060474574e-15	7.699843603735398
ENSG00000160570	4.749303956929975e-15	8.827159042936465
ENSG00000215301	4.926049151719158e-15	8.938449464688832
ENSG00000253483	5.2351310441970226e-15	5.566160175984143
ENSG00000166946	5.631324470142747e-15	8.901864098835173
ENSG00000259959	5.631324470142747e-15	8.300255149581414
ENSG00000249348	5.769841627102503e-15	7.691692868846618
ENSG00000170989	5.769841627102503e-15	6.754635795088149
ENSG00000100373	5.840353405025381e-15	3.997073890220126
ENSG00000183386	5.9117138608711644e-15	6.658216002245251
ENSG00000174748	5.9839330477646045e-15	8.938449464688832
ENSG00000083845	5.9839330477646045e-15	8.942514505339238
ENSG00000258422	6.0570211359411006e-15	4.484496991480254
ENSG00000166025	6.1309884140871035e-15	6.738390194551201
ENSG00000156313	6.205845290696014e-15	8.29785640785059
ENSG00000101888	6.205845290696014e-15	8.567913361998185
ENSG00000104979	6.281602295438498e-15	8.844953529729482
ENSG00000126217	6.3582700805491496e-15	7.628915053930618
ENSG00000204262	6.3582700805491496e-15	7.882492840834107
ENSG00000008283	6.3582700805491496e-15	8.843419205538092
ENSG00000047230	6.4358594222274755e-15	8.400170831483997
ENSG00000242247	6.514381222056145e-15	8.884069612042156
ENSG00000224858	6.593846508433796e-15	5.615433040428088
ENSG00000160783	6.7556522972234325e-15	8.384907061149999
ENSG00000156976	6.838015503639367e-15	8.938449464688832
ENSG00000169116	7.091085382067322e-15	8.918124261436798
ENSG00000166200	7.533520270902314e-15	8.875939530741345
ENSG00000198342	7.625215800222624e-15	7.457598299889149
ENSG00000197565	7.811917057207127e-15	7.9380535636249
ENSG00000149823	7.906948862545024e-15	8.884069612042156
ENSG00000114270	8.003119089856999e-15	8.32871043413426
ENSG00000205771	8.003119089857113e-15	6.6209305650936106
ENSG00000121406	8.198928645418256e-15	8.244878904667111
ENSG00000115286	8.604809815687175e-15	8.774313514481182
ENSG00000102054	8.709333588750463e-15	8.885603936233545
ENSG00000231193	8.922146560135698e-15	4.841109216086109
ENSG00000095002	9.030465358633337e-15	8.623827538836249
ENSG00000204131	9.030465358633337e-15	6.274179095878037
ENSG00000196154	9.476842695488714e-15	8.74611371167442
ENSG00000246334	9.476842695488848e-15	7.807217307420171
ENSG00000181163	9.591790053687998e-15	8.942514505339238
ENSG00000147251	9.708110246025572e-15	8.751916055113998
ENSG00000144026	9.708110246025572e-15	8.648755714662448
ENSG00000269988	1.0065470088100363e-14	5.107323754761411
ENSG00000150873	1.0065470088100363e-14	3.3065529896664483
ENSG00000179085	1.0187444817628206e-14	8.703135567309122
ENSG00000271192	1.04357775096548e-14	5.5443281655025345
ENSG00000011021	1.1082989371816431e-14	8.592303605900623
ENSG00000158714	1.1911977319556714e-14	6.508813266883505
ENSG00000123989	1.2201648629819317e-14	8.926254342737613
ENSG00000175806	1.2498253886960299e-14	8.39403353471844
ENSG00000118162	1.2649207618310928e-14	8.327458560120549
ENSG00000258847	1.2956521088730133e-14	3.900038795975414
ENSG00000187741	1.2956521088730318e-14	8.550118875205172
ENSG00000232940	1.3112923066617542e-14	6.291542942417721
ENSG00000213293	1.3431324932227949e-14	3.7843367469473654
ENSG00000250148	1.3593368532297675e-14	2.426449890866395
ENSG00000139641	1.4261015838508533e-14	8.897799058184765
ENSG00000203666	1.4261015838508533e-14	8.408838844708571
ENSG00000064787	1.443291028700071e-14	8.154406148937651
ENSG00000147400	1.5141124844269743e-14	8.676214606947665
ENSG00000224738	1.5141124844269743e-14	4.856359148695391
ENSG00000107864	1.5323458786950748e-14	8.58724217298259
ENSG00000169857	1.5694636505469206e-14	8.749923270578742
ENSG00000259560	1.5694636505469206e-14	5.655919359968973
ENSG00000164258	1.5883530984241916e-14	8.729060135402948
ENSG00000119979	1.5883530984241916e-14	8.63349194432845
ENSG00000167186	1.607466349610092e-14	8.298597318372135
ENSG00000163249	1.6268060124607574e-14	8.630961227869435
ENSG00000133195	1.6268060124607574e-14	8.711062670012149
ENSG00000109685	1.6463747252107917e-14	8.865278732981514
ENSG00000268061	1.6661751563094116e-14	7.5599778147055
ENSG00000267166	1.74774850981506e-14	7.011322258631974
ENSG00000144036	1.74774850981506e-14	8.381917884347116
ENSG00000149256	1.7687486408988934e-14	7.983639311176075
ENSG00000269696	1.7687486408988934e-14	4.28825729728776
ENSG00000040341	1.833250922950093e-14	8.72445716282878
ENSG00000074054	1.8552620559970155e-14	8.820563285827042
ENSG00000260359	1.900067770011342e-14	8.825624718745077
ENSG00000213513	1.9228684336868535e-14	4.1097138139527924
ENSG00000100206	1.9692808425874052e-14	6.277162198925384
ENSG00000008226	2.0167957318538818e-14	8.600971619125199
ENSG00000260401	2.0409746314574126e-14	7.300170795015839
ENSG00000187151	2.0901917120583315e-14	4.671987868648404
ENSG00000206077	2.2449604501362114e-14	7.860973843876537
ENSG00000159403	2.32652144247683e-14	8.688947660822645
ENSG00000246089	2.32652144247683e-14	7.954364772539289
ENSG00000262089	2.4398220204322605e-14	5.715211069383504
ENSG00000166483	2.4689854217531422e-14	8.475413819306466
ENSG00000185567	2.498491909325773e-14	5.075324360985977
ENSG00000228748	2.5283454524898366e-14	4.974145832837398
ENSG00000236841	2.5585500657093815e-14	3.5925502187667537
ENSG00000254966	2.5585500657093815e-14	5.023238237856939
ENSG00000224545	2.7149829114917914e-14	2.9221989487114484
ENSG00000049769	2.7149829114917914e-14	7.956947992146606
ENSG00000107104	2.846875117905181e-14	8.905929139485579
ENSG00000160791	2.846875117905181e-14	7.209630121659521
ENSG00000184925	2.915166281065825e-14	7.667047478724873
ENSG00000237212	2.985069305354786e-14	5.3739286438362175
ENSG00000162373	3.056621594495856e-14	6.585378114120443
ENSG00000116497	3.093028134663446e-14	8.865278732981514
ENSG00000271420	3.1298614048114716e-14	2.5288634542281656
ENSG00000260660	3.204827864294033e-14	6.405544404165562
ENSG00000260618	3.2815609920958233e-14	8.418961710544641
ENSG00000088881	3.2815609920958467e-14	6.31371923851497
ENSG00000188971	3.320602811170685e-14	8.634029876252212
ENSG00000256287	3.360101718446273e-14	3.291731836818682
ENSG00000120805	3.360101718446273e-14	8.857148651680701
ENSG00000269243	3.481393887428147e-14	7.277347420896258
ENSG00000105649	3.481393887428147e-14	7.630820808551583
ENSG00000136149	3.481393887428147e-14	7.9068971296067225
ENSG00000242712	3.5646388437116554e-14	5.233924037349685
ENSG00000257221	3.693192253957089e-14	7.863821012940237
ENSG00000227986	3.871717758400639e-14	5.727373116136425
ENSG00000115977	3.917659989657097e-14	8.235752431098671
ENSG00000189143	3.964138640022327e-14	5.635366857854173
ENSG00000172379	3.964138640022327e-14	8.414919401116308
ENSG00000049768	4.058729899242834e-14	5.025185666952292
ENSG00000089220	4.1555416374241426e-14	8.918124261436798
ENSG00000259495	4.204796152699179e-14	6.510695788783799
ENSG00000138814	4.254625091783956e-14	8.824090394553687
ENSG00000248544	4.305035040953283e-14	6.300638996390157
ENSG00000170832	4.3560326606606726e-14	8.51452990161914
ENSG00000129474	4.3560326606607036e-14	6.5664148547393255
ENSG00000142409	4.3560326606607036e-14	8.661488768537428
ENSG00000165168	4.407624686359116e-14	8.888134652692564
ENSG00000215595	4.407624686359116e-14	6.234694615597162
ENSG00000255516	4.459817929328873e-14	3.3198967388528806
ENSG00000171443	4.512619277515801e-14	8.45401275220691
ENSG00000143882	4.5126192775158325e-14	8.091121302041616
ENSG00000100678	4.620074229740846e-14	7.349064304415659
ENSG00000137478	4.6747420006640145e-14	8.889668976883954
ENSG00000180660	4.7859941488504244e-14	6.811960718052195
ENSG00000240298	4.842593176316678e-14	5.676535745018168
ENSG00000248319	4.899850743545627e-14	2.9129208936039563
ENSG00000227630	5.01637171205375e-14	2.8711814949025856
ENSG00000108828	5.135618335750667e-14	8.788042960623791
ENSG00000165912	5.319736341465418e-14	8.045744415945492
ENSG00000237316	5.382540625307161e-14	2.4447531783698015
ENSG00000230565	5.446074367844426e-14	6.841570602872394
ENSG00000234160	5.510345897674578e-14	7.367203894430823
ENSG00000166341	5.641136101589659e-14	8.194158135475275
ENSG00000155970	5.843068452408791e-14	5.385835866070606
ENSG00000118816	5.981624126431714e-14	8.926254342737613
ENSG00000068784	6.05210920972872e-14	8.667008661799331
ENSG00000101849	6.123411365986057e-14	8.768714149639386
ENSG00000218426	6.19553990531148e-14	8.33837483962646
ENSG00000174514	6.26850424199243e-14	6.97062985981589
ENSG00000221968	6.342313895639354e-14	8.657882188230888
ENSG00000268584	6.416978492341926e-14	6.45203243885779
ENSG00000241324	6.416978492341926e-14	6.80869115671115
ENSG00000204852	6.492507765837458e-14	8.70466989150051
ENSG00000111276	6.492507765837458e-14	8.871874490090939
ENSG00000167992	6.646199823493382e-14	7.210595002417285
ENSG00000135473	6.724382624058487e-14	8.885603936233545
ENSG00000132704	6.724382624058487e-14	8.884069612042156
ENSG00000164741	6.803470136652187e-14	8.171945057524997
ENSG00000135324	6.803470136652187e-14	3.147573976529621
ENSG00000118985	6.883472651220205e-14	8.930319383388017
ENSG00000109705	6.883472651220205e-14	6.510350307672641
ENSG00000126267	7.046264421953302e-14	8.880004571391751
ENSG00000151640	7.046264421953302e-14	5.462798225790417
ENSG00000226086	7.046264421953302e-14	5.386039329218085
ENSG00000204666	7.383293657576599e-14	5.08182672805096
ENSG00000107959	7.46999911863729e-14	8.847484246188499
ENSG00000151229	7.46999911863729e-14	8.452019967671653
ENSG00000073150	7.557706146082146e-14	6.1636531744459075
ENSG00000153048	7.557706146082146e-14	8.497273346749886
ENSG00000272156	7.646426110678666e-14	5.678851834982814
ENSG00000272129	7.918779244750468e-14	6.163395402875943
ENSG00000174255	8.105626918876676e-14	3.889932063139116
ENSG00000273301	8.296810219119615e-14	6.219038404332715
ENSG00000140297	8.296810219119615e-14	6.044765020001465
ENSG00000196668	8.394058534334822e-14	7.366027254787486
ENSG00000176978	8.394058534334822e-14	8.934384424038425
ENSG00000205683	8.394058534334822e-14	7.469274120804191
ENSG00000224616	8.591931310223527e-14	6.204555878189289
ENSG00000105339	9.001542092926873e-14	8.930319383388017
ENSG00000104765	9.213491384035743e-14	8.804303123225415
ENSG00000212978	9.321299385210295e-14	8.155448010358167
ENSG00000101443	9.321299385210295e-14	5.753732566098684
ENSG00000261435	9.321299385210295e-14	5.029049612815364
ENSG00000130779	9.430348075422594e-14	8.859679368139718
ENSG00000219626	9.765079372840172e-14	7.738984501612999
ENSG00000126768	9.87923269750786e-14	8.734659500244746
ENSG00000126733	9.87923269750786e-14	3.791002609837563
ENSG00000159840	1.011149143394937e-13	8.589234957517846
ENSG00000143768	1.022962666474401e-13	6.789929396407995
ENSG00000229901	1.022962666474401e-13	1.6884595376130909
ENSG00000115966	1.0349119292480694e-13	8.832758407778263
ENSG00000100316	1.046998464319076e-13	8.942514505339238
ENSG00000110080	1.0469984643190834e-13	7.647660251905519
ENSG00000142408	1.0840972852740471e-13	3.7479088022628804
ENSG00000110700	1.0967485781030365e-13	8.930319383388017
ENSG00000236854	1.0967485781030365e-13	3.605830076138119
ENSG00000174989	1.1095450647845461e-13	8.804303123225415
ENSG00000079616	1.1224883826578955e-13	8.808368163875823
ENSG00000184863	1.1355801871880777e-13	8.922189302087205
ENSG00000186272	1.1355801871880777e-13	8.289805798129668
ENSG00000205339	1.175763351400434e-13	8.909994180135985
ENSG00000236206	1.189466026651102e-13	4.225384749551403
ENSG00000250493	1.217344274057036e-13	5.905378227341386
ENSG00000185483	1.217344274057036e-13	5.702354316914492
ENSG00000115875	1.231523402609621e-13	8.918124261436798
ENSG00000078725	1.2750425610161864e-13	4.217364669971203
ENSG00000239183	1.2898823646060425e-13	5.958919647896083
ENSG00000255121	1.3048920079923795e-13	7.245245328517086
ENSG00000115266	1.320073400962673e-13	7.958023855994127
ENSG00000184939	1.3354284743832636e-13	8.519591334537175
ENSG00000198856	1.3666674928061503e-13	8.88153889558314
ENSG00000116668	1.382555407000574e-13	8.722464378293527
ENSG00000095752	1.398624940497994e-13	6.0704930591671244
ENSG00000162607	1.4148781330294558e-13	8.783439988049624
ENSG00000232453	1.4148781330294558e-13	6.522744287567033
ENSG00000115758	1.44794376678353e-13	8.934384424038425
ENSG00000105676	1.498971959368213e-13	8.749385338654982
ENSG00000134779	1.516371216733412e-13	8.65481353984811
ENSG00000123570	1.5517676995256867e-13	6.921759757243686
ENSG00000140374	1.5517676995256978e-13	8.856610719756938
ENSG00000130811	1.569769402565688e-13	8.878470247200362
ENSG00000152582	1.569769402565688e-13	8.760584068338574
ENSG00000273388	1.58797643954428e-13	3.964580404157918
ENSG00000170540	1.58797643954428e-13	8.796173041924604
ENSG00000259420	1.58797643954428e-13	3.589704623688378
ENSG00000123975	1.662904325170901e-13	8.69247476954929
ENSG00000008853	1.701661308697552e-13	8.641622025629264
ENSG00000137070	1.74130624302629e-13	8.595372254283403
ENSG00000172661	1.761467918422615e-13	8.614701065267807
ENSG00000188613	1.7818591083211549e-13	8.159480505417106
ENSG00000198081	1.7818591083211549e-13	8.558786888429745
ENSG00000124357	1.7818591083211549e-13	8.851549286838905
ENSG00000176208	1.823340325858477e-13	8.269807080493313
ENSG00000127184	1.8444355713282257e-13	8.909994180135985
ENSG00000134109	1.8444355713282257e-13	8.930319383388017
ENSG00000203930	1.865770767571283e-13	3.7102667334029023
ENSG00000047365	1.909171765795993e-13	8.660412904689908
ENSG00000125755	1.90917176579602e-13	8.897799058184765
ENSG00000140464	1.90917176579602e-13	8.849018570379888
ENSG00000256917	1.9312430182920728e-13	5.239920255489666
ENSG00000184164	1.9312430182920728e-13	8.900329774643783
ENSG00000063660	1.9535651232253837e-13	7.366551141841069
ENSG00000213930	1.998973123072049e-13	8.749923270578742
ENSG00000134138	1.998973123072049e-13	6.949392193527137
ENSG00000101057	2.0690375325755797e-13	8.701601243117732
ENSG00000187098	2.0929246479571263e-13	7.7809425113562725
ENSG00000162836	2.0929246479571263e-13	8.661409296957535
ENSG00000224032	2.1415152365280112e-13	8.784974312241012
ENSG00000086730	2.294039680322921e-13	8.794638717733214
ENSG00000207146	2.3204784269493347e-13	3.8923805140729164
ENSG00000232519	2.347216706444744e-13	4.367684853548794
ENSG00000198088	2.347216706444744e-13	8.329248366058021
ENSG00000180592	2.543056181443558e-13	4.991495402360018
ENSG00000147475	2.5723138145446073e-13	8.76311478479759
ENSG00000233217	2.6019023198050237e-13	4.048837306818763
ENSG00000147536	2.631825371972897e-13	7.383178467833368
ENSG00000130244	2.6620866858369264e-13	8.614163133344046
ENSG00000143514	2.692690016654195e-13	8.78597070450864
ENSG00000213609	2.723639160582039e-13	6.486614824876841
ENSG00000112812	2.786590279524114e-13	8.77224125836603
ENSG00000186187	2.8186000553062623e-13	7.521481263785565
ENSG00000106993	2.8186000553062623e-13	8.664019484996446
ENSG00000142765	2.8837078607965366e-13	8.889668976883954
ENSG00000110092	2.8837078607965774e-13	8.78750502870003
ENSG00000149679	2.95029360525545e-13	8.38590345341763
ENSG00000204673	2.9841509699535665e-13	8.759049744147184
ENSG00000102265	3.018390227246659e-13	8.845949921997109
ENSG00000242615	3.0530156070723184e-13	5.406997467178598
ENSG00000166411	3.0530156070723184e-13	8.782443595781995
ENSG00000215086	3.123441884365189e-13	4.693206727343205
ENSG00000248300	3.159251473474088e-13	2.3342983507918955
ENSG00000256594	3.269119188863318e-13	8.223274858969774
ENSG00000259331	3.3065697876792997e-13	1.947506895109911
ENSG00000162755	3.3444420448698493e-13	7.87549670368899
ENSG00000147853	3.344442044869873e-13	8.865278732981514
ENSG00000074695	3.3827406220702575e-13	8.930319383388017
ENSG00000241469	3.3827406220702817e-13	2.7783494879518065
ENSG00000272717	3.421470231468582e-13	6.08400684712747
ENSG00000255438	3.421470231468582e-13	6.3315979696658315
ENSG00000183955	3.460635636342652e-13	8.736193824436134
ENSG00000223725	3.460635636342652e-13	5.413359656861875
ENSG00000187446	3.5402931443404063e-13	8.849018570379888
ENSG00000070886	3.5402931443404063e-13	5.786162644809032
ENSG00000229727	3.5807950343813536e-13	5.341214242687699
ENSG00000214274	3.621752294846524e-13	7.7115311864876555
ENSG00000168556	3.621752294846524e-13	8.451816989073869
ENSG00000132640	3.6631699527170994e-13	8.871874490090939
ENSG00000227838	3.705053089405963e-13	3.1032140961868575
ENSG00000237991	3.705053089405963e-13	6.514004365648953
ENSG00000249948	3.705053089405963e-13	8.581492332691308
ENSG00000204361	3.747406841335407e-13	4.271582286214088
ENSG00000271086	3.7902364005200144e-13	4.615214478998648
ENSG00000229914	3.877343990220351e-13	6.5719884128983
ENSG00000233048	3.877343990220351e-13	3.4203825786721485
ENSG00000119737	3.9216326880647415e-13	7.270791243373715
ENSG00000140400	3.9216326880647834e-13	8.901864098835173
ENSG00000081721	4.011706992063486e-13	8.746854622195965
ENSG00000107187	4.0575036153266844e-13	4.803355926895875
ENSG00000150938	4.057503615326742e-13	7.743530733829344
ENSG00000243452	4.057503615326742e-13	8.688409728898884
ENSG00000078098	4.103813996836202e-13	6.025647386696753
ENSG00000169567	4.1506437950903023e-13	8.918124261436798
ENSG00000236796	4.197998729710411e-13	5.396594271661358
ENSG00000238045	4.197998729710411e-13	6.366033988382329
ENSG00000134153	4.2943071960386827e-13	8.901864098835173
ENSG00000139116	4.343272478460924e-13	8.75245398703776
ENSG00000258118	4.343272478460955e-13	2.7168494829689096
ENSG00000157216	4.3927864000045743e-13	8.839354164887686
ENSG00000169241	4.4934843658601965e-13	8.854080003297923
ENSG00000082293	4.544680676326766e-13	4.876020960106099
ENSG00000170890	4.596450159606817e-13	3.8170616966239352
ENSG00000145287	4.648799115354548e-13	8.82309400228606
ENSG00000146904	4.648799115354548e-13	5.396146674267187
ENSG00000072778	4.648799115354548e-13	8.934384424038425
ENSG00000213402	4.70173391112473e-13	8.669133421062778
ENSG00000100997	4.755260983089871e-13	8.786508636432401
ENSG00000114942	4.809386836764109e-13	8.942514505339238
ENSG00000141401	5.032010646990447e-13	8.32132126335499
ENSG00000227372	5.089230470534944e-13	8.697536202467324
ENSG00000233560	5.205595066899572e-13	5.093288522430018
ENSG00000162869	5.205595066899572e-13	8.707200607959528
ENSG00000187479	5.264753938779877e-13	8.25331139370243
ENSG00000099994	5.385060647948906e-13	6.94429759241916
ENSG00000136521	5.508067970580812e-13	8.873408814282326
ENSG00000183128	5.697773100233899e-13	4.58231994209812
ENSG00000248757	5.697773100233899e-13	3.671882693832845
ENSG00000271522	5.697773100233899e-13	3.6677764878348835
ENSG00000035403	5.893895018874499e-13	8.55372545551171
ENSG00000138674	6.028312728738977e-13	8.918124261436798
ENSG00000102886	6.235605945235065e-13	6.6528878716189155
ENSG00000106004	6.235605945235087e-13	6.767752313613698
ENSG00000102780	6.235605945235087e-13	7.504742566398063
ENSG00000267401	6.377676245981799e-13	4.903942797623442
ENSG00000116957	6.449899337530196e-13	8.62283114656862
ENSG00000248458	6.449899337530196e-13	4.745534959178351
ENSG00000234684	6.522925933498971e-13	8.005420495057102
ENSG00000160789	6.596764807563763e-13	8.922189302087205
ENSG00000237434	6.596764807563857e-13	4.305726914449823
ENSG00000247011	6.82324424990134e-13	2.695236497050258
ENSG00000143498	7.137137676199373e-13	8.27719625127258
ENSG00000106018	7.217802107820957e-13	6.633972076699683
ENSG00000170502	7.29936212759213e-13	8.735655892512373
ENSG00000137747	7.29936212759213e-13	5.674512380188359
ENSG00000260352	7.549513822852465e-13	5.06120839915772
ENSG00000174885	7.549513822852465e-13	7.539246654257898
ENSG00000251680	7.634754827837315e-13	4.202628516412316
ENSG00000069493	7.720941266700014e-13	8.466084367140239
ENSG00000135953	7.808083430125213e-13	8.672608026641125
ENSG00000140688	7.896191718599833e-13	8.847484246188499
ENSG00000147044	7.896191718599833e-13	8.682272432133328
ENSG00000157978	7.896191718599833e-13	8.882535287850768
ENSG00000105287	7.985276643559966e-13	8.922189302087205
ENSG00000170049	8.075348828550627e-13	6.446591992198196
ENSG00000137824	8.075348828550683e-13	8.853083611030295
ENSG00000120860	8.166419010395198e-13	8.6812760398657
ENSG00000139239	8.166419010395198e-13	8.161629342561723
ENSG00000268041	8.166419010395198e-13	7.653067792469281
ENSG00000272476	8.258498040378624e-13	7.305920299780343
ENSG00000144426	8.258498040378624e-13	8.510464860968733
ENSG00000218052	8.258498040378624e-13	7.9310703500412005
ENSG00000263164	8.445726629390042e-13	3.7872364020961093
ENSG00000161031	8.445726629390042e-13	5.097289592324522
ENSG00000100246	8.540898474108331e-13	8.072127444383186
ENSG00000143258	8.832780428930996e-13	8.79716943419223
ENSG00000259362	9.032789697260754e-13	4.283949772770408
ENSG00000198860	9.032789697260754e-13	8.796173041924604
ENSG00000137054	9.032789697260754e-13	8.772779190289793
ENSG00000197180	9.032789697260754e-13	6.786770295748019
ENSG00000188342	9.134456155582788e-13	8.72752581121156
ENSG00000188906	9.134456155582788e-13	8.784974312241012
ENSG00000250565	9.134456155582788e-13	8.46674580608189
ENSG00000158710	9.237246539228926e-13	8.905929139485579
ENSG00000189362	9.341173040149868e-13	8.595372254283403
ENSG00000167779	9.341173040149868e-13	5.81458802952989
ENSG00000226957	9.446247979925534e-13	2.8841499596038065
ENSG00000271147	9.552483811113805e-13	8.016671727888992
ENSG00000137877	9.768488621043683e-13	8.30365875129017
ENSG00000259436	9.768488621043683e-13	8.111446505293648
ENSG00000120798	9.878283172128618e-13	8.720727075504353
ENSG00000114023	1.0214991710810046e-12	8.788042960623791
ENSG00000213523	1.0214991710810046e-12	8.77530990674881
ENSG00000162267	1.0329713745425008e-12	6.632746275698283
ENSG00000189157	1.0445701173631852e-12	6.2077545516177395
ENSG00000131153	1.092258089790419e-12	8.002818774728492
ENSG00000154227	1.092258089790427e-12	5.1816893839676155
ENSG00000095110	1.1045103637549214e-12	8.194026160747084
ENSG00000185615	1.1045103637549214e-12	5.530047494537616
ENSG00000165006	1.1294213012715456e-12	8.778378555131589
ENSG00000237857	1.1294213012715456e-12	7.799322750308613
ENSG00000177888	1.1294213012715535e-12	8.675676675023904
ENSG00000087008	1.154883894864513e-12	8.362221574445265
ENSG00000234380	1.1678257974748683e-12	5.236069646002304
ENSG00000119403	1.1809101275273746e-12	8.615697457535436
ENSG00000269165	1.194138422784747e-12	5.833859225385551
ENSG00000198794	1.2075122372798812e-12	8.930319383388017
ENSG00000135185	1.2075122372798812e-12	8.901864098835173
ENSG00000171119	1.221033141484376e-12	5.85579751962166
ENSG00000165661	1.234702722478711e-12	8.885603936233545
ENSG00000134709	1.2485225841241775e-12	8.773572603959636
ENSG00000250519	1.276619649761091e-12	4.974755220445945
ENSG00000116990	1.276619649761091e-12	7.455893878218222
ENSG00000270110	1.2909001469505946e-12	5.561018145552469
ENSG00000226779	1.3053375115434946e-12	4.190679820618234
ENSG00000262703	1.3053375115434946e-12	3.759491872741026
ENSG00000233912	1.3346896224097772e-12	8.133385504316964
ENSG00000135116	1.3346896224097772e-12	5.9560804133611835
ENSG00000155254	1.3496078032261186e-12	8.294447228981959
ENSG00000179588	1.364689720902499e-12	8.303323797964191
ENSG00000267868	1.364689720902499e-12	3.428528087270797
ENSG00000269946	1.379937138355646e-12	4.8989717998558
ENSG00000132824	1.3799371383556657e-12	8.869343773631922
ENSG00000225721	1.3799371383556657e-12	4.032322234208879
ENSG00000104205	1.3799371383556657e-12	8.43115683249586
ENSG00000094975	1.4109356174430326e-12	8.88153889558314
ENSG00000055070	1.4109356174430425e-12	8.74179318927793
ENSG00000136810	1.4266902986724783e-12	8.901864098835173
ENSG00000176894	1.4426177192589478e-12	6.225953351562795
ENSG00000131187	1.4426177192589478e-12	8.049395031690029
ENSG00000183617	1.4749982294731137e-12	8.754984703496778
ENSG00000128000	1.4749982294731137e-12	8.799700150651248
ENSG00000175279	1.5080922470182726e-12	7.1197236358938
ENSG00000239268	1.5419151905832962e-12	4.474363992229479
ENSG00000182319	1.5591049170243618e-12	7.0123869373850924
ENSG00000013016	1.576482805237673e-12	8.649214175006314
ENSG00000177337	1.5940508754626498e-12	5.248069787941176
ENSG00000173295	1.611811169189851e-12	7.453821286576296
ENSG00000171241	1.6297657493795332e-12	8.472142192325903
ENSG00000228205	1.6479167006826886e-12	7.335293626329683
ENSG00000068394	1.6848161650278703e-12	8.560321212621133
ENSG00000159788	1.6848161650278703e-12	8.26139454901482
ENSG00000226851	1.6848161650278703e-12	6.084031918076853
ENSG00000157873	1.7035689578448601e-12	8.855614327489313
ENSG00000008086	1.820466957892958e-12	8.031194587701446
ENSG00000132688	1.820466957892958e-12	7.966391559543896
ENSG00000214226	1.8407012105583493e-12	7.772973724297922
ENSG00000100626	1.8407012105583493e-12	4.774177563345952
ENSG00000267768	1.8407012105583493e-12	2.9089086016177825
ENSG00000196659	1.861156262534512e-12	8.073123836650817
ENSG00000251192	1.881834476823175e-12	7.8449166598726965
ENSG00000104626	1.9238699684634988e-12	8.413900277626608
ENSG00000069275	1.9238699684634988e-12	8.855614327489313
ENSG00000222020	1.9452320967019168e-12	7.328132968864904
ENSG00000157870	1.9452320967019168e-12	8.392040750183185
ENSG00000184984	1.9668270895421647e-12	5.963741215948905
ENSG00000135913	1.9886574364167774e-12	8.4555470763983
ENSG00000168807	1.9886574364167774e-12	8.322529101930705
ENSG00000143761	1.9886574364167774e-12	8.938449464688832
ENSG00000233220	2.0107256528271694e-12	5.1056598374480355
ENSG00000130055	2.0107256528271694e-12	4.810209894550157
ENSG00000165548	2.0555858882107293e-12	8.37816082859109
ENSG00000214097	2.0555858882107293e-12	5.066532092686646
ENSG00000267373	2.0555858882107293e-12	4.192846256717102
ENSG00000137767	2.0783830709483797e-12	8.67974171567431
ENSG00000155660	2.0783830709483947e-12	8.934384424038425
ENSG00000242265	2.101428451298292e-12	6.002236248908908
ENSG00000213262	2.1247246791661955e-12	8.071386533861642
ENSG00000132780	2.1482744321696532e-12	8.875939530741345
ENSG00000179195	2.1720804159216124e-12	8.889668976883954
ENSG00000257543	2.2204720398198285e-12	5.928069661748612
ENSG00000142327	2.2450632337596076e-12	8.857148651680701
ENSG00000053501	2.2699217666218405e-12	8.718399337643119
ENSG00000249167	2.346130047247475e-12	3.5740894147522764
ENSG00000267623	2.3720867343053416e-12	5.0170734881434855
ENSG00000114698	2.398325310614496e-12	6.005464541053145
ENSG00000119969	2.4516601694697323e-12	8.328048995192608
ENSG00000102007	2.4516601694697323e-12	8.877473854932733
ENSG00000223797	2.4516601694697323e-12	7.569274721280254
ENSG00000205143	2.4787625498434683e-12	5.152036736944174
ENSG00000101052	2.4787625498434683e-12	8.52452926043732
ENSG00000170915	2.533852696185413e-12	6.97013290907183
ENSG00000135677	2.533852696185413e-12	8.873408814282326
ENSG00000155366	2.5618467526559826e-12	8.397154686249518
ENSG00000156535	2.5618467526559826e-12	6.9155608068695
ENSG00000233379	2.5901443796655452e-12	5.098901138688607
ENSG00000250220	2.618748804973354e-12	5.795797690881243
ENSG00000223802	2.6476632899486436e-12	3.591868836200863
ENSG00000101400	2.6476632899486714e-12	8.428961069362819
ENSG00000238061	2.6476632899486714e-12	6.057367356085789
ENSG00000158089	2.7970031538680243e-12	5.9981771399793855
ENSG00000130751	2.8278484113149618e-12	7.355197706207211
ENSG00000142039	2.8590275282751053e-12	8.725533026676304
ENSG00000204682	2.8590275282751053e-12	3.7239489504782597
ENSG00000178852	2.8905440476086764e-12	8.344053676048151
ENSG00000169071	2.9224015489915354e-12	8.470169365347472
ENSG00000187243	3.020056302310896e-12	4.2083982969502385
ENSG00000118308	3.0533142781337666e-12	8.89373401753436
ENSG00000225156	3.0533142781337666e-12	3.8007307062930753
ENSG00000235269	3.0869316998439386e-12	3.3645075296299174
ENSG00000252612	3.0869316998439608e-12	5.062556786477057
ENSG00000134318	3.0869316998439608e-12	8.765645501256607
ENSG00000226200	3.120912375998455e-12	8.237489733887845
ENSG00000144567	3.120912375998455e-12	8.86780944944053
ENSG00000253051	3.120912375998477e-12	5.288343101500342
ENSG00000123901	3.120912375998477e-12	6.575565168844013
ENSG00000246095	3.1552601546679104e-12	6.355282484753144
ENSG00000147324	3.1552601546679104e-12	7.428063343570574
ENSG00000251417	3.189978923837282e-12	6.669426957073063
ENSG00000137575	3.2250726118109642e-12	8.840888489079076
ENSG00000145626	3.296400661441754e-12	3.6463816558706927
ENSG00000130669	3.296400661441754e-12	8.411625042913673
ENSG00000011243	3.296400661441754e-12	8.828693367127855
ENSG00000147485	3.296400661441754e-12	7.264260912974009
ENSG00000166913	3.3326430850034574e-12	8.905929139485579
ENSG00000106571	3.3326430850034574e-12	7.220727706302938
ENSG00000249258	3.3326430850034574e-12	2.7206732068146553
ENSG00000164122	3.3692765520168574e-12	6.004931337118269
ENSG00000101310	3.4437332036907508e-12	8.889668976883954
ENSG00000101945	3.4437332036907508e-12	8.115714524541838
ENSG00000143554	3.4437332036907508e-12	8.750919662846371
ENSG00000249734	3.481564789515382e-12	3.1658658101623005
ENSG00000268592	3.481564789515382e-12	4.431866735960097
ENSG00000180182	3.5198042219915478e-12	8.789039352891418
ENSG00000197279	3.558455811188196e-12	8.178021479891541
ENSG00000146094	3.558455811188196e-12	8.909994180135985
ENSG00000147408	3.558455811188196e-12	8.877473854932733
ENSG00000160752	3.558455811188196e-12	8.776844230940199
ENSG00000177600	3.597523911768764e-12	8.938449464688832
ENSG00000140876	3.597523911768777e-12	5.9472533981762865
ENSG00000156222	3.758050107389702e-12	3.538449883590977
ENSG00000102057	3.799267677473517e-12	7.547533123694849
ENSG00000069329	3.799267677473517e-12	8.843419205538092
ENSG00000259562	3.7992676774735436e-12	7.503745838603658
ENSG00000076258	3.9686210112575055e-12	7.997087435158505
ENSG00000109466	4.012103871282625e-12	8.546053834554764
ENSG00000089280	4.056054219476871e-12	8.922189302087205
ENSG00000163931	4.1004769821276156e-12	8.901864098835173
ENSG00000143815	4.145377136341058e-12	8.803765191301657
ENSG00000225938	4.145377136341058e-12	2.765814801540887
ENSG00000226029	4.145377136341088e-12	6.32393981553681
ENSG00000128408	4.190759710554541e-12	5.850939210582829
ENSG00000261438	4.236629785053842e-12	3.4541394751413095
ENSG00000049319	4.329853018438277e-12	5.305316888404873
ENSG00000164967	4.377216601867629e-12	8.682069453535544
ENSG00000107863	4.377216601867675e-12	8.82462832647745
ENSG00000012174	4.425088535742732e-12	8.684344688248478
ENSG00000272016	4.425088535742732e-12	6.694989115046027
ENSG00000270681	4.473474167535296e-12	7.161611871541398
ENSG00000163482	4.473474167535296e-12	8.719933661834508
ENSG00000136021	4.473474167535296e-12	8.918124261436798
ENSG00000173166	4.571808190625625e-12	7.796925465413319
ENSG00000100092	4.571808190625625e-12	8.39249921052705
ENSG00000165804	4.571808190625674e-12	8.252517980032588
ENSG00000125743	4.6217675544008305e-12	8.869343773631922
ENSG00000150477	4.6217675544008305e-12	8.063053473963045
ENSG00000110492	4.621767554400896e-12	8.874405206549955
ENSG00000003096	4.621767554400896e-12	4.591710021339054
ENSG00000163817	4.723298842322114e-12	5.216285963294242
ENSG00000242732	4.723298842322114e-12	7.928298532233053
ENSG00000225806	4.827018023294174e-12	6.106544435020471
ENSG00000166484	4.879712472651594e-12	8.44335195444708
ENSG00000076685	4.8797124726516284e-12	8.699070526658716
ENSG00000144895	4.8797124726516284e-12	8.89373401753436
ENSG00000198108	4.932971292636027e-12	8.72018914358059
ENSG00000257241	4.98680040694509e-12	3.252736985251165
ENSG00000112218	5.0412058001320186e-12	8.115564049092352
ENSG00000100221	5.0412058001320186e-12	8.825624718745077
ENSG00000143862	5.0412058001320186e-12	8.661947228881296
ENSG00000132846	5.096193518216403e-12	8.609639632349772
ENSG00000101412	5.096193518216439e-12	8.56131760488876
ENSG00000153446	5.1517696693015675e-12	3.752671553066185
ENSG00000115841	5.1517696693015675e-12	8.372508960600998
ENSG00000244038	5.2079404241971824e-12	8.926254342737613
ENSG00000260063	5.26471201704857e-12	6.237513440175272
ENSG00000197992	5.380082973697161e-12	4.4714680419769754
ENSG00000105698	5.380082973697199e-12	8.873408814282326
ENSG00000248866	5.438695128212503e-12	7.757190522761456
ENSG00000185100	5.438695128212503e-12	6.855458758404429
ENSG00000123684	5.557805259804204e-12	8.429622508304472
ENSG00000162409	5.741284433451877e-12	3.328245582540118
ENSG00000101439	5.803754874293868e-12	8.896264733993377
ENSG00000234498	5.866892120900891e-12	6.316337386097296
ENSG00000137337	5.866892120900975e-12	8.805299515493045
ENSG00000183943	5.9307031474388165e-12	8.421033966659792
ENSG00000188559	5.995194999456287e-12	8.603502335584217
ENSG00000116584	5.995194999456287e-12	8.926254342737613
ENSG00000146263	6.126249723330381e-12	8.545647877359196
ENSG00000231419	6.192827049659899e-12	3.5514720885444166
ENSG00000103707	6.26011411187785e-12	8.573512726839981
ENSG00000268218	6.396847173004121e-12	7.587862621743114
ENSG00000165215	6.466308226613355e-12	5.911424759023917
ENSG00000095585	6.536509127033241e-12	8.810898880334841
ENSG00000143443	6.536509127033241e-12	8.289259398495606
ENSG00000164619	6.607457595237243e-12	6.711374725012574
ENSG00000103160	6.679161431042566e-12	8.634823289922055
ENSG00000167797	6.7516285138971334e-12	8.885603936233545
ENSG00000125652	6.7516285138971334e-12	8.843419205538092
ENSG00000234174	6.7516285138971334e-12	4.637617657171303
ENSG00000213755	6.824866803673949e-12	4.520721005565205
ENSG00000169189	6.898884341472895e-12	8.696539810199697
ENSG00000234361	6.898884341472895e-12	2.333148215597841
ENSG00000141682	7.2029106834048296e-12	8.627354647562893
ENSG00000148824	7.2029106834048296e-12	8.090794816425941
ENSG00000095059	7.280947977889683e-12	8.83528912423728
ENSG00000115159	7.280947977889683e-12	8.758053351879557
ENSG00000197256	7.359814518669365e-12	8.5427822075742
ENSG00000232648	7.359814518669365e-12	5.071822978052828
ENSG00000236830	7.359814518669365e-12	4.343835862492917
ENSG00000224596	7.43951893855467e-12	3.998950536213799
ENSG00000158716	7.60147638741167e-12	8.43655321873987
ENSG00000137310	7.60147638741167e-12	8.659416512422277
ENSG00000103174	7.60147638741167e-12	8.465749413814262
ENSG00000151117	7.601476387411779e-12	7.809097739257288
ENSG00000004838	7.683747125165209e-12	6.919570242324072
ENSG00000249353	7.683747125165209e-12	7.792006040234471
ENSG00000256757	7.935835546675432e-12	4.264030657151367
ENSG00000116857	8.021654336475927e-12	8.819028961635654
ENSG00000273230	8.108383307939753e-12	7.622704772120948
ENSG00000187123	8.108383307939753e-12	5.362734342815506
ENSG00000088833	8.284609717601146e-12	8.839354164887686
ENSG00000083067	8.284609717601146e-12	6.725415495877769
ENSG00000253390	8.284609717601146e-12	6.118261575038926
ENSG00000241852	8.464591586059546e-12	7.623484140920615
ENSG00000147454	8.464591586059546e-12	8.702139175041493
ENSG00000225855	8.556015248661826e-12	8.261676999192499
ENSG00000118181	8.556015248661826e-12	8.934384424038425
ENSG00000156738	8.556015248661826e-12	7.861993084251421
ENSG00000158828	8.64840729235712e-12	8.474337955458944
ENSG00000106948	8.74177776475874e-12	8.844953529729482
ENSG00000231084	8.83613681546374e-12	6.945992514821873
ENSG00000124116	8.83613681546374e-12	3.7967830445793918
ENSG00000268798	8.836136815463804e-12	6.281403224466283
ENSG00000167487	8.931494697064756e-12	8.177236533931998
ENSG00000155903	9.027861766169712e-12	8.831224083586873
ENSG00000139537	9.027861766169712e-12	7.586931656185202
ENSG00000130511	9.12524848443355e-12	8.67061524210587
ENSG00000149485	9.125248484433615e-12	8.031831948761928
ENSG00000111450	9.223665419598323e-12	8.596368646551031
ENSG00000272663	9.223665419598388e-12	5.23070597590549
ENSG00000271334	9.323123246544149e-12	2.788876928824653
ENSG00000164142	9.525204817364861e-12	7.816711279906056
ENSG00000162819	9.525204817364861e-12	8.759049744147184
ENSG00000132781	9.627850456289599e-12	8.51660215773429
ENSG00000125089	9.731580779268054e-12	8.72445716282878
ENSG00000136828	9.836407012990122e-12	8.806833839684433
ENSG00000272994	9.94234049780457e-12	8.477486075421615
ENSG00000131037	1.004939268884295e-11	7.0286926621638255
ENSG00000032389	1.004939268884295e-11	8.627354647562894
ENSG00000102882	1.0157575157153936e-11	8.753988311229149
ENSG00000176428	1.0266899590849391e-11	6.934129542702
ENSG00000273056	1.0377377796260319e-11	5.426533650225965
ENSG00000222222	1.0377377796260319e-11	4.099523311968381
ENSG00000136710	1.0601843345669316e-11	8.634488336596078
ENSG00000244313	1.0831068665076678e-11	8.551653199396561
ENSG00000164924	1.0947497044091046e-11	8.922189302087205
ENSG00000235052	1.106515258160426e-11	5.300329863294022
ENSG00000125691	1.1184047944818262e-11	8.938449464688832
ENSG00000124243	1.1184047944818262e-11	8.370030747290278
ENSG00000120306	1.1184047944818262e-11	8.642159957553025
ENSG00000153162	1.142560945782519e-11	8.909994180135985
ENSG00000105523	1.154830158648747e-11	4.175924506564742
ENSG00000147121	1.154830158648747e-11	8.297010491032447
ENSG00000228903	1.154830158648747e-11	8.50594135997446
ENSG00000080031	1.1672285501146357e-11	4.2668309671119955
ENSG00000156650	1.1672285501146441e-11	8.839354164887686
ENSG00000094916	1.192418210012742e-11	8.819028961635654
ENSG00000226237	1.2052121827378408e-11	7.124935091849363
ENSG00000167978	1.2052121827378408e-11	8.934384424038425
ENSG00000178761	1.2181407429141652e-11	8.861213692331107
ENSG00000257261	1.218140742914174e-11	7.844996131452591
ENSG00000213516	1.2312052769975877e-11	8.578371181160232
ENSG00000180209	1.2312052769975877e-11	5.084903670559325
ENSG00000227533	1.244407185411379e-11	4.912808034091272
ENSG00000182179	1.2577478826836408e-11	8.901864098835173
ENSG00000129353	1.2577478826836408e-11	8.706662676035766
ENSG00000237292	1.2577478826836408e-11	4.1293897846728305
ENSG00000255353	1.2848513732736162e-11	5.598824812065746
ENSG00000155761	1.2848513732736162e-11	6.574069705259079
ENSG00000180998	1.2848513732736209e-11	6.57907317475412
ENSG00000160753	1.2848513732736209e-11	8.546053834554764
ENSG00000116918	1.3125273523927801e-11	8.697536202467324
ENSG00000198393	1.3265837153315898e-11	5.758522199706078
ENSG00000205022	1.3265837153315898e-11	6.838978768840212
ENSG00000162616	1.3265837153315898e-11	8.548919504339759
ENSG00000268496	1.3265837153315898e-11	3.902679003768227
ENSG00000184575	1.3265837153315898e-11	8.896264733993377
ENSG00000140988	1.340787658359847e-11	8.938449464688832
ENSG00000130734	1.340787658359847e-11	8.533858712603545
ENSG00000122882	1.3551406986984209e-11	8.749923270578742
ENSG00000240342	1.3551406986984304e-11	8.362509601782817
ENSG00000118307	1.3696443688205688e-11	5.562139245630888
ENSG00000100360	1.3696443688205688e-11	8.696539810199697
ENSG00000117090	1.3696443688205688e-11	8.885603936233545
ENSG00000168028	1.4140747145603112e-11	8.938449464688832
ENSG00000164334	1.4291965388664333e-11	3.95127925767
ENSG00000095303	1.4444768893978047e-11	8.1927942442902
ENSG00000101940	1.4444768893978047e-11	8.76311478479759
ENSG00000144645	1.4444768893978047e-11	8.909994180135985
ENSG00000151414	1.4599173933361662e-11	8.83375480004589
ENSG00000137720	1.4755196941939836e-11	8.772779190289793
ENSG00000116871	1.491285451974545e-11	8.796631502268472
ENSG00000196172	1.491285451974545e-11	7.081706106998103
ENSG00000153291	1.5072163433333777e-11	6.992337379864897
ENSG00000123374	1.5072163433333777e-11	8.4804752522245
ENSG00000135502	1.523314061741432e-11	5.982800373147302
ENSG00000169016	1.523314061741432e-11	8.650290038853838
ENSG00000141665	1.5395803176496158e-11	5.596687922502134
ENSG00000105467	1.5395803176496158e-11	5.2048556407283275
ENSG00000166682	1.5560168386550308e-11	7.145379681794946
ENSG00000166104	1.5560168386550417e-11	5.691100666346751
ENSG00000204387	1.5894076730853304e-11	8.901864098835173
ENSG00000155592	1.6063655289533785e-11	8.11957658659446
ENSG00000196182	1.6063655289533785e-11	8.839354164887686
ENSG00000021826	1.623500735148689e-11	7.987804908980702
ENSG00000197603	1.623500735148689e-11	8.680279647598072
ENSG00000101294	1.6408151075482768e-11	8.922189302087205
ENSG00000068438	1.6583104802061762e-11	8.828693367127855
ENSG00000166295	1.6759887055313576e-11	8.859679368139718
ENSG00000232912	1.6759887055313576e-11	6.091103989605051
ENSG00000257743	1.6938516544667157e-11	5.485899282202876
ENSG00000147144	1.711901216670282e-11	8.508269097835692
ENSG00000186814	1.7301393006978012e-11	8.651824363045227
ENSG00000150625	1.7301393006978135e-11	6.397042523836667
ENSG00000232633	1.7301393006978135e-11	4.926070576067929
ENSG00000272727	1.7485678341872932e-11	3.98275657667026
ENSG00000131759	1.7671887640451674e-11	8.715330689260341
ENSG00000136731	1.7671887640451674e-11	8.905929139485579
ENSG00000230790	1.7860040566343424e-11	4.839628567340431
ENSG00000205763	1.8050156979638663e-11	7.159524563975743
ENSG00000089177	1.8050156979638663e-11	8.381838412767221
ENSG00000134982	1.8436360702625154e-11	8.784974312241012
ENSG00000155974	1.8436360702625154e-11	8.60583007344545
ENSG00000260855	1.8436360702625154e-11	4.312939882857992
ENSG00000117625	1.8632488732140442e-11	8.815960313252875
ENSG00000237840	1.8632488732140442e-11	6.532523304932451
ENSG00000101003	1.9030900455598202e-11	7.959558180185517
ENSG00000103148	1.9030900455598202e-11	8.668542985990719
ENSG00000271734	1.9233226100779442e-11	4.091599895033417
ENSG00000241644	1.9233226100779442e-11	6.4184288351797605
ENSG00000224165	1.9233226100779442e-11	6.991298367219019
ENSG00000140577	1.9437659918169694e-11	8.760046136414811
ENSG00000181418	1.9437659918169694e-11	7.4626726563686026
ENSG00000198482	1.9437659918169694e-11	8.37782029810524
ENSG00000178026	1.964422341007176e-11	7.2654423622640865
ENSG00000246523	1.985293829316107e-11	4.692511057009676
ENSG00000235663	1.985293829316107e-11	5.030843516622721
ENSG00000134508	1.985293829316107e-11	8.487071009333922
ENSG00000115468	2.027691018400164e-11	4.361286455527947
ENSG00000251286	2.0492211715838582e-11	2.336568975683274
ENSG00000135404	2.0492211715838582e-11	8.926254342737613
ENSG00000198429	2.0709753691304818e-11	8.238080168959906
ENSG00000253766	2.092955893062405e-11	2.4410408007748075
ENSG00000248280	2.1151650481205644e-11	6.644080764907631
ENSG00000233080	2.1376051619854487e-11	5.1003538002529885
ENSG00000204390	2.1831876928930227e-11	7.245319106051923
ENSG00000232860	2.206334882009306e-11	6.937878466274499
ENSG00000040487	2.2772292771740225e-11	8.372305982003212
ENSG00000197747	2.3257276600166878e-11	8.756519027688167
ENSG00000177189	2.3503550457325795e-11	8.82309400228606
ENSG00000198755	2.3503550457325795e-11	8.930319383388017
ENSG00000124098	2.3752379787996145e-11	8.667546593723092
ENSG00000075568	2.4003790544092228e-11	8.89373401753436
ENSG00000107518	2.4514461430528747e-11	4.931756133820447
ENSG00000105185	2.4514461430528747e-11	8.859679368139718
ENSG00000166224	2.4514461430528747e-11	8.648755714662448
ENSG00000176834	2.5300492192706857e-11	7.028853163617452
ENSG00000245017	2.5300492192706857e-11	6.112050206864374
ENSG00000225697	2.5567951090998267e-11	8.778378555131589
ENSG00000164615	2.5838180431204824e-11	8.831224083586873
ENSG00000184305	2.6111208296909657e-11	8.079916995198149
ENSG00000130939	2.6111208296909657e-11	8.814963920985246
ENSG00000096092	2.7231876479479074e-11	8.579650023605536
ENSG00000197265	2.7231876479479074e-11	8.694467554084548
ENSG00000197958	2.7809752599425466e-11	8.934384424038425
ENSG00000150667	2.810318019341938e-11	6.9094238710440505
ENSG00000235501	2.900178665056808e-11	5.872376805747418
ENSG00000251478	2.900178665056808e-11	2.8184392837050836
ENSG00000139160	2.9001786650568288e-11	7.829705392686998
ENSG00000162620	2.930753332922856e-11	7.759347827616376
ENSG00000198873	2.930753332922866e-11	8.753988311229149
ENSG00000141556	2.961643802204517e-11	8.789039352891418
ENSG00000188878	2.992853264609049e-11	8.078009259402661
ENSG00000077235	3.08842800221569e-11	8.813429596793856
ENSG00000111540	3.08842800221569e-11	8.534652126273388
ENSG00000145063	3.120945989099791e-11	3.0582455142059053
ENSG00000272143	3.120945989099791e-11	5.11795913121334
ENSG00000231028	3.120945989099791e-11	5.579556616285682
ENSG00000165359	3.220526108009852e-11	8.813429596793856
ENSG00000239552	3.323217616444365e-11	3.224068106408023
ENSG00000120784	3.323217616444388e-11	6.411879777304467
ENSG00000181444	3.323217616444388e-11	7.937169188528635
ENSG00000233791	3.35815589056156e-11	6.778720021553876
ENSG00000114013	3.35815589056156e-11	8.647759322394819
ENSG00000236133	3.3934540055195794e-11	4.129100543262928
ENSG00000269071	3.3934540055195794e-11	5.150841552814351
ENSG00000151553	3.4291155872601236e-11	8.731590851861966
ENSG00000140839	3.465144297418064e-11	7.084395385686951
ENSG00000267394	3.465144297418064e-11	4.528460249958748
ENSG00000101811	3.50154383366394e-11	8.37839077562047
ENSG00000196081	3.538317930049798e-11	6.607885343921697
ENSG00000105220	3.538317930049848e-11	8.889668976883954
ENSG00000213967	3.575470357358513e-11	6.070798024799444
ENSG00000139722	3.613004923455785e-11	8.926254342737613
ENSG00000188868	3.6509254736460135e-11	7.122388678163681
ENSG00000170043	3.6509254736460135e-11	8.703673499232883
ENSG00000177383	3.650925473646065e-11	8.82462832647745
ENSG00000090273	3.650925473646065e-11	8.841884881346704
ENSG00000179029	3.6892358910312463e-11	8.605036659775605
ENSG00000107902	3.6892358910312463e-11	8.453554291863043
ENSG00000167202	3.7670420509594447e-11	8.812891664870097
ENSG00000162814	3.7670420509594447e-11	4.45480761287225
ENSG00000124422	3.8065457519717894e-11	8.90439481529419
ENSG00000181191	3.8065457519717894e-11	8.646224998203431
ENSG00000167178	3.8065457519717894e-11	6.429226380478289
ENSG00000106868	3.8464552378595273e-11	7.8709732026947155
ENSG00000168268	3.886774586214909e-11	8.909994180135985
ENSG00000185267	3.886774586214909e-11	8.135510263580413
ENSG00000234222	4.010233184651899e-11	6.831114819691839
ENSG00000111707	4.0522335650212717e-11	8.808368163875823
ENSG00000169242	4.0522335650212717e-11	6.54231760081
ENSG00000156170	4.0522335650212717e-11	8.636560592711229
ENSG00000135093	4.094664803874142e-11	8.350852411755358
ENSG00000153774	4.268785453092289e-11	8.332317014440799
ENSG00000225643	4.268785453092289e-11	6.941585151323304
ENSG00000231500	4.268785453092319e-11	8.942514505339238
ENSG00000103275	4.358545372734452e-11	8.747110103942047
ENSG00000101194	4.450153447172577e-11	8.909994180135985
ENSG00000253347	4.496662142924968e-11	3.5583546152272234
ENSG00000108405	4.496662142924968e-11	8.918124261436798
ENSG00000176108	4.543646888884257e-11	8.088590585582597
ENSG00000230188	4.543646888884257e-11	4.476795307972463
ENSG00000104447	4.591112451027054e-11	6.846807823871855
ENSG00000167283	4.6390636419279325e-11	8.897799058184765
ENSG00000260591	4.6390636419279325e-11	6.9260178452373
ENSG00000116885	4.639063641927982e-11	7.349867532454899
ENSG00000102409	4.687505321203565e-11	8.694467554084548
ENSG00000177971	4.6875053212036316e-11	8.794638717733214
ENSG00000228487	4.736442395960781e-11	7.066421662650545
ENSG00000183688	4.736442395960781e-11	8.77224125836603
ENSG00000237214	4.886275786074509e-11	6.923309801782383
ENSG00000167748	4.886275786074509e-11	3.9545984861707404
ENSG00000261827	4.937244479554905e-11	7.848726218777019
ENSG00000104131	4.93724447955494e-11	8.89373401753436
ENSG00000175643	4.988733832387331e-11	7.550340713171669
ENSG00000250132	4.988733832387331e-11	6.862061891744778
ENSG00000130433	4.988733832387331e-11	5.8682333653345875
ENSG00000130165	5.0407490462690334e-11	8.802768799034027
ENSG00000137806	5.0407490462690334e-11	8.786508636432401
ENSG00000147437	5.1463781181848285e-11	6.222620080284023
ENSG00000156140	5.1463781181849015e-11	4.122998441406495
ENSG00000162139	5.1463781181849015e-11	8.806295907760672
ENSG00000164932	5.1463781181849015e-11	8.681276039865699
ENSG00000180815	5.1463781181849015e-11	5.220657182770335
ENSG00000119900	5.254174332529158e-11	8.810898880334841
ENSG00000229502	5.254174332529158e-11	2.4912756834672662
ENSG00000173085	5.254174332529158e-11	8.417427386353252
ENSG00000104998	5.254174332529158e-11	8.793104393541824
ENSG00000243224	5.3088986702298206e-11	6.471812500049068
ENSG00000138796	5.3088986702298206e-11	8.686875404707495
ENSG00000149926	5.3641811618880127e-11	5.100321410301656
ENSG00000196867	5.420027374718436e-11	5.814782228761004
ENSG00000179151	5.5910048287773504e-11	8.711265648609933
ENSG00000137177	5.59100482877737e-11	7.576005897836669
ENSG00000147799	5.707912933298429e-11	7.565242226221319
ENSG00000260296	5.767261457265471e-11	7.308018090612198
ENSG00000182196	5.767261457265471e-11	6.213683925351694
ENSG00000228998	5.767261457265471e-11	8.307388838614598
ENSG00000162772	6.010758392384685e-11	8.918124261436798
ENSG00000236078	6.010758392384685e-11	5.088014034812915
ENSG00000120217	6.073188855276545e-11	8.575047051031369
ENSG00000132196	6.199960817251188e-11	8.500341995132663
ENSG00000188636	6.264315004835189e-11	8.180055613255345
ENSG00000244398	6.461327824355946e-11	8.332599464618475
ENSG00000138780	6.596027368659635e-11	8.441817630255692
ENSG00000259891	6.596027368659635e-11	6.951207196854639
ENSG00000198918	6.596027368659635e-11	8.918124261436798
ENSG00000188227	6.596027368659635e-11	5.416971503098128
ENSG00000197471	6.664404511433486e-11	8.86780944944053
ENSG00000196998	6.664404511433486e-11	8.771244866098403
ENSG00000167747	6.733475640118334e-11	8.802768799034027
ENSG00000255527	6.803247641287302e-11	4.121672477239397
ENSG00000255991	6.803247641287351e-11	2.6320196289989393
ENSG00000101353	6.87372746822156e-11	7.928487130433884
ENSG00000147852	7.016838749834535e-11	7.0126966606533285
ENSG00000167619	7.016838749834535e-11	6.386399612371436
ENSG00000259768	7.089484450311845e-11	5.195234111173855
ENSG00000262155	7.089484450311845e-11	4.6960682320611955
ENSG00000106211	7.089484450311845e-11	8.86780944944053
ENSG00000231473	7.162866469439679e-11	5.859583735261406
ENSG00000135632	7.236992103600476e-11	8.735655892512373
ENSG00000160766	7.236992103600476e-11	8.070948031074604
ENSG00000173442	7.236992103600476e-11	8.922189302087205
ENSG00000182087	7.236992103600476e-11	8.926254342737613
ENSG00000196208	7.311868719750007e-11	7.5294502740375036
ENSG00000146276	7.311868719750007e-11	5.7059192324906665
ENSG00000182749	7.311868719750007e-11	8.014141011429974
ENSG00000171444	7.311868719750007e-11	8.89373401753436
ENSG00000196576	7.387503756082902e-11	8.885603936233545
ENSG00000143575	7.387503756082902e-11	8.897799058184765
ENSG00000269148	7.463904722703329e-11	6.097247642740097
ENSG00000238961	7.463904722703329e-11	4.4589486436363455
ENSG00000078674	7.463904722703382e-11	8.863744408790124
ENSG00000047597	7.541079202302506e-11	8.726529418943931
ENSG00000205293	7.54107920230256e-11	5.6954688606653425
ENSG00000241978	7.54107920230256e-11	6.2527581404908394
ENSG00000244247	7.54107920230256e-11	3.6453625750389516
ENSG00000143674	7.619034850842084e-11	8.536389429062563
ENSG00000236801	7.697779398244148e-11	7.081480321945679
ENSG00000272562	7.697779398244148e-11	5.389467186150359
ENSG00000117593	7.697779398244148e-11	8.725533026676304
ENSG00000152578	7.777320649086987e-11	5.836585388253881
ENSG00000155846	7.777320649086987e-11	8.742789581545559
ENSG00000177576	7.777320649087043e-11	6.332435112722106
ENSG00000134243	7.777320649087043e-11	8.807830231952062
ENSG00000206120	7.857666483307827e-11	6.082556327412395
ENSG00000158793	7.857666483307827e-11	8.715330689260341
ENSG00000223387	8.020803802685083e-11	4.316364763220049
ENSG00000128928	8.020803802685083e-11	8.877473854932733
ENSG00000213625	8.103611430921842e-11	8.88153889558314
ENSG00000150054	8.103611430921842e-11	6.706767275360269
ENSG00000043039	8.18725593014742e-11	6.703873566891324
ENSG00000144847	8.271745567856404e-11	8.516569612142819
ENSG00000247934	8.443293728001153e-11	6.240475990347594
ENSG00000260177	8.443293728001153e-11	3.0822301849771425
ENSG00000223704	8.530369186978577e-11	7.603205863657005
ENSG00000096093	8.530369186978699e-11	8.67061524210587
ENSG00000165506	8.618323659040151e-11	8.784974312241012
ENSG00000145194	8.7071658177864e-11	8.458615724781078
ENSG00000260093	8.796904420340335e-11	3.5546859641257145
ENSG00000067445	8.796904420340335e-11	7.550681243657522
ENSG00000072422	8.796904420340335e-11	7.3106457265874685
ENSG00000123836	8.796904420340335e-11	8.811895272602468
ENSG00000162840	8.887548308130662e-11	4.642105963240577
ENSG00000231943	8.887548308130662e-11	1.8588303671634077
ENSG00000136636	8.887548308130662e-11	8.840888489079076
ENSG00000063245	8.979106407682514e-11	8.843419205538092
ENSG00000101199	8.979106407682577e-11	8.901864098835173
ENSG00000136044	8.979106407682577e-11	8.74179318927793
ENSG00000237301	8.979106407682577e-11	5.199563201207724
ENSG00000255547	9.165001378445794e-11	3.7404884377567016
ENSG00000174485	9.165001378445794e-11	8.841884881346704
ENSG00000272264	9.165001378445794e-11	6.717131941534782
ENSG00000139112	9.354662477251557e-11	8.865278732981514
ENSG00000102145	9.354662477251557e-11	5.288884165136632
ENSG00000143156	9.354662477251557e-11	7.939200431342012
ENSG00000099821	9.450928568105795e-11	8.840888489079076
ENSG00000204186	9.548164262078786e-11	8.790573677082808
ENSG00000038532	9.548164262078786e-11	8.711803580533696
ENSG00000128610	9.548164262078854e-11	4.8871449033106655
ENSG00000250889	9.646379104117914e-11	5.469570181454814
ENSG00000178162	9.646379104117914e-11	6.207571222924198
ENSG00000262001	9.646379104117914e-11	4.189021992950507
ENSG00000230202	9.646379104117914e-11	8.54252672582812
ENSG00000085465	9.646379104117914e-11	8.09672066688341
ENSG00000198795	9.845784871466739e-11	4.98887672166616
ENSG00000072506	9.845784871466739e-11	8.777840623207828
ENSG00000153064	9.845784871466739e-11	8.814425989061487
ENSG00000247853	9.946995348536057e-11	6.814158402805238
ENSG00000120327	9.946995348536128e-11	7.737134846125683
ENSG00000089159	1.0049224078929144e-10	8.69247476954929
ENSG00000270673	1.0049224078929144e-10	6.927948123442651
ENSG00000115380	1.0049224078929144e-10	8.003943021399971
ENSG00000100218	1.0256776443855466e-10	5.420020063121774
ENSG00000160972	1.0256776443855466e-10	8.309513597878048
ENSG00000186265	1.0362120391501902e-10	8.86780944944053
ENSG00000235313	1.0362120391501902e-10	7.068383670835999
ENSG00000125650	1.0468523220501429e-10	7.5339552743104825
ENSG00000266258	1.0575995332510029e-10	2.5361212453776516
ENSG00000164989	1.0575995332510029e-10	7.249420253897778
ENSG00000227252	1.0684547228875284e-10	5.709156600932522
ENSG00000188266	1.0794189511566066e-10	7.994353740101703
ENSG00000107242	1.0794189511566066e-10	8.89373401753436
ENSG00000166987	1.0794189511566181e-10	8.83682344842867
ENSG00000143368	1.0904932884112062e-10	8.790573677082808
ENSG00000003393	1.0904932884112062e-10	8.666550201455463
ENSG00000177084	1.0904932884112179e-10	8.782443595781995
ENSG00000228510	1.0904932884112179e-10	5.098223007222648
ENSG00000140548	1.0904932884112179e-10	8.691478377281664
ENSG00000117697	1.0904932884112179e-10	8.6812760398657
ENSG00000165288	1.0904932884112179e-10	8.708734932150916
ENSG00000222808	1.0904932884112179e-10	5.9440248008948835
ENSG00000249453	1.1129766226382305e-10	5.61958679990555
ENSG00000271396	1.1359134951345597e-10	4.435740177179321
ENSG00000105656	1.1359134951345597e-10	8.819028961635654
ENSG00000236297	1.1359134951345637e-10	4.768930268434682
ENSG00000131697	1.1359134951345637e-10	8.582515693390532
ENSG00000143811	1.1475547947523146e-10	8.819028961635654
ENSG00000196372	1.1475547947523228e-10	7.317570449103653
ENSG00000006015	1.1475547947523228e-10	8.843419205538092
ENSG00000125648	1.1593128441159331e-10	8.859679368139718
ENSG00000198157	1.1711887873718545e-10	8.249199427063601
ENSG00000178607	1.1711887873718545e-10	8.934384424038425
ENSG00000255224	1.1711887873718545e-10	6.493485829781915
ENSG00000123130	1.2075355866458513e-10	8.644232213668175
ENSG00000207279	1.2449856819916998e-10	5.693112987520656
ENSG00000102387	1.2449856819916998e-10	6.1227897977767505
ENSG00000269656	1.2449856819916998e-10	4.4689592856983795
ENSG00000187535	1.2577198503652173e-10	8.607567376234622
ENSG00000189343	1.2705814682544739e-10	8.918124261436798
ENSG00000182986	1.2705814682544739e-10	8.49653243622834
ENSG00000175697	1.2705814682544739e-10	5.376140399201113
ENSG00000105722	1.2835717819952108e-10	8.686337472783734
ENSG00000241352	1.2835717819952108e-10	5.531590403607525
ENSG00000230629	1.2835717819952108e-10	7.648195293278854
ENSG00000117362	1.2966920498118004e-10	8.88153889558314
ENSG00000148730	1.2966920498118004e-10	8.855614327489313
ENSG00000185436	1.3099435419275267e-10	8.794638717733214
ENSG00000232324	1.3099435419275267e-10	3.5137394979847545
ENSG00000116117	1.309943541927536e-10	7.521070308576078
ENSG00000138286	1.32332754067609e-10	8.664019484996446
ENSG00000270638	1.32332754067609e-10	4.503309066454061
ENSG00000163382	1.32332754067609e-10	8.859679368139718
ENSG00000216109	1.32332754067609e-10	4.4186249269430355
ENSG00000273058	1.32332754067609e-10	7.336220667084207
ENSG00000072135	1.3504982486336637e-10	8.849018570379888
ENSG00000111452	1.3642875840785808e-10	7.043527838829744
ENSG00000141367	1.378214678857978e-10	8.914059220786392
ENSG00000143222	1.378214678857978e-10	8.88153889558314
ENSG00000168405	1.3782146788579928e-10	8.89373401753436
ENSG00000198625	1.392280877563803e-10	8.889668976883954
ENSG00000227802	1.392280877563803e-10	2.588218163594708
ENSG00000184992	1.392280877563803e-10	8.667088133379224
ENSG00000271590	1.420836029241663e-10	4.98657216669168
ENSG00000224020	1.420836029241663e-10	3.3430039683402284
ENSG00000138279	1.420836029241678e-10	8.869343773631922
ENSG00000171291	1.4353277358738055e-10	8.530587085622983
ENSG00000239559	1.4353277358738055e-10	7.1734573242429125
ENSG00000143793	1.464746393388414e-10	8.479734341702954
ENSG00000163346	1.464746393388414e-10	8.89219969334297
ENSG00000266208	1.464746393388414e-10	6.261225418203152
ENSG00000117407	1.464746393388414e-10	8.261474020594713
ENSG00000136715	1.4796761772538313e-10	8.737728148627525
ENSG00000143401	1.4947548423105914e-10	8.853083611030295
ENSG00000270012	1.4947548423105914e-10	7.626703264752879
ENSG00000248476	1.4947548423105914e-10	5.83141984038786
ENSG00000141447	1.5099838389332973e-10	8.201599809402843
ENSG00000267127	1.5099838389332973e-10	5.206514819682733
ENSG00000061455	1.5253646312760587e-10	6.45506473642594
ENSG00000100991	1.5408986973998006e-10	8.847484246188499
ENSG00000099814	1.5408986973998006e-10	8.742789581545559
ENSG00000170426	1.5565875294008923e-10	3.339920471276749
ENSG00000145425	1.5724326335409024e-10	8.934384424038425
ENSG00000225342	1.604597754895724e-10	6.6122444806104115
ENSG00000269934	1.604597754895724e-10	4.8894075571112445
ENSG00000185519	1.6209208566430962e-10	2.7410129879028733
ENSG00000113328	1.6374063998620932e-10	8.873408814282326
ENSG00000004975	1.6540559636267526e-10	8.742789581545559
ENSG00000164236	1.6540559636267526e-10	5.15149090517512
ENSG00000205955	1.6708711419793208e-10	3.1226103958853892
ENSG00000125869	1.6878535440683595e-10	8.816956705520504
ENSG00000197557	1.6878535440683595e-10	8.245416836590874
ENSG00000226869	1.7050047942880842e-10	3.555456843170266
ENSG00000170037	1.7050047942880842e-10	8.680279647598072
ENSG00000137634	1.7223265324188282e-10	8.743785973813187
ENSG00000185386	1.7398204137689703e-10	8.64415274208828
ENSG00000273314	1.7574881093179377e-10	6.756461430904471
ENSG00000231738	1.7574881093179377e-10	5.306096584249133
ENSG00000119943	1.7753313058606474e-10	8.46193985490994
ENSG00000272009	1.7933517061531163e-10	7.16983636353942
ENSG00000122026	1.8115510290594142e-10	8.926254342737613
ENSG00000231007	1.8299310096999517e-10	6.271435351310153
ENSG00000203705	1.8484933996011316e-10	8.698074134391087
ENSG00000097046	1.8484933996011316e-10	8.298262365046156
ENSG00000267185	1.8861724962276133e-10	5.366154056435279
ENSG00000120913	1.8861724962276265e-10	8.024310803254467
ENSG00000273008	1.9052927894005535e-10	6.5583520535917685
ENSG00000273032	1.963798524428191e-10	7.22356358048152
ENSG00000112787	1.963798524428212e-10	8.80023808257501
ENSG00000257591	1.9836882320305082e-10	4.147099309990889
ENSG00000186275	1.9836882320305294e-10	8.208883973885513
ENSG00000117519	1.9836882320305294e-10	8.077949745379597
ENSG00000203832	2.0037749701168404e-10	8.134840356928457
ENSG00000069712	2.0037749701168404e-10	7.094651593335903
ENSG00000104381	2.0037749701168404e-10	7.794550801563665
ENSG00000171295	2.0037749701168404e-10	8.32065982441334
ENSG00000104331	2.0240606448233951e-10	8.853083611030295
ENSG00000160282	2.0240606448233951e-10	5.860896258322533
ENSG00000183444	2.0240606448233951e-10	7.949973246273209
ENSG00000268536	2.044547180263756e-10	4.399348979776388
ENSG00000227373	2.044547180263778e-10	5.464244846914035
ENSG00000171530	2.086130620678399e-10	8.832758407778263
ENSG00000135074	2.1072314652586024e-10	8.897799058184765
ENSG00000198276	2.1072314652586024e-10	8.807830231952062
ENSG00000065183	2.1072314652586024e-10	8.789039352891418
ENSG00000198538	2.1500613917724357e-10	8.261526523743013
ENSG00000198814	2.1717945257040244e-10	8.162246746065378
ENSG00000138629	2.2159074083768066e-10	8.83528912423728
ENSG00000010810	2.2159074083768066e-10	8.354300048902111
ENSG00000129595	2.2159074083768066e-10	8.783977919973383
ENSG00000105997	2.2382913246254687e-10	5.379526926333056
ENSG00000264469	2.2382913246254767e-10	6.5055452437088155
ENSG00000005189	2.2382913246254767e-10	7.61481612769604
ENSG00000176393	2.2382913246254767e-10	8.70466989150051
ENSG00000175602	2.2608963685257148e-10	8.824090394553687
ENSG00000230280	2.2608963685257228e-10	5.914906107419027
ENSG00000221817	2.2837246731584844e-10	8.473341563191314
ENSG00000249198	2.2837246731584844e-10	2.1690219282333305
ENSG00000165124	2.3067783916611829e-10	5.272634390911385
ENSG00000173698	2.3300596974113356e-10	4.202767962447807
ENSG00000237595	2.3535707842114296e-10	6.386715360700956
ENSG00000072501	2.377313866475734e-10	8.841884881346704
ENSG00000205791	2.401291179418632e-10	6.442291670977718
ENSG00000197119	2.4255049792446375e-10	7.943096495821641
ENSG00000236914	2.4499575433401646e-10	5.4298392780970115
ENSG00000128915	2.474651170466861e-10	8.847484246188499
ENSG00000181026	2.474651170466861e-10	8.889668976883954
ENSG00000235159	2.499588180956824e-10	4.79058687580865
ENSG00000271430	2.499588180956824e-10	8.389968494068034
ENSG00000245059	2.499588180956824e-10	3.8197714647179755
ENSG00000143365	2.524770916909347e-10	6.27256051617749
ENSG00000129691	2.550201742389581e-10	8.63709852463499
ENSG00000179222	2.550201742389581e-10	8.905929139485579
ENSG00000179943	2.575883043628911e-10	8.493666766443347
ENSG00000109339	2.601817229227085e-10	4.984754434547623
ENSG00000249818	2.601817229227122e-10	1.5984845473063518
ENSG00000185133	2.601817229227122e-10	6.656466268782957
ENSG00000234891	2.654454000965697e-10	2.3398558961446425
ENSG00000176236	2.681161517991489e-10	6.131987146633124
ENSG00000197969	2.681161517991489e-10	8.897799058184765
ENSG00000185305	2.7081317815637656e-10	8.338992243130116
ENSG00000108984	2.708131781563785e-10	8.40042631323008
ENSG00000164056	2.708131781563785e-10	8.039319091842382
ENSG00000166401	2.7353673152189697e-10	7.946046093037645
ENSG00000140694	2.7628706661126774e-10	8.771244866098403
ENSG00000150867	2.7628706661126774e-10	8.81243320452623
ENSG00000132915	2.790644405234643e-10	4.279666384531286
ENSG00000258451	2.818691127625718e-10	2.1668153968807595
ENSG00000171827	2.8756140239481254e-10	5.87152465448259
ENSG00000178722	2.8756140239481254e-10	5.3548437745161515
ENSG00000121068	2.8756140239481254e-10	4.3449458472331655
ENSG00000269970	2.9044955101948674e-10	2.838768748724982
ENSG00000163519	2.9336606047888346e-10	8.00489806483905
ENSG00000234215	2.963112026346579e-10	1.9859560360016275
ENSG00000272121	2.9928525188776005e-10	7.01519238862398
ENSG00000078369	3.022884852015022e-10	8.901864098835173
ENSG00000197575	3.0532118212481696e-10	2.4490715547948754
ENSG00000226828	3.0532118212481696e-10	2.850465348785023
ENSG00000145087	3.0838362481574355e-10	5.6902736945524826
ENSG00000203801	3.083836248157457e-10	6.206285032555654
ENSG00000140105	3.083836248157457e-10	8.922189302087205
ENSG00000164032	3.114760980650854e-10	8.897799058184765
ENSG00000101974	3.114760980650854e-10	8.784974312241012
ENSG00000174446	3.1147609806508764e-10	8.712799972801323
ENSG00000148357	3.1147609806508764e-10	4.8873120967445605
ENSG00000272667	3.145988893202943e-10	6.635362376423844
ENSG00000137040	3.1459888932029876e-10	8.873408814282326
ENSG00000165795	3.1775228870958633e-10	8.49806676041973
ENSG00000101977	3.1775228870958633e-10	6.329140263887186
ENSG00000226763	3.1775228870958633e-10	6.742682695867533
ENSG00000064692	3.1775228870958633e-10	4.775880463813326
ENSG00000185662	3.209365890662174e-10	5.391650944507287
ENSG00000089335	3.209365890662174e-10	8.82462832647745
ENSG00000103496	3.209365890662174e-10	8.666012269531702
ENSG00000175336	3.209365890662174e-10	4.837620754170891
ENSG00000073417	3.2415208595302616e-10	8.627434119142787
ENSG00000211513	3.2415208595302616e-10	7.008543680712725
ENSG00000163584	3.2739907768716874e-10	8.861213692331107
ENSG00000196712	3.306778653650426e-10	8.831224083586873
ENSG00000143590	3.3398875288750225e-10	5.835303779704107
ENSG00000236719	3.3733204698521974e-10	5.555889249203138
ENSG00000197063	3.4070805724432213e-10	8.715868621184102
ENSG00000214046	3.4070805724432213e-10	8.790573677082808
ENSG00000110697	3.441170961321959e-10	8.758053351879557
ENSG00000197520	3.4755947902361234e-10	6.023808428860528
ENSG00000111726	3.4755947902361234e-10	8.534855104871173
ENSG00000131373	3.4755947902361234e-10	8.680279647598072
ENSG00000121417	3.510355242269682e-10	8.625361863027637
ENSG00000258072	3.5454555301084143e-10	6.339839859125708
ENSG00000242445	3.5454555301084143e-10	5.991495264096376
ENSG00000149571	3.545455530108427e-10	4.312295872045644
ENSG00000089876	3.5808988963075193e-10	8.65688579596326
ENSG00000067248	3.5808988963075317e-10	8.789039352891418
ENSG00000169230	3.5808988963075317e-10	8.77224125836603
ENSG00000272841	3.6166886135613774e-10	6.384598842521934
ENSG00000011451	3.6166886135613774e-10	8.845949921997109
ENSG00000157514	3.6166886135613774e-10	8.942514505339238
ENSG00000212802	3.65282798497598e-10	7.888498162871471
ENSG00000069849	3.763377517203449e-10	8.79816582645986
ENSG00000169330	3.800949154217581e-10	8.514326923021356
ENSG00000163875	3.800949154217581e-10	8.75345037930539
ENSG00000184293	3.800949154217581e-10	8.69400909374068
ENSG00000124209	3.83888742679493e-10	8.735655892512373
ENSG00000206549	3.877195826364431e-10	6.404903621197937
ENSG00000272979	3.9158778767405706e-10	5.286847177753128
ENSG00000196646	3.9158778767405985e-10	8.558045977908199
ENSG00000214021	3.9158778767405985e-10	8.647221390471058
ENSG00000248540	3.9158778767405985e-10	5.362810226721021
ENSG00000173744	3.9549371344154375e-10	8.814425989061487
ENSG00000179862	3.994377188853149e-10	6.59377105857803
ENSG00000155130	3.994377188853149e-10	8.909994180135985
ENSG00000250362	4.0342016627871586e-10	6.332483187153624
ENSG00000125122	4.0744142125196945e-10	6.633203080990613
ENSG00000134376	4.1150185282240477e-10	3.4524888713241144
ENSG00000120709	4.115018528224091e-10	8.865278732981514
ENSG00000146463	4.1974173894299887e-10	8.801234474842639
ENSG00000027697	4.2392194873917127e-10	8.901864098835173
ENSG00000128641	4.239219487391773e-10	8.488940286851289
ENSG00000119711	4.239219487391773e-10	8.744323905736948
ENSG00000064490	4.281428456869124e-10	8.720930054102137
ENSG00000100060	4.3240481620186874e-10	8.854080003297923
ENSG00000095397	4.3240481620186874e-10	8.83682344842867
ENSG00000236998	4.367082502738275e-10	5.447041629812477
ENSG00000261597	4.410535414987975e-10	8.621834754300993
ENSG00000170962	4.410535414987975e-10	7.596893896675614
ENSG00000266088	4.410535414987975e-10	3.144742097234777
ENSG00000204104	4.454410871114298e-10	8.448748340691091
ENSG00000156802	4.498712880176873e-10	8.642618417896891
ENSG00000169255	4.498712880176873e-10	6.514715257993695
ENSG00000101049	4.498712880176873e-10	6.426547973795568
ENSG00000214212	4.498712880176905e-10	8.442893494103213
ENSG00000271780	4.543445488278432e-10	6.969890295953439
ENSG00000115539	4.543445488278432e-10	8.58778010490635
ENSG00000178715	4.543445488278432e-10	6.672200927747883
ENSG00000104687	4.543445488278432e-10	8.748388946387355
ENSG00000103111	4.5886127788970336e-10	8.803765191301657
ENSG00000087460	4.5886127788970336e-10	8.938449464688832
ENSG00000132185	4.5886127788970336e-10	8.909994180135985
ENSG00000157110	4.5886127788970336e-10	7.386112367822706
ENSG00000260475	4.68026793049123e-10	5.852187420746032
ENSG00000018699	4.68026793049123e-10	8.57990550535162
ENSG00000151012	4.68026793049123e-10	8.613166741076418
ENSG00000260919	4.726764148334406e-10	4.061107221004478
ENSG00000166143	4.726764148334406e-10	6.574635032178577
ENSG00000132589	4.726764148334406e-10	8.857148651680701
ENSG00000125818	4.726764148334406e-10	8.839354164887686
ENSG00000184634	4.726764148334406e-10	8.840888489079076
ENSG00000228925	4.77371176311538e-10	6.576726588650228
ENSG00000272071	4.77371176311538e-10	3.3439004513222006
ENSG00000260300	4.77371176311538e-10	4.136836022241192
ENSG00000177606	4.77371176311538e-10	8.938449464688832
ENSG00000254754	4.821115050280451e-10	2.702485920122986
ENSG00000141985	4.821115050280451e-10	8.808368163875823
ENSG00000131089	4.821115050280451e-10	8.753988311229149
ENSG00000175985	4.821115050280451e-10	5.324124623965848
ENSG00000104866	4.868978324708527e-10	8.675676675023904
ENSG00000178338	4.966102294154968e-10	8.48101318414826
ENSG00000227895	4.966102294154968e-10	5.304923769089402
ENSG00000206559	5.015371819289076e-10	6.560964907941286
ENSG00000163328	5.015371819289076e-10	8.869343773631922
ENSG00000238001	5.065118992640008e-10	2.907185993321644
ENSG00000177380	5.065118992640008e-10	8.710269256342308
ENSG00000205659	5.065118992640044e-10	8.65995444434604
ENSG00000200550	5.065118992640044e-10	3.399445783099861
ENSG00000064601	5.115348331611218e-10	8.851549286838905
ENSG00000143553	5.115348331611218e-10	8.688409728898884
ENSG00000119608	5.115348331611235e-10	6.452607436997399
ENSG00000150281	5.166064395205169e-10	5.761293947325955
ENSG00000145476	5.166064395205169e-10	8.696539810199697
ENSG00000142676	5.217271784395618e-10	8.934384424038425
ENSG00000111224	5.217271784395618e-10	8.20809056021567
ENSG00000180332	5.217271784395618e-10	3.535066747385072
ENSG00000272864	5.268975142503073e-10	3.617056823220763
ENSG00000176896	5.268975142503073e-10	8.333057924962343
ENSG00000142444	5.321179155573146e-10	8.540454469712968
ENSG00000095981	5.321179155573146e-10	3.9436294056150047
ENSG00000172660	5.321179155573184e-10	8.853083611030295
ENSG00000158062	5.427108106704639e-10	8.667546593723092
ENSG00000237594	5.427108106704639e-10	4.736042575592836
ENSG00000268401	5.427108106704639e-10	5.0971606932106965
ENSG00000179178	5.535096995254799e-10	7.069686653412041
ENSG00000142937	5.535096995254818e-10	8.930319383388017
ENSG00000197779	5.58987609612453e-10	8.358241582534628
ENSG00000133135	5.589876096124569e-10	3.8662154317844495
ENSG00000166455	5.645184887079789e-10	5.813321628799622
ENSG00000012048	5.645184887079789e-10	8.546053834554764
ENSG00000066027	5.645184887079789e-10	8.82309400228606
ENSG00000230124	5.645184887079789e-10	8.194819574416927
ENSG00000141526	5.645184887079849e-10	8.704131959576749
ENSG00000169679	5.701028364123119e-10	8.677210999215294
ENSG00000067992	5.701028364123119e-10	8.103448398721026
ENSG00000170522	5.757411569131487e-10	7.890807735538186
ENSG00000164904	5.757411569131487e-10	8.397437136427197
ENSG00000234332	5.814339590265515e-10	3.9535077324106576
ENSG00000022277	5.814339590265515e-10	8.769710541907015
ENSG00000231711	5.814339590265515e-10	7.408812234924396
ENSG00000144619	5.814339590265576e-10	7.83973171993677
ENSG00000102921	5.814339590265576e-10	8.813429596793856
ENSG00000248564	5.871817562382377e-10	3.1547089865295903
ENSG00000254211	5.929850667451604e-10	8.068803314254327
ENSG00000185621	5.988444134975171e-10	8.583970546002027
ENSG00000130254	5.988444134975171e-10	8.873408814282326
ENSG00000250567	5.988444134975171e-10	2.07202389922575
ENSG00000165175	5.988444134975171e-10	8.554518869181553
ENSG00000235169	5.988444134975171e-10	7.210060855291089
ENSG00000204536	6.047603242410974e-10	8.667343615125306
ENSG00000117020	6.04760324241104e-10	8.099100907892941
ENSG00000272795	6.167639729196578e-10	3.5083505328543656
ENSG00000232075	6.228527907103687e-10	3.6994112058181527
ENSG00000213339	6.228527907103687e-10	8.869343773631922
ENSG00000251911	6.228527907103687e-10	6.105211540914741
ENSG00000158321	6.290003322910618e-10	6.184139881336782
ENSG00000188107	6.35207150033527e-10	8.420496034736031
ENSG00000164758	6.352071500335315e-10	8.39408603786674
ENSG00000073605	6.414738013669875e-10	8.83682344842867
ENSG00000055813	6.414738013669875e-10	4.923097891150282
ENSG00000229728	6.414738013669875e-10	5.485822409516795
ENSG00000125817	6.414738013669921e-10	8.728063743135321
ENSG00000226856	6.478008488230651e-10	5.3632190060803495
ENSG00000125962	6.478008488230651e-10	8.520667198384697
ENSG00000257526	6.478008488230651e-10	3.5515797279286443
ENSG00000196235	6.478008488230651e-10	8.905929139485579
ENSG00000167995	6.541888600811289e-10	7.560643484147931
ENSG00000103404	6.541888600811289e-10	8.491471003310306
ENSG00000168081	6.671500707344244e-10	8.735655892512373
ENSG00000174437	6.671500707344244e-10	8.930319383388017
ENSG00000240440	6.671500707344244e-10	3.1527424502871457
ENSG00000168032	6.73724431640874e-10	5.246226200414185
ENSG00000213888	6.73724431640874e-10	6.397473699211357
ENSG00000103740	6.737244316408788e-10	5.7884234867893705
ENSG00000073584	6.803620794652372e-10	8.695543417932068
ENSG00000166289	6.803620794652372e-10	7.836512596104506
ENSG00000087077	6.803620794652372e-10	8.686337472783734
ENSG00000103978	6.803620794652372e-10	8.817494637444264
ENSG00000257279	6.803620794652372e-10	5.316859727402607
ENSG00000134955	6.870636083197677e-10	7.878461802610706
ENSG00000185565	6.870636083197677e-10	8.79082915882889
ENSG00000143621	6.870636083197677e-10	8.909994180135985
ENSG00000272369	6.870636083197677e-10	6.751141742575108
ENSG00000145808	6.938296177449273e-10	4.417781296099936
ENSG00000105732	6.938296177449273e-10	8.555718240046966
ENSG00000101746	6.938296177449273e-10	7.910970856609025
ENSG00000101843	7.006607127575331e-10	8.720930054102137
ENSG00000147434	7.006607127575331e-10	2.188849583765406
ENSG00000099622	7.006607127575356e-10	8.934384424038425
ENSG00000078814	7.07557503899307e-10	7.9547991550019885
ENSG00000231292	7.07557503899307e-10	7.96709782641427
ENSG00000213621	7.07557503899307e-10	5.207912255093589
ENSG00000157765	7.145206072858847e-10	6.035921927195941
ENSG00000157404	7.145206072858847e-10	8.728522203479189
ENSG00000242299	7.145206072858847e-10	8.482468036759757
ENSG00000050393	7.215506446562415e-10	8.844953529729482
ENSG00000006704	7.286482434224671e-10	5.896440190231492
ENSG00000171428	7.358140367200737e-10	7.839141284864712
ENSG00000154478	7.358140367200842e-10	2.0947923180676598
ENSG00000164796	7.430486634586858e-10	3.2401371601808724
ENSG00000176871	7.503527683731176e-10	8.558786888429744
ENSG00000197937	7.503527683731176e-10	8.125087478403284
ENSG00000165675	7.503527683731176e-10	8.61396015474626
ENSG00000180530	7.503527683731176e-10	8.337916379282595
ENSG00000258317	7.577270020749836e-10	6.356648869068815
ENSG00000179528	7.577270020749836e-10	5.8255651367043315
ENSG00000143412	7.577270020749944e-10	8.180296714604475
ENSG00000242866	7.651720211047109e-10	6.592047144134743
ENSG00000228714	7.651720211047109e-10	5.28097074927523
ENSG00000122705	7.651720211047109e-10	8.849018570379888
ENSG00000168071	7.726884879839063e-10	8.89373401753436
ENSG00000188505	7.726884879839063e-10	2.6434346686912713
ENSG00000235213	7.802770712683689e-10	3.2807869330393475
ENSG00000089041	7.802770712683689e-10	8.696998270543565
ENSG00000154803	7.802770712683689e-10	8.622372686224752
ENSG00000163517	7.802770712683689e-10	7.807079420005327
ENSG00000099385	7.879384456013635e-10	8.016081292816931
ENSG00000123595	7.879384456013635e-10	8.772779190289793
ENSG00000228643	7.956732917674653e-10	5.159219327750243
ENSG00000108468	7.956732917674681e-10	8.701601243117732
ENSG00000205832	7.956732917674681e-10	5.654013600848354
ENSG00000119326	8.034822967468153e-10	8.590769281709234
ENSG00000164684	8.034822967468153e-10	6.664467500225645
ENSG00000146828	8.034822967468182e-10	8.795635110000843
ENSG00000102081	8.113661537698475e-10	8.794638717733214
ENSG00000258001	8.113661537698475e-10	3.677103560052943
ENSG00000254003	8.19325562372493e-10	6.0490094740499
ENSG00000171649	8.19325562372493e-10	7.774267165781774
ENSG00000115263	8.19325562372493e-10	2.270881619593451
ENSG00000167476	8.354738643224819e-10	8.735655892512373
ENSG00000255910	8.354738643224849e-10	3.4747451015981587
ENSG00000079335	8.4366418877266e-10	8.31216224419508
ENSG00000168781	8.4366418877266e-10	8.581439829543008
ENSG00000143303	8.519329271218856e-10	8.774313514481182
ENSG00000140521	8.519329271218856e-10	8.83375480004589
ENSG00000179051	8.519329271218856e-10	8.82309400228606
ENSG00000128228	8.519329271218856e-10	8.873408814282326
ENSG00000178201	8.519329271218856e-10	6.498486145126787
ENSG00000258449	8.602808112782935e-10	5.279027837358706
ENSG00000185088	8.687085797967835e-10	8.909994180135985
ENSG00000126749	8.772169779375884e-10	8.612090877228896
ENSG00000236675	8.858067577253742e-10	7.220605821252606
ENSG00000232472	8.858067577253742e-10	8.31912550022195
ENSG00000269069	8.944786780088238e-10	8.210030841602627
ENSG00000233834	8.944786780088238e-10	8.016548220871101
ENSG00000010404	8.944786780088238e-10	8.901864098835173
ENSG00000154845	9.032335045207714e-10	8.749385338654982
ENSG00000164039	9.120720099387536e-10	8.096485142694156
ENSG00000108306	9.120720099387536e-10	8.2921250682806
ENSG00000118960	9.120720099387536e-10	8.547588158746153
ENSG00000044446	9.120720099387601e-10	8.715330689260341
ENSG00000172794	9.209949739461909e-10	7.989968126522272
ENSG00000172260	9.209949739461909e-10	5.014933924166171
ENSG00000099800	9.209949739461909e-10	8.767179825447998
ENSG00000235119	9.209949739461909e-10	3.265904917966301
ENSG00000273107	9.300031832939844e-10	4.812257270884167
ENSG00000166046	9.300031832939844e-10	8.660412904689908
ENSG00000105429	9.390974318627538e-10	8.837819840696298
ENSG00000140471	9.390974318627538e-10	8.713796365068951
ENSG00000235673	9.482785207254854e-10	4.971590188959207
ENSG00000145214	9.482785207254955e-10	8.748388946387355
ENSG00000173064	9.575472582107964e-10	8.837819840696298
ENSG00000174780	9.669044599666895e-10	8.909994180135985
ENSG00000146374	9.669044599666895e-10	4.639052769089501
ENSG00000116984	9.763509490248725e-10	8.857148651680701
ENSG00000159346	9.763509490248725e-10	8.89373401753436
ENSG00000272599	9.763509490248725e-10	5.605207790605721
ENSG00000139626	9.858875558656374e-10	8.918124261436798
ENSG00000173320	9.858875558656374e-10	6.779968604351244
ENSG00000264769	9.955151184832875e-10	5.810817051411857
ENSG00000115524	9.955151184832875e-10	8.930319383388017
ENSG00000241556	9.95515118483298e-10	6.412269688334164
ENSG00000250156	1.0052344824520466e-09	3.9991188296524443
ENSG00000213965	1.0052344824520466e-09	8.521205130308457
ENSG00000068650	1.0249520350394076e-09	8.718857797986987
ENSG00000243517	1.0349519533078949e-09	7.056760701877141
ENSG00000013375	1.0349519533079023e-09	8.849018570379888
ENSG00000103544	1.0349519533079023e-09	8.776844230940199
ENSG00000220583	1.0349519533079023e-09	6.731457228217176
ENSG00000181982	1.0450471323631815e-09	8.663481553072685
ENSG00000109381	1.0450471323631815e-09	8.764649108988978
ENSG00000163132	1.0450471323631852e-09	5.533801339710615
ENSG00000143374	1.0552384566886229e-09	8.700066918926343
ENSG00000147027	1.065526818755289e-09	4.8765459236474165
ENSG00000136379	1.065526818755289e-09	8.30721282844841
ENSG00000184990	1.0759131190919733e-09	8.831224083586873
ENSG00000272970	1.0759131190919733e-09	4.36296971042977
ENSG00000273319	1.0863982663557152e-09	6.741608658890453
ENSG00000117500	1.0863982663557307e-09	8.922189302087205
ENSG00000183291	1.0969831774030747e-09	8.918124261436798
ENSG00000179632	1.1076687773618124e-09	8.802768799034027
ENSG00000179397	1.1076687773618124e-09	7.195088673898622
ENSG00000053900	1.1184559997033437e-09	8.736193824436135
ENSG00000105085	1.1184559997033437e-09	8.362897058257094
ENSG00000261949	1.129345786315765e-09	2.8852380696895725
ENSG00000172403	1.129345786315765e-09	7.002610079001686
ENSG00000070610	1.129345786315765e-09	8.897799058184765
ENSG00000107014	1.129345786315765e-09	6.4026920878404
ENSG00000089248	1.129345786315773e-09	8.922189302087205
ENSG00000223552	1.1403390875774218e-09	4.676419678093868
ENSG00000261645	1.1514368624311491e-09	7.368696705140525
ENSG00000176700	1.1514368624311491e-09	8.636022660787468
ENSG00000181852	1.1626400784592158e-09	8.746316690272204
ENSG00000116771	1.1626400784592158e-09	7.526890121179037
ENSG00000270919	1.1853667480180606e-09	3.0622760441557593
ENSG00000072756	1.1853667480180606e-09	8.811895272602468
ENSG00000101444	1.1968921805930827e-09	8.880004571391751
ENSG00000204604	1.2085270125851548e-09	8.523991328513558
ENSG00000253704	1.2085270125851548e-09	5.351371157797065
ENSG00000068745	1.2202722559189461e-09	8.811895272602468
ENSG00000031823	1.2321289316212415e-09	8.771244866098403
ENSG00000149218	1.2321289316212547e-09	8.445344738982337
ENSG00000214050	1.2321289316212547e-09	8.417427386353252
ENSG00000245330	1.2440980699003824e-09	5.783255771372694
ENSG00000116791	1.256180710226296e-09	8.710269256342306
ENSG00000010379	1.256180710226296e-09	6.307639418041599
ENSG00000083123	1.256180710226296e-09	8.69247476954929
ENSG00000263874	1.2806907016914816e-09	7.1734003652434986
ENSG00000006788	1.2806907016914816e-09	3.4257673663508266
ENSG00000118898	1.2806907016914907e-09	6.662944241984176
ENSG00000144485	1.2806907016914907e-09	7.7497972316578485
ENSG00000266308	1.2931201788089773e-09	4.023822931375364
ENSG00000256633	1.2931201788089773e-09	3.32088495817187
ENSG00000261251	1.2931201788089912e-09	4.945964825323584
ENSG00000183604	1.2931201788089912e-09	7.413911790593777
ENSG00000268521	1.2931201788089912e-09	5.882440601767259
ENSG00000203435	1.318333482551577e-09	3.8425571132612673
ENSG00000122335	1.33111949293945e-09	8.085318958602036
ENSG00000232874	1.33111949293945e-09	5.009003628638775
ENSG00000167842	1.33111949293945e-09	8.849018570379888
ENSG00000118217	1.344026547859339e-09	8.909994180135985
ENSG00000196924	1.344026547859358e-09	8.875939530741345
ENSG00000173812	1.357055763839448e-09	8.938449464688832
ENSG00000231081	1.3702082674213868e-09	4.112095786451633
ENSG00000120802	1.3702082674213868e-09	8.852545679106534
ENSG00000104472	1.38348519524732e-09	8.722464378293527
ENSG00000186470	1.38348519524732e-09	8.897799058184765
ENSG00000261114	1.410416921230314e-09	8.41688945442949
ENSG00000196507	1.410416921230314e-09	8.632495552060822
ENSG00000175548	1.410416921230314e-09	8.19157491586796
ENSG00000161664	1.4240740439685777e-09	7.4214461951894295
ENSG00000223547	1.4240740439685878e-09	8.783439988049624
ENSG00000188991	1.4240740439685878e-09	1.79679989696005
ENSG00000165917	1.4378602402926264e-09	5.410871504573676
ENSG00000269425	1.4378602402926264e-09	4.233954202535809
ENSG00000135775	1.4378602402926264e-09	8.78750502870003
ENSG00000100297	1.4378602402926264e-09	8.828693367127855
ENSG00000267687	1.4517766986795727e-09	2.8663000341442895
ENSG00000095713	1.4517766986795727e-09	3.6158758299433256
ENSG00000141524	1.4517766986795727e-09	8.800696542918878
ENSG00000251669	1.4517766986795727e-09	7.314627557065023
ENSG00000220008	1.4658246182452773e-09	5.052830483982511
ENSG00000149657	1.4658246182452773e-09	8.702139175041493
ENSG00000168772	1.4658246182452773e-09	8.69247476954929
ENSG00000204410	1.4658246182452773e-09	7.97686723820307
ENSG00000172053	1.4800052088365923e-09	8.908459855944596
ENSG00000248456	1.508769296698188e-09	2.9445127725110747
ENSG00000148334	1.508769296698188e-09	8.853083611030295
ENSG00000116198	1.523355268159408e-09	8.788501420967657
ENSG00000225135	1.523355268159408e-09	6.707785949396189
ENSG00000091527	1.523355268159408e-09	8.942514505339238
ENSG00000164690	1.5380788592182407e-09	5.577598331051813
ENSG00000149806	1.5380788592182407e-09	8.909994180135985
ENSG00000232412	1.5380788592182517e-09	4.698322009631348
ENSG00000143436	1.5679439710886952e-09	8.62643772687516
ENSG00000167526	1.5830880557321711e-09	8.942514505339238
ENSG00000261777	1.5983748878336371e-09	6.001931522399586
ENSG00000227431	1.5983748878336371e-09	4.148693692341226
ENSG00000267390	1.5983748878336485e-09	6.885129257763915
ENSG00000186583	1.6138057781047998e-09	6.462355728624062
ENSG00000255992	1.6293820489554788e-09	5.474751273656978
ENSG00000101190	1.6293820489554788e-09	8.219492268497044
ENSG00000172296	1.6451050345949133e-09	6.234972284562466
ENSG00000172901	1.6451050345949133e-09	6.368283115804972
ENSG00000072274	1.66097608113381e-09	8.901864098835173
ENSG00000110811	1.66097608113381e-09	8.571492973873129
ENSG00000184304	1.676996546687197e-09	6.134057124521132
ENSG00000140948	1.676996546687197e-09	8.612170348808789
ENSG00000187735	1.6769965466872149e-09	8.869343773631922
ENSG00000162894	1.7094912279431297e-09	8.271984342905059
ENSG00000102001	1.7094912279431297e-09	7.318281398886762
ENSG00000139187	1.7094912279431297e-09	6.276460636078994
ENSG00000128463	1.7259682208359695e-09	8.869343773631922
ENSG00000092841	1.7259682208359695e-09	8.914059220786392
ENSG00000260785	1.7259682208359695e-09	2.531077326313789
ENSG00000204923	1.7259682208359695e-09	8.410831629243829
ENSG00000007516	1.7426001873358731e-09	7.5568910011282036
ENSG00000264176	1.7763347326413918e-09	5.5373377636732375
ENSG00000013725	1.7763347326413918e-09	7.041908081701464
ENSG00000196268	1.7763347326414044e-09	8.499771517617434
ENSG00000179292	1.7763347326414044e-09	4.9295128716064855
ENSG00000107614	1.8107063738860408e-09	8.350111501233814
ENSG00000090487	1.8107063738860408e-09	8.83528912423728
ENSG00000108061	1.8107063738860408e-09	8.757515419955796
ENSG00000219274	1.8281347585331243e-09	2.933546025359686
ENSG00000186280	1.8281347585331243e-09	6.321871234478528
ENSG00000049618	1.8457268268521724e-09	8.82309400228606
ENSG00000134375	1.8457268268521724e-09	8.861213692331107
ENSG00000079974	1.8814080166423307e-09	8.506399820318329
ENSG00000164175	1.8995001725675186e-09	4.454255566229165
ENSG00000256582	1.8995001725675323e-09	5.683245394050247
ENSG00000240087	1.9177620813031113e-09	6.074436914283935
ENSG00000002016	1.9177620813031113e-09	8.351442846827418
ENSG00000118804	1.936195293981865e-09	7.846256473176605
ENSG00000232573	1.95480137550955e-09	8.476410211574093
[truncated: 3,871 more rows]
