# Supplementary material for: Machine learning predicts treatment sensitivity in multiple myeloma based on molecular and clinical information coupled with drug response
Source: PLoS One. 2021 Jul 28;16(7):e0254596. doi: 10.1371/journal.pone.0254596 (PMC8318243; doi:10.1371/journal.pone.0254596)
Supplement: S1 File — (ZIP) [file pone.0254596.s004.zip › Supplementary Material 1/19q13/selected_genes_experiment_4.csv]

gene	pvalue	entropy
ENSG00000248991	7.251083664366195e-35	6.9009313952153315
ENSG00000119280	2.4805806547984373e-34	8.13022070041222
ENSG00000178982	1.142515067662591e-33	8.912989475323146
ENSG00000225579	4.1832740956559643e-32	7.198590162524647
ENSG00000188004	7.879537251906881e-32	6.013761074486058
ENSG00000125827	3.7245370988086405e-31	8.860251138609149
ENSG00000175197	4.785495161870398e-31	8.6908601142596
ENSG00000105372	8.957114219268003e-31	8.945443836377912
ENSG00000063177	1.0123525334717008e-30	8.93733024611422
ENSG00000168264	1.3503977896786282e-30	8.896762294795762
ENSG00000104852	4.457067556794501e-30	8.93733024611422
ENSG00000247746	6.188352645904611e-30	7.305207600245577
ENSG00000228031	7.911231671041341e-30	5.737153089784376
ENSG00000155886	8.223731612737589e-30	5.232454557552476
ENSG00000117461	8.259201395525255e-30	8.65480648847701
ENSG00000272668	1.050786153159633e-29	5.968541955620062
ENSG00000255815	2.2719029158243115e-29	5.595790239246009
ENSG00000243284	7.084917450964726e-28	5.042759968958663
ENSG00000165801	1.5513618233913173e-27	8.721246422558476
ENSG00000075073	1.7488499561063346e-27	7.016702922711383
ENSG00000070081	3.012937351235141e-27	8.929216655850528
ENSG00000170677	4.133491110149616e-27	7.024107810286644
ENSG00000179520	7.094381929537079e-27	5.113134539515455
ENSG00000122787	8.594002079834397e-27	7.56647390742301
ENSG00000115268	9.323829043960919e-27	8.941387041246065
ENSG00000185905	2.1693655280149954e-26	8.88864870453207
ENSG00000111752	2.3426353098643905e-26	7.812745366169719
ENSG00000131188	3.564445558689255e-26	8.38516561016689
ENSG00000173218	3.710955331914492e-26	7.110996972130302
ENSG00000104611	4.324219468271196e-26	6.771253700090421
ENSG00000131773	6.56531106431813e-26	6.649170559748274
ENSG00000142541	1.0737515436492644e-25	8.945443836377912
ENSG00000144591	1.3477417502165757e-25	8.892705499663915
ENSG00000164181	4.170844423260426e-25	8.767939221764673
ENSG00000251249	4.639307283287896e-25	4.639534393530409
ENSG00000165169	5.019598869910597e-25	8.722777634530411
ENSG00000143624	5.829263190045616e-25	8.900819089927607
ENSG00000256733	1.058117433992224e-24	4.477896149461022
ENSG00000197183	1.266544881630774e-24	8.549787345453039
ENSG00000117308	1.4747758112813976e-24	8.309617714633754
ENSG00000099624	2.380236311328991e-24	8.856194343477304
ENSG00000246090	2.5525141709189524e-24	8.02867756561952
ENSG00000154358	3.309491030699828e-24	8.760820002688957
ENSG00000105173	3.453456321260111e-24	8.692848856635557
ENSG00000253982	6.3790349675620675e-24	7.6630221663155105
ENSG00000129757	9.548217407444883e-24	7.938618140059142
ENSG00000188959	9.58489608027674e-24	5.358615226179368
ENSG00000105373	9.921348824197135e-24	8.929216655850528
ENSG00000159556	9.921348824197135e-24	8.078350395888465
ENSG00000131943	1.0269498002164192e-23	8.724308846502344
ENSG00000162004	1.1475734743437712e-23	8.391087891178136
ENSG00000172365	1.2724494866709309e-23	3.5738319915455063
ENSG00000148303	1.378801476738523e-23	8.945443836377912
ENSG00000002586	1.4825871314586378e-23	8.2165863072038
ENSG00000105146	2.0422455113982784e-23	6.817607734686452
ENSG00000105202	2.0500347838923085e-23	8.892705499663915
ENSG00000249184	2.3688731883468133e-23	6.606189550036394
ENSG00000152422	2.4420122555316483e-23	8.732422436766038
ENSG00000172456	4.3609482603485184e-23	7.938530044298594
ENSG00000208028	5.015021457447569e-23	7.550997382898522
ENSG00000140474	6.678545650452466e-23	8.921103065586836
ENSG00000171759	7.420450604310176e-23	6.739738205413381
ENSG00000223891	9.2267025679942e-23	8.450153642656359
ENSG00000168159	9.871190229847091e-23	8.896762294795762
ENSG00000167614	9.871190229847232e-23	7.066837826461159
ENSG00000165102	9.908274098247903e-23	8.750180829265354
ENSG00000214870	1.0599873494871219e-22	7.111640994098209
ENSG00000114423	1.2220771499216887e-22	8.551318557424972
ENSG00000105193	1.3569974179003989e-22	8.941387041246065
ENSG00000174444	1.6851561818010072e-22	8.945443836377912
ENSG00000114391	2.0077767953883918e-22	8.941387041246065
ENSG00000167658	2.1549241670419525e-22	8.945443836377912
ENSG00000177628	2.3914394397000065e-22	8.872421524004686
ENSG00000143578	2.566391234377121e-22	8.525446574661963
ENSG00000255760	2.663501312432364e-22	5.925771050297663
ENSG00000259514	3.278471023342957e-22	6.691964975428472
ENSG00000156384	4.834242671365063e-22	8.26751855134336
ENSG00000230131	7.11754389862838e-22	6.119887319056427
ENSG00000131386	9.408546180886542e-22	6.23138993709482
ENSG00000160691	1.3223808477577769e-21	8.917046270454989
ENSG00000236552	1.371582919788852e-21	8.72584005847428
ENSG00000115649	1.6401258567441964e-21	8.827796777554383
ENSG00000170417	2.556244929320436e-21	8.249020751183597
ENSG00000162929	2.556244929320436e-21	7.9262364024065
ENSG00000228933	2.8397758135228083e-21	5.393462942349009
ENSG00000242021	3.1429898819300972e-21	5.454572805444396
ENSG00000180447	3.258869871953776e-21	7.426025623666669
ENSG00000108107	4.289191396241035e-21	8.93733024611422
ENSG00000184083	4.289191396241035e-21	8.293777204664876
ENSG00000198353	5.441351670784302e-21	5.23898214671421
ENSG00000243926	8.494625664217559e-21	5.618363030148532
ENSG00000181524	9.028022857279645e-21	8.303035336341996
ENSG00000226833	1.0051349994856632e-20	4.793772311115974
ENSG00000105640	1.038014658791991e-20	8.945443836377912
ENSG00000255086	1.1069989863480776e-20	3.5312678452511697
ENSG00000113272	1.1472635583126699e-20	8.71466404426672
ENSG00000198937	1.1472635583126699e-20	8.64569852702534
ENSG00000012061	1.1889763878311472e-20	8.835910367818073
ENSG00000204060	1.2321889687601341e-20	4.639845572516053
ENSG00000165171	1.3139223246625733e-20	6.293133154209338
ENSG00000272899	1.504493600285493e-20	7.876665282938454
ENSG00000147003	1.6621757825270054e-20	5.4362995990950775
ENSG00000227097	1.784709027987144e-20	8.858719926637214
ENSG00000257698	1.909375485722855e-20	8.160360495717985
ENSG00000271133	2.1014800081901475e-20	7.591148835473459
ENSG00000166268	2.1851175554892147e-20	6.662988556826835
ENSG00000176399	2.3291363176534656e-20	6.629810594217309
ENSG00000156427	2.6647217713139886e-20	5.748421818443498
ENSG00000233927	2.9526094899286917e-20	8.93733024611422
ENSG00000137818	3.740677458634061e-20	8.945443836377912
ENSG00000258920	3.8612809170915376e-20	7.929926444054809
ENSG00000205664	3.9717074829821234e-20	7.980030292340128
ENSG00000245008	4.1141415093257035e-20	6.546405317005948
ENSG00000103253	4.276658053425871e-20	8.447751315993003
ENSG00000089692	4.556394543056484e-20	7.957548705393835
ENSG00000204628	5.0456070705171416e-20	8.941387041246065
ENSG00000214612	5.3939297209986997e-20	6.000779456235035
ENSG00000261400	5.745812607977148e-20	3.365637445155855
ENSG00000141736	6.338802547061101e-20	7.962008150932666
ENSG00000130159	6.564930475023076e-20	8.78010960716021
ENSG00000111445	7.016770590507121e-20	8.423744819109393
ENSG00000251405	7.766356778457831e-20	7.08325666036878
ENSG00000178741	8.299850498042054e-20	8.900819089927607
ENSG00000121797	8.535175440076163e-20	8.312450657972237
ENSG00000094631	8.595030134458227e-20	8.84808075321361
ENSG00000130255	9.184755101364298e-20	8.941387041246065
ENSG00000118705	1.1561469288889033e-19	8.941387041246065
ENSG00000241741	1.1561469288889197e-19	6.7520457886071075
ENSG00000264920	1.315012194322245e-19	7.4615693521630755
ENSG00000076662	1.3195927298290813e-19	8.93733024611422
ENSG00000229638	1.3615338576656065e-19	8.567545737952356
ENSG00000120280	1.564457109759477e-19	8.684990229899395
ENSG00000164587	1.6595002662836457e-19	8.941387041246065
ENSG00000235670	2.085718975659362e-19	4.0653977681203415
ENSG00000244165	2.0929459845578365e-19	8.267236674086936
ENSG00000169184	2.2350593115508277e-19	8.092304473437473
ENSG00000219665	2.378475356676049e-19	8.282953927559257
ENSG00000182050	2.378475356676049e-19	7.1227378863550594
ENSG00000038002	2.5397320407727646e-19	8.89117428769198
ENSG00000166816	2.6288972745584476e-19	8.323574275528758
ENSG00000111666	2.6288972745584476e-19	8.672564880976328
ENSG00000233585	2.7117876585922167e-19	5.459087067572048
ENSG00000180573	2.986545153821676e-19	8.892705499663915
ENSG00000230516	2.986545153821676e-19	3.2422669680072977
ENSG00000260719	2.9968508604503235e-19	8.37327710202778
ENSG00000221983	3.101860874297407e-19	8.933273450982373
ENSG00000184381	3.633697713330929e-19	8.78010960716021
ENSG00000134490	3.6462081086833902e-19	8.203656597072845
ENSG00000179456	3.892159595304697e-19	8.545730550321194
ENSG00000125459	4.0005593679812096e-19	8.745587193349552
ENSG00000105855	4.0005593679812096e-19	7.663430737800029
ENSG00000182054	4.154496211724274e-19	8.908932680191299
ENSG00000090581	4.716515902726146e-19	8.833842315062183
ENSG00000136942	4.880901222142433e-19	8.93733024611422
ENSG00000232995	5.016475678663745e-19	7.071242011045872
ENSG00000269533	6.504988557432206e-19	4.154992186840298
ENSG00000107745	6.527232583609942e-19	8.702493658871182
ENSG00000149972	7.430567475995559e-19	8.81409518018691
ENSG00000139352	7.455936748210731e-19	6.701257201155411
ENSG00000114631	8.749960645004964e-19	7.969730958671168
ENSG00000229766	8.749960645004964e-19	6.058801568498526
ENSG00000171425	9.021949126017637e-19	8.684735266371867
ENSG00000125841	9.302289106111729e-19	8.207581685173716
ENSG00000198960	1.02306687550758e-18	8.498580220710977
ENSG00000088298	1.094928160603771e-18	8.86277672176906
ENSG00000134698	1.094928160603771e-18	8.701499287683204
ENSG00000137154	1.1678071311082943e-18	8.945443836377912
ENSG00000173207	1.2039817971295703e-18	8.582778547291763
ENSG00000078061	1.24547541793074e-18	8.832847943874205
ENSG00000221890	1.3693239529392487e-18	4.107740482129443
ENSG00000144040	1.4552871507182189e-18	8.616764120318463
ENSG00000058404	1.460216183116147e-18	7.078533750614958
ENSG00000104219	1.5570646658442362e-18	8.797867999659527
ENSG00000162244	1.5570646658442362e-18	8.941387041246065
ENSG00000186153	2.0188905449269618e-18	8.443236990457136
ENSG00000151287	2.0188905449269618e-18	7.689601077162894
ENSG00000253986	2.0740187551202415e-18	5.027834511543274
ENSG00000143195	2.081013511545447e-18	6.06628096278161
ENSG00000117411	2.210979451926544e-18	8.744592822161575
ENSG00000182742	2.218430347273504e-18	7.141558530345749
ENSG00000141441	2.3568680739912417e-18	8.220335742157072
ENSG00000151208	2.4292532296833784e-18	8.527769590945388
ENSG00000130810	2.4374303554953596e-18	7.664671068936824
ENSG00000196562	2.512258825917953e-18	8.899287877955674
ENSG00000197016	2.598065093129723e-18	6.776061112175607
ENSG00000081913	2.854027904327892e-18	7.610970049727683
ENSG00000213442	3.1453914742016705e-18	8.528966529009853
ENSG00000205138	3.2416506495649324e-18	8.479290616239725
ENSG00000247735	3.3408186271374837e-18	5.559383710768354
ENSG00000130312	3.3408186271374837e-18	8.812563968214976
ENSG00000260521	3.572047211780028e-18	6.039954147947291
ENSG00000160293	3.681191105233775e-18	8.187678814225816
ENSG00000173171	3.806328290870213e-18	8.520395408342141
ENSG00000251535	3.9094554267625565e-18	2.867663623990077
ENSG00000171792	3.922538828697309e-18	8.553844140584886
ENSG00000125462	4.055774828400355e-18	7.802068030674775
ENSG00000080947	4.055774828400355e-18	7.51107271467095
ENSG00000229278	4.306958694205305e-18	3.747577475927666
ENSG00000182185	4.744332883337451e-18	7.473636398137024
ENSG00000179820	4.760172498954462e-18	8.598468887035189
ENSG00000128165	5.0375774170007404e-18	8.818151975318758
ENSG00000232346	5.0375774170007404e-18	7.342830148577158
ENSG00000166321	5.384430657502145e-18	7.875199364964858
ENSG00000143499	5.7357460648924855e-18	8.710404682258385
ENSG00000145592	5.735746064892567e-18	8.945443836377912
ENSG00000244436	5.754850751197555e-18	2.757751210559584
ENSG00000234444	5.8903546535319055e-18	8.501642644654845
ENSG00000232533	6.464602595820503e-18	6.823892352581365
ENSG00000053371	6.7273189306853156e-18	8.50210017505887
ENSG00000214711	6.9312496008704524e-18	6.248566350702056
ENSG00000163673	7.141283009302542e-18	4.353005591959983
ENSG00000086619	7.141283009302643e-18	8.864307933740994
ENSG00000155792	7.165004544412562e-18	8.868364728872839
ENSG00000099326	7.605545465722977e-18	8.868364728872839
ENSG00000223949	8.072815055277112e-18	4.748977906965536
ENSG00000100266	8.372208229981843e-18	8.592960190311343
ENSG00000231327	8.915381442133866e-18	5.99745786974673
ENSG00000131725	9.184678822081493e-18	8.608650530054772
ENSG00000107816	9.184678822081493e-18	8.602068151763014
ENSG00000071205	9.215092137541387e-18	7.062048517797332
ENSG00000261739	9.215092137541387e-18	8.70581104634258
ENSG00000212978	9.493325607251522e-18	8.144943582696566
ENSG00000260990	1.0041699445492749e-17	5.528096848312287
ENSG00000105894	1.0141667045109336e-17	7.263570549051964
ENSG00000260625	1.0447503562685239e-17	6.241830117410763
ENSG00000149295	1.0762443692920683e-17	5.718378503371251
ENSG00000147100	1.1123379667128908e-17	5.2786785266737795
ENSG00000131127	1.2483331041441978e-17	8.21863444288472
ENSG00000268362	1.2524507780645151e-17	6.45250337384723
ENSG00000153179	1.2565818622878664e-17	8.622352127422245
ENSG00000258178	1.4192647979267664e-17	4.253431564750091
ENSG00000166896	1.466693492768572e-17	8.164083016942365
ENSG00000261418	1.768473992994022e-17	8.530497740981788
ENSG00000102316	1.768473992994047e-17	8.88306069742829
ENSG00000254343	1.7742816276975516e-17	8.282521880077383
ENSG00000172216	1.8820978344913457e-17	8.778578395188276
ENSG00000228323	2.2754293092951512e-17	5.967408172849839
ENSG00000188818	2.3433378863996762e-17	8.369475270423463
ENSG00000123144	2.4132463905787475e-17	8.864307933740994
ENSG00000213885	2.6528104517675142e-17	6.352373534210896
ENSG00000102158	2.7318235249894507e-17	8.912989475323146
ENSG00000158555	2.896883543238645e-17	8.401439621498136
ENSG00000234719	2.9063367822614684e-17	7.76556812283061
ENSG00000260144	2.9063367822614684e-17	6.026045245067302
ENSG00000170889	3.0918454431980865e-17	8.941387041246065
ENSG00000136758	3.1941273602359246e-17	8.904875885059452
ENSG00000109046	3.289032415901836e-17	8.856194343477304
ENSG00000140451	3.475953720694336e-17	8.777047183216341
ENSG00000233762	3.498622393531885e-17	7.897231135854108
ENSG00000247982	3.498622393531885e-17	8.180178490438774
ENSG00000165891	3.614172981994312e-17	8.32051185158489
ENSG00000182220	3.614172981994312e-17	8.860251138609149
ENSG00000235280	3.958134313291156e-17	5.684992818298009
ENSG00000130340	4.2097379755146086e-17	8.500287085830509
ENSG00000254615	4.320339980178856e-17	8.603520053355014
ENSG00000158714	4.745848770285432e-17	6.475915213865633
ENSG00000166562	4.901961311146396e-17	8.921103065586836
ENSG00000236204	5.524911588881556e-17	6.463691631424607
ENSG00000143603	5.542789743778899e-17	8.899287877955674
ENSG00000204219	5.542789743778899e-17	6.824851487031253
ENSG00000172955	5.706283931897048e-17	6.184147128020881
ENSG00000137309	6.266154377089123e-17	8.86277672176906
ENSG00000139219	6.450683477511656e-17	4.7099236364889805
ENSG00000102871	6.471514834014669e-17	8.812563968214976
ENSG00000102271	6.662009429467585e-17	4.1189656429307595
ENSG00000179899	6.902363688950189e-17	5.163729326708678
ENSG00000127946	7.059750971163908e-17	8.405986426610076
ENSG00000177731	7.082522060180112e-17	8.903344673087517
ENSG00000126249	7.505018103337718e-17	8.111494850453822
ENSG00000086598	7.529205811526351e-17	8.925159860718681
ENSG00000146147	7.775353542785134e-17	6.615457193863533
ENSG00000081760	8.53497711242628e-17	8.70700798440705
ENSG00000206561	8.729039121538672e-17	8.285197633462746
ENSG00000064787	8.757115354507636e-17	8.144185711841644
ENSG00000105426	8.785280689836947e-17	7.249436090245633
ENSG00000163040	9.013844701354214e-17	5.665685728808739
ENSG00000137876	9.89265778829989e-17	8.904875885059452
ENSG00000218175	1.0547461202680388e-16	8.432060976249575
ENSG00000120519	1.0821195888808964e-16	8.627200726865576
ENSG00000224858	1.0821195888809118e-16	5.605116237703145
ENSG00000127920	1.0821195888809118e-16	7.464308436079892
ENSG00000152402	1.0855901812168897e-16	7.71879878128363
ENSG00000176928	1.0855901812168897e-16	7.563521200015307
ENSG00000207954	1.0890717554242535e-16	5.856612070457814
ENSG00000175505	1.1499723582524379e-16	7.37956555436817
ENSG00000188846	1.1536575688156245e-16	8.93733024611422
ENSG00000166348	1.1536575688156245e-16	8.401674667950699
ENSG00000105063	1.222019353362026e-16	8.884591909400223
ENSG00000172568	1.2576837320660238e-16	6.425025846297297
ENSG00000116852	1.2617092796938155e-16	8.819683187290691
ENSG00000230207	1.29437461709238e-16	7.22979096024913
ENSG00000121858	1.3363816411201317e-16	8.82067755847867
ENSG00000242071	1.3406555954525848e-16	8.28448513953119
ENSG00000140750	1.3797330555032364e-16	8.472708237947968
ENSG00000270036	1.5624642364998945e-16	4.374656488710947
ENSG00000124444	1.6027984471629048e-16	8.404737091894567
ENSG00000058056	1.6546631582409644e-16	8.468572132436186
ENSG00000136643	1.6973439806297423e-16	8.766408009792737
ENSG00000181163	1.7578083373083607e-16	8.945443836377912
ENSG00000170906	1.80885555510871e-16	8.822208770450603
ENSG00000136383	1.814616957215642e-16	7.840351127781153
ENSG00000233016	1.9275876405712308e-16	8.76334558584887
ENSG00000173581	1.989804178980195e-16	8.542668126377325
ENSG00000101577	2.0540007586883975e-16	8.539148172029437
ENSG00000146350	2.1068253166162076e-16	7.898780811020518
ENSG00000148484	2.230629583577937e-16	8.824734353610515
ENSG00000177917	2.230629583577937e-16	8.675627304920196
ENSG00000170899	2.3024823949837697e-16	8.400143455978766
ENSG00000231969	2.369099003520517e-16	4.069851743837884
ENSG00000145050	2.5240177054184755e-16	8.917046270454989
ENSG00000188825	2.5240177054184755e-16	7.023206332164533
ENSG00000150967	2.596951108853702e-16	8.86277672176906
ENSG00000188419	2.6719623534275e-16	8.637048095977692
ENSG00000104979	2.680427716306611e-16	8.856194343477304
ENSG00000160570	2.9377675550957393e-16	8.822208770450603
ENSG00000198521	2.9377675550957393e-16	6.918094055096112
ENSG00000119979	3.012947885228118e-16	8.616764120318463
ENSG00000256287	3.0997954431407015e-16	3.2985934562953734
ENSG00000186056	3.109596269993346e-16	8.407394382085455
ENSG00000144036	3.119427657778946e-16	8.387515540179209
ENSG00000187824	3.516620593778308e-16	8.395012979279008
ENSG00000226926	3.60638922957878e-16	4.500485770622036
ENSG00000057468	3.8167140373581967e-16	6.431840939650305
ENSG00000142279	3.828747003643973e-16	5.597889307175423
ENSG00000110002	3.828747003643973e-16	8.738010443869817
ENSG00000262468	3.963604125813485e-16	8.002216345421513
ENSG00000173208	4.3283778364188676e-16	8.712138461106807
ENSG00000146066	4.711404439506319e-16	8.824734353610515
ENSG00000203761	5.000788121216881e-16	7.908138170152539
ENSG00000144589	5.032250661778453e-16	8.696905651767402
ENSG00000160055	5.160064535720267e-16	8.19421436171371
ENSG00000136631	5.324341066157397e-16	8.728365641634191
ENSG00000228748	5.668517643543033e-16	4.915382573137399
ENSG00000249348	5.668517643543033e-16	7.687802004316133
ENSG00000101868	5.830467526247997e-16	8.576196169000006
ENSG00000162913	6.015765951639297e-16	6.352595262497505
ENSG00000109685	6.187491910632352e-16	8.876478319136533
ENSG00000166200	6.364049396109904e-16	8.892705499663915
ENSG00000246334	6.545572302754056e-16	7.84983730925691
ENSG00000126267	6.566053961079952e-16	8.881529485456355
ENSG00000143882	6.753255484898357e-16	8.068911243030513
ENSG00000236772	6.774377729027327e-16	4.424612512748367
ENSG00000072195	7.165910144746973e-16	6.618749668855616
ENSG00000116977	7.165910144746973e-16	8.766408009792737
ENSG00000139644	7.165910144746973e-16	8.933273450982373
ENSG00000273382	7.369959651540187e-16	6.208495570135891
ENSG00000105341	7.392982434690992e-16	8.70555608281505
ENSG00000225573	7.392982434690992e-16	7.200484350859629
ENSG00000133195	7.392982434691097e-16	8.699228668050823
ENSG00000185950	7.819728292522784e-16	7.661244659548568
ENSG00000052126	7.868618198950554e-16	7.2143317731896826
ENSG00000198380	8.558883849898241e-16	8.89117428769198
ENSG00000149548	9.080075737016564e-16	7.255550934858028
ENSG00000222375	9.108357165247782e-16	5.139943358116748
ENSG00000180660	9.308773353961154e-16	6.81665555324283
ENSG00000169241	9.337756874347953e-16	8.870890312032751
ENSG00000163754	9.366829354838787e-16	8.856194343477304
ENSG00000160062	9.60264421128067e-16	7.679859530818362
ENSG00000169116	9.905656758053537e-16	8.921103065586836
ENSG00000157625	1.0475015673466023e-15	8.74864961729342
ENSG00000149273	1.0507575716950138e-15	8.945443836377912
ENSG00000259026	1.0540235525794184e-15	4.58062191025319
ENSG00000000460	1.0540235525794334e-15	7.974073743026124
ENSG00000118473	1.1145519634515137e-15	5.575221568866218
ENSG00000214717	1.1460883594088998e-15	8.636053724789715
ENSG00000198860	1.1785040154765824e-15	8.79128562136777
ENSG00000253483	1.1821610727188537e-15	5.556090424382863
ENSG00000152409	1.1821610727188537e-15	8.899287877955674
ENSG00000138172	1.253809417509139e-15	8.001157015081393
ENSG00000243276	1.2576967145354464e-15	7.064955936318291
ENSG00000177283	1.2892257680815106e-15	5.300064878456198
ENSG00000068308	1.2932212764368986e-15	8.840961534137898
ENSG00000116147	1.3588345416003955e-15	5.43594480209222
ENSG00000091428	1.4058361108164122e-15	8.776052812028363
ENSG00000163362	1.4145523803548786e-15	7.764940124169088
ENSG00000109705	1.4499532947674381e-15	6.528784299926234
ENSG00000144713	1.4499532947674381e-15	8.945443836377912
ENSG00000264349	1.5000591956652122e-15	4.67540021551483
ENSG00000180098	1.5375680329464355e-15	8.564025783604468
ENSG00000040199	1.585756208589389e-15	8.798862370847504
ENSG00000182899	1.585756208589389e-15	8.941387041246065
ENSG00000008513	1.585756208589389e-15	8.726834429662258
ENSG00000232070	1.5906561224210883e-15	5.267906318487227
ENSG00000221413	1.5906561224210883e-15	2.124463501755448
ENSG00000188971	1.635432240697544e-15	8.609644901242751
ENSG00000134339	1.6762746711062554e-15	4.391340038647746
ENSG00000120805	1.6814501400218987e-15	8.868364728872839
ENSG00000130669	1.7828307127145505e-15	8.448085589900469
ENSG00000147036	1.8272981679983387e-15	5.338379972977303
ENSG00000123989	1.890230473461686e-15	8.941387041246065
ENSG00000171189	1.949292495929082e-15	5.6520945584868425
ENSG00000237212	1.9978484049113216e-15	5.449102416070565
ENSG00000126217	2.004001091628556e-15	7.634424010672011
ENSG00000159259	2.1179972608463383e-15	7.864155057788272
ENSG00000112812	2.23837874885329e-15	8.781103978348188
ENSG00000213862	2.245260815169565e-15	6.720867260966472
ENSG00000130811	2.2521637326495235e-15	8.895231082823827
ENSG00000257027	2.3152386180021963e-15	7.893731098581187
ENSG00000242247	2.3946979848237914e-15	8.879003902296445
ENSG00000267169	2.4617040814376657e-15	7.519588335802278
ENSG00000119906	2.5228139449556993e-15	8.758294419529046
ENSG00000111859	2.601306908193124e-15	8.892705499663915
ENSG00000169021	2.6822053292337967e-15	8.835910367818073
ENSG00000173221	2.7487046832330575e-15	8.925159860718681
ENSG00000135324	2.7487046832330575e-15	3.1357405013030815
ENSG00000135473	2.922143846413997e-15	8.884591909400223
ENSG00000142408	3.0220864592832583e-15	3.8111126866659197
ENSG00000232940	3.1063566789697595e-15	6.245015754828142
ENSG00000272717	3.183204609563487e-15	6.023245349447269
ENSG00000118197	3.183204609563487e-15	8.74405598137762
ENSG00000213096	3.363027521578267e-15	8.014688525148443
ENSG00000157680	3.383615419521953e-15	8.430529764277642
ENSG00000172687	3.456655764469657e-15	6.3341066269688815
ENSG00000150625	3.4672161240310404e-15	6.457720128213514
ENSG00000104936	3.4672161240310404e-15	8.523836052310097
ENSG00000230852	3.4672161240310404e-15	2.1856906066177757
ENSG00000273002	3.477808270294876e-15	6.965119331798926
ENSG00000142409	3.5745836226845985e-15	8.657868912420879
ENSG00000181798	3.674011162977718e-15	7.164038488671353
ENSG00000078177	3.892947701961825e-15	8.850606336373524
ENSG00000255046	3.904820123132316e-15	4.8214737746204435
ENSG00000102057	4.2521235099214605e-15	7.559874409864312
ENSG00000171443	4.491279519818628e-15	8.437191452949333
ENSG00000234771	4.6580290606434524e-15	8.682209683211953
ENSG00000117242	4.9047441893206765e-15	7.894089401530305
ENSG00000170502	5.0405245024120946e-15	8.777584024000298
ENSG00000104921	5.055837893921189e-15	7.993550554064733
ENSG00000239183	5.195736996895578e-15	5.9825292572364965
ENSG00000272129	5.211514799038033e-15	6.188455222909031
ENSG00000197647	5.211514799038107e-15	7.9903802339334415
ENSG00000185483	5.50372210723394e-15	5.70372761509899
ENSG00000147400	5.5037221072340184e-15	8.642636103081472
ENSG00000068784	5.655819434024145e-15	8.653275276505076
ENSG00000120093	5.672972617936724e-15	7.280052221020823
ENSG00000269890	5.672972617936724e-15	6.394285322888867
ENSG00000227372	5.847347883224925e-15	8.673559252164305
ENSG00000143870	6.008793383031782e-15	8.921103065586836
ENSG00000174748	6.193330001041105e-15	8.941387041246065
ENSG00000135253	6.193330001041105e-15	8.513276189266426
ENSG00000189233	6.3641791164557136e-15	8.801924794791372
ENSG00000154479	6.383446563721372e-15	6.225985468658501
ENSG00000167186	6.5396687660499836e-15	8.280278174173894
ENSG00000196154	6.5396687660499836e-15	8.772990388084494
ENSG00000120256	6.7606392303912895e-15	8.303572177125952
ENSG00000213513	6.9259483752873915e-15	4.079474555305155
ENSG00000144026	6.946889944880572e-15	8.680141630456063
ENSG00000115286	6.946889944880572e-15	8.776052812028363
ENSG00000165168	7.138192588516546e-15	8.89117428769198
ENSG00000134243	7.334681980320582e-15	8.810038385055064
ENSG00000223722	7.356840279896766e-15	4.955407718812343
ENSG00000164346	7.559255151298488e-15	8.895231082823827
ENSG00000166441	7.559255151298488e-15	8.941387041246065
ENSG00000106018	7.743778060503912e-15	6.6663161354746485
ENSG00000215301	7.767153114963433e-15	8.941387041246065
ENSG00000204262	7.790597662043071e-15	7.846147267608602
ENSG00000248544	7.980680295921016e-15	6.360174495025733
ENSG00000100994	8.00475949699968e-15	8.896762294795762
ENSG00000174989	8.00475949699968e-15	8.795342416499613
ENSG00000147475	8.224717404456504e-15	8.784166402292056
ENSG00000183023	8.249521619120231e-15	8.440024396287818
ENSG00000100373	8.274399506078314e-15	3.9539067393211815
ENSG00000230565	8.425226049094435e-15	6.849210228432379
ENSG00000236796	8.450625706729175e-15	5.393748173460531
ENSG00000008226	8.450625706729175e-15	8.582778547291763
ENSG00000179057	8.476100776897209e-15	6.148115292103081
ENSG00000169857	8.476100776897209e-15	8.743598450973597
ENSG00000175806	8.501651479951027e-15	8.39960661519481
ENSG00000260219	8.70880654032811e-15	6.6009639541225145
ENSG00000013016	8.947801880410953e-15	8.654269647693054
ENSG00000080839	8.974752386202832e-15	8.606124946894859
ENSG00000186187	9.193254029405459e-15	7.486318476240566
ENSG00000250978	9.193254029405459e-15	3.6920240168619123
ENSG00000268061	9.193254029405459e-15	7.606147724089735
ENSG00000257221	9.24869297740192e-15	7.87373456602556
ENSG00000184984	9.473760307633485e-15	5.94358619973831
ENSG00000267401	9.473760307633485e-15	4.883271181649963
ENSG00000112531	9.762691813725035e-15	8.864307933740994
ENSG00000176732	9.792057873455473e-15	6.096900799830489
ENSG00000239815	1.0060297470652633e-14	6.187083589254837
ENSG00000008283	1.0060297470652633e-14	8.86277672176906
ENSG00000179085	1.0335770517216734e-14	8.733416807954013
ENSG00000101888	1.0618668888825242e-14	8.583772918479742
ENSG00000083845	1.0650568897665397e-14	8.945443836377912
ENSG00000166428	1.068256327649934e-14	7.789366486990551
ENSG00000140367	1.094194875858134e-14	8.876478319136533
ENSG00000269696	1.097480492441244e-14	4.269525572586649
ENSG00000183955	1.120753425059596e-14	8.706550454003029
ENSG00000198856	1.1241175599349836e-14	8.908932680191299
ENSG00000116497	1.1583106116774722e-14	8.836904739006052
ENSG00000158458	1.1899588004384573e-14	8.427062206580793
ENSG00000175395	1.2261227019123329e-14	8.240652197392375
ENSG00000142765	1.2261227019123329e-14	8.884591909400223
ENSG00000165689	1.2261227019123329e-14	8.831853572686226
ENSG00000140563	1.2558311757452815e-14	8.899287877955674
ENSG00000213293	1.2595942181220131e-14	3.8114671062137426
ENSG00000236854	1.2939651155754905e-14	3.610587506689567
ENSG00000175886	1.2939651155754905e-14	6.603346363710902
ENSG00000123570	1.2978406481344872e-14	6.9298706674413495
ENSG00000094804	1.3017276100545915e-14	8.615030341470039
ENSG00000133872	1.3372300920924352e-14	8.929216655850528
ENSG00000116957	1.4069109365179007e-14	8.62082091545031
ENSG00000231193	1.4153401438195193e-14	4.8662534470855014
ENSG00000089220	1.5387034507170066e-14	8.917046270454989
ENSG00000052850	1.5758544817763817e-14	4.708206016009374
ENSG00000156042	1.5852793868889382e-14	8.168544945827193
ENSG00000130779	1.5852793868889382e-14	8.866833516900904
ENSG00000169239	1.7180804993511827e-14	8.257873749107736
ENSG00000173406	1.7180804993511827e-14	6.120645403120874
ENSG00000049768	1.7180804993511827e-14	5.025793720951078
ENSG00000215595	1.7232038846900764e-14	6.215439718877183
ENSG00000115875	1.7699964625098708e-14	8.929216655850528
ENSG00000176371	1.7699964625098708e-14	8.439971999636777
ENSG00000230979	1.7752722333635876e-14	7.060458349892086
ENSG00000108828	1.8180395078681838e-14	8.807512801895154
ENSG00000246089	1.8234562327223202e-14	7.937864381170905
ENSG00000165195	1.8234562327223202e-14	8.736479231897881
ENSG00000162373	1.8729272645891388e-14	6.5842409080783435
ENSG00000205771	1.8840989931798835e-14	6.597083213479508
ENSG00000120860	1.9237191347576624e-14	8.670039297816416
ENSG00000170989	1.9351890612155865e-14	6.720702359829102
ENSG00000047230	1.987642472756004e-14	8.35903866387635
ENSG00000115266	1.987642472756004e-14	7.975728211494614
ENSG00000095002	2.0475665671654062e-14	8.603854327262479
ENSG00000240298	2.0905681311565383e-14	5.632060285803067
ENSG00000259560	2.103016752982938e-14	5.6615754494023
ENSG00000185666	2.1599446383337105e-14	3.871712184853755
ENSG00000115758	2.278389389894898e-14	8.929216655850528
ENSG00000167992	2.285153923683565e-14	7.205479900994977
ENSG00000233379	2.410351931405265e-14	5.042170717027322
ENSG00000230067	2.410351931405265e-14	4.822323858537252
ENSG00000156222	2.410351931405265e-14	3.581533161863082
ENSG00000144354	2.6264028013670976e-14	5.453926003352716
ENSG00000260401	2.6972493335747607e-14	7.2394089654039515
ENSG00000047346	2.7699762210502556e-14	8.929216655850528
ENSG00000072778	2.7699762210502948e-14	8.941387041246065
ENSG00000008853	2.7699762210502948e-14	8.629928876901978
ENSG00000148343	2.8446325300671633e-14	8.835910367818073
ENSG00000213523	2.853048949276439e-14	8.7542376243972
ENSG00000101997	2.853048949276459e-14	8.597474515847212
ENSG00000186468	2.9299081376124286e-14	8.921103065586836
ENSG00000121406	3.0088045004795775e-14	8.261930544239581
ENSG00000149256	3.0088045004795775e-14	7.971034004196374
ENSG00000213402	3.017698807425917e-14	8.66603489933561
ENSG00000151229	3.108077460557175e-14	8.482353040183593
ENSG00000104626	3.117260534064808e-14	8.37912007265909
ENSG00000162607	3.182294058225255e-14	8.790748780583813
ENSG00000174255	3.277521507889906e-14	3.9294310553515386
ENSG00000137070	3.287197118842667e-14	8.604056894138969
ENSG00000166025	3.296900842006457e-14	6.790966724891372
ENSG00000198890	3.375552353564462e-14	8.193671955082579
ENSG00000269988	3.37555235356451e-14	5.127229497056098
ENSG00000124222	3.395502029124791e-14	8.872421524004686
ENSG00000187098	3.4560499149002305e-14	7.827880401934715
ENSG00000006756	3.486721098452345e-14	6.340046411119722
ENSG00000100246	3.559332858020581e-14	8.098760710545433
ENSG00000105339	3.559332858020606e-14	8.93733024611422
ENSG00000272476	3.56982672586199e-14	7.291617457987917
ENSG00000160783	3.580351042364376e-14	8.399069774410853
ENSG00000076258	3.876340511508943e-14	8.008059316052824
ENSG00000204390	3.980256495924348e-14	7.227905673942852
ENSG00000135953	3.991970595601166e-14	8.657332071636922
ENSG00000183617	3.991970595601166e-14	8.743598450973597
ENSG00000070886	4.098935867265729e-14	5.860871035529452
ENSG00000163249	4.1109936193378756e-14	8.66598250268457
ENSG00000088881	4.1109936193378756e-14	6.3678104046074315
ENSG00000145287	4.20872062135793e-14	8.830322360714293
ENSG00000245954	4.245954663731923e-14	7.655078663352238
ENSG00000233217	4.34683761525465e-14	4.038998110972405
ENSG00000224032	4.582528239848515e-14	8.782635190320123
ENSG00000197279	4.582528239848547e-14	8.16953931701517
ENSG00000166946	4.691274539078166e-14	8.892705499663915
ENSG00000126768	4.7188555087428476e-14	8.742067239001663
ENSG00000142039	4.844957517754328e-14	8.735484860709903
ENSG00000204852	4.844957517754328e-14	8.702493658871182
ENSG00000115966	4.8591719137997783e-14	8.812563968214976
ENSG00000189143	5.137176630921815e-14	5.638036182189689
ENSG00000255121	5.274269009042262e-14	7.218978931485958
ENSG00000136928	5.4149598420843735e-14	4.165345302481245
ENSG00000185615	5.430818293504691e-14	5.577720795029875
ENSG00000215086	5.55934195730108e-14	4.692001684229696
ENSG00000162878	5.575616382837386e-14	5.004516004454698
ENSG00000164620	5.575616382837386e-14	8.476817429730854
ENSG00000235065	5.575616382837386e-14	7.825189178287264
ENSG00000242712	5.707510533164832e-14	5.181220444108586
ENSG00000166341	5.707510533164832e-14	8.235319153816125
ENSG00000226957	5.724211655863513e-14	2.9153950292620787
ENSG00000114023	5.724211655863513e-14	8.74612403413351
ENSG00000169189	5.724211655863555e-14	8.702493658871182
ENSG00000227838	5.859563157781266e-14	3.2007946995941965
ENSG00000140400	5.876701972093573e-14	8.904875885059452
ENSG00000183386	6.050826038829591e-14	6.605239213392213
ENSG00000111276	6.050826038829591e-14	8.879003902296445
ENSG00000204673	6.211871810211808e-14	8.784166402292056
ENSG00000136149	6.230024047561496e-14	7.918967013105337
ENSG00000170209	6.395760473160542e-14	7.976449155960585
ENSG00000143653	6.565833163599293e-14	8.388412137792773
ENSG00000114270	6.585002615756638e-14	8.345055189252454
ENSG00000185686	6.604227130614244e-14	7.493640278136521
ENSG00000184164	6.76002425532605e-14	8.907401468219364
ENSG00000267193	6.939620823095276e-14	3.6946018147990056
ENSG00000261786	6.959863476335421e-14	8.756763207557114
ENSG00000178922	6.98016422131145e-14	8.651999028060674
ENSG00000162869	6.98016422131145e-14	8.686266478343798
ENSG00000124357	6.98016422131145e-14	8.850606336373524
ENSG00000204666	7.144681244654589e-14	5.085970102513355
ENSG00000124198	7.144681244654589e-14	8.907401468219364
ENSG00000065320	7.165512244516423e-14	4.3426894023289
ENSG00000149346	7.165512244516423e-14	7.208967040920601
ENSG00000143498	7.165512244516423e-14	8.256597500663334
ENSG00000137478	7.313011741593359e-14	8.892705499663915
ENSG00000104738	7.355700357913129e-14	8.733953648737971
ENSG00000251680	7.528920073835867e-14	4.190285267493827
ENSG00000225156	7.550852754650742e-14	3.7864126960029916
ENSG00000171469	7.550852754650742e-14	8.7542376243972
ENSG00000172362	7.751096756214894e-14	3.4741755125883538
ENSG00000259331	7.95656288970452e-14	2.0047862755260053
ENSG00000221968	8.19114618184934e-14	8.675627304920196
ENSG00000256917	8.214975400305084e-14	5.3558003957956215
ENSG00000229914	8.457050130448639e-14	6.63336591226471
ENSG00000160791	8.884781383467044e-14	7.22308154582175
ENSG00000268496	8.884781383467044e-14	3.931209283664155
ENSG00000250148	8.910594335178265e-14	2.391119778596827
ENSG00000260618	9.093362233474211e-14	8.446017537144577
ENSG00000160753	9.41529595846101e-14	8.527972157821875
ENSG00000132704	9.442624363926314e-14	8.88306069742829
ENSG00000118816	9.442624363926314e-14	8.933273450982373
ENSG00000156976	9.636120231563066e-14	8.945443836377912
ENSG00000123975	9.692117580778097e-14	8.693385697419513
ENSG00000248300	9.890640708994051e-14	2.4041452097897213
ENSG00000184925	9.948092615282486e-14	7.652057504365054
ENSG00000115977	1.0210714905370736e-13	8.245245833308177
ENSG00000139641	1.0210714905370736e-13	8.900819089927607
ENSG00000186272	1.0480154033338161e-13	8.248615617430616
ENSG00000040341	1.0510520015922726e-13	8.724308846502344
ENSG00000147251	1.1040182467092519e-13	8.755231995585177
ENSG00000149823	1.1396805260124465e-13	8.879003902296445
ENSG00000197565	1.166326045449937e-13	7.9542431858042315
ENSG00000105523	1.2039665638933557e-13	4.180583287067258
ENSG00000260027	1.2428012604665696e-13	7.045248154329792
ENSG00000162836	1.2754892996589768e-13	8.655800859664987
ENSG00000133640	1.3090225830122078e-13	3.7516919520722856
ENSG00000170890	1.3472992522206728e-13	3.830769763388105
ENSG00000175697	1.382688092865117e-13	5.377535138639325
ENSG00000273388	1.414911272169342e-13	4.002149419665668
ENSG00000261231	1.423081778700455e-13	6.0701302848382985
ENSG00000101940	1.4604269776799137e-13	8.788223197423902
ENSG00000124143	1.4604269776799137e-13	5.010006725730052
ENSG00000258422	1.5030526275837314e-13	4.496598527218679
ENSG00000153250	1.542460356389283e-13	8.904875885059452
ENSG00000159403	1.5424603563892938e-13	8.672564880976328
ENSG00000239268	1.619689069232084e-13	4.526439499093031
ENSG00000153162	1.6243485039231935e-13	8.917046270454989
ENSG00000122882	1.6716738856273053e-13	8.749186458077377
ENSG00000250493	1.7154244123621363e-13	5.872664959038336
ENSG00000134986	1.7154244123621363e-13	7.952363348697042
ENSG00000271420	1.720354543733051e-13	2.5408983095195152
ENSG00000134109	1.720354543733051e-13	8.929216655850528
ENSG00000158828	1.720354543733051e-13	8.52138977953012
ENSG00000086730	1.765357377638743e-13	8.805981589923219
ENSG00000232519	1.869549223959907e-13	4.321031607985186
ENSG00000248319	1.9074263606160197e-13	2.915045518636361
ENSG00000224738	1.9128986178048154e-13	4.888141166836164
ENSG00000259959	1.9183863118845826e-13	8.293645497633902
ENSG00000262155	1.974121751275593e-13	4.618718125950306
ENSG00000271522	2.019853852233695e-13	3.7055356192655164
ENSG00000166483	2.0256431097332636e-13	8.433134657817487
ENSG00000111602	2.0314486822030208e-13	8.801387954007417
ENSG00000271344	2.1326838516607697e-13	7.065386259715353
ENSG00000198056	2.1326838516607697e-13	8.390630360774114
ENSG00000101199	2.1326838516607697e-13	8.904875885059452
ENSG00000167797	2.1326838516607697e-13	8.86277672176906
ENSG00000249353	2.1387909374717292e-13	7.795057833515918
ENSG00000260660	2.1882706356452635e-13	6.373064908771
ENSG00000144671	2.1945341945296998e-13	4.630593823868361
ENSG00000165912	2.2646075201746108e-13	8.055648712872589
ENSG00000211448	2.3235726823121364e-13	7.647477884830848
ENSG00000166411	2.3704757273162196e-13	8.771001645708541
ENSG00000179195	2.38404672881895e-13	8.892705499663915
ENSG00000196668	2.38404672881895e-13	7.365352264292696
ENSG00000102054	2.4530559363396785e-13	8.866833516900904
ENSG00000241324	2.5096740584710605e-13	6.863253724485501
ENSG00000270681	2.5822560827181863e-13	7.136922737040014
ENSG00000156313	2.5822560827182227e-13	8.26172797736309
ENSG00000181544	2.656900876482286e-13	7.312901705528495
ENSG00000185267	2.656900876482286e-13	8.120839312238546
ENSG00000185100	2.6644810105475167e-13	6.833975387685389
ENSG00000177576	2.7181405299948433e-13	6.331574212066395
ENSG00000231419	2.725892395749678e-13	3.535962869841299
ENSG00000272156	2.725892395749678e-13	5.67982514384164
ENSG00000081721	2.7966444047520764e-13	8.74612403413351
ENSG00000183943	3.019909867102625e-13	8.411489557486743
ENSG00000102780	3.0285070109054234e-13	7.510919441560154
ENSG00000101057	3.037128213520652e-13	8.707544825191007
ENSG00000174514	3.1965001705430834e-13	6.956284721989299
ENSG00000229727	3.196500170543106e-13	5.370112576854655
ENSG00000147324	3.279240825185571e-13	7.444036328302456
ENSG00000176894	3.2885631839173443e-13	6.196396567861288
ENSG00000105287	3.364085903635001e-13	8.921103065586836
ENSG00000237316	3.4608903144058444e-13	2.4138444957179743
ENSG00000237991	3.4608903144058444e-13	6.532522653211697
ENSG00000138674	3.570539184570731e-13	8.921103065586836
ENSG00000198873	3.7573739303359306e-13	8.762888055444847
ENSG00000176978	3.768030788425602e-13	8.929216655850528
ENSG00000158710	3.865289190074066e-13	8.904875885059452
ENSG00000163931	3.8762468172181076e-13	8.896762294795762
ENSG00000145626	3.953809782020823e-13	3.7212032294795296
ENSG00000162755	3.953809782020823e-13	7.871175049409084
ENSG00000203666	3.9650140125041257e-13	8.41889621966606
ENSG00000172379	3.987516177020846e-13	8.408696113452004
ENSG00000095752	4.0787868091131555e-13	6.101082037081421
ENSG00000100678	4.0787868091131555e-13	7.299180879010234
ENSG00000053501	4.1957667902541126e-13	8.716195256238654
ENSG00000078725	4.20764457913456e-13	4.360990118843493
ENSG00000237595	4.3038642052770994e-13	6.385771162333163
ENSG00000147485	4.3160426899473594e-13	7.265839136832633
ENSG00000068438	4.4146976353214465e-13	8.828791148742358
ENSG00000153048	4.4271842873210776e-13	8.481613632523146
ENSG00000120798	4.4271842873210776e-13	8.738802248181305
ENSG00000254369	4.528335049148376e-13	4.907018762326855
ENSG00000218426	4.541137522038118e-13	8.354779301868014
ENSG00000102886	4.657972204708362e-13	6.64438894431616
ENSG00000255353	4.657972204708362e-13	5.638491182020775
ENSG00000241852	4.791255029388044e-13	7.647422603492568
ENSG00000170540	4.804787674024914e-13	8.811569597026997
ENSG00000107959	4.928284139149239e-13	8.845018329269742
ENSG00000169242	4.928284139149239e-13	6.562801113450313
ENSG00000105676	5.069162872226556e-13	8.749643988481399
ENSG00000251192	5.069162872226556e-13	7.840172589946317
ENSG00000269946	5.19933281962047e-13	4.931012672115263
ENSG00000109466	5.199332819620507e-13	8.562212694376107
ENSG00000124795	5.199332819620507e-13	8.25133820161984
ENSG00000246095	5.454233682554701e-13	6.334720924061215
ENSG00000253051	5.454233682554701e-13	5.3100945167478955
ENSG00000152582	5.485017755299624e-13	8.78010960716021
ENSG00000158793	5.625672298264221e-13	8.703030499655137
ENSG00000163482	5.625672298264221e-13	8.72584005847428
ENSG00000241644	5.625672298264221e-13	6.394820401039025
ENSG00000250565	5.753670131561036e-13	8.45387616388074
ENSG00000244038	5.769869730759653e-13	8.929216655850528
ENSG00000150873	5.769869730759653e-13	3.298771365527964
ENSG00000107187	5.93435092552379e-13	4.793230809272895
ENSG00000143258	6.086317959403911e-13	8.771459176112561
ENSG00000104765	6.086317959403911e-13	8.815626392158844
ENSG00000263164	6.103437428008188e-13	3.779284338361032
ENSG00000137054	6.277255761702374e-13	8.785160773480033
ENSG00000143575	6.401813473171832e-13	8.892705499663915
ENSG00000164122	6.583975979405996e-13	6.048759625629078
ENSG00000213930	6.752270849998137e-13	8.761356843472914
ENSG00000185567	6.790239857636114e-13	5.012536538072549
ENSG00000198088	6.790239857636114e-13	8.342863880000007
ENSG00000207146	6.96371273127597e-13	3.898292793018016
ENSG00000271147	6.96371273127597e-13	7.978719775592966
ENSG00000164741	6.98325423609382e-13	8.15657578338061
ENSG00000155970	7.002849619552803e-13	5.292397956157723
ENSG00000043039	7.282924610005878e-13	6.714182883078935
ENSG00000100316	7.344357376143266e-13	8.945443836377912
ENSG00000253390	7.364947888276253e-13	6.114163211862462
ENSG00000206077	7.364947888276253e-13	7.929639000951204
ENSG00000089177	7.552833215932673e-13	8.375186534023799
ENSG00000078098	7.552833215932727e-13	6.045240681066081
ENSG00000114013	7.70221474017597e-13	8.655140762384475
ENSG00000118162	7.723790562093072e-13	8.338217847433166
ENSG00000254966	7.723790562093072e-13	5.016618497386168
ENSG00000196372	7.767120503512925e-13	7.319887107689385
ENSG00000143443	7.920664354221814e-13	8.283411457963279
ENSG00000145063	7.942841235809013e-13	3.0864108376273434
ENSG00000249734	8.122466259758483e-13	3.1679633699805603
ENSG00000236841	8.145198127564406e-13	3.606763437382545
ENSG00000187741	8.167992495680648e-13	8.557900935716733
ENSG00000139160	8.352617784799524e-13	7.827551693874428
ENSG00000115841	8.352617784799524e-13	8.40320587992263
ENSG00000150433	8.565224474245093e-13	8.665445661900613
ENSG00000172661	8.613187558889845e-13	8.63100255846989
ENSG00000168556	8.832307077234213e-13	8.446836255184959
ENSG00000137747	9.056900580405695e-13	5.584234688248134
ENSG00000101849	9.056900580405695e-13	8.767939221764673
ENSG00000142327	9.08219911094426e-13	8.876478319136533
ENSG00000032389	9.08219911094426e-13	8.586298501639652
ENSG00000270110	9.08219911094426e-13	5.485580093734784
ENSG00000141556	9.576276412900756e-13	8.788223197423902
ENSG00000255516	9.576276412900756e-13	3.3077161518508906
ENSG00000248757	9.7648827071107e-13	3.7332900695394415
ENSG00000107864	9.792122646331565e-13	8.564483314008488
ENSG00000011021	9.846826657385605e-13	8.57007132111227
ENSG00000164258	1.0068660751661832e-12	8.736479231897881
ENSG00000069493	1.0124881934054876e-12	8.447628059496447
ENSG00000197180	1.029540224125305e-12	6.79193129237713
ENSG00000204131	1.0352866824639817e-12	6.262092075266849
ENSG00000259420	1.0585892581140485e-12	3.6160720395161614
ENSG00000106004	1.0615380656755323e-12	6.830844757296519
ENSG00000105220	1.0615380656755323e-12	8.912989475323146
ENSG00000135116	1.0644949417317826e-12	5.906052932235062
ENSG00000144567	1.0644949417317826e-12	8.872421524004686
ENSG00000173295	1.0884430276715495e-12	7.433865816977231
ENSG00000165006	1.088443027671565e-12	8.786691985451967
ENSG00000204396	1.0914735019290494e-12	8.70907603716294
ENSG00000049769	1.1191233987302462e-12	7.96162148037416
ENSG00000237434	1.1191233987302543e-12	4.326244373048031
ENSG00000156738	1.1222377580439972e-12	7.784734805651498
ENSG00000135677	1.1222377580439972e-12	8.860251138609149
ENSG00000184258	1.1222377580439972e-12	4.109433140767154
ENSG00000082512	1.1222377580439972e-12	8.58357035160325
ENSG00000063660	1.150652819298499e-12	7.372804303395383
ENSG00000100997	1.1797742694459331e-12	8.79939921163146
ENSG00000094975	1.2096193323039261e-12	8.892705499663915
ENSG00000157978	1.212980879870704e-12	8.868364728872839
ENSG00000198795	1.2163516027277895e-12	5.063391030930708
ENSG00000105698	1.2402056431306476e-12	8.876478319136533
ENSG00000170915	1.2402056431306476e-12	6.9552161751584425
ENSG00000232453	1.2715512582411082e-12	6.529902862656253
ENSG00000243452	1.2786219170401684e-12	8.679684100052041
ENSG00000095059	1.2786219170401865e-12	8.850606336373524
ENSG00000117407	1.3072927619568347e-12	8.288391764437588
ENSG00000228205	1.3072927619568347e-12	7.361125381860431
ENSG00000124785	1.3109207209620963e-12	7.304565277664405
ENSG00000164142	1.3145585682327403e-12	7.814320524258276
ENSG00000134779	1.3182063302117205e-12	8.66391444992868
ENSG00000169567	1.377940770377545e-12	8.915515058483056
ENSG00000101194	1.381761196022165e-12	8.908932680191299
ENSG00000179299	1.381761196022165e-12	7.432379615025557
ENSG00000105185	1.385592024373354e-12	8.872421524004686
ENSG00000011243	1.385592024373354e-12	8.844023958081767
ENSG00000163382	1.385592024373354e-12	8.860251138609149
ENSG00000153446	1.4166164988097803e-12	3.7440107692260565
ENSG00000116668	1.4166164988097803e-12	8.738010443869817
ENSG00000227252	1.4205422108643596e-12	5.722598783519433
ENSG00000134153	1.4205422108643697e-12	8.896762294795762
ENSG00000214226	1.4244786068274018e-12	7.782337709989127
ENSG00000162616	1.4523349336648534e-12	8.548256133481104
ENSG00000143761	1.4563578341454177e-12	8.93733024611422
ENSG00000147852	1.4563578341454177e-12	7.000113121051309
ENSG00000249167	1.4563578341454177e-12	3.5396521956551554
ENSG00000110700	1.4563578341454177e-12	8.933273450982373
ENSG00000171428	1.4603916779765868e-12	7.821924187466904
ENSG00000125869	1.460391677976597e-12	8.822666300854625
ENSG00000170049	1.501338463688798e-12	6.419724492213684
ENSG00000130734	1.534905846977854e-12	8.541673755189347
ENSG00000155254	1.5349058469778758e-12	8.283510685418182
ENSG00000160752	1.5349058469778758e-12	8.777047183216341
ENSG00000237301	1.5391532514940893e-12	5.204696620330554
ENSG00000140876	1.5735506014430562e-12	5.942477082733178
ENSG00000187479	1.5735506014430562e-12	8.241379042551719
ENSG00000114942	1.5779030002116646e-12	8.945443836377912
ENSG00000183128	1.577903000211676e-12	4.544294997770089
ENSG00000083067	1.6131504402641305e-12	6.739137550546769
ENSG00000159840	1.617610378368119e-12	8.596937675063257
ENSG00000147799	1.6582985928114343e-12	7.558642194415743
ENSG00000260855	1.6628810775814953e-12	4.251813342814824
ENSG00000168807	1.7046869984173682e-12	8.30668699772086
ENSG00000267868	1.7046869984173682e-12	3.4744048575609123
ENSG00000182319	1.7093953314881065e-12	6.979907316353554
ENSG00000106948	1.7571866337399827e-12	8.83996716294992
ENSG00000249948	1.7914187618787736e-12	8.611228509865725
ENSG00000171735	1.7963622215178928e-12	8.503094546246844
ENSG00000184939	1.8363951218310942e-12	8.51273934848247
ENSG00000227986	1.841460426207876e-12	5.759393313024001
ENSG00000101052	1.846539449393773e-12	8.52138977953012
ENSG00000234160	1.887669905533635e-12	7.334570500054702
ENSG00000255910	1.8928740495144713e-12	3.4388845621910025
ENSG00000163817	1.8928740495144713e-12	5.229871730446603
ENSG00000269243	1.8928740495144713e-12	7.282345309929201
ENSG00000116885	1.892874049514498e-12	7.33256329448427
ENSG00000021826	1.898092281064357e-12	7.9995549432639415
ENSG00000188153	1.898092281064357e-12	8.135676802671085
ENSG00000187151	1.9403497951384307e-12	4.671348920785719
ENSG00000099994	1.940349795138458e-12	6.950303499167372
ENSG00000198108	1.940349795138458e-12	8.74612403413351
ENSG00000267166	1.945696509798671e-12	7.0466523189956485
ENSG00000158716	1.945696509798685e-12	8.432597817033534
ENSG00000233912	1.9889942417363005e-12	8.139789076955154
ENSG00000241469	2.0444486556028225e-12	2.810751864685311
ENSG00000105722	2.0444486556028225e-12	8.697900022955379
ENSG00000244247	2.0500768873540946e-12	3.640118711849741
ENSG00000174132	2.095653801860431e-12	8.88864870453207
ENSG00000105649	2.1014204092188172e-12	7.629617380189388
ENSG00000131187	2.1014204092188172e-12	8.043294223795035
ENSG00000226779	2.148117612552817e-12	4.203401806004821
ENSG00000214274	2.1540259309239835e-12	7.756982985781299
ENSG00000205078	2.207923863418654e-12	7.607118066236059
ENSG00000203705	2.2139936461798946e-12	8.698973704523292
ENSG00000144426	2.2139936461798946e-12	8.5269777866339
ENSG00000101310	2.2139936461798946e-12	8.884591909400223
ENSG00000170832	2.2693641311700637e-12	8.525904105065987
ENSG00000125755	2.2755997039684397e-12	8.892705499663915
ENSG00000252612	2.3324821804987245e-12	5.014146457335956
ENSG00000140464	2.4504667898770016e-12	8.858719926637214
ENSG00000073150	2.457190564227008e-12	6.127185506359309
ENSG00000259495	2.4571905642270427e-12	6.566749149021211
ENSG00000224596	2.4639324505115407e-12	3.988903688961927
ENSG00000164056	2.5185253380542364e-12	8.028527730240263
ENSG00000140443	2.5813624898507896e-12	8.520395408342141
ENSG00000174485	2.588438693851815e-12	8.832847943874205
ENSG00000198081	2.6457380931608025e-12	8.563946473224533
ENSG00000272009	2.6457380931608025e-12	7.178117971216719
ENSG00000260591	2.6529874996310417e-12	6.9773249194986
ENSG00000226086	2.7191158340730924e-12	5.436965246486625
ENSG00000260359	2.7191158340730924e-12	8.826265565582448
ENSG00000100360	2.7265625657846485e-12	8.702493658871182
ENSG00000140688	2.7265625657846485e-12	8.834379155846138
ENSG00000167196	2.7868615838647304e-12	8.733416807954013
ENSG00000103160	2.7868615838647502e-12	8.628934505714
ENSG00000248280	2.7868615838647502e-12	6.67178905654992
ENSG00000103174	2.7944904055281486e-12	8.513276189266426
ENSG00000177888	2.856263525372706e-12	8.696905651767402
ENSG00000143768	2.864078801274496e-12	6.767790648139596
ENSG00000110080	2.871915068140065e-12	7.62481004570274
ENSG00000166682	2.935367541898803e-12	7.151882003009321
ENSG00000176393	2.9433952324142943e-12	8.73954165584175
ENSG00000180815	2.9433952324142943e-12	5.226877572115614
ENSG00000173153	3.0166210470068517e-12	8.834379155846138
ENSG00000146904	3.09163429629295e-12	5.361272400609925
ENSG00000161031	3.1085509276237937e-12	5.116979724859388
ENSG00000147536	3.1085509276237937e-12	7.374087906413649
ENSG00000188342	3.1771307710317164e-12	8.736479231897881
ENSG00000147044	3.1771307710317616e-12	8.65526401888103
ENSG00000118308	3.336911313400354e-12	8.895231082823827
ENSG00000134138	3.336911313400354e-12	6.99259327443163
ENSG00000102007	3.3460156262259267e-12	8.884591909400223
ENSG00000132846	3.3460156262259267e-12	8.61523290834653
ENSG00000168268	3.3551443196924205e-12	8.921103065586836
ENSG00000224165	3.4290592867833113e-12	6.9708629998953695
ENSG00000248458	3.4477863543735936e-12	4.758217200293348
ENSG00000198814	3.4477863543736425e-12	8.144995979347605
ENSG00000136521	3.5141250185281624e-12	8.880535114268378
ENSG00000168028	3.5237036709375824e-12	8.945443836377912
ENSG00000101400	3.5333079487935434e-12	8.423824129489327
ENSG00000170043	3.5333079487935434e-12	8.709612877946897
ENSG00000234684	3.6110727895624536e-12	8.03075708491596
ENSG00000135913	3.6209107418009654e-12	8.458469799796541
ENSG00000197256	3.630774999430312e-12	8.51713041752178
ENSG00000143514	3.7106443668164596e-12	8.745587193349552
ENSG00000232860	3.7207484974218115e-12	6.948215194490319
ENSG00000104205	3.7207484974218115e-12	8.391290458054625
ENSG00000203930	3.9179390873491026e-12	3.693915960186607
ENSG00000100206	3.9179390873491026e-12	6.276937431932594
ENSG00000139187	3.9179390873491026e-12	6.297401471521889
ENSG00000155660	3.9179390873491026e-12	8.933273450982373
ENSG00000181191	4.014890249996285e-12	8.636590565573671
ENSG00000255438	4.014890249996285e-12	6.343800360507504
ENSG00000165215	4.114194897478148e-12	5.937834939807157
ENSG00000137575	4.114194897478148e-12	8.823739982422536
ENSG00000140988	4.114194897478178e-12	8.941387041246065
ENSG00000233080	4.215909011849887e-12	5.094941351657896
ENSG00000119711	4.2273617882669076e-12	8.730433694390081
ENSG00000157216	4.3200898783806916e-12	8.846549541241677
ENSG00000272970	4.343582043294715e-12	4.383297276283057
ENSG00000180332	4.426796115200735e-12	3.4876918986604566
ENSG00000177337	4.438810842945345e-12	5.178906068573649
ENSG00000182749	4.438810842945345e-12	7.980826208618299
ENSG00000074054	4.462936381483262e-12	8.836904739006052
ENSG00000138814	4.548393455443758e-12	8.834379155846138
ENSG00000004975	4.560731966741789e-12	8.7542376243972
ENSG00000026103	4.560731966741789e-12	7.7439414856943385
ENSG00000068394	4.560731966741789e-12	8.5688743830478
ENSG00000102265	4.5731033229852456e-12	8.874947107164598
ENSG00000096092	4.673266921470274e-12	8.60053693979108
ENSG00000187243	4.673266921470274e-12	4.219690994707544
ENSG00000144895	4.673266921470274e-12	8.900819089927607
ENSG00000140297	4.685937765254924e-12	6.117993188140143
ENSG00000157870	4.698642320934953e-12	8.371745890055845
ENSG00000087008	4.801502991965585e-12	8.325760018934027
ENSG00000008086	4.814514938036092e-12	7.996785528270855
ENSG00000136710	4.814514938036092e-12	8.659857654796832
ENSG00000169071	4.9331903792535785e-12	8.484525886241565
ENSG00000266258	5.054735068852776e-12	2.5863253071853367
ENSG00000179397	5.054735068852776e-12	7.1839934214241
ENSG00000118307	5.1932326086767405e-12	5.5924430254714
ENSG00000157873	5.193232608676778e-12	8.870890312032751
ENSG00000271192	5.207285461291888e-12	5.568230289656327
ENSG00000251603	5.321059709940214e-12	5.651117516831794
ENSG00000069329	5.321059709940214e-12	8.838435950977985
ENSG00000227630	5.335451889016054e-12	2.822834602383312
ENSG00000238045	5.451972721428741e-12	6.345104103341603
ENSG00000162620	5.451972721428741e-12	7.7658031692831715
ENSG00000127184	5.466712254006452e-12	8.921103065586836
ENSG00000117090	5.466712254006452e-12	8.884591909400223
ENSG00000233791	5.570989446487876e-12	6.820724988474318
ENSG00000176208	5.601139725491356e-12	8.235168983590675
ENSG00000162139	5.738809165721862e-12	8.806975961111196
ENSG00000187123	5.754309201882608e-12	5.346677256809762
ENSG00000082293	5.754309201882608e-12	4.8405168945953925
ENSG00000107902	5.769850312551767e-12	8.425021067553796
ENSG00000165548	5.769850312551767e-12	8.395065375930049
ENSG00000167487	5.895670738064432e-12	8.199881679197427
ENSG00000123595	6.040438018607763e-12	8.771996016896516
ENSG00000175279	6.040438018607763e-12	7.124027295211819
ENSG00000169255	6.056736976871185e-12	6.536477480951922
ENSG00000167779	6.056736976871185e-12	5.782224894144682
ENSG00000055070	6.073079083454828e-12	8.749186458077377
ENSG00000110092	6.089464450300244e-12	8.816620763346823
ENSG00000163519	6.188691421509787e-12	8.01463824494029
ENSG00000047365	6.357606169822015e-12	8.642099262297517
ENSG00000155903	6.374744366380463e-12	8.826265565582448
ENSG00000198342	6.374744366380463e-12	7.474661795020582
ENSG00000261435	6.3747443663805535e-12	5.01550970766473
ENSG00000166295	6.531041896751617e-12	8.870890312032751
ENSG00000111540	6.691097381849018e-12	8.509474357662114
ENSG00000003096	6.709117122079469e-12	4.613841469634067
ENSG00000225855	6.709117122079469e-12	8.292598729794882
ENSG00000169230	6.854999324822723e-12	8.793274363743723
ENSG00000204387	6.873452000547722e-12	8.88864870453207
ENSG00000242615	6.873452000547722e-12	5.435082364453342
ENSG00000111450	6.873452000547795e-12	8.600000099007126
ENSG00000079616	7.022838267750686e-12	8.78010960716021
ENSG00000272016	7.041734067044311e-12	6.66357292919441
ENSG00000134508	7.060679741320288e-12	8.479545579767256
ENSG00000144460	7.252908149110958e-12	6.3336713855991835
ENSG00000188559	7.25290814911101e-12	8.605588106110904
ENSG00000140374	7.390513346717237e-12	8.854126290721412
ENSG00000035403	7.410379148224065e-12	8.559968988472622
ENSG00000110697	7.410379148224065e-12	8.771996016896516
ENSG00000176834	7.410379148224065e-12	7.00962242544644
ENSG00000250519	7.410379148224065e-12	4.986779884371367
ENSG00000143862	7.430297332225056e-12	8.68320405439993
ENSG00000247011	7.632390153714754e-12	2.6639555070533016
ENSG00000197603	7.777053460055419e-12	8.690323273475645
ENSG00000196998	7.797938006533207e-12	8.763882426632826
ENSG00000229901	7.839872281210463e-12	1.700233641089887
ENSG00000237292	8.031330306947433e-12	4.163742591707501
ENSG00000226851	8.205360520574322e-12	6.097890235814124
ENSG00000149485	8.227372722263496e-12	8.05511187208863
ENSG00000150867	8.227372722263496e-12	8.807512801895154
ENSG00000125743	8.227372722263612e-12	8.860251138609149
ENSG00000115468	8.40556812246424e-12	4.376245631554421
ENSG00000250889	8.428107030600474e-12	5.417804942570192
ENSG00000170426	8.84409372309179e-12	3.356875924816887
ENSG00000182986	8.84409372309179e-12	8.516338613210296
ENSG00000205659	8.867785442603639e-12	8.660394495580789
ENSG00000136810	9.083831424586817e-12	8.908932680191299
ENSG00000196182	9.108152890644068e-12	8.846549541241677
ENSG00000187446	9.30503777031099e-12	8.844023958081767
ENSG00000224616	9.305037770311024e-12	6.159641894912779
ENSG00000179029	9.531525178360228e-12	8.603317486478524
ENSG00000129474	9.557021773293185e-12	6.597099982802175
ENSG00000231711	9.582585259331832e-12	7.405448668825535
ENSG00000141401	9.582585259331832e-12	8.286526278558188
ENSG00000124098	9.789521948329457e-12	8.694916909391447
ENSG00000132824	9.815695242603641e-12	8.866833516900904
ENSG00000101443	9.815695242603641e-12	5.6831536457339995
ENSG00000256594	9.815695242603641e-12	8.229933713588835
ENSG00000159788	1.0054364481415713e-11	8.236110958127613
ENSG00000272143	1.0054364481415713e-11	5.140956518042903
ENSG00000258118	1.0271286824795666e-11	2.7091296044487296
ENSG00000273314	1.0298722792742508e-11	6.746535667771648
ENSG00000248866	1.0298722792742508e-11	7.747828193525768
ENSG00000156535	1.032623063234794e-11	6.965151084698771
ENSG00000225938	1.0353810528040257e-11	2.7120253355959134
ENSG00000178852	1.0605302773915387e-11	8.345671340416345
ENSG00000069275	1.0605302773915387e-11	8.858719926637214
ENSG00000222020	1.0891767909013931e-11	7.320713501460794
ENSG00000260352	1.1096794821617253e-11	5.012901659175621
ENSG00000089876	1.1096794821617253e-11	8.684735266371867
ENSG00000164334	1.1126391664513376e-11	3.9760455327998963
ENSG00000075568	1.1396270705823825e-11	8.900819089927607
ENSG00000205339	1.1426650655817057e-11	8.904875885059452
ENSG00000132640	1.1457110023831268e-11	8.879003902296445
ENSG00000267185	1.1672566450282898e-11	5.360686039514813
ENSG00000171119	1.1703668526019277e-11	5.827887309500255
ENSG00000184293	1.1766116685316353e-11	8.687797690315735
ENSG00000139116	1.2051200969873992e-11	8.747655246105444
ENSG00000143303	1.23430557843723e-11	8.789754409395835
ENSG00000134318	1.23430557843723e-11	8.782635190320123
ENSG00000012174	1.2608293366673146e-11	8.686803319127756
ENSG00000254650	1.2641838546801392e-11	5.618600897247878
ENSG00000236206	1.2675471241042041e-11	4.196171962479347
ENSG00000268584	1.2913369349319202e-11	6.44774006768716
ENSG00000162840	1.2913369349319294e-11	4.6759560294572236
ENSG00000154227	1.2947710253368269e-11	5.216173187191722
ENSG00000272994	1.2947710253368452e-11	8.433671498601445
ENSG00000259768	1.2947710253368452e-11	5.201455862047525
ENSG00000139239	1.3296082289484459e-11	8.155503445740234
ENSG00000148730	1.3581382852886258e-11	8.85466313150537
ENSG00000130244	1.3581382852886258e-11	8.600000099007122
ENSG00000183688	1.3617464809885321e-11	8.779370199499764
ENSG00000100221	1.3617464809885321e-11	8.816620763346823
ENSG00000150667	1.3617464809885321e-11	6.917457138136815
ENSG00000173166	1.3909524352462776e-11	7.820681872479067
ENSG00000155130	1.3946460909322474e-11	8.921103065586836
ENSG00000177383	1.432115651750545e-11	8.827796777554383
ENSG00000188613	1.432115651750545e-11	8.157128319319893
ENSG00000253619	1.432115651750545e-11	4.562772473615164
ENSG00000180182	1.4666810412426657e-11	8.797867999659527
ENSG00000204104	1.506046776276503e-11	8.422547881044926
ENSG00000236297	1.5382835888595856e-11	4.756130587837161
ENSG00000135185	1.5423604579912675e-11	8.908932680191299
ENSG00000136828	1.5423604579912675e-11	8.810038385055064
ENSG00000162819	1.575359036347858e-11	8.771996016896518
ENSG00000268041	1.57953221963289e-11	7.6068686685557045
ENSG00000213609	1.5837162410540214e-11	6.516343980236029
ENSG00000267127	1.5837162410540214e-11	5.219831924717943
ENSG00000221817	1.6175819072232037e-11	8.415376265318171
ENSG00000105467	1.6218647204283313e-11	5.194739999233125
ENSG00000262089	1.6218647204283313e-11	5.714559005936909
ENSG00000143156	1.6261586504959257e-11	7.997374765705851
ENSG00000085465	1.6653089652646878e-11	8.058187193379794
ENSG00000074695	1.6963966974082962e-11	8.93733024611422
ENSG00000197747	1.7098935287432028e-11	8.78569761426399
ENSG00000090615	1.7464018688535577e-11	8.908932680191299
ENSG00000143554	1.751018803339309e-11	8.751712041237289
ENSG00000117593	1.7883875936949294e-11	8.724845687286303
ENSG00000182179	1.7883875936949294e-11	8.904875885059452
ENSG00000272667	1.793113316203556e-11	6.639588847755285
ENSG00000196576	1.793113316203556e-11	8.88306069742829
ENSG00000165124	1.7931133162035752e-11	5.224668278871347
ENSG00000138286	1.8313624039974396e-11	8.66598250268457
ENSG00000089280	1.841048965999208e-11	8.929216655850528
ENSG00000272071	1.8802999841176917e-11	3.349582246801448
ENSG00000223387	1.8802999841176917e-11	4.34573270928396
ENSG00000116918	1.880299984117705e-11	8.710070408350918
ENSG00000213965	1.8852636773821713e-11	8.493986584795175
ENSG00000198794	1.8852636773821713e-11	8.921103065586836
ENSG00000132688	1.8902402152736562e-11	8.021713073535095
ENSG00000147853	1.9305188469758226e-11	8.880535114268378
ENSG00000101294	1.940719247934395e-11	8.925159860718681
ENSG00000147121	1.9820518198089867e-11	8.306757857566376
ENSG00000063245	2.029582853041285e-11	8.843487117297808
ENSG00000196659	2.029582853041285e-11	8.032329226998385
ENSG00000095585	2.0349325516879736e-11	8.831853572686226
ENSG00000106571	2.0782306728294778e-11	7.303996529715222
ENSG00000265451	2.0782306728294852e-11	6.939217927034102
ENSG00000240342	2.0837060334289475e-11	8.353168779516146
ENSG00000198157	2.0837060334289475e-11	8.30224353203051
ENSG00000268592	2.089195533588335e-11	4.419295056711722
ENSG00000267623	2.0891955335883573e-11	5.013223616013072
ENSG00000095981	2.1336248671148577e-11	4.001716087343818
ENSG00000096093	2.1336248671148877e-11	8.638579307949628
ENSG00000115539	2.1336248671148877e-11	8.573133745056138
ENSG00000143590	2.139243242517561e-11	5.836686536726315
ENSG00000233220	2.139243242517561e-11	5.07075489411937
ENSG00000189157	2.139243242517561e-11	6.197097114999919
ENSG00000258847	2.139243242517561e-11	3.9080875282359666
ENSG00000267768	2.184715371485968e-11	2.9011377082085565
ENSG00000107104	2.184715371485968e-11	8.908932680191299
ENSG00000131373	2.190465582678831e-11	8.67157050978835
ENSG00000106211	2.190465582678847e-11	8.879003902296445
ENSG00000268798	2.2428895301885997e-11	6.258395871797394
ENSG00000231084	2.2428895301885997e-11	6.956498537208236
ENSG00000188906	2.2428895301885997e-11	8.792279992555748
ENSG00000125652	2.2428895301885997e-11	8.842492746109832
ENSG00000229414	2.2428895301885997e-11	2.9042838857345927
ENSG00000189362	2.2487897787124184e-11	8.595485773471257
ENSG00000216109	2.2487897787124184e-11	4.420901399312984
ENSG00000259562	2.3025812208382674e-11	7.485655159426617
ENSG00000140548	2.3576332238611502e-11	8.683740895183886
ENSG00000147437	2.357633223861167e-11	6.2000515676764
ENSG00000148824	2.357633223861167e-11	8.103617760523184
ENSG00000229502	2.3638291747992678e-11	2.4119332797659117
ENSG00000144485	2.4203157278358504e-11	7.753110294331468
ENSG00000147144	2.4716351728393815e-11	8.497049008739044
ENSG00000273230	2.4846307647801767e-11	7.589981390747812
ENSG00000236133	2.5372861368235178e-11	4.071607219820718
ENSG00000249453	2.5439444725489352e-11	5.663003665090754
ENSG00000223725	2.5506199319242587e-11	5.380504054027114
ENSG00000196867	2.6046452530901326e-11	5.72637524147297
ENSG00000118181	2.611476777755847e-11	8.93733024611422
ENSG00000155592	2.611476777755847e-11	8.121447012868016
ENSG00000184992	2.6183258619101443e-11	8.663456919524657
ENSG00000150938	2.6737560006795098e-11	7.771523218264122
ENSG00000197520	2.6737560006795098e-11	6.015501851631192
ENSG00000186275	2.6807651212212627e-11	8.202662225884868
ENSG00000167748	2.6877922479265307e-11	3.9612781330677107
ENSG00000105656	2.7303356807141956e-11	8.827796777554383
ENSG00000003393	2.7374901244724554e-11	8.666976873872548
ENSG00000257743	2.744662939712689e-11	5.532435528790497
ENSG00000183291	2.7446629397127084e-11	8.917046270454989
ENSG00000102921	2.7446629397127084e-11	8.819146346506736
ENSG00000244313	2.8027123993944805e-11	8.539685012813393
ENSG00000107518	2.8100526493352927e-11	5.01734685978543
ENSG00000160789	2.8769683261262973e-11	8.925159860718681
ENSG00000238061	2.8844991026293635e-11	6.008699427339185
ENSG00000156140	2.892049195894818e-11	4.117484904822118
ENSG00000140839	2.95315118949317e-11	7.105350622371024
ENSG00000116584	3.0155177033264096e-11	8.917046270454989
ENSG00000237857	3.023403698693709e-11	7.821184779806458
ENSG00000138780	3.095293126344846e-11	8.45035620953285
ENSG00000129353	3.111494589236718e-11	8.70348803005916
ENSG00000235501	3.111494589236718e-11	5.82579003740959
ENSG00000103404	3.1771355168995084e-11	8.505954403314222
ENSG00000185662	3.1854354447631733e-11	5.444146774553682
ENSG00000224545	3.252604193054912e-11	2.887617535828883
ENSG00000230629	3.3298286096225995e-11	7.667026564796316
ENSG00000160766	3.3298286096225995e-11	8.081213335457024
ENSG00000257261	3.338519206371764e-11	7.863113855796431
ENSG00000106993	3.408848719251694e-11	8.664451290712634
ENSG00000101945	3.4266566938889115e-11	8.096851278549412
ENSG00000178162	3.4266566938889115e-11	6.247842823943303
ENSG00000234498	3.426656693888936e-11	6.331469370501053
ENSG00000271086	3.5079270928372747e-11	4.647634976722998
ENSG00000258056	3.517072884639969e-11	8.033983695466874
ENSG00000097046	3.517072884639969e-11	8.29318796722988
ENSG00000187735	3.591085175529956e-11	8.868364728872839
ENSG00000064601	3.591085175529956e-11	8.85466313150537
ENSG00000031823	3.6004433398542707e-11	8.766408009792737
ENSG00000088833	3.6098253969139136e-11	8.82067755847867
ENSG00000101003	3.6098253969139136e-11	7.964428940790497
ENSG00000132589	3.6857491851111195e-11	8.856194343477304
ENSG00000072501	3.695348980306585e-11	8.853131919533435
ENSG00000143553	3.763236876110106e-11	8.683740895183888
ENSG00000204682	3.773034361889963e-11	3.7756014525880857
ENSG00000105429	3.773034361889963e-11	8.846549541241677
ENSG00000237214	3.773034361889963e-11	6.9680025232886456
ENSG00000146276	3.773034361889963e-11	5.703703948189505
ENSG00000136731	3.782856837365286e-11	8.921103065586836
ENSG00000219626	3.872393993358613e-11	7.697040553764478
ENSG00000131153	3.882469821021446e-11	7.962826868973049
ENSG00000130165	3.882469821021487e-11	8.804450377951285
ENSG00000205022	3.964006471225949e-11	6.867061046857031
ENSG00000135404	3.964006471226005e-11	8.929216655850528
ENSG00000137337	3.9743157751930205e-11	8.812563968214976
ENSG00000126733	3.9743157751930205e-11	3.792086208044083
ENSG00000130939	3.984651345442935e-11	8.83996716294992
ENSG00000143815	3.984651345442935e-11	8.806975961111196
ENSG00000179222	3.984651345442935e-11	8.908932680191299
ENSG00000116990	4.068289384170506e-11	7.484123947454685
ENSG00000137310	4.068289384170535e-11	8.699431234927314
ENSG00000103707	4.153646602441014e-11	8.539148172029437
ENSG00000124116	4.164438848403837e-11	3.815009940661861
ENSG00000214097	4.186105817335502e-11	5.13708672305017
ENSG00000256757	4.284981674666564e-11	4.349723714780781
ENSG00000149679	4.284981674666625e-11	8.39960661519481
ENSG00000147408	4.284981674666625e-11	8.872421524004686
ENSG00000204536	4.363463498474348e-11	8.6862664783438
ENSG00000238001	4.37478952533294e-11	2.983719256846124
ENSG00000116761	4.374789525332971e-11	8.422953014797907
ENSG00000162409	4.3975280447936515e-11	3.3545098796489747
ENSG00000181444	4.478028311350207e-11	7.9762934198879565
ENSG00000151117	4.489645563042055e-11	7.8077182288915505
ENSG00000242732	4.4896455630421186e-11	7.904054461291801
ENSG00000179588	4.4896455630421186e-11	8.320916985337869
ENSG00000116771	4.5012923369843996e-11	7.532790128727703
ENSG00000101353	4.5012923369843996e-11	7.911710521151471
ENSG00000171496	4.595538174151525e-11	3.6816085585419187
ENSG00000139537	4.607453972477982e-11	7.597741124875263
ENSG00000147454	4.7160671100786557e-11	8.676621676108173
ENSG00000261438	4.7160671100786557e-11	3.3990751195955506
ENSG00000259436	4.7160671100786557e-11	8.099579428585812
ENSG00000049319	4.728288956550394e-11	5.350051875301806
ENSG00000158089	4.728288956550428e-11	5.983095686772114
ENSG00000177380	4.8271871031008693e-11	8.698436863739335
ENSG00000173085	4.839690958687217e-11	8.407720205458501
ENSG00000166484	4.852226538822842e-11	8.403663410326654
ENSG00000162267	4.9536627521429425e-11	6.643560315165732
ENSG00000226869	4.9536627521429425e-11	3.553625079799524
ENSG00000177600	4.9536627521429425e-11	8.933273450982373
ENSG00000257241	4.9536627521429425e-11	3.194335333153569
ENSG00000246523	5.05717519580504e-11	4.666291862525128
ENSG00000171827	5.083382569444129e-11	5.732287448644411
ENSG00000165804	5.09653609554619e-11	8.270246701379763
ENSG00000197992	5.216427911230417e-11	4.468177473592823
ENSG00000164039	5.3253145038584037e-11	8.08465397942498
ENSG00000167619	5.3253145038584037e-11	6.3791809409277604
ENSG00000230280	5.3390808872813973e-11	5.903254857941405
ENSG00000166401	5.3390808872813973e-11	7.948602782049412
ENSG00000104381	5.3528821252584866e-11	7.814484710865322
ENSG00000141682	5.464557194669669e-11	8.626866452958112
ENSG00000102001	5.464557194669669e-11	7.368550842080417
ENSG00000128000	5.5785132275172555e-11	8.793274363743723
ENSG00000101811	5.607363954666185e-11	8.35531614265197
ENSG00000156170	5.607363954666185e-11	8.648224110185254
ENSG00000232093	5.739010980546588e-11	5.790413513626584
ENSG00000099814	5.753823964124807e-11	8.757300048341069
ENSG00000154478	5.858568487512653e-11	2.147382005237857
ENSG00000102882	5.858568487512716e-11	8.763882426632826
ENSG00000135775	5.858568487512716e-11	8.784166402292056
ENSG00000146263	5.873683629550426e-11	8.522718424625563
ENSG00000236998	6.011449880174116e-11	5.502502130708146
ENSG00000175985	6.011449880174116e-11	5.335536665474661
ENSG00000235269	6.011449880174116e-11	3.3695571526118835
ENSG00000267390	6.011449880174138e-11	6.885263070026863
ENSG00000144847	6.026951207475588e-11	8.522181583841606
ENSG00000106868	6.026951207475588e-11	7.846769319465864
ENSG00000072506	6.042491679930427e-11	8.755231995585177
ENSG00000204361	6.312763509028794e-11	4.247905060977562
ENSG00000172053	6.329025353856095e-11	8.903344673087517
ENSG00000153291	6.477240160502834e-11	7.0404292985734775
ENSG00000130638	6.493916812679073e-11	8.830322360714293
ENSG00000272663	6.510635510293214e-11	5.220300420098993
ENSG00000158062	6.645911219194282e-11	8.666976873872548
ENSG00000166913	6.663013020694775e-11	8.900819089927607
ENSG00000102387	6.783938210084185e-11	6.128111687813567
ENSG00000184575	6.783938210084185e-11	8.887117492560137
ENSG00000139719	6.801387746154672e-11	8.322122373936756
ENSG00000111224	6.801387746154672e-11	8.211180949901541
ENSG00000171241	6.818881232275964e-11	8.479008738983302
ENSG00000197265	6.818881232275964e-11	8.675090464136238
ENSG00000251417	6.960424367463084e-11	6.674282160133762
ENSG00000108984	6.960424367463084e-11	8.422953014797907
ENSG00000234380	6.978318306494579e-11	5.276535634597627
ENSG00000235169	6.978318306494629e-11	7.190085789735764
ENSG00000078674	6.978318306494629e-11	8.866833516900904
ENSG00000130433	6.978318306494629e-11	5.902872486105361
ENSG00000249258	6.996257289827902e-11	2.6238954923963145
ENSG00000205143	7.123100760927352e-11	5.142121718484721
ENSG00000143374	7.141404112706512e-11	8.687260849531777
ENSG00000118898	7.141404112706512e-11	6.744923773178287
ENSG00000228903	7.141404112706512e-11	8.523915362690031
ENSG00000177971	7.141404112706512e-11	8.777584024000298
ENSG00000089248	7.159753516325011e-11	8.917046270454989
ENSG00000226237	7.178149085080619e-11	7.111193593002334
ENSG00000255547	7.308220264515711e-11	3.779340828863559
ENSG00000117362	7.308220264515789e-11	8.876478319136533
ENSG00000006704	7.32698926587171e-11	5.9468733149117945
ENSG00000188878	7.32698926587171e-11	8.04485234949586
ENSG00000119737	7.345805464365778e-11	7.257355908398164
ENSG00000272864	7.47885015687691e-11	3.5962659579508838
ENSG00000267373	7.47885015687691e-11	4.187005235986198
ENSG00000231292	7.47885015687691e-11	7.9960590179577045
ENSG00000250362	7.498048133673619e-11	6.318230486537921
ENSG00000126945	7.498048133673672e-11	8.819683187290691
ENSG00000073605	7.498048133673672e-11	8.844023958081767
ENSG00000139722	7.498048133673672e-11	8.925159860718681
ENSG00000143412	7.498048133673672e-11	8.200796740005469
ENSG00000180592	7.673015538411473e-11	5.011513104206202
ENSG00000225697	7.692701402011369e-11	8.79381120452768
ENSG00000186265	7.712436715926112e-11	8.884591909400223
ENSG00000119403	7.851978760979737e-11	8.588366554395542
ENSG00000261114	7.872114074271043e-11	8.45739611822863
ENSG00000236830	7.892299941495533e-11	4.319477105465196
ENSG00000232075	7.892299941495533e-11	3.7143073236158357
ENSG00000226763	8.05562177532921e-11	6.756536050228327
ENSG00000118985	8.05562177532921e-11	8.93733024611422
ENSG00000213621	8.05562177532921e-11	5.226045451455461
ENSG00000162772	8.055621775329266e-11	8.925159860718681
ENSG00000188636	8.096966529485197e-11	8.125465762576614
ENSG00000116871	8.243315848258303e-11	8.793274363743723
ENSG00000137824	8.243315848258332e-11	8.858719926637214
ENSG00000184863	8.243315848258332e-11	8.917046270454989
ENSG00000257543	8.264433197984827e-11	5.934757021405731
ENSG00000107984	8.435289624053545e-11	8.880535114268378
ENSG00000223802	8.4785412098784e-11	3.552254732500246
ENSG00000143222	8.478541209878522e-11	8.870890312032751
ENSG00000205683	8.500248350589968e-11	7.483540296251028
ENSG00000262703	8.500248350589968e-11	3.702781436316422
ENSG00000076685	8.500248350589968e-11	8.708081665974962
ENSG00000099622	8.698077093332861e-11	8.933273450982373
ENSG00000213516	8.698077093332892e-11	8.564025783604468
ENSG00000100092	8.855053667230848e-11	8.404657781514633
ENSG00000270919	8.855053667230881e-11	3.0466484136972705
ENSG00000137877	8.855053667230881e-11	8.303237903218488
ENSG00000077235	8.877704114014656e-11	8.840961534137898
ENSG00000117697	8.877704114014656e-11	8.675627304920196
ENSG00000215190	8.900411280363276e-11	8.257873749107734
ENSG00000255991	8.900411280363276e-11	2.6613179037676673
ENSG00000134955	8.900411280363276e-11	7.875840999050893
ENSG00000151640	8.900411280363276e-11	5.531222254300768
ENSG00000259891	8.923175305128057e-11	6.9261009738717805
ENSG00000105085	9.084127247541821e-11	8.394607845526027
ENSG00000167283	9.084127247541821e-11	8.904875885059452
ENSG00000137767	9.318999230496362e-11	8.671033669004395
ENSG00000236078	9.318999230496362e-11	5.127440870007827
ENSG00000005108	9.318999230496362e-11	6.813220185817481
ENSG00000123130	9.535460103354637e-11	8.647229738997275
ENSG00000259362	9.535460103354637e-11	4.299397592376453
ENSG00000238961	9.559813022092512e-11	4.46681451761949
ENSG00000187535	9.584226824652087e-11	8.599005727819147
ENSG00000101412	9.584226824652087e-11	8.579513556471404
ENSG00000164924	9.781746992579035e-11	8.929216655850528
ENSG00000101439	9.806715487968917e-11	8.899287877955674
ENSG00000235663	9.983250373310042e-11	5.0381049818975345
ENSG00000140105	1.0008722258257278e-10	8.921103065586836
ENSG00000166224	1.0034257760271648e-10	8.657868912420879
ENSG00000005189	1.0034257760271648e-10	7.616121234385648
ENSG00000222808	1.0059857034661654e-10	5.952525652731294
ENSG00000179178	1.0059857034661654e-10	7.0604615302386105
ENSG00000232633	1.0504954172605073e-10	4.9524589675645965
ENSG00000116791	1.0504954172605073e-10	8.706550454003029
ENSG00000254754	1.0504954172605073e-10	2.6483983655759857
ENSG00000095110	1.0775721161427047e-10	8.232488693823639
ENSG00000143401	1.0775721161427047e-10	8.84808075321361
ENSG00000167842	1.0775721161427047e-10	8.834379155846138
ENSG00000225721	1.0803170643564854e-10	4.000850337618278
ENSG00000230202	1.080317064356493e-10	8.553386610180862
ENSG00000018699	1.1053315917652978e-10	8.53534634042512
ENSG00000166104	1.1053315917652978e-10	5.693931251063525
ENSG00000168081	1.1053315917652978e-10	8.736479231897881
ENSG00000162814	1.1309127868481725e-10	4.45194118192699
ENSG00000213967	1.1570731904449931e-10	6.06919406290983
ENSG00000178201	1.183825614074766e-10	6.523855469926716
ENSG00000050393	1.1868352158513628e-10	8.831853572686226
ENSG00000196172	1.1868352158513628e-10	7.133756246767795
ENSG00000151414	1.214260801706323e-10	8.845018329269742
ENSG00000258449	1.2173461115859527e-10	5.2655699929549185
ENSG00000226200	1.2173461115859527e-10	8.213503966184962
ENSG00000111707	1.2173461115859527e-10	8.815626392158844
ENSG00000178026	1.2486242834482627e-10	7.232226217982843
ENSG00000073060	1.2486242834482627e-10	8.719257680182523
ENSG00000203832	1.2742119098039523e-10	8.15045227942041
ENSG00000223797	1.2774462269217663e-10	7.569061681695916
ENSG00000214050	1.2774462269217663e-10	8.388764874894715
ENSG00000198755	1.280688578369005e-10	8.93733024611422
ENSG00000245017	1.280688578369005e-10	6.120854868006143
ENSG00000136636	1.303611643858927e-10	8.819683187290691
ENSG00000179943	1.3069189759643865e-10	8.466917663967699
ENSG00000143621	1.3102345196034344e-10	8.908932680191299
ENSG00000215218	1.3370568846352502e-10	8.834379155846138
ENSG00000144645	1.340447234300747e-10	8.917046270454989
ENSG00000233560	1.3438459968666336e-10	5.090026975619335
ENSG00000131791	1.3678746157042194e-10	8.632533770441825
ENSG00000100626	1.3678746157042194e-10	4.764490749277614
ENSG00000269148	1.3713414199283809e-10	6.102010538907202
ENSG00000116857	1.3713414199283858e-10	8.793274363743723
ENSG00000135778	1.3748168223964363e-10	8.590892137555453
ENSG00000120306	1.3748168223964363e-10	8.699968075711269
ENSG00000137177	1.3748168223964363e-10	7.593754180507591
ENSG00000253766	1.399387147112851e-10	2.486159535355993
ENSG00000241978	1.399387147112851e-10	6.268517448520795
ENSG00000136044	1.4029320898516038e-10	8.757300048341069
ENSG00000115159	1.4064858201590882e-10	8.766944850576694
ENSG00000120784	1.4064858201590882e-10	6.364912245770928
ENSG00000101746	1.4757049471098754e-10	7.908621238301006
ENSG00000143537	1.4757049471098754e-10	8.788223197423902
ENSG00000135519	1.5058372249349526e-10	6.394124933786474
ENSG00000197119	1.5134638720003297e-10	7.908007917002058
ENSG00000104687	1.5134638720003297e-10	8.766944850576694
ENSG00000228510	1.5443502344391187e-10	5.091640214575857
ENSG00000143368	1.5798349170850735e-10	8.818151975318758
ENSG00000176473	1.583826565978821e-10	7.896506079421451
ENSG00000231738	1.583826565978821e-10	5.336004970361782
ENSG00000260177	1.5918394917670153e-10	2.98952701792458
ENSG00000249128	1.6161170163253014e-10	1.8026479113336626
ENSG00000197779	1.6201983404983812e-10	8.358299256215904
ENSG00000226029	1.657386998473698e-10	6.29548308068897
ENSG00000128610	1.6615702710601384e-10	4.907979731433291
ENSG00000107242	1.699687606419126e-10	8.896762294795762
ENSG00000118960	1.703975314059287e-10	8.57213937386816
ENSG00000103148	1.703975314059287e-10	8.679147259268085
ENSG00000163346	1.7342870116431179e-10	8.912989475323146
ENSG00000186814	1.7386600973905223e-10	8.661925707552724
ENSG00000269165	1.7386600973905223e-10	5.808312815417994
ENSG00000150477	1.7386600973905223e-10	8.077764240954652
ENSG00000182518	1.7430439714914406e-10	8.04071624398408
ENSG00000272727	1.7829886245744424e-10	3.9625680506909577
ENSG00000160972	1.7874818223518006e-10	8.314466314077086
ENSG00000184319	1.7874818223518006e-10	7.619151178753445
ENSG00000227895	1.7874818223518136e-10	5.284919338946796
ENSG00000269656	1.8192458819996545e-10	4.4325070874489105
ENSG00000260296	1.8284223154674332e-10	7.297059741679127
ENSG00000260300	1.8330274988028564e-10	4.14338174634933
ENSG00000196704	1.865583042797913e-10	8.86530230492897
ENSG00000104866	1.8702797735364123e-10	8.683204054399932
ENSG00000185386	1.8702797735364123e-10	8.65480648847701
ENSG00000135093	1.8749880719632924e-10	8.36255861822424
ENSG00000198538	1.9034823470563753e-10	8.247568849591598
ENSG00000236801	1.9130742495449076e-10	7.092100989560396
ENSG00000132185	1.9130742495449076e-10	8.917046270454989
ENSG00000250131	1.917887917396847e-10	5.792842952701236
ENSG00000206559	1.917887917396847e-10	6.594335169441884
ENSG00000233834	1.9227134341961573e-10	7.992016239207455
ENSG00000134709	1.9227134341961573e-10	8.80291916597935
ENSG00000165506	1.9617475635550383e-10	8.771996016896516
ENSG00000181418	1.9617475635550383e-10	7.424841947564569
ENSG00000124243	1.9666810109759546e-10	8.377641257338196
ENSG00000234215	1.971626595267888e-10	2.019033513972214
ENSG00000115263	2.0065879761758228e-10	2.269127384207388
ENSG00000125089	2.006587976175837e-10	8.722777634530411
ENSG00000167178	2.0116317111295532e-10	6.506672662901613
ENSG00000136021	2.0116317111295532e-10	8.917046270454989
ENSG00000101190	2.0116317111295532e-10	8.189902603054334
ENSG00000114698	2.0166878479109376e-10	5.993558469110393
ENSG00000170037	2.0524305673434211e-10	8.695911280579425
ENSG00000040487	2.0575869969023365e-10	8.386696822138825
ENSG00000089163	2.0575869969023365e-10	6.810555526998757
ENSG00000258451	2.067937903703373e-10	2.190293752174647
ENSG00000149124	2.1045687871659053e-10	3.3207447751826153
ENSG00000197557	2.1045687871659053e-10	8.1543858180557
ENSG00000272562	2.2072248889869353e-10	5.3781777550429775
ENSG00000131408	2.2127614329135585e-10	8.860251138609149
ENSG00000118217	2.2575455550020855e-10	8.912989475323146
ENSG00000164932	2.2745671642022722e-10	8.677616047296151
ENSG00000146374	2.3205742213461857e-10	4.660112357556097
ENSG00000250659	2.3205742213462023e-10	7.135187836205113
ENSG00000177189	2.3263887190132082e-10	8.834379155846138
ENSG00000153064	2.3263887190132082e-10	8.79733115887557
ENSG00000255224	2.3734205658809096e-10	6.497273456193988
ENSG00000219891	2.3734205658809096e-10	6.776488591356247
ENSG00000178761	2.3734205658809096e-10	8.860251138609149
ENSG00000167747	2.3734205658809096e-10	8.79381120452768
ENSG00000130511	2.3793645456996584e-10	8.653275276505076
ENSG00000120913	2.3793645456996584e-10	7.983234101128832
ENSG00000165182	2.421382028297249e-10	4.9549545221879345
ENSG00000142444	2.427443464371796e-10	8.532028952953722
ENSG00000173809	2.427443464371796e-10	4.447940841148965
ENSG00000239559	2.4335197409169877e-10	7.184483766250389
ENSG00000227802	2.482668485539585e-10	2.5927378652421473
ENSG00000115850	2.482668485539585e-10	5.923422966790742
ENSG00000266208	2.4951065794965857e-10	6.293943864225702
ENSG00000138796	2.4951065794965857e-10	8.666976873872548
ENSG00000256248	2.4951065794965857e-10	4.272914870211269
ENSG00000226856	2.501348461353266e-10	5.362390212370099
ENSG00000198482	2.532787678071576e-10	8.374526436743288
ENSG00000141526	2.545471292904443e-10	8.71160162032285
ENSG00000095303	2.5518363752665276e-10	8.209578878084093
ENSG00000169016	2.5518363752665456e-10	8.638579307949628
ENSG00000250132	2.5518363752665456e-10	6.813131789420028
ENSG00000119969	2.558217023678798e-10	8.342072075688522
ENSG00000169891	2.5968298889408657e-10	8.57698797331149
ENSG00000089159	2.6098270677186964e-10	8.699968075711269
ENSG00000155846	2.669106010319208e-10	8.728365641634191
ENSG00000146094	2.669106010319208e-10	8.908932680191299
ENSG00000167978	2.669106010319227e-10	8.93733024611422
ENSG00000203485	2.669106010319227e-10	8.718720839398564
ENSG00000143793	2.669106010319227e-10	8.473702609135946
ENSG00000135502	2.675773288765841e-10	6.035644335533365
ENSG00000196081	2.722902464771071e-10	6.620342971202552
ENSG00000104998	2.722902464771071e-10	8.796336787687592
ENSG00000177606	2.74334831598775e-10	8.941387041246065
ENSG00000145194	2.805590900227461e-10	8.445762573617047
ENSG00000125817	2.8125914106234575e-10	8.73142806557806
ENSG00000206549	2.854954616964635e-10	6.398194344957808
ENSG00000164619	2.8692138664172345e-10	6.724480172918062
ENSG00000213339	2.8692138664172345e-10	8.892705499663915
ENSG00000123374	2.8692138664172345e-10	8.518327355586251
ENSG00000176108	2.8692138664172345e-10	8.083404644709471
ENSG00000068745	2.8692138664172345e-10	8.827259936770426
ENSG00000183166	2.8692138664172345e-10	3.756945765437267
ENSG00000138036	2.8692138664172345e-10	8.39753856243892
ENSG00000188266	2.876369585397897e-10	7.963355259222586
ENSG00000164236	2.926950591721196e-10	5.130771876569536
ENSG00000234174	2.9342470909722144e-10	4.61450852514103
ENSG00000234361	2.941561376788477e-10	2.260342415021702
ENSG00000260672	3.0081973618975146e-10	4.623846931437296
ENSG00000126583	3.015691857914892e-10	3.781363222446909
ENSG00000109927	3.0686669832753503e-10	8.602068151763014
ENSG00000244061	3.0686669832753503e-10	5.54294437824675
ENSG00000248564	3.076308762092054e-10	3.0851377629891448
ENSG00000130985	3.076308762092054e-10	8.921103065586836
ENSG00000239552	3.0839691487939045e-10	3.186688769514872
ENSG00000227373	3.083969148793926e-10	5.46173235666272
ENSG00000131778	3.083969148793926e-10	8.771996016896516
ENSG00000198393	3.1459274561981395e-10	5.769135783120651
ENSG00000121101	3.1537573168420984e-10	7.915579100634616
ENSG00000120709	3.161606232372788e-10	8.872421524004686
ENSG00000222222	3.161606232372833e-10	4.131686493804067
ENSG00000225806	3.161606232372833e-10	6.09462295889075
ENSG00000176871	3.1694742480617466e-10	8.551318557424972
ENSG00000261597	3.217085993957174e-10	8.605385539234414
ENSG00000104131	3.2250889871891945e-10	8.892705499663915
ENSG00000155974	3.2250889871891945e-10	8.607911122394325
ENSG00000215114	3.2250889871891945e-10	8.772990388084494
ENSG00000102409	3.23311144654447e-10	8.722240793746455
ENSG00000078900	3.2979974711451497e-10	6.121084422407578
ENSG00000196754	3.2979974711451497e-10	4.013384346168307
ENSG00000164967	3.2979974711451967e-10	8.674096092948263
ENSG00000157765	3.2979974711451967e-10	6.003290580399925
ENSG00000269425	3.372516780226276e-10	4.206047291687842
ENSG00000249198	3.372516780226276e-10	2.2085338555406646
ENSG00000248540	3.372516780226276e-10	5.428030161554295
ENSG00000247853	3.3808976385694853e-10	6.727367641023224
ENSG00000170962	3.3808976385694853e-10	7.638055449898591
ENSG00000140577	3.380897638569509e-10	8.772990388084494
ENSG00000172296	3.3892988598039756e-10	6.276525397416887
ENSG00000236675	3.3892988598039756e-10	7.237621670870187
ENSG00000130055	3.3892988598039756e-10	4.749663284305739
ENSG00000179862	3.397720492226978e-10	6.572433501889843
ENSG00000132781	3.397720492226978e-10	8.520395408342141
ENSG00000196268	3.448681640458985e-10	8.49102338830621
ENSG00000165359	3.457247512929267e-10	8.82067755847867
ENSG00000251669	3.457247512929267e-10	7.326145437645752
ENSG00000213145	3.4658341870046766e-10	7.0701489572090255
ENSG00000151553	3.4744417119960515e-10	8.744592822161575
ENSG00000273058	3.4744417119960515e-10	7.3461223879726045
ENSG00000189376	3.4744417119960515e-10	6.930979291547167
ENSG00000060237	3.4744417119960515e-10	8.88864870453207
ENSG00000102125	3.5352823786719584e-10	8.82879114874236
ENSG00000138629	3.544058499901035e-10	8.846549541241677
ENSG00000251595	3.544058499901035e-10	5.998014579044888
ENSG00000108774	3.544058499901035e-10	8.553844140584886
ENSG00000142528	3.544058499901035e-10	8.50156333427491
ENSG00000218052	3.544058499901035e-10	7.8768298043916944
ENSG00000159346	3.5528559209993847e-10	8.917046270454989
ENSG00000244398	3.552855920999423e-10	8.353987497556528
ENSG00000113389	3.552855920999423e-10	4.841495833915727
ENSG00000188991	3.615038518489068e-10	1.8219544678148627
ENSG00000099800	3.624008164966882e-10	8.746915838444998
ENSG00000108468	3.632999569681316e-10	8.721246422558476
ENSG00000108106	3.6420127841513814e-10	8.732959277549993
ENSG00000100991	3.6420127841513943e-10	8.858719926637214
ENSG00000006788	3.7057203112309056e-10	3.455082687550895
ENSG00000234222	3.7149098727521965e-10	6.812518766068403
ENSG00000204410	3.7149098727521965e-10	7.994711909667786
ENSG00000120370	3.7149098727521965e-10	8.663456919524657
ENSG00000271334	3.714909872752249e-10	2.8275757774027244
ENSG00000233048	3.7241217130815234e-10	3.4791720939637454
ENSG00000254685	3.798624824759409e-10	8.325844895161138
ENSG00000205730	3.8080395613891713e-10	6.5043305679081
ENSG00000273301	3.8080395613891987e-10	6.268648414809354
ENSG00000022277	3.817477109526043e-10	8.800393582819439
ENSG00000094916	3.884183215965625e-10	8.804450377951285
ENSG00000176014	3.89380520874351e-10	7.089135213461506
ENSG00000269934	3.9034505030536585e-10	4.872445399286075
ENSG00000172901	3.9034505030536724e-10	6.374693958524356
ENSG00000123836	3.9034505030536724e-10	8.798862370847504
ENSG00000042781	3.9814583485394495e-10	7.602603740700191
ENSG00000078246	3.981458348539478e-10	8.315918215669086
ENSG00000267394	3.991315850345694e-10	4.522334429636658
ENSG00000223750	3.991315850345694e-10	3.6109942059087636
ENSG00000078369	3.991315850345694e-10	8.912989475323146
ENSG00000273145	4.0011972101870307e-10	6.373615487938531
ENSG00000103275	4.0011972101870307e-10	8.738802248181305
ENSG00000104447	4.0011972101870307e-10	6.868733813722924
ENSG00000196437	4.071039504444368e-10	7.613075528367476
ENSG00000229809	4.162590047270762e-10	8.454949845448652
ENSG00000268218	4.1728857230848154e-10	7.592545354177167
ENSG00000120889	4.1728857230848154e-10	8.792279992555747
ENSG00000231500	4.1832062914451143e-10	8.945443836377912
ENSG00000213262	4.183206291445144e-10	8.115604042236706
ENSG00000176896	4.193551811088302e-10	8.316402659802002
ENSG00000158321	4.193551811088302e-10	6.192190818879129
ENSG00000141665	4.2561522121816364e-10	5.6657959703556955
ENSG00000121851	4.2772213074913915e-10	8.721783263342434
ENSG00000260093	4.287794054199871e-10	3.5406840448273122
ENSG00000200550	4.3733007658031176e-10	3.403652973799385
ENSG00000150054	4.3733007658031176e-10	6.732204064817865
ENSG00000188227	4.3733007658031176e-10	5.2893473584198425
ENSG00000182196	4.3733007658031176e-10	6.247997758868989
ENSG00000210196	4.3841056078631613e-10	8.846549541241677
ENSG00000083123	4.471488885635818e-10	8.695911280579425
ENSG00000204186	4.482530792880812e-10	8.797867999659527
ENSG00000251602	4.482530792880812e-10	6.948355570253817
ENSG00000226828	4.4935993519620926e-10	2.817517496762245
ENSG00000047597	4.4935993519620926e-10	8.712138461106807
ENSG00000171649	4.583114854237367e-10	7.696910878585215
ENSG00000260063	4.594426122143009e-10	6.222024701832285
ENSG00000156650	4.594426122143009e-10	8.842492746109832
ENSG00000186280	4.6057646761708024e-10	6.267521086122934
ENSG00000272121	4.6057646761708024e-10	7.07010427116201
ENSG00000145087	4.6057646761708024e-10	5.597222726938221
ENSG00000214562	4.697463147565188e-10	5.903446855118948
ENSG00000164615	4.709050184845625e-10	8.838435950977985
ENSG00000131037	4.709050184845676e-10	6.924966452111048
ENSG00000243224	4.709050184845676e-10	6.4338174916456925
ENSG00000166289	4.720665157228658e-10	7.844865453317023
ENSG00000173451	4.790945319497925e-10	8.408793887026413
ENSG00000089335	4.790945319497925e-10	8.827796777554383
ENSG00000099821	4.802757686183935e-10	8.846549541241677
ENSG00000131759	4.814598517958858e-10	8.6862664783438
ENSG00000172260	4.814598517958858e-10	4.94349943872798
ENSG00000153774	4.814598517958858e-10	8.331098628357452
ENSG00000149926	4.82646788175553e-10	5.054276983817
ENSG00000006015	4.934587216994561e-10	8.856194343477304
ENSG00000178338	5.020313272888737e-10	8.48082182821166
ENSG00000157514	5.032678071663325e-10	8.945443836377912
ENSG00000269071	5.069951327925551e-10	5.138731841242301
ENSG00000171530	5.145309034035531e-10	8.819683187290691
ENSG00000240087	5.145309034035531e-10	6.05432827148945
ENSG00000272369	5.157974631371153e-10	6.7618889357995835
ENSG00000163995	5.17067069834873e-10	5.309735610872675
ENSG00000261949	5.260402345441322e-10	2.888619886793638
ENSG00000138640	5.273344758031153e-10	8.880535114268378
ENSG00000273056	5.273344758031153e-10	5.490918355091376
ENSG00000179526	5.273344758031153e-10	8.73142806557806
ENSG00000232324	5.286318289853442e-10	3.525218990732861
ENSG00000115808	5.286318289853442e-10	8.66830551896799
ENSG00000259666	5.286318289853442e-10	2.9990542352710343
ENSG00000110492	5.299323013911863e-10	8.86530230492897
ENSG00000105732	5.391235632374533e-10	8.52345783228601
ENSG00000271780	5.417781309549875e-10	6.957764323650671
ENSG00000134375	5.417781309549875e-10	8.870890312032751
ENSG00000204923	5.417781309549875e-10	8.413308212562281
ENSG00000101843	5.51170096485578e-10	8.710607249134874
ENSG00000237922	5.525247289567109e-10	3.053625434912706
ENSG00000122026	5.525247289567187e-10	8.93733024611422
ENSG00000125818	5.538826149464255e-10	8.844023958081767
ENSG00000117153	5.538826149464255e-10	8.786691985451967
ENSG00000124193	5.552437620783751e-10	8.93733024611422
ENSG00000143811	5.648637480351478e-10	8.818151975318758
ENSG00000189343	5.648637480351478e-10	8.904875885059452
ENSG00000110851	5.662512608524115e-10	8.676621676108173
ENSG00000185519	5.662512608524115e-10	2.708114759308283
ENSG00000027697	5.662512608524154e-10	8.895231082823827
ENSG00000230666	5.788896902931858e-10	5.02787702920804
ENSG00000135074	5.788896902931858e-10	8.908932680191299
ENSG00000260782	5.80310861650081e-10	3.8442958746493723
ENSG00000165661	5.803108616500851e-10	8.884591909400223
ENSG00000232912	5.93255785522226e-10	6.068518555167146
ENSG00000171365	5.947114115355107e-10	8.075009177189353
ENSG00000123562	6.049989707509484e-10	8.907401468219364
ENSG00000138279	6.064827459934524e-10	8.856194343477304
ENSG00000129595	6.064827459934545e-10	8.767939221764673
ENSG00000242715	6.064827459934545e-10	6.246944138133618
ENSG00000157404	6.064827459934545e-10	8.762351214660892
ENSG00000087128	6.079700770136797e-10	6.770850923583661
ENSG00000090372	6.079700770136797e-10	8.836904739006052
ENSG00000111452	6.079700770136797e-10	7.0172801823116275
ENSG00000108405	6.079700770136797e-10	8.907401468219364
ENSG00000198276	6.079700770136797e-10	8.804450377951285
ENSG00000175336	6.079700770136797e-10	4.82247203840529
ENSG00000152127	6.094609721241213e-10	8.666976873872548
ENSG00000154370	6.215174440151599e-10	8.523712795813541
ENSG00000155366	6.495029267026579e-10	8.381900619346533
ENSG00000132196	6.495029267026579e-10	8.515344242022318
ENSG00000080031	6.510932645013654e-10	4.266981249795128
ENSG00000006453	6.510932645013654e-10	6.3202936049562375
ENSG00000213222	6.526874069759774e-10	6.394515587682357
ENSG00000221949	6.526874069759774e-10	6.809101456522793
ENSG00000198715	6.526874069759774e-10	8.696905651767402
ENSG00000264176	6.655785847668914e-10	5.545626147381301
ENSG00000108924	6.655785847668985e-10	7.316903913941371
ENSG00000125648	6.655785847668985e-10	8.866833516900904
ENSG00000145425	6.655785847668985e-10	8.941387041246065
ENSG00000158113	6.803786263793715e-10	4.758928253104053
ENSG00000111726	6.820427909543112e-10	8.548256133481104
ENSG00000206120	6.820427909543112e-10	6.042769439963308
ENSG00000235052	6.82042790954316e-10	5.294125541874418
ENSG00000121900	6.837109323883301e-10	6.374048546343441
ENSG00000072135	6.972003475417558e-10	8.864307933740994
ENSG00000165678	6.972003475417558e-10	8.912989475323146
ENSG00000123684	6.989047003632917e-10	8.400143455978766
ENSG00000109680	6.989047003632917e-10	7.619039053951245
ENSG00000130254	6.989047003632967e-10	8.872421524004686
ENSG00000267687	7.12686860298138e-10	2.932403039382851
ENSG00000213625	7.126868602981431e-10	8.892705499663915
ENSG00000173320	7.161736779618276e-10	6.7591207788194065
ENSG00000128928	7.302883792360387e-10	8.860251138609149
ENSG00000119608	7.302883792360387e-10	6.484148740421424
ENSG00000179632	7.302883792360492e-10	8.810038385055064
ENSG00000129691	7.32071714055633e-10	8.639116148733583
ENSG00000180340	7.338593032569333e-10	7.371781892749079
ENSG00000008300	7.464923846568382e-10	8.80291916597935
ENSG00000105204	7.483143671462738e-10	8.491461001635265
ENSG00000197858	7.483143671462792e-10	8.896762294795762
ENSG00000185621	7.483143671462792e-10	8.544991142660749
ENSG00000109180	7.649089191695336e-10	8.872421524004686
ENSG00000179832	7.66774801795464e-10	8.513276189266428
ENSG00000181192	7.818628017515265e-10	8.808507173083129
ENSG00000272264	7.818628017515265e-10	6.7109519166960805
ENSG00000105364	7.837690753403195e-10	8.675090464136238
ENSG00000150281	7.837690753403195e-10	5.737350047912954
ENSG00000002016	7.856798891053427e-10	8.329162282632536
ENSG00000141905	7.991835991950276e-10	8.762351214660892
ENSG00000198625	7.991835991950276e-10	8.900819089927607
ENSG00000269970	8.030832687561223e-10	2.8633350652672114
ENSG00000260919	8.168790515233766e-10	4.0599431720123995
ENSG00000249856	8.188686812999953e-10	2.4855257966913795
ENSG00000079974	8.208630447551308e-10	8.532363226861188
ENSG00000010404	8.369896879185932e-10	8.892705499663915
ENSG00000166455	8.390271516703565e-10	5.775553621260322
ENSG00000225159	8.390271516703565e-10	5.20514150789008
ENSG00000122705	8.410694600458668e-10	8.846549541241677
ENSG00000174885	8.410694600458758e-10	7.498226231762257
ENSG00000129562	8.555022148875087e-10	8.900819089927607
ENSG00000178096	8.575836867664798e-10	8.589158358707028
ENSG00000135392	8.596701052806598e-10	8.550324186236994
ENSG00000204681	8.617614818928477e-10	7.7142694302848245
ENSG00000131089	8.617614818928477e-10	8.753243253209222
ENSG00000231473	8.765409132419786e-10	5.8084596155976875
ENSG00000077420	8.765409132419786e-10	8.732422436766036
ENSG00000101974	8.765409132419786e-10	8.788223197423902
ENSG00000103740	8.765409132419817e-10	5.814191648479728
ENSG00000137806	8.808088900184492e-10	8.78569761426399
ENSG00000197958	8.829504837806202e-10	8.93733024611422
ENSG00000113328	8.980847068862572e-10	8.892705499663915
ENSG00000213931	8.980847068862572e-10	5.043249153299402
ENSG00000073670	9.002673191481287e-10	6.984059256742495
ENSG00000162998	9.024551122778915e-10	8.887117492560137
ENSG00000069849	9.024551122778915e-10	8.79733115887557
ENSG00000128641	9.201454131274924e-10	8.51692785064529
ENSG00000231028	9.201454131274924e-10	5.56706369547817
ENSG00000205791	9.223803769017663e-10	6.423627460043983
ENSG00000112787	9.223803769017663e-10	8.830322360714293
ENSG00000248557	9.404519925962773e-10	4.5425230329765816
ENSG00000125650	9.404519925962773e-10	7.520701516673934
ENSG00000243517	9.427351181511146e-10	7.050921225645781
ENSG00000168032	9.611960584965492e-10	5.219195556096743
ENSG00000004838	9.65866182955752e-10	6.87071869580848
ENSG00000117410	9.871574464981285e-10	8.880535114268378
ENSG00000185339	9.895512494148478e-10	8.747655246105444
ENSG00000268521	1.0040335763927525e-09	5.894451540636634
ENSG00000133027	1.0089068622142627e-09	8.249760158844044
ENSG00000196646	1.0113521603778068e-09	8.575456761339558
ENSG00000128408	1.01380324646757e-09	5.806030242637981
ENSG00000164989	1.0261459643078568e-09	7.260504850878862
ENSG00000187091	1.0311240366899775e-09	8.57772738097194
ENSG00000174446	1.0311240366899775e-09	8.679684100052041
ENSG00000064490	1.0336219095194075e-09	8.729896853606125
ENSG00000173744	1.0361256915607058e-09	8.80291916597935
ENSG00000167476	1.0361256915607058e-09	8.730354384010148
ENSG00000105723	1.056370321298484e-09	8.705019242031094
ENSG00000181852	1.056370321298484e-09	8.76893359295265
ENSG00000186063	1.056370321298484e-09	8.777584024000298
ENSG00000053918	1.058927903183004e-09	8.516796143614316
ENSG00000173442	1.058927903183004e-09	8.925159860718681
ENSG00000250462	1.058927903183004e-09	8.279001925729492
ENSG00000250220	1.0822199284589093e-09	5.726211642140245
ENSG00000231007	1.0848386099978327e-09	6.263542396730462
ENSG00000103111	1.0848386099978327e-09	8.800393582819439
ENSG00000264769	1.1033434354633141e-09	5.811713088602387
ENSG00000251478	1.1033434354633141e-09	2.8458968391225072
ENSG00000107863	1.1033434354633141e-09	8.827796777554383
ENSG00000125122	1.1060120190938618e-09	6.615138836849251
ENSG00000129214	1.1060120190938618e-09	4.814364879821344
ENSG00000116903	1.1060120190938618e-09	8.718720839398566
ENSG00000245719	1.1060120190938736e-09	4.600291911971724
ENSG00000273032	1.1086869052945059e-09	7.194292755093062
ENSG00000131697	1.1086869052945059e-09	8.540274250248387
ENSG00000235078	1.1086869052945059e-09	5.5832128406981205
ENSG00000271396	1.1275888035696939e-09	4.473334458379087
ENSG00000146463	1.1303146354144707e-09	8.771996016896516
ENSG00000148803	1.1303146354144707e-09	8.4417057784852
ENSG00000069712	1.1330469015912984e-09	7.05194407268829
ENSG00000235159	1.1330469015912984e-09	4.759547841139208
ENSG00000257759	1.1551384504859828e-09	3.9082762683963597
ENSG00000216863	1.1579292958486714e-09	7.9674928186148595
ENSG00000220583	1.160726725088902e-09	6.7232060525892985
ENSG00000230124	1.1607267250889103e-09	8.158697576715078
ENSG00000179151	1.1804943543083672e-09	8.726834429662258
ENSG00000127483	1.186202371912683e-09	8.925159860718681
ENSG00000124422	1.186202371912683e-09	8.908932680191299
ENSG00000178607	1.2122237183335229e-09	8.933273450982373
ENSG00000044446	1.2180814881453916e-09	8.740536027029728
ENSG00000271430	1.2417902016633735e-09	8.37932263953558
ENSG00000171444	1.2417902016633824e-09	8.896762294795762
ENSG00000207279	1.2629044914542298e-09	5.69818725696848
ENSG00000176428	1.265949290994012e-09	6.9487065119339375
ENSG00000155761	1.2967942052589458e-09	6.591102266137028
ENSG00000247363	1.2999187539505867e-09	6.471093771711082
ENSG00000136715	1.3030506526962843e-09	8.737016072681838
ENSG00000182310	1.3030506526962843e-09	5.119113717446068
ENSG00000213755	1.3251811655814224e-09	4.551343224975106
ENSG00000203863	1.3251811655814224e-09	3.41948925753753
ENSG00000144893	1.3251811655814224e-09	7.998415967697692
ENSG00000219274	1.3315712865404928e-09	2.8919331704624534
ENSG00000146677	1.354174505310816e-09	7.895648981111626
ENSG00000165675	1.3574339639447333e-09	8.57425982327509
ENSG00000006740	1.3574339639447333e-09	7.794766278445631
ENSG00000184634	1.36070108174897e-09	8.831853572686226
ENSG00000185436	1.36070108174897e-09	8.790748780583813
ENSG00000164904	1.36070108174897e-09	8.427089120309686
ENSG00000231105	1.36070108174897e-09	7.2779398896621
ENSG00000167615	1.3871158672025147e-09	8.941387041246065
ENSG00000225135	1.3871158672025294e-09	6.71056691821617
ENSG00000090238	1.3871158672025294e-09	8.82067755847867
ENSG00000138085	1.3871158672025294e-09	8.872421524004686
ENSG00000165533	1.3904527114934508e-09	8.381108815035045
ENSG00000234332	1.393797392111104e-09	3.9770608839499406
ENSG00000248008	1.420839105206195e-09	7.949190565603915
ENSG00000177084	1.424255124567468e-09	8.767939221764673
ENSG00000101134	1.424255124567468e-09	4.103573701710354
ENSG00000073584	1.4518734536034299e-09	8.732422436766036
ENSG00000090661	1.4518734536034299e-09	8.686803319127753
ENSG00000117519	1.4588593177503875e-09	8.056112114201103
ENSG00000214401	1.4835692138039593e-09	7.76199577183168
ENSG00000151012	1.487132386528533e-09	8.594209525026853
ENSG00000141367	1.4907039130816385e-09	8.921103065586836
ENSG00000180228	1.4907039130816385e-09	8.807512801895154
ENSG00000185278	1.519579162315384e-09	8.609644901242747
ENSG00000148334	1.5232267372025513e-09	8.812563968214976
ENSG00000150457	1.5564418580545604e-09	8.59288087993141
ENSG00000102241	1.5564418580545714e-09	8.842492746109832
ENSG00000203801	1.5601757820417974e-09	6.266868655188734
ENSG00000235776	1.5601757820417974e-09	6.198665087603779
ENSG00000174718	1.5941769660006644e-09	8.884591909400223
ENSG00000214016	1.6289010836299602e-09	4.370442695172831
ENSG00000180998	1.6289010836299602e-09	6.633843650698384
ENSG00000108389	1.6289010836299602e-09	8.887117492560137
ENSG00000223547	1.6328045917790494e-09	8.778578395188276
ENSG00000240440	1.632804591779061e-09	3.1098567857530717
ENSG00000091986	1.6643631033903581e-09	6.8387910892525685
ENSG00000072849	1.6643631033903581e-09	8.884591909400223
ENSG00000148187	1.6683495376692176e-09	8.80291916597935
ENSG00000116161	1.7046493707622564e-09	8.816620763346823
ENSG00000067057	1.7046493707622564e-09	6.560096813307015
ENSG00000196712	1.7046493707622564e-09	8.824734353610515
ENSG00000227533	1.7087299586429699e-09	4.9619862025052095
ENSG00000121853	1.7375622347440429e-09	2.6040352085206053
ENSG00000135632	1.7375622347440429e-09	8.743061610189642
ENSG00000180209	1.7417197021606985e-09	5.009097666591948
ENSG00000243710	1.7458868781793575e-09	5.135979254654775
ENSG00000188015	1.7458868781793575e-09	3.0917756218526526
ENSG00000232648	1.7458868781793575e-09	5.030187688195196
ENSG00000169679	1.7458868781793575e-09	8.653275276505076
ENSG00000111271	1.7458868781793575e-09	8.715658415454698
ENSG00000221164	1.7458868781793575e-09	5.227399874611588
ENSG00000263874	1.775330812580615e-09	7.14722587090321
ENSG00000102081	1.775330812580615e-09	8.810038385055064
ENSG00000184305	1.779576456637298e-09	8.08756343533537
ENSG00000137720	1.779576456637298e-09	8.770464804924583
ENSG00000232472	1.7838320098396619e-09	8.316534366832975
ENSG00000185565	1.7838320098396619e-09	8.81182456055453
ENSG00000267014	1.813900237111759e-09	1.5197466333069816
ENSG00000261645	1.8225816340870768e-09	7.390660346125885
ENSG00000234377	1.8225816340870768e-09	5.586660646944926
ENSG00000116198	1.8269375261272232e-09	8.772990388084494
ENSG00000228998	1.8269375261272362e-09	8.327296796753137
ENSG00000165288	1.831303577895287e-09	8.671033669004395
ENSG00000104472	1.8621523580832149e-09	8.700962446899247
ENSG00000204311	1.8621523580832149e-09	8.006298623475505
ENSG00000176236	1.8621523580832149e-09	6.086794203220321
ENSG00000241556	1.8621523580832347e-09	6.392628728559457
ENSG00000182141	1.89802934037841e-09	8.393155943934026
ENSG00000180530	1.9071034628529805e-09	8.351311744171165
ENSG00000120875	1.9071034628529938e-09	8.812027127431021
ENSG00000094914	1.911656386781226e-09	8.763882426632826
ENSG00000231050	1.916219917842797e-09	5.881673714811456
ENSG00000174521	1.948463663647805e-09	6.028110085419752
ENSG00000230646	1.9531129227944877e-09	3.227552051220162
ENSG00000136878	1.9531129227945154e-09	8.831853572686226
ENSG00000263080	1.9577730076314865e-09	3.0803178906086326
ENSG00000165312	1.9577730076314865e-09	8.93733024611422
ENSG00000116984	2.000204996320188e-09	8.850606336373524
ENSG00000197937	2.0386747830652974e-09	8.162921041799967
ENSG00000141564	2.0435339817152606e-09	8.721783263342433
ENSG00000245281	2.0435339817152606e-09	6.416187104136823
ENSG00000105997	2.0435339817152606e-09	5.410084351678623
ENSG00000112031	2.0435339817152606e-09	8.508682553350626
ENSG00000154928	2.0828165845616175e-09	8.325694724935685
ENSG00000087077	2.087778423606577e-09	8.728365641634191
ENSG00000147234	2.1329571507813324e-09	6.949814461369748
ENSG00000186470	2.1329571507813324e-09	8.917046270454989
ENSG00000262693	2.1380355118463687e-09	3.78278439976172
ENSG00000250831	2.138035511846376e-09	6.979508315168858
ENSG00000188386	2.1431256706398434e-09	2.8973179330173395
ENSG00000234891	2.1790893681692856e-09	2.2892585759916644
ENSG00000102145	2.179089368169301e-09	5.252591536572768
ENSG00000065183	2.184274874664999e-09	8.797867999659527
ENSG00000251286	2.184274874664999e-09	2.343268776303886
ENSG00000179051	2.184274874664999e-09	8.810038385055064
ENSG00000100097	2.189472421244684e-09	8.908932680191299
ENSG00000204604	2.220912071290194e-09	8.49863261736202
ENSG00000180881	2.2367966561931113e-09	8.004794325232465
ENSG00000247934	2.2421161109093295e-09	6.224335604292809
ENSG00000249818	2.274293017823885e-09	1.5737082494694907
ENSG00000181666	2.274293017823885e-09	8.5609633596606
ENSG00000171631	2.2851184425448862e-09	7.931809049201149
ENSG00000237840	2.2905499923184142e-09	6.475813438857721
ENSG00000130332	2.2959941381915945e-09	8.784166402292056
ENSG00000196810	2.3344582474461693e-09	8.678152888080106
ENSG00000076864	2.340004191435213e-09	6.738101164412332
ENSG00000135424	2.3400041914352213e-09	7.54029291547658
ENSG00000169826	2.3400041914352213e-09	8.822208770450603
ENSG00000250790	2.3400041914352213e-09	3.0843268729184667
ENSG00000139613	2.3511346715436727e-09	8.849075124401589
ENSG00000132128	2.390499629013333e-09	8.79381120452768
ENSG00000196946	2.390499629013333e-09	4.418047426130515
ENSG00000124191	2.3961754299598123e-09	5.487492181438128
ENSG00000108306	2.3961754299598123e-09	8.300967283586107
ENSG00000272426	2.4018643782845253e-09	5.314342040948532
ENSG00000165795	2.4362758284108144e-09	8.479545579767256
ENSG00000159267	2.4362758284108144e-09	8.792279992555747
ENSG00000135776	2.4362758284108144e-09	8.728365641634191
ENSG00000143457	2.4478528427772256e-09	8.806975961111196
ENSG00000196507	2.4478528427772256e-09	8.632991300845847
ENSG00000211513	2.4946999934253854e-09	7.012712765505409
ENSG00000242299	2.5006170378450796e-09	8.509676924538601
ENSG00000196118	2.5006170378450883e-09	5.571581441002907
ENSG00000157110	2.5124922312033456e-09	7.348398238605969
ENSG00000141985	2.554490258457696e-09	8.803456006763307
ENSG00000128915	2.5605456113254427e-09	8.842492746109832
ENSG00000198429	2.5605456113254427e-09	8.246160894116219
ENSG00000185133	2.5605456113254427e-09	6.661513102614389
ENSG00000212802	2.5605456113254427e-09	7.91575329990172
ENSG00000235213	2.560545611325461e-09	3.268567320558532
ENSG00000169740	2.560545611325461e-09	8.519401037154163
ENSG00000169188	2.5666149669337106e-09	8.494523425579134
ENSG00000124783	2.6094951899589685e-09	8.917046270454989
ENSG00000143436	2.6156777082993685e-09	8.602068151763014
ENSG00000225342	2.6218745156244164e-09	6.601050226147285
ENSG00000067445	2.6218745156244164e-09	7.561935436197399
ENSG00000151151	2.6218745156244164e-09	8.456938587824608
ENSG00000261670	2.671967250904738e-09	4.644058801385404
ENSG00000174780	2.678294114470354e-09	8.904875885059452
ENSG00000126107	2.6846355917375913e-09	8.80291916597935
ENSG00000103544	2.6846355917375913e-09	8.744592822161575
ENSG00000231943	2.7294378858290443e-09	1.861349876844203
ENSG00000185088	2.735897461834472e-09	8.912989475323146
ENSG00000258072	2.742371949907663e-09	6.312633077955969
ENSG00000139631	2.742371949907663e-09	8.728902482418148
ENSG00000128463	2.788113728796546e-09	8.868364728872839
ENSG00000230798	2.7947087261093693e-09	3.540244310837681
ENSG00000130311	2.807944403957382e-09	8.744592822161575
ENSG00000238279	2.854752554742826e-09	5.041347387088995
ENSG00000188868	2.8615012625653157e-09	7.135887100895352
ENSG00000186260	2.8615012625653157e-09	8.585840971235632
ENSG00000090487	2.8682655318990328e-09	8.846549541241677
ENSG00000228300	2.8682655318990328e-09	8.84808075321361
ENSG00000060642	2.868265531899053e-09	8.543662497565302
ENSG00000173064	2.875045397675789e-09	8.842492746109832
ENSG00000068650	2.922944108814397e-09	8.696368810983445
ENSG00000149269	2.9298500128496695e-09	8.858719926637214
ENSG00000111786	2.9298500128496695e-09	8.874947107164598
ENSG00000066027	2.9298500128496695e-09	8.815626392158844
ENSG00000163132	2.9367718311598727e-09	5.53999428117283
ENSG00000178722	2.9786389454820984e-09	5.377570341363735
ENSG00000175602	2.9786389454820984e-09	8.831316731902271
ENSG00000249717	2.985673167700807e-09	6.068822787533451
ENSG00000073417	2.9856731677008283e-09	8.656337700448944
ENSG00000234694	2.999790254666165e-09	5.550113901393306
ENSG00000134376	2.999790254666165e-09	3.441804070661212
ENSG00000255992	3.0068731921467967e-09	5.441971950178202
ENSG00000197763	3.056912523777306e-09	7.544006956397663
ENSG00000230790	3.0641269798495e-09	4.8250526786173005
ENSG00000132780	3.0713580419691183e-09	8.868364728872839
ENSG00000205293	3.0713580419691183e-09	5.751955097184938
ENSG00000101444	3.0713580419691183e-09	8.896762294795762
ENSG00000213971	3.115095230944524e-09	7.768649009968953
ENSG00000227611	3.122443581734247e-09	3.8033301508886987
ENSG00000067704	3.122443581734247e-09	8.896762294795762
ENSG00000261827	3.1298088385028326e-09	7.831465533632851
ENSG00000013725	3.1298088385028326e-09	7.023269534944411
[truncated: 3,716 more rows]
