# Supplementary material for: Machine learning predicts treatment sensitivity in multiple myeloma based on molecular and clinical information coupled with drug response
Source: PLoS One. 2021 Jul 28;16(7):e0254596. doi: 10.1371/journal.pone.0254596 (PMC8318243; doi:10.1371/journal.pone.0254596)
Supplement: S1 File — (ZIP) [file pone.0254596.s004.zip › Supplementary Material 1/17p13/selected_genes_experiment_9.csv]

gene	pvalue	entropy
ENSG00000141504	4.640741608567082e-08	8.834471153636315
ENSG00000174282	5.126025392602801e-08	8.878013208300944
ENSG00000220205	7.461016962235078e-08	8.883589903649453
ENSG00000164611	3.1353624456065843e-07	8.621345217370841
ENSG00000108509	7.632607469135136e-07	8.743338461311104
ENSG00000072849	1.3372469641698388e-06	8.887638486645404
ENSG00000215041	1.8318733386716415e-06	8.71454177611033
ENSG00000227502	1.9317635158186406e-06	6.955577406482273
ENSG00000074370	2.344900674382602e-06	8.944318648588725
ENSG00000091640	3.996226973996236e-06	8.73325657873753
ENSG00000154957	4.088951118800458e-06	8.401650227466023
ENSG00000178971	5.31552309142192e-06	8.837527378341429
ENSG00000072778	5.499484980162116e-06	8.944318648588725
ENSG00000233954	6.853117982098299e-06	6.541291801700126
ENSG00000108474	6.930534189409936e-06	8.60469428115792
ENSG00000109805	7.92754683058965e-06	8.289588999862193
ENSG00000137804	9.368343902957109e-06	8.640595774059761
ENSG00000205531	9.957083628473454e-06	8.882061791296895
ENSG00000170175	1.2686753785464668e-05	8.41631644709727
ENSG00000162654	1.5190510468897362e-05	8.562399032191156
ENSG00000166579	1.5273320649996773e-05	8.804602960312097
ENSG00000167325	1.5608904665952245e-05	8.725159412745626
ENSG00000100526	1.5779332941643665e-05	7.939776740777548
ENSG00000106785	1.6389972543288234e-05	8.756555718422403
ENSG00000167842	1.638997254328832e-05	8.855249822677791
ENSG00000108961	1.7775556050433862e-05	5.63771186602827
ENSG00000108963	1.826182969160893e-05	8.754491852008123
