# Supplementary material for: Machine learning predicts treatment sensitivity in multiple myeloma based on molecular and clinical information coupled with drug response
Source: PLoS One. 2021 Jul 28;16(7):e0254596. doi: 10.1371/journal.pone.0254596 (PMC8318243; doi:10.1371/journal.pone.0254596)
Supplement: S1 File — (ZIP) [file pone.0254596.s004.zip › Supplementary Material 1/17p13/selected_genes_experiment_7.csv]

gene	pvalue	entropy
ENSG00000174282	4.23160439614701e-09	8.866833516900904
ENSG00000220205	7.2558953529299774e-09	8.880535114268378
ENSG00000164611	2.4007130808837796e-08	8.627403293742066
ENSG00000141504	4.865331285682184e-08	8.819146346506736
ENSG00000072849	5.030818307493025e-08	8.876478319136533
ENSG00000108509	1.701211947975456e-07	8.72377200571839
ENSG00000167842	3.314570737485122e-07	8.834379155846138
ENSG00000100526	9.235571270255072e-07	7.952900189480998
ENSG00000170175	9.521687526397809e-07	8.463520966116363
ENSG00000233954	1.0786848343370672e-06	6.570932034620012
ENSG00000129173	1.2741183116313928e-06	7.796400829839152
ENSG00000141258	1.6547884144039637e-06	8.777584024000298
ENSG00000109805	1.6547884144039724e-06	8.318117975455952
ENSG00000165480	2.1695603571617943e-06	7.561208620806934
ENSG00000175106	2.5976408344501205e-06	8.412313841374303
ENSG00000072778	3.1064928628303574e-06	8.941387041246065
ENSG00000126259	3.4504740486743565e-06	3.373191194499414
ENSG00000108963	3.6043687377836717e-06	8.747118405321485
ENSG00000165304	3.60436873778371e-06	8.139997209678823
ENSG00000154957	3.886894302694693e-06	8.434718266440463
ENSG00000167325	4.1185972544502914e-06	8.729896853606125
ENSG00000076043	4.7711384921351604e-06	8.803456006763307
ENSG00000108474	5.1262573185488815e-06	8.618295332290398
ENSG00000121152	7.053674634807667e-06	8.001124200659126
ENSG00000203760	7.787100993912552e-06	7.771593743263442
ENSG00000266538	7.897672761177151e-06	6.6234664854569045
ENSG00000091640	8.261720174065988e-06	8.755768836369135
ENSG00000146670	9.243650179935296e-06	8.433187054468528
ENSG00000074370	9.532727450111545e-06	8.933273450982373
ENSG00000137310	1.080818824314974e-05	8.687260849531777
ENSG00000215041	1.1585883587927605e-05	8.721783263342434
ENSG00000137804	1.1944810168987537e-05	8.678610418484128
ENSG00000263400	1.1944810168987642e-05	5.5356171870448065
ENSG00000141252	1.23143802822391e-05	8.783172031104078
ENSG00000154839	1.3159124020986142e-05	7.844668452287708
ENSG00000171848	1.352724664642282e-05	8.828791148742358
ENSG00000080986	1.4136843319455362e-05	8.349191294764234
ENSG00000187824	1.4136843319455436e-05	8.379780169939602
ENSG00000074755	1.4332678578430054e-05	8.892705499663915
ENSG00000205531	1.4372156209526058e-05	8.895231082823827
ENSG00000157456	1.5142317698680162e-05	8.249223318060087
ENSG00000166579	1.5142317698680162e-05	8.800393582819439
ENSG00000169607	1.535146875507246e-05	7.967006920601449
ENSG00000111665	1.5563384416657886e-05	8.201281184138384
ENSG00000158402	1.7648962287381954e-05	7.292311372076904
