# Supplementary material for: Machine learning predicts treatment sensitivity in multiple myeloma based on molecular and clinical information coupled with drug response
Source: PLoS One. 2021 Jul 28;16(7):e0254596. doi: 10.1371/journal.pone.0254596 (PMC8318243; doi:10.1371/journal.pone.0254596)
Supplement: S1 File — (ZIP) [file pone.0254596.s004.zip › Supplementary Material 1/17p13/selected_genes_experiment_5.csv]

gene	pvalue	entropy
ENSG00000141504	2.820522601909459e-09	8.819146346506736
ENSG00000220205	2.9880125464327277e-09	8.868364728872839
ENSG00000174282	6.278241930399711e-09	8.870890312032751
ENSG00000072849	5.030818307493025e-08	8.892705499663915
ENSG00000091640	1.5642253843437066e-07	8.729896853606125
ENSG00000164611	2.1099811832174885e-07	8.606582477298883
ENSG00000170175	3.586501162056891e-07	8.398075403222874
ENSG00000072778	3.941385984259813e-07	8.941387041246065
ENSG00000108509	5.5053786312652e-07	8.760283161905003
ENSG00000129245	6.986342867456953e-07	8.740536027029728
ENSG00000179029	1.512557347805344e-06	8.590892137555453
ENSG00000121152	1.705002180060736e-06	7.978772172244007
ENSG00000108474	2.2084478597863066e-06	8.590689570678963
ENSG00000109805	2.234745056668735e-06	8.30933583737733
ENSG00000154957	2.241366348777158e-06	8.410580062525879
ENSG00000175106	2.3360726861893116e-06	8.393561077687005
ENSG00000170296	2.5596941805920797e-06	8.223808865701098
ENSG00000074370	2.5672405435976795e-06	8.933273450982373
ENSG00000215041	2.7549169669659826e-06	8.702493658871182
ENSG00000075218	2.9731293530566356e-06	7.862747102312895
ENSG00000089685	3.016959341253343e-06	7.221413737725386
ENSG00000154839	3.81986428958948e-06	7.810008765598899
ENSG00000161920	3.83095820003805e-06	8.059450544476901
ENSG00000167842	4.37616349574799e-06	8.856194343477304
ENSG00000198920	4.924375817733272e-06	8.569076949924291
ENSG00000137804	5.9311033595658306e-06	8.644624845457427
ENSG00000165304	6.190059204373887e-06	8.164672254377363
ENSG00000203760	6.552273309105915e-06	7.743143780689482
ENSG00000111206	7.256165109289018e-06	8.275547265379942
ENSG00000145386	7.464230105557881e-06	8.08153915883007
ENSG00000040531	1.0222320094119237e-05	8.68067847124002
ENSG00000108641	1.1299928441513984e-05	8.71466404426672
ENSG00000148773	1.1585883587927605e-05	8.752706412425267
ENSG00000132522	1.1618081208516579e-05	7.079643161061256
ENSG00000051180	1.2111459271519176e-05	7.671598852830401
ENSG00000188610	1.2111459271519176e-05	6.642705670433027
ENSG00000108523	1.334196902815312e-05	8.868364728872839
ENSG00000161956	1.3378828962521044e-05	8.346128870820365
ENSG00000169607	1.3752834230224815e-05	7.954680799133285
ENSG00000174371	1.4531110688292293e-05	7.985812080939787
ENSG00000213859	1.4732172411142882e-05	8.400935260290254
ENSG00000157456	1.5142317698680162e-05	8.22112754646856
ENSG00000174238	1.5351468755072514e-05	8.827796777554383
ENSG00000108961	1.55633844166578e-05	5.638986311305812
ENSG00000215784	1.5778099439423008e-05	6.470178594254946
ENSG00000165480	1.7891136034647263e-05	7.509062741061369
ENSG00000184661	1.813648800935012e-05	7.725528561761688
ENSG00000087586	1.813648800935012e-05	7.886375379172418
ENSG00000166579	1.838505785166811e-05	8.804450377951285
ENSG00000111665	1.838505785166818e-05	8.177397943751332
ENSG00000066279	1.8687645750077006e-05	8.653812117289032
