# Supplementary material for: Machine learning predicts treatment sensitivity in multiple myeloma based on molecular and clinical information coupled with drug response
Source: PLoS One. 2021 Jul 28;16(7):e0254596. doi: 10.1371/journal.pone.0254596 (PMC8318243; doi:10.1371/journal.pone.0254596)
Supplement: S1 File — (ZIP) [file pone.0254596.s004.zip › Supplementary Material 1/17p13/selected_genes_experiment_8.csv]

gene	pvalue	entropy
ENSG00000141504	5.617494028496621e-09	8.834471153636315
ENSG00000164611	1.655830585350568e-08	8.593005136399182
ENSG00000072778	2.557327559912876e-08	8.940270065592774
ENSG00000174282	2.7728889919410606e-08	8.865867459313089
ENSG00000220205	3.2802103948232395e-08	8.8795413206535
ENSG00000072849	7.363903282175488e-08	8.883589903649453
ENSG00000109805	1.3384162870870827e-07	8.301936905672134
ENSG00000108509	1.6330048464425198e-07	8.736769407671758
ENSG00000167842	1.7186930694703102e-07	8.845624544333333
ENSG00000137804	4.309471512781361e-07	8.644108602993992
ENSG00000100526	4.309471512781361e-07	7.9651920374616445
ENSG00000091640	6.013703414578733e-07	8.74288185708199
ENSG00000188610	7.540216225759505e-07	6.630682067167482
ENSG00000170175	7.67921231410294e-07	8.421357388384058
ENSG00000179029	7.726092040750328e-07	8.595525607042575
ENSG00000233954	9.438001474129636e-07	6.539265988114007
ENSG00000074370	1.1652524429911077e-06	8.936221482596823
ENSG00000141258	1.3452553261340874e-06	8.788944382390012
ENSG00000227502	1.6274076700234346e-06	6.987941785590264
ENSG00000129245	1.6863159842181741e-06	8.731728466384972
ENSG00000170296	1.8756384106070525e-06	8.241664764961975
ENSG00000108474	1.954663862957372e-06	8.641131528121484
ENSG00000108963	2.263939610575309e-06	8.77122193805365
ENSG00000167325	2.3040775666607016e-06	8.71301366375777
ENSG00000145386	2.3586625653543186e-06	8.083286564643094
ENSG00000154957	2.3864201434943268e-06	8.415578536213463
ENSG00000165304	2.7132833064481043e-06	8.183842378490679
ENSG00000154839	3.1920245725952514e-06	7.7946356743269645
ENSG00000203760	3.8168093057592615e-06	7.772303461595645
ENSG00000051341	3.860923095305099e-06	8.345426669751816
ENSG00000141252	3.973363906937762e-06	8.769693825701092
ENSG00000108523	4.455443681875393e-06	8.887638486645404
ENSG00000040531	4.6636184303473655e-06	8.694298861130573
ENSG00000108641	4.771181802536777e-06	8.71400602204861
ENSG00000205531	4.9935078338880375e-06	8.895735652637308
ENSG00000129173	6.441952387800162e-06	7.727938791634322
ENSG00000213859	6.5516760884734355e-06	8.37707742283562
ENSG00000089685	6.58864787890381e-06	7.246724823432124
ENSG00000121152	6.663193477498797e-06	8.013977190235146
ENSG00000167711	7.538519053049696e-06	6.966094711711122
ENSG00000166579	7.709102661821573e-06	8.792457211324242
ENSG00000168078	7.839465536064734e-06	7.88156846648167
ENSG00000174238	8.764195121885884e-06	8.797041548381916
ENSG00000215041	8.961299942917769e-06	8.729207995741579
ENSG00000215784	9.011236673776286e-06	6.442427267783152
ENSG00000146670	9.06144031355293e-06	8.43177286819727
ENSG00000171320	9.111912222998028e-06	7.470265571174073
ENSG00000165480	9.16265376943029e-06	7.51323945794904
ENSG00000184661	9.264951275550153e-06	7.705787431057706
ENSG00000088325	9.47284282970065e-06	8.515546305414382
ENSG00000152253	9.79309081191483e-06	7.339141955695054
ENSG00000157456	9.79309081191483e-06	8.224726967514082
ENSG00000108961	1.0698653763632092e-05	5.658341389207364
ENSG00000188312	1.0817340466752181e-05	7.954267662834372
ENSG00000171241	1.1181022644958186e-05	8.472540004811474
ENSG00000161920	1.1242764809710067e-05	8.071219965487847
ENSG00000198901	1.1429958507011605e-05	8.716526492692003
ENSG00000205710	1.2756442751513506e-05	7.811671047427052
ENSG00000166922	1.2896922683595601e-05	6.480690316094084
ENSG00000162654	1.29677173338768e-05	8.567975727539666
ENSG00000115163	1.3254637221044757e-05	7.338309348006847
ENSG00000166803	1.3327311900614536e-05	7.993192966613386
ENSG00000169607	1.3400368248908169e-05	7.96245542198781
ENSG00000138160	1.3400368248908169e-05	8.574290333771982
ENSG00000167740	1.3846828889336084e-05	8.702396027122475
ENSG00000158402	1.5273320649996827e-05	7.259615154653113
ENSG00000167670	1.544023969234273e-05	8.56817788436175
ENSG00000111206	1.552435285586781e-05	8.277024949221813
ENSG00000189057	1.612554969913042e-05	8.174569123205444
ENSG00000148773	1.7489766203689323e-05	8.762589018000027
ENSG00000122952	1.8760817833660606e-05	8.560414315609485
