# Supplementary material for: Machine learning predicts treatment sensitivity in multiple myeloma based on molecular and clinical information coupled with drug response
Source: PLoS One. 2021 Jul 28;16(7):e0254596. doi: 10.1371/journal.pone.0254596 (PMC8318243; doi:10.1371/journal.pone.0254596)
Supplement: S1 File — (ZIP) [file pone.0254596.s004.zip › Supplementary Material 1/17p13/selected_genes_experiment_6.csv]

gene	pvalue	entropy
ENSG00000174282	1.3470652856196244e-09	8.870890312032751
ENSG00000141504	1.8452345563407607e-09	8.822208770450603
ENSG00000220205	7.2558953529299774e-09	8.864307933740994
ENSG00000164611	1.2423968344475545e-07	8.60306252295099
ENSG00000108509	3.052965533813923e-07	8.718183998614608
ENSG00000137804	3.052965533813923e-07	8.655264018881033
ENSG00000154839	4.921901307725186e-07	7.809603631845918
ENSG00000074370	5.785669516244649e-07	8.93733024611422
ENSG00000109805	7.900820453011534e-07	8.33109862835745
ENSG00000188610	9.816354098158889e-07	6.648271022191565
ENSG00000168078	9.96697020782802e-07	7.883855361859683
ENSG00000091640	1.1289078848936836e-06	8.733953648737971
ENSG00000121152	1.1636359346705338e-06	7.9900274968315
ENSG00000137310	1.5080254783455055e-06	8.695374439795469
ENSG00000215784	1.5773994116304655e-06	6.451034571186392
ENSG00000115163	1.6797143749002175e-06	7.356209025456926
ENSG00000167325	2.0145146653714588e-06	8.727371270446213
ENSG00000166579	2.26804103708737e-06	8.798862370847504
ENSG00000108474	2.3429829761085036e-06	8.605922380018368
ENSG00000088325	2.636128987668673e-06	8.528763962133363
ENSG00000129173	2.6751660442634093e-06	7.743008296538015
ENSG00000170175	2.8452867487338273e-06	8.449819368748894
ENSG00000141258	2.8452867487338273e-06	8.789754409395835
ENSG00000205531	3.0257996742194457e-06	8.884591909400223
ENSG00000171320	3.198581292140132e-06	7.4405079234201486
ENSG00000184661	3.198581292140132e-06	7.723257942129307
ENSG00000268088	3.4005957994970315e-06	5.04786134776932
ENSG00000111665	3.710611695255308e-06	8.179465996507222
ENSG00000175063	3.710611695255308e-06	7.889522679343397
ENSG00000165480	3.764856740632103e-06	7.538604848397718
ENSG00000170296	3.764856740632103e-06	8.24057288701244
ENSG00000072849	4.11859725445027e-06	8.896762294795762
ENSG00000108963	4.363554853289817e-06	8.755768836369135
ENSG00000111206	4.426949312461856e-06	8.283288201466723
ENSG00000100526	4.491228917523172e-06	7.96680435372496
ENSG00000157456	4.491228917523172e-06	8.19562231718909
ENSG00000152253	5.366721652019873e-06	7.321867495794849
ENSG00000126259	5.9311033595658306e-06	3.3172596882632277
ENSG00000141252	6.033411705265457e-06	8.77452160005643
ENSG00000165304	6.190059204373887e-06	8.135940414546976
ENSG00000100162	6.552273309105915e-06	7.808263520209925
ENSG00000040531	7.359491728696913e-06	8.676621676108173
ENSG00000169607	7.678015988412368e-06	7.962897728818563
ENSG00000146670	8.123354150479242e-06	8.45806466604356
ENSG00000074755	8.378750246494363e-06	8.880535114268378
ENSG00000075218	9.115049057279116e-06	7.889273616509238
ENSG00000215041	9.50609349081398e-06	8.707087294786984
ENSG00000080986	1.0080682840607415e-05	8.37332949867882
ENSG00000129245	1.0080682840607468e-05	8.725303217690323
ENSG00000051341	1.051134094638051e-05	8.363095459008196
ENSG00000087586	1.080818824314974e-05	7.900548523325506
ENSG00000166803	1.0990137058371203e-05	7.99029535770633
ENSG00000178971	1.1747731446310382e-05	8.846549541241677
ENSG00000137807	1.2978681186966182e-05	8.289536305851016
ENSG00000205710	1.3159124020986142e-05	7.838904792036332
ENSG00000145386	1.3195499879764189e-05	8.092846880068606
ENSG00000204531	1.3564596787538728e-05	6.036137159732157
ENSG00000148773	1.371498767788854e-05	8.755231995585177
ENSG00000175106	1.371498767788854e-05	8.417162440817636
ENSG00000188312	1.4531110688292293e-05	7.9492160485260595
ENSG00000089685	1.4531110688292293e-05	7.268148136734458
ENSG00000072778	1.4732172411142882e-05	8.941387041246065
ENSG00000108523	1.5995648991479544e-05	8.872421524004686
ENSG00000167711	1.5995648991479544e-05	6.996984263690642
ENSG00000220785	1.6039502169482253e-05	8.389274801949776
ENSG00000197417	1.694112089050939e-05	7.2549945118452985
ENSG00000113739	1.694112089050939e-05	4.259780114877141
ENSG00000167842	1.7697144665845235e-05	8.846549541241677
ENSG00000072571	1.7891136034647263e-05	8.286121144805206
ENSG00000132522	1.9465103959947138e-05	7.059793021610588
ENSG00000171241	1.9731063944405175e-05	8.490721593974817
