# Supplementary material for: Machine learning predicts treatment sensitivity in multiple myeloma based on molecular and clinical information coupled with drug response
Source: PLoS One. 2021 Jul 28;16(7):e0254596. doi: 10.1371/journal.pone.0254596 (PMC8318243; doi:10.1371/journal.pone.0254596)
Supplement: S1 File — (ZIP) [file pone.0254596.s004.zip › Supplementary Material 1/19q13/selected_genes_experiment_0.csv]

gene	pvalue	entropy
ENSG00000178982	1.3002654778273952e-34	8.909994180135985
ENSG00000119280	3.543883075337017e-34	8.138905397578865
ENSG00000188004	3.8161348835814786e-34	6.051720718054217
ENSG00000248991	8.132426859735029e-34	6.855595575330439
ENSG00000272668	1.3857042711347024e-33	6.033445276347654
ENSG00000247746	2.190537483954704e-33	7.278624158573122
ENSG00000105372	4.544798477169006e-33	8.942514505339238
ENSG00000243284	4.0458297797142077e-32	5.137977463488746
ENSG00000063177	4.11904248154079e-32	8.930319383388017
ENSG00000225579	1.516294472259468e-31	7.186335276407504
ENSG00000117461	1.571152235361626e-31	8.65788218823089
ENSG00000104852	5.141251384297091e-31	8.930319383388017
ENSG00000168264	2.0540531252611088e-30	8.896264733993377
ENSG00000255815	6.245362815976727e-30	5.595297801659951
ENSG00000075073	9.134082165639659e-30	6.973987539959801
ENSG00000125827	1.3344702697665655e-29	8.847484246188499
ENSG00000155886	3.092794304175745e-29	5.185308594611042
ENSG00000228031	7.252272397784745e-29	5.637827229469632
ENSG00000175197	1.662927032310077e-28	8.699070526658716
ENSG00000185905	3.2611654495069546e-28	8.897799058184765
ENSG00000115268	4.959152197605087e-28	8.938449464688832
ENSG00000165801	2.4890771091903315e-27	8.717861405719358
ENSG00000170677	4.891855128814853e-27	7.06038790594226
ENSG00000131188	5.578810953447879e-27	8.386696867087473
ENSG00000142541	6.573407793808781e-27	8.942514505339238
ENSG00000104611	7.252604436968292e-27	6.87241239750658
ENSG00000111752	1.0738981331666473e-26	7.805506973062592
ENSG00000122787	1.588111078228364e-26	7.570129441335475
ENSG00000173218	5.015640520024059e-26	7.128569686627018
ENSG00000099624	5.264092265655497e-26	8.855614327489313
ENSG00000154358	9.851486737863298e-26	8.783439988049624
ENSG00000188959	1.0673113905096682e-25	5.3310819503233455
ENSG00000131773	1.174915950259591e-25	6.645760940310773
ENSG00000174444	1.3786572892510206e-25	8.942514505339238
ENSG00000105173	1.4234254946915417e-25	8.686875404707495
ENSG00000179520	1.867010337601452e-25	5.08667000377505
ENSG00000144591	2.5668170537097805e-25	8.880004571391751
ENSG00000197183	3.1553746844846803e-25	8.542985186171986
ENSG00000131943	3.8165132182244236e-25	8.707200607959528
ENSG00000246090	4.614713865095943e-25	8.048530614150591
ENSG00000253982	6.956235922798861e-25	7.6396123287940485
ENSG00000171759	1.0975023528505392e-24	6.723826116648607
ENSG00000167658	1.8981765003108867e-24	8.942514505339238
ENSG00000143624	2.253579035803199e-24	8.889668976883954
ENSG00000105193	3.430317188741729e-24	8.942514505339238
ENSG00000002586	3.5385243480426005e-24	8.210726282971283
ENSG00000164181	3.883854425889636e-24	8.746854622195965
ENSG00000165171	4.7507959065753405e-24	6.300919566978658
ENSG00000148303	5.54583104194454e-24	8.942514505339238
ENSG00000105373	8.810349504274632e-24	8.930319383388017
ENSG00000198353	8.810349504274632e-24	5.169718520395685
ENSG00000152422	9.226742687894358e-24	8.745320298004575
ENSG00000249184	9.66262371353312e-24	6.542842722751991
ENSG00000117308	1.043486948470248e-23	8.32551827873359
ENSG00000070081	1.198208067781473e-23	8.922189302087205
ENSG00000162004	1.508117984475228e-23	8.403777411790537
ENSG00000165169	1.5081179844752494e-23	8.715330689260341
ENSG00000177628	1.784681440885982e-23	8.857148651680701
ENSG00000160691	1.8972433695870603e-23	8.922189302087205
ENSG00000184083	2.2103542623099577e-23	8.312326764514744
ENSG00000223891	2.2103542623099577e-23	8.419296663870618
ENSG00000143578	2.4972616345618092e-23	8.521125658728565
ENSG00000236552	3.5983465380551494e-23	8.71686501345173
ENSG00000129757	3.653431570782376e-23	7.910591867845053
ENSG00000208028	4.383310355170533e-23	7.539167182678004
ENSG00000105146	6.595930797063252e-23	6.791540927663254
ENSG00000256733	7.331180891855916e-23	4.470019012377779
ENSG00000140474	7.670613202346196e-23	8.914059220786392
ENSG00000168159	8.78510269452094e-23	8.885603936233545
ENSG00000227097	9.053758944309505e-23	8.86780944944053
ENSG00000159556	1.052402624790586e-22	8.064357851125054
ENSG00000226833	1.3382819842511682e-22	4.850358292390123
ENSG00000105202	2.0351575192693704e-22	8.897799058184765
ENSG00000172456	2.5457535156588737e-22	7.913431915857546
ENSG00000167614	2.8256033962743255e-22	7.063408626608087
ENSG00000121797	3.2789649824574858e-22	8.295246219811679
ENSG00000233927	4.220662190657176e-22	8.930319383388017
ENSG00000114391	4.220662190657176e-22	8.934384424038425
ENSG00000251249	4.412663277767154e-22	4.549621886778321
ENSG00000219665	5.592375729652042e-22	8.300334621161307
ENSG00000113272	9.234977283725329e-22	8.669080917914481
ENSG00000176399	1.3138286214206862e-21	6.638093782539833
ENSG00000147003	1.3138286214206862e-21	5.434422374145891
ENSG00000272899	1.3332329592318704e-21	7.856450342882265
ENSG00000131386	1.4772381041747376e-21	6.187513991255888
ENSG00000103253	1.7100314113228406e-21	8.451482035747894
ENSG00000260719	1.813003835534032e-21	8.409632258378416
ENSG00000156384	1.922109139141419e-21	8.251474661776536
ENSG00000172365	1.950385596511858e-21	3.485959746426693
ENSG00000130255	3.24715332390648e-21	8.934384424038425
ENSG00000181524	3.8092365255161164e-21	8.302327405696564
ENSG00000241741	3.978573861202781e-21	6.751382051433514
ENSG00000257698	4.277507281259229e-21	8.152758350739365
ENSG00000182742	4.339908293768156e-21	7.127004745737853
ENSG00000214612	4.598647931223115e-21	5.979054322027741
ENSG00000180447	4.9436263390001015e-21	7.435386320126987
ENSG00000171425	5.162777840739136e-21	8.688409728898884
ENSG00000204060	5.162777840739136e-21	4.573453167289805
ENSG00000264920	5.162777840739136e-21	7.459420651418092
ENSG00000178741	5.237943261116219e-21	8.889668976883954
ENSG00000170417	5.549586536450195e-21	8.243344580475723
ENSG00000165102	6.139719000943153e-21	8.737190216703763
ENSG00000120280	8.551086046238037e-21	8.682272432133328
ENSG00000242021	9.188211192509369e-21	5.385148772208327
ENSG00000204628	1.0306630483941937e-20	8.938449464688832
ENSG00000255086	1.2778720089653438e-20	3.4586749606785325
ENSG00000260521	1.432837640448644e-20	6.044691247253078
ENSG00000166816	1.4328376404486643e-20	8.258863832555802
ENSG00000204219	1.5171510533516042e-20	6.84867987597394
ENSG00000164587	1.629472700461933e-20	8.938449464688832
ENSG00000108107	1.7252199565041318e-20	8.930319383388017
ENSG00000089692	1.7252199565041318e-20	7.893488927446691
ENSG00000260625	1.8006630862193487e-20	6.300672114418844
ENSG00000258920	1.8793680342204846e-20	7.94235412846456
ENSG00000228933	2.0181726516904798e-20	5.330945631774261
ENSG00000105640	2.1364772524483915e-20	8.938449464688832
ENSG00000243926	2.534114638595313e-20	5.642112980368872
ENSG00000235670	2.6822852264908833e-20	3.9693013559874752
ENSG00000221983	2.7206472718388794e-20	8.930319383388017
ENSG00000229638	2.8390192901468825e-20	8.520129266460938
ENSG00000162929	2.8390192901468825e-20	7.915991057583693
ENSG00000094631	3.1353961375453025e-20	8.83682344842867
ENSG00000233585	3.271597055913787e-20	5.425951889391334
ENSG00000255760	3.5117181230044695e-20	5.879654159332494
ENSG00000232995	4.4660555613908524e-20	7.102462398111809
ENSG00000118705	4.6592898305124745e-20	8.938449464688832
ENSG00000137818	4.999883960532886e-20	8.942514505339238
ENSG00000251405	5.365079916863224e-20	7.044919150858371
ENSG00000125459	5.365079916863224e-20	8.757515419955796
ENSG00000156427	6.442679300684106e-20	5.7341834602853625
ENSG00000012061	7.009705892512377e-20	8.83682344842867
ENSG00000136942	7.009705892512377e-20	8.934384424038425
ENSG00000147100	8.77445387168146e-20	5.3170339603266665
ENSG00000198937	9.953311264887668e-20	8.655889403695632
ENSG00000214870	1.0093594527811892e-19	7.111310652003351
ENSG00000127946	1.0380051802443314e-19	8.427885205515297
ENSG00000115649	1.0977295820500261e-19	8.83528912423728
ENSG00000090581	1.2105319336945255e-19	8.822556070362298
ENSG00000155792	1.2448156263009504e-19	8.869343773631922
ENSG00000186153	1.262315706932805e-19	8.429622508304472
ENSG00000146147	1.4311709350173862e-19	6.571211356321188
ENSG00000086619	1.4922747362831443e-19	8.873408814282326
ENSG00000076662	1.5998960836723003e-19	8.934384424038425
ENSG00000078061	1.739209009173816e-19	8.845949921997109
ENSG00000130159	1.9437698664581688e-19	8.744323905736948
ENSG00000111445	2.565130826774691e-19	8.423026751195046
ENSG00000162244	2.5651308267747275e-19	8.934384424038425
ENSG00000229766	2.63715059188542e-19	6.06743349938659
ENSG00000099326	2.748943842348087e-19	8.877473854932733
ENSG00000233762	2.986770821526526e-19	7.920900558216708
ENSG00000144040	3.525093119919415e-19	8.589772889441608
ENSG00000230131	3.6740175960502134e-19	6.105049359133882
ENSG00000234719	4.102237681061633e-19	7.798307857319691
ENSG00000259514	4.643143807952727e-19	6.697859051283137
ENSG00000243276	4.905626742943953e-19	7.032900720428349
ENSG00000261400	5.042314625273716e-19	3.348505381173684
ENSG00000117411	5.40072160993031e-19	8.734121568320983
ENSG00000205664	5.627732109963115e-19	7.99954714774793
ENSG00000137154	5.864168308700276e-19	8.942514505339238
ENSG00000221890	6.194748902795026e-19	4.191606449477907
ENSG00000163673	6.194748902795158e-19	4.249802830921506
ENSG00000114423	6.4547082655410115e-19	8.547588158746153
ENSG00000254343	7.711514679211145e-19	8.277989664942423
ENSG00000180573	8.6021259287838e-19	8.889668976883954
ENSG00000038002	8.720366788200935e-19	8.871874490090939
ENSG00000166268	8.840213449210702e-19	6.675853285599751
ENSG00000071205	8.961687448950181e-19	7.138444092616867
ENSG00000229278	9.859440877885254e-19	3.7723333631282623
ENSG00000102871	1.027087799404615e-18	8.807830231952062
ENSG00000173171	1.08459570796131e-18	8.528259347761749
ENSG00000145592	1.1452831692627785e-18	8.942514505339238
ENSG00000182054	1.1609719712844966e-18	8.918124261436798
ENSG00000184381	1.2093236923913512e-18	8.772779190289793
ENSG00000236204	1.27690012710694e-18	6.467902553423369
ENSG00000134698	1.3120741274360472e-18	8.70466989150051
ENSG00000269533	1.4428901468484652e-18	4.095099712953359
ENSG00000158714	1.4825777597317007e-18	6.447643042866857
ENSG00000170899	1.9176818533362225e-18	8.403697940210643
ENSG00000271133	1.943788659466318e-18	7.659940641238102
ENSG00000058404	1.943788659466318e-18	7.027896656634097
ENSG00000053371	1.9970601394772543e-18	8.508189626255799
ENSG00000123144	2.051773490370176e-18	8.861213692331107
ENSG00000158555	2.195120378832958e-18	8.401337656757939
ENSG00000141441	2.2551903922195914e-18	8.227636730194812
ENSG00000149972	2.546230723537075e-18	8.810898880334841
ENSG00000080947	2.5807749805358876e-18	7.524421722237715
ENSG00000179456	2.5807749805358876e-18	8.550118875205172
ENSG00000128165	2.6512582907660723e-18	8.804303123225415
ENSG00000105894	2.6512582907660723e-18	7.212288152883282
ENSG00000127920	2.87431769124987e-18	7.465449496366826
ENSG00000153179	2.9132552607604426e-18	8.628430511410416
ENSG00000182185	3.1158966158088953e-18	7.463603621926512
ENSG00000169021	3.158065026514514e-18	8.82462832647745
ENSG00000125841	3.158065026514514e-18	8.200386393667252
ENSG00000114631	3.423175302741671e-18	7.999193693700661
ENSG00000151208	3.563856879170997e-18	8.535648518541016
ENSG00000107745	3.8111230414262986e-18	8.690940445357901
ENSG00000233016	4.075320386514528e-18	8.77224125836603
ENSG00000188825	4.075320386514615e-18	7.023544935305231
ENSG00000223949	4.1859937143734456e-18	4.688612433965083
ENSG00000121858	4.299634690121919e-18	8.801234474842639
ENSG00000273002	4.849898152317562e-18	6.963687878175557
ENSG00000111666	5.11626049824208e-18	8.671611634373496
ENSG00000141736	5.11626049824208e-18	7.917222974040577
ENSG00000100266	5.325466064977164e-18	8.592841537824384
ENSG00000228323	5.397061475553305e-18	5.96267759735166
ENSG00000177917	5.8470354268265514e-18	8.655351471771873
ENSG00000104219	5.925551385625552e-18	8.810898880334841
ENSG00000232346	5.925551385625636e-18	7.34262182625035
ENSG00000242071	6.0051084485892555e-18	8.308667681059905
ENSG00000232533	6.505089449789572e-18	6.841525901677675
ENSG00000130810	6.861026163283936e-18	7.649946640938203
ENSG00000169184	6.9529744462505e-18	8.019819847851663
ENSG00000166321	7.333094694946144e-18	7.876435015648442
ENSG00000260144	7.333094694946144e-18	5.997847277852264
ENSG00000244165	7.431287532180577e-18	8.234138635327389
ENSG00000081913	7.530778610709449e-18	7.6059952462866915
ENSG00000268362	8.15595218155193e-18	6.448394447984135
ENSG00000124444	8.15595218155193e-18	8.389510033724168
ENSG00000213442	8.375523160783859e-18	8.51606422581053
ENSG00000173207	9.438050455056557e-18	8.595372254283403
ENSG00000136643	1.0493592332559488e-17	8.759049744147184
ENSG00000140451	1.063347263585232e-17	8.765645501256609
ENSG00000172216	1.1512260162974612e-17	8.75345037930539
ENSG00000188846	1.1665539410679306e-17	8.934384424038425
ENSG00000254615	1.1665539410679306e-17	8.554183915855578
ENSG00000152402	1.2462684953901567e-17	7.653317580170309
ENSG00000214717	1.2966543035189304e-17	8.62283114656862
ENSG00000185950	1.3851369408500326e-17	7.6962373934637665
ENSG00000164346	1.4035359517965015e-17	8.896264733993377
ENSG00000203666	1.479576039145578e-17	8.415690083564078
ENSG00000102271	1.6013239437596488e-17	4.182816837273374
ENSG00000213885	1.62255526810929e-17	6.2855702341482935
ENSG00000143603	1.62255526810929e-17	8.896264733993377
ENSG00000179820	1.6440644669154013e-17	8.578371181160232
ENSG00000245008	1.6658551283499664e-17	6.5028360561547665
ENSG00000234444	1.7559057750126786e-17	8.45928563143303
ENSG00000139352	1.7559057750126786e-17	6.683678491198204
ENSG00000160293	1.9252020587298533e-17	8.176613553268469
ENSG00000179899	2.1667258974416232e-17	5.168977728385271
ENSG00000064787	2.1667258974416232e-17	8.090106409052694
ENSG00000180660	2.2834493386333487e-17	6.816651110874396
ENSG00000008226	2.3135870218542632e-17	8.611632416885028
ENSG00000222375	2.3441173055501863e-17	5.1453703900789485
ENSG00000173581	2.406375919614302e-17	8.518391963671762
ENSG00000205138	2.438114533220499e-17	8.462680765431484
ENSG00000224858	2.4702663153838266e-17	5.592032258469043
ENSG00000130312	2.5358306760169127e-17	8.805299515493045
ENSG00000204262	2.5692540685879684e-17	7.85013703595052
ENSG00000137876	2.6721554261589027e-17	8.901864098835173
ENSG00000146066	2.779122968330799e-17	8.813429596793856
ENSG00000166562	2.8527716500453535e-17	8.930319383388017
ENSG00000136149	2.852771650045394e-17	7.923255264509535
ENSG00000057468	2.9668712571138454e-17	6.431211358072231
ENSG00000134490	3.085473197469242e-17	8.194643564250738
ENSG00000231327	3.085473197469242e-17	6.049643087719476
ENSG00000139219	3.208752654889605e-17	4.648593081680551
ENSG00000105063	3.208752654889605e-17	8.880004571391751
ENSG00000058056	3.4251100997920096e-17	8.488067401601553
ENSG00000170889	3.470078696443826e-17	8.938449464688832
ENSG00000136631	3.7038117533468046e-17	8.724995094752542
ENSG00000109046	3.752389831348573e-17	8.861213692331107
ENSG00000162878	4.218871361537927e-17	4.98445167315465
ENSG00000244436	4.330063581038643e-17	2.7960450912164485
ENSG00000182050	4.742497260982239e-17	7.0841793562491056
ENSG00000181163	4.742497260982239e-17	8.942514505339238
ENSG00000166441	4.804497238607608e-17	8.938449464688832
ENSG00000140367	5.060597705874321e-17	8.873408814282326
ENSG00000102158	5.0605977058743924e-17	8.905929139485579
ENSG00000185666	5.4702087461099013e-17	3.8065126124176674
ENSG00000105855	5.613886193922584e-17	7.699970957629065
ENSG00000251535	5.613886193922584e-17	2.8839849266123845
ENSG00000218175	5.912505096209786e-17	8.425557467654064
ENSG00000203761	6.642909937133598e-17	7.955828092861086
ENSG00000120093	6.99546386139545e-17	7.284521158942868
ENSG00000179085	6.99546386139545e-17	8.721926446369764
ENSG00000116977	7.271936571883204e-17	8.746854622195965
ENSG00000225573	7.271936571883358e-17	7.172530589185782
ENSG00000149273	7.559186020063899e-17	8.942514505339238
ENSG00000260990	8.167687093914585e-17	5.443952279021803
ENSG00000196562	8.938890358535585e-17	8.898795450452395
ENSG00000239815	9.533312701552949e-17	6.173240672703479
ENSG00000186468	9.781855203046277e-17	8.905929139485579
ENSG00000213513	1.0841578278115797e-16	4.073430219051926
ENSG00000154479	1.0841578278115797e-16	6.270063088874362
ENSG00000088298	1.1267522841749546e-16	8.86780944944053
ENSG00000179057	1.1560615393950514e-16	6.0845306305769835
ENSG00000133195	1.1861227351806664e-16	8.69733322386954
ENSG00000223722	1.21695488742692e-16	4.968311397854882
ENSG00000080839	1.2485774857612981e-16	8.599437294933809
ENSG00000160570	1.2646914251097209e-16	8.814963920985246
ENSG00000160783	1.2646914251097209e-16	8.38163543416944
ENSG00000119906	1.3142744178549147e-16	8.741255257354169
ENSG00000146350	1.3142744178549147e-16	7.908241398761746
ENSG00000253986	1.3142744178549147e-16	5.020367804884582
ENSG00000182220	1.3483902055016044e-16	8.843419205538092
ENSG00000157625	1.3657742515647447e-16	8.724995094752542
ENSG00000166200	1.4012083374264152e-16	8.880004571391751
ENSG00000143195	1.4192639546432802e-16	6.1141060846067665
ENSG00000198860	1.4560665404513007e-16	8.80023808257501
ENSG00000213862	1.4748192956353564e-16	6.701991317714311
ENSG00000143499	1.493810276328972e-16	8.706256718840198
ENSG00000008513	1.5924442770391043e-16	8.731590851861966
ENSG00000152409	1.6759538571737326e-16	8.912524896595002
ENSG00000137309	1.697497399957061e-16	8.841884881346704
ENSG00000133640	1.697497399957061e-16	3.805452908742348
ENSG00000169857	1.7193140849692778e-16	8.74179318927793
ENSG00000232940	1.7193140849693022e-16	6.301626578711968
ENSG00000187824	1.7864373411942447e-16	8.353841588558245
ENSG00000166348	1.832615605297316e-16	8.402622076363121
ENSG00000148484	1.879970975044543e-16	8.809364556143452
ENSG00000078177	1.9040992871220642e-16	8.83528912423728
ENSG00000166896	1.953275989059095e-16	8.162804635545967
ENSG00000144589	1.9783320474452347e-16	8.68281036405709
ENSG00000126249	2.0037051017600995e-16	8.117583802059203
ENSG00000072195	2.055418059012131e-16	6.60019989173745
ENSG00000206561	2.1084470716172499e-16	8.227542878217964
ENSG00000172568	2.135465381660648e-16	6.393372770617584
ENSG00000247735	2.135465381660648e-16	5.559577726039862
ENSG00000181798	2.425147809229774e-16	7.154662324857929
ENSG00000052126	2.584194274168672e-16	7.244421561251367
ENSG00000151287	2.684515044663719e-16	7.692084445645237
ENSG00000123989	2.8242730730725345e-16	8.926254342737613
ENSG00000230516	2.8242730730725345e-16	3.159912318678079
ENSG00000083845	2.8242730730725345e-16	8.938449464688832
ENSG00000163040	2.9337781380964976e-16	5.617213347686021
ENSG00000145050	3.0863225465950316e-16	8.914059220786392
ENSG00000232070	3.0863225465950316e-16	5.217675910386507
ENSG00000207954	3.2880418036718317e-16	5.825085338404334
ENSG00000258178	3.3299189493321505e-16	4.259387123845598
ENSG00000267169	3.4587320417273434e-16	7.502614362415816
ENSG00000259560	3.4587320417273434e-16	5.642129392227164
ENSG00000188419	3.731277793208604e-16	8.640087701437874
ENSG00000235065	3.826750507114472e-16	7.827942555181121
ENSG00000138172	3.826750507114472e-16	7.9853126507998065
ENSG00000091428	3.974493741373637e-16	8.801234474842639
ENSG00000271420	4.1278591718602063e-16	2.5400240414318285
ENSG00000160055	4.287057543281235e-16	8.171099237166441
ENSG00000123975	4.396537896712328e-16	8.69247476954929
ENSG00000176371	4.565947405780261e-16	8.434277984026936
ENSG00000133872	4.682446687867718e-16	8.926254342737613
ENSG00000198960	4.801876095847352e-16	8.49320830609948
ENSG00000047346	4.801876095847352e-16	8.934384424038425
ENSG00000230207	4.862712216674593e-16	7.199179609770094
ENSG00000270036	4.986673495185489e-16	4.329717990498544
ENSG00000105426	5.310373860385213e-16	7.322453199946667
ENSG00000117242	5.445579001172858e-16	7.937397701843123
ENSG00000196154	6.17421094001283e-16	8.754984703496778
ENSG00000171792	6.25215791435724e-16	8.559783280697372
ENSG00000169241	6.25215791435724e-16	8.851549286838905
ENSG00000104979	6.25215791435724e-16	8.853083611030295
ENSG00000198380	6.331074985527915e-16	8.89373401753436
ENSG00000185686	6.4109740484069e-16	7.454360297024307
ENSG00000218426	6.656684300289428e-16	8.373170399542648
ENSG00000189143	6.656684300289428e-16	5.662017416455366
ENSG00000173208	6.740633176419711e-16	8.695543417932068
ENSG00000149295	6.740633176419711e-16	5.666332212330551
ENSG00000228748	6.911674674460694e-16	4.942478858773912
ENSG00000197565	6.911674674460694e-16	7.903238046151885
ENSG00000175395	7.544704236459383e-16	8.296728040854768
ENSG00000107816	7.544704236459383e-16	8.590310821365367
ENSG00000234771	7.833193106319676e-16	8.7062042156919
ENSG00000104936	7.833193106319676e-16	8.481471644492128
ENSG00000198342	8.132551692093741e-16	7.465897357360741
ENSG00000249348	8.656739630877923e-16	7.668317517933102
ENSG00000260027	8.765505944839724e-16	6.976267620984351
ENSG00000261418	8.987096057715693e-16	8.49267037417572
ENSG00000255516	9.80703254419884e-16	3.301678928677505
ENSG00000105341	1.0308230501517862e-15	8.689944053090274
ENSG00000130811	1.0308230501517862e-15	8.878470247200362
ENSG00000142279	1.0700620201567815e-15	5.5413510772262935
ENSG00000273382	1.0970355886453404e-15	6.252369854106939
ENSG00000040199	1.0970355886453404e-15	8.806833839684433
ENSG00000131127	1.1246791781910251e-15	8.204942440252998
ENSG00000006756	1.1246791781910251e-15	6.2909888419916795
ENSG00000246334	1.1387573374206119e-15	7.768120847137547
ENSG00000174748	1.1674368126686272e-15	8.938449464688832
ENSG00000235280	1.1674368126686272e-15	5.711635505748118
ENSG00000262468	1.211795954883459e-15	8.021609653789135
ENSG00000250978	1.2735350972807293e-15	3.638638771585375
ENSG00000205078	1.2894481406533788e-15	7.564359643487364
ENSG00000118473	1.3055571429883997e-15	5.566237606732441
ENSG00000250148	1.3055571429883997e-15	2.434176500300214
ENSG00000088881	1.3218644809419409e-15	6.351079788277795
ENSG00000000460	1.3383725595394185e-15	7.980270839911824
ENSG00000120519	1.4417749253311698e-15	8.601968011392827
ENSG00000178922	1.4417749253311698e-15	8.631216709615515
ENSG00000112531	1.4779620837450117e-15	8.861213692331107
ENSG00000125462	1.4963899031380637e-15	7.814806032504019
ENSG00000144713	1.5530429121291572e-15	8.942514505339238
ENSG00000185483	1.5530429121291572e-15	5.666059442730382
ENSG00000253483	1.5723930076533091e-15	5.548236795173205
ENSG00000115875	1.5723930076533091e-15	8.922189302087205
ENSG00000197647	1.5919806866252978e-15	7.984821309337693
ENSG00000188818	1.5919806866252978e-15	8.312988203456394
ENSG00000116147	1.631880320132224e-15	5.368221434705995
ENSG00000165891	1.6935845846273644e-15	8.331170146723684
ENSG00000156976	1.7146593027503885e-15	8.938449464688832
ENSG00000224032	1.7146593027503885e-15	8.79716943419223
ENSG00000052850	1.7146593027503885e-15	4.668224955686962
ENSG00000170906	1.779446525309182e-15	8.793104393541824
ENSG00000176732	1.8015738149560174e-15	6.068381120296765
ENSG00000135253	1.8015738149560556e-15	8.505861888394566
ENSG00000119979	1.846645060119846e-15	8.617769713650585
ENSG00000008853	1.846645060119846e-15	8.628888971754282
ENSG00000130340	1.8928271981531194e-15	8.502184304218435
ENSG00000120256	1.9401471865932303e-15	8.329786297981782
ENSG00000110002	1.9401471865932303e-15	8.712799972801323
ENSG00000162913	1.9401471865932303e-15	6.322983181516697
ENSG00000269890	2.013321195904538e-15	6.401207766638584
ENSG00000267193	2.089213574431945e-15	3.684839139242196
ENSG00000149823	2.089213574431945e-15	8.88153889558314
ENSG00000184164	2.1151321947720505e-15	8.900329774643783
ENSG00000269988	2.1151321947720505e-15	5.122744316927386
ENSG00000086598	2.4220092079650294e-15	8.926254342737613
ENSG00000259026	2.4220092079650294e-15	4.519486178759349
ENSG00000236772	2.4519916173673786e-15	4.383324251087477
ENSG00000255046	2.607477564007053e-15	4.834876257312876
ENSG00000213096	2.6397210075794407e-15	7.972360891270995
ENSG00000100373	2.672357276301424e-15	4.028954633746001
ENSG00000257027	2.7053910821364414e-15	7.871846087944454
ENSG00000212978	2.7388271926547344e-15	8.161708814141615
ENSG00000100994	2.7388271926547344e-15	8.889668976883954
ENSG00000150967	2.841597875707808e-15	8.855614327489313
ENSG00000102316	2.876692015525626e-15	8.871874490090939
ENSG00000112812	2.9481664085884776e-15	8.773775582557422
ENSG00000149548	3.1732544602674207e-15	7.275858253451626
ENSG00000213609	3.25198258085563e-15	6.525655789704326
ENSG00000173221	3.2920652210228457e-15	8.926254342737613
ENSG00000157978	3.4998962781091906e-15	8.859679368139718
ENSG00000116852	3.58660187580038e-15	8.82309400228606
ENSG00000167487	3.675423096451054e-15	8.183497337715446
ENSG00000172955	3.85961683636707e-15	6.19166908673323
ENSG00000171469	3.85961683636707e-15	8.779374947399216
ENSG00000116497	3.907068382276615e-15	8.857148651680701
ENSG00000204131	3.907068382276615e-15	6.277680159265846
ENSG00000143575	4.102690179500343e-15	8.901864098835173
ENSG00000182899	4.153084393579185e-15	8.938449464688832
ENSG00000177731	4.153084393579185e-15	8.89219969334297
ENSG00000163362	4.255709296262566e-15	7.819981854101685
ENSG00000134339	4.255709296262566e-15	4.345073560984239
ENSG00000148343	4.307954593902355e-15	8.828693367127855
ENSG00000230852	4.307954593902355e-15	2.154298740677973
ENSG00000118197	4.360831671196704e-15	8.734121568320983
ENSG00000139644	4.414348048291855e-15	8.930319383388017
ENSG00000174255	4.578809506583719e-15	3.870043372087687
ENSG00000230067	4.807513521453508e-15	4.7774029810456335
ENSG00000180098	4.926049151719158e-15	8.565382645539168
ENSG00000163754	5.047462939185773e-15	8.857148651680701
ENSG00000126217	5.2992016886296235e-15	7.678561087292432
ENSG00000173153	5.364044645963047e-15	8.802768799034027
ENSG00000153446	5.496084257206542e-15	3.744508482765926
ENSG00000135116	5.8403534050252985e-15	5.951621285124074
ENSG00000111859	5.9117138608711644e-15	8.89373401753436
ENSG00000157680	5.9839330477646045e-15	8.374784195313932
ENSG00000261739	6.0570211359411006e-15	8.696257360022019
ENSG00000231969	6.1309884140871035e-15	3.970912860684416
ENSG00000177283	6.205845290696014e-15	5.391341911815706
ENSG00000008283	6.3582700805491496e-15	8.849018570379888
ENSG00000246089	6.3582700805491496e-15	7.956686933240647
ENSG00000175886	6.514381222056238e-15	6.584011667805633
ENSG00000167779	6.7556522972234325e-15	5.802894895627975
ENSG00000126267	7.177474830515122e-15	8.878470247200362
ENSG00000140750	7.442911004802015e-15	8.48254750833965
ENSG00000186056	7.533520270902422e-15	8.393830556120657
ENSG00000187741	7.625215800222517e-15	8.52519069937897
ENSG00000230979	7.625215800222624e-15	7.053719021925957
ENSG00000105676	7.718010407770006e-15	8.734121568320983
ENSG00000213523	7.906948862545024e-15	8.764649108988978
ENSG00000214711	8.298595281809947e-15	6.257918564895462
ENSG00000131725	8.399454960023134e-15	8.605036659775605
ENSG00000144671	8.399454960023134e-15	4.597962762585482
ENSG00000257221	8.709333588750463e-15	7.873989347929196
ENSG00000172362	8.815107598584215e-15	3.3607218336847646
ENSG00000231193	8.922146560135698e-15	4.801140085109315
ENSG00000101997	8.922146560135826e-15	8.574050658763742
ENSG00000130669	9.030465358633529e-15	8.4250990073102
ENSG00000170890	9.140079051522034e-15	3.857052445523354
ENSG00000272156	9.251002870420543e-15	5.628494600275626
ENSG00000229914	9.708110246025572e-15	6.513720975808642
ENSG00000115266	9.708110246025572e-15	7.958685294935779
ENSG00000264349	9.825819405121276e-15	4.7041095751467985
ENSG00000049768	9.944933849978544e-15	5.032626560981282
ENSG00000268061	1.0065470088100363e-14	7.542721259836244
ENSG00000124785	1.0310874929503315e-14	7.225325032061744
ENSG00000205771	1.0819493890464247e-14	6.625014278157459
ENSG00000144026	1.0950461180652212e-14	8.689406121166513
ENSG00000120805	1.1082989371816431e-14	8.861213692331107
ENSG00000205339	1.2055956289916667e-14	8.918124261436798
ENSG00000198890	1.2055956289916667e-14	8.232192776780554
ENSG00000169116	1.2055956289916667e-14	8.926254342737613
ENSG00000144036	1.2201648629819317e-14	8.375322127237693
ENSG00000140563	1.2349074398726739e-14	8.884069612042156
ENSG00000130779	1.2349074398726739e-14	8.851549286838905
ENSG00000271344	1.2649207618310928e-14	7.050697299531602
ENSG00000160062	1.2801956352676573e-14	7.674442922695155
ENSG00000164620	1.3112923066617355e-14	8.497325849898184
ENSG00000171189	1.3431324932227949e-14	5.609897045087495
ENSG00000153250	1.375733680450082e-14	8.89373401753436
ENSG00000240298	1.4091137579686715e-14	5.598505424879884
ENSG00000155970	1.4261015838508533e-14	5.375399510747163
ENSG00000147251	1.4606844464971314e-14	8.760046136414811
ENSG00000183023	1.4782842182370774e-14	8.440591290958682
ENSG00000268041	1.4782842182370774e-14	7.621661789391672
ENSG00000260660	1.496092752233627e-14	6.379373450150365
ENSG00000135185	1.5141124844269743e-14	8.905929139485579
ENSG00000226926	1.5694636505469206e-14	4.383580833891829
ENSG00000186187	1.5883530984241916e-14	7.499082012056071
ENSG00000222020	1.5883530984241916e-14	7.346110476698875
ENSG00000143870	1.607466349610092e-14	8.914059220786392
ENSG00000181544	1.6661751563094116e-14	7.269346088246437
ENSG00000242247	1.6862100047600796e-14	8.880004571391751
ENSG00000166946	1.74774850981506e-14	8.909994180135985
ENSG00000256287	1.7687486408988934e-14	3.2765145101964666
ENSG00000155254	1.811496941268747e-14	8.310254508399593
ENSG00000107187	1.8332509229501188e-14	4.7568175641443915
ENSG00000197016	1.9459384149148528e-14	6.7835418490872375
ENSG00000166025	1.9928988813203388e-14	6.863845152269543
ENSG00000121406	1.9928988813203388e-14	8.216961552038027
ENSG00000099994	2.0409746314574126e-14	6.929980484869739
ENSG00000232453	2.0901917120583315e-14	6.513713564646156
ENSG00000142408	2.1405767675288514e-14	3.8115092886874486
ENSG00000142409	2.1662157789500547e-14	8.655889403695634
ENSG00000247982	2.1921570534097863e-14	8.183497337715446
ENSG00000136758	2.35435130702396e-14	8.89373401753436
ENSG00000137054	2.3825088218247765e-14	8.772779190289793
ENSG00000108828	2.4109977806495047e-14	8.796173041924604
ENSG00000110700	2.4689854217531422e-14	8.930319383388017
ENSG00000143498	2.498491909325773e-14	8.283333548038136
ENSG00000189233	2.5585500657093815e-14	8.806833839684433
ENSG00000260219	2.5585500657093815e-14	6.584462827151139
ENSG00000249353	2.62002878881892e-14	7.769032190665406
ENSG00000172687	2.6513111578180455e-14	6.312875805343566
ENSG00000187098	2.6513111578180455e-14	7.7980145883490355
ENSG00000158716	2.6513111578180455e-14	8.436015286816112
ENSG00000215086	2.682961116125687e-14	4.659388843661355
ENSG00000272476	2.7473808398959888e-14	7.278448483933708
ENSG00000167992	2.7801592460848785e-14	7.198923767519649
ENSG00000149256	2.8133225241156494e-14	7.939582310656413
ENSG00000081760	2.846875117905181e-14	8.662943621148923
ENSG00000176978	2.985069305354786e-14	8.930319383388017
ENSG00000136928	3.056621594495856e-14	4.094899011329984
ENSG00000204852	3.056621594495856e-14	8.726529418943931
ENSG00000126768	3.1298614048114716e-14	8.760584068338574
ENSG00000161031	3.167126323327732e-14	5.130818447363296
ENSG00000211448	3.360101718446273e-14	7.602530379845176
ENSG00000241324	3.400062975896185e-14	6.834808826955157
ENSG00000175279	3.440491905004904e-14	7.132257831495337
ENSG00000251192	3.481393887428122e-14	7.833003988099156
ENSG00000109685	3.5227743656607334e-14	8.865278732981514
ENSG00000242712	3.5646388437116554e-14	5.238825142353829
ENSG00000115758	3.649842126976386e-14	8.922189302087205
ENSG00000101577	3.7370490256920034e-14	8.541988793904357
ENSG00000167186	3.871717758400639e-14	8.278192643540208
ENSG00000250565	3.871717758400639e-14	8.462142833507723
ENSG00000100678	3.871717758400667e-14	7.3101099687574
ENSG00000082512	3.871717758400667e-14	8.589772889441608
ENSG00000176834	3.917659989657097e-14	6.964873321055974
ENSG00000198521	3.964138640022327e-14	6.85682595900566
ENSG00000116957	4.01115986742684e-14	8.625899794951398
ENSG00000139239	4.058729899242776e-14	8.165773854792024
ENSG00000156313	4.1068550330522866e-14	8.269066169971765
ENSG00000174514	4.1555416374241426e-14	7.012201307332029
ENSG00000171735	4.1555416374241426e-14	8.499804063208904
ENSG00000165195	4.1555416374241426e-14	8.729060135402948
ENSG00000068308	4.204796152699179e-14	8.850014962647515
ENSG00000221413	4.254625091784017e-14	2.0864980437807645
ENSG00000176393	4.305035040953222e-14	8.719395729910747
ENSG00000131187	4.407624686359116e-14	8.031397566299228
ENSG00000124795	4.459817929328873e-14	8.21227353072409
ENSG00000101868	4.459817929328873e-14	8.555718240046966
ENSG00000237991	4.512619277515801e-14	6.512163081412357
ENSG00000188971	4.730046212314327e-14	8.610636024617401
ENSG00000136383	4.957774383071663e-14	7.839325762741201
ENSG00000100246	5.075650433207916e-14	8.091121302041616
ENSG00000249948	5.075650433207952e-14	8.594631343761856
ENSG00000081721	5.196283296351685e-14	8.741255257354169
ENSG00000215301	5.196283296351685e-14	8.938449464688832
ENSG00000261435	5.257653280097606e-14	5.011921587554387
ENSG00000169567	5.382540625307161e-14	8.916589937245408
ENSG00000127184	5.446074367844426e-14	8.914059220786392
ENSG00000089220	5.510345897674578e-14	8.918124261436798
ENSG00000175806	5.5753636367867705e-14	8.416430994085625
ENSG00000143258	5.5753636367867705e-14	8.779374947399216
ENSG00000101940	5.5753636367867705e-14	8.780371339666845
ENSG00000104738	5.911946909035457e-14	8.714334296992712
ENSG00000176928	6.268504241992519e-14	7.569119700228808
ENSG00000149346	6.342313895639354e-14	7.231934763131464
ENSG00000226851	6.492507765837458e-14	6.067100941882675
ENSG00000120860	6.568911558691948e-14	8.666012269531702
ENSG00000143653	6.568911558691948e-14	8.383222261509125
ENSG00000156042	6.724382624058487e-14	8.136427184268147
ENSG00000115966	6.964400572634659e-14	8.82155967809467
ENSG00000144460	7.129074837692094e-14	6.302918658847701
ENSG00000224165	7.212842577112008e-14	6.970706105318581
ENSG00000225156	7.297578517518566e-14	3.658437402107428
ENSG00000143768	7.29757851751867e-14	6.83055491838883
ENSG00000214274	7.383293657576494e-14	7.768318248575456
ENSG00000260401	7.736170509952094e-14	7.264539821973305
ENSG00000230565	7.826950969571346e-14	6.84907612978896
ENSG00000165689	7.826950969571401e-14	8.839354164887686
ENSG00000115286	7.918779244750468e-14	8.791570069350437
ENSG00000251680	8.011667221663554e-14	4.119044249365826
ENSG00000111602	8.105626918876676e-14	8.789039352891418
ENSG00000150873	8.200670488794037e-14	3.3210374959368574
ENSG00000184939	8.492427997191947e-14	8.528259347761749
ENSG00000248544	8.591931310223649e-14	6.3034381364255205
ENSG00000140464	8.591931310223649e-14	8.849018570379888
ENSG00000267401	8.692581317267417e-14	4.826763126379581
ENSG00000236796	8.692581317267417e-14	5.350454569677931
ENSG00000261786	8.692581317267417e-14	8.75577811716662
ENSG00000175697	8.794391005008721e-14	5.375219018305181
ENSG00000162836	8.897373504538135e-14	8.685341080516107
ENSG00000069493	9.106910194818172e-14	8.457213375317881
ENSG00000174989	9.321299385210295e-14	8.794638717733214
ENSG00000100316	9.321299385210295e-14	8.942514505339238
ENSG00000143443	9.652223803514204e-14	8.323446022618441
ENSG00000013016	9.652223803514204e-14	8.653279215656722
ENSG00000183617	9.765079372840172e-14	8.767179825447998
ENSG00000094804	1.011149143394937e-13	8.62229321464486
ENSG00000104765	1.0349119292480694e-13	8.802768799034027
ENSG00000011021	1.0469984643190834e-13	8.579570552025643
ENSG00000132640	1.0592238212783175e-13	8.888134652692564
ENSG00000187151	1.0592238212783325e-13	4.6691941160093995
ENSG00000008086	1.0592238212783325e-13	8.00884963148256
ENSG00000237316	1.0715895668891896e-13	2.3598422859116006
ENSG00000049769	1.0840972852740471e-13	7.987881490010169
ENSG00000130734	1.0967485781030365e-13	8.528259347761749
ENSG00000114942	1.1095450647845303e-13	8.942514505339238
ENSG00000065320	1.1224883826578955e-13	4.314455379241871
ENSG00000103160	1.1355801871880777e-13	8.572771816318436
ENSG00000095002	1.1757633514004424e-13	8.62922392508026
ENSG00000263164	1.189466026651102e-13	3.764789510665743
ENSG00000186272	1.2033257447283717e-13	8.247338617256537
ENSG00000198856	1.217344274057036e-13	8.897799058184765
ENSG00000226086	1.2458649381181746e-13	5.42626689192436
ENSG00000166411	1.2458649381181746e-13	8.779912879322977
ENSG00000232519	1.2603707082884216e-13	4.341813813276405
ENSG00000160791	1.2750425610161864e-13	7.235791937346606
ENSG00000162869	1.2750425610161864e-13	8.699070526658714
ENSG00000188342	1.2898823646060425e-13	8.770248473830774
ENSG00000187123	1.3200734009626636e-13	5.3588462139058635
ENSG00000106993	1.3509591804274716e-13	8.67974171567431
ENSG00000213293	1.3666674928061407e-13	3.8263750727314063
ENSG00000142039	1.3666674928061407e-13	8.748388946387355
ENSG00000175505	1.3666674928061503e-13	7.317967719947324
ENSG00000144354	1.382555407000574e-13	5.500357308982844
ENSG00000163249	1.382555407000574e-13	8.632495552060822
ENSG00000147475	1.398624940497994e-13	8.76311478479759
ENSG00000153048	1.4148781330294558e-13	8.492670374175718
ENSG00000166341	1.4148781330294558e-13	8.201980231881707
ENSG00000114023	1.4479437667835094e-13	8.771244866098403
ENSG00000164258	1.4479437667835094e-13	8.729060135402948
ENSG00000198056	1.44794376678353e-13	8.406360631397853
ENSG00000135473	1.4647604008644437e-13	8.885603936233545
ENSG00000102057	1.4647604008644437e-13	7.523273397685068
ENSG00000155903	1.4647604008644646e-13	8.819028961635654
ENSG00000268496	1.481769080189837e-13	3.923831704012994
ENSG00000272129	1.481769080189837e-13	6.124665206622361
ENSG00000267166	1.481769080189837e-13	7.005828267735623
ENSG00000134986	1.5163712167334335e-13	7.941278264617038
ENSG00000241469	1.5339690546007504e-13	2.746358986184374
ENSG00000162607	1.58797643954428e-13	8.78750502870003
ENSG00000105649	1.6438526894696316e-13	7.650287171424058
ENSG00000105339	1.6821730548701628e-13	8.926254342737613
ENSG00000272717	1.7213715434794873e-13	6.042542833240313
ENSG00000244038	1.7213715434794873e-13	8.938449464688832
ENSG00000233379	1.7213715434794994e-13	5.149116160733382
ENSG00000197180	1.761467918422615e-13	6.80513023706476
ENSG00000234684	1.8024823792391765e-13	7.998136330574432
ENSG00000165006	1.8024823792391894e-13	8.7615804606062
ENSG00000147485	1.8444355713282257e-13	7.288551727739726
ENSG00000137478	1.8444355713282257e-13	8.897799058184765
ENSG00000254650	1.8657707675712698e-13	5.616064523184656
ENSG00000185267	1.865770767571283e-13	8.12650729702986
ENSG00000254966	1.90917176579602e-13	4.988300269195077
ENSG00000262089	1.9312430182920728e-13	5.757114279543864
ENSG00000234174	2.0220647113475089e-13	4.63156563247801
ENSG00000269696	2.0220647113475089e-13	4.257713027222328
ENSG00000124198	2.04541853944687e-13	8.900329774643783
ENSG00000157873	2.1912146164531767e-13	8.855614327489313
ENSG00000124222	2.2678971696608424e-13	8.869343773631922
ENSG00000076258	2.2678971696608424e-13	7.994759697297272
ENSG00000158458	2.2678971696608424e-13	8.417682868099334
ENSG00000101888	2.2678971696608424e-13	8.576043443298998
ENSG00000223387	2.374257851715073e-13	4.340417131241934
ENSG00000109705	2.401605232052739e-13	6.420753458174276
ENSG00000198108	2.401605232052739e-13	8.72445716282878
ENSG00000086730	2.429262253526126e-13	8.80023808257501
ENSG00000204673	2.4572323593727587e-13	8.772779190289793
ENSG00000132704	2.48551903039697e-13	8.889668976883954
ENSG00000147400	2.5141257853715265e-13	8.668542985990719
ENSG00000125743	2.572313814544589e-13	8.865278732981514
ENSG00000184925	2.5723138145446073e-13	7.659525997690638
ENSG00000179299	2.5723138145446073e-13	7.377064628150405
ENSG00000163931	2.631825371972897e-13	8.889668976883954
ENSG00000226957	2.692690016654176e-13	2.853653286977739
ENSG00000221968	2.7236391605820197e-13	8.634488336596078
ENSG00000260618	2.723639160582039e-13	8.430953853898076
ENSG00000137070	2.723639160582039e-13	8.592841537824386
ENSG00000196668	2.754937955114633e-13	7.387612689587091
ENSG00000167619	2.8509712466307897e-13	6.3425971722273635
ENSG00000069329	2.8837078607965366e-13	8.83528912423728
ENSG00000079616	2.95029360525545e-13	8.772779190289793
ENSG00000162409	2.9841509699535665e-13	3.4195834713246747
ENSG00000119711	3.0530156070722967e-13	8.728063743135321
ENSG00000169242	3.088031385328985e-13	6.580396175796861
ENSG00000170502	3.159251473474111e-13	8.721723467771978
ENSG00000184258	3.232085636807622e-13	4.22785282483768
ENSG00000105722	3.232085636807622e-13	8.678207391482921
ENSG00000120798	3.269119188863318e-13	8.715127710662557
ENSG00000102780	3.3827406220702817e-13	7.500541095168348
ENSG00000270681	3.421470231468582e-13	7.12555852492485
ENSG00000169239	3.421470231468582e-13	8.253008985967925
ENSG00000187243	3.621752294846524e-13	4.232386360355497
ENSG00000172661	3.663169952717125e-13	8.638094916902618
ENSG00000125755	4.103813996836202e-13	8.889668976883954
ENSG00000226779	4.1506437950903023e-13	4.307500341027902
ENSG00000165215	4.2458845820881547e-13	5.874481173305781
ENSG00000174485	4.2943071960386827e-13	8.836285516504907
ENSG00000101443	4.294307196038713e-13	5.659341134145398
ENSG00000183955	4.343272478460924e-13	8.704131959576749
ENSG00000130511	4.343272478460955e-13	8.662485160805057
ENSG00000185100	4.4428549957442203e-13	6.825544983602118
ENSG00000100997	4.4934843658601965e-13	8.766183433180368
ENSG00000116990	4.4934843658601965e-13	7.447776384952052
ENSG00000169189	4.4934843658601965e-13	8.69400909374068
ENSG00000273230	4.5446806763267334e-13	7.585482380733581
ENSG00000158793	4.544680676326766e-13	8.710269256342308
ENSG00000160789	4.70173391112473e-13	8.922189302087205
ENSG00000118162	4.70173391112473e-13	8.344256654645935
ENSG00000271522	4.70173391112473e-13	3.683701296303173
ENSG00000183386	4.755260983089871e-13	6.623707474851569
ENSG00000102054	4.919461262403902e-13	8.877473854932733
ENSG00000147036	4.919461262403902e-13	5.432951178809998
ENSG00000236841	4.975423198730664e-13	3.5823845705363246
ENSG00000184984	4.975423198730664e-13	5.929365979908384
ENSG00000259959	5.089230470534944e-13	8.283254076458242
ENSG00000135677	5.147089606563245e-13	8.88153889558314
ENSG00000165548	5.205595066899572e-13	8.375465591812409
ENSG00000075568	5.264753938779952e-13	8.889668976883954
ENSG00000176894	5.3245733856462e-13	6.169800879162921
ENSG00000145063	5.3245733856462e-13	3.073452789913331
ENSG00000117090	5.385060647948906e-13	8.88153889558314
ENSG00000162755	5.446223043957697e-13	7.877313478058057
ENSG00000273388	5.446223043957697e-13	3.875104799539619
ENSG00000068784	5.508067970580812e-13	8.66547433760794
ENSG00000239183	5.570602904192466e-13	5.952519221734945
ENSG00000102007	5.570602904192506e-13	8.889668976883954
ENSG00000134779	5.633835401469111e-13	8.650748499197704
ENSG00000260359	5.827795064383978e-13	8.809364556143452
ENSG00000268584	5.827795064384061e-13	6.467160429240438
ENSG00000012174	5.893895018874499e-13	8.690940445357901
ENSG00000230629	5.893895018874583e-13	7.614914099997229
ENSG00000168807	5.960731554814428e-13	8.298597318372135
ENSG00000116668	5.960731554814428e-13	8.733125176053356
ENSG00000053501	6.09664668358387e-13	8.68281036405709
ENSG00000254369	6.165741649593025e-13	4.902717152952986
ENSG00000162814	6.165741649593069e-13	4.460782660153661
ENSG00000152582	6.377676245981799e-13	8.75245398703776
ENSG00000187446	6.522925933499018e-13	8.844953529729482
ENSG00000167283	6.522925933499018e-13	8.897799058184765
ENSG00000166428	6.522925933499018e-13	7.779319912347913
ENSG00000140876	6.596764807563763e-13	5.929798772471834
ENSG00000170209	6.596764807563857e-13	7.987423029666302
ENSG00000095752	6.671424827326567e-13	6.067264595142842
ENSG00000138674	6.746914955299781e-13	8.918124261436798
ENSG00000256594	6.746914955299781e-13	8.224350722817295
ENSG00000026103	6.978457058227274e-13	7.755288699652619
ENSG00000143882	7.057359177409997e-13	8.073582296994683
ENSG00000272994	7.057359177409997e-13	8.451023575404026
ENSG00000147853	7.299362127592183e-13	8.873408814282326
ENSG00000236854	7.381827493989376e-13	3.53605242589843
ENSG00000271430	7.549513822852465e-13	8.375242655657798
ENSG00000221817	7.634754827837206e-13	8.449947711556504
ENSG00000259331	7.634754827837315e-13	1.9569705283383716
ENSG00000273056	7.808083430125213e-13	5.502912075577785
ENSG00000239268	7.985276643559966e-13	4.547196565423075
ENSG00000136810	8.258498040378624e-13	8.897799058184765
ENSG00000138814	8.637123740796904e-13	8.829689759395484
ENSG00000196659	8.637123740796904e-13	8.024730805320212
ENSG00000151117	8.734413871213636e-13	7.785036871520949
ENSG00000175602	8.832780428930933e-13	8.836285516504907
ENSG00000227252	8.832780428930996e-13	5.753189703083686
ENSG00000177600	8.932235100605546e-13	8.930319383388017
ENSG00000072778	9.032789697260754e-13	8.938449464688832
ENSG00000245954	9.237246539228894e-13	7.6214916919121345
ENSG00000224738	9.446247979925534e-13	4.909576473389962
ENSG00000101849	9.552483811113805e-13	8.772779190289793
ENSG00000224616	9.552483811113805e-13	6.203102247966934
ENSG00000204396	9.878283172128618e-13	8.69347116181692
ENSG00000143554	9.878283172128618e-13	8.758053351879557
ENSG00000250132	9.878283172128618e-13	6.8256400350784645
ENSG00000144895	9.878283172128723e-13	8.897799058184765
ENSG00000083067	1.0101521519155919e-12	6.686592631867996
ENSG00000068394	1.0329713745424863e-12	8.566916969730558
ENSG00000159840	1.0329713745424863e-12	8.604498727851842
ENSG00000159259	1.0445701173631852e-12	7.84933103424603
ENSG00000272727	1.0801393491423158e-12	3.926325879598235
ENSG00000248866	1.0801393491423235e-12	7.739895509614081
ENSG00000242732	1.092258089790419e-12	7.912199999400665
ENSG00000231028	1.092258089790419e-12	5.5572011707556515
ENSG00000177383	1.092258089790419e-12	8.81243320452623
ENSG00000073150	1.1168976146218657e-12	6.183083886186188
ENSG00000165912	1.1168976146218657e-12	7.992918845047035
ENSG00000101294	1.1294213012715456e-12	8.930319383388017
ENSG00000165168	1.154883894864513e-12	8.884069612042156
ENSG00000123570	1.154883894864513e-12	6.958030462854972
ENSG00000185615	1.1678257974748683e-12	5.526232323558808
ENSG00000259420	1.1809101275273746e-12	3.5318526257949845
ENSG00000140374	1.1941384227847385e-12	8.858145043948328
ENSG00000102265	1.2075122372798725e-12	8.840350557155315
ENSG00000137337	1.234702722478711e-12	8.831224083586873
ENSG00000170043	1.234702722478711e-12	8.7062042156919
ENSG00000172379	1.234702722478711e-12	8.428528143735655
ENSG00000168028	1.2485225841241686e-12	8.938449464688832
ENSG00000227838	1.2485225841241686e-12	2.9790421965778133
ENSG00000115841	1.2624943472364575e-12	8.373046892524757
ENSG00000233912	1.2624943472364575e-12	8.136677088854354
ENSG00000215595	1.2909001469505946e-12	6.186664375293682
ENSG00000179178	1.3199334339450364e-12	7.085141138709901
ENSG00000102882	1.3199334339450364e-12	8.760584068338574
ENSG00000271192	1.3346896224097772e-12	5.545213927869953
ENSG00000248319	1.3496078032261186e-12	2.841208363792801
ENSG00000242615	1.364689720902499e-12	5.411006577429327
ENSG00000040341	1.364689720902499e-12	8.696001878275936
ENSG00000136828	1.4266902986724783e-12	8.82309400228606
ENSG00000244398	1.4587197370505008e-12	8.346328910761084
ENSG00000137575	1.5080922470182726e-12	8.82462832647745
ENSG00000101439	1.5080922470182726e-12	8.89219969334297
ENSG00000124143	1.5249116267095391e-12	4.979880256616138
ENSG00000228205	1.559104917024373e-12	7.388014526458318
ENSG00000255121	1.576482805237673e-12	7.239049951443355
ENSG00000229727	1.5940508754626498e-12	5.277651867515713
ENSG00000108984	1.5940508754626498e-12	8.415355130238103
ENSG00000240342	1.5940508754626498e-12	8.39283416385303
ENSG00000213262	1.611811169189851e-12	8.119911539920437
ENSG00000267127	1.611811169189851e-12	5.238810029671119
ENSG00000227630	1.6297657493795332e-12	2.8625651781259362
ENSG00000101310	1.6297657493795332e-12	8.885603936233545
ENSG00000205683	1.6297657493795447e-12	7.503928574372818
ENSG00000184863	1.6479167006826886e-12	8.909994180135985
ENSG00000272663	1.6662661296641127e-12	5.234892899658048
ENSG00000234160	1.6848161650278703e-12	7.337554816172441
ENSG00000255547	1.7035689578448601e-12	3.761497908771584
ENSG00000170832	1.7806515208451863e-12	8.515526293886769
ENSG00000126733	1.800451166057922e-12	3.8426814905974043
ENSG00000118308	1.820466957892958e-12	8.888134652692564
ENSG00000114013	1.820466957892958e-12	8.650290038853838
ENSG00000258422	1.820466957892958e-12	4.491915272455639
ENSG00000232472	1.881834476823162e-12	8.318129107954324
ENSG00000063660	1.881834476823175e-12	7.3346691888306195
ENSG00000067445	1.9238699684634988e-12	7.530357380355843
ENSG00000124357	1.9452320967019168e-12	8.857148651680701
ENSG00000168032	1.9452320967019168e-12	5.255499928764416
ENSG00000107864	1.9886574364167774e-12	8.597902970742421
ENSG00000144426	1.9886574364167774e-12	8.48960172579294
ENSG00000107959	2.0107256528271694e-12	8.858145043948328
ENSG00000137177	2.0330342806107672e-12	7.563445715106473
ENSG00000170989	2.0555858882107293e-12	6.7116051181796506
ENSG00000197279	2.0783830709483947e-12	8.190551555168737
ENSG00000114270	2.101428451298307e-12	8.34090555608548
ENSG00000233217	2.1247246791661955e-12	4.078154775327445
ENSG00000253390	2.172080415921597e-12	6.09297446908596
ENSG00000118181	2.1720804159216124e-12	8.942514505339238
ENSG00000140988	2.1961453643165777e-12	8.934384424038425
ENSG00000189343	2.2204720398198524e-12	8.905929139485579
ENSG00000233791	2.2450632337596076e-12	6.845983403525015
ENSG00000150625	2.2950504883482457e-12	6.365774464191336
ENSG00000167797	2.320452278637185e-12	8.859679368139718
ENSG00000213402	2.320452278637185e-12	8.677263502363592
ENSG00000250519	2.3204522786372177e-12	4.915185059742734
ENSG00000237434	2.3204522786372177e-12	4.236180632284416
ENSG00000187479	2.346130047247475e-12	8.256615566274464
ENSG00000238061	2.3720867343053416e-12	6.060840092696047
ENSG00000261231	2.3720867343053416e-12	6.013924537613372
ENSG00000248458	2.398325310614479e-12	4.709689537461267
ENSG00000118816	2.398325310614496e-12	8.930319383388017
ENSG00000111540	2.4516601694697323e-12	8.549377964683625
ENSG00000055070	2.4516601694697497e-12	8.728063743135321
ENSG00000166295	2.4787625498434683e-12	8.865278732981514
ENSG00000188153	2.506159015765487e-12	8.108310414645253
ENSG00000114698	2.533852696185413e-12	6.064581035214215
ENSG00000213930	2.561846752656019e-12	8.744323905736946
ENSG00000158710	2.5901443796655452e-12	8.905929139485579
ENSG00000255438	2.618748804973354e-12	6.385351357410409
ENSG00000142327	2.618748804973354e-12	8.865278732981514
ENSG00000131153	2.618748804973354e-12	7.931031891763079
ENSG00000123836	2.6476632899486436e-12	8.781905663858234
ENSG00000174132	2.6768911299128742e-12	8.869343773631922
ENSG00000116857	2.7064356544853185e-12	8.799700150651248
ENSG00000247011	2.8278484113149416e-12	2.648376315183139
ENSG00000106018	2.8590275282751053e-12	6.6956818311154915
ENSG00000105523	2.8905440476086764e-12	4.1643610641263935
ENSG00000074695	2.8905440476086764e-12	8.930319383388017
ENSG00000227986	2.8905440476086764e-12	5.712633481926494
ENSG00000259768	2.9224015489915564e-12	5.15990347093795
ENSG00000132824	2.9546036492892685e-12	8.875939530741345
ENSG00000171443	2.987154002934983e-12	8.413362345702847
ENSG00000138780	3.020056302310896e-12	8.389968494068034
ENSG00000164122	3.020056302310896e-12	5.966034270679989
ENSG00000177576	3.020056302310896e-12	6.31930796153299
ENSG00000100092	3.0533142781337666e-12	8.41361782744893
ENSG00000160753	3.0533142781337666e-12	8.531327996144526
ENSG00000134153	3.0869316998439386e-12	8.897799058184765
ENSG00000095059	3.0869316998439386e-12	8.853083611030295
ENSG00000249734	3.120912375998477e-12	3.160886108413394
ENSG00000156222	3.189978923837282e-12	3.5108412541632643
ENSG00000173406	3.189978923837282e-12	6.0828198672692055
ENSG00000100206	3.296400661441707e-12	6.256855416206501
ENSG00000147324	3.3326430850034574e-12	7.416940544288492
ENSG00000260352	3.3326430850034574e-12	5.014523112526052
ENSG00000204390	3.3326430850034574e-12	7.22243633479446
ENSG00000271147	3.3326430850034574e-12	7.997139938306803
ENSG00000224596	3.4063051985965398e-12	4.021953630860201
ENSG00000158828	3.4437332036907508e-12	8.498269739017514
ENSG00000140688	3.4437332036907508e-12	8.831224083586873
ENSG00000235169	3.4437332036907508e-12	7.185987399520108
ENSG00000105698	3.481564789515382e-12	8.861213692331107
ENSG00000078098	3.481564789515382e-12	5.989040786101039
ENSG00000231711	3.5198042219915478e-12	7.388637507121849
ENSG00000003096	3.5198042219915478e-12	4.707655555502309
ENSG00000132846	3.558455811188196e-12	8.610636024617401
ENSG00000143553	3.597523911768777e-12	8.666550201455463
ENSG00000219626	3.597523911768777e-12	7.717542085684894
ENSG00000130433	3.6370129234421638e-12	5.882801112020726
ENSG00000163482	3.6370129234421638e-12	8.722464378293527
ENSG00000085465	3.6370129234421896e-12	8.066193126215415
ENSG00000011243	3.676927291418411e-12	8.81243320452623
ENSG00000164741	3.7172715068686005e-12	8.107412378303819
ENSG00000107104	3.7172715068686005e-12	8.901864098835173
ENSG00000184575	3.7172715068686005e-12	8.884069612042156
ENSG00000160766	3.7172715068686005e-12	8.059446893656506
ENSG00000143761	3.799267677473517e-12	8.934384424038425
ENSG00000204666	3.7992676774735436e-12	5.019056206690361
ENSG00000258847	3.840928848980531e-12	3.906857540858399
ENSG00000228510	3.968621011257477e-12	5.058276466560799
ENSG00000180592	3.968621011257477e-12	4.9846179787253915
ENSG00000238045	3.9686210112575055e-12	6.365988941812014
ENSG00000148824	3.9686210112575055e-12	8.100917682262008
ENSG00000159788	4.012103871282625e-12	8.258122922034259
ENSG00000136021	4.056054219476871e-12	8.916589937245408
ENSG00000130244	4.145377136341058e-12	8.59031082136537
ENSG00000156535	4.145377136341088e-12	6.961131049311756
ENSG00000270110	4.190759710554511e-12	5.468078876278573
ENSG00000204387	4.2366297850539015e-12	8.897799058184765
ENSG00000246095	4.329853018438277e-12	6.184914406972868
ENSG00000178852	4.329853018438277e-12	8.34558800023954
ENSG00000135324	4.377216601867629e-12	3.116478250657345
ENSG00000116918	4.377216601867675e-12	8.696001878275936
ENSG00000226029	4.377216601867675e-12	6.273818373129415
ENSG00000154227	4.473474167535296e-12	5.16171777316024
ENSG00000257543	4.473474167535296e-12	5.888576006189664
ENSG00000189362	4.522378899779396e-12	8.581642808140794
ENSG00000260855	4.522378899779396e-12	4.255866957489033
ENSG00000225855	4.522378899779396e-12	8.224888654741056
ENSG00000237301	4.571808190625674e-12	5.2145726709978435
ENSG00000105287	4.621767554400896e-12	8.909994180135985
ENSG00000139641	4.672262562172986e-12	8.897799058184765
ENSG00000106004	4.672262562173003e-12	6.809080319690214
ENSG00000205143	4.723298842322114e-12	5.106530595780154
ENSG00000087008	4.723298842322114e-12	8.341188006263158
ENSG00000171119	4.723298842322114e-12	5.834149524157162
ENSG00000089177	4.827018023294174e-12	8.364043925974206
ENSG00000214226	4.8797124726516284e-12	7.782152701014663
ENSG00000147044	4.932971292636027e-12	8.670077310182108
ENSG00000147799	4.932971292636027e-12	7.573792645114654
ENSG00000237595	4.98680040694509e-12	6.397542067092161
ENSG00000241852	4.98680040694509e-12	7.6102600811102965
ENSG00000153162	5.151769669301604e-12	8.918124261436798
ENSG00000150667	5.2079404241971824e-12	6.835119647592994
ENSG00000179588	5.26471201704857e-12	8.274868513411345
ENSG00000164142	5.3220907459722524e-12	7.7689554927507585
ENSG00000227372	5.3220907459722904e-12	8.658878580498516
ENSG00000104205	5.3220907459722904e-12	8.438592929263551
ENSG00000101353	5.380082973697161e-12	7.919851662800781
ENSG00000134138	5.380082973697199e-12	6.933426091613909
ENSG00000232860	5.61831642507992e-12	6.94067002299788
ENSG00000063245	5.741284433451877e-12	8.851549286838905
ENSG00000135074	5.741284433451877e-12	8.897799058184765
ENSG00000102886	5.803754874293868e-12	6.622825432134649
ENSG00000151229	5.866892120900975e-12	8.48101318414826
ENSG00000241978	5.9307031474389006e-12	6.246402977511619
ENSG00000253766	5.9307031474389006e-12	2.4521948163373604
ENSG00000149679	5.995194999456287e-12	8.381379952423355
ENSG00000179222	5.995194999456287e-12	8.897799058184765
ENSG00000180815	6.060374794598961e-12	5.220037297120541
ENSG00000224545	6.060374794598961e-12	2.870404255572892
ENSG00000237214	6.060374794598961e-12	6.940134412327407
ENSG00000146276	6.060374794598961e-12	5.662277171556074
ENSG00000269243	6.126249723330381e-12	7.254360647765775
ENSG00000147852	6.126249723330381e-12	6.998170670421834
ENSG00000144645	6.192827049659899e-12	8.914059220786392
ENSG00000189157	6.192827049659987e-12	6.203092033528507
ENSG00000069275	6.2601141118778055e-12	8.855614327489313
ENSG00000197747	6.2601141118778055e-12	8.771244866098403
ENSG00000179029	6.26011411187785e-12	8.56924470759179
ENSG00000119403	6.328118323297321e-12	8.600971619125199
ENSG00000261645	6.396847173004121e-12	7.361909594103601
ENSG00000233080	6.396847173004121e-12	5.0281412163671675
ENSG00000135953	6.466308226613355e-12	8.651286431121466
ENSG00000140297	6.53650912703331e-12	6.103148306002229
ENSG00000105185	6.607457595237243e-12	8.863744408790124
ENSG00000269656	6.607457595237243e-12	4.341539415283513
ENSG00000106571	6.679161431042566e-12	7.23261023115754
ENSG00000162139	6.7516285138971334e-12	8.815960313252875
ENSG00000151414	6.7516285138971334e-12	8.829689759395484
ENSG00000134109	6.898884341472895e-12	8.930319383388017
ENSG00000136731	6.898884341472895e-12	8.901864098835173
ENSG00000102921	6.973689250430715e-12	8.813429596793856
ENSG00000144567	6.973689250430715e-12	8.843419205538092
ENSG00000104921	7.2029106834048296e-12	8.046513970375761
ENSG00000213755	7.2029106834048805e-12	4.45522817156805
ENSG00000183128	7.280947977889683e-12	4.634046350871934
ENSG00000183943	7.280947977889683e-12	8.405940629332106
ENSG00000244313	7.43951893855467e-12	8.50901000835724
ENSG00000251417	7.520069958286668e-12	6.681429390773524
ENSG00000231473	7.520069958286668e-12	5.813034761695013
ENSG00000260475	7.520069958286668e-12	5.843311605423709
ENSG00000272143	7.60147638741167e-12	5.146357776459784
ENSG00000101052	7.683747125165209e-12	8.490139657716702
ENSG00000110080	7.683747125165209e-12	7.597776931821524
ENSG00000157870	7.766891161363313e-12	8.40776298086105
ENSG00000269071	7.850917577303788e-12	5.200857405369468
ENSG00000166913	7.850917577303788e-12	8.897799058184765
ENSG00000117362	7.850917577303843e-12	8.873408814282326
ENSG00000004975	8.021654336475927e-12	8.733125176053356
ENSG00000175336	8.021654336475927e-12	4.834304916805275
ENSG00000103174	8.021654336475927e-12	8.471348778656058
ENSG00000122882	8.021654336475927e-12	8.733663107977115
ENSG00000179397	8.021654336475927e-12	7.203021018234751
ENSG00000165661	8.108383307939753e-12	8.89373401753436
ENSG00000227373	8.108383307939753e-12	5.442438756225977
ENSG00000101746	8.108383307939753e-12	7.893313264801864
ENSG00000143815	8.284609717601146e-12	8.807830231952062
ENSG00000073605	8.284609717601264e-12	8.832758407778263
ENSG00000115977	8.374126357919314e-12	8.233962625161197
ENSG00000116885	8.374126357919314e-12	7.313617119927216
ENSG00000132688	8.464591586059546e-12	7.969908853901146
ENSG00000183688	8.464591586059546e-12	8.742048671024012
ENSG00000198088	8.64840729235712e-12	8.30639244634697
ENSG00000047365	8.83613681546374e-12	8.618228173994451
ENSG00000213965	8.836136815463804e-12	8.538461685177712
ENSG00000271334	8.836136815463804e-12	2.741549322566562
ENSG00000142765	8.931494697064756e-12	8.89373401753436
ENSG00000271734	9.125248484433615e-12	4.092285739041109
ENSG00000235663	9.125248484433615e-12	5.0448000675586
ENSG00000171530	9.223665419598388e-12	8.828693367127855
ENSG00000259362	9.223665419598388e-12	4.272437679977823
ENSG00000175985	9.223665419598388e-12	5.307940295008035
ENSG00000105467	9.323123246544149e-12	5.2280449775998585
ENSG00000150938	9.4236327483499e-12	7.804689700153173
ENSG00000233220	9.52520481736493e-12	5.087975928325355
ENSG00000259495	9.627850456289565e-12	6.513580054446657
ENSG00000176208	9.627850456289599e-12	8.227674852946157
ENSG00000230124	9.627850456289599e-12	8.192236354809612
ENSG00000139160	9.731580779268054e-12	7.817845224061755
ENSG00000111450	9.731580779268054e-12	8.573512726839981
ENSG00000068438	9.836407012990122e-12	8.805299515493045
ENSG00000237840	9.94234049780457e-12	6.50831720337973
ENSG00000255224	9.94234049780457e-12	6.4509424753331235
ENSG00000118960	1.004939268884295e-11	8.555718240046966
ENSG00000155660	1.004939268884295e-11	8.926254342737613
ENSG00000205791	1.0157575157153936e-11	6.435792569339769
ENSG00000236914	1.0377377796260319e-11	5.421645770719328
ENSG00000111276	1.0377377796260319e-11	8.863744408790124
ENSG00000180182	1.0377377796260319e-11	8.793104393541824
ENSG00000149485	1.0377377796260319e-11	8.042657602368196
ENSG00000032389	1.0601843345669316e-11	8.603502335584217
ENSG00000267373	1.071585490399325e-11	4.135195174596418
ENSG00000047230	1.0947497044091046e-11	8.406766588593422
ENSG00000167842	1.0947497044091046e-11	8.863744408790124
ENSG00000140577	1.0947497044091046e-11	8.780371339666845
ENSG00000120306	1.1184047944818262e-11	8.617769713650587
ENSG00000135775	1.1304195928816235e-11	8.780909271590605
ENSG00000198081	1.1304195928816235e-11	8.543981578439613
ENSG00000166484	1.142560945782519e-11	8.396643722757352
ENSG00000116791	1.154830158648747e-11	8.718399337643119
ENSG00000207146	1.1672285501146357e-11	3.8055357220476282
ENSG00000239559	1.1672285501146357e-11	7.182586688361781
ENSG00000243452	1.1672285501146441e-11	8.686875404707495
ENSG00000240087	1.192418210012742e-11	6.055284959478256
ENSG00000237857	1.2052121827378408e-11	7.782577158931524
ENSG00000249258	1.2052121827378408e-11	2.7368415340752383
ENSG00000160752	1.2052121827378408e-11	8.765645501256607
ENSG00000165804	1.2052121827378408e-11	8.22352476355598
ENSG00000252612	1.2052121827378408e-11	5.035798789395905
ENSG00000131089	1.218140742914174e-11	8.71686501345173
ENSG00000147536	1.244407185411379e-11	7.365361585345053
ENSG00000101057	1.244407185411379e-11	8.69347116181692
ENSG00000136521	1.244407185411379e-11	8.869343773631922
ENSG00000165795	1.2577478826836408e-11	8.50872755817956
ENSG00000206077	1.2577478826836408e-11	7.891463261793186
ENSG00000157216	1.2577478826836408e-11	8.813429596793856
ENSG00000198873	1.271228797585989e-11	8.74179318927793
ENSG00000125652	1.271228797585989e-11	8.861213692331107
ENSG00000249453	1.2848513732736162e-11	5.5831632067944135
ENSG00000223797	1.2848513732736209e-11	7.594405875704238
ENSG00000120913	1.3125273523927801e-11	7.984321835692053
ENSG00000004838	1.3125273523927801e-11	6.879247778271217
ENSG00000272970	1.3125273523927801e-11	4.378052986274653
ENSG00000137824	1.3265837153315898e-11	8.839354164887686
ENSG00000164989	1.3265837153315898e-11	7.242598049284743
ENSG00000229901	1.340787658359847e-11	1.6283647500772653
ENSG00000094975	1.3407876583598517e-11	8.877473854932733
ENSG00000095585	1.3696443688205688e-11	8.82155967809467
ENSG00000082293	1.3696443688205688e-11	4.845642709539952
ENSG00000168081	1.3843002166016009e-11	8.745320298004575
ENSG00000236206	1.3843002166016009e-11	4.239763490162268
ENSG00000261949	1.3843002166016009e-11	2.853643882197832
ENSG00000248280	1.399109805470083e-11	6.625218932232374
ENSG00000118985	1.4140747145603112e-11	8.930319383388017
ENSG00000155846	1.4140747145603112e-11	8.723460770561154
ENSG00000200550	1.4140747145603263e-11	3.351420270893621
ENSG00000256917	1.4291965388664333e-11	5.315688522561466
ENSG00000143590	1.4444768893978047e-11	5.840650795913911
ENSG00000235213	1.4444768893978047e-11	3.2398814048249993
ENSG00000167196	1.4599173933361662e-11	8.715330689260341
ENSG00000268592	1.4599173933361662e-11	4.415544989648227
ENSG00000272009	1.4755196941940046e-11	7.128879428976509
ENSG00000272667	1.5072163433333777e-11	6.595877692153808
ENSG00000213339	1.5072163433333884e-11	8.88153889558314
ENSG00000100360	1.523314061741432e-11	8.711265648609933
ENSG00000243224	1.5395803176496158e-11	6.486633178883572
ENSG00000242715	1.5726253696688088e-11	6.229561616326293
ENSG00000245017	1.5894076730853304e-11	6.108095461703591
ENSG00000074054	1.623500735148712e-11	8.83375480004589
ENSG00000143156	1.6408151075482535e-11	7.937510054541264
ENSG00000272864	1.6408151075482535e-11	3.5339820746263717
ENSG00000137720	1.6408151075482768e-11	8.801234474842639
ENSG00000169230	1.6408151075482768e-11	8.780909271590605
ENSG00000198625	1.6583104802061762e-11	8.901864098835173
ENSG00000183150	1.6759887055313576e-11	7.0245417799848155
ENSG00000106211	1.6759887055313576e-11	8.86780944944053
ENSG00000203930	1.6938516544667157e-11	3.775122041968405
ENSG00000229414	1.6938516544667157e-11	2.897572939742395
ENSG00000203711	1.7301393006978012e-11	7.111093409893796
ENSG00000196998	1.7485678341872932e-11	8.78750502870003
ENSG00000247853	1.7485678341872932e-11	6.775549053483948
ENSG00000174521	1.7485678341872932e-11	5.982293461192526
ENSG00000261438	1.7671887640451674e-11	3.423672480635948
ENSG00000232912	1.7671887640451674e-11	6.093011201061551
ENSG00000162819	1.7860040566343298e-11	8.768714149639386
ENSG00000214050	1.7860040566343424e-11	8.422823772597262
ENSG00000124116	1.7860040566343424e-11	3.824036999255891
ENSG00000072422	1.8050156979638663e-11	7.255174682901515
ENSG00000197603	1.8050156979638663e-11	8.664019484996446
ENSG00000105085	1.8242256938806016e-11	8.369237333620434
ENSG00000143514	1.8436360702625154e-11	8.747851014463592
ENSG00000105220	1.8436360702625154e-11	8.905929139485579
ENSG00000110092	1.8632488732140442e-11	8.807830231952062
ENSG00000223725	1.8830661692630598e-11	5.39125595237246
ENSG00000104626	1.9030900455598202e-11	8.377570393519031
ENSG00000196867	1.9437659918169694e-11	5.685430749086398
ENSG00000259562	1.9437659918169694e-11	7.5133307725159675
ENSG00000187091	1.964422341007176e-11	8.558786888429744
ENSG00000253051	1.9852938293160785e-11	5.247420915940722
ENSG00000180332	1.9852938293160785e-11	3.484940517249047
ENSG00000143222	1.985293829316107e-11	8.871874490090939
ENSG00000237292	2.0063826500571493e-11	4.202026179428816
ENSG00000170915	2.0063826500571635e-11	6.958016475382564
ENSG00000128000	2.0063826500571635e-11	8.783439988049624
ENSG00000188613	2.0063826500571635e-11	8.144551688409084
ENSG00000204682	2.027691018400164e-11	3.7504787616604323
ENSG00000119608	2.0492211715838582e-11	6.464699198299769
ENSG00000132589	2.070975369130504e-11	8.849018570379888
ENSG00000181191	2.092955893062383e-11	8.638094916902618
ENSG00000170540	2.1151650481205644e-11	8.81243320452623
ENSG00000197958	2.1151650481205644e-11	8.930319383388017
ENSG00000137767	2.1376051619854487e-11	8.649752106930077
ENSG00000164924	2.1602785854996794e-11	8.922189302087205
ENSG00000249167	2.1602785854996794e-11	3.506072132315318
ENSG00000141665	2.206334882009306e-11	5.655249307183908
ENSG00000136710	2.206334882009306e-11	8.626896187219026
ENSG00000145287	2.2297225745356964e-11	8.814963920985246
ENSG00000213621	2.3503550457325795e-11	5.203851727109403
ENSG00000238279	2.3752379787996145e-11	5.045780422001504
ENSG00000129474	2.4003790544092057e-11	6.550474644268151
ENSG00000197557	2.4003790544092228e-11	8.221485053032302
ENSG00000177888	2.4003790544092228e-11	8.69500548600831
ENSG00000031823	2.4257808935091652e-11	8.771244866098403
ENSG00000159403	2.4257808935091652e-11	8.688409728898884
ENSG00000135502	2.4257808935091652e-11	5.962377754226497
ENSG00000143811	2.4514461430528747e-11	8.827159042936465
ENSG00000021826	2.4773774762513335e-11	7.917690237621522
ENSG00000122026	2.5035775928270622e-11	8.926254342737613
ENSG00000148730	2.50357759282708e-11	8.863744408790124
ENSG00000040487	2.5300492192706857e-11	8.360313838649777
ENSG00000259436	2.5300492192707038e-11	8.050858352011826
ENSG00000130165	2.5838180431204824e-11	8.790573677082808
ENSG00000170049	2.6111208296909657e-11	6.416885449980777
ENSG00000119737	2.6111208296909657e-11	7.250300062966485
ENSG00000140400	2.6111208296909657e-11	8.914059220786392
ENSG00000166682	2.6111208296909657e-11	7.1265191455238055
ENSG00000231738	2.6665773332758976e-11	5.400573935553942
ENSG00000145194	2.694736807177374e-11	8.407304520517183
ENSG00000099622	2.7231876479479074e-11	8.926254342737613
ENSG00000157404	2.780975259942586e-11	8.736652284780002
ENSG00000272426	2.780975259942586e-11	5.302974129761929
ENSG00000268798	2.780975259942586e-11	6.1837357790156515
ENSG00000231007	2.810318019341928e-11	6.2719698456596005
ENSG00000196172	2.810318019341928e-11	7.096469355580273
ENSG00000212802	2.810318019341938e-11	7.895225894709086
ENSG00000105656	2.8699166381156078e-11	8.79870375838362
ENSG00000132196	2.8699166381156078e-11	8.500879927056426
ENSG00000150433	2.8699166381156078e-11	8.67974171567431
ENSG00000137747	2.900178665056808e-11	5.617384627143489
ENSG00000167747	2.961643802204517e-11	8.782443595781995
ENSG00000236133	2.961643802204517e-11	4.166754007929338
ENSG00000228998	2.961643802204517e-11	8.282460662788399
ENSG00000162998	3.056242093505766e-11	8.900329774643783
ENSG00000196372	3.056242093505788e-11	7.339550374372944
ENSG00000245059	3.056242093505788e-11	3.7804048382502007
ENSG00000077235	3.08842800221569e-11	8.83528912423728
ENSG00000115159	3.1537994065156255e-11	8.766183433180368
ENSG00000196208	3.1537994065156255e-11	7.547112786102326
ENSG00000271780	3.186991639884611e-11	6.950259077234527
ENSG00000162616	3.220526108009852e-11	8.551653199396561
ENSG00000130939	3.2205261080098744e-11	8.806833839684433
ENSG00000158113	3.2205261080098744e-11	4.676658708800398
ENSG00000255353	3.254406263397351e-11	5.597734349481979
ENSG00000138629	3.254406263397351e-11	8.849018570379888
ENSG00000168843	3.254406263397351e-11	6.377397359614727
ENSG00000241644	3.2886355925799093e-11	6.350234744688636
ENSG00000072501	3.2886355925799093e-11	8.829689759395484
ENSG00000188878	3.323217616444388e-11	8.0774713274789
ENSG00000251669	3.393454005519543e-11	7.316737150149536
ENSG00000230202	3.393454005519543e-11	8.54252672582812
ENSG00000204524	3.3934540055195794e-11	8.212817039807726
ENSG00000162373	3.4291155872601236e-11	6.50451953048674
ENSG00000142444	3.4291155872601236e-11	8.52519069937897
ENSG00000149806	3.4291155872601236e-11	8.922189302087205
ENSG00000206549	3.5015438336638905e-11	6.379840242616029
ENSG00000141401	3.538317930049798e-11	8.285175857123907
ENSG00000250493	3.575470357358513e-11	5.73807662154394
ENSG00000221949	3.575470357358513e-11	6.80714096815294
ENSG00000116584	3.727940096873271e-11	8.918124261436798
ENSG00000246523	3.727940096873271e-11	4.625841781623693
ENSG00000165506	3.8065457519717894e-11	8.754984703496778
ENSG00000142676	3.8464552378595e-11	8.930319383388017
ENSG00000238961	3.8464552378595e-11	4.434200768461677
ENSG00000050393	3.8464552378595273e-11	8.831224083586873
ENSG00000117625	3.8464552378595273e-11	8.825624718745077
ENSG00000260063	3.8464552378595273e-11	6.255354813827788
ENSG00000101400	3.886774586214909e-11	8.382914276614743
ENSG00000125691	3.8867745862149364e-11	8.938449464688832
ENSG00000226200	3.927507914652964e-11	8.221282074434516
ENSG00000141985	3.968659381194302e-11	8.81243320452623
ENSG00000173295	3.968659381194302e-11	7.476486815724205
ENSG00000198794	4.010233184651899e-11	8.922189302087205
ENSG00000248300	4.0522335650212426e-11	2.338785810101589
ENSG00000178607	4.0522335650212717e-11	8.930319383388017
ENSG00000109466	4.094664803874142e-11	8.530587085622983
ENSG00000117593	4.13753122475621e-11	8.709272864074677
ENSG00000173320	4.13753122475621e-11	6.758377683640287
ENSG00000118217	4.13753122475621e-11	8.909994180135985
ENSG00000223695	4.13753122475621e-11	3.3214525735636142
ENSG00000162620	4.1808371935880164e-11	7.761667097767307
ENSG00000272562	4.1808371935880164e-11	5.404407957042811
ENSG00000181418	4.224587119070296e-11	7.4708411959475365
ENSG00000131373	4.224587119070296e-11	8.644690674012041
ENSG00000180881	4.268785453092289e-11	7.98095924728507
ENSG00000124243	4.31343669114441e-11	8.367165077505284
ENSG00000179195	4.358545372734452e-11	8.88153889558314
ENSG00000198755	4.358545372734452e-11	8.930319383388017
ENSG00000105429	4.4041160818080826e-11	8.820563285827042
ENSG00000213967	4.4041160818080826e-11	6.040119211171309
ENSG00000271086	4.45015344717253e-11	4.571422076138304
ENSG00000143401	4.450153447172577e-11	8.853083611030295
ENSG00000225697	4.543646888884257e-11	8.780909271590605
ENSG00000156140	4.543646888884257e-11	4.101474265670816
ENSG00000205022	4.591112451027054e-11	6.825521659517233
ENSG00000204186	4.591112451027054e-11	8.808368163875823
ENSG00000139722	4.687505321203565e-11	8.930319383388017
ENSG00000103707	4.736442395960781e-11	8.536927360986322
ENSG00000104998	4.736442395960781e-11	8.77530990674881
ENSG00000247363	4.78587982124908e-11	6.5125176634771265
ENSG00000138286	4.78587982124908e-11	8.668084525646853
ENSG00000089876	4.835822600517341e-11	8.651286431121466
ENSG00000198795	4.835822600517341e-11	5.050607918762971
ENSG00000166483	4.937244479554905e-11	8.44542421056223
ENSG00000043039	4.988733832387331e-11	6.747462156217555
ENSG00000120709	5.0407490462690334e-11	8.857148651680701
ENSG00000223547	5.0407490462690334e-11	8.779374947399216
ENSG00000145425	5.1463781181849015e-11	8.934384424038425
ENSG00000181444	5.200002635280979e-11	7.960536071731851
ENSG00000234694	5.254174332529158e-11	5.54244166856863
ENSG00000118307	5.254174332529158e-11	5.571181835680237
ENSG00000234380	5.254174332529158e-11	5.237152560953055
ENSG00000185567	5.3088986702298206e-11	5.010666607152528
ENSG00000166987	5.3088986702298206e-11	8.844953529729482
ENSG00000125869	5.3088986702298206e-11	8.81948742197952
ENSG00000136636	5.364181161888051e-11	8.849018570379888
ENSG00000168556	5.420027374718436e-11	8.427629723769215
ENSG00000005108	5.4200273747184745e-11	6.739626922684815
ENSG00000223802	5.5334335043675317e-11	3.5617038500439953
ENSG00000119969	5.5334335043675317e-11	8.297521454524611
ENSG00000163382	5.59100482877737e-11	8.855614327489313
ENSG00000186275	5.7079129332985097e-11	8.191089487092498
ENSG00000188868	5.7079129332985097e-11	7.100963533182958
ENSG00000139187	5.767261457265471e-11	6.3202341628473455
ENSG00000172053	5.767261457265471e-11	8.900329774643783
ENSG00000163817	5.767261457265471e-11	5.190013037960911
ENSG00000124098	5.767261457265471e-11	8.688409728898884
ENSG00000139116	5.827214220214278e-11	8.744323905736948
ENSG00000146263	5.827214220214278e-11	8.524529260437319
ENSG00000107863	5.94895658413661e-11	8.820563285827042
ENSG00000143368	5.94895658413661e-11	8.782443595781995
ENSG00000233560	5.948956584136673e-11	5.058230301647122
ENSG00000107902	5.948956584136673e-11	8.430953853898076
ENSG00000267868	6.073188855276545e-11	3.4871301737312264
ENSG00000143862	6.13625422569741e-11	8.686875404707495
ENSG00000232648	6.13625422569741e-11	5.034049337960118
ENSG00000112218	6.13625422569741e-11	8.154301142641055
ENSG00000147408	6.199960817251188e-11	8.873408814282326
ENSG00000197256	6.199960817251188e-11	8.510006400624867
ENSG00000140443	6.199960817251188e-11	8.535983471866992
ENSG00000078725	6.264315004835145e-11	4.219447167109749
ENSG00000149124	6.264315004835189e-11	3.30285814272136
ENSG00000096093	6.329323225219906e-11	8.667546593723092
ENSG00000273301	6.461327824355946e-11	6.226242899062473
ENSG00000267080	6.461327824356015e-11	8.344053676048151
ENSG00000118898	6.461327824356015e-11	6.739654008001592
ENSG00000168268	6.461327824356015e-11	8.918124261436798
ENSG00000222222	6.528337391308008e-11	4.128673717372852
ENSG00000268218	6.596027368659635e-11	7.570770922720297
ENSG00000176428	6.596027368659635e-11	6.937401388324156
ENSG00000117697	6.664404511433486e-11	8.661947228881296
ENSG00000198276	6.664404511433486e-11	8.791570069350437
ENSG00000234498	6.733475640118334e-11	6.325939165679363
ENSG00000182196	6.73347564011843e-11	6.231547565886843
ENSG00000102387	6.803247641287302e-11	6.1042154145395475
ENSG00000117153	6.803247641287351e-11	8.784436380317251
ENSG00000123595	7.016838749834535e-11	8.768714149639386
ENSG00000197992	7.236992103600476e-11	4.418330899887891
ENSG00000182179	7.236992103600476e-11	8.909994180135985
ENSG00000143303	7.236992103600476e-11	8.753988311229149
ENSG00000170426	7.311868719750007e-11	3.3066912345884947
ENSG00000101194	7.387503756082902e-11	8.909994180135985
ENSG00000183921	7.619034850842084e-11	7.456005895389586
ENSG00000188015	7.697779398244148e-11	3.1550348802285533
ENSG00000005007	7.697779398244148e-11	8.901864098835173
ENSG00000167748	7.777320649086987e-11	3.9082810695442536
ENSG00000135404	7.777320649087043e-11	8.934384424038425
ENSG00000165175	7.857666483307827e-11	8.574844072433585
ENSG00000235269	7.857666483307855e-11	3.276125721040015
ENSG00000124422	7.938824856911305e-11	8.900329774643783
ENSG00000216109	8.020803802685083e-11	4.421333461310509
ENSG00000179862	8.103611430921842e-11	6.596503880955964
ENSG00000234215	8.103611430921842e-11	2.047640816976327
ENSG00000218052	8.18725593014742e-11	7.88301784919645
ENSG00000003393	8.187255930147537e-11	8.677748931139055
ENSG00000231500	8.271745567856404e-11	8.942514505339238
ENSG00000196182	8.357088691253037e-11	8.847484246188499
ENSG00000170037	8.443293728001153e-11	8.687413336631257
ENSG00000068745	8.618323659040242e-11	8.83375480004589
ENSG00000166224	8.7071658177864e-11	8.666550201455463
ENSG00000104131	8.7071658177864e-11	8.885603936233545
ENSG00000163519	8.887548308130662e-11	8.047936394280965
ENSG00000213062	8.887548308130662e-11	7.061472917957426
ENSG00000270504	8.887548308130662e-11	4.520465658372343
ENSG00000197763	8.979106407682577e-11	7.565467936041178
ENSG00000177337	9.071587731414902e-11	5.229673591093213
ENSG00000147454	9.071587731414902e-11	8.684344688248478
ENSG00000153789	9.071587731414902e-11	8.099803695663143
ENSG00000228903	9.071587731414967e-11	8.541988793904357
ENSG00000108405	9.165001378445794e-11	8.922189302087205
ENSG00000180209	9.165001378445794e-11	5.0336266576223
ENSG00000241556	9.354662477251491e-11	6.399817178211175
ENSG00000162772	9.354662477251557e-11	8.918124261436798
ENSG00000106588	9.450928568105795e-11	8.021477679060945
ENSG00000176108	9.548164262078786e-11	8.04957950956652
ENSG00000164334	9.548164262078854e-11	3.9165038938142027
ENSG00000128610	9.548164262078854e-11	4.853477737523622
ENSG00000070886	9.646379104117914e-11	5.769945048474029
ENSG00000204536	9.745582730855367e-11	8.641419047031478
ENSG00000100626	9.745582730855367e-11	4.748895925473758
ENSG00000198918	1.0362120391501902e-10	8.918124261436798
ENSG00000260300	1.0684547228875284e-10	4.1318008178329135
ENSG00000257261	1.0684547228875284e-10	7.807872833675172
ENSG00000196646	1.0794189511566066e-10	8.57177542405081
ENSG00000182087	1.0794189511566066e-10	8.930319383388017
ENSG00000237212	1.0794189511566066e-10	5.3933736534730725
ENSG00000173451	1.0794189511566181e-10	8.3918377715854
ENSG00000237922	1.1016788152550468e-10	3.0481474134741133
ENSG00000188906	1.1016788152550468e-10	8.802768799034027
ENSG00000115539	1.1016788152550468e-10	8.594375862015776
ENSG00000147144	1.1129766226382305e-10	8.53004915369922
ENSG00000227895	1.1243878119536935e-10	5.209917984364948
ENSG00000101945	1.1243878119537055e-10	8.04413062017421
ENSG00000269425	1.1359134951345597e-10	4.2018806980316
ENSG00000120370	1.1593128441159331e-10	8.65842012015465
ENSG00000139719	1.1711887873718545e-10	8.280802831579118
ENSG00000253619	1.1711887873718545e-10	4.504136161152509
ENSG00000171444	1.1831837796049537e-10	8.89373401753436
ENSG00000169255	1.1831837796049579e-10	6.549055385456
ENSG00000171365	1.1952989869402848e-10	8.079640122180345
ENSG00000155366	1.2075355866458513e-10	8.389968494068034
ENSG00000184293	1.219894767236257e-10	8.699070526658716
ENSG00000233048	1.219894767236257e-10	3.398282699453838
ENSG00000231084	1.219894767236257e-10	6.928657805202435
ENSG00000269946	1.2449856819916998e-10	4.869117753621429
ENSG00000184992	1.2449856819917088e-10	8.695543417932068
ENSG00000173166	1.2577198503652263e-10	7.759597732202583
ENSG00000130751	1.2705814682544739e-10	7.356655113842358
ENSG00000180340	1.2705814682544739e-10	7.3726328262663055
ENSG00000259891	1.2705814682544739e-10	6.946626619975771
ENSG00000186814	1.2705814682544739e-10	8.649293646586209
ENSG00000139537	1.2835717819952108e-10	7.591502083167899
ENSG00000069712	1.2835717819952108e-10	7.085924686886836
ENSG00000105204	1.2966920498117914e-10	8.456622940245822
ENSG00000105997	1.2966920498117914e-10	5.422059463700158
ENSG00000264469	1.2966920498118004e-10	6.459323826148084
ENSG00000181104	1.309943541927536e-10	8.219427177314103
ENSG00000177380	1.3368453406139184e-10	8.674680282756276
ENSG00000236801	1.3504982486336637e-10	7.074423330827143
ENSG00000260296	1.3642875840785808e-10	7.283264468116652
ENSG00000225721	1.378214678857978e-10	4.024718424138207
ENSG00000239552	1.3782146788579928e-10	3.1819015642048245
ENSG00000101412	1.392280877563803e-10	8.576043443299
ENSG00000257241	1.4353277358738055e-10	3.2459681847305903
ENSG00000134955	1.4499640539928805e-10	7.854680494501619
ENSG00000145626	1.4499640539928805e-10	3.6046547162169693
ENSG00000116691	1.464746393388414e-10	8.655889403695634
ENSG00000261777	1.464746393388414e-10	5.974877130772513
ENSG00000106948	1.4796761772538313e-10	8.840888489079076
ENSG00000119446	1.4796761772538313e-10	8.782443595781995
ENSG00000176236	1.4796761772538313e-10	6.108405158382221
ENSG00000164932	1.49475484231057e-10	8.65788218823089
ENSG00000149657	1.4947548423105914e-10	8.68281036405709
ENSG00000094916	1.4947548423105914e-10	8.801234474842639
ENSG00000095303	1.509983838933308e-10	8.147823315389648
ENSG00000101049	1.5253646312760587e-10	6.373366841386352
ENSG00000164615	1.5253646312760587e-10	8.814963920985246
ENSG00000262165	1.5408986973998006e-10	3.2839372957003463
ENSG00000101003	1.5408986973998006e-10	7.926499923058503
ENSG00000182749	1.5565875294009088e-10	8.008942026623872
ENSG00000178761	1.5724326335409024e-10	8.857148651680701
ENSG00000169071	1.5884355303772923e-10	8.47916386418772
ENSG00000242265	1.5884355303772923e-10	6.036391710031651
ENSG00000132781	1.5884355303772923e-10	8.507934144509717
ENSG00000146904	1.6209208566430962e-10	5.370864045967436
ENSG00000186280	1.6209208566430962e-10	6.322050018309963
ENSG00000076685	1.6374063998620932e-10	8.697536202467326
ENSG00000101199	1.637406399862105e-10	8.897799058184765
ENSG00000164039	1.6708711419793208e-10	8.059361844916737
ENSG00000103148	1.6878535440683595e-10	8.678207391482921
ENSG00000273032	1.6878535440683595e-10	7.190231340887132
ENSG00000267768	1.705004794288072e-10	2.89148870976073
ENSG00000214046	1.705004794288072e-10	8.788042960623791
ENSG00000214097	1.7050047942880842e-10	5.081535592769173
ENSG00000163346	1.7223265324188282e-10	8.905929139485579
ENSG00000089159	1.7398204137689516e-10	8.696001878275936
ENSG00000196576	1.7398204137689516e-10	8.880004571391751
ENSG00000096092	1.7574881093179377e-10	8.607108915890754
ENSG00000197858	1.7574881093179377e-10	8.897799058184765
ENSG00000224020	1.7933517061531033e-10	3.3426142036699895
ENSG00000104447	1.7933517061531033e-10	6.863912303917284
ENSG00000234222	1.7933517061531163e-10	6.792294329759856
ENSG00000101444	1.7933517061531163e-10	8.888134652692564
ENSG00000073584	1.8115510290593948e-10	8.74179318927793
ENSG00000171496	1.8115510290594142e-10	3.656420977044147
ENSG00000213971	1.8484933996011316e-10	7.801197604985854
ENSG00000078369	1.8484933996011316e-10	8.905929139485579
ENSG00000188991	1.8484933996011316e-10	1.7140201266677348
ENSG00000229809	1.8484933996011316e-10	8.455882029724277
ENSG00000171241	1.867239966846219e-10	8.470810846732297
ENSG00000143621	1.867239966846219e-10	8.901864098835173
ENSG00000166104	1.924602665038124e-10	5.596306940740405
ENSG00000141556	1.9441039589875756e-10	8.77530990674881
ENSG00000248757	1.9441039589875756e-10	3.6485006875408232
ENSG00000071242	1.9441039589875756e-10	8.629426903678043
ENSG00000234361	1.9441039589875756e-10	2.2534340651748055
ENSG00000089280	1.9441039589875756e-10	8.922189302087205
ENSG00000127483	1.963798524428212e-10	8.914059220786392
ENSG00000267185	1.9836882320305082e-10	5.334942991282815
ENSG00000260177	1.9836882320305294e-10	2.985132293382594
ENSG00000273145	1.9836882320305294e-10	6.382444812276928
ENSG00000006015	1.9836882320305294e-10	8.843419205538092
ENSG00000166289	2.0037749701168404e-10	7.845030133879595
ENSG00000137310	2.0240606448233951e-10	8.69193683762553
ENSG00000111224	2.044547180263756e-10	8.22301937722369
ENSG00000097046	2.044547180263778e-10	8.284329940305764
ENSG00000270673	2.044547180263778e-10	6.914548053466143
ENSG00000230790	2.044547180263778e-10	4.846361376037128
ENSG00000108106	2.065236518693868e-10	8.700604850850103
ENSG00000053918	2.0652365186938752e-10	8.532579870158239
ENSG00000273058	2.0652365186938752e-10	7.3374172642843725
ENSG00000153774	2.150061391772451e-10	8.329248366058021
ENSG00000164904	2.150061391772451e-10	8.415972533741758
ENSG00000130638	2.1717945257040244e-10	8.844953529729482
ENSG00000188266	2.17179452570404e-10	7.962541779828526
ENSG00000129691	2.1937425065735552e-10	8.65995444434604
ENSG00000088833	2.1937425065735552e-10	8.829689759395484
ENSG00000241352	2.2159074083768066e-10	5.504395075636299
ENSG00000228160	2.2382913246254687e-10	2.1725043125380816
ENSG00000266258	2.283724673158468e-10	2.6325635885072636
ENSG00000135632	2.2837246731584844e-10	8.733125176053356
ENSG00000254754	2.3067783916611829e-10	2.6218000433196114
ENSG00000236297	2.3067783916611829e-10	4.736061540566772
ENSG00000265451	2.3067783916611829e-10	6.919777115895862
ENSG00000125817	2.3067783916611829e-10	8.737190216703763
ENSG00000204361	2.3067783916611829e-10	4.246526220208265
ENSG00000011451	2.3300596974113356e-10	8.841884881346704
ENSG00000131408	2.3535707842114214e-10	8.855614327489313
ENSG00000179528	2.3535707842114214e-10	5.800347251753914
ENSG00000137877	2.3535707842114214e-10	8.321197756337101
ENSG00000273175	2.3535707842114296e-10	5.310134155505423
ENSG00000135913	2.3535707842114296e-10	8.44388988637084
ENSG00000103051	2.377313866475734e-10	8.82155967809467
ENSG00000213762	2.4255049792446375e-10	8.532862320335916
ENSG00000179051	2.4499575433401646e-10	8.82309400228606
ENSG00000123901	2.499588180956851e-10	6.592457073693629
ENSG00000155974	2.524770916909347e-10	8.606570983966995
ENSG00000227431	2.550201742389581e-10	4.170120844172554
ENSG00000203863	2.550201742389581e-10	3.4344949378739544
ENSG00000116871	2.550201742389581e-10	8.791570069350437
ENSG00000231050	2.550201742389581e-10	5.874066047090304
ENSG00000163517	2.550201742389581e-10	7.789639844095118
ENSG00000270006	2.550201742389581e-10	5.964345369459165
ENSG00000251603	2.575883043628911e-10	5.582586034669611
ENSG00000137040	2.575883043628911e-10	8.861213692331107
ENSG00000100221	2.601817229227085e-10	8.810898880334841
ENSG00000156170	2.6280067303560395e-10	8.663481553072684
ENSG00000258118	2.6280067303560395e-10	2.6832059868220854
ENSG00000069011	2.6280067303560395e-10	5.547289287509262
ENSG00000235078	2.654454000965697e-10	5.567750560148101
ENSG00000261251	2.681161517991489e-10	4.922674831835041
ENSG00000260591	2.681161517991489e-10	6.925353413988808
ENSG00000185386	2.7081317815637656e-10	8.637019053055095
ENSG00000136044	2.708131781563785e-10	8.759587676070945
ENSG00000203705	2.7353673152189697e-10	8.712799972801323
ENSG00000229466	2.7628706661126774e-10	2.9008629804596815
ENSG00000173698	2.847013452596502e-10	4.177843237070495
ENSG00000105364	2.8756140239481254e-10	8.669080917914481
ENSG00000124635	2.9044955101948674e-10	8.594631343761858
ENSG00000187535	2.9336606047888346e-10	8.570982010380964
ENSG00000135519	2.9336606047888346e-10	6.352857687902347
ENSG00000146094	2.963112026346579e-10	8.909994180135985
ENSG00000134243	2.9928525188776005e-10	8.797169434192233
ENSG00000111707	2.9928525188776005e-10	8.804303123225415
ENSG00000214389	2.9928525188776217e-10	8.208804502305618
ENSG00000226856	3.022884852015022e-10	5.381904870461045
ENSG00000185621	3.022884852015022e-10	8.563848321347779
ENSG00000185662	3.0532118212481696e-10	5.365959345084738
ENSG00000113328	3.0838362481574355e-10	8.865278732981514
ENSG00000205659	3.114760980650854e-10	8.65688579596326
ENSG00000272016	3.145988893202943e-10	6.758767329829574
ENSG00000185133	3.1459888932029876e-10	6.6786347791158125
ENSG00000272264	3.1775228870958633e-10	6.726620330152055
ENSG00000106868	3.1775228870958633e-10	7.814482971181546
ENSG00000135093	3.209365890662174e-10	8.39917443921637
ENSG00000148090	3.306778653650426e-10	8.70773853988329
ENSG00000197265	3.3733204698522336e-10	8.67974171567431
ENSG00000198393	3.407080572443185e-10	5.728205828020283
ENSG00000177189	3.4070805724432213e-10	8.802768799034027
ENSG00000203485	3.441170961321959e-10	8.708197000227155
ENSG00000253704	3.441170961321959e-10	5.340591837363497
ENSG00000141526	3.4755947902361234e-10	8.712262040877564
ENSG00000155495	3.4755947902361234e-10	8.594008363098327
ENSG00000147121	3.4755947902361234e-10	8.308129749136144
ENSG00000242445	3.5454555301084143e-10	5.997555763555647
ENSG00000256248	3.5454555301084143e-10	4.250767273878044
ENSG00000260093	3.545455530108427e-10	3.5341540529501048
ENSG00000102145	3.545455530108427e-10	5.260536973354123
ENSG00000243517	3.5808988963075193e-10	7.057369302143718
ENSG00000132128	3.5808988963075317e-10	8.789039352891418
ENSG00000213261	3.5808988963075317e-10	6.831956115675456
ENSG00000165359	3.6166886135613774e-10	8.829689759395484
ENSG00000108774	3.65282798497598e-10	8.541450861980596
ENSG00000164619	3.65282798497598e-10	6.662880522437916
ENSG00000162267	3.65282798497598e-10	6.601166633962753
ENSG00000178338	3.6893203443435917e-10	8.501338387400294
ENSG00000267623	3.6893203443435917e-10	4.970712770224438
ENSG00000102001	3.7261690564199216e-10	7.3629358751826315
ENSG00000184305	3.763377517203449e-10	8.060458362352225
ENSG00000134709	3.7633775172034617e-10	8.783237009451838
ENSG00000213888	3.800949154217581e-10	6.3673373312913775
ENSG00000143412	3.83888742679493e-10	8.182368970719626
ENSG00000225806	3.83888742679493e-10	6.07974975534215
ENSG00000214562	3.83888742679493e-10	5.889720089464532
ENSG00000140839	3.83888742679493e-10	7.023535237821016
ENSG00000244247	3.877195826364431e-10	3.5845728612683434
ENSG00000243710	3.877195826364459e-10	5.1749965821562585
ENSG00000260782	3.877195826364459e-10	3.8843438696180153
ENSG00000143537	3.877195826364459e-10	8.779374947399216
ENSG00000155592	3.877195826364459e-10	8.096570191433925
ENSG00000232324	3.877195826364459e-10	3.525258083169957
ENSG00000073670	3.877195826364459e-10	6.976814301211465
ENSG00000134375	3.9158778767405706e-10	8.855614327489313
ENSG00000135778	3.9158778767405706e-10	8.604040267507976
ENSG00000158089	3.9158778767405706e-10	6.003422507724217
ENSG00000240440	3.9158778767405706e-10	3.138997760257933
ENSG00000134376	3.9158778767405706e-10	3.4478734261143296
ENSG00000203801	3.9158778767405985e-10	6.172461965426819
ENSG00000154478	3.9158778767405985e-10	2.088268578837624
ENSG00000180530	3.994377188853149e-10	8.35696274008932
ENSG00000129595	3.994377188853149e-10	8.764649108988978
ENSG00000235052	4.0342016627871586e-10	5.228106600428953
ENSG00000196712	4.0342016627871876e-10	8.83375480004589
ENSG00000042781	4.0744142125196366e-10	7.605133892536098
ENSG00000169016	4.0744142125196945e-10	8.625361863027637
ENSG00000161664	4.0744142125196945e-10	7.426474746989219
ENSG00000182319	4.1150185282240477e-10	6.973922347899959
ENSG00000090861	4.1150185282240477e-10	8.914059220786392
ENSG00000006016	4.115018528224091e-10	5.331795492125257
ENSG00000164967	4.1560183342497956e-10	8.69886754806093
ENSG00000177971	4.1560183342497956e-10	8.79870375838362
ENSG00000236998	4.1560183342497956e-10	5.470440405943053
ENSG00000035403	4.1974173894299887e-10	8.569985618113336
ENSG00000260810	4.2392194873917127e-10	4.2693613378407145
ENSG00000121851	4.239219487391773e-10	8.74025886508654
ENSG00000171428	4.3240481620186874e-10	7.815105951845079
ENSG00000131791	4.3240481620186874e-10	8.639629241094006
ENSG00000123684	4.367082502738275e-10	8.378311304040578
ENSG00000272572	4.367082502738275e-10	4.090078138671823
ENSG00000167476	4.367082502738275e-10	8.719854190254614
ENSG00000165675	4.410535414987975e-10	8.590363324513667
ENSG00000103740	4.410535414987975e-10	5.754659173844066
ENSG00000110697	4.410535414987975e-10	8.772779190289793
ENSG00000215283	4.410535414987975e-10	4.910067767557303
ENSG00000134982	4.410535414987975e-10	8.780909271590605
ENSG00000107518	4.498712880176873e-10	5.043697084035746
ENSG00000196268	4.498712880176905e-10	8.471316233064586
ENSG00000131697	4.543445488278432e-10	8.525322674107162
ENSG00000270638	4.543445488278432e-10	4.498460196035766
ENSG00000149571	4.5886127788970336e-10	4.328973349838869
ENSG00000140548	4.634218873221795e-10	8.711803580533696
ENSG00000164056	4.6342188732218447e-10	8.013093572849582
ENSG00000258451	4.6342188732218447e-10	2.180771431785248
ENSG00000224977	4.68026793049123e-10	3.969176291166252
ENSG00000267394	4.68026793049123e-10	4.530905661578348
ENSG00000083817	4.68026793049128e-10	8.073335282958901
ENSG00000267593	4.726764148334406e-10	4.4046965702773875
ENSG00000205763	4.77371176311538e-10	7.122888151809321
ENSG00000198814	4.77371176311538e-10	8.153507728971212
ENSG00000177606	4.77371176311538e-10	8.942514505339238
ENSG00000138796	4.821115050280451e-10	8.685341080516107
ENSG00000250131	4.917305941064363e-10	5.799398817104713
ENSG00000105732	4.917305941064397e-10	8.515605765466661
ENSG00000231419	4.917305941064397e-10	3.5496523420126156
ENSG00000117407	5.015371819289076e-10	8.255521201705648
ENSG00000266208	5.015371819289076e-10	6.284124131550174
ENSG00000188559	5.015371819289076e-10	8.565382645539168
ENSG00000104381	5.065118992640008e-10	7.764608118807854
ENSG00000104687	5.065118992640008e-10	8.728063743135321
ENSG00000110492	5.065118992640008e-10	8.866275125249143
ENSG00000213625	5.065118992640044e-10	8.873408814282326
ENSG00000148187	5.115348331611235e-10	8.781905663858234
ENSG00000205832	5.166064395205169e-10	5.614802933983792
ENSG00000078674	5.166064395205169e-10	8.847484246188499
ENSG00000166143	5.217271784395618e-10	6.597948576196533
ENSG00000220583	5.268975142503073e-10	6.719555680934
ENSG00000243181	5.268975142503073e-10	4.576211851621837
ENSG00000258001	5.268975142503073e-10	3.675843045009207
ENSG00000254685	5.321179155573184e-10	8.30059010290739
ENSG00000150054	5.321179155573184e-10	6.733921270699017
ENSG00000250889	5.427108106704639e-10	5.398267917558613
ENSG00000146374	5.427108106704639e-10	4.613574382006928
ENSG00000204104	5.427108106704639e-10	8.415487104966294
ENSG00000130254	5.427108106704639e-10	8.853083611030295
ENSG00000256757	5.480842633937106e-10	4.237000487457152
ENSG00000273107	5.480842633937106e-10	4.820986593790247
ENSG00000162840	5.535096995254799e-10	4.600898468410047
ENSG00000264573	5.535096995254818e-10	6.593237830805006
ENSG00000216866	5.589876096124569e-10	5.789707164233258
ENSG00000107201	5.589876096124569e-10	8.778378555131589
ENSG00000204681	5.589876096124569e-10	7.678344063824469
ENSG00000198538	5.701028364123119e-10	8.262602387590533
ENSG00000134318	5.701028364123119e-10	8.760584068338574
ENSG00000196081	5.701028364123119e-10	6.587090103423472
ENSG00000185436	5.757411569131487e-10	8.801234474842639
ENSG00000258072	5.757411569131487e-10	6.291386466070761
ENSG00000185519	5.814339590265515e-10	2.705785488061966
ENSG00000107242	5.814339590265515e-10	8.901864098835173
ENSG00000157514	5.871817562382377e-10	8.942514505339238
ENSG00000125650	5.87181756238244e-10	7.522698464318718
ENSG00000165124	5.929850667451604e-10	5.267114658545183
ENSG00000204410	5.929850667451604e-10	7.959913091068321
ENSG00000143436	5.929850667451604e-10	8.628430511410416
ENSG00000271396	5.988444134975171e-10	4.4238761530338815
ENSG00000213516	5.988444134975171e-10	8.568248315324162
ENSG00000250220	5.988444134975171e-10	5.752958873366012
ENSG00000049319	6.047603242410974e-10	5.266224405120474
ENSG00000107984	6.047603242410974e-10	8.853083611030295
ENSG00000163995	6.04760324241104e-10	5.379828373993877
ENSG00000151640	6.107333315599937e-10	5.484871080401144
ENSG00000149926	6.107333315600003e-10	5.130639567087229
ENSG00000064601	6.167639729196533e-10	8.865278732981514
ENSG00000226237	6.167639729196578e-10	7.133330469265657
ENSG00000010810	6.228527907103687e-10	8.361230759337511
ENSG00000143374	6.228527907103687e-10	8.710269256342308
ENSG00000228649	6.290003322910618e-10	7.729561197469926
ENSG00000099821	6.290003322910618e-10	8.840888489079076
ENSG00000237594	6.290003322910618e-10	4.673002787531024
ENSG00000137806	6.35207150033527e-10	8.770248473830774
ENSG00000060237	6.352071500335315e-10	8.89373401753436
ENSG00000223704	6.478008488230651e-10	7.570743618761927
ENSG00000197471	6.478008488230651e-10	8.888134652692564
ENSG00000091986	6.478008488230651e-10	6.801138095242465
ENSG00000228492	6.541888600811289e-10	7.362732561058072
ENSG00000214189	6.541888600811289e-10	4.501381078456661
ENSG00000180998	6.541888600811289e-10	6.610051110212659
ENSG00000197575	6.671500707344221e-10	2.5036846744411836
ENSG00000236719	6.671500707344221e-10	5.505593188352813
ENSG00000236830	6.671500707344244e-10	4.325652390672478
ENSG00000115468	6.737244316408788e-10	4.302247040906782
ENSG00000264176	6.803620794652372e-10	5.542690567239999
ENSG00000196235	6.803620794652372e-10	8.914059220786392
ENSG00000269837	6.870636083197677e-10	8.104950177320944
ENSG00000105723	6.938296177449273e-10	8.730056527670579
ENSG00000122705	6.938296177449273e-10	8.839354164887686
ENSG00000089248	7.006607127575331e-10	8.914059220786392
ENSG00000006788	7.006607127575356e-10	3.3730029118268265
ENSG00000270919	7.006607127575356e-10	3.0277978030882426
ENSG00000269165	7.07557503899307e-10	5.772238662024556
ENSG00000273008	7.145206072858847e-10	6.52349247570317
ENSG00000162073	7.145206072858847e-10	7.240998583655434
ENSG00000104866	7.145206072858847e-10	8.704131959576749
ENSG00000271943	7.145206072858847e-10	3.7609761301297766
ENSG00000261827	7.215506446562415e-10	7.817537239167374
ENSG00000150867	7.286482434224671e-10	8.831224083586873
ENSG00000232065	7.286482434224671e-10	5.019421774054086
ENSG00000100218	7.358140367200737e-10	5.374471445011584
ENSG00000160972	7.358140367200737e-10	8.30166596675491
ENSG00000175390	7.430486634586858e-10	8.901864098835173
ENSG00000143740	7.503527683731176e-10	8.737728148627525
ENSG00000247373	7.577270020749944e-10	7.5599778147055
ENSG00000272870	7.577270020749944e-10	7.220467963667146
ENSG00000261114	7.577270020749944e-10	8.432488178089466
ENSG00000067704	7.802770712683689e-10	8.905929139485579
ENSG00000087077	7.879384456013635e-10	8.687871796975124
ENSG00000214212	7.956732917674653e-10	8.471348778656058
ENSG00000140395	7.956732917674653e-10	8.802768799034027
ENSG00000262693	7.956732917674681e-10	3.7883654381577014
ENSG00000261079	7.956732917674681e-10	5.435208899481118
ENSG00000173085	8.034822967468153e-10	8.392040750183185
ENSG00000130055	8.034822967468153e-10	4.787126566722271
ENSG00000215190	8.034822967468153e-10	8.273334189219957
ENSG00000227802	8.113661537698475e-10	2.51821329079745
ENSG00000115263	8.19325562372493e-10	2.2377761540327903
ENSG00000259291	8.19325562372493e-10	7.670362805616657
ENSG00000223393	8.19325562372493e-10	3.2526018393080123
ENSG00000154370	8.354738643224819e-10	8.505403428050698
ENSG00000125648	8.354738643224849e-10	8.857148651680701
ENSG00000143365	8.4366418877266e-10	6.322064249162628
ENSG00000100097	8.4366418877266e-10	8.897799058184765
ENSG00000171161	8.4366418877266e-10	8.648755714662448
ENSG00000182986	8.602808112782935e-10	8.548584551013782
ENSG00000230188	8.602808112782935e-10	4.389281723050112
ENSG00000103111	8.772169779375884e-10	8.806833839684433
ENSG00000111452	8.772169779375884e-10	7.021280615043431
ENSG00000090273	8.772169779375884e-10	8.817494637444264
ENSG00000067248	8.772169779375947e-10	8.780909271590605
ENSG00000099800	8.772169779375947e-10	8.739517954564995
ENSG00000159346	8.858067577253742e-10	8.89219969334297
ENSG00000135776	8.858067577253742e-10	8.705666283768139
ENSG00000141367	8.858067577253742e-10	8.896264733993377
ENSG00000273402	8.858067577253742e-10	5.457685501822578
ENSG00000120784	8.858067577253742e-10	6.3506228656177734
ENSG00000101974	8.944786780088238e-10	8.765645501256607
ENSG00000176871	9.120720099387536e-10	8.557790496162117
ENSG00000141349	9.120720099387536e-10	8.745858229928336
ENSG00000198482	9.120720099387536e-10	8.358085529925265
ENSG00000101811	9.300031832939844e-10	8.400505784809974
ENSG00000140694	9.300031832939844e-10	8.759049744147184
ENSG00000183291	9.300031832939844e-10	8.909994180135985
ENSG00000163584	9.482785207254854e-10	8.857148651680701
ENSG00000108387	9.669044599666895e-10	6.983103201444006
ENSG00000145808	9.669044599666895e-10	4.308070422365921
ENSG00000175548	9.669044599666895e-10	8.182368970719626
ENSG00000235119	9.669044599666895e-10	3.2369963390131153
ENSG00000143793	9.669044599666895e-10	8.47467290878492
ENSG00000174606	9.669044599666895e-10	8.814963920985246
ENSG00000121853	9.763509490248725e-10	2.5742944992257124
ENSG00000120889	9.955151184832875e-10	8.79716943419223
ENSG00000185278	9.955151184832875e-10	8.616693849803063
ENSG00000144893	9.95515118483298e-10	8.009475838223294
ENSG00000227611	9.95515118483298e-10	3.745798101532556
ENSG00000265692	1.0150465009926464e-09	5.900775574314537
ENSG00000166046	1.0249520350394076e-09	8.640881115107717
ENSG00000174885	1.0249520350394076e-09	7.530173019364532
ENSG00000228702	1.0349519533078949e-09	3.7240721159978047
ENSG00000073417	1.0349519533078949e-09	8.632495552060822
ENSG00000231668	1.0349519533079023e-09	2.6683785085013008
ENSG00000262155	1.0450471323631815e-09	4.657640596079225
ENSG00000269934	1.0450471323631852e-09	4.890188904911674
ENSG00000173809	1.0450471323631852e-09	4.435591130843714
ENSG00000135298	1.0450471323631852e-09	8.16554048346944
ENSG00000227134	1.0450471323631852e-09	1.7721575087981634
ENSG00000166455	1.0552384566886229e-09	5.777275157871694
ENSG00000269148	1.0552384566886229e-09	6.0832521627982565
ENSG00000150281	1.065526818755289e-09	5.694142384440224
ENSG00000176700	1.065526818755289e-09	8.63502626851984
ENSG00000249198	1.075913119091958e-09	2.112669901613047
ENSG00000257488	1.075913119091958e-09	4.96582438697416
ENSG00000169740	1.0759131190919733e-09	8.504407035783071
ENSG00000112787	1.0759131190919733e-09	8.794638717733214
ENSG00000254003	1.0863982663557307e-09	6.0335532974701085
ENSG00000245571	1.0969831774030747e-09	8.170711780692166
ENSG00000103978	1.0969831774030747e-09	8.817494637444264
ENSG00000141002	1.1076687773618124e-09	8.849018570379888
ENSG00000210196	1.1184559997033437e-09	8.825624718745077
ENSG00000135424	1.1184559997033437e-09	7.580637971283509
ENSG00000136379	1.1184559997033437e-09	8.26341430198167
ENSG00000109339	1.1184559997033437e-09	4.878616501998831
ENSG00000158062	1.1184559997033437e-09	8.6812760398657
ENSG00000248557	1.1403390875774135e-09	4.537882347442279
ENSG00000269069	1.1403390875774218e-09	8.193312218657134
ENSG00000099814	1.1403390875774218e-09	8.757515419955796
ENSG00000147437	1.1403390875774218e-09	6.24224222231729
ENSG00000157045	1.1514368624311491e-09	8.780909271590605
ENSG00000089157	1.1514368624311491e-09	8.938449464688832
ENSG00000120327	1.1514368624311491e-09	7.740524402964263
ENSG00000248008	1.1626400784592158e-09	7.99398066402438
ENSG00000223269	1.1626400784592158e-09	2.5632090319472067
ENSG00000064692	1.173949711958791e-09	4.723507881847529
ENSG00000156738	1.1739497119587953e-09	7.833996260042442
ENSG00000234377	1.1853667480180606e-09	5.657452729907726
ENSG00000173812	1.1853667480180732e-09	8.938449464688832
ENSG00000272121	1.1968921805930827e-09	7.0963227814616605
ENSG00000231292	1.1968921805930827e-09	7.976814735054771
ENSG00000176896	1.1968921805930955e-09	8.31912550022195
ENSG00000137814	1.2202722559189461e-09	8.652282823389093
ENSG00000135686	1.2440980699003824e-09	8.72018914358059
ENSG00000106785	1.2440980699004e-09	8.75245398703776
ENSG00000069849	1.256180710226296e-09	8.82155967809467
ENSG00000174915	1.256180710226296e-09	8.686875404707495
ENSG00000103544	1.256180710226296e-09	8.769710541907015
ENSG00000142528	1.2683779014112833e-09	8.497273346749886
ENSG00000160094	1.2683779014112833e-09	8.301789473772804
ENSG00000116198	1.2931201788089912e-09	8.807830231952062
ENSG00000107331	1.3056674100946497e-09	8.774313514481182
ENSG00000225938	1.318333482551577e-09	2.67683734767444
ENSG00000095110	1.33111949293945e-09	8.199804426305494
ENSG00000172382	1.344026547859339e-09	6.734298178896833
ENSG00000251911	1.344026547859358e-09	6.07214692503218
ENSG00000133027	1.344026547859358e-09	8.272337796952328
ENSG00000115129	1.357055763839448e-09	8.134434399732891
ENSG00000230280	1.357055763839448e-09	5.924289704194988
ENSG00000205293	1.3570557638394624e-09	5.776162562095517
ENSG00000273139	1.3702082674213868e-09	4.536868824699838
ENSG00000231081	1.3702082674213868e-09	4.100341203763775
ENSG00000169188	1.3702082674213868e-09	8.464215089622872
ENSG00000089041	1.38348519524732e-09	8.709731324418545
ENSG00000235159	1.4240740439685777e-09	4.754152585419212
ENSG00000133739	1.4240740439685777e-09	8.676214606947665
ENSG00000116117	1.4240740439685878e-09	7.520800761534224
ENSG00000232485	1.4378602402926264e-09	5.25372128473589
ENSG00000078814	1.4517766986795727e-09	7.9550871823395415
ENSG00000125089	1.4517766986795727e-09	8.729060135402948
ENSG00000198157	1.4517766986795727e-09	8.318870018475868
ENSG00000185305	1.465824618245267e-09	8.36997824414198
ENSG00000260919	1.465824618245267e-09	4.05339619158644
ENSG00000172794	1.4800052088365817e-09	7.991522072743714
ENSG00000198242	1.4800052088365923e-09	8.914059220786392
ENSG00000245330	1.4943196911245325e-09	5.822591654983606
ENSG00000173442	1.508769296698188e-09	8.922189302087205
ENSG00000080031	1.508769296698188e-09	4.231705593396058
ENSG00000074964	1.508769296698188e-09	6.0956825983553395
ENSG00000196754	1.523355268159408e-09	4.040559122445236
ENSG00000169253	1.523355268159408e-09	4.52828711622539
ENSG00000125122	1.5529413347892812e-09	6.573893662672704
ENSG00000169683	1.5529413347892812e-09	8.666550201455463
ENSG00000138036	1.5529413347892812e-09	8.36205114143895
ENSG00000245719	1.5529413347892924e-09	4.585811275572954
ENSG00000131778	1.5679439710886952e-09	8.759049744147184
ENSG00000164556	1.5830880557321711e-09	7.4148556797131056
ENSG00000123130	1.5983748878336485e-09	8.616235389459195
ENSG00000214016	1.6138057781047998e-09	4.3168638255748535
ENSG00000156650	1.6451050345949133e-09	8.813429596793856
ENSG00000257496	1.66097608113381e-09	5.715523748728185
ENSG00000272795	1.676996546687197e-09	3.5015696803048706
ENSG00000185008	1.676996546687197e-09	3.1778049188139317
ENSG00000173401	1.693167801478307e-09	6.302793204723679
ENSG00000159263	1.693167801478307e-09	6.059553906141888
ENSG00000179943	1.693167801478325e-09	8.499804063208904
ENSG00000138085	1.7094912279431297e-09	8.877473854932733
ENSG00000228487	1.7094912279431297e-09	7.06124263540127
ENSG00000204463	1.7094912279431297e-09	8.922189302087205
ENSG00000272841	1.7259682208359695e-09	6.370640033610395
ENSG00000272071	1.7426001873358731e-09	3.340713793598718
ENSG00000234332	1.7426001873358731e-09	4.020666244635004
ENSG00000142937	1.7426001873358915e-09	8.934384424038425
ENSG00000255022	1.7426001873358915e-09	3.7786023563563225
ENSG00000186976	1.7593885471539337e-09	6.7641436661641325
ENSG00000213931	1.7593885471539588e-09	4.952352874137519
ENSG00000258449	1.7934401888988224e-09	5.281141349925791
ENSG00000143674	1.8281347585331243e-09	8.549122482937543
ENSG00000186470	1.8457268268521724e-09	8.905929139485579
ENSG00000176473	1.8457268268521724e-09	7.88582543867327
ENSG00000133135	1.8457268268521854e-09	3.9635962608695663
ENSG00000215218	1.8457268268521854e-09	8.849018570379888
ENSG00000095981	1.8457268268521854e-09	3.9835209707882293
ENSG00000198429	1.8814080166423307e-09	8.229412155735329
ENSG00000226337	1.8995001725675186e-09	4.845022383477737
ENSG00000116984	1.8995001725675323e-09	8.839354164887686
ENSG00000130311	1.9177620813031043e-09	8.730056527670579
ENSG00000121486	1.936195293981865e-09	8.708734932150916
ENSG00000153291	1.95480137550955e-09	7.018741430874111
ENSG00000111726	1.95480137550955e-09	8.53738582133019
ENSG00000157353	1.95480137550955e-09	8.65568642509785
ENSG00000250362	1.95480137550955e-09	6.2571838697326765
ENSG00000044446	1.95480137550955e-09	8.724995094752542
ENSG00000182518	1.973581904683284e-09	8.01541985387528
ENSG00000134508	1.973581904683284e-09	8.497528828495968
ENSG00000196547	1.9925384743112002e-09	8.873408814282326
ENSG00000068912	1.9925384743112143e-09	8.909994180135985
ENSG00000120217	2.0116726913328698e-09	8.573512726839981
ENSG00000089335	2.0116726913328698e-09	8.808368163875823
ENSG00000242299	2.0309861769407306e-09	8.488605333525312
ENSG00000177119	2.0309861769407306e-09	8.746854622195965
ENSG00000108468	2.0309861769407306e-09	8.708197000227155
ENSG00000236078	2.0309861769407306e-09	5.025291799370326
ENSG00000203832	2.0309861769407306e-09	8.128192096670736
ENSG00000157110	2.0309861769407306e-09	7.360939864570173
ENSG00000232075	2.0504805667027534e-09	3.69400866254831
ENSG00000108389	2.0504805667027534e-09	8.880004571391751
ENSG00000222808	2.070157510685893e-09	5.956760664836863
ENSG00000268521	2.070157510685893e-09	5.856417515789148
ENSG00000258940	2.0701575106859e-09	6.276397856300524
ENSG00000147604	2.090018673580586e-09	8.942514505339238
ENSG00000227533	2.090018673580586e-09	4.901127729424764
ENSG00000006704	2.0900186735806083e-09	5.8542543447915
ENSG00000186265	2.110065734826458e-09	8.871874490090939
ENSG00000083814	2.1100657348264803e-09	8.618307645574346
ENSG00000166716	2.1100657348264803e-09	8.825624718745077
ENSG00000169330	2.1303003887388207e-09	8.54792311207213
ENSG00000220472	2.150724344636427e-09	7.195486949165872
ENSG00000066027	2.171339326970213e-09	8.828693367127855
ENSG00000258056	2.1921470754530336e-09	8.032728911892834
ENSG00000005189	2.2131493451906695e-09	7.590464342071723
ENSG00000128408	2.2131493451906695e-09	5.811840737877808
ENSG00000232633	2.2131493451906695e-09	4.928224444141161
ENSG00000022277	2.2131493451906695e-09	8.783439988049624
ENSG00000091527	2.2343479068135967e-09	8.942514505339238
ENSG00000184304	2.2343479068135967e-09	6.1039717037812595
ENSG00000232874	2.2343479068135967e-09	5.018706663483361
ENSG00000128641	2.2557445466102524e-09	8.481065687296557
ENSG00000228714	2.2773410666609745e-09	5.267338019098779
ENSG00000271590	2.277341066660983e-09	4.92092506392398
ENSG00000250659	2.277341066660983e-09	7.191957666345533
ENSG00000008869	2.277341066660983e-09	8.857148651680701
ENSG00000235652	2.277341066660983e-09	7.520711256943338
ENSG00000235084	2.299139284973519e-09	5.138585005829451
ENSG00000249421	2.2991392849735356e-09	2.5363296733711294
ENSG00000261597	2.2991392849735356e-09	8.593837930092013
ENSG00000264769	2.321141035619209e-09	5.80967537766536
ENSG00000116761	2.343348168870527e-09	8.418961710544641
ENSG00000065183	2.343348168870527e-09	8.806833839684433
ENSG00000104331	2.3657625513398894e-09	8.865278732981514
ENSG00000183978	2.3657625513398894e-09	8.596368646551031
ENSG00000255991	2.388386066119215e-09	2.636472525056018
ENSG00000146828	2.3883860661192238e-09	8.799700150651248
ENSG00000181026	2.4112206129210704e-09	8.880004571391751
ENSG00000083123	2.4342681082206606e-09	8.689406121166513
ENSG00000180979	2.4342681082206606e-09	8.543523118095747
ENSG00000272102	2.4575304853991807e-09	5.390313780927677
ENSG00000197779	2.4575304853991807e-09	8.331858554096932
ENSG00000236833	2.481009694888282e-09	5.426743656296809
ENSG00000272369	2.4810096948882995e-09	6.729323899487008
ENSG00000169679	2.5047077043157088e-09	8.662943621148923
ENSG00000256060	2.5047077043157175e-09	7.931102895632671
ENSG00000250462	2.5286264986521434e-09	8.250577698645628
ENSG00000211513	2.5286264986521434e-09	6.970493319060141
ENSG00000145431	2.5286264986521434e-09	6.845433915124524
ENSG00000150477	2.5527680803592873e-09	8.065408180255872
ENSG00000132780	2.5527680803592873e-09	8.871874490090939
ENSG00000197969	2.5527680803592873e-09	8.901864098835173
ENSG00000100991	2.5527680803592873e-09	8.855614327489313
ENSG00000223552	2.5771344695392733e-09	4.684731171709394
ENSG00000087460	2.5771344695392733e-09	8.938449464688832
ENSG00000255568	2.6017277040850107e-09	5.032726298899393
ENSG00000197520	2.6017277040850107e-09	5.96838967380977
ENSG00000145476	2.6017277040850107e-09	8.674680282756276
ENSG00000182575	2.60172770408502e-09	6.205872206505739
ENSG00000128463	2.626549839832038e-09	8.861213692331107
ENSG00000119900	2.626549839832038e-09	8.799700150651248
ENSG00000205549	2.626549839832038e-09	1.9895636109638202
ENSG00000236675	2.626549839832038e-09	7.185590245561617
ENSG00000179632	2.626549839832038e-09	8.794638717733214
ENSG00000184634	2.6516029507115014e-09	8.844953529729482
ENSG00000177084	2.6768891289045592e-09	8.754984703496778
ENSG00000185339	2.6768891289045592e-09	8.723998702484915
ENSG00000140105	2.6768891289045592e-09	8.918124261436798
ENSG00000135486	2.70241048499771e-09	8.930319383388017
ENSG00000225159	2.70241048499771e-09	5.17763561454106
ENSG00000146950	2.70241048499771e-09	2.781055673399058
ENSG00000257526	2.702410484997739e-09	3.4876785901836165
ENSG00000128228	2.728169148139824e-09	8.877473854932733
ENSG00000146677	2.754167266200084e-09	7.898446475376885
ENSG00000143429	2.754167266200084e-09	7.802679426028944
ENSG00000125818	2.754167266200084e-09	8.819028961635654
ENSG00000141564	2.7804070059274834e-09	8.720930054102137
ENSG00000237506	2.7804070059274834e-09	6.140128078848984
ENSG00000173627	2.8068905531115716e-09	2.4756209587811786
ENSG00000245281	2.833620112744507e-09	6.352441528262942
ENSG00000148175	2.833620112744507e-09	8.89373401753436
ENSG00000206120	2.8605979091842934e-09	6.048493704495901
[truncated: 3,737 more rows]
