# Supplementary material for: Machine learning predicts treatment sensitivity in multiple myeloma based on molecular and clinical information coupled with drug response
Source: PLoS One. 2021 Jul 28;16(7):e0254596. doi: 10.1371/journal.pone.0254596 (PMC8318243; doi:10.1371/journal.pone.0254596)
Supplement: S1 File — (ZIP) [file pone.0254596.s004.zip › Supplementary Material 1/17p13/selected_genes_experiment_4.csv]

gene	pvalue	entropy
ENSG00000174282	2.6239986730430313e-09	8.866833516900904
ENSG00000220205	2.9880125464327277e-09	8.884591909400223
ENSG00000141504	1.3469636734981884e-08	8.805444749139262
ENSG00000141258	5.963573570196746e-08	8.79939921163146
ENSG00000074370	3.892175800424537e-07	8.93733024611422
ENSG00000091640	7.66191665564512e-07	8.729896853606125
ENSG00000164611	9.846300416384211e-07	8.608113689270816
ENSG00000072849	1.3779995148383986e-06	8.892705499663915
ENSG00000108509	1.398892481173611e-06	8.727828800850236
ENSG00000184661	1.4855618758404323e-06	7.724599484572049
ENSG00000154839	1.5308165368021502e-06	7.819380141112518
ENSG00000215041	1.6012005768573091e-06	8.724308846502344
ENSG00000109805	1.705002180060736e-06	8.295026539380386
ENSG00000154957	1.8425294601077278e-06	8.365215908415127
ENSG00000185722	1.926673131021755e-06	8.853131919533435
ENSG00000215784	2.2680410370873577e-06	6.472155143414126
ENSG00000205710	2.6751660442634093e-06	7.797702226359506
ENSG00000137804	2.929912727751302e-06	8.666976873872548
ENSG00000188610	2.9731293530566356e-06	6.649388096831804
ENSG00000089685	3.016959341253343e-06	7.241961797138951
ENSG00000167842	3.0703767124058597e-06	8.85466313150537
ENSG00000121152	3.501055933615137e-06	8.012907915496157
ENSG00000051341	3.6571190270812235e-06	8.35324808989608
ENSG00000111206	4.239374837691073e-06	8.303407990518906
ENSG00000168078	4.301033869677861e-06	7.862119484608455
ENSG00000129245	4.37616349574799e-06	8.70555608281505
ENSG00000088325	4.556405486948319e-06	8.547059195416638
ENSG00000171320	4.556405486948319e-06	7.4812400613456544
ENSG00000167711	4.757437425664458e-06	7.020404437595373
ENSG00000170175	4.840214785433211e-06	8.42448422676984
ENSG00000171241	4.981262782870394e-06	8.474951943851455
ENSG00000269928	5.215192147336238e-06	7.9248553606600165
ENSG00000175106	5.275303872170337e-06	8.41078262940237
ENSG00000203760	5.3513803477461845e-06	7.782148040459934
ENSG00000137310	5.3513803477461845e-06	8.71466404426672
ENSG00000161920	6.102556845270437e-06	8.117319357890656
ENSG00000205531	6.119961707957202e-06	8.89117428769198
ENSG00000108474	6.478239541525896e-06	8.618295332290398
ENSG00000146670	6.552273309105915e-06	8.439717036109247
ENSG00000165304	6.954475078688774e-06	8.143059633622688
ENSG00000263345	7.276718368553175e-06	6.918422228897991
ENSG00000145386	7.919967223158806e-06	8.074296683257803
ENSG00000167325	8.378750246494289e-06	8.721783263342433
ENSG00000100526	9.94092869663627e-06	7.946115244312749
ENSG00000137807	1.0959609678652085e-05	8.305560919501909
ENSG00000175063	1.262488208312227e-05	7.874342266655032
ENSG00000108961	1.3159124020986142e-05	5.616702205003279
ENSG00000179750	1.3378828962520973e-05	8.17305927136306
ENSG00000178971	1.3752834230224766e-05	8.84808075321361
ENSG00000115163	1.3752834230224815e-05	7.339494632757476
ENSG00000213859	1.4293304820135387e-05	8.39753856243892
ENSG00000072778	1.4732172411142882e-05	8.93733024611422
ENSG00000165480	1.5142317698680162e-05	7.511415017387428
ENSG00000157456	1.5142317698680162e-05	8.221409423724987
ENSG00000169607	1.535146875507246e-05	7.950949827374484
ENSG00000129173	1.535146875507246e-05	7.735704638934092
ENSG00000141252	1.5351468755072514e-05	8.785160773480033
ENSG00000171848	1.5995648991479544e-05	8.831316731902271
ENSG00000074755	1.671127279258696e-05	8.868364728872839
ENSG00000134802	1.694112089050939e-05	6.051539434268327
ENSG00000148773	1.9150478004373853e-05	8.788223197423902
ENSG00000075218	1.9202575597341898e-05	7.935914019064393
