# Supplementary material for: Machine learning predicts treatment sensitivity in multiple myeloma based on molecular and clinical information coupled with drug response
Source: PLoS One. 2021 Jul 28;16(7):e0254596. doi: 10.1371/journal.pone.0254596 (PMC8318243; doi:10.1371/journal.pone.0254596)
Supplement: S1 File — (ZIP) [file pone.0254596.s004.zip › Supplementary Material 1/17p13/selected_genes_experiment_2.csv]

gene	pvalue	entropy
ENSG00000174282	8.427454991681633e-10	8.874947107164598
ENSG00000141504	1.052224215070882e-08	8.82067755847867
ENSG00000164611	1.98204617768325e-08	8.605588106110904
ENSG00000220205	4.865331285682184e-08	8.868364728872839
ENSG00000205531	6.394667050549558e-08	8.88306069742829
ENSG00000167325	1.3965989613080477e-07	8.71114408991883
ENSG00000129173	1.8737433357194307e-07	7.754378092241453
ENSG00000137804	2.5152636673971374e-07	8.652280905317097
ENSG00000166803	2.604918594955578e-07	8.011593621628505
ENSG00000154839	4.067059801281089e-07	7.773681713094302
ENSG00000076043	5.173437693757284e-07	8.815626392158844
ENSG00000109805	5.420513142000263e-07	8.291577444878012
ENSG00000146670	6.251440250231209e-07	8.461866497647874
ENSG00000051341	6.964845625484965e-07	8.397538562438918
ENSG00000165304	1.011981647858397e-06	8.136529651981974
ENSG00000171320	1.0592055830064684e-06	7.442359058071757
ENSG00000141258	1.1289078848936836e-06	8.79381120452768
ENSG00000108509	1.1461449604307224e-06	8.718183998614608
ENSG00000203760	1.1813844008483977e-06	7.751427458253591
ENSG00000100526	1.2934899534329351e-06	7.957414515016864
ENSG00000091640	1.313145636274399e-06	8.743598450973597
ENSG00000121152	1.3988924811736036e-06	8.030868874871965
ENSG00000072849	1.398892481173611e-06	8.892705499663915
ENSG00000188610	1.4415990113557244e-06	6.623372987351483
ENSG00000088325	1.8370476620912634e-06	8.528763962133363
ENSG00000215784	1.8925804327874434e-06	6.462779653117743
ENSG00000171848	1.920950195571314e-06	8.81508955137489
ENSG00000072778	2.5596941805920797e-06	8.93733024611422
ENSG00000163918	2.7549169669659975e-06	8.606661787678817
ENSG00000171241	2.929912727751302e-06	8.483065534115148
ENSG00000111206	2.9731293530566356e-06	8.283006324210298
ENSG00000167670	3.0614110295008456e-06	8.540142543217414
ENSG00000188312	3.1064928628303574e-06	7.9124639451935135
ENSG00000157456	3.161434906442296e-06	8.233782375997015
ENSG00000165480	3.764856740632103e-06	7.499611720321623
ENSG00000152253	3.7757969238219844e-06	7.310666333511338
ENSG00000167842	3.7757969238219844e-06	8.84808075321361
ENSG00000136108	3.886894302694672e-06	8.66598250268457
ENSG00000174371	4.301033869677861e-06	8.011376703524222
ENSG00000203817	4.426949312461856e-06	4.753816748994192
ENSG00000168078	5.126257318548927e-06	7.84175619856929
ENSG00000089685	5.126257318548927e-06	7.221428088953175
ENSG00000170296	5.200267396895154e-06	8.268433612151405
ENSG00000122952	5.764282821888645e-06	8.543002400284792
ENSG00000148773	6.102556845270459e-06	8.74612403413351
ENSG00000051180	6.102556845270459e-06	7.674576400547157
ENSG00000215221	6.740929732219735e-06	4.842965240476693
ENSG00000263345	7.174508052963101e-06	6.910291636015449
ENSG00000184661	7.464230105557881e-06	7.679602083944835
ENSG00000162654	7.678015988412368e-06	8.537414393181013
ENSG00000100162	7.787100993912552e-06	7.781088375273619
ENSG00000189057	7.809095791180012e-06	8.164030620291324
ENSG00000169607	8.146259675000123e-06	7.971168509035376
ENSG00000170175	8.261720174065988e-06	8.394018608091029
ENSG00000134802	8.497370243788968e-06	6.067258265651716
ENSG00000077713	8.641841965832459e-06	8.365084201384152
ENSG00000090889	9.115049057279116e-06	7.945710110559767
ENSG00000018610	9.373990846937275e-06	8.568540109140335
ENSG00000111665	9.373990846937275e-06	8.198473723722048
ENSG00000172638	1.0052582131702846e-05	7.968642925875464
ENSG00000145386	1.0222320094119274e-05	8.061334493550776
ENSG00000073111	1.0365864637914497e-05	8.695374439795467
ENSG00000175106	1.0658773790885508e-05	8.405986426610076
ENSG00000146013	1.0658773790885566e-05	2.3743814896052795
ENSG00000137310	1.080818824314974e-05	8.691317644663624
ENSG00000108474	1.1299928441513984e-05	8.598803160942657
ENSG00000220785	1.1457946347204345e-05	8.377641257338196
ENSG00000068366	1.1457946347204345e-05	8.846549541241677
ENSG00000268088	1.1618081208516579e-05	5.057835827164809
ENSG00000108551	1.1944810168987642e-05	8.573133745056134
ENSG00000184983	1.2111459271519176e-05	8.718720839398564
ENSG00000108963	1.2280335343795844e-05	8.75676320755711
ENSG00000223812	1.262488208312227e-05	3.3742859048513774
ENSG00000162063	1.301457902880829e-05	7.823285646984615
ENSG00000198901	1.3195499879764189e-05	8.679684100052041
ENSG00000101057	1.4136843319455362e-05	8.695911280579425
ENSG00000182541	1.4935896899109984e-05	8.677413480419661
ENSG00000175063	1.4935896899109984e-05	7.8654567891548215
ENSG00000147684	1.6665662782360337e-05	8.786691985451967
ENSG00000265415	1.67112727925869e-05	6.09773549499771
ENSG00000144136	1.769714466584517e-05	8.808507173083129
ENSG00000205710	1.9150478004373853e-05	7.78376412865898
ENSG00000227502	1.9202575597341898e-05	6.938520390044562
ENSG00000138160	1.9202575597341898e-05	8.553844140584886
ENSG00000040531	1.951802007064769e-05	8.6629200787407
ENSG00000176340	1.9677595379544597e-05	8.713132832294786
