# Supplementary material for: Machine learning predicts treatment sensitivity in multiple myeloma based on molecular and clinical information coupled with drug response
Source: PLoS One. 2021 Jul 28;16(7):e0254596. doi: 10.1371/journal.pone.0254596 (PMC8318243; doi:10.1371/journal.pone.0254596)
Supplement: S1 File — (ZIP) [file pone.0254596.s004.zip › Supplementary Material 1/17p13/selected_genes_experiment_3.csv]

gene	pvalue	entropy
ENSG00000141504	2.476457541690384e-09	8.824734353610515
ENSG00000174282	4.141857307807002e-09	8.866833516900904
ENSG00000220205	4.865331285682184e-08	8.872421524004686
ENSG00000108509	5.030818307493025e-08	8.734411179141992
ENSG00000072778	1.2025805154028464e-07	8.93733024611422
ENSG00000091640	1.351996209777404e-07	8.740536027029728
ENSG00000137804	1.7012119479754683e-07	8.64615605742936
ENSG00000164611	2.6466866963991003e-07	8.60306252295099
ENSG00000154839	4.921901307725186e-07	7.787161161356506
ENSG00000074370	5.696628884752083e-07	8.933273450982373
ENSG00000100526	6.348848655395073e-07	7.9506295698486165
ENSG00000129245	6.986342867456953e-07	8.71466404426672
ENSG00000175106	7.521940685541013e-07	8.434383992532998
ENSG00000129173	8.79497595589345e-07	7.725739914018792
ENSG00000072849	9.667936835391317e-07	8.880535114268378
ENSG00000188610	9.816354098158889e-07	6.643253092019415
ENSG00000165480	1.2550267640178838e-06	7.499233500297534
ENSG00000166803	1.3779995148383986e-06	8.00250524240561
ENSG00000109805	1.3779995148383986e-06	8.304082104181013
ENSG00000051341	1.463421207530489e-06	8.395347253186472
ENSG00000171320	1.8370476620912634e-06	7.449629901253415
ENSG00000171848	1.920950195571314e-06	8.805444749139262
ENSG00000165304	2.1062097457130014e-06	8.162014964186476
ENSG00000146670	2.301814723511381e-06	8.43877506157231
ENSG00000167325	2.413177788076921e-06	8.735484860709903
ENSG00000121152	2.929912727751302e-06	8.021813310071336
ENSG00000203760	3.152213395462522e-06	7.78056443183696
ENSG00000215784	3.245605329476081e-06	6.470323847941444
ENSG00000108474	3.3514118054186686e-06	8.597808789754678
ENSG00000215041	3.3907037583489283e-06	8.695911280579425
ENSG00000088325	3.4504740486743565e-06	8.54606482422866
ENSG00000089685	3.60436873778371e-06	7.23118213130376
ENSG00000167842	3.7214001919640357e-06	8.858719926637214
ENSG00000171241	4.1785663780565165e-06	8.455204808976182
ENSG00000141258	4.910251956587254e-06	8.777584024000298
ENSG00000170175	4.910251956587254e-06	8.415296954938237
ENSG00000077713	4.995582922479623e-06	8.433926462128975
ENSG00000227502	5.764282821888645e-06	6.9856751985245715
ENSG00000040531	5.863825966451628e-06	8.666976873872548
ENSG00000166579	6.3686933563786506e-06	8.809501544271107
ENSG00000269928	6.386826659862098e-06	7.927380943819928
ENSG00000126259	7.053674634807667e-06	3.3555198517448015
ENSG00000205710	7.787100993912579e-06	7.794323991702649
ENSG00000205531	8.764032670642533e-06	8.887117492560137
ENSG00000188312	8.862977064948347e-06	7.967642988840309
ENSG00000165244	8.988165317064342e-06	8.531034581765743
ENSG00000157456	9.01340572926881e-06	8.24491155940071
ENSG00000272763	1.0222320094119274e-05	3.208739533844505
ENSG00000108963	1.0365864637914553e-05	8.739004815057795
ENSG00000111206	1.2111459271519176e-05	8.290583073690033
ENSG00000174371	1.2280335343795909e-05	7.97818293480901
ENSG00000141252	1.262488208312227e-05	8.771996016896516
ENSG00000152253	1.2836036260107542e-05	7.3270352337297515
ENSG00000145386	1.3195499879764189e-05	8.106082496497637
ENSG00000167711	1.352724664642282e-05	7.000318916845949
ENSG00000108523	1.352724664642282e-05	8.872421524004686
ENSG00000220785	1.35645967875388e-05	8.395602216714005
ENSG00000169607	1.3752834230224815e-05	7.976317448929611
ENSG00000178971	1.4372156209526058e-05	8.846549541241677
ENSG00000161920	1.4531110688292293e-05	8.088050677276312
ENSG00000170296	1.4732172411142882e-05	8.247947069615686
ENSG00000137310	1.5778099439423008e-05	8.702493658871182
ENSG00000115163	1.6260500165604026e-05	7.35306418824778
ENSG00000163918	1.717399321345613e-05	8.621357756234266
ENSG00000111665	1.7409927588175922e-05	8.17114983936704
ENSG00000175063	1.7648962287381954e-05	7.8522071563441935
ENSG00000198920	1.7939950909574517e-05	8.571602533084203
ENSG00000154957	1.818594327175222e-05	8.419433060450016
ENSG00000108961	1.838505785166811e-05	5.615297158633574
ENSG00000184661	1.838505785166818e-05	7.6673523881693635
ENSG00000256128	1.8687645750077006e-05	7.768903973496484
ENSG00000005893	1.889201203417659e-05	8.896762294795762
ENSG00000122952	1.9202575597341898e-05	8.555172785680329
