# Supplementary material for: Machine learning predicts treatment sensitivity in multiple myeloma based on molecular and clinical information coupled with drug response
Source: PLoS One. 2021 Jul 28;16(7):e0254596. doi: 10.1371/journal.pone.0254596 (PMC8318243; doi:10.1371/journal.pone.0254596)
Supplement: S1 File — (ZIP) [file pone.0254596.s004.zip › Supplementary Material 1/17p13/selected_genes_experiment_1.csv]

gene	pvalue	entropy
ENSG00000141504	9.246346761317506e-10	8.829785519930336
ENSG00000174282	6.278241930399711e-09	8.880535114268378
ENSG00000220205	5.865169618518686e-08	8.872421524004686
ENSG00000091640	8.610550797834586e-08	8.733953648737971
ENSG00000108509	1.1266271326133068e-07	8.734411179141992
ENSG00000164611	1.283490442906214e-07	8.607119318082837
ENSG00000072778	1.4661893786886716e-07	8.93733024611422
ENSG00000072849	4.481778031486855e-07	8.884591909400223
ENSG00000188312	8.661503367107259e-07	7.940729804085458
ENSG00000170175	1.1289078848936836e-06	8.422416174013952
ENSG00000167842	2.144002826833024e-06	8.846549541241677
ENSG00000154957	2.241366348777158e-06	8.430124630524661
ENSG00000215041	2.7549169669659826e-06	8.716195256238654
ENSG00000100526	2.8038612484098e-06	7.998924440872261
ENSG00000205531	2.981846016418389e-06	8.88306069742829
ENSG00000018610	3.198581292140132e-06	8.571602533084203
ENSG00000227502	3.3514118054186686e-06	6.978352239988724
ENSG00000137310	3.710611695255308e-06	8.715658415454698
ENSG00000108474	4.001132774625778e-06	8.61171295399864
ENSG00000141258	4.059456371803246e-06	8.811569597026997
ENSG00000101057	4.981262782870394e-06	8.727371270446213
ENSG00000108551	5.9311033595658306e-06	8.590892137555453
ENSG00000141252	6.0162433793136385e-06	8.770464804924583
ENSG00000233954	6.570908326114964e-06	6.534256662057476
ENSG00000109805	6.954475078688774e-06	8.332479670103936
ENSG00000167325	7.053674634807667e-06	8.732422436766036
ENSG00000161920	7.359491728696913e-06	8.088050677276312
ENSG00000137804	8.378750246494289e-06	8.695374439795469
ENSG00000205710	9.373990846937242e-06	7.797975653081514
ENSG00000168393	9.666974462791978e-06	8.5315714225497
ENSG00000129245	1.0540670194449908e-05	8.728365641634191
ENSG00000268088	1.1618081208516579e-05	5.040003349147785
ENSG00000146670	1.1618081208516579e-05	8.473297475382966
ENSG00000213859	1.2451466722053649e-05	8.384171238978913
ENSG00000198920	1.2659841781038007e-05	8.606582477298883
ENSG00000108561	1.394357253500797e-05	8.842492746109832
ENSG00000188610	1.4332678578430105e-05	6.640623412866315
ENSG00000163918	1.4531110688292293e-05	8.599542568603102
ENSG00000160563	1.4935896899109984e-05	8.3412009609971
ENSG00000170296	1.4935896899110038e-05	8.229933713588837
ENSG00000166579	1.5142317698680162e-05	8.816620763346823
ENSG00000110063	1.535146875507246e-05	8.706550454003029
ENSG00000223878	1.5606102352900175e-05	6.154241980114475
ENSG00000166803	1.6260500165604026e-05	8.022769635836065
ENSG00000172638	1.6439394443912265e-05	7.9606795058372235
ENSG00000141384	1.694112089050939e-05	8.80291916597935
ENSG00000171848	1.889201203417659e-05	8.81508955137489
ENSG00000132522	1.9202575597342003e-05	7.06072587592072
ENSG00000171241	1.9731063944405175e-05	8.448622430684425
