# Supplementary material for: Machine learning predicts treatment sensitivity in multiple myeloma based on molecular and clinical information coupled with drug response
Source: PLoS One. 2021 Jul 28;16(7):e0254596. doi: 10.1371/journal.pone.0254596 (PMC8318243; doi:10.1371/journal.pone.0254596)
Supplement: S1 File — (ZIP) [file pone.0254596.s004.zip › Supplementary Material 1/5q31/selected_genes_experiment_5.csv]

gene	pvalue	entropy
ENSG00000204628	2.2514982253629725e-39	8.941387041246065
ENSG00000178982	3.4645675363038457e-39	8.900819089927607
ENSG00000255815	3.4645675363038457e-39	5.617958407685568
ENSG00000125827	1.9224286650876617e-38	8.85466313150537
ENSG00000113272	2.2158552523712846e-38	8.709612877946897
ENSG00000188004	8.549255155487565e-37	6.063717127209093
ENSG00000170677	1.4892998357168699e-36	7.07963108960407
ENSG00000225579	3.91649674527466e-36	7.2146970727927275
ENSG00000164587	1.0241386981210193e-35	8.945443836377912
ENSG00000145592	1.3464260364310805e-35	8.945443836377912
ENSG00000180447	4.5857417412318016e-35	7.449924559209046
ENSG00000104611	3.0286787892569322e-34	6.7797268278712615
ENSG00000148303	5.911191513141956e-34	8.945443836377912
ENSG00000117461	1.3137964808951303e-33	8.662383237956744
ENSG00000146066	1.3137964808951864e-33	8.822208770450603
ENSG00000272668	1.955592455141796e-33	6.00574505199795
ENSG00000099624	5.620067863852929e-33	8.866833516900904
ENSG00000155886	6.409498293401202e-33	5.216211789742927
ENSG00000174444	7.308974022667637e-33	8.945443836377912
ENSG00000119280	7.308974022667637e-33	8.144001608159627
ENSG00000115268	1.406911935612783e-32	8.941387041246065
ENSG00000243284	1.603240703065058e-32	5.12889804213812
ENSG00000164346	3.502173411750434e-32	8.896762294795762
ENSG00000063177	5.168099083963333e-32	8.933273450982373
ENSG00000105372	5.882496865714566e-32	8.945443836377912
ENSG00000111752	5.882496865714566e-32	7.885988708613911
ENSG00000197183	1.65046110025114e-31	8.543662497565304
ENSG00000164181	2.4254653923613237e-31	8.750180829265354
ENSG00000248991	3.5606888354345875e-31	6.849976254025079
ENSG00000229638	5.2218226115446305e-31	8.543204967161282
ENSG00000152422	7.649963398908427e-31	8.721246422558476
ENSG00000131773	9.86204653712094e-31	6.700646935038646
ENSG00000159556	1.6367460302478737e-30	8.103448342915152
ENSG00000165801	2.3903747490166397e-30	8.739999186245774
ENSG00000002586	3.487384554579093e-30	8.215676812242934
ENSG00000168264	6.529616861220885e-30	8.899287877955674
ENSG00000140474	1.0762081794462562e-29	8.921103065586836
ENSG00000181163	4.2124729827186323e-29	8.945443836377912
ENSG00000228031	4.2124729827186323e-29	5.709752953608396
ENSG00000178741	5.390620795275344e-29	8.900819089927607
ENSG00000156427	6.89509189921184e-29	5.780434379556166
ENSG00000247746	6.89509189921184e-29	7.340762095821267
ENSG00000241741	8.815378381768278e-29	6.738846458643519
ENSG00000131188	1.2732585459501352e-28	8.382640027006978
ENSG00000164258	1.837136359215358e-28	8.734948019925948
ENSG00000176399	2.990472379918034e-28	6.639811855762417
ENSG00000251405	2.9904723799181617e-28	7.075138958138402
ENSG00000129757	3.8127508912122797e-28	7.931184229304737
ENSG00000127184	6.984066562404389e-28	8.908932680191299
ENSG00000179520	7.880106273578663e-28	5.070772276116678
ENSG00000105373	1.0028343493426037e-27	8.929216655850528
ENSG00000122787	1.2756336011948427e-27	7.582927800516628
ENSG00000142541	1.438464616502928e-27	8.945443836377912
ENSG00000117308	1.8285016934717495e-27	8.327376107133071
ENSG00000105193	1.8285016934717495e-27	8.945443836377912
ENSG00000219665	2.061191377842996e-27	8.292853693322414
ENSG00000173218	2.6182670152047147e-27	7.147008400052138
ENSG00000224032	2.6182670152047517e-27	8.788223197423902
ENSG00000137818	4.751998857693539e-27	8.945443836377912
ENSG00000165102	4.751998857693539e-27	8.724308846502344
ENSG00000226926	6.785668379875296e-27	4.430911350529371
ENSG00000186468	7.639493122583316e-27	8.908932680191299
ENSG00000081913	8.599760621892023e-27	7.622617275874668
ENSG00000230207	1.2258892928289915e-26	7.227213097086268
ENSG00000198353	1.3793443266763567e-26	5.182398040734029
ENSG00000242071	1.9635250685179355e-26	8.300712320058574
ENSG00000227097	1.9635250685179355e-26	8.858719926637214
ENSG00000136942	1.9635250685179355e-26	8.93733024611422
ENSG00000130255	2.2082971611257375e-26	8.93733024611422
ENSG00000167658	2.792218233983052e-26	8.945443836377912
ENSG00000114391	3.1392083414341434e-26	8.93733024611422
ENSG00000249353	3.5289119812577916e-26	7.771123650358318
ENSG00000137154	3.9665361662963505e-26	8.945443836377912
ENSG00000070081	5.628888282689047e-26	8.929216655850528
ENSG00000272899	5.628888282689047e-26	7.865305165048878
ENSG00000185905	6.324014313088879e-26	8.908932680191299
ENSG00000259514	7.104163774791394e-26	6.712941448546224
ENSG00000230516	1.0064049421987609e-25	3.1915043368298486
ENSG00000213523	1.4242351762883894e-25	8.758294419529046
ENSG00000182054	2.013445164210144e-25	8.908932680191299
ENSG00000223891	2.2592223908238842e-25	8.450690483440315
ENSG00000253982	2.843459556768385e-25	7.641362714756976
ENSG00000172365	4.011469144711215e-25	3.59295724727762
ENSG00000114631	4.498027099141792e-25	7.992285553962777
ENSG00000165169	7.102243705092507e-25	8.726834429662258
ENSG00000271133	8.918293402379944e-25	7.644870411681079
ENSG00000233927	8.918293402380071e-25	8.933273450982373
ENSG00000260521	1.4042776872954193e-24	6.05356442234262
ENSG00000181524	1.760913605840064e-24	8.27083593881476
ENSG00000103253	1.760913605840089e-24	8.469108973220145
ENSG00000071205	1.971539281341523e-24	7.127143764811579
ENSG00000232346	4.333856141734763e-24	7.3682686299777975
ENSG00000255086	4.333856141734763e-24	3.490729312391657
ENSG00000105640	6.063510036594501e-24	8.941387041246065
ENSG00000249184	6.780167900612618e-24	6.538070813367469
ENSG00000196562	6.780167900612764e-24	8.892705499663915
ENSG00000115649	7.580654478239697e-24	8.83996716294992
ENSG00000114423	1.0587779714824539e-23	8.56142089006462
ENSG00000225573	1.0587779714824765e-23	7.184262736179422
ENSG00000160691	1.0587779714824915e-23	8.917046270454989
ENSG00000188846	1.4772440276704179e-23	8.941387041246065
ENSG00000105202	2.5676112287666918e-23	8.896762294795762
ENSG00000175197	2.5676112287666918e-23	8.67157050978835
ENSG00000205664	2.5676112287667283e-23	7.968839926904778
ENSG00000105855	2.866780145566771e-23	7.673757987584092
ENSG00000105173	3.20043797878248e-23	8.707087294786984
ENSG00000140451	3.20043797878248e-23	8.767939221764673
ENSG00000075073	3.20043797878248e-23	6.992941601588483
ENSG00000168159	3.20043797878248e-23	8.88864870453207
ENSG00000179085	3.572517365588115e-23	8.718720839398566
ENSG00000218175	3.9873943329706194e-23	8.438106513757377
ENSG00000162004	4.4499377095855705e-23	8.386036724858313
ENSG00000229766	4.9655639783167246e-23	6.0821095144009325
ENSG00000008513	4.965563978316795e-23	8.744592822161575
ENSG00000166441	6.180841391973873e-23	8.941387041246065
ENSG00000171530	6.180841391973873e-23	8.819683187290691
ENSG00000157625	6.180841391973873e-23	8.732422436766036
ENSG00000162929	6.894645901478872e-23	7.931334399530186
ENSG00000131386	8.576111480931282e-23	6.242800339166041
ENSG00000182742	9.563227822743799e-23	7.105917253793048
ENSG00000171425	9.563227822743799e-23	8.705019242031094
ENSG00000259331	9.563227822744002e-23	2.0458872219831123
ENSG00000105426	1.1887277127025086e-22	7.300059208553684
ENSG00000104852	1.325092478251461e-22	8.93733024611422
ENSG00000197016	1.3250924782514893e-22	6.848170249767727
ENSG00000270036	1.3250924782514893e-22	4.336821574382582
ENSG00000160293	1.8341591919683519e-22	8.185590844394959
ENSG00000121797	2.0436214415775017e-22	8.30601844990593
ENSG00000261418	2.2767417959247365e-22	8.514270560454404
ENSG00000158458	2.2767417959247365e-22	8.423744819109395
ENSG00000177628	2.2767417959247365e-22	8.852137548345457
ENSG00000184083	2.5361621433293803e-22	8.318575505859974
ENSG00000221983	2.5361621433294165e-22	8.93733024611422
ENSG00000236552	2.8248159495498355e-22	8.74612403413351
ENSG00000171759	2.8248159495498355e-22	6.7512723308420055
ENSG00000213885	3.5032098701786633e-22	6.340214472237768
ENSG00000267401	3.5032098701786633e-22	4.875451786532868
ENSG00000108107	3.5032098701787875e-22	8.93733024611422
ENSG00000169567	3.5032098701787875e-22	8.923628648746746
ENSG00000164615	3.9005784216394144e-22	8.830322360714293
ENSG00000188959	3.9005784216394977e-22	5.372482788666786
ENSG00000137876	3.9005784216394977e-22	8.904875885059452
ENSG00000244165	4.342519503153815e-22	8.232204333221217
ENSG00000144591	4.833975523624521e-22	8.879003902296445
ENSG00000233762	4.833975523624521e-22	7.93866175132957
ENSG00000152582	4.83397552362459e-22	8.778578395188276
ENSG00000214711	5.380430453924577e-22	6.298056940930094
ENSG00000141441	5.380430453924577e-22	8.216023983497697
ENSG00000047365	5.987968444004844e-22	8.628397664930045
ENSG00000149273	5.987968444004844e-22	8.945443836377912
ENSG00000160062	6.663338704448991e-22	7.7020613890080325
ENSG00000257698	7.414027313202079e-22	8.173190978394036
ENSG00000130159	7.414027313202237e-22	8.759825631500979
ENSG00000123144	8.248336676949165e-22	8.876478319136533
ENSG00000233016	8.248336676949165e-22	8.757757578745089
ENSG00000204387	8.248336676949282e-22	8.900819089927607
ENSG00000118705	9.175473452406133e-22	8.941387041246065
ENSG00000245008	1.0205645816352485e-21	6.538572478317338
ENSG00000215086	1.0205645816352846e-21	4.715096831808917
ENSG00000261739	1.1350171065334514e-21	8.700425606115292
ENSG00000139644	1.1350171065334514e-21	8.933273450982373
ENSG00000038002	1.1350171065334514e-21	8.88306069742829
ENSG00000248757	1.262159462748343e-21	3.6777187990398956
ENSG00000164620	1.262159462748361e-21	8.500111432682912
ENSG00000173153	1.560226269527812e-21	8.818151975318758
ENSG00000143195	1.7343994352872577e-21	6.096562728281014
ENSG00000143624	1.7343994352872577e-21	8.892705499663915
ENSG00000154358	1.927793744729133e-21	8.772990388084494
ENSG00000230629	2.1425053532401547e-21	7.672817138776586
ENSG00000136383	2.142505353240185e-21	7.857912519251158
ENSG00000162244	2.380856226789764e-21	8.93733024611422
ENSG00000230131	2.380856226789764e-21	6.114643792971122
ENSG00000166411	2.3808562267898147e-21	8.79939921163146
ENSG00000185950	2.6454181611519172e-21	7.670800801306597
ENSG00000163673	2.9390393226910564e-21	4.289132671184535
ENSG00000213442	2.9390393226910564e-21	8.522384150718098
ENSG00000144713	3.2648735718458246e-21	8.945443836377912
ENSG00000260625	3.2648735718458713e-21	6.269245998424895
ENSG00000248544	3.2648735718458713e-21	6.301415976205041
ENSG00000111859	3.2648735718458713e-21	8.88864870453207
ENSG00000120280	3.2648735718458713e-21	8.688052653843263
ENSG00000214612	3.626412857108022e-21	5.9625262982817135
ENSG00000173221	4.4724831969513514e-21	8.933273450982373
ENSG00000234771	4.4724831969513514e-21	8.719257680182523
ENSG00000254343	4.966029693653822e-21	8.298291530200743
ENSG00000198794	4.9660296936539284e-21	8.933273450982373
ENSG00000214870	4.9660296936539284e-21	7.12990900588569
ENSG00000130340	4.9660296936539284e-21	8.52935319956836
ENSG00000232533	5.513403938273304e-21	6.857196480445836
ENSG00000170889	5.513403938273382e-21	8.941387041246065
ENSG00000164334	6.120405798270757e-21	3.9800620883385283
ENSG00000254615	6.120405798270757e-21	8.601531310979057
ENSG00000165689	6.793452284593163e-21	8.830322360714293
ENSG00000240298	7.539642373157659e-21	5.623706569526646
ENSG00000166816	7.539642373157659e-21	8.316402659802002
ENSG00000218426	8.366828543862433e-21	8.361484936656327
ENSG00000169184	8.366828543862433e-21	8.04589911733488
ENSG00000100316	9.283695723607883e-21	8.945443836377912
ENSG00000145741	9.283695723607883e-21	8.921103065586836
ENSG00000072195	9.283695723607883e-21	6.592895046492483
ENSG00000243276	1.0299848388959879e-20	7.079542882956884
ENSG00000140367	1.1425906660081089e-20	8.868364728872839
ENSG00000149972	1.267361230109386e-20	8.842492746109832
ENSG00000179820	1.267361230109413e-20	8.57818491137596
ENSG00000223949	1.267361230109413e-20	4.756214333407797
ENSG00000180573	1.267361230109431e-20	8.88864870453207
ENSG00000147003	1.4055945633823474e-20	5.468422179270459
ENSG00000109685	1.4055945633823772e-20	8.880535114268378
ENSG00000102871	1.4055945633823772e-20	8.806975961111196
ENSG00000269696	1.558725447273616e-20	4.284983021874413
ENSG00000204262	1.5587254472736383e-20	7.865554562729232
ENSG00000138172	1.5587254472736383e-20	7.980180462565579
ENSG00000139239	1.7283396299695373e-20	8.172804307835529
ENSG00000131725	1.7283396299695373e-20	8.633528141629803
ENSG00000260591	1.9161895018879674e-20	6.945393157952957
ENSG00000188419	2.124211376590881e-20	8.66598250268457
ENSG00000152402	2.1242113765909262e-20	7.677094957284265
ENSG00000260401	2.60955224055782e-20	7.298698849838484
ENSG00000102271	2.6095522405579126e-20	4.2357001604393085
ENSG00000172568	2.6095522405579126e-20	6.430075630073633
ENSG00000130810	2.8918448329489433e-20	7.64580061460015
ENSG00000177283	3.204305262888654e-20	5.368321204284179
ENSG00000147100	3.204305262888654e-20	5.307366274043842
ENSG00000169857	3.550117157491873e-20	8.750180829265354
ENSG00000116852	3.550117157491949e-20	8.815626392158844
ENSG00000151208	3.932795764608002e-20	8.554838511772864
ENSG00000197647	3.932795764608002e-20	7.997637060733502
ENSG00000174132	3.932795764608002e-20	8.876478319136533
ENSG00000246334	3.932795764608002e-20	7.788678022100651
ENSG00000120519	3.932795764608002e-20	8.62873193883751
ENSG00000164741	4.356222032463546e-20	8.09706511415251
ENSG00000163040	4.356222032463546e-20	5.711325344308027
ENSG00000246090	4.82468014278553e-20	8.066974897305597
ENSG00000120306	4.82468014278553e-20	8.670039297816416
ENSG00000143578	5.342898842293981e-20	8.533560164925657
ENSG00000152409	6.550033465983978e-20	8.912989475323146
ENSG00000243926	6.550033465984072e-20	5.63906914898608
ENSG00000113328	7.25106270951846e-20	8.864307933740994
ENSG00000239268	8.026195036372543e-20	4.523730778745545
ENSG00000242021	8.026195036372714e-20	5.423403143038272
ENSG00000076662	9.830498053564664e-20	8.941387041246065
ENSG00000013016	1.087760505571071e-19	8.676084835324216
ENSG00000128165	1.087760505571071e-19	8.804450377951285
ENSG00000188818	1.2034857627385613e-19	8.33089606148096
ENSG00000239815	1.203485762738587e-19	6.187999889141575
ENSG00000136643	1.331369284047167e-19	8.744592822161575
ENSG00000141736	1.331369284047186e-19	7.926236402406501
ENSG00000251249	1.472671950532111e-19	4.614772255337012
ENSG00000221413	1.472671950532111e-19	2.1293410596984614
ENSG00000169239	1.472671950532111e-19	8.244832249020776
ENSG00000175886	1.472671950532132e-19	6.5547111765114074
ENSG00000120093	1.472671950532132e-19	7.258220943922328
ENSG00000234719	1.628783655487965e-19	7.799788742309872
ENSG00000144671	1.6287836554879881e-19	4.618876857516532
ENSG00000130811	1.801236321741228e-19	8.896762294795762
ENSG00000120784	1.9917182134145163e-19	6.40100605822008
ENSG00000236796	2.2020896689781867e-19	5.3749917753681205
ENSG00000052126	2.434400394608695e-19	7.248727941747957
ENSG00000130312	2.434400394608695e-19	8.82067755847867
ENSG00000156384	2.690908470259623e-19	8.246750131551217
ENSG00000214717	2.690908470259661e-19	8.638579307949625
ENSG00000143603	2.974101235500059e-19	8.899287877955674
ENSG00000155792	2.974101235500101e-19	8.864307933740994
ENSG00000140750	3.2867182382142007e-19	8.519858567558185
ENSG00000088298	3.6317764468049923e-19	8.872421524004686
ENSG00000236772	3.6317764468049923e-19	4.4373130359738
ENSG00000179456	3.63177644680507e-19	8.551318557424972
ENSG00000111445	4.432840355378093e-19	8.47875377545577
ENSG00000260144	4.432840355378187e-19	6.02929476434166
ENSG00000134339	4.432840355378187e-19	4.388979924031982
ENSG00000176371	4.896530239693824e-19	8.446554377928535
ENSG00000198521	4.8965302396938945e-19	6.940324208569136
ENSG00000187824	5.408099791282105e-19	8.374649693239844
ENSG00000256733	5.972427109749006e-19	4.51007420383224
ENSG00000271344	5.972427109749006e-19	7.040785961935776
ENSG00000231193	6.594880420292542e-19	4.854570934485931
ENSG00000170899	6.594880420292683e-19	8.386239291734803
ENSG00000140563	7.281366611845813e-19	8.887117492560137
ENSG00000260027	8.038384510197214e-19	7.059445252444573
ENSG00000157680	8.038384510197499e-19	8.411037592929901
ENSG00000105894	8.038384510197499e-19	7.282521992542302
ENSG00000237991	8.873083340790422e-19	6.540973114078113
ENSG00000244313	8.873083340790422e-19	8.54626739110515
ENSG00000239559	8.873083340790547e-19	7.196922012520755
ENSG00000134698	9.793326878854288e-19	8.704024870843115
ENSG00000170469	9.793326878854288e-19	8.296373647670304
ENSG00000143653	9.793326878854288e-19	8.405581292857095
ENSG00000150967	1.0807763831463114e-18	8.876478319136533
ENSG00000118473	1.0807763831463114e-18	5.567150797140339
ENSG00000136521	1.0807763831463114e-18	8.868364728872839
ENSG00000104219	1.0807763831463114e-18	8.805981589923219
ENSG00000213755	1.1925905047410386e-18	4.483551707979704
ENSG00000204060	1.1925905047410386e-18	4.635441561477194
ENSG00000144895	1.3158208206828824e-18	8.900819089927607
ENSG00000110700	1.451617070370002e-18	8.933273450982373
ENSG00000236133	1.451617070370002e-18	4.195360464911064
ENSG00000137054	1.451617070370002e-18	8.776052812028363
ENSG00000180530	1.6012431501281795e-18	8.350238062603252
ENSG00000149823	1.6012431501281795e-18	8.879003902296445
ENSG00000179899	1.947679254505271e-18	5.23577322510352
ENSG00000133640	1.9476792545052988e-18	3.84132044047628
ENSG00000255760	1.9476792545052988e-18	5.974487278169255
ENSG00000226833	2.14769385102781e-18	4.844878556928525
ENSG00000147251	2.14769385102781e-18	8.76893359295265
ENSG00000172216	2.14769385102781e-18	8.770464804924583
ENSG00000104979	2.1476938510278555e-18	8.892705499663915
ENSG00000110002	2.8776410072122918e-18	8.73954165584175
ENSG00000166896	2.8776410072123534e-18	8.189615159950732
ENSG00000179057	3.4953899674521184e-18	6.159765176864298
ENSG00000175806	3.4953899674521685e-18	8.421958643609928
ENSG00000147400	3.495389967452243e-18	8.667513714656502
ENSG00000117242	3.8516782817576275e-18	7.900064079192592
ENSG00000102158	4.24379385692819e-18	8.912989475323146
ENSG00000103740	4.24379385692828e-18	5.790087654994169
ENSG00000137309	4.24379385692834e-18	8.845018329269742
ENSG00000132640	4.24379385692834e-18	8.874947107164598
ENSG00000250148	4.24379385692834e-18	2.377505481291032
ENSG00000254966	4.675288987816852e-18	5.021087621888456
ENSG00000261231	4.675288987816952e-18	6.0692542170174155
ENSG00000186056	4.675288987816952e-18	8.41889621966606
ENSG00000231738	4.675288987816952e-18	5.355666628593861
ENSG00000118985	4.675288987816952e-18	8.941387041246065
ENSG00000226086	4.675288987816952e-18	5.438183557851036
ENSG00000260660	4.675288987816952e-18	6.38546938623356
ENSG00000269890	4.675288987816952e-18	6.421685196540363
ENSG00000261400	5.1500630619188646e-18	3.3274556657872374
ENSG00000213609	5.1500630619188646e-18	6.523961300053138
ENSG00000187098	5.1500630619188646e-18	7.831518046931984
ENSG00000196154	5.6723959602537606e-18	8.745384626473061
ENSG00000170417	5.6723959602538415e-18	8.223888176081037
ENSG00000163754	5.6723959602538415e-18	8.860251138609149
ENSG00000151287	6.246984621660581e-18	7.722187145248636
ENSG00000111666	6.246984621660581e-18	8.679147259268085
ENSG00000207954	6.246984621660581e-18	5.814610004200446
ENSG00000086598	6.246984621660581e-18	8.925159860718681
ENSG00000101849	6.246984621660581e-18	8.796336787687592
ENSG00000205339	6.246984621660581e-18	8.908932680191299
ENSG00000148484	6.246984621660581e-18	8.811032756243042
ENSG00000269988	6.878983065161729e-18	5.116611876239579
ENSG00000125652	6.878983065161827e-18	8.858719926637214
ENSG00000127946	6.878983065161827e-18	8.429535393089663
ENSG00000231500	7.574046192027126e-18	8.945443836377912
ENSG00000213585	7.574046192027126e-18	8.887117492560137
ENSG00000174748	7.574046192027234e-18	8.945443836377912
ENSG00000244061	8.338377718557972e-18	5.504890810009018
ENSG00000089692	8.338377718557972e-18	7.953149922007545
ENSG00000171827	8.338377718557972e-18	5.805324542148328
ENSG00000228933	8.33837771855809e-18	5.34373191319018
ENSG00000149295	8.33837771855809e-18	5.710625018232728
ENSG00000127920	8.33837771855809e-18	7.434112015508312
ENSG00000159259	9.178782622647033e-18	7.859024581088514
ENSG00000230202	9.178782622647033e-18	8.539148172029437
ENSG00000166268	1.010272452206736e-17	6.715900991257923
ENSG00000176978	1.010272452206736e-17	8.93733024611422
ENSG00000249734	1.010272452206736e-17	3.152807725701407
ENSG00000226851	1.0102724522067503e-17	6.079300216823641
ENSG00000105341	1.0102724522067503e-17	8.74864961729342
ENSG00000143499	1.111838844046927e-17	8.704077267494156
ENSG00000114023	1.111838844046927e-17	8.759825631500979
ENSG00000173208	1.111838844046927e-17	8.707087294786984
ENSG00000228323	1.111838844046927e-17	5.9417657686862695
ENSG00000162913	1.111838844046927e-17	6.35074083949403
ENSG00000123975	1.111838844046927e-17	8.6862664783438
ENSG00000000460	1.111838844046927e-17	7.979106446151471
ENSG00000153179	1.2234749458475422e-17	8.624877710582155
ENSG00000169230	1.2234749458475422e-17	8.781103978348188
ENSG00000259026	1.3461647792381152e-17	4.53385678875071
ENSG00000008226	1.3461647792381152e-17	8.627940134526023
ENSG00000198960	1.3461647792381152e-17	8.495517796767109
ENSG00000232995	1.3461647792381152e-17	7.083785951454512
ENSG00000249167	1.3461647792381343e-17	3.558148777565269
ENSG00000137070	1.4809870892086183e-17	8.585304130451673
ENSG00000103707	1.4809870892086183e-17	8.52950336979381
ENSG00000177917	1.4809870892086183e-17	8.653275276505076
ENSG00000234160	1.4809870892086183e-17	7.376924626872624
ENSG00000237214	1.6291243203374782e-17	6.940808197464809
ENSG00000237212	1.6291243203374782e-17	5.411349027279396
ENSG00000167614	1.6291243203374782e-17	7.0118375388473035
ENSG00000182220	1.6291243203374782e-17	8.856194343477304
ENSG00000185112	1.9706516137615183e-17	7.730353467009563
ENSG00000120709	1.9706516137615605e-17	8.88864870453207
ENSG00000053371	1.9706516137615605e-17	8.511208136510536
ENSG00000171469	1.9706516137615605e-17	8.74612403413351
ENSG00000136631	2.1670180309415838e-17	8.71466404426672
ENSG00000171792	2.1670180309415838e-17	8.574128116244117
ENSG00000178761	2.1670180309415838e-17	8.876478319136533
ENSG00000135253	2.1670180309415838e-17	8.516796143614316
ENSG00000269533	2.1670180309416146e-17	4.138274596443963
ENSG00000116990	2.1670180309416146e-17	7.494588804963093
ENSG00000148343	2.1670180309416146e-17	8.831853572686226
ENSG00000114942	2.3826766140802324e-17	8.945443836377912
ENSG00000244398	2.3826766140802832e-17	8.35092507361266
ENSG00000170989	2.6194950689152812e-17	6.729544167937758
ENSG00000166025	2.6194950689152812e-17	6.833912134715869
ENSG00000100373	2.879519168603691e-17	3.9917458964841646
ENSG00000177731	2.879519168603691e-17	8.908932680191299
ENSG00000053501	2.879519168603691e-17	8.70907603716294
ENSG00000172362	2.879519168603691e-17	3.4832520568368186
ENSG00000173207	2.879519168603691e-17	8.574128116244117
ENSG00000124785	2.8795191686037316e-17	7.2135457036771875
ENSG00000166200	2.8795191686037316e-17	8.884591909400223
ENSG00000123684	3.1649894614751556e-17	8.41637063650615
ENSG00000233379	3.1649894614752006e-17	5.08327124209715
ENSG00000247982	3.478359520445148e-17	8.190694407365822
ENSG00000100266	3.478359520445148e-17	8.579716123347895
ENSG00000175505	3.478359520445148e-17	7.37217279192236
ENSG00000232176	3.478359520445148e-17	5.073166861880949
ENSG00000164466	3.822315873864524e-17	8.81508955137489
ENSG00000255438	3.822315873864524e-17	6.328517283224891
ENSG00000125462	4.1997997700267515e-17	7.798351075297573
ENSG00000149548	4.199799770026871e-17	7.308891406354319
ENSG00000229727	4.199799770026871e-17	5.30438594494078
ENSG00000130734	4.199799770026871e-17	8.564483314008488
ENSG00000241324	4.6140309410793494e-17	6.8396142408516605
ENSG00000102316	5.0685335467926465e-17	8.88306069742829
ENSG00000235280	5.0685335467927186e-17	5.70551315719147
ENSG00000163931	5.0685335467927186e-17	8.896762294795762
ENSG00000088881	5.567164494627948e-17	6.317023838296806
ENSG00000198108	5.567164494627948e-17	8.74385341450113
ENSG00000146350	5.567164494627948e-17	7.906691834407718
ENSG00000230067	6.11414434991569e-17	4.805798103477651
ENSG00000206120	6.11414434991582e-17	6.13403544648577
ENSG00000136149	6.714091068844156e-17	7.9285070220388825
ENSG00000058404	6.714091068844251e-17	7.0728696526646795
ENSG00000198937	6.714091068844251e-17	8.674096092948263
ENSG00000090581	7.372056807464768e-17	8.841955905325873
ENSG00000185666	7.372056807464768e-17	3.832866548967352
ENSG00000196683	7.372056807464768e-17	8.917046270454989
ENSG00000140374	7.372056807464768e-17	8.859714297825192
ENSG00000186153	7.372056807464768e-17	8.465589018872254
ENSG00000131943	7.372056807464768e-17	8.722777634530411
ENSG00000115286	7.372056807464872e-17	8.785697614263988
ENSG00000187446	7.372056807464872e-17	8.84808075321361
ENSG00000167196	7.372056807464977e-17	8.73747360308586
ENSG00000086619	8.093568082220232e-17	8.872421524004686
ENSG00000125691	8.093568082220347e-17	8.941387041246065
ENSG00000225938	8.884669581703612e-17	2.7373244290224163
ENSG00000140400	8.884669581703612e-17	8.908932680191299
ENSG00000142279	8.884669581703612e-17	5.558479689000246
ENSG00000251478	8.884669581703737e-17	2.8424508236729
ENSG00000115966	9.751971955663676e-17	8.850606336373524
ENSG00000269656	9.751971955663815e-17	4.46291066332109
ENSG00000250978	1.0702703935824995e-16	3.7159978553631543
ENSG00000163362	1.0702703935824995e-16	7.766820560431462
ENSG00000266258	1.0702703935824995e-16	2.6384252048710004
ENSG00000105146	1.0702703935825147e-16	6.81912962861764
ENSG00000198380	1.1744769174107342e-16	8.879003902296445
ENSG00000196437	1.1744769174107342e-16	7.66849592050145
ENSG00000228205	1.1744769174107342e-16	7.395234211383689
ENSG00000080947	1.1744769174107342e-16	7.5382506574152846
ENSG00000225159	1.1744769174107342e-16	5.211677922973571
ENSG00000165171	1.2886808217496755e-16	6.30829842668645
ENSG00000177600	1.2886808217496755e-16	8.933273450982373
ENSG00000237857	1.2886808217496755e-16	7.827564591221724
ENSG00000136928	1.2886808217496755e-16	4.149457237251868
ENSG00000107745	1.4138266075372768e-16	8.68067847124002
ENSG00000145494	1.4138266075372768e-16	8.822208770450603
ENSG00000167186	1.4138266075372968e-16	8.279688936738898
ENSG00000125841	1.4138266075372968e-16	8.226466155891986
ENSG00000106571	1.4138266075372968e-16	7.290306145608741
ENSG00000235670	1.4138266075372968e-16	4.0442752179167565
ENSG00000260990	1.5509465874770313e-16	5.463503983291463
ENSG00000129595	1.5509465874770313e-16	8.781640819132145
ENSG00000258118	1.5509465874770532e-16	2.6896245738564235
ENSG00000230979	1.5509465874770532e-16	7.036199875718197
ENSG00000143870	1.5509465874770532e-16	8.912989475323146
ENSG00000120705	1.7011689142109418e-16	8.876478319136533
ENSG00000146904	1.701168914210966e-16	5.379895857605806
ENSG00000267169	1.701168914210966e-16	7.5256862699611204
ENSG00000179299	1.701168914210966e-16	7.408137205551599
ENSG00000155545	1.701168914210966e-16	8.796336787687592
ENSG00000166562	1.8657263296652695e-16	8.929216655850528
ENSG00000172379	1.8657263296652695e-16	8.424635850875783
ENSG00000205022	1.8657263296652695e-16	6.834363159046404
ENSG00000268798	1.8657263296653092e-16	6.24606698229008
ENSG00000143882	1.8657263296653092e-16	8.089699579897626
ENSG00000136810	2.04596569916417e-16	8.908932680191299
ENSG00000102265	2.0459656991642133e-16	8.861245509797127
ENSG00000095059	2.0459656991642133e-16	8.85466313150537
ENSG00000237434	2.0459656991642133e-16	4.257039331091247
ENSG00000125869	2.0459656991642133e-16	8.817078293750843
ENSG00000125459	2.0459656991642133e-16	8.760820002688957
ENSG00000235065	2.243358399405964e-16	7.8208320427045175
ENSG00000083845	2.243358399405964e-16	8.941387041246065
ENSG00000166946	2.243358399405964e-16	8.892705499663915
ENSG00000168556	2.243358399405964e-16	8.481816199399638
ENSG00000251680	2.243358399405964e-16	4.179233297385237
ENSG00000248319	2.243358399405964e-16	2.8975512827342302
ENSG00000122705	2.459511635361733e-16	8.846549541241677
ENSG00000012174	2.459511635361733e-16	8.672564880976328
ENSG00000144040	2.459511635361768e-16	8.612170484402661
ENSG00000115266	2.459511635361768e-16	7.960882072713714
ENSG00000185662	2.6961807676273724e-16	5.420600486403973
ENSG00000235776	2.6961807676273724e-16	6.179023826448934
ENSG00000242615	2.6961807676273724e-16	5.401211933034774
ENSG00000173581	2.6961807676273724e-16	8.538153800841458
ENSG00000099326	2.9552827387734385e-16	8.876478319136533
ENSG00000145626	2.9552827387734804e-16	3.6529567332687036
ENSG00000147036	2.9552827387734804e-16	5.437296826503482
ENSG00000118308	2.9552827387734804e-16	8.89117428769198
ENSG00000198755	2.9552827387734804e-16	8.933273450982373
ENSG00000230565	3.2389106948476544e-16	6.84656860362794
ENSG00000241556	3.2389106948476544e-16	6.393971134101432
ENSG00000164056	3.2389106948477007e-16	8.043294223795035
ENSG00000164967	3.2389106948477007e-16	8.706550454003029
ENSG00000144026	3.2389106948477007e-16	8.664451290712634
ENSG00000058056	3.2389106948477007e-16	8.473165768351988
ENSG00000176928	3.2389106948477007e-16	7.580163921601843
ENSG00000146147	3.5493499064291796e-16	6.602889610326165
ENSG00000094631	3.5493499064291796e-16	8.856194343477304
ENSG00000101577	3.5493499064291796e-16	8.556906564528754
ENSG00000120805	3.5493499064291796e-16	8.860251138609149
ENSG00000134982	3.5493499064291796e-16	8.79381120452768
ENSG00000100092	3.5493499064291796e-16	8.419688023977548
ENSG00000073150	3.54934990642923e-16	6.155998329366015
ENSG00000183617	3.54934990642928e-16	8.762351214660892
ENSG00000224545	3.889095102576438e-16	2.8204428332193636
ENSG00000253986	3.889095102576438e-16	5.043888356756547
ENSG00000121858	3.889095102576438e-16	8.808507173083129
ENSG00000006756	4.260869340697082e-16	6.338523503512828
ENSG00000137177	4.260869340697082e-16	7.596077196791011
ENSG00000132846	4.260869340697082e-16	8.607119318082837
ENSG00000153347	4.260869340697143e-16	5.493417874433166
ENSG00000111276	4.66764454587242e-16	8.870890312032751
ENSG00000134109	4.66764454587242e-16	8.929216655850528
ENSG00000213930	4.66764454587242e-16	8.785697614263992
ENSG00000188342	4.66764454587242e-16	8.728365641634191
ENSG00000064787	4.66764454587242e-16	8.138800271614354
ENSG00000144589	4.66764454587242e-16	8.703030499655137
ENSG00000180592	4.66764454587242e-16	4.979932210817499
ENSG00000184164	5.112663864541882e-16	8.899287877955674
ENSG00000249348	5.112663864541882e-16	7.713451837973875
ENSG00000145050	5.112663864541882e-16	8.925159860718681
ENSG00000184258	5.112663864541882e-16	4.129330313472696
ENSG00000158716	5.112663864541882e-16	8.430864038185106
ENSG00000186187	5.599465989784858e-16	7.56494515841291
ENSG00000172456	5.599465989784858e-16	7.916027845658024
ENSG00000208028	5.599465989784858e-16	7.547539503015535
ENSG00000138629	5.599465989784858e-16	8.846549541241677
ENSG00000251535	5.599465989784858e-16	2.8998807812151877
ENSG00000198890	5.599465989784978e-16	8.217560761316808
ENSG00000026103	5.599465989784978e-16	7.753562258888312
ENSG00000226237	6.131911628787549e-16	7.1735579339112885
ENSG00000248458	6.13191162878768e-16	4.725715992307734
ENSG00000242247	6.13191162878768e-16	8.89117428769198
ENSG00000273230	6.714212297544549e-16	7.594240752756146
ENSG00000273388	6.714212297544549e-16	3.977563396977908
ENSG00000180815	6.71421229754474e-16	5.224677546818975
ENSG00000214274	6.71421229754474e-16	7.768800634074897
ENSG00000080839	7.35096164351224e-16	8.598468887035189
ENSG00000271192	7.350961643512397e-16	5.55212949466755
ENSG00000139219	7.350961643512397e-16	4.679176048434908
ENSG00000258920	7.350961643512397e-16	7.9613864339215965
ENSG00000101888	8.047169513886693e-16	8.567008897168401
ENSG00000260359	8.047169513886921e-16	8.830322360714293
ENSG00000247735	8.808299005545089e-16	5.560858886958922
ENSG00000158089	8.808299005545089e-16	6.050176643735352
ENSG00000112531	8.808299005545089e-16	8.884591909400223
ENSG00000167526	8.808299005545089e-16	8.945443836377912
ENSG00000104921	9.640306752566972e-16	8.076921828718808
ENSG00000230852	9.640306752566972e-16	2.156440938516879
ENSG00000137824	9.640306752566972e-16	8.85466313150537
ENSG00000067248	9.640306752567108e-16	8.792279992555747
ENSG00000228748	9.640306752567108e-16	4.9541199446763535
ENSG00000227838	9.640306752567108e-16	3.1386031053268963
ENSG00000242715	9.640306752567108e-16	6.208348412300494
ENSG00000244436	9.640306752567108e-16	2.7615466424622594
ENSG00000162607	1.0549686728769393e-15	8.828791148742358
ENSG00000100678	1.0549686728769393e-15	7.344829058877212
ENSG00000134056	1.0549686728769393e-15	8.681215312023975
ENSG00000091428	1.1543517865972613e-15	8.804450377951285
ENSG00000222375	1.1543517865972613e-15	5.152242106159845
ENSG00000107816	1.1543517865972613e-15	8.601073780575037
ENSG00000106018	1.1543517865972613e-15	6.684200522850613
ENSG00000169016	1.2629515813917298e-15	8.665445661900613
ENSG00000179151	1.2629515813917298e-15	8.70555608281505
ENSG00000145425	1.2629515813917477e-15	8.941387041246065
ENSG00000104447	1.2629515813917477e-15	6.87662481677859
ENSG00000105649	1.2629515813917657e-15	7.620641125768693
ENSG00000144036	1.2629515813917657e-15	8.401674667950699
ENSG00000215301	1.3816089195012794e-15	8.945443836377912
ENSG00000254369	1.3816089195012794e-15	4.899743540992994
ENSG00000224858	1.3816089195012794e-15	5.6176094536767
ENSG00000053918	1.3816089195012989e-15	8.548256133481107
ENSG00000008853	1.3816089195012989e-15	8.617758491506441
ENSG00000203930	1.5112400736590781e-15	3.718402094529722
ENSG00000123570	1.5112400736590781e-15	7.007595637647234
ENSG00000118197	1.5112400736590781e-15	8.724308846502344
ENSG00000152670	1.5112400736590781e-15	4.756199653563428
ENSG00000178722	1.5112400736590781e-15	5.349760055811976
ENSG00000236204	1.5112400736590996e-15	6.468759475028297
ENSG00000147324	1.6528433695245281e-15	7.411133440422384
ENSG00000259562	1.6528433695245281e-15	7.534827830023163
ENSG00000173295	1.6528433695245516e-15	7.468222255454155
ENSG00000183023	1.6528433695245516e-15	8.452194781683355
ENSG00000133872	1.8075064022338394e-15	8.925159860718681
ENSG00000139352	1.8075064022338394e-15	6.7081395850518755
ENSG00000155660	1.807506402233865e-15	8.933273450982373
ENSG00000149256	1.9764138757067876e-15	7.965498393743633
ENSG00000172955	1.9764138757067876e-15	6.175898773151956
ENSG00000165006	1.9764138757067876e-15	8.770464804924583
ENSG00000106004	1.9764138757067876e-15	6.8084965778284685
ENSG00000267687	1.9764138757067876e-15	2.9148656186722914
ENSG00000156976	1.9764138757067876e-15	8.945443836377912
ENSG00000089220	1.9764138757067876e-15	8.921103065586836
ENSG00000258422	1.9764138757067876e-15	4.519926246219957
ENSG00000225342	1.9764138757067876e-15	6.582367410356554
ENSG00000198342	1.9764138757067876e-15	7.472005958710187
ENSG00000099994	1.9764138757067876e-15	6.951497714503777
ENSG00000157978	1.9764138757067876e-15	8.86277672176906
ENSG00000196659	2.1608561173832167e-15	8.048608804176807
ENSG00000163249	2.1608561173832167e-15	8.630465717685935
ENSG00000047346	2.1608561173832167e-15	8.933273450982373
ENSG00000268362	2.1608561173832167e-15	6.402054243738175
ENSG00000153291	2.1608561173832167e-15	7.077330374390372
ENSG00000164332	2.1608561173832167e-15	8.747118405321485
ENSG00000147408	2.1608561173832167e-15	8.860251138609149
ENSG00000242299	2.3622383254244508e-15	8.471634556380055
ENSG00000086730	2.3622383254244843e-15	8.789754409395835
ENSG00000116147	2.3622383254244843e-15	5.393964515976781
ENSG00000057468	2.5820906101293274e-15	6.415363228285639
ENSG00000047230	2.582090610129364e-15	8.401137827166743
ENSG00000136828	2.582090610129364e-15	8.818151975318758
ENSG00000052850	2.582090610129364e-15	4.7133984699198885
ENSG00000236854	2.582090610129364e-15	3.5745961279940857
ENSG00000188636	2.582090610129364e-15	8.088954606389999
ENSG00000232472	2.8220788964093624e-15	8.330975371860896
ENSG00000196182	2.8220788964093624e-15	8.842492746109832
ENSG00000185686	2.8220788964094027e-15	7.454538252957974
ENSG00000148334	2.8220788964094027e-15	8.824734353610515
ENSG00000221890	2.8220788964094027e-15	4.163582370194373
ENSG00000167992	3.084016759675411e-15	7.250825591911251
ENSG00000231007	3.084016759675411e-15	6.273686504348044
ENSG00000188906	3.084016759675411e-15	8.793811204527682
ENSG00000241352	3.084016759675411e-15	5.531559822872188
ENSG00000220583	3.084016759675411e-15	6.717459729802964
ENSG00000259660	3.0840167596754987e-15	5.431787587708475
ENSG00000223722	3.3698782734354555e-15	5.0195672107480105
ENSG00000011021	3.3698782734355273e-15	8.561957730848576
ENSG00000181418	3.3698782734355273e-15	7.499597369093831
ENSG00000267381	3.68181195333344e-15	4.0919160389958416
ENSG00000158555	3.68181195333344e-15	8.404992055422097
ENSG00000126217	3.68181195333344e-15	7.672569500054043
ENSG00000236801	3.681811953333492e-15	7.058380057875089
ENSG00000158710	3.681811953333492e-15	8.900819089927607
ENSG00000126267	4.022155889301394e-15	8.89117428769198
ENSG00000234444	4.022155889301452e-15	8.462658301959362
ENSG00000078061	4.022155889301452e-15	8.845018329269742
ENSG00000188153	4.022155889301452e-15	8.144451944095783
ENSG00000165168	4.022155889301452e-15	8.88306069742829
ENSG00000235052	4.393454164995413e-15	5.2824217324824305
ENSG00000137720	4.393454164995413e-15	8.785160773480033
ENSG00000170445	4.393454164995413e-15	8.872421524004686
ENSG00000173406	4.393454164995413e-15	6.10295886078984
ENSG00000140988	4.393454164995413e-15	8.93733024611422
ENSG00000234648	4.393454164995413e-15	7.540108811794563
ENSG00000104626	4.393454164995413e-15	8.41285068215826
ENSG00000130720	4.798474671787367e-15	2.6357732339708155
ENSG00000138814	4.798474671787367e-15	8.831316731902271
ENSG00000260618	4.798474671787367e-15	8.42221360713746
ENSG00000189143	4.798474671787367e-15	5.6712479682606185
ENSG00000260219	5.240228433326609e-15	6.6266593807493575
ENSG00000250889	5.240228433326609e-15	5.463664693248643
ENSG00000203761	5.240228433326609e-15	7.9278853050278135
ENSG00000147852	5.240228433326684e-15	6.973891600335632
ENSG00000171159	5.240228433326684e-15	8.797867999659527
ENSG00000233585	5.240228433326684e-15	5.479545106388411
ENSG00000160791	5.240228433326684e-15	7.264247983797521
ENSG00000155846	5.721990566129457e-15	8.736479231897881
ENSG00000259560	5.721990566129457e-15	5.694850909759829
ENSG00000117090	5.721990566129457e-15	8.88864870453207
ENSG00000235269	5.721990566129457e-15	3.4337257046324523
ENSG00000118181	5.721990566129538e-15	8.93733024611422
ENSG00000246089	6.2473230118434324e-15	7.9185747766996535
ENSG00000270681	6.2473230118435216e-15	7.174211681156516
ENSG00000229914	6.2473230118435216e-15	6.513089874565674
ENSG00000156042	6.2473230118435216e-15	8.151375790762872
ENSG00000107518	6.2473230118435216e-15	5.023518687225966
ENSG00000106993	6.2473230118435216e-15	8.690323273475645
ENSG00000143768	6.820099187837365e-15	6.816995829117411
ENSG00000231969	6.820099187837462e-15	4.041055140208844
ENSG00000250156	6.820099187837559e-15	4.043652010708735
ENSG00000147485	6.820099187837559e-15	7.279989479223515
ENSG00000232573	7.444530714635444e-15	8.500111432682912
ENSG00000101444	7.444530714635444e-15	8.881529485456355
ENSG00000101310	7.44453071463555e-15	8.892705499663915
ENSG00000212978	7.44453071463555e-15	8.130960108072669
ENSG00000260719	7.44453071463555e-15	8.385244920546825
ENSG00000122203	8.125196391527794e-15	8.880535114268378
ENSG00000166428	8.12519639152791e-15	7.805429480910887
ENSG00000100994	8.12519639152791e-15	8.904875885059452
ENSG00000245017	8.86707360550932e-15	6.1074401153868925
ENSG00000100206	8.86707360550932e-15	6.302217843591785
ENSG00000224596	8.867073605509446e-15	4.032650998567164
ENSG00000231327	8.867073605509446e-15	6.045672912593212
ENSG00000109475	8.867073605509446e-15	8.945443836377912
ENSG00000259495	8.867073605509446e-15	6.5291854553759014
ENSG00000251603	8.867073605509446e-15	5.642721957099413
ENSG00000112812	8.867073605509446e-15	8.76893359295265
ENSG00000102054	8.867073605509446e-15	8.874947107164598
ENSG00000160055	8.867073605509446e-15	8.201333580789425
ENSG00000006453	9.675572373605277e-15	6.308367775782062
ENSG00000151117	9.675572373605277e-15	7.823592672316992
ENSG00000166321	9.675572373605277e-15	7.922434570802185
ENSG00000272016	9.675572373605277e-15	6.698493054051321
ENSG00000126249	9.675572373605277e-15	8.102976126437149
ENSG00000035403	9.675572373605277e-15	8.539148172029437
ENSG00000159788	9.675572373605415e-15	8.298159823169769
ENSG00000070886	9.675572373605415e-15	5.814668797718073
ENSG00000121406	1.0556572234728969e-14	8.233990508720682
ENSG00000169116	1.0556572234728969e-14	8.917046270454989
ENSG00000159840	1.0556572234728969e-14	8.617758491506441
ENSG00000168028	1.1516462224555134e-14	8.941387041246065
ENSG00000272156	1.1516462224555298e-14	5.7039096737446435
ENSG00000169021	1.1516462224555298e-14	8.838435950977985
ENSG00000273002	1.1516462224555298e-14	6.974192158984634
ENSG00000128928	1.1516462224555298e-14	8.872421524004686
ENSG00000232633	1.1516462224555462e-14	4.9618760302601554
ENSG00000106868	1.2562184185597404e-14	7.817914223138922
ENSG00000175395	1.2562184185597582e-14	8.289791269378547
ENSG00000161031	1.2562184185597582e-14	5.095967770097333
ENSG00000125648	1.2562184185597582e-14	8.872421524004686
ENSG00000273382	1.3701279684838856e-14	6.204892122537977
ENSG00000250362	1.3701279684838856e-14	6.321204036417508
ENSG00000197565	1.3701279684838856e-14	7.921237632737719
ENSG00000211448	1.3701279684838856e-14	7.603839059034104
ENSG00000137478	1.3701279684838856e-14	8.904875885059452
ENSG00000260855	1.370127968483905e-14	4.24798064984235
ENSG00000136710	1.370127968483905e-14	8.647687269401297
ENSG00000271086	1.3701279684839246e-14	4.6197188243432254
ENSG00000115875	1.4941940833005017e-14	8.921103065586836
ENSG00000159403	1.494194083300523e-14	8.683740895183888
ENSG00000158813	1.494194083300523e-14	7.406814015416695
ENSG00000105063	1.629306532299522e-14	8.887117492560137
ENSG00000107187	1.629306532299522e-14	4.817644063056625
ENSG00000267193	1.629306532299522e-14	3.6888176714592866
ENSG00000162878	1.6293065322995453e-14	4.97193493039337
ENSG00000239552	1.6293065322995453e-14	3.1784320420433
ENSG00000272071	1.6293065322995453e-14	3.3833756416916154
ENSG00000178922	1.6293065322995453e-14	8.648681640589274
ENSG00000187123	1.7764316030240213e-14	5.351320255448517
ENSG00000113048	1.7764316030240213e-14	8.852137548345457
ENSG00000213625	1.7764316030240213e-14	8.872421524004686
ENSG00000206561	1.7764316030240213e-14	8.259123083823244
ENSG00000119421	1.7764316030240213e-14	8.739004815057795
ENSG00000147121	1.9366185544964162e-14	8.302164221650575
ENSG00000111450	1.9366185544964162e-14	8.590355296771499
ENSG00000148156	1.9366185544964162e-14	4.23575312764509
ENSG00000213881	2.1110066035644915e-14	5.606922361696568
ENSG00000115841	2.1110066035644915e-14	8.38139069229147
ENSG00000171735	2.1110066035644915e-14	8.522920991502053
ENSG00000138326	2.1110066035644915e-14	8.933273450982373
ENSG00000156140	2.1110066035645215e-14	4.153460020538643
ENSG00000089159	2.1110066035645215e-14	8.672564880976328
ENSG00000119906	2.1110066035645215e-14	8.742067239001663
ENSG00000133195	2.1110066035645215e-14	8.699228668050823
ENSG00000151229	2.1110066035645215e-14	8.495517796767109
ENSG00000116977	2.1110066035645215e-14	8.775515971244408
ENSG00000163346	2.1110066035645215e-14	8.912989475323146
ENSG00000198918	2.300832487455355e-14	8.917046270454989
ENSG00000166682	2.300832487455355e-14	7.1796914505315454
ENSG00000185305	2.300832487455355e-14	8.359372937783817
ENSG00000187151	2.300832487455355e-14	4.68783603977194
ENSG00000245954	2.300832487455355e-14	7.624273204918783
ENSG00000170464	2.300832487455355e-14	8.51021376532256
ENSG00000166348	2.5074386490263702e-14	8.425478597957818
ENSG00000222020	2.5074386490263702e-14	7.304213229057599
ENSG00000135074	2.5074386490263702e-14	8.904875885059452
ENSG00000229414	2.5074386490264415e-14	2.892631535867751
ENSG00000251192	2.5074386490264415e-14	7.873092931939524
ENSG00000204396	2.5074386490264415e-14	8.696905651767402
ENSG00000040199	2.5074386490264415e-14	8.793274363743723
ENSG00000124795	2.5074386490264415e-14	8.275632141607053
ENSG00000213513	2.7322820948678178e-14	4.094364949290554
ENSG00000185483	2.7322820948678373e-14	5.754199939294192
ENSG00000120256	2.7322820948678373e-14	8.351716877924147
ENSG00000255516	2.7322820948678373e-14	3.3264362199179134
ENSG00000261786	2.7322820948678373e-14	8.741327831341216
ENSG00000264920	2.7322820948678566e-14	7.459233438532357
ENSG00000271147	2.7322820948678566e-14	8.012220904486751
ENSG00000114698	2.7322820948678954e-14	5.979473556239079
ENSG00000250493	2.976943980354875e-14	5.83520827147611
ENSG00000212802	2.976943980354897e-14	7.952146765438953
ENSG00000147044	2.976943980354897e-14	8.685729637559842
ENSG00000180098	2.976943980354897e-14	8.5949489326873
ENSG00000100626	3.243139979997565e-14	4.779760656364861
ENSG00000241644	3.2431399799975874e-14	6.40356692386821
ENSG00000043039	3.2431399799975874e-14	6.679946488024267
ENSG00000136758	3.2431399799976335e-14	8.908932680191299
ENSG00000197958	3.532731506008506e-14	8.933273450982373
ENSG00000089876	3.532731506008506e-14	8.68067847124002
ENSG00000256917	3.532731506008506e-14	5.273989703947064
ENSG00000167779	3.532731506008531e-14	5.82719722795106
ENSG00000068308	3.532731506008531e-14	8.842492746109832
ENSG00000187372	3.532731506008531e-14	6.848026071067117
ENSG00000094804	3.532731506008531e-14	8.624877710582156
ENSG00000255046	3.532731506008531e-14	4.852998374249639
ENSG00000250220	3.847737842931108e-14	5.768063109959416
ENSG00000232070	3.847737842931163e-14	5.245273816250009
ENSG00000135324	4.190349271471181e-14	3.18575175563558
ENSG00000124222	4.190349271471181e-14	8.88864870453207
ENSG00000169330	4.190349271471181e-14	8.510750606106516
ENSG00000105676	4.190349271471181e-14	8.751175200453332
ENSG00000173320	4.190349271471181e-14	6.732250100249991
ENSG00000204219	4.1903492714712107e-14	6.855840593093278
ENSG00000181026	4.562941260372749e-14	8.88306069742829
ENSG00000069849	4.562941260372749e-14	8.813558339402954
ENSG00000105364	4.562941260372749e-14	8.678152888080106
ENSG00000173171	4.562941260372781e-14	8.506693810974669
ENSG00000095002	4.562941260372781e-14	8.616764120318463
ENSG00000175602	4.562941260372781e-14	8.849075124401589
ENSG00000134779	4.968089811318059e-14	8.691317644663624
ENSG00000114270	4.968089811318059e-14	8.383836965071449
ENSG00000171631	4.968089811318059e-14	7.949022267030182
ENSG00000213096	4.968089811318059e-14	7.9847468499062915
ENSG00000101443	4.968089811318059e-14	5.74671116820266
ENSG00000146083	4.968089811318059e-14	8.880535114268378
ENSG00000245556	4.96808981131813e-14	8.35676804424397
ENSG00000253766	4.96808981131813e-14	2.454465455278833
ENSG00000135677	5.4085880484258615e-14	8.868364728872839
ENSG00000165891	5.4085880484258615e-14	8.348117613196322
ENSG00000172901	5.408588048425938e-14	6.388945014307548
ENSG00000210196	5.408588048425938e-14	8.840961534137898
ENSG00000251666	5.408588048425938e-14	5.622310616060736
ENSG00000146677	5.408588048425938e-14	7.888266347973962
ENSG00000198785	5.887464151026883e-14	6.736936577305585
ENSG00000158828	5.887464151026883e-14	8.527972157821875
ENSG00000162869	5.887464151026883e-14	8.698436863739335
ENSG00000142408	5.887464151026883e-14	3.7898369030534274
ENSG00000262089	5.887464151026883e-14	5.738510725646446
ENSG00000150873	5.887464151026925e-14	3.3212797557755613
ENSG00000171444	5.887464151026925e-14	8.904875885059452
ENSG00000008283	5.887464151026925e-14	8.84808075321361
ENSG00000113734	6.408000736025678e-14	8.263919286615536
ENSG00000104131	6.408000736025769e-14	8.896762294795762
ENSG00000177189	6.408000736025769e-14	8.831853572686226
ENSG00000078177	6.408000736025769e-14	8.850606336373524
ENSG00000134709	6.408000736025814e-14	8.784166402292056
ENSG00000163961	6.408000736025814e-14	8.777584024000298
ENSG00000213261	6.973755804372756e-14	6.862219437372492
ENSG00000257027	6.973755804372805e-14	7.9317720128592395
ENSG00000240376	6.973755804372805e-14	8.32485052397316
ENSG00000116957	6.973755804372805e-14	8.617300961102421
ENSG00000243574	6.973755804372805e-14	5.648325383839681
ENSG00000118162	6.973755804372805e-14	8.325510621253672
ENSG00000131187	6.973755804372805e-14	8.0417630118231
ENSG00000173166	7.588585374995629e-14	7.8100371332082865
ENSG00000148824	7.588585374995629e-14	8.10101286698334
ENSG00000155542	7.588585374995629e-14	8.346128870820365
ENSG00000134153	7.588585374995684e-14	8.900819089927607
ENSG00000122026	7.588585374995684e-14	8.933273450982373
ENSG00000069329	7.588585374995684e-14	8.842492746109832
ENSG00000158714	7.588585374995684e-14	6.493984682273081
ENSG00000152377	8.256667939031892e-14	5.431260619432994
ENSG00000130560	8.256667939031892e-14	8.787228826235923
ENSG00000172687	8.256667939031892e-14	6.3339187680654545
ENSG00000142676	8.256667939031892e-14	8.933273450982373
ENSG00000273237	8.256667939031892e-14	8.080421531145538
ENSG00000095110	8.256667939031892e-14	8.2142577250732
ENSG00000262468	8.25666793903195e-14	8.028669115085101
ENSG00000257591	8.25666793903195e-14	4.137260640292137
ENSG00000123989	8.25666793903195e-14	8.929216655850528
ENSG00000156313	8.25666793903195e-14	8.254608758287377
ENSG00000102882	8.982530877407936e-14	8.741072867813685
ENSG00000198453	8.982530877407936e-14	7.802464830541429
ENSG00000109927	8.982530877408e-14	8.593954561499322
ENSG00000078725	8.982530877408128e-14	4.322630705506953
ENSG00000185088	8.982530877408128e-14	8.912989475323146
ENSG00000249948	8.982530877408128e-14	8.599797532130633
ENSG00000225697	8.982530877408128e-14	8.788223197423902
ENSG00000269979	8.982530877408128e-14	7.139788159954569
ENSG00000082293	8.982530877408128e-14	4.866881974113118
ENSG00000125755	9.771078995773094e-14	8.904875885059452
ENSG00000234361	9.771078995773094e-14	2.254986107653427
ENSG00000181444	9.771078995773164e-14	7.937648916947116
ENSG00000136856	9.771078995773164e-14	8.636053724789715
ENSG00000130779	9.771078995773164e-14	8.858719926637214
ENSG00000214097	9.771078995773164e-14	5.130346935624393
ENSG00000145700	9.771078995773164e-14	7.572698991846991
ENSG00000113231	9.771078995773303e-14	8.158283992427675
ENSG00000148187	9.771078995773303e-14	8.822208770450601
ENSG00000220472	1.0627625342580973e-13	7.185689038201184
ENSG00000131127	1.0627625342580973e-13	8.214950301929782
ENSG00000196867	1.0627625342580973e-13	5.722229755068449
ENSG00000198055	1.0627625342580973e-13	8.912989475323146
ENSG00000049769	1.0627625342581048e-13	7.955039102082404
ENSG00000198856	1.0627625342581048e-13	8.904875885059452
ENSG00000235501	1.0627625342581048e-13	5.867776266924456
ENSG00000143674	1.0627625342581123e-13	8.527972157821875
ENSG00000157216	1.0627625342581123e-13	8.835910367818073
ENSG00000099821	1.1557924488775098e-13	8.844023958081767
ENSG00000172296	1.1557924488775098e-13	6.222598021529937
ENSG00000184905	1.1557924488775262e-13	5.0566455324256205
ENSG00000196668	1.1557924488775262e-13	7.394612494372619
ENSG00000166483	1.1557924488775262e-13	8.446836255184959
ENSG00000120860	1.1557924488775262e-13	8.652280905317097
ENSG00000189233	1.1557924488775262e-13	8.818151975318758
ENSG00000104765	1.1557924488775345e-13	8.801924794791372
ENSG00000182050	1.2568208461135153e-13	7.100549945149348
ENSG00000170209	1.2568208461135153e-13	8.011579270400713
ENSG00000163482	1.2568208461135244e-13	8.715200885050676
ENSG00000136044	1.2568208461135244e-13	8.746660874917465
ENSG00000184863	1.2568208461135244e-13	8.921103065586836
ENSG00000175548	1.2568208461135244e-13	8.12231812755944
ENSG00000143498	1.3665225535952429e-13	8.280683307926877
ENSG00000109046	1.3665225535952527e-13	8.856194343477304
ENSG00000188971	1.3665225535952527e-13	8.618295332290398
ENSG00000234741	1.3665225535952527e-13	8.908932680191299
ENSG00000269165	1.3665225535952527e-13	5.833130551750234
ENSG00000236914	1.3665225535952527e-13	5.479452398353108
ENSG00000204682	1.3665225535952623e-13	3.764436976211786
ENSG00000140443	1.48562821153994e-13	8.519453433805204
ENSG00000244038	1.48562821153994e-13	8.929216655850528
ENSG00000166965	1.4856282115399612e-13	8.66950245703246
ENSG00000170962	1.4856282115399612e-13	7.617669478745309
ENSG00000105339	1.4856282115399612e-13	8.929216655850528
ENSG00000142937	1.4856282115399612e-13	8.93733024611422
ENSG00000106948	1.4856282115399715e-13	8.844023958081767
ENSG00000144567	1.614928792580982e-13	8.868364728872839
ENSG00000226084	1.614928792580982e-13	7.792171062719646
ENSG00000188242	1.614928792580982e-13	8.428338455025196
ENSG00000042980	1.614928792580982e-13	8.778578395188276
ENSG00000207279	1.614928792580982e-13	5.701457806506024
ENSG00000101940	1.614928792581005e-13	8.766408009792737
ENSG00000113712	1.614928792581005e-13	8.884591909400223
ENSG00000055070	1.7552804795179995e-13	8.743598450973597
ENSG00000224616	1.7552804795179995e-13	6.1932177707255285
ENSG00000230188	1.7552804795179995e-13	4.43905376865714
ENSG00000169241	1.7552804795179995e-13	8.846549541241677
ENSG00000003096	1.9076099286636972e-13	4.627575807601953
ENSG00000116771	1.9076099286636972e-13	7.557187408136503
ENSG00000123836	1.9076099286637242e-13	8.806975961111196
ENSG00000184381	1.9076099286637242e-13	8.784166402292056
ENSG00000107242	2.072919948546515e-13	8.896762294795762
ENSG00000146276	2.072919948546515e-13	5.733273715736921
ENSG00000258072	2.072919948546515e-13	6.242409133697044
ENSG00000267868	2.072919948546515e-13	3.4964555135550754
ENSG00000162373	2.0729199485465445e-13	6.614150603218137
ENSG00000198081	2.0729199485465445e-13	8.557900935716733
ENSG00000198242	2.252295625967266e-13	8.912989475323146
ENSG00000170482	2.252295625967266e-13	8.513276189266426
ENSG00000257221	2.252295625967298e-13	7.895870011182592
ENSG00000255547	2.252295625967314e-13	3.782135071904538
ENSG00000164236	2.252295625967314e-13	5.158614602993654
ENSG00000088833	2.4469109338101466e-13	8.826265565582448
ENSG00000006788	2.4469109338101466e-13	3.4490048279697603
ENSG00000149806	2.4469109338101466e-13	8.917046270454989
ENSG00000155974	2.4469109338101466e-13	8.61755592462995
ENSG00000137575	2.446910933810164e-13	8.831853572686226
ENSG00000102409	2.446910933810164e-13	8.706013613219072
ENSG00000069011	2.446910933810164e-13	5.619538029636994
ENSG00000072422	2.6580358575846986e-13	7.277145287542585
ENSG00000185834	2.6580358575846986e-13	7.309238577609083
ENSG00000255353	2.6580358575847173e-13	5.628437293385783
ENSG00000164142	2.6580358575847173e-13	7.790522160098335
ENSG00000107331	2.6580358575847173e-13	8.795342416499613
ENSG00000183128	2.6580358575847173e-13	4.580104374363409
ENSG00000126733	2.6580358575847173e-13	3.8618820532320344
ENSG00000236882	2.658035857584755e-13	6.328018884070477
ENSG00000188825	2.8870440804429136e-13	7.051551501436413
ENSG00000228903	2.8870440804429136e-13	8.507688182162648
ENSG00000187091	2.8870440804429343e-13	8.55438098136884
ENSG00000137634	2.8870440804429343e-13	8.766408009792737
ENSG00000272143	2.8870440804429343e-13	5.185212155408434
ENSG00000205683	2.8870440804429343e-13	7.4770979588765725
ENSG00000257543	2.8870440804429343e-13	5.903629099764328
ENSG00000268592	2.887044080442955e-13	4.452469744254023
ENSG00000169071	2.887044080442955e-13	8.451657940899398
ENSG00000148730	2.887044080442955e-13	8.858719926637214
ENSG00000153162	2.887044080442955e-13	8.921103065586836
ENSG00000203801	3.135421269378747e-13	6.237507883495249
ENSG00000069275	3.404774008501556e-13	8.870890312032751
ENSG00000232940	3.404774008501556e-13	6.260267508625185
ENSG00000257743	3.404774008501556e-13	5.492148283950653
ENSG00000223269	3.696839428685662e-13	2.5303410314675756
ENSG00000117519	3.696839428685662e-13	8.0415747961744
ENSG00000156467	3.696839428685662e-13	8.892705499663915
ENSG00000149294	3.696839428685662e-13	8.71744459095416
ENSG00000072778	3.696839428685662e-13	8.93733024611422
ENSG00000101439	3.696839428685662e-13	8.89117428769198
ENSG00000162139	3.6968394286856883e-13	8.827259936770426
ENSG00000205078	3.6968394286856883e-13	7.580996685792698
ENSG00000143258	4.0134955865554416e-13	8.781103978348188
ENSG00000149124	4.0134955865554987e-13	3.3039673991680463
ENSG00000124143	4.0134955865554987e-13	5.014728573270397
ENSG00000162840	4.0134955865554987e-13	4.584983978169557
ENSG00000250567	4.013495586555527e-13	2.139552353141692
ENSG00000215386	4.3567726496895783e-13	6.910032780871712
ENSG00000228649	4.3567726496895783e-13	7.7599801157268296
ENSG00000232860	4.3567726496895783e-13	6.93540171443312
ENSG00000154227	4.3567726496895783e-13	5.1901045152964835
ENSG00000165138	4.3567726496895783e-13	8.850606336373524
ENSG00000184634	4.3567726496895783e-13	8.83996716294992
ENSG00000243517	4.3567726496895783e-13	7.031348173389523
ENSG00000224578	4.3567726496896404e-13	8.225956228836925
ENSG00000170271	4.3567726496896404e-13	7.6863360863425365
ENSG00000207146	4.3567726496896404e-13	3.836570878693949
ENSG00000242083	4.356772649689671e-13	5.299889614596642
ENSG00000099800	4.356772649689671e-13	8.77452160005643
ENSG00000155761	4.728864949130483e-13	6.572989760253814
ENSG00000089177	4.728864949130483e-13	8.399069774410851
ENSG00000226200	4.728864949130483e-13	8.23146492556077
ENSG00000181104	5.132143964792138e-13	8.211817018140401
ENSG00000085231	5.132143964792138e-13	8.870890312032751
ENSG00000261435	5.132143964792138e-13	5.0403596279985825
ENSG00000155495	5.132143964792138e-13	8.606124946894859
ENSG00000242294	5.132143964792138e-13	8.651744064533142
ENSG00000170540	5.132143964792138e-13	8.831853572686226
ENSG00000012061	5.132143964792157e-13	8.835910367818073
ENSG00000167487	5.132143964792157e-13	8.181718152945127
ENSG00000162409	5.132143964792193e-13	3.3345632215430436
ENSG00000117407	5.132143964792193e-13	8.248615617430616
ENSG00000254650	5.132143964792193e-13	5.648357743234003
ENSG00000143862	5.569172314187968e-13	8.68879206150371
ENSG00000234498	5.569172314187968e-13	6.340755896866855
ENSG00000242712	5.569172314187968e-13	5.23513034084752
ENSG00000197256	5.569172314188047e-13	8.536674985520563
ENSG00000145194	5.569172314188047e-13	8.446299414401004
ENSG00000124098	5.569172314188047e-13	8.694380068607492
ENSG00000090776	5.569172314188047e-13	7.3066717294924866
ENSG00000101057	6.042718820075127e-13	8.718720839398566
ENSG00000272663	6.042718820075127e-13	5.208047414301228
ENSG00000255224	6.042718820075127e-13	6.474061866507211
ENSG00000237301	6.042718820075127e-13	5.219961253706573
ENSG00000237316	6.042718820075127e-13	2.4042759368894524
ENSG00000110092	6.042718820075127e-13	8.798862370847504
ENSG00000070610	6.04271882007517e-13	8.904875885059452
ENSG00000198157	6.04271882007517e-13	8.310612085821731
ENSG00000271734	6.04271882007517e-13	4.111333480085458
ENSG00000119979	6.555774738154068e-13	8.598011356631169
ENSG00000272324	6.555774738154068e-13	1.8177856686349887
ENSG00000248300	6.555774738154114e-13	2.363288682581681
ENSG00000181191	6.555774738154114e-13	8.667513714656502
ENSG00000164182	6.555774738154114e-13	8.599797532130633
ENSG00000119403	6.555774738154114e-13	8.585304130451673
ENSG00000165912	6.555774738154114e-13	8.053123129712676
ENSG00000230790	7.111571231902164e-13	4.8358384119904185
ENSG00000102007	7.111571231902189e-13	8.900819089927607
ENSG00000231459	7.11157123190229e-13	2.844745234128824
ENSG00000169255	7.11157123190229e-13	6.588596972058053
ENSG00000171119	7.11157123190229e-13	5.835910269734757
ENSG00000151422	7.713598187978757e-13	8.785160773480033
ENSG00000107104	7.713598187978757e-13	8.912989475323146
ENSG00000104381	7.713598187978811e-13	7.784993881145714
ENSG00000067445	7.713598187978811e-13	7.544385176421748
ENSG00000198860	7.713598187978811e-13	8.807512801895154
ENSG00000164405	7.713598187978894e-13	8.85718871466528
ENSG00000215595	7.713598187978894e-13	6.259762432413829
ENSG00000115539	7.713598187978894e-13	8.587372183207565
ENSG00000212664	7.713598187978894e-13	6.381082709311326
ENSG00000156535	8.365624472449555e-13	6.930378812328761
ENSG00000132704	8.365624472449555e-13	8.896762294795762
ENSG00000160789	8.365624472449555e-13	8.917046270454989
ENSG00000235609	8.365624472449675e-13	6.016009798541691
ENSG00000082512	8.365624472449675e-13	8.615030341470039
ENSG00000081760	8.365624472449675e-13	8.680141630456063
ENSG00000075568	8.365624472449734e-13	8.892705499663915
ENSG00000239183	9.071719735373962e-13	5.963317593993217
ENSG00000142765	9.071719735373962e-13	8.892705499663915
ENSG00000227487	9.071719735374156e-13	5.090892356995545
ENSG00000272711	9.071719735374156e-13	6.440231959137926
ENSG00000267373	9.071719735374156e-13	4.160252140681905
ENSG00000180209	9.836277879102913e-13	5.040677769400307
ENSG00000134504	9.836277879102913e-13	8.584846600047653
ENSG00000151640	9.836277879102982e-13	5.511580605723474
ENSG00000148700	9.836277879102982e-13	8.880535114268378
ENSG00000108774	9.836277879102982e-13	8.55889530690471
ENSG00000143815	9.836277879102982e-13	8.811032756243042
ENSG00000137806	9.836277879102982e-13	8.749186458077377
ENSG00000124198	9.836277879102982e-13	8.903344673087517
ENSG00000259291	9.836277879103087e-13	7.740148104624444
ENSG00000204390	9.836277879103087e-13	7.231571569901418
ENSG00000202078	9.836277879103087e-13	4.623955954449315
ENSG00000074054	1.0664042313995563e-12	8.826265565582448
ENSG00000145919	1.0664042313995638e-12	8.751712041237289
ENSG00000083067	1.0664042313995638e-12	6.729584288827961
ENSG00000154479	1.0664042313995638e-12	6.290794013539009
ENSG00000151292	1.0664042313995638e-12	8.852137548345457
ENSG00000198088	1.0664042313995638e-12	8.302164221650573
ENSG00000227939	1.0664042313995676e-12	7.440132049709805
ENSG00000180660	1.0664042313995676e-12	6.818957189311351
ENSG00000250584	1.0664042313995676e-12	3.811885639031188
ENSG00000105467	1.1560133134207156e-12	5.234658238603069
ENSG00000273032	1.1560133134207156e-12	7.188083030978212
ENSG00000143514	1.1560133134207156e-12	8.75676320755711
ENSG00000150867	1.1560133134207156e-12	8.834379155846138
ENSG00000087274	1.156013313420732e-12	8.925159860718681
ENSG00000145912	1.156013313420732e-12	8.759288790717024
ENSG00000153250	1.156013313420732e-12	8.892705499663915
ENSG00000272667	1.156013313420732e-12	6.60853220291479
ENSG00000230897	1.156013313420732e-12	7.677562398798332
ENSG00000188015	1.156013313420732e-12	3.0892674651173975
ENSG00000128463	1.156013313420732e-12	8.868364728872839
ENSG00000129474	1.156013313420732e-12	6.619693330946387
ENSG00000242265	1.1560133134207402e-12	6.050007494637791
ENSG00000258847	1.1560133134207402e-12	3.9031924812511187
ENSG00000160783	1.1560133134207402e-12	8.389961812959182
ENSG00000198917	1.1560133134207402e-12	8.746660874917465
ENSG00000226957	1.1560133134207402e-12	2.8498612044961003
ENSG00000188868	1.1560133134207402e-12	7.12606798274453
ENSG00000101746	1.2530076355773689e-12	7.926278349025832
ENSG00000143036	1.2530076355773689e-12	5.924457130380812
ENSG00000139722	1.2530076355773689e-12	8.925159860718681
ENSG00000187243	1.2530076355773733e-12	4.197043016682036
ENSG00000135404	1.2530076355773733e-12	8.93733024611422
ENSG00000120327	1.2530076355773733e-12	7.759090537840932
ENSG00000137106	1.2530076355773733e-12	8.808507173083129
ENSG00000259362	1.2530076355773733e-12	4.268899454415524
ENSG00000131495	1.3579835369460193e-12	8.626408922554088
ENSG00000176428	1.3579835369460193e-12	6.971333762492883
ENSG00000138674	1.3579835369460193e-12	8.921103065586836
ENSG00000147853	1.3579835369460193e-12	8.880535114268378
ENSG00000157404	1.3579835369460193e-12	8.744055981377617
ENSG00000254754	1.3579835369460288e-12	2.6446387725630047
ENSG00000125089	1.3579835369460288e-12	8.724308846502344
ENSG00000151414	1.3579835369460288e-12	8.845018329269742
ENSG00000116857	1.4715844771801666e-12	8.806975961111196
ENSG00000104205	1.4715844771801666e-12	8.455002242099692
ENSG00000184293	1.4715844771801666e-12	8.701499287683204
ENSG00000177932	1.4715844771801874e-12	5.980719282871382
ENSG00000164039	1.4715844771801874e-12	8.073524796021283
ENSG00000236841	1.471584477180198e-12	3.5885215109194375
ENSG00000219626	1.5945046749482848e-12	7.739714603262075
ENSG00000065320	1.5945046749482848e-12	4.349970287772831
ENSG00000185615	1.5945046749483075e-12	5.5591530809481675
ENSG00000165661	1.5945046749483075e-12	8.88864870453207
ENSG00000040487	1.5945046749483075e-12	8.34388516491688
ENSG00000139641	1.7274930204743154e-12	8.904875885059452
ENSG00000198795	1.7274930204743154e-12	5.040952155845973
ENSG00000117362	1.7274930204743154e-12	8.884591909400223
ENSG00000240087	1.7274930204743277e-12	6.040156036757469
ENSG00000090487	1.7274930204743277e-12	8.83996716294992
ENSG00000141524	1.7274930204743277e-12	8.794805575715658
ENSG00000224165	1.7274930204743277e-12	6.982779875643871
ENSG00000136021	1.7274930204743277e-12	8.903344673087517
ENSG00000164122	1.871357282289994e-12	6.027877941304736
ENSG00000182087	1.871357282289994e-12	8.933273450982373
ENSG00000268061	1.8713572822900004e-12	7.550917737672392
ENSG00000238061	1.8713572822900004e-12	6.0522629385094495
ENSG00000124357	1.8713572822900004e-12	8.850606336373524
ENSG00000250519	1.8713572822900004e-12	4.99728682036729
ENSG00000155254	1.8713572822900004e-12	8.30705965189777
ENSG00000272975	1.8713572822900004e-12	2.017556378851228
ENSG00000179195	1.8713572822900004e-12	8.884591909400223
ENSG00000226360	1.8713572822900004e-12	7.393592640262495
ENSG00000136636	2.0269686297417024e-12	8.84808075321361
ENSG00000113732	2.0269686297417024e-12	8.912989475323146
ENSG00000183323	2.0269686297417024e-12	8.660394495580789
ENSG00000171189	2.0269686297417165e-12	5.704898436424191
ENSG00000147144	2.1952664943274597e-12	8.51228181807845
ENSG00000236305	2.1952664943274755e-12	5.995760192101549
ENSG00000150625	2.1952664943274755e-12	6.391698830631277
ENSG00000013561	2.1952664943274755e-12	8.830322360714293
ENSG00000104408	2.1952664943274755e-12	8.917046270454989
ENSG00000167283	2.1952664943274755e-12	8.908932680191299
ENSG00000172053	2.1952664943274755e-12	8.917046270454989
ENSG00000071082	2.195266494327483e-12	8.933273450982373
ENSG00000070814	2.3772637945771227e-12	8.846549541241677
ENSG00000140548	2.3772637945771567e-12	8.724308846502344
ENSG00000141556	2.3772637945771567e-12	8.782635190320123
ENSG00000116497	2.3772637945771567e-12	8.845018329269742
ENSG00000166401	2.3772637945771567e-12	7.985401381339626
ENSG00000196208	2.3772637945771567e-12	7.573622503189453
ENSG00000250069	2.3772637945771567e-12	4.6712351087523984
ENSG00000101974	2.3772637945771736e-12	8.77452160005643
ENSG00000049768	2.3772637945771736e-12	5.011342112010381
ENSG00000137877	2.5740525509410478e-12	8.265987339371426
ENSG00000162836	2.5740525509410478e-12	8.672564880976328
ENSG00000136319	2.5740525509410478e-12	8.524170326217561
ENSG00000170915	2.574052550941066e-12	6.9735200398312385
ENSG00000182185	2.574052550941066e-12	7.4694891609308876
ENSG00000223802	2.574052550941066e-12	3.589457115788561
ENSG00000166224	2.5740525509411027e-12	8.656337700448944
ENSG00000099622	2.5740525509411027e-12	8.93733024611422
ENSG00000228487	2.7868099190220306e-12	7.091819112303971
ENSG00000134490	2.7868099190220306e-12	8.24470899252422
ENSG00000174446	2.7868099190220306e-12	8.70555608281505
ENSG00000147604	2.7868099190220306e-12	8.945443836377912
ENSG00000162998	2.7868099190220306e-12	8.899287877955674
ENSG00000125743	2.7868099190220306e-12	8.872421524004686
ENSG00000238251	2.7868099190220306e-12	4.841819663864047
ENSG00000107959	2.7868099190220504e-12	8.846549541241677
ENSG00000053524	3.016804671485679e-12	7.903544534236737
ENSG00000168405	3.016804671485679e-12	8.900819089927607
ENSG00000105722	3.016804671485711e-12	8.679684100052041
ENSG00000143761	3.016804671485711e-12	8.93733024611422
ENSG00000089280	3.016804671485711e-12	8.929216655850528
ENSG00000270093	3.016804671485711e-12	4.868172085951451
ENSG00000126107	3.0168046714857326e-12	8.806975961111196
ENSG00000205143	3.0168046714857326e-12	5.126573959170094
ENSG00000002834	3.0168046714857326e-12	8.880535114268378
ENSG00000206559	3.0168046714857326e-12	6.583503863527252
ENSG00000175061	3.265404161120014e-12	8.900819089927607
ENSG00000250321	3.265404161120014e-12	4.9041046225184
ENSG00000153914	3.265404161120014e-12	8.900819089927607
ENSG00000269243	3.265404161120014e-12	7.257261911944244
ENSG00000166143	3.265404161120014e-12	6.612755061714503
ENSG00000272841	3.265404161120014e-12	6.390405495063274
ENSG00000070614	3.265404161120014e-12	8.846549541241677
ENSG00000225156	3.265404161120014e-12	3.7775904081969442
ENSG00000152760	3.2654041611200493e-12	5.194160031915594
ENSG00000227630	3.2654041611200493e-12	2.850112120222198
ENSG00000068784	3.5340817997952074e-12	8.68879206150371
ENSG00000237765	3.5340817997952074e-12	7.857898502869562
ENSG00000198429	3.5340817997952074e-12	8.230777914551362
ENSG00000198648	3.5340817997952325e-12	8.03986793105487
ENSG00000205791	3.5340817997952325e-12	6.423064307985146
ENSG00000233922	3.824425090513506e-12	6.678370185334162
ENSG00000135486	3.824425090513506e-12	8.933273450982373
ENSG00000081791	3.824425090513506e-12	8.852137548345457
ENSG00000270102	3.824425090513534e-12	6.4350809411591
ENSG00000116871	3.824425090513534e-12	8.805444749139262
ENSG00000118898	3.8244250905135475e-12	6.7313790149739905
ENSG00000153048	3.8244250905135475e-12	8.504423191342289
ENSG00000125650	3.8244250905135475e-12	7.539002315804386
ENSG00000108106	4.138144252338148e-12	8.743598450973597
ENSG00000183291	4.138144252338148e-12	8.917046270454989
ENSG00000112218	4.138144252338148e-12	8.179368222932812
ENSG00000101052	4.138144252338148e-12	8.497049008739044
ENSG00000172809	4.138144252338148e-12	8.929216655850528
ENSG00000183258	4.1381442523382065e-12	8.831853572686226
ENSG00000226779	4.1381442523382065e-12	4.255788412089371
ENSG00000250831	4.1381442523382065e-12	7.045614862502244
ENSG00000107262	4.1381442523382065e-12	8.900819089927607
ENSG00000160282	4.1381442523382065e-12	5.907356009274621
ENSG00000188001	4.1381442523382065e-12	6.745274218645233
ENSG00000146374	4.1381442523382065e-12	4.673805934870404
ENSG00000214212	4.1381442523382065e-12	8.4696458140041
ENSG00000259959	4.1381442523382065e-12	8.296576214546795
ENSG00000197279	4.1381442523382065e-12	8.178321455093794
ENSG00000171428	4.138144252338222e-12	7.848587974541402
ENSG00000128915	4.477081480771346e-12	8.842492746109832
ENSG00000116251	4.477081480771346e-12	8.917046270454989
ENSG00000196754	4.477081480771346e-12	3.996462818021145
ENSG00000196998	4.477081480771346e-12	8.782635190320123
ENSG00000253051	4.477081480771362e-12	5.303583529931255
ENSG00000163519	4.477081480771362e-12	8.010222812013133
ENSG00000144354	4.477081480771362e-12	5.4730352753572955
ENSG00000169189	4.477081480771362e-12	8.693385697419513
ENSG00000132824	4.477081480771362e-12	8.88306069742829
ENSG00000254211	4.477081480771362e-12	8.117258510705195
ENSG00000197756	4.477081480771362e-12	8.941387041246065
ENSG00000138780	4.477081480771362e-12	8.461989754144431
ENSG00000063660	4.477081480771362e-12	7.380418089217027
ENSG00000213315	4.843220889114491e-12	6.472283384970562
ENSG00000249453	4.843220889114491e-12	5.6636477767000635
ENSG00000151553	4.843220889114491e-12	8.728365641634191
ENSG00000144868	4.843220889114491e-12	8.518864196370206
ENSG00000124422	4.843220889114491e-12	8.899287877955674
ENSG00000104331	4.843220889114491e-12	8.852137548345457
ENSG00000135502	4.8432208891145254e-12	6.005068302083196
ENSG00000272717	4.8432208891145254e-12	6.0954015652180376
ENSG00000253284	4.8432208891145254e-12	2.2121168766231665
ENSG00000064692	4.8432208891145254e-12	4.808567336756436
ENSG00000233360	4.843220889114542e-12	4.500598624320289
ENSG00000250692	4.843220889114542e-12	3.909168430143419
ENSG00000241213	5.23869917951167e-12	2.232768281074136
ENSG00000251187	5.238699179511707e-12	4.3779832852653575
ENSG00000231943	5.238699179511707e-12	1.8384666375418686
ENSG00000273314	5.238699179511707e-12	6.73050837296082
ENSG00000213621	5.238699179511707e-12	5.206858586227742
ENSG00000147475	5.238699179511707e-12	8.758294419529046
ENSG00000161914	5.238699179511781e-12	8.128971365696714
ENSG00000184984	5.238699179511781e-12	5.916912615846383
ENSG00000069493	5.238699179511781e-12	8.476765033079815
ENSG00000089248	5.6658170957551625e-12	8.917046270454989
ENSG00000140395	5.6658170957551625e-12	8.822208770450603
ENSG00000176393	5.6658170957551625e-12	8.724308846502344
ENSG00000111716	5.665817095755183e-12	8.93733024611422
ENSG00000061455	5.665817095755183e-12	6.4752319252809185
ENSG00000081721	5.665817095755183e-12	8.72584005847428
ENSG00000112992	5.665817095755183e-12	8.876478319136533
ENSG00000270012	5.665817095755183e-12	7.642785021460145
ENSG00000122882	5.665817095755183e-12	8.73954165584175
ENSG00000240342	5.665817095755183e-12	8.363147855659237
ENSG00000213339	5.665817095755183e-12	8.870890312032751
ENSG00000234215	6.127051713536033e-12	2.0028533138113893
ENSG00000188266	6.127051713536033e-12	7.999918812060238
ENSG00000260063	6.127051713536119e-12	6.216916252091346
ENSG00000174989	6.127051713536119e-12	8.810038385055064
ENSG00000116761	6.127051713536119e-12	8.431066605061597
ENSG00000179029	6.127051713536163e-12	8.607119318082837
ENSG00000260352	6.127051713536163e-12	5.035483781776664
ENSG00000174917	6.127051713536163e-12	8.835910367818073
ENSG00000236830	6.127051713536163e-12	4.358636122153611
ENSG00000273139	6.62506962767338e-12	4.530874391012559
ENSG00000175697	6.625069627673427e-12	5.390343073281598
ENSG00000162267	6.625069627673427e-12	6.631875017125449
ENSG00000123901	6.625069627673427e-12	6.619358582905752
ENSG00000101695	6.625069627673522e-12	7.286615489169861
ENSG00000137814	6.625069627673522e-12	8.66950245703246
ENSG00000224738	6.625069627673522e-12	4.9104755197256065
ENSG00000253483	6.625069627673522e-12	5.551729566077921
ENSG00000145287	7.162741099953678e-12	8.830322360714293
ENSG00000065183	7.162741099953678e-12	8.800393582819439
ENSG00000135093	7.162741099953678e-12	8.393024236903052
ENSG00000108061	7.162741099953704e-12	8.74864961729342
ENSG00000213293	7.162741099953704e-12	3.8065718165337334
ENSG00000183688	7.162741099953704e-12	8.767199814104226
ENSG00000155130	7.162741099953704e-12	8.917046270454989
ENSG00000226029	7.162741099953704e-12	6.302190934474312
ENSG00000237595	7.162741099953704e-12	6.409977157646055
ENSG00000168032	7.162741099953704e-12	5.193442477779747
ENSG00000178209	7.162741099953704e-12	8.921103065586836
ENSG00000078369	7.1627410999538056e-12	8.900819089927607
ENSG00000269946	7.1627410999538056e-12	4.904166165752952
ENSG00000109466	7.743155235595024e-12	8.531034581765743
ENSG00000261597	7.743155235595024e-12	8.607119318082837
ENSG00000170906	7.743155235595024e-12	8.804450377951285
ENSG00000236206	7.743155235595079e-12	4.1863444688411295
ENSG00000089157	7.743155235595079e-12	8.941387041246065
ENSG00000272727	8.369636261014659e-12	3.9899514724609344
ENSG00000189343	8.369636261014659e-12	8.908932680191299
ENSG00000100767	8.369636261014659e-12	8.364555811134615
ENSG00000166295	8.369636261014659e-12	8.870890312032751
ENSG00000140263	8.36963626101469e-12	8.307883935785329
ENSG00000169253	8.36963626101469e-12	4.54124907603198
ENSG00000187735	9.045760980558773e-12	8.876478319136533
ENSG00000032389	9.045760980558773e-12	8.646692898213319
ENSG00000161010	9.045760980558773e-12	8.836904739006052
ENSG00000173809	9.045760980558773e-12	4.495619987795469
ENSG00000163817	9.045760980558838e-12	5.2299369334217545
ENSG00000235297	9.045760980558838e-12	6.084611607269848
ENSG00000198056	9.045760980558838e-12	8.42428165989335
ENSG00000179796	9.045760980558838e-12	2.679500022464842
ENSG00000258178	9.045760980558838e-12	4.270207460728513
ENSG00000171421	9.77537749516007e-12	8.562292004756044
ENSG00000233080	9.77537749516007e-12	5.05230443225639
ENSG00000176732	9.77537749516007e-12	6.091381016027609
ENSG00000134955	9.775377495160106e-12	7.909741695850482
ENSG00000114013	9.775377495160106e-12	8.657666345544387
ENSG00000130511	9.775377495160106e-12	8.68879206150371
ENSG00000146094	1.0562625271544637e-11	8.904875885059452
ENSG00000174485	1.0562625271544637e-11	8.829785519930336
ENSG00000183943	1.0562625271544637e-11	8.415880626526054
ENSG00000138650	1.1411956656644355e-11	3.6244791624725687
ENSG00000261438	1.1411956656644355e-11	3.432712456590715
ENSG00000270006	1.1411956656644355e-11	6.015896267090316
ENSG00000078674	1.1411956656644355e-11	8.866833516900904
ENSG00000261037	1.1411956656644355e-11	5.764104357119325
ENSG00000157873	1.1411956656644355e-11	8.85466313150537
ENSG00000122406	1.1411956656644436e-11	8.93733024611422
ENSG00000164180	1.1411956656644436e-11	8.7542376243972
ENSG00000146039	1.1411956656644436e-11	1.6815613361552963
ENSG00000175279	1.1411956656644436e-11	7.143316564836876
ENSG00000128641	1.1411956656644436e-11	8.503023686401331
ENSG00000116584	1.1411956656644436e-11	8.925159860718681
ENSG00000108828	1.1411956656644599e-11	8.787228826235923
ENSG00000178715	1.232815993829422e-11	6.692898653329112
ENSG00000157045	1.232815993829422e-11	8.776052812028363
ENSG00000206077	1.232815993829422e-11	7.916506723943764
ENSG00000100246	1.2328159938294307e-11	8.112207344385373
ENSG00000220749	1.2328159938294307e-11	7.03954051644609
ENSG00000232453	1.2328159938294307e-11	6.55993701182441
ENSG00000250659	1.2328159938294307e-11	7.1434194731483425
ENSG00000254003	1.2328159938294307e-11	6.038308312323241
ENSG00000174695	1.2328159938294307e-11	8.917046270454989
ENSG00000144893	1.2328159938294482e-11	7.997369199858673
ENSG00000205730	1.2328159938294482e-11	6.539972484130201
ENSG00000204104	1.2328159938294482e-11	8.433187054468528
ENSG00000115159	1.3316384060141361e-11	8.765413638604759
ENSG00000251108	1.3316384060141361e-11	2.5792722935413024
ENSG00000063438	1.3316384060141361e-11	7.864102661137233
ENSG00000103855	1.3316384060141361e-11	8.33816133881544
ENSG00000013619	1.3316384060141361e-11	6.9429847181178115
ENSG00000109705	1.3316384060141361e-11	6.492546243460542
ENSG00000196081	1.3316384060141361e-11	6.591176980701571
ENSG00000149269	1.331638406014155e-11	8.86530230492897
ENSG00000243056	1.331638406014155e-11	5.631353680584452
ENSG00000135116	1.331638406014155e-11	5.961421882433138
ENSG00000173545	1.331638406014155e-11	8.752706412425267
ENSG00000173769	1.331638406014155e-11	2.5733676711197115
ENSG00000146007	1.331638406014155e-11	8.856194343477304
ENSG00000179178	1.331638406014155e-11	7.064583257214459
ENSG00000040341	1.331638406014155e-11	8.71466404426672
ENSG00000214226	1.4382165105993845e-11	7.803308696657762
ENSG00000165675	1.4382165105993947e-11	8.60033437291459
ENSG00000168081	1.43821651059941e-11	8.777047183216341
ENSG00000232324	1.43821651059941e-11	3.513478596432867
ENSG00000172661	1.43821651059941e-11	8.648224110185254
ENSG00000214389	1.43821651059941e-11	8.221872519976184
ENSG00000167748	1.43821651059941e-11	3.934145237468585
ENSG00000157110	1.43821651059941e-11	7.359533322703038
ENSG00000242732	1.4382165105994204e-11	7.888994507291964
ENSG00000222222	1.5531454676603216e-11	4.120028349163249
ENSG00000163682	1.5531454676603216e-11	8.93733024611422
ENSG00000260672	1.5531454676603216e-11	4.618243293146648
ENSG00000241852	1.5531454676603216e-11	7.66980711148376
ENSG00000227372	1.5531454676603216e-11	8.673559252164305
ENSG00000137747	1.553145467660349e-11	5.637364209882862
ENSG00000243452	1.553145467660349e-11	8.68067847124002
ENSG00000260940	1.553145467660349e-11	2.157065756521781
ENSG00000166104	1.677065029015639e-11	5.669871166104195
ENSG00000065970	1.677065029015639e-11	8.675090464136238
ENSG00000144369	1.677065029015639e-11	8.356565477367479
ENSG00000181904	1.677065029015639e-11	8.832847943874205
ENSG00000140612	1.677065029015639e-11	8.912989475323146
ENSG00000196924	1.6770650290156452e-11	8.870890312032751
ENSG00000164924	1.6770650290156452e-11	8.925159860718681
ENSG00000271239	1.6770650290156452e-11	2.447390321637602
ENSG00000167747	1.6770650290156452e-11	8.805981589923219
ENSG00000241743	1.6770650290156452e-11	1.8705086855639799
ENSG00000169242	1.8106627946568993e-11	6.530308337687969
ENSG00000268218	1.8106627946568993e-11	7.574937131903299
ENSG00000180182	1.8106627946568993e-11	8.788223197423902
ENSG00000103275	1.8106627946568993e-11	8.753498216736753
ENSG00000270919	1.8106627946568993e-11	3.015361669838129
ENSG00000176700	1.8106627946569252e-11	8.632454460061892
ENSG00000123595	1.8106627946569252e-11	8.769470433736606
ENSG00000240907	1.8106627946569378e-11	4.744067815171018
ENSG00000160972	1.9546777005055983e-11	8.331890432668938
ENSG00000238961	1.9546777005055983e-11	4.428931580844743
ENSG00000072501	1.9546777005055983e-11	8.849075124401589
ENSG00000115977	1.9546777005056122e-11	8.25588500673178
ENSG00000268358	1.9546777005056122e-11	7.053155027134356
ENSG00000213222	1.9546777005056122e-11	6.395147505782708
ENSG00000271553	1.9546777005056122e-11	7.086741032255253
ENSG00000183386	1.954677700505626e-11	6.6523738912473105
ENSG00000103148	1.954677700505626e-11	8.675090464136238
ENSG00000113108	1.954677700505626e-11	8.834379155846138
ENSG00000186275	1.954677700505626e-11	8.204853535137314
ENSG00000101868	1.954677700505626e-11	8.577648070592005
ENSG00000135519	2.1099037534450793e-11	6.3855156008943785
ENSG00000247373	2.1099037534450793e-11	7.54208320294273
ENSG00000153064	2.1099037534451094e-11	8.785160773480033
ENSG00000267475	2.1099037534451094e-11	6.388539314564565
ENSG00000231711	2.1099037534451094e-11	7.390603224663947
ENSG00000179862	2.1099037534451094e-11	6.582669505027346
ENSG00000268584	2.1099037534451094e-11	6.460826447892118
ENSG00000105220	2.1099037534451094e-11	8.900819089927607
ENSG00000178035	2.1099037534451094e-11	8.900819089927607
ENSG00000273056	2.1099037534451094e-11	5.503596460109026
ENSG00000236998	2.1099037534451242e-11	5.484930768612104
ENSG00000170890	2.1099037534451242e-11	3.8406575685133806
ENSG00000145808	2.2771940306383206e-11	4.440435350571383
ENSG00000177888	2.2771940306383206e-11	8.687260849531777
ENSG00000125864	2.2771940306383206e-11	4.605197256438309
ENSG00000216866	2.2771940306383286e-11	5.791370757757303
ENSG00000241527	2.2771940306383286e-11	6.456719404609034
ENSG00000235213	2.2771940306383286e-11	3.2855233157426045
ENSG00000138036	2.277194030638361e-11	8.37580268518769
ENSG00000068912	2.277194030638361e-11	8.917046270454989
ENSG00000101298	2.277194030638361e-11	7.927028206717988
ENSG00000119900	2.277194030638361e-11	8.81409518018691
ENSG00000140876	2.277194030638361e-11	5.968950253786135
ENSG00000141447	2.457464961274569e-11	8.210743336572486
ENSG00000143156	2.457464961274569e-11	7.997624163386205
ENSG00000073584	2.4574649612745778e-11	8.72584005847428
ENSG00000124116	2.4574649612745778e-11	3.833731610003101
ENSG00000269934	2.4574649612745778e-11	4.899167697127812
ENSG00000272102	2.4574649612745778e-11	5.41702081181184
ENSG00000143401	2.4574649612745778e-11	8.852137548345457
ENSG00000074695	2.4574649612745778e-11	8.941387041246065
ENSG00000129691	2.4574649612745778e-11	8.643172943865428
ENSG00000258418	2.4574649612745778e-11	2.4974238872883987
ENSG00000233220	2.4574649612745778e-11	5.125496048394282
ENSG00000167393	2.4574649612746127e-11	8.608650530054772
ENSG00000234377	2.4574649612746127e-11	5.575118897876033
ENSG00000165195	2.651700910093006e-11	8.740536027029728
ENSG00000253390	2.651700910093006e-11	6.135078756209087
ENSG00000259891	2.651700910093006e-11	6.967101119089083
ENSG00000226221	2.651700910093006e-11	7.637170100627469
ENSG00000137802	2.651700910093006e-11	8.747655246105444
ENSG00000140464	2.6517009100930344e-11	8.85466313150537
ENSG00000117625	2.6517009100930344e-11	8.824734353610515
ENSG00000177971	2.6517009100930344e-11	8.796336787687592
ENSG00000139537	2.6517009100930344e-11	7.626223567025296
ENSG00000143412	2.6517009100930344e-11	8.205056102013804
ENSG00000166913	2.6517009100930344e-11	8.904875885059452
ENSG00000238001	2.6517009100930344e-11	2.926968563510585
ENSG00000205763	2.6517009100930344e-11	7.172065102208798
ENSG00000111602	2.651700910093053e-11	8.804450377951285
ENSG00000261251	2.651700910093053e-11	4.92775591390183
ENSG00000231292	2.860959083313307e-11	7.975859918525588
ENSG00000273107	2.860959083313307e-11	4.864813278906124
ENSG00000113643	2.860959083313307e-11	8.798862370847504
ENSG00000154478	2.860959083313307e-11	2.101671583691061
ENSG00000104738	2.8609590833133374e-11	8.724308846502344
ENSG00000225200	2.8609590833133374e-11	7.1793532895506305
ENSG00000255031	2.8609590833133374e-11	7.933558188358706
ENSG00000181544	2.8609590833133374e-11	7.310460998595697
ENSG00000113389	2.8609590833133374e-11	4.805807142655387
ENSG00000267166	2.8609590833133374e-11	7.040182123017972
ENSG00000106211	2.8609590833133374e-11	8.866833516900904
ENSG00000226856	2.8609590833133577e-11	5.391039453471805
ENSG00000243680	3.0863747789668685e-11	6.206943935679158
ENSG00000204852	3.0863747789668685e-11	8.744592822161575
ENSG00000156738	3.0863747789668685e-11	7.822193502222226
ENSG00000156170	3.0863747789668904e-11	8.654269647693054
ENSG00000271334	3.0863747789668904e-11	2.810898645452788
ENSG00000008869	3.0863747789668904e-11	8.852137548345457
ENSG00000118816	3.0863747789668904e-11	8.933273450982373
ENSG00000120217	3.0863747789668904e-11	8.567545737952356
ENSG00000111452	3.0863747789668904e-11	7.063467494580506
ENSG00000271943	3.0863747789669234e-11	3.685513366469214
ENSG00000217130	3.0863747789669234e-11	5.461137369039021
ENSG00000178162	3.0863747789669234e-11	6.284981266007305
ENSG00000259420	3.0863747789669234e-11	3.540406300777993
ENSG00000133138	3.0863747789669234e-11	7.347312182966178
ENSG00000186918	3.3291670050734764e-11	8.81409518018691
ENSG00000185567	3.3291670050734764e-11	5.026980292955989
ENSG00000078098	3.3291670050734764e-11	6.05670470006429
ENSG00000183955	3.3291670050735003e-11	8.70555608281505
ENSG00000268041	3.3291670050735003e-11	7.6425258293178375
ENSG00000147606	3.3291670050735003e-11	7.036733948463005
ENSG00000197119	3.3291670050735003e-11	7.968689756679327
ENSG00000169740	3.3291670050735236e-11	8.527514627417855
ENSG00000204186	3.590644490650773e-11	8.807512801895154
ENSG00000197747	3.590644490650773e-11	8.781640819132145
ENSG00000238063	3.590644490650773e-11	5.262360465423452
ENSG00000119711	3.590644490650773e-11	8.751712041237289
ENSG00000203435	3.590644490650773e-11	3.846744134378257
ENSG00000163625	3.590644490650773e-11	8.437041282723884
ENSG00000226828	3.590644490650773e-11	2.850839948005214
ENSG00000144847	3.590644490650824e-11	8.539115692453365
ENSG00000164619	3.590644490650824e-11	6.7121540098817665
ENSG00000168488	3.590644490650824e-11	8.880535114268378
ENSG00000228413	3.590644490650824e-11	4.7271994672646365
ENSG00000165215	3.590644490650836e-11	5.888094438779767
ENSG00000247679	3.8722121161847354e-11	8.096437694262011
ENSG00000231419	3.8722121161847354e-11	3.5178804111301107
ENSG00000167978	3.8722121161847354e-11	8.941387041246065
ENSG00000146828	3.8722121161847354e-11	8.79381120452768
ENSG00000271522	3.872212116184763e-11	3.7167961011991855
ENSG00000188383	3.872212116184763e-11	5.961000260029419
ENSG00000269071	3.872212116184763e-11	5.145156573761322
ENSG00000025039	3.872212116184763e-11	8.900819089927607
ENSG00000033867	3.872212116184763e-11	8.017391909955755
ENSG00000087206	3.872212116184763e-11	8.721783263342433
ENSG00000198814	3.872212116184763e-11	8.150381419574893
ENSG00000156650	3.872212116184763e-11	8.818151975318758
ENSG00000270110	3.872212116184763e-11	5.493628538889991
ENSG00000072274	3.872212116184763e-11	8.896762294795762
ENSG00000136878	4.1753777919337135e-11	8.823739982422536
ENSG00000234891	4.1753777919337135e-11	2.3156498112838926
ENSG00000073060	4.1753777919337135e-11	8.755768836369135
ENSG00000143947	4.1753777919337135e-11	8.941387041246065
ENSG00000116198	4.1753777919337135e-11	8.79174315177179
ENSG00000197557	4.1753777919337135e-11	8.23725549954104
ENSG00000264349	4.1753777919337135e-11	4.6697301920773855
ENSG00000213402	4.1753777919337135e-11	8.659910051447874
ENSG00000243224	4.1753777919337135e-11	6.482095616864542
ENSG00000218227	4.1753777919337283e-11	8.114256933946788
ENSG00000260093	4.1753777919337283e-11	3.5336614882345727
ENSG00000144824	4.1753777919337283e-11	7.739841079292066
ENSG00000166455	4.1753777919337283e-11	5.797573404589685
ENSG00000119737	4.1753777919337283e-11	7.267309501619109
ENSG00000158113	4.1753777919337283e-11	4.7164740522833934
ENSG00000178026	4.1753777919337283e-11	7.295375561673715
ENSG00000253619	4.1753777919337283e-11	4.482451436287628
ENSG00000111707	4.1753777919337283e-11	8.811569597026997
ENSG00000103174	4.1753777919337283e-11	8.49452342557913
ENSG00000076258	4.501759814293228e-11	7.968538132573383
ENSG00000125962	4.501759814293228e-11	8.510750606106516
ENSG00000087008	4.5017598142932596e-11	8.378248957967667
ENSG00000051108	4.5017598142932596e-11	8.945443836377912
ENSG00000011451	4.5017598142932596e-11	8.836904739006052
ENSG00000164932	4.501759814293308e-11	8.674096092948263
ENSG00000005108	4.501759814293308e-11	6.806644318247231
ENSG00000064490	4.501759814293308e-11	8.729896853606125
ENSG00000101997	4.501759814293308e-11	8.591886508743432
ENSG00000225988	4.501759814293308e-11	6.867468123344647
ENSG00000152578	4.501759814293308e-11	5.834208917844829
ENSG00000172348	4.8530947324200914e-11	5.315448914864664
ENSG00000152413	4.8530947324200914e-11	8.37937503618662
ENSG00000165359	4.8530947324200914e-11	8.828791148742358
ENSG00000171033	4.8530947324200914e-11	8.238329181108952
ENSG00000021826	4.8530947324200914e-11	7.9910742646705195
ENSG00000272677	4.853094732420143e-11	6.099153830036254
ENSG00000102886	4.853094732420143e-11	6.6876116062155795
ENSG00000124635	4.853094732420143e-11	8.588621517923073
ENSG00000221562	4.853094732420143e-11	2.623367653124146
ENSG00000255121	4.853094732420143e-11	7.2376825180556486
ENSG00000100221	4.853094732420143e-11	8.828791148742358
ENSG00000135185	4.853094732420143e-11	8.908932680191299
ENSG00000116668	4.853094732420143e-11	8.73142806557806
ENSG00000094975	5.2312457594076335e-11	8.884591909400223
ENSG00000260361	5.2312457594076335e-11	7.418777612016098
ENSG00000185100	5.2312457594076335e-11	6.821432189452596
ENSG00000129646	5.2312457594077266e-11	8.25340336968849
ENSG00000153446	5.2312457594077266e-11	3.7637862876372545
ENSG00000187742	5.2312457594077266e-11	8.892705499663915
ENSG00000165548	5.2312457594077266e-11	8.379243329155646
ENSG00000197575	5.2312457594077266e-11	2.5101825759998926
ENSG00000122359	5.2312457594077266e-11	8.884591909400223
ENSG00000250565	5.2312457594077266e-11	8.458927330200563
ENSG00000138640	5.2312457594077266e-11	8.868364728872839
ENSG00000116903	5.2312457594077266e-11	8.728365641634191
ENSG00000223725	5.638211764533363e-11	5.401445005294127
ENSG00000108924	5.638211764533443e-11	7.282204450614504
ENSG00000104936	5.638211764533443e-11	8.477222563483835
ENSG00000206549	5.638211764533443e-11	6.444408051653656
ENSG00000221988	5.638211764533443e-11	8.27843960202339
ENSG00000244716	5.638211764533463e-11	7.304533151737274
ENSG00000174255	6.07613688546046e-11	3.887077620447836
ENSG00000131759	6.076136885460503e-11	8.696905651767402
ENSG00000155506	6.076136885460503e-11	8.93733024611422
ENSG00000181982	6.076136885460503e-11	8.629928876901978
ENSG00000086189	6.076136885460503e-11	8.808507173083129
ENSG00000136731	6.076136885460503e-11	8.908932680191299
ENSG00000175643	6.076136885460503e-11	7.567638147713304
ENSG00000166341	6.076136885460568e-11	8.211515223809005
ENSG00000120314	6.076136885460568e-11	8.77452160005643
ENSG00000101294	6.076136885460568e-11	8.925159860718681
ENSG00000232912	6.076136885460568e-11	6.100156869956753
ENSG00000149679	6.547320801791452e-11	8.370214678083912
ENSG00000094916	6.547320801791452e-11	8.819683187290691
ENSG00000141526	6.547320801791499e-11	8.722777634530411
ENSG00000183150	6.547320801791499e-11	7.0757313051538775
ENSG00000170522	6.547320801791499e-11	7.861121219651895
ENSG00000267623	6.547320801791499e-11	5.025189334622261
ENSG00000256287	6.547320801791499e-11	3.2999047967194794
ENSG00000176871	6.547320801791499e-11	8.568082578736313
ENSG00000246095	6.547320801791545e-11	6.311274049386803
ENSG00000147437	6.547320801791545e-11	6.249425884973182
ENSG00000197180	6.547320801791545e-11	6.827874253933147
ENSG00000169679	6.547320801791545e-11	8.6583264428249
ENSG00000165804	7.054229714037677e-11	8.22360629882461
ENSG00000185641	7.054229714037677e-11	7.578805376540251
ENSG00000164754	7.054229714037677e-11	8.850606336373524
ENSG00000158062	7.054229714037677e-11	8.687260849531777
ENSG00000228798	7.054229714037677e-11	4.631821055022096
ENSG00000233217	7.054229714037752e-11	4.020998388288448
ENSG00000168216	7.054229714037752e-11	8.86277672176906
ENSG00000176896	7.054229714037752e-11	8.338472810960697
ENSG00000142327	7.054229714037752e-11	8.868364728872839
ENSG00000204361	7.054229714037752e-11	4.273244515359792
ENSG00000185386	7.054229714037803e-11	8.63551688400576
ENSG00000008086	7.054229714037803e-11	8.021813310071336
ENSG00000107902	7.054229714037803e-11	8.447628059496447
ENSG00000101134	7.054229714037803e-11	4.118155680601858
ENSG00000218052	7.054229714037803e-11	7.894291968406796
ENSG00000160753	7.054229714037803e-11	8.579716123347895
ENSG00000228643	7.599508074903131e-11	5.168259972709116
ENSG00000227373	7.599508074903159e-11	5.468202568376541
ENSG00000151151	7.599508074903159e-11	8.426472969145797
ENSG00000164690	7.599508074903159e-11	5.564215814297928
ENSG00000185339	7.599508074903159e-11	8.747655246105444
ENSG00000131153	7.599508074903159e-11	7.954818072011437
ENSG00000174013	7.599508074903159e-11	8.682209683211953
ENSG00000177337	7.599508074903266e-11	5.269035445654758
ENSG00000226781	7.599508074903266e-11	4.402371993593939
ENSG00000227986	8.185991122789645e-11	5.741025935207927
ENSG00000143443	8.185991122789645e-11	8.324234372809268
ENSG00000251286	8.185991122789645e-11	2.3798227287756273
ENSG00000117411	8.185991122789645e-11	8.715658415454698
ENSG00000145782	8.185991122789645e-11	8.800393582819439
ENSG00000147536	8.185991122789645e-11	7.38972028365886
ENSG00000223797	8.185991122789703e-11	7.580563184430329
ENSG00000156222	8.185991122789703e-11	3.5529668379497332
ENSG00000205138	8.185991122789703e-11	8.498043379927022
ENSG00000198182	8.185991122789703e-11	6.562646801922901
ENSG00000172260	8.185991122789703e-11	4.982151189521849
ENSG00000109680	8.185991122789761e-11	7.606156174624153
ENSG00000138085	8.816718270625359e-11	8.88864870453207
ENSG00000104969	8.816718270625484e-11	8.879003902296445
ENSG00000184925	8.816718270625484e-11	7.656304303872287
ENSG00000230646	8.816718270625484e-11	3.252393293133915
ENSG00000172262	8.816718270625484e-11	8.753243253209222
ENSG00000171720	8.816718270625484e-11	8.797867999659527
ENSG00000155366	8.816718270625484e-11	8.38848299763829
ENSG00000171097	8.816718270625484e-11	8.5009032369944
ENSG00000124942	8.816718270625484e-11	8.945443836377912
ENSG00000102921	8.816718270625547e-11	8.818151975318758
ENSG00000087077	8.816718270625547e-11	8.683204054399932
ENSG00000204666	9.49494740650853e-11	5.067168520742807
ENSG00000164483	9.49494740650853e-11	7.636902574598835
ENSG00000140297	9.49494740650853e-11	6.119529628617415
ENSG00000162814	9.49494740650853e-11	4.497608776263104
ENSG00000038532	9.49494740650853e-11	8.687797690315731
ENSG00000116918	9.49494740650853e-11	8.718720839398566
ENSG00000108306	9.49494740650853e-11	8.288796898190569
ENSG00000203485	9.494947406508597e-11	8.72377200571839
ENSG00000166046	9.494947406508597e-11	8.654269647693054
ENSG00000227719	9.494947406508597e-11	6.203179176100508
ENSG00000169756	9.494947406508597e-11	8.777584024000298
ENSG00000144645	9.494947406508597e-11	8.917046270454989
ENSG00000140521	9.494947406508597e-11	8.836904739006052
ENSG00000104687	9.494947406508597e-11	8.767939221764673
ENSG00000101049	9.494947406508597e-11	6.414398663489464
ENSG00000175215	9.494947406508597e-11	8.892705499663915
ENSG00000174915	9.494947406508597e-11	8.705019242031094
ENSG00000260919	9.494947406508597e-11	4.047194663473769
ENSG00000154153	9.494947406508699e-11	5.404568858995616
ENSG00000273384	1.0224170166257054e-10	4.314805748241855
ENSG00000197451	1.02241701662572e-10	8.88864870453207
ENSG00000223387	1.02241701662572e-10	4.3191247760644425
ENSG00000101843	1.02241701662572e-10	8.729896853606125
ENSG00000177051	1.02241701662572e-10	8.783629561508098
ENSG00000104529	1.02241701662572e-10	8.933273450982373
ENSG00000196172	1.02241701662572e-10	7.1472278343913285
ENSG00000233560	1.0224170166257236e-10	5.093758298648974
ENSG00000213931	1.0224170166257236e-10	5.0362728482915715
ENSG00000196372	1.0224170166257236e-10	7.339168692736338
ENSG00000095713	1.0224170166257236e-10	3.6378109748478846
ENSG00000258449	1.0224170166257236e-10	5.265657520969703
ENSG00000256757	1.0224170166257236e-10	4.318756922505646
ENSG00000044446	1.0224170166257236e-10	8.736479231897881
ENSG00000226329	1.0224170166257236e-10	6.529335157091787
ENSG00000163875	1.0224170166257236e-10	8.7542376243972
ENSG00000242593	1.0224170166257236e-10	4.814381962034795
ENSG00000197345	1.0224170166257236e-10	8.63551688400576
ENSG00000165124	1.1008128241775644e-10	5.256113716576946
ENSG00000101194	1.1008128241775644e-10	8.904875885059452
ENSG00000248610	1.1008128241775644e-10	6.841044241517647
ENSG00000197696	1.1008128241775644e-10	8.086009538249318
ENSG00000085382	1.1008128241775644e-10	8.261930544239581
ENSG00000095303	1.1008128241775644e-10	8.16354617615841
ENSG00000262155	1.1008128241775644e-10	4.673453123027984
ENSG00000162704	1.1008128241775644e-10	8.892705499663915
ENSG00000118402	1.1008128241775644e-10	8.004153824303359
ENSG00000152217	1.1008128241775684e-10	8.85718871466528
ENSG00000272864	1.1008128241775684e-10	3.5700073051563423
ENSG00000179222	1.1008128241775684e-10	8.900819089927607
ENSG00000100997	1.1008128241775684e-10	8.773527228868451
ENSG00000180881	1.1008128241775684e-10	7.9971382653727945
ENSG00000173442	1.1008128241775684e-10	8.929216655850528
ENSG00000259436	1.1008128241775684e-10	8.091447375127647
ENSG00000272264	1.1850830793198672e-10	6.731875356757577
ENSG00000135299	1.1850830793198672e-10	8.440711407297224
ENSG00000125378	1.1850830793198672e-10	7.9888825180464185
ENSG00000108984	1.18508307931988e-10	8.439514469232757
ENSG00000042781	1.18508307931988e-10	7.654884765208268
ENSG00000003393	1.18508307931988e-10	8.706550454003029
ENSG00000101400	1.18508307931988e-10	8.427141516960726
ENSG00000271430	1.18508307931988e-10	8.363552989412218
ENSG00000197254	1.18508307931988e-10	2.6131881297660216
ENSG00000107863	1.18508307931988e-10	8.819683187290691
ENSG00000117697	1.2756573037074525e-10	8.675090464136238
ENSG00000100360	1.2756573037074525e-10	8.701499287683204
ENSG00000247011	1.2756573037074525e-10	2.661043167428861
ENSG00000270673	1.2756573037074525e-10	6.9200201954438905
ENSG00000196576	1.2756573037074525e-10	8.887117492560137
ENSG00000205659	1.2756573037074525e-10	8.667513714656502
ENSG00000130165	1.2756573037074616e-10	8.812563968214976
ENSG00000257241	1.2756573037074616e-10	3.2158807828177247
ENSG00000243035	1.3729956087405232e-10	2.2261798651854
ENSG00000108239	1.3729956087405232e-10	8.483268100991639
ENSG00000231119	1.3729956087405232e-10	6.42880455578204
ENSG00000220842	1.3729956087405377e-10	6.63716352151578
ENSG00000227895	1.3729956087405377e-10	5.288906859791076
ENSG00000105997	1.3729956087405377e-10	5.434199514778803
ENSG00000247416	1.3729956087405377e-10	4.909484854786161
ENSG00000107984	1.3729956087405377e-10	8.856194343477304
ENSG00000085465	1.3729956087405475e-10	8.076030462106225
ENSG00000167797	1.3729956087405475e-10	8.864307933740994
ENSG00000073578	1.3729956087405475e-10	8.880535114268378
ENSG00000184575	1.3729956087405475e-10	8.89117428769198
ENSG00000160570	1.3729956087405475e-10	8.850606336373524
ENSG00000179271	1.3729956087405475e-10	8.775515971244408
ENSG00000197265	1.3729956087405475e-10	8.699431234927314
ENSG00000257261	1.3729956087405475e-10	7.8179522685621725
ENSG00000177383	1.3729956087405475e-10	8.819683187290691
ENSG00000102387	1.3729956087405475e-10	6.1430511470944635
ENSG00000004838	1.3729956087405475e-10	6.942485685893612
ENSG00000078900	1.4775908131201369e-10	6.139242912580185
ENSG00000102100	1.4775908131201369e-10	8.765871169008783
ENSG00000115758	1.4775908131201369e-10	8.925159860718681
ENSG00000116791	1.4775908131201472e-10	8.719257680182523
ENSG00000166855	1.4775908131201472e-10	8.82320314163858
ENSG00000159363	1.4775908131201472e-10	8.716732097022609
ENSG00000118307	1.4775908131201472e-10	5.557844837686569
ENSG00000233048	1.4775908131201472e-10	3.4635542508015003
ENSG00000188878	1.4775908131201472e-10	8.023678795950737
ENSG00000185008	1.4775908131201736e-10	3.190223087044537
ENSG00000111540	1.5899707025331131e-10	8.563743906348043
ENSG00000104369	1.5899707025331188e-10	3.6606082830332425
ENSG00000259673	1.5899707025331188e-10	8.655598292788497
ENSG00000179981	1.5899707025331188e-10	8.440711407297222
ENSG00000172382	1.5899707025331188e-10	6.715579704266551
ENSG00000256166	1.5899707025331188e-10	5.114250147527083
ENSG00000126768	1.5899707025331188e-10	8.738010443869817
ENSG00000264469	1.5899707025331188e-10	6.510568028122731
ENSG00000122335	1.5899707025331188e-10	8.111717334405279
ENSG00000136830	1.5899707025331188e-10	7.803223820430651
ENSG00000115808	1.5899707025331188e-10	8.694380068607492
ENSG00000243789	1.5899707025331188e-10	7.123553313080871
ENSG00000158669	1.5899707025331188e-10	8.822208770450603
ENSG00000272795	1.5899707025331302e-10	3.5218263492368647
ENSG00000139211	1.5899707025331302e-10	8.547261762293129
ENSG00000266709	1.5899707025331302e-10	3.0214335450259955
ENSG00000240616	1.5899707025331302e-10	7.108557650693165
ENSG00000182154	1.5899707025331302e-10	8.807512801895154
ENSG00000142444	1.5899707025331302e-10	8.564025783604468
ENSG00000255910	1.5899707025331302e-10	3.4283742696755986
ENSG00000180263	1.5899707025331302e-10	8.44377383124109
ENSG00000157933	1.5899707025331302e-10	8.730891224794103
ENSG00000133135	1.5899707025331302e-10	3.83367843787533
ENSG00000136848	1.7107004406884462e-10	8.659857654796834
ENSG00000156508	1.7107004406884646e-10	8.945443836377912
ENSG00000135473	1.7107004406884646e-10	8.880535114268378
ENSG00000261645	1.7107004406884646e-10	7.384374007889119
ENSG00000143553	1.7107004406884646e-10	8.660931336364747
ENSG00000236719	1.7107004406884646e-10	5.5489599575734125
ENSG00000100991	1.7107004406884646e-10	8.86277672176906
ENSG00000177119	1.7107004406884767e-10	8.76893359295265
ENSG00000259424	1.7107004406884767e-10	3.5231425066242483
ENSG00000077264	1.840385141503323e-10	5.061035715333978
ENSG00000141401	1.8403851415033361e-10	8.296962885105302
ENSG00000119969	1.8403851415033361e-10	8.303290299869527
ENSG00000151012	1.8403851415033361e-10	8.621815286638286
ENSG00000188227	1.8403851415033361e-10	5.3700533675790085
ENSG00000162819	1.8403851415033361e-10	8.758294419529046
ENSG00000271396	1.8403851415033623e-10	4.447127738402578
ENSG00000145916	1.8403851415033623e-10	8.80291916597935
ENSG00000132128	1.8403851415033623e-10	8.78010960716021
ENSG00000060138	1.8403851415033623e-10	8.644624845457429
ENSG00000010404	1.8403851415033623e-10	8.908932680191299
ENSG00000174886	1.8403851415033623e-10	8.354981868744504
ENSG00000269425	1.8403851415033623e-10	4.2290641626423495
ENSG00000248456	1.9796726128474553e-10	3.0703587654926427
ENSG00000039600	1.9796726128474553e-10	7.696955342691172
ENSG00000100982	1.9796726128474553e-10	8.773527228868451
ENSG00000185787	1.9796726128474623e-10	8.88864870453207
ENSG00000182310	1.9796726128474623e-10	5.128146554474834
ENSG00000164253	1.9796726128474623e-10	8.836904739006052
ENSG00000055813	1.9796726128474623e-10	4.871089974775349
ENSG00000132185	1.9796726128474623e-10	8.929216655850528
ENSG00000103544	1.9796726128474623e-10	8.778578395188276
ENSG00000113621	1.9796726128474623e-10	8.912989475323146
ENSG00000234332	1.9796726128474623e-10	3.9967952473078796
ENSG00000270504	1.9796726128474905e-10	4.553674069626284
ENSG00000119326	1.9796726128474905e-10	8.585304130451673
ENSG00000249198	2.1292562829020685e-10	2.157154984535013
ENSG00000132406	2.1292562829020685e-10	8.584309759263697
ENSG00000260081	2.1292562829020685e-10	5.930271616523549
ENSG00000265452	2.1292562829020685e-10	5.252089572205543
ENSG00000145476	2.129256282902091e-10	8.663456919524657
ENSG00000164175	2.129256282902091e-10	4.478387692064125
ENSG00000225135	2.129256282902091e-10	6.6954197963712785
ENSG00000264176	2.129256282902091e-10	5.528371448687208
ENSG00000103066	2.129256282902091e-10	8.723314475314366
ENSG00000164695	2.129256282902091e-10	8.206332350458208
ENSG00000221949	2.1292562829021062e-10	6.7938627464900145
ENSG00000245059	2.1292562829021062e-10	3.810490971778763
ENSG00000139719	2.1292562829021062e-10	8.319059949992889
ENSG00000124243	2.1292562829021062e-10	8.4129030788093
ENSG00000155592	2.2898783208755512e-10	8.113281025953285
ENSG00000228929	2.2898783208755675e-10	7.164157181706941
ENSG00000232712	2.2898783208755675e-10	5.638686924602527
ENSG00000198625	2.2898783208755675e-10	8.900819089927607
ENSG00000270041	2.289878320875592e-10	6.476542767363061
ENSG00000119608	2.289878320875592e-10	6.462614437045193
ENSG00000221968	2.289878320875592e-10	8.682209683211953
ENSG00000228160	2.289878320875592e-10	2.363911239289708
ENSG00000130433	2.289878320875592e-10	5.916183442333658
ENSG00000129353	2.289878320875592e-10	8.712138461106807
ENSG00000187535	2.2898783208756083e-10	8.594491402283278
ENSG00000111729	2.4623329645441113e-10	7.092496445499515
ENSG00000205771	2.4623329645441113e-10	6.598824959311152
ENSG00000182179	2.4623329645441113e-10	8.912989475323146
ENSG00000164114	2.4623329645441113e-10	8.466427653987603
ENSG00000272129	2.4623329645441113e-10	6.145116006962614
ENSG00000101003	2.4623329645441113e-10	7.953554720914332
ENSG00000244588	2.46233296454412e-10	3.804447097973859
ENSG00000082641	2.46233296454412e-10	8.908932680191299
ENSG00000162616	2.46233296454412e-10	8.511005569634047
ENSG00000269148	2.46233296454412e-10	6.104985678357924
ENSG00000271978	2.46233296454412e-10	6.3761759173724215
ENSG00000181798	2.46233296454412e-10	7.16912213456725
ENSG00000177606	2.4623329645441547e-10	8.941387041246065
ENSG00000180340	2.4623329645441547e-10	7.380527445980076
ENSG00000165688	2.4623329645441547e-10	8.812563968214976
ENSG00000233230	2.4623329645441547e-10	7.422481670046002
ENSG00000138378	2.647470067855683e-10	8.761356843472914
ENSG00000072401	2.647470067855683e-10	8.50156333427491
ENSG00000072849	2.647470067855683e-10	8.88864870453207
ENSG00000142784	2.647470067855683e-10	8.860251138609149
ENSG00000101199	2.647470067855683e-10	8.904875885059452
ENSG00000229901	2.647470067855692e-10	1.6753025547333458
ENSG00000100097	2.647470067855692e-10	8.904875885059452
ENSG00000167632	2.647470067855692e-10	8.708618506758919
ENSG00000068383	2.647470067855692e-10	8.281880245991346
ENSG00000246731	2.647470067855692e-10	5.463837860526941
ENSG00000133056	2.647470067855692e-10	8.676621676108173
ENSG00000259685	2.647470067855692e-10	3.666258595117753
ENSG00000239246	2.647470067855692e-10	5.896581741575652
ENSG00000173578	2.647470067855692e-10	8.609187370838727
ENSG00000255112	2.647470067855692e-10	8.698436863739335
ENSG00000205189	2.8461988826505724e-10	8.789754409395835
ENSG00000237506	2.8461988826505724e-10	6.159867711917941
ENSG00000140961	2.8461988826505724e-10	7.21200020482183
ENSG00000197915	2.8461988826505724e-10	3.3252124949860553
ENSG00000127483	2.8461988826505724e-10	8.917046270454989
ENSG00000107249	2.8461988826506024e-10	8.244074378165854
ENSG00000213967	2.8461988826506024e-10	6.110622948658721
ENSG00000137767	2.8461988826506024e-10	8.650212852561207
ENSG00000166484	2.8461988826506024e-10	8.383379434667425
ENSG00000196646	2.8461988826506024e-10	8.571399966207712
ENSG00000100368	2.8461988826506024e-10	8.907401468219364
ENSG00000116213	2.8461988826506024e-10	8.70348803005916
ENSG00000171291	2.8461988826506024e-10	8.51021376532256
ENSG00000150779	2.8461988826506024e-10	8.669044926628438
ENSG00000162631	2.8461988826506024e-10	6.6285741691514
ENSG00000137563	2.8461988826506024e-10	8.819146346506733
ENSG00000154370	2.8461988826506024e-10	8.547798603077084
ENSG00000108468	2.8461988826506225e-10	8.696905651767402
ENSG00000186280	2.8461988826506225e-10	6.349674781249384
ENSG00000189362	2.8461988826506225e-10	8.596480144659234
ENSG00000150667	3.0594920894149193e-10	6.923412853109673
ENSG00000141905	3.059492089414941e-10	8.74612403413351
ENSG00000148090	3.059492089414941e-10	8.735484860709905
ENSG00000204131	3.059492089414941e-10	6.297921554530792
ENSG00000166477	3.059492089414941e-10	8.601531310979057
ENSG00000272970	3.059492089414941e-10	4.386360411568328
ENSG00000068394	3.059492089414941e-10	8.585304130451673
ENSG00000258994	3.059492089414941e-10	5.488279104099253
ENSG00000270666	3.059492089414941e-10	2.5763473701894486
ENSG00000159399	3.059492089414952e-10	8.657129504760432
ENSG00000230364	3.059492089414952e-10	5.166680817334554
ENSG00000200959	3.059492089414952e-10	3.8295883531341626
ENSG00000095752	3.059492089414952e-10	6.081780361997591
ENSG00000214021	3.059492089414952e-10	8.653812117289032
ENSG00000260785	3.059492089414952e-10	2.5381868024804626
ENSG00000164796	3.059492089414952e-10	3.284011449172554
ENSG00000221817	3.059492089414952e-10	8.462526594928384
ENSG00000269620	3.059492089414952e-10	3.87264605832438
ENSG00000168807	3.059492089414952e-10	8.291454188381454
ENSG00000248866	3.2883900928974365e-10	7.7330669309719795
ENSG00000150054	3.2883900928974365e-10	6.7410707130994805
ENSG00000130055	3.2883900928974365e-10	4.753587941157481
ENSG00000140839	3.2883900928974365e-10	7.073003822657487
ENSG00000239719	3.2883900928974365e-10	6.186324929667361
ENSG00000108679	3.2883900928974365e-10	8.738265407397348
ENSG00000243829	3.2883900928974365e-10	6.637302198121386
ENSG00000213516	3.2883900928974365e-10	8.577727380971938
ENSG00000149547	3.2883900928974365e-10	8.850606336373524
ENSG00000106588	3.2883900928974365e-10	8.025078300891694
ENSG00000015171	3.288390092897448e-10	8.84808075321361
ENSG00000161570	3.288390092897448e-10	8.385499884074356
ENSG00000176108	3.288390092897448e-10	8.097643082860898
ENSG00000149485	3.288390092897448e-10	8.04349267870484
ENSG00000150281	3.288390092897448e-10	5.76889594330281
ENSG00000138279	3.288390092897448e-10	8.876478319136533
ENSG00000141101	3.5340055993867624e-10	8.683204054399932
ENSG00000165066	3.534005599386775e-10	4.973371694395265
ENSG00000107864	3.534005599386775e-10	8.603599363734947
ENSG00000103496	3.534005599386825e-10	8.699968075711269
ENSG00000205085	3.534005599386825e-10	7.946356191458683
ENSG00000226823	3.534005599386825e-10	6.481856211015955
ENSG00000179766	3.797528493471933e-10	7.414498332932793
ENSG00000198951	3.79752849347196e-10	8.726834429662258
ENSG00000163590	3.79752849347196e-10	8.382640027006978
ENSG00000269069	3.79752849347196e-10	8.238786711512976
ENSG00000261270	3.79752849347196e-10	8.576196169000006
ENSG00000132912	3.79752849347196e-10	8.845018329269742
ENSG00000154359	3.79752849347196e-10	8.751712041237289
ENSG00000138286	3.79752849347196e-10	8.68067847124002
ENSG00000235663	3.7975284934720006e-10	5.053760559431957
ENSG00000073417	3.7975284934720006e-10	8.636053724789715
ENSG00000263361	3.7975284934720006e-10	3.5715136364100517
ENSG00000261114	3.7975284934720006e-10	8.440966370824755
ENSG00000180879	4.0802310331898286e-10	8.945443836377912
ENSG00000188559	4.0802310331898286e-10	8.62334649861022
ENSG00000223552	4.080231033189872e-10	4.692170234870416
ENSG00000077235	4.080231033189872e-10	8.816620763346823
ENSG00000226763	4.080231033189872e-10	6.747913795062012
ENSG00000256248	4.080231033189872e-10	4.243537643543291
ENSG00000139187	4.080231033189872e-10	6.3057918693909505
ENSG00000137285	4.080231033189872e-10	5.633980950435196
ENSG00000166716	4.080231033189872e-10	8.840961534137898
ENSG00000232341	4.080231033189872e-10	5.417755802757356
ENSG00000095585	4.080231033189872e-10	8.819146346506736
ENSG00000132915	4.080231033189901e-10	4.289509689567758
ENSG00000185519	4.080231033189901e-10	2.775313090380876
ENSG00000176236	4.080231033189901e-10	6.1137569029402945
ENSG00000238460	4.080231033189901e-10	3.524024483063573
ENSG00000184939	4.080231033189901e-10	8.525446574661965
ENSG00000272308	4.080231033189901e-10	5.3110089654518005
ENSG00000268496	4.38347338361297e-10	3.8824580051276634
ENSG00000171405	4.38347338361297e-10	4.941814231906437
ENSG00000267421	4.38347338361297e-10	1.8497197092168982
ENSG00000085719	4.38347338361297e-10	8.900819089927607
ENSG00000178429	4.38347338361297e-10	6.81710045902245
ENSG00000261069	4.38347338361297e-10	8.06990561421849
ENSG00000117500	4.38347338361297e-10	8.925159860718681
ENSG00000068438	4.38347338361297e-10	8.82067755847867
ENSG00000196531	4.38347338361297e-10	8.93733024611422
ENSG00000203832	4.38347338361297e-10	8.128179561385226
ENSG00000182319	4.38347338361297e-10	7.054646739802547
ENSG00000213856	4.38347338361297e-10	4.075333789136509
ENSG00000197603	4.38347338361297e-10	8.658863283608856
ENSG00000229278	4.3834733836129863e-10	3.8229250457726747
ENSG00000214022	4.3834733836129863e-10	8.892705499663915
ENSG00000217716	4.3834733836129863e-10	6.126881506597929
ENSG00000103051	4.3834733836129863e-10	8.81409518018691
ENSG00000103111	4.3834733836129863e-10	8.824734353610515
ENSG00000271420	4.708709510141087e-10	2.545847982004152
ENSG00000167178	4.708709510141087e-10	6.525793150858156
ENSG00000166068	4.708709510141087e-10	8.6028599560745
ENSG00000215283	4.708709510141087e-10	4.921147065266285
ENSG00000160094	4.708709510141087e-10	8.314334607046112
ENSG00000234797	4.708709510141103e-10	8.098382490521345
ENSG00000142039	4.708709510141103e-10	8.727371270446213
ENSG00000096092	4.708709510141103e-10	8.592960190311345
ENSG00000108405	4.708709510141103e-10	8.915515058483056
ENSG00000272009	4.708709510141103e-10	7.1394535512009085
ENSG00000255122	4.708709510141103e-10	4.476173335698115
ENSG00000144426	4.708709510141103e-10	8.516796143614316
[truncated: 4,399 more rows]
