# Supplementary material for: Machine learning predicts treatment sensitivity in multiple myeloma based on molecular and clinical information coupled with drug response
Source: PLoS One. 2021 Jul 28;16(7):e0254596. doi: 10.1371/journal.pone.0254596 (PMC8318243; doi:10.1371/journal.pone.0254596)
Supplement: S1 File — (ZIP) [file pone.0254596.s004.zip › Supplementary Material 1/7q22/selected_genes_experiment_9.csv]

gene	pvalue	entropy
ENSG00000272899	1.5757083150584403e-34	7.880294801536141
ENSG00000188004	1.6267956923430516e-30	6.06236384687855
ENSG00000239815	2.6257874765149007e-29	6.1946299687974955
ENSG00000140474	5.593316750537872e-28	8.924075733608968
ENSG00000185905	1.2424814644805416e-27	8.907881401625161
ENSG00000273230	2.0680663225715015e-27	7.596194383512324
ENSG00000135253	3.0910026675553583e-27	8.525171583758842
ENSG00000255815	3.3807598379011115e-26	5.6433366308938675
ENSG00000272668	6.577702868002811e-25	6.027678025421903
ENSG00000240449	2.4623292561029574e-24	6.871898260265364
ENSG00000117461	2.5219581450585886e-24	8.684137828724392
ENSG00000214022	7.450286986196571e-24	8.899784235633259
ENSG00000099624	9.402159777165665e-24	8.863346988669695
ENSG00000146828	1.9363254387002268e-23	8.80361060202126
ENSG00000162004	2.5159207903830864e-23	8.37888684184287
ENSG00000213339	3.802197767510946e-23	8.891687069641355
ENSG00000103253	4.93203399112293e-23	8.460315105991015
ENSG00000196683	4.93203399112293e-23	8.93217289960087
ENSG00000228031	5.561735589353656e-23	5.688987077483154
ENSG00000241468	1.1942463416567441e-22	8.672984438027372
ENSG00000241685	1.32992892704353e-22	8.873964625304993
ENSG00000130810	1.387314614033953e-22	7.662847409048095
ENSG00000225579	2.2223141177529887e-22	7.217660819585012
ENSG00000119280	2.8372943237725125e-22	8.13380198659124
ENSG00000087077	4.0730631405858147e-22	8.708429326700099
ENSG00000170677	4.1197450740781483e-22	7.049616379834001
ENSG00000160062	4.478651051911967e-22	7.682046009320441
ENSG00000205143	7.437905113362229e-22	5.172064631146931
ENSG00000242294	9.36191818856605e-22	8.668935855031423
ENSG00000197647	9.684707711881559e-22	7.979010210458914
ENSG00000243284	1.1821640502281036e-21	5.101818026536417
ENSG00000160917	1.3532994913788618e-21	8.747922798368778
ENSG00000228649	1.6020452637613124e-21	7.787765437275925
ENSG00000196204	2.4533019118407605e-21	8.508441497713317
ENSG00000104611	6.780287907999327e-21	6.815516698583362
ENSG00000130159	1.3886193792482743e-20	8.745402327725383
ENSG00000114023	1.7043206827455794e-20	8.75601996436068
ENSG00000052126	2.2902831385091293e-20	7.254249272603373
ENSG00000176371	2.508513786924759e-20	8.471468496688033
ENSG00000230131	5.68805587020501e-20	6.120512750519215
ENSG00000081913	6.810701515002729e-20	7.6173384656790635
ENSG00000125827	7.532358961194916e-20	8.841575961337382
ENSG00000111752	7.532358961194916e-20	7.829970427249521
ENSG00000180447	7.614027300536459e-20	7.393725189402318
ENSG00000165169	1.1136092860695952e-19	8.701860273060754
ENSG00000247746	2.8910633788829884e-19	7.321814166779713
ENSG00000165801	2.9219317754519526e-19	8.747922798368778
ENSG00000166529	3.005849283061897e-19	8.04511904850489
ENSG00000078967	4.772670489636772e-19	8.504392914717364
ENSG00000248991	5.378980815833313e-19	6.872024047520097
ENSG00000105173	6.479154946016223e-19	8.701860273060754
ENSG00000214706	7.350440200874217e-19	8.829430212349527
ENSG00000132846	9.756740452907445e-19	8.599117585809411
ENSG00000105894	1.0245208506804237e-18	7.241974840341593
ENSG00000136521	1.1062046029853294e-18	8.8795413206535
ENSG00000115268	1.1860286049605953e-18	8.944318648588725
ENSG00000146066	1.2195286774813632e-18	8.829430212349527
ENSG00000146576	1.3303588518856029e-18	8.711485551405216
ENSG00000136261	1.4816907095627135e-18	8.79047249474257
ENSG00000205664	1.830837058481745e-18	7.961843396941275
ENSG00000136271	1.9621284825048217e-18	8.845624544333333
ENSG00000271344	2.473460799957521e-18	7.073132112349333
ENSG00000106608	2.5691582376188702e-18	8.701860273060754
ENSG00000214300	2.9388634757823626e-18	8.089548880290465
ENSG00000244165	3.1483662138992687e-18	8.254548424833638
ENSG00000181418	4.885266545305051e-18	7.479303139040234
ENSG00000233762	5.177879743830231e-18	7.954319953419317
ENSG00000099994	5.376373036700321e-18	6.974850304585856
ENSG00000106263	7.434803757210448e-18	8.907881401625161
ENSG00000174444	7.718515595916056e-18	8.948367231584678
ENSG00000105819	8.57686606052583e-18	8.86991604230904
ENSG00000222375	8.903564660665209e-18	5.135219549675041
ENSG00000241258	1.1600296624497345e-17	8.587428441050672
ENSG00000206120	1.160029662449751e-17	6.007056197285326
ENSG00000188191	1.2163335728469422e-17	8.497288107016297
ENSG00000122787	1.805476941608311e-17	7.58834055576689
ENSG00000228903	2.1005831788339057e-17	8.55710364349734
ENSG00000230207	2.5778759608596987e-17	7.218261284890657
ENSG00000106113	2.7289903261282347e-17	6.268461423029826
ENSG00000213402	2.831395619146394e-17	8.670516257968924
ENSG00000178982	3.140845399735077e-17	8.907881401625161
ENSG00000113272	3.5779288085646396e-17	8.730736108094137
ENSG00000234141	3.674744144168037e-17	6.656804813718115
ENSG00000135185	3.749048251242425e-17	8.928124316604919
ENSG00000146833	3.8891439946379647e-17	8.763124772061747
ENSG00000229638	3.928240485295748e-17	8.530748279107353
ENSG00000002586	4.157226157434703e-17	8.239916069967748
ENSG00000167658	4.473209668124876e-17	8.948367231584678
ENSG00000106012	4.5180953644392007e-17	8.710949797343494
ENSG00000164181	4.563425525434047e-17	8.78489579939406
ENSG00000232533	4.639975301926416e-17	6.872197562502213
ENSG00000204628	4.861121638438302e-17	8.944318648588725
ENSG00000171469	5.282195946420751e-17	8.764652884414303
ENSG00000241741	5.388493919168393e-17	6.769657796478752
ENSG00000237857	5.854594095724655e-17	7.829694675175109
ENSG00000167614	6.36043720602983e-17	7.066971251559037
ENSG00000075073	6.909361789802264e-17	7.015833586030501
ENSG00000219665	6.978296440063717e-17	8.306925556373976
ENSG00000146963	8.314301962571601e-17	8.819804934005067
ENSG00000268061	8.707470547170174e-17	7.593368625814371
ENSG00000165138	9.029208948176005e-17	8.83195068299292
ENSG00000164815	9.029208948176005e-17	8.62692191271935
ENSG00000255760	9.118973156762225e-17	5.897433512590629
ENSG00000233927	9.902068517763807e-17	8.936221482596823
ENSG00000240366	1.0000388930241754e-16	4.530533658805494
ENSG00000090263	1.075144165754107e-16	8.751971381364728
ENSG00000005108	1.075144165754107e-16	6.720997403578417
ENSG00000156427	1.0858078082331452e-16	5.790580283560256
ENSG00000166025	1.1482358139601582e-16	6.837174952903967
ENSG00000063177	1.2222048674824697e-16	8.940270065592774
ENSG00000216895	1.3267356396566806e-16	8.359688575738895
ENSG00000153790	1.4028054977057897e-16	8.57581844612454
ENSG00000078319	1.4543035803091706e-16	8.431975025019355
ENSG00000104131	1.5375819471210128e-16	8.891687069641355
ENSG00000213609	1.6686638505072072e-16	6.5691645513539765
ENSG00000131943	1.68511635139932e-16	8.707436968409263
ENSG00000166411	1.701728856119415e-16	8.794521077738523
ENSG00000148303	1.7640352412547407e-16	8.948367231584678
ENSG00000261418	1.8107572367984483e-16	8.52058724670117
ENSG00000269988	2.633998111560357e-16	5.121727108009724
ENSG00000178741	2.7033774860372934e-16	8.903832818629208
ENSG00000057468	2.85684863483426e-16	6.454623634002325
ENSG00000214274	2.932013161127979e-16	7.765792253121526
ENSG00000137309	3.0982737512134227e-16	8.852193597972677
ENSG00000221983	3.4816553495059883e-16	8.940270065592774
ENSG00000127922	3.886532706125356e-16	8.817284463361672
ENSG00000188732	3.886532706125356e-16	8.593338733638817
ENSG00000164587	4.172899396527938e-16	8.944318648588725
ENSG00000126231	4.732572526497175e-16	6.5365621459469265
ENSG00000006625	4.825006922890883e-16	8.559088360079013
ENSG00000214253	4.951027181208789e-16	8.841040207275661
ENSG00000244560	5.179418997276525e-16	8.196928195184425
ENSG00000115266	5.229695329800338e-16	7.946952264883146
ENSG00000173218	5.470754049676734e-16	7.1341060187446566
ENSG00000135318	6.20156083161919e-16	6.836582124223217
ENSG00000205085	6.42454718031642e-16	7.982326437151341
ENSG00000197343	7.688242508454533e-16	8.920027150613016
ENSG00000080802	8.249165714491855e-16	8.677033021023325
ENSG00000136942	8.626926478931466e-16	8.940270065592774
ENSG00000175886	8.626926478931466e-16	6.598277455699263
ENSG00000106404	8.710067319876875e-16	8.57528269206282
ENSG00000130255	1.0684376241820902e-15	8.940270065592774
ENSG00000268041	1.1065559003184215e-15	7.637466311297725
ENSG00000158604	1.1570140001063153e-15	8.915978567617064
ENSG00000176399	1.168117988050924e-15	6.631175478305032
ENSG00000101888	1.198244777998937e-15	8.588956553403229
ENSG00000151208	1.2097386946582203e-15	8.553766112137533
ENSG00000164620	1.221341276311668e-15	8.518400373297414
ENSG00000117308	1.2648302179165135e-15	8.340385728465028
ENSG00000160282	1.2648302179165314e-15	5.905260183896526
ENSG00000181524	1.3694259059192381e-15	8.258394851007504
ENSG00000120709	1.4967147801633565e-15	8.883589903649453
ENSG00000205078	1.5646631518228776e-15	7.592154568112815
ENSG00000163754	1.886013443639885e-15	8.859298405673744
ENSG00000132434	2.0027325052312763e-15	8.650018895582136
ENSG00000105640	2.0027325052312763e-15	8.944318648588725
ENSG00000227097	2.389753680687481e-15	8.873964625304993
ENSG00000241644	2.389753680687481e-15	6.407186932207952
ENSG00000106588	2.4740132456628948e-15	8.00755800283294
ENSG00000148399	2.7275433292116794e-15	8.853721710325235
ENSG00000140451	2.8502737267211598e-15	8.760068547356632
ENSG00000213442	2.97844224500966e-15	8.549260924912467
ENSG00000225573	3.0255794712084436e-15	7.220939077869215
ENSG00000129757	3.054213840553907e-15	7.928467929263107
ENSG00000147100	3.1122859989296974e-15	5.3365704827365175
ENSG00000106628	3.161509481876107e-15	8.863346988669695
ENSG00000198353	3.2215910179411154e-15	5.216900178033789
ENSG00000010404	3.451671395811903e-15	8.899784235633259
ENSG00000197157	3.6404813438394445e-15	8.928124316604919
ENSG00000254369	3.6404813438394445e-15	4.908310386329891
ENSG00000131188	3.6404813438394445e-15	8.42214758985281
ENSG00000164654	3.768037426975755e-15	8.849673127329284
ENSG00000173153	3.8999946751787216e-15	8.839055490693989
ENSG00000105372	4.011337546853444e-15	8.948367231584678
ENSG00000133138	4.296864139589108e-15	7.346484831476064
ENSG00000121406	4.296864139589108e-15	8.252563708251962
ENSG00000233016	4.337319518300836e-15	8.768165713348534
ENSG00000260719	4.447044149494466e-15	8.398391845938821
ENSG00000159556	4.488892086021886e-15	8.085507302812209
ENSG00000226329	5.117148350142416e-15	6.556905548870667
ENSG00000273081	5.246279558574136e-15	7.7368641275032
ENSG00000076662	5.429090447311454e-15	8.940270065592774
ENSG00000160908	5.480027706151792e-15	8.75601996436068
ENSG00000135502	6.034737080632968e-15	6.010827199032666
ENSG00000148187	6.18664465602821e-15	8.82232540464846
ENSG00000214612	6.401684118048423e-15	6.0230293510669926
ENSG00000213862	6.748580208590089e-15	6.721710492148271
ENSG00000146731	6.811690630174626e-15	8.899784235633259
ENSG00000126249	8.22867606039198e-15	8.11338377403706
ENSG00000241556	8.672848136050111e-15	6.401297753862998
ENSG00000226851	9.140614331926002e-15	6.088966649500995
ENSG00000196313	9.456436095931718e-15	8.778326745754716
ENSG00000099800	9.544418554033461e-15	8.78084721639811
ENSG00000247982	9.873972667949838e-15	8.17164433891788
ENSG00000105202	1.0309653085594947e-14	8.887638486645404
ENSG00000169857	1.0665205840225624e-14	8.749450910721334
ENSG00000243056	1.0764252712455991e-14	5.650600986114249
ENSG00000144591	1.1032827805355908e-14	8.86991604230904
ENSG00000182742	1.2788518687166415e-14	7.141476447726988
ENSG00000232956	1.298651111997458e-14	8.827902099996969
ENSG00000182054	1.3682529917483839e-14	8.911929984621112
ENSG00000198839	1.3682529917483839e-14	8.624401442075957
ENSG00000184863	1.402265372201814e-14	8.920027150613016
ENSG00000160789	1.4152335011389056e-14	8.924075733608968
ENSG00000157680	1.4283197019761757e-14	8.405163056400252
ENSG00000236801	1.7217968921693575e-14	7.095714195237451
ENSG00000106591	1.7376695833710885e-14	8.855249822677791
ENSG00000106415	1.8136676397408344e-14	8.940270065592774
ENSG00000165689	1.8303737714910507e-14	8.830958324702085
ENSG00000146701	1.8472313856196093e-14	8.89420754028475
ENSG00000137054	1.9576022132891054e-14	8.785888157684896
ENSG00000105193	2.043057994254523e-14	8.948367231584678
ENSG00000156384	2.043057994254552e-14	8.21530940057199
ENSG00000242071	2.245565693726567e-14	8.338655459290386
ENSG00000169255	2.343378732001582e-14	6.6009253057227495
ENSG00000136247	2.4011425568657334e-14	8.750979023073892
ENSG00000171097	2.4678032900596126e-14	8.501670287251887
ENSG00000218175	2.5908387221076212e-14	8.457056724463815
ENSG00000102316	2.728181347366531e-14	8.882061791296895
ENSG00000238961	2.7531513857890225e-14	4.473104924588516
ENSG00000253982	2.7783463532506365e-14	7.636641910895248
ENSG00000095752	2.872684681949286e-14	6.098529505600661
ENSG00000165359	2.91660135625651e-14	8.852193597972677
ENSG00000198429	2.99732286875526e-14	8.266825614239044
ENSG00000215086	3.0709187834063964e-14	4.71177433604652
ENSG00000168264	3.09897338849695e-14	8.899784235633259
ENSG00000083845	3.175024852295783e-14	8.944318648588725
ENSG00000246334	3.2332661495816106e-14	7.8567412144442415
ENSG00000152422	3.312559672680177e-14	8.746394686016219
ENSG00000114391	3.312559672680177e-14	8.940270065592774
ENSG00000259514	3.373282912881873e-14	6.695850582576535
ENSG00000090266	3.404054051233007e-14	8.72767988338902
ENSG00000120280	3.404054051233031e-14	8.683399917840584
ENSG00000267169	3.487467501890822e-14	7.532880340273776
ENSG00000236305	3.5192634555144825e-14	6.002297034107197
ENSG00000104852	3.6383084929822674e-14	8.944318648588725
ENSG00000175463	3.727367372913059e-14	8.839055490693989
ENSG00000139239	3.761314678003218e-14	8.180347975376039
ENSG00000128604	3.923801777694658e-14	8.863346988669695
ENSG00000198874	3.923801777694658e-14	8.740817990667711
ENSG00000223705	4.0562989381734025e-14	8.861818876317137
ENSG00000201772	4.093192341017612e-14	6.2075164731485275
ENSG00000230733	4.6039368003683613e-14	7.929591727971497
ENSG00000124785	4.687889598971521e-14	7.2241147850985765
ENSG00000198342	4.687889598971521e-14	7.469998586696104
ENSG00000259560	4.687889598971521e-14	5.642564282699673
ENSG00000260660	4.687889598971521e-14	6.381409876503127
ENSG00000235776	4.802173990616771e-14	6.193509794485021
ENSG00000240616	5.054208507500496e-14	7.120429665857926
ENSG00000131725	5.2241793010314545e-14	8.620352859080006
ENSG00000106638	5.224179301031529e-14	8.859298405673744
ENSG00000228714	5.271503046833904e-14	5.223775743567381
ENSG00000094631	5.4979840002789305e-14	8.839055490693989
ENSG00000196262	5.4979840002789696e-14	8.940270065592774
ENSG00000235269	5.873366061711565e-14	3.4283498860048223
ENSG00000164610	6.180603284332911e-14	8.220377201106436
ENSG00000102871	6.330604837719705e-14	8.819804934005067
ENSG00000176428	6.445451173387009e-14	6.946111580962269
ENSG00000182220	6.721457851993944e-14	8.853721710325235
ENSG00000128563	6.822823345684917e-14	8.845624544333333
ENSG00000198648	6.884363005839617e-14	8.019533001787986
ENSG00000169230	6.884363005839666e-14	8.776262879340436
ENSG00000197191	7.178845292574461e-14	6.427448393724439
ENSG00000251405	7.178845292574461e-14	7.057686887113239
ENSG00000171530	8.066111291322455e-14	8.830958324702085
ENSG00000250990	8.066111291322455e-14	5.011034984171413
ENSG00000213585	8.84757575197715e-14	8.89420754028475
ENSG00000261373	9.224468155061829e-14	8.305274437031938
ENSG00000136193	9.531637797253243e-14	8.8795413206535
ENSG00000224032	9.761332038155639e-14	8.817284463361672
ENSG00000106610	9.761332038155639e-14	8.31255454230743
ENSG00000234771	9.937167651422538e-14	8.694298861130573
ENSG00000204387	1.0176469721782614e-13	8.899784235633259
ENSG00000170522	1.0608962299352159e-13	7.869210786036622
ENSG00000232346	1.07998045611836e-13	7.369070873032291
ENSG00000213199	1.1258332986665137e-13	8.347542826751042
ENSG00000105808	1.1426690491511475e-13	7.089222979932296
ENSG00000181163	1.1528891069831567e-13	8.948367231584678
ENSG00000124614	1.2125238116143465e-13	7.631497839375984
ENSG00000198157	1.2125238116143722e-13	8.312300094900401
ENSG00000214711	1.2639043589162008e-13	6.284096727268094
ENSG00000130734	1.3731727924401223e-13	8.557560247726453
ENSG00000145194	1.3731727924401223e-13	8.444656528068931
ENSG00000228748	1.3936398155807606e-13	4.961232823466706
ENSG00000106355	1.4060637307733173e-13	8.797041548381916
ENSG00000228510	1.6060318339684516e-13	5.0446692708943965
ENSG00000179520	1.6590187021770936e-13	5.061709306256351
ENSG00000169330	1.673765596005031e-13	8.534058951219498
ENSG00000156976	1.6986307171675574e-13	8.944318648588725
ENSG00000245008	1.7137237772327572e-13	6.548806474747767
ENSG00000106009	1.7443066097788518e-13	8.81323588036572
ENSG00000053501	1.7702017717854666e-13	8.734248937028365
ENSG00000270810	1.8017753211485152e-13	6.52285117711638
ENSG00000106348	1.8017753211485152e-13	8.87549273765755
ENSG00000136379	1.8776163733540508e-13	8.296307919738679
ENSG00000179820	1.8942718831866028e-13	8.554837620260976
ENSG00000136908	1.956594353281772e-13	8.829430212349527
ENSG00000163346	1.9855851016351604e-13	8.910401872268555
ENSG00000013016	2.1058316982986062e-13	8.66488727203547
ENSG00000160691	2.1942359845413196e-13	8.93217289960087
ENSG00000106105	2.2662473388850923e-13	8.907881401625161
ENSG00000099821	2.2662473388850923e-13	8.845624544333333
ENSG00000127184	2.286286804299951e-13	8.911929984621112
ENSG00000064393	2.286286804299951e-13	8.924075733608968
ENSG00000133627	2.3612665855956634e-13	7.838073147821704
ENSG00000185112	2.3821318116525924e-13	7.746394926799666
ENSG00000137818	2.4386627311424295e-13	8.948367231584678
ENSG00000198720	2.46020013561194e-13	7.9478216161845054
ENSG00000182899	2.5632062722397844e-13	8.944318648588725
ENSG00000175697	2.7577958330057526e-13	5.396880158746032
ENSG00000196456	2.847949287230913e-13	8.855249822677791
ENSG00000137876	2.8730353684304186e-13	8.907881401625161
ENSG00000064419	2.898338651131688e-13	8.776262879340436
ENSG00000234160	2.9668900396366173e-13	7.377742429830872
ENSG00000196411	2.993005646130498e-13	7.7237458969815105
ENSG00000272655	3.0907106729326247e-13	7.5410905208636425
ENSG00000116497	3.191549434728459e-13	8.853721710325235
ENSG00000137824	3.2479083866401003e-13	8.853721710325235
ENSG00000259673	3.2479083866401003e-13	8.65579774775273
ENSG00000006756	3.412958886727172e-13	6.350332668636646
ENSG00000108448	3.4329105431955084e-13	7.882771415022664
ENSG00000224858	3.4630531780786586e-13	5.642502513739486
ENSG00000122203	3.4934559377150867e-13	8.8795413206535
ENSG00000240204	3.757228040651825e-13	6.440054000023159
ENSG00000144713	3.757228040651825e-13	8.948367231584678
ENSG00000133872	4.1476044437566545e-13	8.936221482596823
ENSG00000243789	4.171769967642581e-13	7.156383115176346
ENSG00000168028	4.344846937909615e-13	8.944318648588725
ENSG00000147044	4.382842951789849e-13	8.671456325674816
ENSG00000229766	4.421165495093752e-13	6.031746557833095
ENSG00000255086	4.564519896323237e-13	3.5148204722124716
ENSG00000155886	4.564519896323237e-13	5.2368564879112975
ENSG00000185950	4.564519896323237e-13	7.710415093690375
ENSG00000242615	4.60440304128308e-13	5.434110015986633
ENSG00000130511	4.753593079864392e-13	8.678561133375881
ENSG00000177479	4.907531325479586e-13	8.8795413206535
ENSG00000214293	4.950357942746966e-13	8.435487853953585
ENSG00000130811	4.950357942746966e-13	8.892679427932192
ENSG00000196668	4.993551802789565e-13	7.372466583725692
ENSG00000226926	5.230250156798477e-13	4.498328662187769
ENSG00000257923	5.871302315728658e-13	8.865867459313089
ENSG00000137177	5.956674680769136e-13	7.599088509369112
ENSG00000181026	6.060732812132125e-13	8.89420754028475
ENSG00000122678	6.148810755581373e-13	8.80513871437382
ENSG00000239183	6.202259983480669e-13	5.995208639303456
ENSG00000106028	6.256165690271165e-13	8.872436512952435
ENSG00000244436	6.457787558620088e-13	2.723463412787951
ENSG00000136828	6.723652249833117e-13	8.81323588036572
ENSG00000244219	7.00026426595851e-13	5.713033921373991
ENSG00000162244	7.163316932283682e-13	8.940270065592774
ENSG00000161091	7.288049766191138e-13	8.826373987644413
ENSG00000217130	7.457684963577549e-13	5.504620278799544
ENSG00000259404	7.763929851511768e-13	4.853929554543622
ENSG00000100626	7.763929851511768e-13	4.776705207024633
ENSG00000146677	7.831143754737719e-13	7.889412636003958
ENSG00000105341	7.898929271738424e-13	8.70896508076182
ENSG00000155034	8.013188361596088e-13	8.038008686223543
ENSG00000177283	8.082521612009964e-13	5.371208267748367
ENSG00000108107	8.413948484600915e-13	8.936221482596823
ENSG00000152670	8.758717623787468e-13	4.753419643843632
ENSG00000167964	8.910690025487302e-13	8.475596229516592
ENSG00000171759	8.910690025487302e-13	6.74149853795318
ENSG00000249353	9.117355816043554e-13	7.802628259148977
ENSG00000146904	9.409228234083026e-13	5.369246418677737
ENSG00000235670	9.490410223364513e-13	4.070094289285869
ENSG00000236796	9.572280197399583e-13	5.401025176860772
ENSG00000178917	9.572280197399583e-13	8.376620818606508
ENSG00000105821	9.878449154329667e-13	8.738297520024316
ENSG00000136643	1.0107139655936328e-12	8.772214296344485
ENSG00000131773	1.0282062863673082e-12	6.668378332223441
ENSG00000173207	1.094926297188022e-12	8.606678997739593
ENSG00000155846	1.1138490372408802e-12	8.71805460504456
ENSG00000176387	1.1395798198223112e-12	5.84565534297977
ENSG00000102158	1.1493786368069958e-12	8.911929984621112
ENSG00000110002	1.1592602028047943e-12	8.761596659709188
ENSG00000136270	1.1860208278907702e-12	8.800554377316146
ENSG00000123975	1.2064885990192906e-12	8.693763107068852
ENSG00000260361	1.2449178224237204e-12	7.409250299168197
ENSG00000273056	1.2845486427829599e-12	5.497300181671562
ENSG00000131386	1.2955704080361406e-12	6.232240204484742
ENSG00000104886	1.348245742459471e-12	8.791464853033405
ENSG00000107745	1.3911040111710268e-12	8.671992079736537
ENSG00000026103	1.4352995752347286e-12	7.764718287022002
ENSG00000104093	1.4352995752347389e-12	8.684673582786113
ENSG00000100994	1.447590354138632e-12	8.899784235633259
ENSG00000128595	1.4935472673802576e-12	8.915978567617064
ENSG00000140374	1.5674039722445324e-12	8.853185956263514
ENSG00000188266	1.6170926725762488e-12	7.986910774209013
ENSG00000180573	1.630910496538488e-12	8.903832818629208
ENSG00000203632	1.6541983020276246e-12	6.709879555535635
ENSG00000178035	1.6825749992191185e-12	8.891687069641355
ENSG00000164916	1.6825749992191185e-12	8.782375328750668
ENSG00000167992	1.696942063515081e-12	7.225227786095473
ENSG00000189283	1.7065869627907014e-12	8.451225581708275
ENSG00000163597	1.721155329049656e-12	8.705373101994985
ENSG00000174748	1.7358458018888907e-12	8.944318648588725
ENSG00000183060	1.7506593851519416e-12	8.654269635400174
ENSG00000070081	1.7506593851519664e-12	8.928124316604919
ENSG00000230897	1.7907718685408904e-12	7.717458149996858
ENSG00000105514	1.836977751761229e-12	8.815756351009115
ENSG00000264067	1.863151469052512e-12	2.9867980744392675
ENSG00000174353	1.8790311096834683e-12	7.313182892392875
ENSG00000147955	1.9384016264375543e-12	8.86991604230904
ENSG00000269979	1.954910762167017e-12	7.144762228846057
ENSG00000105953	1.954910762167017e-12	8.887638486645404
ENSG00000175806	1.9883442941894727e-12	8.405163056400252
ENSG00000102241	2.016633930971987e-12	8.865867459313089
ENSG00000242732	2.033797021233353e-12	7.985353344632711
ENSG00000207954	2.0685545889612177e-12	5.809532339409821
ENSG00000259660	2.0979642198289067e-12	5.433730831763505
ENSG00000171766	2.0979642198289443e-12	8.829430212349527
ENSG00000168556	2.145875689854734e-12	8.476052833745705
ENSG00000165055	2.182512735095003e-12	8.686658299367785
ENSG00000149485	2.219763748374435e-12	8.08813411670424
ENSG00000165102	2.436078076826061e-12	8.741353744729432
ENSG00000188846	2.4915584681034643e-12	8.940270065592774
ENSG00000139352	2.5339810191297854e-12	6.681279138408297
ENSG00000186153	2.5554574123258302e-12	8.463371330696129
ENSG00000240087	2.6136052520887452e-12	6.076916133089973
ENSG00000258118	2.695684360554115e-12	2.6977488316929463
ENSG00000144895	2.7185053259302494e-12	8.899784235633259
ENSG00000152642	2.803816392919959e-12	8.815756351009115
ENSG00000233048	2.803816392919959e-12	3.4423016692999284
ENSG00000176320	2.965712156309862e-12	6.8548969361812055
ENSG00000212802	2.965712156309862e-12	7.940429947248466
ENSG00000164258	2.9907750344911074e-12	8.746394686016219
ENSG00000197008	3.058630284924811e-12	8.489190941024395
ENSG00000230629	3.127996125614751e-12	7.662997609453604
ENSG00000171425	3.1544044700115485e-12	8.697811690064801
ENSG00000143578	3.1810316327497186e-12	8.557560247726455
ENSG00000271978	3.2531207417546493e-12	6.3932948959220495
ENSG00000236854	3.3082376024592418e-12	3.615728327701484
ENSG00000005075	3.3082376024592418e-12	8.747922798368778
ENSG00000120093	3.336138730516389e-12	7.302888840559705
ENSG00000227719	3.4694279678086038e-12	6.210621240548401
ENSG00000121858	3.5182868274400828e-12	8.815756351009115
ENSG00000236753	3.5778094962500536e-12	7.261878385745027
ENSG00000225051	3.6587128496593594e-12	6.120899606411957
ENSG00000220583	3.836640512694e-12	6.739252507885779
ENSG00000271086	3.868909229997508e-12	4.640173097693271
ENSG00000186704	3.92328333043625e-12	6.633073146273061
ENSG00000186056	3.989522890655572e-12	8.394879017004593
ENSG00000260987	4.624370004595255e-12	4.876889426747724
ENSG00000130312	4.768050264025136e-12	8.85120123968184
ENSG00000180822	4.768050264025136e-12	8.570698355005145
ENSG00000102921	4.807990218545501e-12	8.796505794320195
ENSG00000273489	5.068676200277259e-12	4.727903314167684
ENSG00000110697	5.1538432109331515e-12	8.773742408697043
ENSG00000178922	5.196951722557744e-12	8.652995970454645
ENSG00000143195	5.196951722557744e-12	6.128099511467684
ENSG00000235837	5.2404139947517775e-12	5.074496567211288
ENSG00000129646	5.358064590589117e-12	8.238354092849832
ENSG00000106603	5.358064590589117e-12	8.844096431980775
ENSG00000184293	5.402848496413622e-12	8.702396027122475
ENSG00000173581	5.570220525476034e-12	8.553309507908418
ENSG00000248079	5.695130674245627e-12	4.901472903010447
ENSG00000256733	5.790612936638543e-12	4.53214598446786
ENSG00000100628	5.871379874771509e-12	7.485725088878272
ENSG00000237991	5.920369507359678e-12	6.5545739094943425
ENSG00000065183	5.920369507359678e-12	8.79956201902531
ENSG00000118705	6.019554981917758e-12	8.944318648588725
ENSG00000169567	6.309518837654819e-12	8.930644787248312
ENSG00000231193	6.450671973803093e-12	4.857379851404133
ENSG00000138629	6.450671973803093e-12	8.849673127329284
ENSG00000197857	6.558565500386216e-12	8.624937196137678
ENSG00000214717	6.649827607595983e-12	8.647700581760828
ENSG00000145919	6.705181677646636e-12	8.749986664783057
ENSG00000142279	6.760987731596258e-12	5.580818567688059
ENSG00000165661	6.760987731596258e-12	8.891687069641355
ENSG00000145592	6.8550120643727105e-12	8.948367231584678
ENSG00000104979	6.969535645796331e-12	8.867395571665647
ENSG00000203930	7.0274992300679115e-12	3.681847223271578
ENSG00000237517	7.184390790790141e-12	5.651146206727004
ENSG00000205309	7.184390790790141e-12	7.640450368660893
ENSG00000213621	7.184390790790141e-12	5.238618312866298
ENSG00000145912	7.405739976862483e-12	8.760068547356632
ENSG00000134504	7.467260143272121e-12	8.575616289302454
ENSG00000189043	7.761047077589465e-12	8.883589903649453
ENSG00000213885	7.761047077589465e-12	6.3546049060577765
ENSG00000086619	7.761047077589547e-12	8.87549273765755
ENSG00000025039	7.890399587118695e-12	8.903832818629208
ENSG00000104936	8.066164162847663e-12	8.518066776057777
ENSG00000213304	8.133061258959418e-12	5.03261393536883
ENSG00000261739	8.245767784502686e-12	8.706163303463736
ENSG00000144040	8.245767784502744e-12	8.606678997739593
ENSG00000157800	8.314125603669231e-12	8.705908856056706
ENSG00000106004	8.314125603669231e-12	6.802965781972229
ENSG00000125648	8.383039212535636e-12	8.865867459313089
ENSG00000102271	8.52255154124146e-12	4.188566276174906
ENSG00000240889	8.640549447279753e-12	4.8995909777467
ENSG00000204947	8.905814198561622e-12	7.922002005856239
ENSG00000166111	8.97953486237438e-12	7.48883993638175
ENSG00000204946	9.17906211346797e-12	8.787416270037454
ENSG00000159840	9.179062113468034e-12	8.621345217370841
ENSG00000198521	9.40873063288024e-12	6.90800315512726
ENSG00000172382	9.617605739650734e-12	6.764706441314835
ENSG00000001629	9.697100800064282e-12	8.883589903649453
ENSG00000140367	9.697100800064282e-12	8.8714441546616
ENSG00000231969	9.777240220248553e-12	4.0364903819560025
ENSG00000230979	1.0385110427390931e-11	7.062251899338682
ENSG00000228409	1.0557227828170441e-11	8.370253921789246
ENSG00000249184	1.0880072305936738e-11	6.577345602767889
ENSG00000143494	1.1120930157154749e-11	7.621749771798454
ENSG00000259562	1.121259349479609e-11	7.539419408352642
ENSG00000261374	1.1367014902959118e-11	3.907999856943747
ENSG00000104907	1.1907809912454492e-11	8.903832818629208
ENSG00000188186	1.2005828952847471e-11	8.758540435004074
ENSG00000092978	1.2104639097224822e-11	8.65579774775273
ENSG00000160828	1.2271097685144488e-11	8.226489650516667
ENSG00000242299	1.2372048141414337e-11	8.482086133323328
ENSG00000048405	1.2854021191658343e-11	8.76564524270514
ENSG00000128524	1.3245586916914523e-11	8.700867914769917
ENSG00000113889	1.3245586916914523e-11	4.362276023129469
ENSG00000123965	1.335439212499394e-11	7.455018312413854
ENSG00000223473	1.3873848230836474e-11	7.725339171158321
ENSG00000140263	1.398771119767942e-11	8.310569825725757
ENSG00000106682	1.410249030367076e-11	8.903832818629208
ENSG00000095059	1.4972891468250388e-11	8.849673127329284
ENSG00000006015	1.5553982241431828e-11	8.843104073689938
ENSG00000204060	1.6026012674877582e-11	4.644464355317047
ENSG00000106305	1.62893742005399e-11	8.24352647455417
ENSG00000270036	1.62893742005399e-11	4.371892129711116
ENSG00000184305	1.6512079582386635e-11	8.07048205460404
ENSG00000105926	1.6783268798495093e-11	8.742346103020267
ENSG00000230188	1.7151656595012204e-11	4.489823724961258
ENSG00000273382	1.7291836022716718e-11	6.239626190482512
ENSG00000197016	1.7433138460924606e-11	6.814755807486112
ENSG00000273032	1.7815502433891568e-11	7.211562692351502
ENSG00000215301	1.7960998448690503e-11	8.944318648588725
ENSG00000170962	1.7960998448690503e-11	7.590110244287172
ENSG00000213261	1.835470671069217e-11	6.839604597561905
ENSG00000174446	1.8655527972797242e-11	8.699339802417361
ENSG00000128463	1.8655527972797242e-11	8.863346988669695
ENSG00000170027	1.8807745749084418e-11	8.899784235633259
ENSG00000163817	1.9219637229065514e-11	5.195937759026708
ENSG00000148343	1.9219637229065514e-11	8.855249822677791
ENSG00000184258	1.953434625760236e-11	4.097001844125817
ENSG00000164332	1.9800457988898007e-11	8.730200354032414
ENSG00000178467	1.9961827359821576e-11	8.863346988669695
ENSG00000105997	2.0124485688888294e-11	5.40887200754006
ENSG00000171466	2.028844305442117e-11	8.697811690064801
ENSG00000167136	2.073209101775028e-11	7.792297483748652
ENSG00000162878	2.0900898993661682e-11	5.001627727049561
ENSG00000109685	2.0900898993661682e-11	8.8714441546616
ENSG00000137154	2.1071054066027918e-11	8.948367231584678
ENSG00000163931	2.1071054066027918e-11	8.895735652637308
ENSG00000212533	2.170665207279532e-11	5.633797986517547
ENSG00000152582	2.2542829496587436e-11	8.773742408697043
ENSG00000205583	2.3221900272784145e-11	7.041973139758415
ENSG00000261786	2.3221900272784145e-11	8.74160819213646
ENSG00000180815	2.322190027278431e-11	5.249807758755383
ENSG00000188818	2.3600711664680475e-11	8.365669584731574
ENSG00000187742	2.484067836812659e-11	8.895735652637308
ENSG00000242021	2.484067836812659e-11	5.411718237099445
ENSG00000146147	2.6004093911332296e-11	6.596679504949602
ENSG00000239521	2.6785174249357717e-11	8.079721445123921
ENSG00000157514	2.7589233466590872e-11	8.948367231584678
ENSG00000167552	2.7589233466590872e-11	8.363403561495211
ENSG00000155495	2.7812596917060844e-11	8.580323633349606
ENSG00000187098	2.803773227044341e-11	7.815977290846194
ENSG00000175197	2.8646860787960538e-11	8.70491649776587
ENSG00000214046	2.8878611598368562e-11	8.797041548381916
ENSG00000254615	2.8878611598368562e-11	8.611719939026381
ENSG00000105552	2.950563336165111e-11	8.683681224495276
ENSG00000213523	2.974418976625434e-11	8.764117130352583
ENSG00000123570	2.974418976625477e-11	6.961431195112224
ENSG00000183291	2.974418976625477e-11	8.915978567617064
ENSG00000230583	3.063517635642529e-11	5.244213324587796
ENSG00000256604	3.1807060162972766e-11	4.675197522052934
ENSG00000260352	3.275853848502134e-11	5.046190005946437
ENSG00000146083	3.328922421754138e-11	8.8795413206535
ENSG00000226386	3.428411384914628e-11	4.5369066288665225
ENSG00000148498	3.428411384914628e-11	8.156950946213504
ENSG00000232559	3.4560465980002875e-11	8.326509710302533
ENSG00000235052	3.483900038866599e-11	5.295640013642928
ENSG00000203401	3.636207526864836e-11	5.198848623467791
ENSG00000128915	3.6949888853911884e-11	8.837527378341429
ENSG00000155506	3.6949888853911884e-11	8.940270065592774
ENSG00000267317	3.83578974553729e-11	7.714499500943935
ENSG00000174013	3.866638305219512e-11	8.706444610118426
ENSG00000232176	3.866638305219512e-11	5.091641354559048
ENSG00000115286	3.866638305219512e-11	8.81674870929995
ENSG00000005007	3.950094348153544e-11	8.903832818629208
ENSG00000268496	4.1004088883939635e-11	3.944239088107195
ENSG00000235335	4.188804036483928e-11	4.645917994864054
ENSG00000197183	4.2224312495200616e-11	8.585900328698115
ENSG00000204673	4.222431249520107e-11	8.789936740680849
ENSG00000250148	4.256322883516393e-11	2.4030692205506785
ENSG00000173221	4.3828875103186454e-11	8.928124316604919
ENSG00000141985	4.418040249684562e-11	8.814763992718278
ENSG00000171405	4.4534691393295844e-11	4.871983724654163
ENSG00000254876	4.585772151426832e-11	6.223971425404862
ENSG00000186193	4.585772151426832e-11	8.29709812120743
ENSG00000162869	4.684403189893545e-11	8.71805460504456
ENSG00000213965	4.7219230574307326e-11	8.491254807438674
ENSG00000259026	4.7219230574307326e-11	4.539690328090988
ENSG00000077809	4.759737252663854e-11	8.811707768013164
ENSG00000005486	4.823421114275732e-11	8.822861158710182
ENSG00000232472	4.823421114275732e-11	8.316682275135987
ENSG00000136059	4.862031270018338e-11	8.80307484795954
ENSG00000186468	5.046251943306789e-11	8.911929984621112
ENSG00000214189	5.086608319969676e-11	4.541074107606645
ENSG00000136867	5.086608319969676e-11	6.626874842582848
ENSG00000234753	5.237304370409674e-11	3.7230427715507792
ENSG00000107262	5.237304370409674e-11	8.887638486645404
ENSG00000008513	5.349639443180406e-11	8.732720824675809
ENSG00000229806	5.435436178848664e-11	3.3917743185726343
ENSG00000101444	5.4788384882572714e-11	8.882061791296895
ENSG00000011451	5.4788384882572714e-11	8.863346988669695
ENSG00000157625	5.596244275873927e-11	8.737305161733481
ENSG00000105364	5.6409037549963705e-11	8.71247790969605
ENSG00000188242	5.6409037549963705e-11	8.442136057425538
ENSG00000176978	5.685912235275611e-11	8.93217289960087
ENSG00000182087	5.731272383863047e-11	8.93217289960087
ENSG00000259728	5.731272383863047e-11	5.619376401985456
ENSG00000230202	5.807661423879417e-11	8.545414498738602
ENSG00000107187	5.85397254584376e-11	4.827740553390027
ENSG00000124795	5.90064528705001e-11	8.251618085965793
ENSG00000120306	6.354206547881589e-11	8.700867914769919
ENSG00000169504	6.54158320842772e-11	8.93217289960087
ENSG00000184905	6.59361812699444e-11	5.081763164700179
ENSG00000114054	6.734367619963799e-11	8.743874215372825
ENSG00000144671	6.734367619963799e-11	4.641116041366695
ENSG00000196757	6.734367619963799e-11	8.716526492692003
ENSG00000135249	6.841856433027588e-11	8.697811690064801
ENSG00000164900	6.987791831960073e-11	2.335654776145601
ENSG00000169116	6.987791831960172e-11	8.928124316604919
ENSG00000271192	7.308098292502801e-11	5.54253287908503
ENSG00000181218	7.308098292502801e-11	5.9384510606208565
ENSG00000171649	7.463762872201202e-11	7.7350522505198684
ENSG00000129353	7.582637388255481e-11	8.690706882363736
ENSG00000197180	7.683113958119647e-11	6.836931164077173
ENSG00000172053	7.744024423789005e-11	8.911929984621112
ENSG00000236914	7.744024423789115e-11	5.442258759565376
ENSG00000067248	7.971434707457103e-11	8.791464853033405
ENSG00000137720	7.971434707457103e-11	8.791464853033405
ENSG00000062582	8.034582180389539e-11	6.479057269775663
ENSG00000183605	8.034582180389539e-11	8.840047848984822
ENSG00000205339	8.098219360277564e-11	8.903832818629208
ENSG00000048162	8.205379660299286e-11	8.578874670829654
ENSG00000136021	8.335805694693318e-11	8.914450455264506
ENSG00000068394	8.401777707764667e-11	8.580859387411328
ENSG00000259658	8.512868775669674e-11	7.406684543457556
ENSG00000271553	8.512868775669704e-11	7.110288176040379
ENSG00000249774	8.97179333439401e-11	4.666151541874118
ENSG00000107104	9.16206909572161e-11	8.911929984621112
ENSG00000270102	9.16206909572161e-11	6.456689596663719
ENSG00000226833	9.307363029673759e-11	4.825001842855316
ENSG00000068308	9.307363029673759e-11	8.835999265988871
ENSG00000243276	9.380853468038173e-11	7.067280358139611
ENSG00000158714	9.579616443555643e-11	6.484320224298638
ENSG00000228929	9.859661293066668e-11	7.189890241028468
ENSG00000115875	9.859661293066668e-11	8.928124316604919
ENSG00000224545	9.859661293066668e-11	2.886135222628754
ENSG00000177600	9.937417894166524e-11	8.944318648588725
ENSG00000150967	1.0227694946007236e-10	8.8795413206535
ENSG00000166200	1.0227694946007453e-10	8.878013208300944
ENSG00000226957	1.0227694946007453e-10	2.8888688778477984
ENSG00000068745	1.0308291435413503e-10	8.840047848984822
ENSG00000242268	1.0308291435413577e-10	4.3127886694301
ENSG00000219545	1.0389509534045334e-10	8.80513871437382
ENSG00000118816	1.0389509534045334e-10	8.936221482596823
ENSG00000145494	1.0918631203256971e-10	8.815756351009115
ENSG00000244313	1.0918631203256971e-10	8.558096001788178
ENSG00000267212	1.0918631203256971e-10	4.7481102308255
ENSG00000172292	1.0918631203256971e-10	7.960101283908888
ENSG00000104047	1.1004553183919728e-10	8.833478795345478
ENSG00000149823	1.1236927107579709e-10	8.886110374292846
ENSG00000198960	1.1325299860056039e-10	8.500880085783136
ENSG00000136149	1.1414352778156294e-10	7.90599140487493
ENSG00000188868	1.1414352778156294e-10	7.149161189234448
ENSG00000197037	1.1414352778156294e-10	8.638075303416368
ENSG00000175283	1.1414352778156294e-10	8.671456325674816
ENSG00000067992	1.1414352778156374e-10	8.106076809513906
ENSG00000162373	1.1414352778156374e-10	6.547110571013663
ENSG00000156140	1.150409097765715e-10	4.172753635370622
ENSG00000000460	1.2183605878541546e-10	7.973772666930324
ENSG00000164253	1.2279258798127415e-10	8.844096431980775
ENSG00000237181	1.2537940976277615e-10	7.853195971682068
ENSG00000218227	1.2902355632806378e-10	8.139255674950268
ENSG00000171792	1.3105475514963652e-10	8.577803162706212
ENSG00000214226	1.3277129884312766e-10	7.769770119712944
ENSG00000198917	1.3486021191141623e-10	8.718590359106281
ENSG00000104980	1.3591669568793204e-10	8.845624544333333
ENSG00000099326	1.3805401878673203e-10	8.867395571665647
ENSG00000105976	1.3877374237115362e-10	8.730736108094137
ENSG00000164855	1.3986021763067635e-10	7.903520148555181
ENSG00000228323	1.420581990263309e-10	5.929269423266198
ENSG00000236423	1.420581990263324e-10	7.430212365043805
ENSG00000213513	1.450414938083898e-10	4.109668932238671
ENSG00000078369	1.4617596296732139e-10	8.911929984621112
ENSG00000225200	1.4924383547904107e-10	7.165485844866758
ENSG00000180354	1.5277053328270394e-10	8.711485551405215
ENSG00000158089	1.5476491227032623e-10	6.090744439566853
ENSG00000128408	1.5476491227032623e-10	5.826808907056763
ENSG00000058404	1.559737449275612e-10	7.070019013127462
ENSG00000213280	1.559737449275612e-10	5.083909267713557
ENSG00000163884	1.5719181510767397e-10	8.695291219421408
ENSG00000236552	1.604856895072658e-10	8.746394686016219
ENSG00000162929	1.604856895072658e-10	7.895797958640805
ENSG00000170581	1.604856895072658e-10	8.911929984621112
ENSG00000187446	1.604856895072658e-10	8.867395571665647
ENSG00000204131	1.6173822442591394e-10	6.363733672979747
ENSG00000241923	1.6173822442591394e-10	6.061342026849709
ENSG00000180098	1.6173822442591394e-10	8.581851745702163
ENSG00000141682	1.6300032300370343e-10	8.607920248857177
ENSG00000116990	1.6771099859598002e-10	7.504606537895415
ENSG00000170445	1.6771099859598002e-10	8.8795413206535
ENSG00000172115	1.7122034977509878e-10	8.915978567617064
ENSG00000187372	1.7255479527969341e-10	6.8606168599233595
ENSG00000187151	1.7255479527969465e-10	4.6310988032791975
ENSG00000155970	1.7525428465832958e-10	5.337150767910074
ENSG00000189419	1.7525428465832958e-10	5.948444623725831
ENSG00000127914	1.803110737055724e-10	8.920027150613016
ENSG00000218426	1.826565426323548e-10	8.369182413665804
ENSG00000136710	1.8407812419922697e-10	8.618824746727446
ENSG00000167619	1.8551052846004178e-10	6.385788021774971
ENSG00000101577	1.855105284600431e-10	8.543886386386044
ENSG00000261400	1.869538358921836e-10	3.405573550579698
ENSG00000137124	1.8938379797988719e-10	8.658318218396126
ENSG00000147408	1.9234056216058208e-10	8.87549273765755
ENSG00000188419	1.978790377494826e-10	8.66488727203547
ENSG00000242013	1.978790377494826e-10	7.3599189493611314
ENSG00000160783	1.99416413796766e-10	8.410001840864956
ENSG00000100439	1.99416413796766e-10	8.697811690064801
ENSG00000239559	1.99416413796766e-10	7.180649515983136
ENSG00000104219	2.0357343588109604e-10	8.81881257571423
ENSG00000059378	2.0515407517163273e-10	8.844096431980775
ENSG00000171159	2.0835145478858396e-10	8.779319104045552
ENSG00000260027	2.0835145478858396e-10	7.022513414048135
ENSG00000137802	2.1434040678637473e-10	8.74288185708199
ENSG00000221890	2.1600277349258807e-10	4.208192537761766
ENSG00000172687	2.1880145262943083e-10	6.360552144145214
ENSG00000164924	2.2049765347625063e-10	8.928124316604919
ENSG00000164077	2.2508398787570106e-10	8.578338916767933
ENSG00000105185	2.285848470890009e-10	8.8795413206535
ENSG00000158710	2.3514194422135287e-10	8.903832818629208
ENSG00000133818	2.4002594328866906e-10	7.953383316485992
ENSG00000116871	2.4002594328866906e-10	8.818276821652509
ENSG00000235673	2.4188290732982995e-10	4.986766071985808
ENSG00000121797	2.437539208602025e-10	8.283476550451962
ENSG00000228350	2.437539208602025e-10	4.373316058282202
ENSG00000213303	2.526741526791808e-10	5.514248322056786
ENSG00000102081	2.5593669343065263e-10	8.797041548381916
ENSG00000177628	2.5990615738633125e-10	8.85120123968184
ENSG00000106299	2.5990615738633125e-10	8.615311917793216
ENSG00000239789	2.5990615738633125e-10	7.707160122592841
ENSG00000154227	2.5990615738633125e-10	5.214121758857181
ENSG00000158623	2.6191340593586046e-10	8.108108262100243
ENSG00000172365	2.6734048211175684e-10	3.5744548791189614
ENSG00000162631	2.673404821117578e-10	6.617920328118901
ENSG00000168090	2.714828131278844e-10	8.797041548381916
ENSG00000139055	2.714828131278844e-10	6.806978266340066
ENSG00000165891	2.7357745215736817e-10	8.328748874291234
ENSG00000180530	2.771036920523776e-10	8.369182413665804
ENSG00000272711	2.771036920523776e-10	6.443286192057823
ENSG00000174718	2.771036920523776e-10	8.890158957288799
ENSG00000123836	2.835632728878675e-10	8.806131072664654
ENSG00000134779	2.8721531906320235e-10	8.684594432953505
ENSG00000227269	2.8721531906320235e-10	4.450064046977416
ENSG00000164466	2.894285832756894e-10	8.837527378341429
ENSG00000225218	2.916585235445312e-10	5.492855704158546
ENSG00000156738	2.9997963588978046e-10	7.842150258759139
ENSG00000120519	3.0853275876055925e-10	8.59532345022049
ENSG00000164346	3.1090652084647855e-10	8.903832818629208
ENSG00000075290	3.1090652084647855e-10	6.291817706439061
ENSG00000123374	3.109065208464841e-10	8.481093775032495
ENSG00000260625	3.132981386103519e-10	6.244088868303501
ENSG00000164615	3.132981386103519e-10	8.837527378341429
ENSG00000213293	3.1976408046304435e-10	3.8413181444382545
ENSG00000244879	3.1976408046304435e-10	8.680089245728439
ENSG00000091127	3.2222229791735486e-10	8.659310576686961
ENSG00000117090	3.271942951654728e-10	8.887638486645404
ENSG00000196562	3.313948647997273e-10	8.900776593924094
ENSG00000249167	3.4343897077962276e-10	3.54717459543751
ENSG00000256917	3.4343897077962276e-10	5.333401709391155
ENSG00000155428	3.4343897077962276e-10	5.250861028003923
ENSG00000111666	3.487307910360828e-10	8.665879630326305
ENSG00000184083	3.505123839403695e-10	8.330022539236763
ENSG00000159399	3.505123839403695e-10	8.672984438027372
ENSG00000160993	3.532014709627423e-10	8.190429857949614
ENSG00000257178	3.532014709627423e-10	2.444919672213451
ENSG00000170469	3.559107255535348e-10	8.323251328775333
ENSG00000177917	3.632351274757054e-10	8.689714524072901
ENSG00000137841	3.6601960085387546e-10	8.790929098971684
ENSG00000228933	3.660196008538794e-10	5.354553078544816
ENSG00000224596	3.68824939775875e-10	4.046763680812967
ENSG00000150938	3.68824939775875e-10	7.737514257712818
ENSG00000136383	3.716512968414292e-10	7.832882340297777
ENSG00000269305	3.7640901685299686e-10	5.00438913428584
ENSG00000234500	3.9004965473489174e-10	6.488020765392704
ENSG00000153291	3.9004965473489174e-10	7.003015172403031
ENSG00000184205	3.9604250230574717e-10	8.907881401625161
ENSG00000253738	3.9604250230574717e-10	8.835999265988871
ENSG00000125869	3.990725883523898e-10	8.81621295523823
ENSG00000107833	4.011052244548293e-10	8.539433489745921
ENSG00000114698	4.0212533445866e-10	6.090265707956546
ENSG00000103707	4.04173169068148e-10	8.535332616165025
ENSG00000260219	4.1037803462384475e-10	6.603377983887125
ENSG00000224215	4.187962302595337e-10	2.939840439237766
ENSG00000174485	4.219963792652042e-10	8.836991624279708
ENSG00000123595	4.339360688957523e-10	8.768701467410256
ENSG00000110700	4.3393606889576e-10	8.948367231584678
ENSG00000170775	4.3393606889576e-10	7.88636928253815
ENSG00000091732	4.3393606889576e-10	8.304940839792303
ENSG00000184307	4.3393606889576e-10	8.773742408697043
ENSG00000106993	4.372492528562822e-10	8.700332160708195
ENSG00000228205	4.4282625701021115e-10	7.422943703097245
ENSG00000174886	4.4961049402399005e-10	8.356044306387114
ENSG00000163040	4.4961049402399485e-10	5.678930204581303
ENSG00000258603	4.623131114994179e-10	3.8061238205821524
ENSG00000166562	4.623131114994179e-10	8.936221482596823
ENSG00000233264	4.658379120101742e-10	8.70690121434754
ENSG00000171444	4.69388976236892e-10	8.899784235633259
ENSG00000143624	4.789883375868226e-10	8.895735652637308
ENSG00000130560	4.826373459926451e-10	8.77122193805365
ENSG00000105576	4.826373459926451e-10	8.837527378341429
ENSG00000183718	4.900170593138046e-10	8.827902099996969
ENSG00000237506	4.925013851378167e-10	6.15467797828086
ENSG00000137106	5.000284559493383e-10	8.80918729736977
ENSG00000154359	5.025623766213724e-10	8.761596659709188
ENSG00000069849	5.03834039005339e-10	8.819804934005067
ENSG00000125962	5.141211900509911e-10	8.482165283155936
ENSG00000135605	5.141211900509911e-10	8.677033021023325
ENSG00000251603	5.141211900510003e-10	5.657724287403657
ENSG00000141447	5.180315593971241e-10	8.169829365330353
ENSG00000244485	5.286018712828496e-10	4.700523755506324
ENSG00000198618	5.366676527425782e-10	7.785964451696749
ENSG00000203801	5.40745524643718e-10	6.221724291795753
ENSG00000231536	5.476093689096439e-10	2.8988757545061437
ENSG00000196967	5.630109059048104e-10	8.022426379286273
ENSG00000230516	5.672842756268378e-10	3.2354544633185327
ENSG00000197375	5.715893379087609e-10	8.71247790969605
ENSG00000198933	5.876494363490373e-10	8.351591409746993
ENSG00000120805	5.965944868987416e-10	8.863346988669695
ENSG00000260919	6.041502184220267e-10	4.057537335842043
ENSG00000199065	6.041502184220267e-10	2.58007438535643
ENSG00000070669	6.087284567564016e-10	8.891687069641355
ENSG00000167487	6.087284567564016e-10	8.191176202261493
ENSG00000174374	6.179868671322671e-10	8.349475252747768
ENSG00000105676	6.25807199407909e-10	8.75601996436068
ENSG00000088881	6.401281980580157e-10	6.36750263838591
ENSG00000106636	6.482221629410017e-10	8.895735652637308
ENSG00000169253	6.482221629410017e-10	4.527184847758567
ENSG00000186480	6.482221629410017e-10	8.85120123968184
ENSG00000145087	6.531264514806421e-10	5.66236760422273
ENSG00000105063	6.580669890085109e-10	8.895735652637308
ENSG00000167978	6.630440368316531e-10	8.940270065592774
ENSG00000179899	6.714209660643596e-10	5.200268605458467
ENSG00000109046	6.764966661593251e-10	8.859298405673744
ENSG00000260144	6.850395977879149e-10	6.029886762771386
ENSG00000148334	6.850395977879149e-10	8.83195068299292
ENSG00000165675	6.954303238042231e-10	8.616102119261969
ENSG00000108061	6.954303238042231e-10	8.753499493717285
ENSG00000166428	7.059749852834997e-10	7.831504428350726
ENSG00000205903	7.059749852834997e-10	8.679096887437602
ENSG00000114738	7.148813960353128e-10	8.751971381364728
ENSG00000231500	7.202778367959064e-10	8.948367231584678
ENSG00000006634	7.202778367959064e-10	8.738833274086039
ENSG00000166557	7.202778367959064e-10	8.907881401625161
ENSG00000184381	7.202778367959115e-10	8.792992965385965
ENSG00000154358	7.202778367959115e-10	8.78436004533234
ENSG00000239556	7.257140701831438e-10	5.492574636186482
ENSG00000214870	7.257140701831515e-10	7.122465242430026
ENSG00000206603	7.293604740114519e-10	3.8166095900659265
ENSG00000139318	7.311903823381994e-10	8.915978567617064
ENSG00000224376	7.348636653007136e-10	5.695458433684132
ENSG00000208028	7.459920197702833e-10	7.540939537857454
ENSG00000182165	7.459920197702833e-10	8.362156755797344
ENSG00000072954	7.668231721803759e-10	8.656790106043568
ENSG00000251192	7.726023309268187e-10	7.869370426908869
ENSG00000137070	7.784240321334418e-10	8.574290333771982
ENSG00000088833	7.842885811692608e-10	8.844096431980775
ENSG00000269125	7.882222366407058e-10	3.5792137664815264
ENSG00000260054	8.001392022196847e-10	8.654805389461895
ENSG00000204219	8.00139202219699e-10	6.822228730514615
ENSG00000140563	8.102043027900025e-10	8.882061791296895
ENSG00000143401	8.224457684501305e-10	8.85120123968184
ENSG00000178715	8.390491280999563e-10	6.679363062326943
ENSG00000225152	8.453594272310289e-10	1.9837129489926524
ENSG00000260591	8.517160772614804e-10	6.949993517568277
ENSG00000104765	8.517160772614864e-10	8.817284463361672
ENSG00000144354	8.517160772614864e-10	5.539192212146914
ENSG00000173531	8.581194101327969e-10	8.691242636425457
ENSG00000261597	8.581194101327969e-10	8.590282508933702
ENSG00000179862	8.754257410483987e-10	6.5919064386146
ENSG00000260359	8.75425741048405e-10	8.835006907698036
ENSG00000136631	8.820031218281929e-10	8.749450910721334
ENSG00000120784	8.886287653461496e-10	6.420229016180329
ENSG00000156928	8.886287653461496e-10	8.59453324875174
ENSG00000226942	8.997796938947335e-10	5.565230319667218
ENSG00000185686	9.201967852949677e-10	7.439265852587913
ENSG00000052850	9.31734421434653e-10	4.728152341550857
ENSG00000248757	9.31734421434653e-10	3.746420982388394
ENSG00000268798	9.387246976370532e-10	6.283903578253477
ENSG00000166682	9.387246976370532e-10	7.181647312442292
ENSG00000164122	9.457661882027573e-10	6.033275986615351
ENSG00000181904	9.528592589171587e-10	8.829430212349527
ENSG00000204396	9.576168101496714e-10	8.70690121434754
ENSG00000188859	9.60004278107226e-10	7.2409321178600194
ENSG00000123144	9.720290929905851e-10	8.87549273765755
ENSG00000118197	9.72029092990599e-10	8.742346103020267
ENSG00000150076	9.793144616726421e-10	6.994279037696993
ENSG00000257698	9.793144616726421e-10	8.150532072636764
ENSG00000261435	9.84200973494016e-10	5.003903946584543
ENSG00000136279	1.0064865726321943e-09	8.883589903649453
ENSG00000244398	1.0140240475996753e-09	8.347947140395211
ENSG00000188959	1.0343945200062602e-09	5.3685182477515205
ENSG00000155792	1.0499341055734526e-09	8.855249822677791
ENSG00000101049	1.0499341055734526e-09	6.406141017622918
ENSG00000135299	1.0499341055734637e-09	8.430982666728518
ENSG00000113734	1.0499341055734637e-09	8.264963904646848
ENSG00000005187	1.0577891608211518e-09	8.197868262890317
ENSG00000165178	1.1006619272504886e-09	8.593540890460902
ENSG00000196372	1.1088873698389535e-09	7.357504305025599
ENSG00000141664	1.1088873698389535e-09	8.18640958513874
ENSG00000105146	1.1088873698389731e-09	6.824431268222378
ENSG00000132915	1.1171728300306824e-09	4.309536520445494
ENSG00000214243	1.1171728300306824e-09	4.256196855426686
ENSG00000155903	1.1566444978540785e-09	8.837527378341429
ENSG00000171735	1.1566444978540826e-09	8.501872444073971
ENSG00000106018	1.1652782071742948e-09	6.678919587657274
ENSG00000154479	1.1652782071742948e-09	6.26433671187749
ENSG00000138814	1.1710689410876304e-09	8.814228238656558
ENSG00000232633	1.1798077641467476e-09	4.971379446371197
ENSG00000165688	1.1798077641467476e-09	8.849673127329284
ENSG00000094916	1.1886102531117403e-09	8.807659185017213
ENSG00000081320	1.1886102531117403e-09	8.920027150613016
ENSG00000203761	1.1974768600148115e-09	7.91887506474659
ENSG00000187824	1.1974768600148115e-09	8.363526568484689
ENSG00000214160	1.1974768600148115e-09	8.87549273765755
ENSG00000172296	1.1974768600148115e-09	6.262345972976396
ENSG00000228113	1.2214380819439933e-09	5.474624272782503
ENSG00000141101	1.2305437060064902e-09	8.683145470433555
ENSG00000251108	1.2397155990998767e-09	2.6156816667896443
ENSG00000257591	1.248954231222028e-09	4.193470121594531
ENSG00000170260	1.2551506301061387e-09	8.549463081734553
ENSG00000198380	1.264501547196784e-09	8.886110374292846
ENSG00000128928	1.2645015471967974e-09	8.87549273765755
ENSG00000011021	1.2739204725505245e-09	8.599574190038526
ENSG00000078061	1.2739204725505245e-09	8.842568319628215
ENSG00000261441	1.283407888157301e-09	6.443938849731337
ENSG00000223387	1.2993737677079103e-09	4.360943132050691
ENSG00000160293	1.2993737677079103e-09	8.185116043436208
ENSG00000204957	1.3187889298642317e-09	6.402810068224958
ENSG00000239415	1.3924310356139387e-09	7.216781693648546
ENSG00000242814	1.4027791611051842e-09	5.26891926835148
ENSG00000272016	1.402779161105209e-09	6.732250685431594
ENSG00000180881	1.402779161105209e-09	7.989633401674491
ENSG00000243144	1.4201931135142279e-09	5.792607235348383
ENSG00000242083	1.452071574658644e-09	5.315610379195913
ENSG00000162913	1.5030535182541028e-09	6.327958486811279
ENSG00000205022	1.532966244974925e-09	6.85596035552374
ENSG00000225697	1.5443326812882795e-09	8.779319104045552
ENSG00000060237	1.5443326812883015e-09	8.883589903649453
ENSG00000175985	1.5557813730665102e-09	5.3254710323982755
ENSG00000158525	1.5557813730665102e-09	4.314338322802986
ENSG00000070610	1.586717778397022e-09	8.895735652637308
ENSG00000265451	1.586717778397022e-09	6.920828058864092
ENSG00000241493	1.5984730652798793e-09	4.315296255543524
ENSG00000147251	1.5984730652798907e-09	8.78436004533234
ENSG00000112531	1.5984730652798907e-09	8.8795413206535
ENSG00000240771	1.6222392254294878e-09	8.189568940076327
ENSG00000158793	1.6423075369357362e-09	8.694298861130573
ENSG00000146830	1.642307536935742e-09	8.892679427932192
ENSG00000088298	1.6544646246649798e-09	8.853721710325235
ENSG00000117020	1.666709537417472e-09	8.117536938202901
ENSG00000240583	1.6790428932374742e-09	6.777950820649561
ENSG00000243680	1.6873145726081823e-09	6.239363554417358
ENSG00000220472	1.6873145726081823e-09	7.191262816151644
ENSG00000145050	1.6997967184671668e-09	8.915978567617064
ENSG00000158716	1.7123689762557833e-09	8.431034957313464
ENSG00000179456	1.7123689762557833e-09	8.534796862103304
ENSG00000171428	1.7250319796568387e-09	7.823693789425429
ENSG00000200959	1.7853447186131677e-09	3.774754957949427
ENSG00000254966	1.8341725461400434e-09	5.012121984872218
ENSG00000240235	1.8567955666474007e-09	3.4972031355857576
ENSG00000099139	1.8613527388645716e-09	6.143170530302806
ENSG00000102265	1.8704998543393995e-09	8.873964625304993
ENSG00000213755	1.8843028380140155e-09	4.525254785472109
ENSG00000136758	1.8982052099519596e-09	8.915978567617064
ENSG00000147437	1.9122076671528817e-09	6.243531426221218
ENSG00000183688	1.9122076671528817e-09	8.788206471506207
ENSG00000196437	1.9215985878907074e-09	7.670648966551486
ENSG00000182185	1.935769415667182e-09	7.461586249284151
ENSG00000103978	1.9644176875021023e-09	8.792992965385965
ENSG00000147400	2.003259779117941e-09	8.670463967383979
ENSG00000060138	2.003259779117941e-09	8.631224943122332
ENSG00000004866	2.003259779117955e-09	8.734248937028365
ENSG00000166979	2.0328821990945768e-09	5.949324951071908
ENSG00000154743	2.0730444839504213e-09	8.545950252800322
ENSG00000166441	2.088304091150542e-09	8.944318648588725
ENSG00000006740	2.1451994339892846e-09	7.757981634539126
ENSG00000107959	2.1609770588373723e-09	8.86433934696053
ENSG00000205138	2.1609770588373723e-09	8.48819858273356
ENSG00000268362	2.203606355167539e-09	6.434579319885401
ENSG00000168803	2.2198029712489765e-09	8.554047418792226
ENSG00000236205	2.263563940325732e-09	2.085428735389148
ENSG00000145246	2.2801903766921087e-09	8.84715265668589
ENSG00000040341	2.2801903766921087e-09	8.704380743704148
ENSG00000171827	2.2801903766921087e-09	5.845074060005273
ENSG00000155761	2.280190376692149e-09	6.608247554342406
ENSG00000271522	2.280190376692149e-09	3.7000161009747368
ENSG00000176273	2.3138014968026343e-09	8.036565278283872
ENSG00000267166	2.3138014968026343e-09	7.056084845339989
ENSG00000134153	2.3138014968026343e-09	8.903832818629208
ENSG00000136997	2.3251122565031624e-09	8.898256123280701
ENSG00000127415	2.3251122565031624e-09	8.855249822677791
ENSG00000184984	2.359369185695554e-09	5.9327651425897985
ENSG00000125388	2.359369185695554e-09	8.19361752307228
ENSG00000174915	2.376681823735753e-09	8.697811690064801
ENSG00000135378	2.4234570584309115e-09	7.6347648720876675
ENSG00000069275	2.4234570584309115e-09	8.853721710325235
ENSG00000215270	2.4234570584309376e-09	4.935522715199483
ENSG00000260401	2.4412283233619476e-09	7.26296379517348
ENSG00000138172	2.4711300232400284e-09	8.02107644335593
ENSG00000259236	2.525856068372093e-09	5.560165355734924
ENSG00000236998	2.55676848541832e-09	5.474685258124324
ENSG00000115649	2.5754927683463844e-09	8.833478795345478
ENSG00000073331	2.594350803733227e-09	8.627914271010185
ENSG00000167196	2.5943508037332548e-09	8.73119271232325
ENSG00000187994	2.5943508037332548e-09	8.830422570640364
ENSG00000248544	2.5943508037332548e-09	6.324486986241584
ENSG00000164967	2.5943508037332548e-09	8.71805460504456
ENSG00000174917	2.5943508037332548e-09	8.859298405673744
ENSG00000130175	2.613343521709305e-09	8.93217289960087
ENSG00000233297	2.6646563592786643e-09	6.47382531053597
ENSG00000100206	2.684150973172037e-09	6.273558700809233
ENSG00000144426	2.7037846940006726e-09	8.53578922039414
ENSG00000105373	2.7037846940006917e-09	8.93217289960087
ENSG00000170727	2.7037846940006917e-09	8.24418523560537
ENSG00000234335	2.736819315984537e-09	5.471432326666026
ENSG00000238045	2.7568287304001414e-09	6.3631474033388935
ENSG00000072195	2.7769808267631552e-09	6.55987496464515
ENSG00000113231	2.7972765954654296e-09	8.132273874238681
ENSG00000125459	2.7972765954654296e-09	8.743874215372825
ENSG00000119608	2.852108647396549e-09	6.474919574264208
ENSG00000105220	2.852108647396549e-09	8.915978567617064
ENSG00000241324	2.852108647396549e-09	6.831369534170098
ENSG00000155254	2.886909600780119e-09	8.28902083197253
ENSG00000147485	2.893919328545304e-09	7.2911756487437485
ENSG00000164142	2.893919328545304e-09	7.820045300018819
ENSG00000112992	2.950598022341863e-09	8.8714441546616
ENSG00000057252	2.950598022341863e-09	8.798569660734474
ENSG00000100739	2.9721304808882437e-09	6.095866899664565
ENSG00000241527	3.008358977624049e-09	6.494182333855702
ENSG00000070814	3.015656191081558e-09	8.841575961337382
ENSG00000118162	3.0303024489242236e-09	8.346419028042654
ENSG00000101974	3.052402010699358e-09	8.78436004533234
ENSG00000243445	3.1347867204846343e-09	4.966037340035119
ENSG00000249986	3.157629111207346e-09	5.021686085640385
ENSG00000230189	3.157629111207346e-09	7.558328050785815
ENSG00000120327	3.157629111207346e-09	7.764114274531828
ENSG00000149972	3.1806338130102693e-09	8.80918729736977
ENSG00000267193	3.1806338130102693e-09	3.6996548754440672
ENSG00000073536	3.2193387260540053e-09	8.50691338536076
ENSG00000198556	3.242781765507688e-09	8.558096001788178
ENSG00000157778	3.266391268730276e-09	8.647700581760828
ENSG00000272870	3.3544023106666878e-09	7.221365812949813
ENSG00000125691	3.378803980161934e-09	8.944318648588725
ENSG00000227373	3.403378734897504e-09	5.45268321021208
ENSG00000042980	3.403378734897504e-09	8.783367687041503
ENSG00000150867	3.4447245419387273e-09	8.814763992718278
ENSG00000213625	3.4697667200701122e-09	8.887638486645404
ENSG00000258994	3.4697667200701366e-09	5.519468223111479
ENSG00000035681	3.486560044116843e-09	8.781839574688947
ENSG00000166401	3.4949864034651963e-09	7.977332231869218
ENSG00000040199	3.4949864034651963e-09	8.7939853236768
ENSG00000170271	3.5203848164831657e-09	7.695353525424905
ENSG00000225988	3.5203848164831657e-09	6.81783614507924
ENSG00000127955	3.5203848164831657e-09	4.865377314172148
ENSG00000006788	3.563116033208304e-09	3.463110200983039
ENSG00000260317	3.5889971068291074e-09	6.367481909039613
ENSG00000221829	3.6150614699393e-09	8.749450910721334
ENSG00000213761	3.6854721525990196e-09	4.281351824145666
ENSG00000197448	3.71221944792496e-09	8.891687069641355
ENSG00000165195	3.7122194479249993e-09	8.71400602204861
ENSG00000153774	3.739155999806038e-09	8.34270404228634
ENSG00000258527	3.739155999806038e-09	5.7468492477726
ENSG00000162616	3.8119219957789375e-09	8.549998835796274
ENSG00000039600	3.811921995778978e-09	7.656983852464615
ENSG00000261645	3.8395637024679e-09	7.373069981649008
ENSG00000225159	3.9142339228109724e-09	5.215249930597712
ENSG00000189056	3.971163933445025e-09	8.297973361257437
ENSG00000223722	3.999930892716417e-09	4.986104721516427
ENSG00000236255	4.048327954159782e-09	8.358564777030507
ENSG00000148291	4.107158433055353e-09	8.358108172801392
ENSG00000153789	4.136885429448811e-09	8.114574069095154
ENSG00000173166	4.156819861520096e-09	7.816787034903582
ENSG00000148357	4.1568198615201106e-09	4.906614578310127
ENSG00000133619	4.186897226583531e-09	8.4378853176075
ENSG00000167114	4.186897226583531e-09	8.750979023073892
ENSG00000241352	4.186897226583531e-09	5.508100476138099
ENSG00000128394	4.186897226583531e-09	8.483157641446772
ENSG00000183397	4.217186738090921e-09	7.728526836280989
ENSG00000254343	4.2476898517333295e-09	8.283019946222847
ENSG00000106244	4.247689851733345e-09	8.843104073689938
ENSG00000136856	4.247689851733345e-09	8.654805389461895
ENSG00000181458	4.247689851733345e-09	8.826909741706134
ENSG00000234498	4.247689851733345e-09	6.336741626854669
ENSG00000269044	4.247689851733345e-09	8.366205338793295
ENSG00000185662	4.247689851733345e-09	5.4310325831384265
ENSG00000107331	4.278408032895795e-09	8.786423911746619
ENSG00000144036	4.3300869403213046e-09	8.400657869175186
ENSG00000136810	4.361385873369519e-09	8.911929984621112
ENSG00000168273	4.39290533096543e-09	8.386246096950966
ENSG00000232671	4.4780468643029095e-09	4.959694372161647
ENSG00000242715	4.542956640006089e-09	6.282060369391829
ENSG00000196154	4.542956640006138e-09	8.759076189065794
ENSG00000120798	4.542956640006138e-09	8.73325657873753
ENSG00000111276	4.5977480001111184e-09	8.86991604230904
ENSG00000204361	4.630931475142999e-09	4.245658522301476
ENSG00000273344	4.630931475142999e-09	8.653733881338454
ENSG00000270673	4.6643483815628644e-09	6.924171478972546
ENSG00000214389	4.6643483815628644e-09	8.238942137496498
ENSG00000239552	4.698000316603473e-09	3.2046656819584767
ENSG00000106266	4.698000316603473e-09	8.560950069671208
ENSG00000130340	4.720566304975036e-09	8.497673994840879
ENSG00000117697	4.754613532622742e-09	8.70690121434754
ENSG00000141441	4.788900100207805e-09	8.269059223647464
ENSG00000237765	4.788900100207805e-09	7.8432838321026335
ENSG00000258072	4.788900100207855e-09	6.320524651680585
ENSG00000269946	4.823427644180517e-09	4.931180448667665
ENSG00000106397	4.858197811847384e-09	8.87549273765755
ENSG00000146540	4.893212261440828e-09	8.87549273765755
ENSG00000005844	4.916691763873773e-09	8.863346988669695
ENSG00000258561	4.987791123698679e-09	5.445215307211207
ENSG00000120860	4.987791123698732e-09	8.666415384388028
ENSG00000259362	5.084151052348029e-09	4.249209821320068
ENSG00000106609	5.120751844073462e-09	8.891687069641355
ENSG00000113924	5.194725528214724e-09	6.6606017758199085
ENSG00000136928	5.194725528214724e-09	4.120755397967676
ENSG00000118242	5.23210193632949e-09	7.790083751097234
ENSG00000160055	5.257165028279596e-09	8.198404016952038
ENSG00000132824	5.333058467250936e-09	8.865867459313089
ENSG00000086598	5.371404581906328e-09	8.93217289960087
ENSG00000100368	5.371404581906366e-09	8.906353289272603
ENSG00000143499	5.397117814733532e-09	8.713065954342717
ENSG00000165704	5.397117814733532e-09	8.560080718369848
ENSG00000120158	5.514319708642738e-09	8.693763107068852
ENSG00000053371	5.514319708642738e-09	8.544676587854793
ENSG00000213553	5.514319708642738e-09	8.613248051378937
ENSG00000164032	5.540699474278361e-09	8.920027150613016
ENSG00000272677	5.5804998844783684e-09	6.064885979874753
ENSG00000213315	5.5804998844783684e-09	6.474717666756571
ENSG00000205929	5.6205788841654115e-09	7.205733861451467
ENSG00000183617	5.660938369562796e-09	8.763124772061747
ENSG00000167123	5.660938369562796e-09	8.891687069641355
ENSG00000147324	5.7015802494134294e-09	7.436882425107911
ENSG00000183023	5.7015802494134294e-09	8.433607718541802
ENSG00000235065	5.811353842685571e-09	7.844068144822738
ENSG00000082458	5.8530477036974385e-09	8.540373557451812
ENSG00000163625	5.8950330345239295e-09	8.465891801339522
ENSG00000069018	5.923186160588602e-09	1.6889880336126917
ENSG00000164889	5.923186160588602e-09	8.792457211324242
ENSG00000140400	5.923186160588602e-09	8.915978567617064
ENSG00000186615	5.9656616835755696e-09	7.262339544197336
ENSG00000166848	6.008433988671217e-09	8.863346988669695
ENSG00000119900	6.051505092101776e-09	8.811707768013164
ENSG00000270504	6.0948770233788065e-09	4.615279804030113
ENSG00000185436	6.212021799350997e-09	8.7939853236768
ENSG00000198795	6.301317370977252e-09	5.0397938667066855
ENSG00000104447	6.301317370977252e-09	6.901703917435464
ENSG00000106948	6.376684754594335e-09	8.84715265668589
ENSG00000226086	6.422326053412532e-09	5.415875975185266
ENSG00000250519	6.6395620204708445e-09	4.955782784293438
ENSG00000103740	6.687035600198008e-09	5.813448251634609
ENSG00000147853	6.815254579964622e-09	8.8795413206535
ENSG00000158290	6.815254579964622e-09	8.839055490693989
ENSG00000270441	6.863951656020271e-09	6.297137708294487
ENSG00000198108	6.863951656020271e-09	8.731982913792
ENSG00000205485	7.1463722614881866e-09	7.715578014585075
ENSG00000163611	7.1463722614881866e-09	8.781303820627224
ENSG00000090238	7.231570123234863e-09	8.827902099996969
ENSG00000166598	7.28316298509299e-09	8.944318648588725
ENSG00000164897	7.28316298509299e-09	8.755027606069843
ENSG00000125652	7.28316298509299e-09	8.861818876317137
ENSG00000198625	7.475422844075399e-09	8.907881401625161
ENSG00000169241	7.475422844075399e-09	8.855249822677791
ENSG00000229251	7.475422844075533e-09	5.796804246108048
ENSG00000127957	7.528709764279473e-09	8.132098576664257
ENSG00000171291	7.582366669759675e-09	8.527489897580153
ENSG00000068323	7.6183447197935e-09	8.798033906672751
ENSG00000234449	7.672623824005004e-09	4.086545391091309
ENSG00000227855	7.727279608094277e-09	8.337583951166945
ENSG00000232860	7.727279608094331e-09	6.966606485372974
ENSG00000146072	7.782314612695731e-09	7.9931985211936665
ENSG00000103544	7.837731395055471e-09	8.779319104045552
ENSG00000180879	7.874889285785082e-09	8.948367231584678
ENSG00000170502	7.930948092629922e-09	8.742143946198183
ENSG00000111832	7.93094809262995e-09	8.845624544333333
ENSG00000136891	8.044234362667477e-09	8.802618243730425
ENSG00000104921	8.044234362667477e-09	8.04083034027863
ENSG00000170540	8.139842388702372e-09	8.826909741706134
ENSG00000204642	8.197737569282602e-09	8.915978567617064
ENSG00000270093	8.197737569282602e-09	4.86615595588633
ENSG00000151287	8.25603379842386e-09	7.712789108526298
ENSG00000248015	8.314733775948708e-09	5.8180404723037
ENSG00000196208	8.314733775948708e-09	7.578626469366678
ENSG00000077348	8.41347167917562e-09	8.727679883389019
ENSG00000155984	8.47326165251777e-09	8.004756225534855
ENSG00000123562	8.533465425162671e-09	8.910401872268555
ENSG00000133195	8.594085780100253e-09	8.727679883389019
ENSG00000225373	8.757798044801336e-09	7.812188375669186
ENSG00000111348	8.819969972574115e-09	8.915978567617064
ENSG00000126945	8.819969972574115e-09	8.830958324702085
ENSG00000184304	8.819969972574115e-09	6.117240091085634
ENSG00000188707	8.819969972574115e-09	8.518066776057777
ENSG00000196867	8.882571711645662e-09	5.769096022817187
ENSG00000130653	9.051632999621094e-09	8.81323588036572
ENSG00000176410	9.115835559333592e-09	8.299533887437937
ENSG00000181666	9.158883442022344e-09	8.56061647243157
ENSG00000182310	9.245573996235458e-09	5.135292537427298
ENSG00000080561	9.28921844089745e-09	8.509969610065873
ENSG00000114942	9.289218440897484e-09	8.948367231584678
ENSG00000162144	9.289218440897484e-09	8.76564524270514
ENSG00000140612	9.421359164725406e-09	8.899784235633259
ENSG00000166913	9.488114255682626e-09	8.903832818629208
ENSG00000136478	9.532873331334446e-09	8.811707768013164
ENSG00000271529	9.600397751789945e-09	8.6496852983425
ENSG00000110318	9.600397751789945e-09	8.140783787302826
ENSG00000252213	9.668387898287366e-09	2.3948725192691875
ENSG00000122705	9.736846891672304e-09	8.852193597972677
ENSG00000070614	9.805777873053929e-09	8.857770293321186
ENSG00000055070	9.805777873054068e-09	8.764652884414305
ENSG00000145536	9.851995636587765e-09	5.545288118716383
ENSG00000153162	9.921720300317023e-09	8.920027150613016
ENSG00000135074	9.921720300317023e-09	8.899784235633259
ENSG00000213881	9.921720300317023e-09	5.613762767199342
ENSG00000241852	9.991925428375296e-09	7.624463748079452
ENSG00000168994	9.991925428375296e-09	7.114657515779501
ENSG00000272256	1.0062614237268561e-08	8.141626279356522
ENSG00000256166	1.0062614237268596e-08	5.10166664910743
ENSG00000106571	1.0181512567415112e-08	7.303829158014026
ENSG00000182154	1.0253507076094813e-08	8.802618243730425
ENSG00000105429	1.0253507076094813e-08	8.821333046357623
ENSG00000144908	1.0253507076094813e-08	8.542358274033484
ENSG00000255650	1.0301778574465714e-08	5.374937080604759
ENSG00000164236	1.032599723896615e-08	5.219381072755514
ENSG00000135677	1.032599723896615e-08	8.87549273765755
ENSG00000225535	1.0325997238966259e-08	5.255926575772997
ENSG00000105988	1.04479246442594e-08	4.149522397680626
ENSG00000095585	1.0521752816696611e-08	8.819804934005067
ENSG00000127663	1.0596088903696534e-08	8.814228238656558
ENSG00000157343	1.0596088903696534e-08	7.24490541203336
ENSG00000100997	1.0596088903696534e-08	8.797041548381916
ENSG00000158109	1.0670936299678759e-08	8.794521077738523
ENSG00000269696	1.0746298421040457e-08	4.269919969826465
ENSG00000185834	1.0873055140058625e-08	7.346875989467171
ENSG00000251249	1.0873055140058625e-08	4.582948793172835
ENSG00000112306	1.0873055140058625e-08	8.948367231584678
ENSG00000138801	1.0949806733441883e-08	8.8714441546616
ENSG00000141736	1.0949806733441883e-08	7.938327778257597
ENSG00000149273	1.102708576925625e-08	8.948367231584678
ENSG00000104205	1.1027085769256328e-08	8.4411436991347
ENSG00000224993	1.1157065829515202e-08	4.796797703979331
ENSG00000249198	1.1157065829515202e-08	2.160791962815534
ENSG00000072401	1.123576865313576e-08	8.485142358028442
ENSG00000179604	1.123576865313576e-08	7.259240796860803
ENSG00000111859	1.1315011940447295e-08	8.891687069641355
ENSG00000228019	1.1315011940447295e-08	4.766498141338733
ENSG00000143553	1.1315011940447295e-08	8.680624999790162
ENSG00000157954	1.1394799296418673e-08	8.85120123968184
ENSG00000235297	1.152899712964702e-08	6.115817940962694
ENSG00000215386	1.1528997129647142e-08	6.894049774192092
ENSG00000135116	1.161025313727113e-08	5.93104723356913
ENSG00000177971	1.1610253137271295e-08	8.807659185017213
ENSG00000089157	1.1610253137271295e-08	8.944318648588725
ENSG00000257543	1.1829671418342017e-08	5.9112627397294
ENSG00000140577	1.1996879353884148e-08	8.785352403623177
ENSG00000234338	1.2309423374453993e-08	7.165792582858733
ENSG00000114854	1.2483228467709041e-08	7.084270846701261
ENSG00000130222	1.2571024618978313e-08	6.394810596933355
ENSG00000122779	1.271868911277455e-08	8.792457211324242
ENSG00000226084	1.2808096879358293e-08	7.827291656940913
ENSG00000233266	1.2808096879358384e-08	4.998508709893499
ENSG00000216866	1.2958471237499445e-08	5.839142213917071
ENSG00000232995	1.3049519338588761e-08	7.075086843370528
ENSG00000176248	1.314119007014596e-08	8.867395571665647
ENSG00000230852	1.314119007014596e-08	2.1744524041099615
ENSG00000143621	1.32334875668224e-08	8.911929984621112
ENSG00000180769	1.3326415989858943e-08	5.46356292694506
ENSG00000205189	1.3482710140480978e-08	8.78084721639811
ENSG00000185238	1.3482710140480978e-08	8.585900328698115
ENSG00000140157	1.3577341581646013e-08	8.852193597972677
ENSG00000188825	1.3672619437216673e-08	7.03472790628695
ENSG00000179528	1.3672619437216673e-08	5.796490466873196
ENSG00000198453	1.3929886660611279e-08	7.763580282548852
ENSG00000258847	1.402757159442618e-08	3.893956871916683
ENSG00000164885	1.402757159442618e-08	8.498816219368857
ENSG00000187091	1.402757159442633e-08	8.57024175077603
ENSG00000147027	1.4125923187979658e-08	4.865186061317199
ENSG00000173171	1.4291335987619618e-08	8.515546305414382
ENSG00000103160	1.4291335987619618e-08	8.620352859080006
ENSG00000002834	1.439148701418887e-08	8.887638486645404
ENSG00000101843	1.439148701418887e-08	8.75250713542645
ENSG00000117625	1.439148701418887e-08	8.835006907698036
ENSG00000239672	1.4593842578419236e-08	8.63654719106381
ENSG00000238150	1.4764585341087913e-08	4.649784305576574
ENSG00000170265	1.4764585341087913e-08	8.655797747752732
ENSG00000198785	1.497204419908241e-08	6.759053747322997
ENSG00000243566	1.497204419908241e-08	5.419531886719066
ENSG00000183298	1.497204419908241e-08	6.760579067531107
ENSG00000139644	1.4972044199082515e-08	8.936221482596823
ENSG00000106258	1.5467209121670234e-08	6.480335679676312
ENSG00000104408	1.5467209121670234e-08	8.924075733608968
ENSG00000121716	1.5467209121670234e-08	8.544676587854793
ENSG00000137764	1.5575370927400635e-08	8.5641293013658
ENSG00000146950	1.5684268712597188e-08	2.786445729557074
ENSG00000177082	1.5684268712597188e-08	8.840047848984822
ENSG00000241127	1.5757278513029135e-08	8.210347609117807
ENSG00000130720	1.5757278513029135e-08	2.6439290387696435
ENSG00000033050	1.586741374944854e-08	8.8714441546616
ENSG00000105649	1.586741374944854e-08	7.633506536357527
ENSG00000106330	1.5978297998634528e-08	8.154457648643241
ENSG00000140543	1.6089936205458575e-08	8.211843307642424
ENSG00000091140	1.627768887565059e-08	8.776798633402159
ENSG00000213087	1.627768887565059e-08	5.6819870997953785
ENSG00000172785	1.627768887565059e-08	8.822861158710182
ENSG00000125485	1.6391362052048015e-08	8.588420799341508
ENSG00000173401	1.6391362052048015e-08	6.305419555228998
ENSG00000104497	1.6505807589131258e-08	8.451728921942054
ENSG00000196363	1.6505807589131258e-08	8.791464853033405
ENSG00000080200	1.6505807589131258e-08	8.75601996436068
ENSG00000162607	1.6621030580919935e-08	8.806131072664654
ENSG00000012171	1.6621030580919935e-08	7.664042258329387
ENSG00000248319	1.669828035833963e-08	2.8749134575031476
ENSG00000113328	1.6814810516430622e-08	8.867395571665647
ENSG00000186275	1.6932131872810897e-08	8.19593583689359
ENSG00000223891	1.6932131872810897e-08	8.424211456267088
ENSG00000226360	1.7050249641722954e-08	7.4352860543269035
ENSG00000131373	1.7050249641722954e-08	8.677568775085046
ENSG00000167118	1.7050249641722954e-08	8.7939853236768
ENSG00000122257	1.7369163944263923e-08	8.861283122255417
ENSG00000122687	1.749024704291361e-08	8.688186411720343
ENSG00000172809	1.749024704291361e-08	8.93217289960087
ENSG00000113712	1.749024704291361e-08	8.882061791296895
ENSG00000147234	1.7693879739178886e-08	6.964444607770085
ENSG00000082014	1.7734882211933508e-08	7.95398635617968
ENSG00000254003	1.7941285347947853e-08	6.05270077740122
ENSG00000181751	1.8066247169929242e-08	8.7939853236768
ENSG00000187243	1.8066247169929242e-08	4.253519478494308
ENSG00000272864	1.8403633307139834e-08	3.5805664430587174
ENSG00000236683	1.8531727051388618e-08	2.8990593923022128
ENSG00000120370	1.853172705138875e-08	8.650756806465944
ENSG00000132670	1.853172705138875e-08	8.839055490693989
ENSG00000102057	1.853172705138875e-08	7.564413640948383
ENSG00000129474	1.8660688095722284e-08	6.624296044201875
ENSG00000179151	1.8660688095722284e-08	8.71400602204861
ENSG00000253284	1.8660688095722483e-08	2.1753892265652186
ENSG00000264469	1.8660688095722483e-08	6.517865434970949
ENSG00000156206	1.8877565998175815e-08	4.65759482410734
ENSG00000229901	1.8921234916704676e-08	1.6815887305068298
ENSG00000140548	1.914105798148807e-08	8.695291219421408
ENSG00000166454	1.914105798148807e-08	8.852193597972677
ENSG00000259668	1.914105798148807e-08	5.859661379511448
ENSG00000128944	1.9274142367094818e-08	8.503400556426529
ENSG00000130332	1.9274142367094818e-08	8.783367687041503
ENSG00000100299	1.9408126829617557e-08	8.911929984621112
ENSG00000179603	1.9907199719521366e-08	6.669182596628526
ENSG00000071243	2.04187491430071e-08	8.73755960914051
ENSG00000206634	2.04187491430071e-08	4.858028736076916
ENSG00000188971	2.056046757431791e-08	8.63654719106381
ENSG00000255031	2.056046757431791e-08	7.95670898364516
ENSG00000228998	2.056046757431791e-08	8.295367852032786
ENSG00000213096	2.0798794035621382e-08	7.972106101960937
ENSG00000063245	2.0943077591438323e-08	8.848145014976726
ENSG00000166946	2.0943077591438323e-08	8.903832818629208
ENSG00000270170	2.0943077591438323e-08	8.561608830722406
ENSG00000168779	2.0943077591438323e-08	5.10323099967909
ENSG00000206838	2.108833463846816e-08	4.77002850111848
ENSG00000173638	2.108833463846816e-08	8.606678997739593
ENSG00000132704	2.123457154960633e-08	8.899784235633259
ENSG00000131089	2.1332610358018928e-08	8.747922798368778
ENSG00000240298	2.1480494647727292e-08	5.6495577922984825
ENSG00000225648	2.1629375993922547e-08	8.843104073689938
ENSG00000234741	2.1629375993922547e-08	8.911929984621112
ENSG00000012174	2.1779260918701235e-08	8.691242636425457
ENSG00000148090	2.1779260918701235e-08	8.741353744729432
ENSG00000100982	2.193015598543035e-08	8.754035247779008
ENSG00000165271	2.2183910481319405e-08	8.887638486645404
ENSG00000091428	2.2337531664083476e-08	8.818276821652509
ENSG00000004838	2.2337531664083476e-08	6.928919670275713
ENSG00000157259	2.2492187411671347e-08	8.767173355057698
ENSG00000105085	2.2492187411671347e-08	8.385174588827525
ENSG00000119383	2.2492187411671347e-08	8.8714441546616
ENSG00000117500	2.2647884483407035e-08	8.928124316604919
ENSG00000272717	2.333477168574458e-08	6.079599942777713
ENSG00000006016	2.3496138419001482e-08	5.356449100222297
ENSG00000114503	2.3496138419001482e-08	8.895735652637308
ENSG00000155849	2.3658590288282355e-08	8.855249822677791
ENSG00000111012	2.3822134372284853e-08	8.441600303363815
ENSG00000164707	2.3822134372284853e-08	7.483455969037709
ENSG00000255438	2.3822134372284853e-08	6.326530070774439
ENSG00000185567	2.3986777794368568e-08	5.061594487130828
ENSG00000173898	2.4431256119449993e-08	8.887638486645404
ENSG00000077454	2.4431256119449993e-08	8.789936740680849
ENSG00000227615	2.4431256119449993e-08	8.119671521021713
ENSG00000139219	2.4431256119449993e-08	4.676542071964166
ENSG00000232888	2.4431256119449993e-08	7.7384717238567315
ENSG00000170889	2.459999212123195e-08	8.948367231584678
ENSG00000164850	2.459999212123195e-08	5.77898815403053
ENSG00000111540	2.5228442054418364e-08	8.562601189013243
ENSG00000224322	2.5344371100201964e-08	1.4197348168781196
ENSG00000088538	2.5519236621151188e-08	8.45374605235167
ENSG00000106635	2.5577785438548135e-08	8.768165713348534
ENSG00000125650	2.5577785438548135e-08	7.535141925698905
ENSG00000242593	2.587249456186963e-08	4.82685904732422
ENSG00000256278	2.6050902295505206e-08	4.704914518628408
ENSG00000101439	2.6050902295505484e-08	8.896728010928143
ENSG00000135164	2.6230506160906733e-08	8.911929984621112
ENSG00000183943	2.635091042773976e-08	8.450487670824469
ENSG00000094975	2.6715356862645663e-08	8.887638486645404
ENSG00000226221	2.689941346144656e-08	7.608491449674734
ENSG00000172456	2.689941346144656e-08	7.928675640665475
ENSG00000166965	2.689941346144656e-08	8.686658299367785
ENSG00000130669	2.689941346144656e-08	8.440862392480009
ENSG00000151414	2.7584896431720787e-08	8.844096431980775
ENSG00000158292	2.796592468146157e-08	5.537941624174347
ENSG00000143498	2.796592468146157e-08	8.305397444021418
ENSG00000105879	2.796592468146157e-08	8.699339802417361
ENSG00000114270	2.887500003989685e-08	8.363324411662603
ENSG00000140526	2.887500003989685e-08	8.906353289272603
ENSG00000133020	2.90071911420018e-08	3.16282560614785
ENSG00000223886	2.9407304641105077e-08	6.014017552441863
ENSG00000140750	2.960936853477892e-08	8.508977251775038
ENSG00000118985	2.960936853477892e-08	8.940270065592774
ENSG00000262814	2.98127820889751e-08	7.65335245435214
ENSG00000116954	2.994914525092545e-08	8.694298861130575
ENSG00000124357	3.015482769133858e-08	8.845624544333333
ENSG00000167747	3.0361883224057635e-08	8.801090131377867
ENSG00000123684	3.057032073701062e-08	8.424413613089174
ENSG00000170989	3.078014917373823e-08	6.7568842878144615
ENSG00000063176	3.092081197553398e-08	8.60820711009215
ENSG00000085871	3.113297864520074e-08	8.347332236500883
ENSG00000170426	3.113297864520107e-08	3.365847941287443
ENSG00000130803	3.1346560362527304e-08	8.781839574688947
ENSG00000155366	3.170569932041062e-08	8.402897033163887
ENSG00000070831	3.1923099388647094e-08	8.895735652637308
ENSG00000125912	3.2141948336331975e-08	8.911929984621112
ENSG00000008300	3.2141948336331975e-08	8.798033906672751
ENSG00000136243	3.2141948336331975e-08	8.807659185017213
ENSG00000134109	3.236225552520299e-08	8.936221482596823
ENSG00000130165	3.258403037546224e-08	8.80361060202126
ENSG00000257743	3.2956942367903874e-08	5.513198731511944
ENSG00000142937	3.318267748460781e-08	8.940270065592774
ENSG00000267427	3.340991530935107e-08	8.78084721639811
ENSG00000164404	3.340991530935107e-08	7.486178596503187
ENSG00000184992	3.3562246816826236e-08	8.679096887437602
ENSG00000136636	3.402330335703155e-08	8.84715265668589
ENSG00000150764	3.42561345417939e-08	8.046699451442393
ENSG00000092841	3.425613454179439e-08	8.924075733608968
ENSG00000233585	3.425613454179439e-08	5.430080424760566
ENSG00000123119	3.425613454179439e-08	7.59035913711392
ENSG00000108852	3.4490514210886837e-08	7.351488520297959
ENSG00000171496	3.4490514210886837e-08	3.6922237441901844
ENSG00000114779	3.4490514210886837e-08	8.887638486645404
ENSG00000260910	3.472645234741913e-08	7.255442113730268
ENSG00000100373	3.472645234741913e-08	4.058337713291351
ENSG00000204978	3.4884615211759134e-08	3.1186972826018704
ENSG00000250155	3.5123173147810884e-08	7.939489879542576
ENSG00000134590	3.5123173147810884e-08	8.711485551405216
ENSG00000125755	3.536331647801754e-08	8.907881401625161
ENSG00000206530	3.536331647801754e-08	8.845624544333333
ENSG00000264920	3.536331647801792e-08	7.4567147168231385
ENSG00000170482	3.6093361281802505e-08	8.518602530119498
ENSG00000229278	3.625757168327485e-08	3.7521413377249835
ENSG00000130985	3.625757168327485e-08	8.920027150613016
ENSG00000160753	3.625757168327485e-08	8.546942611091158
ENSG00000100678	3.625757168327524e-08	7.3005635228097505
ENSG00000156313	3.650524958958924e-08	8.2716121081188
ENSG00000119906	3.650524958958924e-08	8.761596659709188
ENSG00000155545	3.650524958958924e-08	8.817284463361672
ENSG00000101310	3.650524958958924e-08	8.887638486645404
ENSG00000166143	3.675457161050582e-08	6.625722079446691
ENSG00000165548	3.675457161050582e-08	8.412241004853657
ENSG00000004864	3.7005548324359053e-08	8.545414498738602
ENSG00000205808	3.717379066107463e-08	8.550991194087109
ENSG00000266318	3.717379066107463e-08	4.002245159807375
ENSG00000187953	3.742754888269405e-08	8.32750206859337
ENSG00000180592	3.742754888269405e-08	5.031928913845393
ENSG00000186088	3.742754888269405e-08	8.769693825701092
ENSG00000197969	3.742754888269405e-08	8.907881401625161
ENSG00000103496	3.742754888269458e-08	8.655797747752732
ENSG00000179041	3.794012582056436e-08	8.637539549354646
ENSG00000184634	3.889762615573716e-08	8.84715265668589
ENSG00000130517	3.9162812263531926e-08	8.8795413206535
ENSG00000155858	3.9162812263531926e-08	8.224100620290825
ENSG00000074054	3.9162812263531926e-08	8.819804934005067
ENSG00000261342	3.960869833954091e-08	6.40191312763856
ENSG00000177239	3.9878593938549095e-08	8.891687069641355
ENSG00000118473	3.9878593938549095e-08	5.514209116249635
ENSG00000251478	4.033239643265772e-08	2.8428414159601427
ENSG00000269996	4.033239643265844e-08	7.906193561697015
ENSG00000164932	4.0423757231323616e-08	8.688186411720343
ENSG00000081760	4.0423757231323616e-08	8.66488727203547
ENSG00000151718	4.069904792537796e-08	7.475522563598639
ENSG00000185519	4.1161919255847287e-08	2.70399362300461
ENSG00000100767	4.1161919255847287e-08	8.341307370351332
ENSG00000137814	4.1161919255847287e-08	8.669471609093144
ENSG00000155111	4.1161919255847287e-08	8.446184640421487
ENSG00000261578	4.162990447573381e-08	4.56586846202469
ENSG00000164124	4.191317302377475e-08	7.4989601535239405
ENSG00000257176	4.191317302377475e-08	7.853561982749645
ENSG00000167797	4.219831419012818e-08	8.883589903649453
ENSG00000105700	4.219831419012877e-08	8.777790991692996
ENSG00000187650	4.219831419012877e-08	8.707436968409263
ENSG00000160813	4.2485339970453216e-08	8.307917914664811
ENSG00000038002	4.2485339970453216e-08	8.8795413206535
ENSG00000066697	4.277426243463116e-08	8.588956553403229
ENSG00000160200	4.3260047747112186e-08	8.859298405673744
ENSG00000076356	4.414800451210509e-08	6.764091066518471
ENSG00000171295	4.444790646747692e-08	8.33885761611247
ENSG00000185100	4.444790646747724e-08	6.82658320799523
ENSG00000235609	4.4648939813480816e-08	6.034721514258849
ENSG00000165006	4.4648939813481134e-08	8.787416270037454
ENSG00000039123	4.4952147259681344e-08	8.84715265668589
ENSG00000163673	4.4952147259681344e-08	4.322899062840589
ENSG00000109705	4.4952147259681344e-08	6.461336698541932
ENSG00000250802	4.4952147259681344e-08	7.101173888757092
ENSG00000180817	4.4952147259681344e-08	8.895735652637308
ENSG00000094804	4.5257354918382026e-08	8.640595774059761
ENSG00000212664	4.5257354918382026e-08	6.38543931277945
ENSG00000106278	4.5770514024679024e-08	6.861257609543524
ENSG00000100316	4.60811182988834e-08	8.948367231584678
ENSG00000099817	4.639377004837794e-08	8.85120123968184
ENSG00000034713	4.6393770048378106e-08	8.814228238656558
ENSG00000179085	4.6393770048378106e-08	8.731728466384972
ENSG00000169184	4.6708482349098235e-08	8.031472046412139
ENSG00000237437	4.702526835762091e-08	6.834188709906207
ENSG00000117242	4.702526835762091e-08	7.944009054775995
ENSG00000169413	4.702526835762091e-08	8.30618764549017
ENSG00000269533	4.723761762364341e-08	4.126400946411716
ENSG00000228991	4.7557889269228875e-08	6.261814773919229
ENSG00000251666	4.755788926922921e-08	5.6441519841608
ENSG00000224550	4.7880270104732536e-08	5.214241247062961
ENSG00000164619	4.7880270104732536e-08	6.70307135399603
ENSG00000103111	4.820477358654225e-08	8.802082489668702
ENSG00000219470	4.87503665257911e-08	5.204460859358289
ENSG00000132781	4.87503665257911e-08	8.53632497445586
ENSG00000236279	4.87503665257911e-08	3.3701712905549046
ENSG00000163519	4.9080596816539885e-08	8.024471819880963
ENSG00000183150	4.9080596816539885e-08	7.0710442655351855
ENSG00000217716	4.9080596816539885e-08	6.15724419099135
ENSG00000136731	4.9412999806683696e-08	8.915978567617064
ENSG00000173320	4.974758934370003e-08	6.763114192416573
ENSG00000145358	4.974758934370003e-08	3.4076658601672154
ENSG00000136286	4.974758934370003e-08	8.297431718447067
ENSG00000142408	5.00843793602832e-08	3.7761483509135885
ENSG00000172379	5.031013544578476e-08	8.450150663155163
ENSG00000125656	5.031013544578476e-08	8.80918729736977
ENSG00000125351	5.0650624122907294e-08	8.557560247726453
ENSG00000188906	5.0650624122907294e-08	8.80513871437382
ENSG00000162704	5.099335085390692e-08	8.89420754028475
ENSG00000243554	5.099335085390692e-08	8.360883090851818
ENSG00000114631	5.099335085390692e-08	8.005142113359435
ENSG00000085465	5.099335085390692e-08	8.084683236578101
ENSG00000235489	5.156957426725691e-08	4.668265545279447
ENSG00000110092	5.203510230356654e-08	8.806131072664654
ENSG00000186687	5.2269394552902096e-08	8.692770748778015
ENSG00000120705	5.2978436147521395e-08	8.891687069641355
ENSG00000197355	5.2978436147521395e-08	8.794521077738523
ENSG00000164684	5.3576433043061115e-08	6.633548740367851
ENSG00000225329	5.393837277517817e-08	5.811057034322198
ENSG00000114125	5.393837277517817e-08	8.764117130352583
ENSG00000145425	5.393837277517817e-08	8.944318648588725
ENSG00000227630	5.4302687012531915e-08	2.880735342248617
ENSG00000234902	5.4302687012531915e-08	4.917697656331685
ENSG00000142453	5.466939084257517e-08	8.843104073689938
ENSG00000249258	5.466939084257614e-08	2.657015233258277
ENSG00000226104	5.466939084257614e-08	2.9079322578835423
ENSG00000243745	5.4915195106568985e-08	5.512311175996869
ENSG00000168807	5.528591537036869e-08	8.321723216422775
ENSG00000271430	5.528591537036869e-08	8.36314911408818
ENSG00000178951	5.528591537036889e-08	8.80361060202126
ENSG00000123159	5.565906591398241e-08	8.691242636425457
ENSG00000177337	5.565906591398241e-08	5.22741751422052
ENSG00000137970	5.565906591398241e-08	7.956356960585935
ENSG00000156232	5.64127196530193e-08	8.767173355057698
ENSG00000183128	5.704832733617267e-08	4.640748899272364
ENSG00000189184	5.7820241099217156e-08	6.416359595357745
ENSG00000196547	5.7820241099217156e-08	8.899784235633259
ENSG00000015676	5.807979265746501e-08	8.825381629353576
ENSG00000197279	5.807979265746501e-08	8.185624938250267
ENSG00000084092	5.807979265746501e-08	8.75601996436068
ENSG00000269620	5.886525483915424e-08	3.866703688299051
ENSG00000169071	5.926184484076791e-08	8.497006800361607
ENSG00000235663	5.926184484076791e-08	5.0638311966271665
ENSG00000176919	5.952767846985716e-08	6.428809995833902
ENSG00000250978	5.992860151635289e-08	3.711631342351091
ENSG00000257573	6.033214636106196e-08	4.456337123635712
ENSG00000229809	6.073832960560152e-08	8.477835393505293
ENSG00000254162	6.073832960560152e-08	5.625582842674973
ENSG00000166908	6.073832960560152e-08	8.739825632376874
ENSG00000173621	6.114716795304391e-08	7.283405074473787
ENSG00000166268	6.155867820851218e-08	6.715755765602018
ENSG00000220848	6.183451111744576e-08	6.775442203229627
ENSG00000116584	6.183451111744576e-08	8.920027150613016
ENSG00000167491	6.197287727977689e-08	8.826373987644413
ENSG00000174607	6.225051217674532e-08	8.643906446171908
ENSG00000165506	6.225051217674532e-08	8.7752705210496
ENSG00000235962	6.225051217674532e-08	4.277896638757197
ENSG00000260672	6.266923046120726e-08	4.643489973779245
ENSG00000110324	6.266923046120726e-08	8.844096431980775
ENSG00000230383	6.337317926807739e-08	6.238000997669438
ENSG00000249487	6.337317926807739e-08	2.856835407303727
ENSG00000176700	6.379922778433855e-08	8.62692191271935
ENSG00000131171	6.379922778433923e-08	8.863346988669695
ENSG00000171858	6.422805704983727e-08	8.940270065592774
ENSG00000099804	6.422805704983727e-08	8.696283577712247
ENSG00000104969	6.509412822376415e-08	8.878013208300944
ENSG00000105677	6.582450700702117e-08	8.886110374292846
ENSG00000253540	6.582450700702117e-08	7.79748829127258
ENSG00000065054	6.671146910737129e-08	7.846890133046193
ENSG00000255495	6.715929097145676e-08	4.471226171688622
ENSG00000144815	6.791215480209135e-08	8.898256123280701
ENSG00000164334	6.791215480209182e-08	3.9810202584574315
ENSG00000214016	6.83677995965835e-08	4.343268605308475
ENSG00000022267	6.8826411969672e-08	8.670463967383979
ENSG00000138621	7.006402910890288e-08	8.837527378341429
ENSG00000248112	7.053368354518424e-08	3.234755008702208
ENSG00000047346	7.053368354518424e-08	8.93217289960087
ENSG00000115966	7.053368354518449e-08	8.840047848984822
ENSG00000234719	7.053368354518449e-08	7.775411976885706
ENSG00000176896	7.053368354518449e-08	8.309498317602314
ENSG00000188735	7.100639385194243e-08	8.791464853033405
ENSG00000107242	7.148217927594754e-08	8.895735652637308
ENSG00000082512	7.196105918091522e-08	8.59181062128626
ENSG00000169100	7.276612194603923e-08	8.940270065592774
ENSG00000207357	7.276612194603923e-08	5.942571160756499
ENSG00000173926	7.276612194603975e-08	7.83041416023933
ENSG00000047230	7.325334936399574e-08	8.372238638370918
ENSG00000003096	7.325334936399574e-08	4.600982636075042
ENSG00000071205	7.325334936399574e-08	7.120365113556558
ENSG00000162409	7.374374327477927e-08	3.340814571323326
ENSG00000158427	7.456815726454522e-08	7.769559529462787
ENSG00000254211	7.456815726454522e-08	8.10872028714678
ENSG00000144852	7.506709286426566e-08	7.2327735346418995
ENSG00000121068	7.506709286426566e-08	4.409460764600336
ENSG00000181220	7.540151540963261e-08	8.525171583758842
ENSG00000179299	7.556926858421558e-08	7.373679524658201
ENSG00000249286	7.590586251609525e-08	6.032482195184582
ENSG00000152578	7.69243996923583e-08	5.836615351073655
ENSG00000259330	7.795619858584837e-08	8.332543009880157
ENSG00000244061	7.83031074178525e-08	5.519613155654381
ENSG00000234776	7.83031074178525e-08	4.746401714357229
ENSG00000241494	7.83031074178525e-08	5.639937193493667
ENSG00000170632	7.83031074178525e-08	8.725159412745626
ENSG00000146909	7.882628195235823e-08	8.728672241679856
ENSG00000267904	7.935284884838447e-08	7.892265252949573
ENSG00000123728	7.935284884838532e-08	8.865867459313089
ENSG00000134982	7.988282939332407e-08	8.783367687041503
ENSG00000271420	7.988282939332407e-08	2.522846876263109
ENSG00000154654	7.988282939332407e-08	5.179909666166168
ENSG00000243035	8.023805679882162e-08	2.261161192026991
ENSG00000185182	8.023805679882162e-08	2.6310288984638355
ENSG00000138326	8.041624500339475e-08	8.936221482596823
ENSG00000233108	8.041624500339475e-08	7.64458365606973
ENSG00000106868	8.077377441416997e-08	7.807814963030039
ENSG00000033867	8.131296307666485e-08	8.006365966038999
ENSG00000146733	8.131296307666485e-08	8.538309691037535
ENSG00000234797	8.185564454973665e-08	8.117739095024985
ENSG00000106615	8.185564454973665e-08	8.853721710325235
ENSG00000147533	8.185564454973694e-08	8.71400602204861
ENSG00000261438	8.185564454973694e-08	3.464132742238982
ENSG00000259479	8.240184072841145e-08	5.342173882617144
ENSG00000108298	8.3320038037453e-08	8.948367231584678
ENSG00000111445	8.387571481573763e-08	8.460850860052735
ENSG00000258393	8.387571481573794e-08	2.980802870707454
ENSG00000179598	8.387571481573794e-08	8.379879200133708
ENSG00000146707	8.387571481573794e-08	7.895666518223254
ENSG00000256383	8.387571481573794e-08	7.628865805072042
ENSG00000173077	8.443498771962115e-08	3.1083346524106843
ENSG00000189001	8.499787926839924e-08	2.9235271394515645
ENSG00000138678	8.537516184136109e-08	5.7048302217524345
ENSG00000205593	8.556441211734428e-08	8.740817990667711
ENSG00000213930	8.594413487752206e-08	8.76564524270514
ENSG00000180211	8.651678727695659e-08	6.4214771526852905
ENSG00000189343	8.651678727695659e-08	8.924075733608968
ENSG00000176788	8.651678727695751e-08	8.597106009980077
ENSG00000133612	8.70931420614177e-08	8.750979023073892
ENSG00000237433	8.70931420614177e-08	3.4735974901573905
ENSG00000269165	8.864836528056042e-08	5.821198188552987
ENSG00000226824	8.923849469386001e-08	6.583899029413676
ENSG00000196648	8.923849469386001e-08	6.291502080720322
ENSG00000145741	8.923849469386001e-08	8.928124316604919
ENSG00000134318	8.923849469386001e-08	8.791464853033405
ENSG00000196361	8.963403042941367e-08	4.637148283111506
ENSG00000130055	8.983243577650572e-08	4.808608356920927
ENSG00000130775	8.983243577650572e-08	8.867395571665647
ENSG00000259250	9.043021234800309e-08	7.474536187749112
ENSG00000167775	9.103184837136174e-08	8.80361060202126
ENSG00000177875	9.143509509242376e-08	2.90918416630267
ENSG00000233694	9.143509509242441e-08	4.146704925819531
ENSG00000116918	9.20432171790991e-08	8.691699240654572
ENSG00000070886	9.265526332692317e-08	5.785905991672262
ENSG00000182179	9.368412697583643e-08	8.911929984621112
ENSG00000149295	9.389122593881213e-08	5.677262457198502
ENSG00000228701	9.493340252309705e-08	6.378793653986923
ENSG00000139626	9.556408724395565e-08	8.920027150613016
ENSG00000240376	9.598680040593116e-08	8.358362620208423
ENSG00000110169	9.619883680160934e-08	6.350143337890277
ENSG00000218107	9.619883680161037e-08	3.73580518701773
ENSG00000164896	9.662427392487741e-08	8.86991604230904
ENSG00000251680	9.662427392487741e-08	4.18239104489636
ENSG00000167112	9.662427392487741e-08	8.726687525098185
ENSG00000090581	9.726585460361276e-08	8.828894458287806
ENSG00000271983	9.726585460361276e-08	3.488168993005941
ENSG00000230454	9.726585460361276e-08	7.403353660420039
ENSG00000259205	9.726585460361276e-08	7.197234956203437
ENSG00000075239	9.856143998380735e-08	8.857770293321186
ENSG00000225643	9.965387145249861e-08	6.996278076455388
ENSG00000266208	9.965387145249861e-08	6.324437499747114
ENSG00000242169	1.0098030245879322e-07	3.7956477097698214
ENSG00000103995	1.0232385658351272e-07	8.705908856056706
ENSG00000101443	1.023238565835138e-07	5.712517177033257
ENSG00000155380	1.0345671931836742e-07	8.802618243730425
ENSG00000120328	1.0414226787059334e-07	6.23646496882958
ENSG00000166526	1.0483222285411439e-07	8.769158071639371
ENSG00000152804	1.0529465438116919e-07	6.774347957822512
ENSG00000146094	1.059920143711367e-07	8.915978567617064
ENSG00000187699	1.0669385420549661e-07	8.891687069641355
ENSG00000150054	1.0669385420549698e-07	6.713949133091861
ENSG00000133135	1.0811108490486623e-07	3.8800959062552955
ENSG00000112367	1.0858754075306027e-07	8.620809463309119
ENSG00000230067	1.0930604607811119e-07	4.805686780771952
ENSG00000198742	1.1002916256649817e-07	8.612255693088102
ENSG00000188383	1.1002916256649817e-07	5.977689501793349
ENSG00000233830	1.1002916256649817e-07	5.752202133495473
ENSG00000236204	1.1002916256649933e-07	6.46112518096115
ENSG00000204165	1.1002916256649933e-07	6.730307865379556
ENSG00000141526	1.1075691883680497e-07	8.713470267986887
ENSG00000105855	1.1198023485268733e-07	7.6989362517727935
ENSG00000144741	1.1198023485268813e-07	8.56008071836985
ENSG00000179632	1.1272050509253312e-07	8.817284463361672
ENSG00000106560	1.1272050509253312e-07	8.50546442284081
ENSG00000166483	1.1346552152085816e-07	8.458330389409342
ENSG00000254650	1.1346552152085816e-07	5.622133345026997
ENSG00000104331	1.1346552152085816e-07	8.867395571665647
ENSG00000105426	1.1421531356338397e-07	7.311702820861818
ENSG00000233379	1.1547565992271548e-07	5.104369914000447
ENSG00000129968	1.1623833213548498e-07	8.855249822677791
ENSG00000272102	1.1623833213548498e-07	5.425073224050507
ENSG00000266258	1.162383321354854e-07	2.6480287645352796
ENSG00000071189	1.1700588936831496e-07	8.7752705210496
ENSG00000126267	1.1700588936831496e-07	8.899784235633259
ENSG00000001630	1.1777836187587648e-07	7.7088307845235144
ENSG00000219559	1.1829608927803687e-07	3.8593508349802255
ENSG00000198169	1.1907682163354225e-07	8.726687525098185
ENSG00000259494	1.1986255082828403e-07	7.661084726045511
ENSG00000089169	1.1986255082828403e-07	8.175783515075368
ENSG00000197620	1.1986255082828615e-07	8.66488727203547
ENSG00000174606	1.1986255082828615e-07	8.829430212349527
ENSG00000229841	1.2065330778392642e-07	7.436169611393022
ENSG00000224781	1.2065330778392642e-07	5.137084018771493
ENSG00000128641	1.211832876415599e-07	8.491254807438674
ENSG00000224616	1.2144912360647285e-07	6.168103786128299
ENSG00000164299	1.219824934146637e-07	2.3205709620366317
ENSG00000237214	1.219824934146637e-07	6.976726336354773
ENSG00000246528	1.2225002958731835e-07	8.021029707351268
ENSG00000105877	1.2278681031051804e-07	6.422478844522862
ENSG00000261581	1.2278681031051804e-07	3.6985231688081064
ENSG00000262468	1.2278681031051804e-07	8.034821021100875
ENSG00000198242	1.2359626993186667e-07	8.915978567617064
ENSG00000106554	1.2359626993186667e-07	8.692234994716294
ENSG00000183283	1.2359626993186755e-07	8.915978567617064
ENSG00000100097	1.2441090406969e-07	8.907881401625161
ENSG00000255516	1.2441090406969e-07	3.321351531174633
ENSG00000197696	1.2523074470426715e-07	8.066512621440696
ENSG00000247626	1.2578021350440138e-07	8.63249860806786
ENSG00000123179	1.2660880321846207e-07	8.585900328698115
ENSG00000196427	1.2744268564377782e-07	7.826378782651051
ENSG00000242265	1.2744268564377782e-07	6.0814259961900925
ENSG00000154640	1.2800156378790567e-07	8.764117130352583
ENSG00000228265	1.2828189346404511e-07	7.569598559723661
ENSG00000124818	1.288443401250444e-07	3.2654540435328485
ENSG00000169446	1.2969249676252322e-07	8.844096431980775
ENSG00000143575	1.2969249676252322e-07	8.903832818629208
ENSG00000228798	1.2969249676252322e-07	4.579392359247048
ENSG00000164292	1.2969249676252415e-07	8.769693825701092
ENSG00000123154	1.30546066904917e-07	7.982809900628117
ENSG00000239713	1.3054606690491885e-07	8.861818876317137
ENSG00000151623	1.3054606690491885e-07	8.206939361353466
ENSG00000170906	1.3140508395417149e-07	8.829430212349527
ENSG00000135931	1.3140508395417149e-07	8.020573103122151
ENSG00000134698	1.3284897462451177e-07	8.707436968409263
ENSG00000076043	1.3284897462451177e-07	8.821333046357623
ENSG00000011422	1.3372268157025264e-07	7.571958389137722
ENSG00000219747	1.3460195960351025e-07	6.088955320070553
ENSG00000197961	1.3548684306226766e-07	8.788408628328291
ENSG00000136933	1.3548684306226766e-07	8.713803865226522
ENSG00000241978	1.363773664883309e-07	6.258988931801338
ENSG00000246523	1.363773664883309e-07	4.6675604685201755
ENSG00000249734	1.3697419923797952e-07	3.1857905607960957
ENSG00000146826	1.3787419992639807e-07	8.696819331773968
ENSG00000179057	1.3877993369892672e-07	6.14469886307152
ENSG00000197265	1.387799336989282e-07	8.71247790969605
ENSG00000171421	1.3969143585470505e-07	8.556365732613534
ENSG00000064490	1.4060874190216222e-07	8.759076189065794
ENSG00000075568	1.4215057996176702e-07	8.899784235633259
ENSG00000203666	1.4215057996176702e-07	8.395537778055791
ENSG00000213145	1.4215057996176702e-07	7.0879761030418305
ENSG00000102886	1.4308353825495817e-07	6.696372528632955
ENSG00000205352	1.4402243244730716e-07	8.663894913744633
ENSG00000133056	1.4402243244730716e-07	8.691242636425457
ENSG00000136273	1.4465167764690853e-07	8.550455440025388
ENSG00000069329	1.4560054622442445e-07	8.829430212349527
ENSG00000198712	1.4751642160716272e-07	8.948367231584678
ENSG00000205209	1.4751642160716272e-07	7.112502242860165
ENSG00000185920	1.4751642160716272e-07	8.817284463361672
ENSG00000153347	1.4751642160716272e-07	5.539911482353794
ENSG00000184903	1.4751642160716272e-07	8.437095116138748
ENSG00000105865	1.494567295917458e-07	8.241260451317805
ENSG00000141576	1.494567295917458e-07	8.450031066595354
ENSG00000179271	1.5109253379129404e-07	8.789400986619128
ENSG00000185038	1.5109253379129404e-07	6.515826636016966
ENSG00000116791	1.5109253379129565e-07	8.711485551405215
ENSG00000003393	1.5109253379129565e-07	8.66137444310124
ENSG00000086189	1.52082334021673e-07	8.817284463361672
ENSG00000105849	1.547526332942338e-07	8.72363130039307
ENSG00000242247	1.557656680458991e-07	8.882061791296895
ENSG00000143761	1.557656680458991e-07	8.936221482596823
ENSG00000072422	1.5678513042178655e-07	7.301948058202629
ENSG00000197779	1.5781105982994105e-07	8.370508369196276
ENSG00000129116	1.5884349591099326e-07	7.205983088446584
ENSG00000188033	1.605787903934968e-07	7.4729178164033865
ENSG00000238122	1.605787903934968e-07	3.765464464771542
ENSG00000158828	1.6057879039349853e-07	8.511497722418433
ENSG00000133026	1.6057879039349853e-07	8.323707933004448
ENSG00000119328	1.616287731839227e-07	8.635554832772975
ENSG00000198755	1.623324558858298e-07	8.940270065592774
ENSG00000246922	1.6268541000745758e-07	8.344688758868012
ENSG00000198034	1.633935513519403e-07	8.948367231584678
ENSG00000171084	1.6446136889037757e-07	7.263841579902913
ENSG00000165915	1.6553594964564034e-07	8.804602960312097
ENSG00000221027	1.655359496456415e-07	2.2891552421645924
ENSG00000257951	1.6661733500463582e-07	6.539170448210057
ENSG00000198208	1.6661733500463582e-07	8.519594888410335
ENSG00000100060	1.6661733500463582e-07	8.873964625304993
ENSG00000049167	1.6661733500463582e-07	8.3181580969036
ENSG00000139132	1.6770556659802728e-07	8.839055490693989
ENSG00000137038	1.684348784597843e-07	8.727679883389019
ENSG00000262484	1.69534613622848e-07	5.70529170358236
ENSG00000102678	1.69534613622848e-07	3.545219653056339
ENSG00000047365	1.69534613622848e-07	8.639067661707204
ENSG00000271239	1.7250137546548352e-07	2.433093741553199
ENSG00000095321	1.7250137546548352e-07	8.755027606069843
ENSG00000239246	1.7250137546548352e-07	5.927860545350302
ENSG00000143156	1.7362683358695463e-07	7.977985438340135
ENSG00000186594	1.7362683358695463e-07	8.783367687041503
ENSG00000111729	1.7475940735375405e-07	7.063082309435331
ENSG00000185088	1.7475940735375405e-07	8.907881401625161
ENSG00000178761	1.7475940735375405e-07	8.867395571665647
ENSG00000188512	1.7475940735375405e-07	4.557133219683277
ENSG00000111602	1.747594073537559e-07	8.792457211324242
ENSG00000055732	1.7589914022663998e-07	3.330056864274921
ENSG00000132912	1.7589914022663998e-07	8.849673127329284
ENSG00000155893	1.782002584123846e-07	8.571234109066866
ENSG00000273301	1.8014012013872598e-07	6.317989016355028
ENSG00000166855	1.8014012013872598e-07	8.812700126303998
ENSG00000065665	1.8014012013872852e-07	8.354516194034556
ENSG00000267381	1.8014012013872852e-07	4.1540374159314375
ENSG00000102103	1.8014012013872852e-07	8.773742408697043
ENSG00000165171	1.8131384436581306e-07	6.357152167440369
ENSG00000197451	1.8131384436581306e-07	8.887638486645404
ENSG00000063601	1.8328654094190238e-07	8.841575961337382
ENSG00000198056	1.8448012639492927e-07	8.419960716449053
ENSG00000130779	1.856812431990693e-07	8.867395571665647
ENSG00000224713	1.856812431990693e-07	5.277569797658204
ENSG00000102290	1.856812431990693e-07	2.7465101289056806
ENSG00000138617	1.8688993725595113e-07	8.684137828724392
ENSG00000169758	1.8769996566799538e-07	6.4771584311090225
ENSG00000165288	1.8810625473636515e-07	8.690706882363736
ENSG00000137404	1.8892139121481255e-07	8.328239979477175
ENSG00000148300	1.889213912148132e-07	8.692032837894208
ENSG00000245954	1.8933024208178844e-07	7.667478816278803
ENSG00000146776	1.9015051773876008e-07	8.527771204234844
ENSG00000118181	1.9015051773876008e-07	8.944318648588725
ENSG00000119421	1.9263206157681846e-07	8.745402327725383
ENSG00000242262	1.9346619520330264e-07	5.145428750249435
ENSG00000096696	1.938845735087403e-07	5.103327123182006
ENSG00000164930	1.938845735087403e-07	8.867395571665647
ENSG00000147168	1.9472396195913856e-07	8.920027150613016
ENSG00000074276	1.9472396195913994e-07	6.063404903121206
ENSG00000235508	1.9472396195913994e-07	4.800313777158285
ENSG00000001631	1.9472396195913994e-07	8.81881257571423
ENSG00000142409	1.9598965090254936e-07	8.675048304441653
ENSG00000163795	1.9598965090255217e-07	8.649228694113384
ENSG00000167130	1.972633102249784e-07	8.643651998764877
ENSG00000130382	1.972633102249784e-07	8.769693825701092
ENSG00000078177	1.985449883998795e-07	8.829430212349527
ENSG00000144199	1.985449883998795e-07	8.418836917740663
ENSG00000219626	2.0069907091916834e-07	7.702321338128138
ENSG00000166822	2.0200237184379575e-07	8.734784691090086
ENSG00000089682	2.0331387179535102e-07	8.619360500789169
ENSG00000124571	2.0331387179535102e-07	8.895735652637308
ENSG00000115718	2.041927846971962e-07	5.614997734269072
ENSG00000068985	2.041927846971962e-07	4.874037920094824
ENSG00000068784	2.0463362058439906e-07	8.694755465359687
ENSG00000119969	2.055180605274495e-07	8.31023622848612
ENSG00000272894	2.0819366028661636e-07	7.83382796258395
ENSG00000253051	2.0819366028661636e-07	5.315699711673599
ENSG00000143368	2.0819366028661785e-07	8.795513436029358
ENSG00000259959	2.0819366028661785e-07	8.27433473558428
ENSG00000250659	2.0819366028661785e-07	7.171785698684921
ENSG00000244716	2.0954408569178079e-07	7.321711036547239
ENSG00000196642	2.0954408569178079e-07	8.887638486645404
ENSG00000108878	2.1044908010236214e-07	3.0165459498192595
ENSG00000165802	2.109029962588883e-07	8.76564524270514
ENSG00000259291	2.1318684308226297e-07	7.7166410892804445
ENSG00000127946	2.1318684308226297e-07	8.41863476091858
ENSG00000102409	2.1318684308226297e-07	8.71247790969605
ENSG00000272667	2.1318684308226297e-07	6.6296196201230515
ENSG00000185008	2.1456863325288482e-07	3.2088242372905476
ENSG00000205356	2.145686332528871e-07	8.899784235633259
ENSG00000113643	2.159590988249582e-07	8.802082489668702
ENSG00000128891	2.159590988249582e-07	8.761596659709188
ENSG00000221838	2.1689092149897206e-07	8.403889391454724
ENSG00000174502	2.173582923899457e-07	2.8071304337802734
ENSG00000183111	2.1829596309473035e-07	8.3336145180036
ENSG00000164056	2.1970982101806543e-07	8.031459509341198
ENSG00000180228	2.1970982101806543e-07	8.782375328750668
ENSG00000142444	2.1970982101806543e-07	8.562601189013243
ENSG00000105974	2.2113254868190372e-07	8.891687069641355
ENSG00000166295	2.2113254868190372e-07	8.867395571665647
ENSG00000145431	2.2256419981036303e-07	6.910596313066409
ENSG00000176871	2.235236180483782e-07	8.589492307464951
ENSG00000038532	2.2400482844049433e-07	8.701860273060754
ENSG00000090776	2.2497026185553666e-07	7.329774337773785
ENSG00000106701	2.26425973926277e-07	8.315022722365876
ENSG00000250321	2.26425973926277e-07	4.910918727666448
ENSG00000167554	2.2642597392627783e-07	6.168148198244071
ENSG00000267274	2.2789080914069398e-07	6.15582143744182
ENSG00000214975	2.3035262488715016e-07	4.874334757460143
ENSG00000268087	2.3084807011959477e-07	7.796431105325859
ENSG00000116251	2.3184205922186098e-07	8.911929984621112
ENSG00000223802	2.3184205922186098e-07	3.5859119106581403
ENSG00000100577	2.3184205922186098e-07	8.505385273008201
ENSG00000244558	2.3334082067323887e-07	4.6593236974049
ENSG00000259363	2.3334082067323887e-07	6.297062682447646
ENSG00000149547	2.3484896562708448e-07	8.857770293321186
ENSG00000187735	2.3484896562708448e-07	8.8795413206535
ENSG00000233080	2.3484896562708448e-07	5.0402434820574795
ENSG00000108405	2.3484896562708448e-07	8.910401872268555
ENSG00000170681	2.3636655079694013e-07	7.385626664008497
ENSG00000137634	2.3636655079694013e-07	8.76358137629086
ENSG00000008086	2.3636655079694392e-07	8.017104131344794
ENSG00000171451	2.389169927530714e-07	7.422460177919828
ENSG00000259314	2.389169927530752e-07	4.859212755336221
ENSG00000119446	2.389169927530752e-07	8.768701467410256
ENSG00000273329	2.389169927530752e-07	8.082092049530173
ENSG00000063438	2.4046003161072804e-07	7.919129512153622
ENSG00000204314	2.4046003161072804e-07	5.707481104786813
ENSG00000184220	2.4046003161072804e-07	8.744409969434548
ENSG00000244038	2.404600316107293e-07	8.936221482596823
ENSG00000126947	2.404600316107293e-07	7.468079031938685
ENSG00000149761	2.462008546083098e-07	8.736769407671758
ENSG00000105675	2.462008546083098e-07	2.8405933601023037
ENSG00000164039	2.4620085460831243e-07	8.062103581957446
ENSG00000257953	2.4620085460831243e-07	4.2063229943343705
ENSG00000136206	2.4778943255013623e-07	6.083487604732661
ENSG00000087206	2.4778943255013623e-07	8.75601996436068
ENSG00000153250	2.4778943255013755e-07	8.903832818629208
ENSG00000076554	2.4778943255013755e-07	8.920027150613016
ENSG00000144847	2.4938793631329776e-07	8.520098228644114
ENSG00000198088	2.4938793631329776e-07	8.301603308432496
ENSG00000160685	2.5533500883562183e-07	8.844096431980775
ENSG00000083750	2.5533500883562183e-07	8.432844376320713
ENSG00000231234	2.5533500883562183e-07	5.831061883802323
ENSG00000140395	2.5533500883562183e-07	8.811707768013164
ENSG00000180979	2.5533500883562183e-07	8.563136943074964
ENSG00000225342	2.5698063023315786e-07	6.565482326821308
ENSG00000227533	2.5698063023315786e-07	4.957358991632117
ENSG00000140297	2.5698063023315786e-07	6.107179516122282
ENSG00000155130	2.5698063023315786e-07	8.915978567617064
ENSG00000272308	2.5863652128869744e-07	5.31314777902819
ENSG00000196890	2.5863652128870157e-07	4.0708591107099945
ENSG00000251009	2.5863652128870157e-07	5.078278292870427
ENSG00000137040	2.614193293374276e-07	8.867395571665647
ENSG00000198794	2.614193293374276e-07	8.93217289960087
ENSG00000100814	2.614193293374276e-07	8.701324518999034
ENSG00000042781	2.614193293374276e-07	7.612808802254439
ENSG00000215196	2.6141932933742904e-07	4.122308876630234
ENSG00000118804	2.6141932933742904e-07	7.817294478780224
ENSG00000138279	2.6141932933742904e-07	8.85120123968184
ENSG00000167178	2.6423112475372584e-07	6.443010692955992
ENSG00000259414	2.659322370307234e-07	4.550164069636362
ENSG00000253250	2.676439530173016e-07	7.123218571916703
ENSG00000175873	2.6764395301730253e-07	8.408017124283282
ENSG00000259617	2.6764395301730253e-07	4.109808642925882
ENSG00000198569	2.6764395301730253e-07	5.36681854896543
ENSG00000133739	2.7109945163554587e-07	8.667943496740586
ENSG00000260948	2.7109945163554587e-07	7.130563839016446
ENSG00000234981	2.7109945163554587e-07	3.9136894809988902
ENSG00000146722	2.7226085560426855e-07	2.2078519415056443
ENSG00000160221	2.7226085560426855e-07	8.890158957288799
ENSG00000130520	2.7577404975352534e-07	8.8714441546616
ENSG00000127980	2.775470691822619e-07	8.77122193805365
ENSG00000261351	2.793311245927039e-07	6.04020425606767
[truncated: 1,708 more rows]
