# Supplementary material for: Machine learning predicts treatment sensitivity in multiple myeloma based on molecular and clinical information coupled with drug response
Source: PLoS One. 2021 Jul 28;16(7):e0254596. doi: 10.1371/journal.pone.0254596 (PMC8318243; doi:10.1371/journal.pone.0254596)
Supplement: S1 File — (ZIP) [file pone.0254596.s004.zip › Supplementary Material 1/17p13/selected_genes_experiment_0.csv]

gene	pvalue	entropy
ENSG00000174282	6.390215816157639e-09	8.876478319136533
ENSG00000141504	1.98204617768325e-08	8.81508955137489
ENSG00000108509	9.226117378964697e-08	8.765871169008783
ENSG00000072778	1.4661893786886716e-07	8.93733024611422
ENSG00000072849	3.0050017605209483e-07	8.88864870453207
ENSG00000220205	5.254560742107867e-07	8.872421524004686
ENSG00000076043	5.254560742107895e-07	8.81409518018691
ENSG00000164611	5.608913792469299e-07	8.584767289667717
ENSG00000154957	9.095644593981358e-07	8.406320700517542
ENSG00000178971	1.108553552172897e-06	8.850606336373524
ENSG00000074370	1.221355417874968e-06	8.941387041246065
ENSG00000170175	1.6302193240908162e-06	8.427546650713708
ENSG00000215041	2.301814723511381e-06	8.728365641634191
ENSG00000175106	2.7956461280006073e-06	8.394810412402517
ENSG00000205710	2.7956461280006073e-06	7.79266952323416
ENSG00000141258	2.8452867487338273e-06	8.781640819132145
ENSG00000167325	4.1785663780565165e-06	8.72584005847428
ENSG00000108963	4.301033869677846e-06	8.777047183216341
ENSG00000233954	4.6358182253734925e-06	6.565256135282988
ENSG00000040531	7.570398647216752e-06	8.678152888080106
ENSG00000091640	7.897672761177151e-06	8.712138461106807
ENSG00000141252	8.261720174065988e-06	8.77452160005643
ENSG00000185115	1.0080682840607415e-05	8.849075124401589
ENSG00000109805	1.0222320094119274e-05	8.294437301945388
ENSG00000100526	1.1113063780071965e-05	7.939453555641056
ENSG00000167711	1.1426174268287862e-05	7.01427679189961
ENSG00000170296	1.2451466722053649e-05	8.208373489485204
ENSG00000227502	1.3752834230224815e-05	6.9167590916969806
ENSG00000129245	1.477270321974578e-05	8.727371270446213
ENSG00000167842	1.4976964273618385e-05	8.846549541241677
ENSG00000168078	1.535146875507246e-05	7.8377986308923475
ENSG00000077713	1.6757002274993086e-05	8.391493024931117
ENSG00000184983	1.694112089050939e-05	8.721783263342433
ENSG00000163634	1.7891136034647263e-05	8.790748780583813
ENSG00000187838	1.9202575597342003e-05	4.41007926386284
