# Supplementary material for: Machine learning predicts treatment sensitivity in multiple myeloma based on molecular and clinical information coupled with drug response
Source: PLoS One. 2021 Jul 28;16(7):e0254596. doi: 10.1371/journal.pone.0254596 (PMC8318243; doi:10.1371/journal.pone.0254596)
Supplement: S1 File — (ZIP) [file pone.0254596.s004.zip › Supplementary Material 1/5q31/selected_genes_experiment_8.csv]

gene	pvalue	entropy
ENSG00000125827	8.395188349439764e-44	8.855249822677791
ENSG00000204628	1.4644177152591431e-39	8.944318648588725
ENSG00000180447	3.83928822217458e-39	7.405891433432393
ENSG00000170677	2.0859896459461064e-38	7.084708735346579
ENSG00000119280	2.623648884325474e-38	8.119135766959992
ENSG00000188004	2.8782587401208216e-38	6.040478990685198
ENSG00000113272	2.2021049919282376e-37	8.686658299367785
ENSG00000164587	3.143816243132335e-37	8.944318648588725
ENSG00000255815	3.143816243132335e-37	5.612855488973742
ENSG00000178982	4.113872075620739e-37	8.915978567617064
ENSG00000146066	5.153837763241665e-37	8.82385351700102
ENSG00000148303	1.1953592756417736e-36	8.948367231584678
ENSG00000168264	1.3725404571127456e-36	8.898256123280701
ENSG00000174444	2.657958858947216e-36	8.948367231584678
ENSG00000225579	1.1388525956590557e-35	7.200131764474292
ENSG00000145592	2.2916779163618614e-35	8.948367231584678
ENSG00000104611	2.612615110803405e-35	6.831161724983378
ENSG00000117461	9.996870966135223e-35	8.696283577712247
ENSG00000155886	1.248872889687416e-34	5.212510579030237
ENSG00000115268	1.6110170523685822e-34	8.944318648588725
ENSG00000243284	1.8336971111333338e-34	5.136011800297351
ENSG00000197183	1.842191890870406e-34	8.57375457971026
ENSG00000063177	2.949612945418411e-34	8.940270065592774
ENSG00000131773	3.074492387304666e-34	6.70273844566441
ENSG00000248991	3.6455037649437082e-34	6.885752027332958
ENSG00000099624	3.978486724571399e-34	8.845624544333333
ENSG00000164181	8.960288306992262e-34	8.764652884414305
ENSG00000272668	2.4996012254112167e-33	5.996142723637431
ENSG00000247746	5.550092730259831e-33	7.3380607893484635
ENSG00000002586	2.2998401718289052e-32	8.203092935179603
ENSG00000111752	6.799054258374429e-32	7.854215189220566
ENSG00000152422	7.733840534851631e-32	8.726151771036463
ENSG00000164346	8.049110004418716e-32	8.890158957288799
ENSG00000229638	1.264958169823624e-31	8.510505364127596
ENSG00000165801	1.264958169823624e-31	8.742346103020267
ENSG00000105372	3.824508766240551e-31	8.948367231584678
ENSG00000228031	4.700403898902527e-31	5.672957436956782
ENSG00000241741	1.0191524886491391e-30	6.762647983360258
ENSG00000253982	2.297828910367557e-30	7.664794157221546
ENSG00000070081	2.3996096155767326e-30	8.93217289960087
ENSG00000129757	2.6973224733984667e-30	7.915192826986585
ENSG00000122787	3.895406194713811e-30	7.594086994109541
ENSG00000226926	6.821032565838643e-30	4.4867851340955225
ENSG00000186468	8.676546425670325e-30	8.920027150613016
ENSG00000105373	1.5804354699488158e-29	8.93217289960087
ENSG00000173218	2.7514762060144264e-29	7.158964735979851
ENSG00000159556	3.08638667057964e-29	8.064063201370203
ENSG00000165169	3.2204395591747687e-29	8.722103188040512
ENSG00000103253	5.358352805874136e-29	8.444120774007208
ENSG00000165102	5.590094878856673e-29	8.7752705210496
ENSG00000160691	5.590094878856673e-29	8.920027150613016
ENSG00000230207	6.058147364872395e-29	7.202166789121619
ENSG00000178741	8.639126582932787e-29	8.911929984621112
ENSG00000185905	8.639126582933155e-29	8.895735652637308
ENSG00000176399	9.011370152394048e-29	6.673683219416092
ENSG00000137818	1.6174828894482292e-28	8.948367231584678
ENSG00000140474	1.9700733692883368e-28	8.928124316604919
ENSG00000136942	2.6857100403804914e-28	8.944318648588725
ENSG00000130255	3.0192253172259625e-28	8.940270065592774
ENSG00000142541	3.031867740500209e-28	8.948367231584678
ENSG00000105193	3.830368272772655e-28	8.944318648588725
ENSG00000251405	5.434854555142268e-28	7.0106532214784165
ENSG00000179520	6.830477207035625e-28	5.036542070749645
ENSG00000175197	9.636274221164828e-28	8.70896508076182
ENSG00000117308	1.0043581971138823e-27	8.339849974403307
ENSG00000229766	1.1230617993724465e-27	6.077919263452824
ENSG00000167658	1.1753214603761748e-27	8.948367231584678
ENSG00000127184	1.5953442541515229e-27	8.915978567617064
ENSG00000114423	2.2547142861071832e-27	8.549463081734553
ENSG00000081913	2.540166060217245e-27	7.60424039603123
ENSG00000114391	2.735083211505366e-27	8.940270065592774
ENSG00000259514	3.427368732086011e-27	6.645475304049942
ENSG00000137154	3.5561376111042285e-27	8.948367231584678
ENSG00000181163	3.7048481406973544e-27	8.948367231584678
ENSG00000271133	5.880402077533065e-27	7.6037795784288695
ENSG00000223891	6.302689158748868e-27	8.414586177922628
ENSG00000197016	6.328445641977652e-27	6.8180565169153615
ENSG00000160062	6.328445641977652e-27	7.657060123449431
ENSG00000156427	6.838139397203884e-27	5.78862417192754
ENSG00000162004	1.2481057339203926e-26	8.378684685020787
ENSG00000168159	1.455915592110954e-26	8.898256123280701
ENSG00000075073	1.503856236058585e-26	7.005864601642928
ENSG00000071205	1.684309600466794e-26	7.121223407395644
ENSG00000198353	2.1991078598458885e-26	5.206094054514674
ENSG00000233927	2.5634005337716034e-26	8.940270065592774
ENSG00000242071	3.4530859978344683e-26	8.2935852922732
ENSG00000227097	3.580321461323388e-26	8.873964625304993
ENSG00000224032	3.879951094179255e-26	8.802082489668702
ENSG00000164258	4.483262866667735e-26	8.760068547356632
ENSG00000105426	4.81891664673208e-26	7.318222376060668
ENSG00000131188	4.838277883782574e-26	8.403883836874442
ENSG00000232533	5.0361828710078533e-26	6.842844621515916
ENSG00000260521	5.200268608595254e-26	6.049201185866688
ENSG00000272899	5.41284768379819e-26	7.856533503041873
ENSG00000188846	7.574472292437339e-26	8.944318648588725
ENSG00000120519	7.851680180741986e-26	8.618824746727446
ENSG00000219665	9.817143467710929e-26	8.297836032091237
ENSG00000184083	2.0554479417008666e-25	8.294427784326897
ENSG00000105640	2.485378256548957e-25	8.944318648588725
ENSG00000105173	2.5551141737999474e-25	8.69376310706885
ENSG00000114631	2.658113918212075e-25	7.997053380795606
ENSG00000115649	3.4627001008883656e-25	8.839055490693989
ENSG00000260625	3.9903492946377903e-25	6.293148775478463
ENSG00000179085	5.172943664776411e-25	8.73325657873753
ENSG00000108107	7.716934750432736e-25	8.940270065592774
ENSG00000105855	8.918750570459595e-25	7.684065618049036
ENSG00000179456	8.918750570459595e-25	8.57375457971026
ENSG00000249353	1.1906368345562711e-24	7.791122845392734
ENSG00000232346	1.2331551370653102e-24	7.380074397492171
ENSG00000182054	1.2821642153117976e-24	8.911929984621112
ENSG00000008513	1.594481593958803e-24	8.724623658683905
ENSG00000249184	1.841074530263193e-24	6.53910006472034
ENSG00000160293	2.1419596701657494e-24	8.185318200258292
ENSG00000213862	2.3783228319197505e-24	6.710059073164885
ENSG00000118705	2.4627163210799232e-24	8.944318648588725
ENSG00000255086	2.6507479360825085e-24	3.5433793018041206
ENSG00000181524	2.66102914871941e-24	8.296843673800398
ENSG00000179820	2.7341124575617035e-24	8.578391207352878
ENSG00000157625	2.7553563066256636e-24	8.727679883389019
ENSG00000233762	3.1792219200864364e-24	7.941638450369742
ENSG00000047365	4.08596748968503e-24	8.652205768985894
ENSG00000218175	4.2139542504614725e-24	8.432510779081076
ENSG00000177283	4.39644487112659e-24	5.35197230676572
ENSG00000185950	5.069670398241868e-24	7.71893077909121
ENSG00000171425	6.0738601790074615e-24	8.715534134401166
ENSG00000140451	6.763316372444646e-24	8.7752705210496
ENSG00000171759	7.794576469032661e-24	6.7328300113983515
ENSG00000131386	8.644038331428065e-24	6.229964069990834
ENSG00000213885	1.2334603580696229e-23	6.338409212524039
ENSG00000162929	1.3777467145492557e-23	7.914492884511003
ENSG00000226833	1.5270576518711236e-23	4.8464847935587745
ENSG00000248757	1.5863348762331146e-23	3.7428848409647597
ENSG00000121797	1.771437257769109e-23	8.271735115108278
ENSG00000225573	1.8192309889048923e-23	7.195942417006009
ENSG00000147003	1.826162131870507e-23	5.491684961674617
ENSG00000257698	1.889731305811617e-23	8.165531889507651
ENSG00000136643	2.0389507070608548e-23	8.747922798368778
ENSG00000230131	2.1018550621796474e-23	6.0867924095341435
ENSG00000100316	2.1098520565295493e-23	8.948367231584678
ENSG00000144591	2.337540095870351e-23	8.891687069641355
ENSG00000151208	2.3464248545890462e-23	8.531995084805217
ENSG00000158458	2.4279079528294683e-23	8.43256306966602
ENSG00000221983	2.5026866389229038e-23	8.936221482596823
ENSG00000182742	2.6895532959165275e-23	7.104249773665468
ENSG00000259331	2.803988338727537e-23	2.007795077217351
ENSG00000123144	3.337128981208907e-23	8.8795413206535
ENSG00000172365	3.46569631600609e-23	3.5590968951848536
ENSG00000205664	3.585594764139047e-23	7.968746047820257
ENSG00000143624	3.585594764139047e-23	8.899784235633259
ENSG00000120280	3.823387678372981e-23	8.698066137471832
ENSG00000213523	3.985509380167209e-23	8.772214296344485
ENSG00000230629	4.758432715605574e-23	7.642402671414622
ENSG00000052126	4.885599551390074e-23	7.275797778492042
ENSG00000233016	5.636970503965883e-23	8.786880515975733
ENSG00000038002	6.26281411807125e-23	8.882061791296895
ENSG00000261418	7.223521573003224e-23	8.507905743651595
ENSG00000196562	8.29879936564082e-23	8.914450455264506
ENSG00000072195	8.583459874484801e-23	6.609117131335108
ENSG00000128165	8.583459874484801e-23	8.829430212349527
ENSG00000143195	8.877786636642181e-23	6.117291366904247
ENSG00000240298	9.895845496035333e-23	5.680537394014166
ENSG00000177628	9.895845496035545e-23	8.855249822677791
ENSG00000166441	1.0947243107327064e-22	8.940270065592774
ENSG00000214870	1.0988238490612199e-22	7.108471751515434
ENSG00000187824	1.1364105091385965e-22	8.365133830669853
ENSG00000162244	1.1752698945108337e-22	8.944318648588725
ENSG00000105202	1.3493332090261985e-22	8.911929984621112
ENSG00000267401	1.3953947207592296e-22	4.923913699605459
ENSG00000136383	1.4978103507074826e-22	7.841769707758432
ENSG00000204262	1.5488871566437626e-22	7.871872471732677
ENSG00000154358	1.5546677453471531e-22	8.78382429127062
ENSG00000130340	1.6624478958960593e-22	8.495557837841655
ENSG00000173153	1.7254891426680052e-22	8.821333046357623
ENSG00000143499	1.9148751810438665e-22	8.716324335869919
ENSG00000170899	1.9148751810438665e-22	8.379597893479017
ENSG00000104219	2.1970259398529714e-22	8.814763992718278
ENSG00000139644	2.437562175139908e-22	8.940270065592774
ENSG00000109685	2.8905569411421696e-22	8.8714441546616
ENSG00000270036	3.1011363778854273e-22	4.310996181636954
ENSG00000104852	3.1126307755317306e-22	8.936221482596823
ENSG00000156384	3.452171337300824e-22	8.242402675845781
ENSG00000204060	3.555747280372958e-22	4.642541677669797
ENSG00000243276	3.9576634024711523e-22	7.075158703568587
ENSG00000152582	4.0762412490533733e-22	8.761596659709188
ENSG00000141441	4.09130862271016e-22	8.243456092318006
ENSG00000188959	4.372145749895258e-22	5.349417696525037
ENSG00000169567	4.689299981247338e-22	8.918499038260457
ENSG00000244165	5.010729830117665e-22	8.253020312481079
ENSG00000169239	5.373691903217605e-22	8.272270869169999
ENSG00000166562	5.575057177137195e-22	8.928124316604919
ENSG00000239268	5.595599936590693e-22	4.607417006970406
ENSG00000149972	5.956514781269815e-22	8.821333046357623
ENSG00000170889	5.956514781269815e-22	8.944318648588725
ENSG00000149273	7.316307260477168e-22	8.948367231584678
ENSG00000223949	7.815486117159452e-22	4.7673207591884905
ENSG00000131725	8.107224276035515e-22	8.63249860806786
ENSG00000171792	8.107224276035515e-22	8.588956553403229
ENSG00000139239	8.107224276035631e-22	8.181261183834268
ENSG00000218426	8.107224276035631e-22	8.369718167727525
ENSG00000226237	8.409737887257216e-22	7.133032019074895
ENSG00000086619	8.691538231323398e-22	8.8714441546616
ENSG00000198521	1.1392244246837676e-21	6.923236633005325
ENSG00000242021	1.2210379446058949e-21	5.436831738835292
ENSG00000140750	1.30866252462973e-21	8.527692054402236
ENSG00000138172	1.4439842997166222e-21	7.960687184404945
ENSG00000150967	1.4492536844633864e-21	8.857770293321186
ENSG00000214711	1.5989484871685733e-21	6.188714070675521
ENSG00000260027	1.7071455129457674e-21	6.990527239945308
ENSG00000171530	1.8292185059689225e-21	8.826909741706134
ENSG00000188419	1.9670537866570345e-21	8.625393800366792
ENSG00000237991	2.0323865086537927e-21	6.5270215423067395
ENSG00000213442	2.1695619556212066e-21	8.544422140447764
ENSG00000166411	2.2415464456717906e-21	8.78489579939406
ENSG00000143578	2.4899598137736676e-21	8.528684412693073
ENSG00000144713	3.049248084109292e-21	8.948367231584678
ENSG00000172216	3.150056707802348e-21	8.795513436029358
ENSG00000164615	3.472693420866846e-21	8.825381629353576
ENSG00000214717	3.485251018251122e-21	8.647700581760828
ENSG00000204387	3.6003105716746495e-21	8.899784235633259
ENSG00000110002	3.7325666239530595e-21	8.738833274086039
ENSG00000076662	3.855701018597787e-21	8.940270065592774
ENSG00000105894	4.09935599999739e-21	7.217972716288259
ENSG00000269696	4.1290046109498166e-21	4.303753688323742
ENSG00000173221	4.1290046109498166e-21	8.928124316604919
ENSG00000232995	4.28046035613367e-21	7.050342961220531
ENSG00000164620	4.405572034192443e-21	8.51992848564997
ENSG00000148484	4.421463241048443e-21	8.810179655660605
ENSG00000117242	4.567060493483928e-21	7.930151462433087
ENSG00000254615	4.8901921832563386e-21	8.599574190038526
ENSG00000086598	5.032922408654914e-21	8.93217289960087
ENSG00000245008	5.051051042039314e-21	6.502613455609401
ENSG00000230516	5.051051042039314e-21	3.1911322230373833
ENSG00000166816	5.217143628187184e-21	8.320397260892301
ENSG00000186056	5.217143628187184e-21	8.413391662809707
ENSG00000174132	5.408034235632129e-21	8.87549273765755
ENSG00000175806	5.545753449699694e-21	8.437551720367864
ENSG00000102158	5.769211592650403e-21	8.911929984621112
ENSG00000182220	5.769211592650403e-21	8.857770293321186
ENSG00000169184	5.789962361235614e-21	8.075236134655857
ENSG00000248544	6.1763590311603396e-21	6.3012195124601345
ENSG00000208028	6.35617819061299e-21	7.550245206970633
ENSG00000145741	6.828704454200646e-21	8.928124316604919
ENSG00000163040	6.828704454200742e-21	5.656275132407399
ENSG00000120805	7.283600254811898e-21	8.87549273765755
ENSG00000130810	7.522164105684447e-21	7.638857094484083
ENSG00000151287	7.549143780480974e-21	7.723157852334845
ENSG00000236552	8.586860942948458e-21	8.71805460504456
ENSG00000173208	8.58686094294858e-21	8.72011847145884
ENSG00000116852	8.899360465890715e-21	8.825381629353576
ENSG00000215086	9.223107009357586e-21	4.7242063462066115
ENSG00000120784	9.800427671235473e-21	6.342232016603254
ENSG00000175886	1.015658006745753e-20	6.583923343981911
ENSG00000177917	1.0192891888810882e-20	8.685665941076948
ENSG00000214612	1.122336070830755e-20	5.976313324090189
ENSG00000164334	1.2400863929018854e-20	3.962646676906306
ENSG00000180530	1.326866870266065e-20	8.32543820217909
ENSG00000171827	1.6133960171462767e-20	5.815120598294295
ENSG00000230202	1.7198556971082343e-20	8.551526948148831
ENSG00000251249	1.7819723512659506e-20	4.544834407361413
ENSG00000164056	1.846307332668149e-20	7.992911659958694
ENSG00000134698	1.906170147635452e-20	8.716526492692003
ENSG00000102871	1.91293894490257e-20	8.814228238656558
ENSG00000113328	1.91293894490257e-20	8.87549273765755
ENSG00000198794	2.0389238195698527e-20	8.940270065592774
ENSG00000243926	2.0461587258668382e-20	5.653637423664691
ENSG00000164741	2.1731100148372637e-20	8.170151118712246
ENSG00000104765	2.2513945024644112e-20	8.817284463361672
ENSG00000187098	2.4769699314649103e-20	7.823872300016013
ENSG00000123684	2.6489688556650093e-20	8.383392029067938
ENSG00000235280	2.6583416327421454e-20	5.577230048678019
ENSG00000158710	2.7441863206191854e-20	8.911929984621112
ENSG00000111666	2.924184810773179e-20	8.648692940051664
ENSG00000089692	3.029179347227425e-20	7.954196545901025
ENSG00000168556	3.239045169517343e-20	8.469281623284274
ENSG00000179899	3.79519347029359e-20	5.1968691854285085
ENSG00000137876	3.8085689603530664e-20	8.915978567617064
ENSG00000261739	3.8085689603530664e-20	8.69401755447588
ENSG00000127946	3.9449145730794275e-20	8.42851448667007
ENSG00000166896	4.057457364939586e-20	8.157833482579635
ENSG00000102271	4.4612465033661383e-20	4.192069269832014
ENSG00000254343	4.620674387565084e-20	8.301532592027964
ENSG00000198937	4.7857343916774713e-20	8.647700581760828
ENSG00000120093	4.939266218312908e-20	7.258928319160936
ENSG00000130159	5.2981039701093034e-20	8.729207995741579
ENSG00000143603	5.467878700231651e-20	8.899784235633259
ENSG00000111445	6.224208415066604e-20	8.454281806413391
ENSG00000246090	6.224208415066604e-20	8.077051108243387
ENSG00000130811	6.42329721040816e-20	8.892679427932192
ENSG00000175505	6.864507395514925e-20	7.386068611892522
ENSG00000111276	6.888541481405481e-20	8.8714441546616
ENSG00000234771	7.05912587139306e-20	8.684673582786113
ENSG00000170417	7.838771341696313e-20	8.264963904646848
ENSG00000152402	8.317753080763095e-20	7.683851901486061
ENSG00000244313	8.918415180955376e-20	8.540373557451812
ENSG00000153179	8.918415180955376e-20	8.639603415768926
ENSG00000173207	9.170514929684462e-20	8.605686639448757
ENSG00000147100	9.170514929684462e-20	5.3021705031962405
ENSG00000228933	9.495567826495238e-20	5.365136907785497
ENSG00000269890	9.797840741166715e-20	6.406725214486927
ENSG00000261400	1.0144866778658578e-19	3.2995453982260905
ENSG00000137054	1.0431214227180131e-19	8.76564524270514
ENSG00000234719	1.0800408530833759e-19	7.78186391228422
ENSG00000133640	1.190429244121691e-19	3.8192687727829155
ENSG00000254966	1.232498542601768e-19	5.016638825564203
ENSG00000198960	1.232498542601768e-19	8.508977251775038
ENSG00000239559	1.3119599814467732e-19	7.193134750959276
ENSG00000149548	1.4013331996026222e-19	7.268297907315601
ENSG00000206120	1.4967210531817227e-19	6.1230228744813475
ENSG00000104626	1.5441181251566078e-19	8.376620818606508
ENSG00000147400	1.5985232494085016e-19	8.680089245728439
ENSG00000145050	1.5985232494085016e-19	8.920027150613016
ENSG00000196154	1.6434081814466423e-19	8.758540435004074
ENSG00000188342	1.7611449061858418e-19	8.757548076713238
ENSG00000162607	1.8742155223497145e-19	8.80361060202126
ENSG00000249167	1.9401031534524632e-19	3.516609444756688
ENSG00000186153	1.994457530497764e-19	8.454281806413391
ENSG00000188818	1.9944575304977924e-19	8.326966314531647
ENSG00000073150	2.1223200585506647e-19	6.171649919972351
ENSG00000166025	2.189256915537612e-19	6.874587201818216
ENSG00000008853	2.196821965209856e-19	8.613248051378937
ENSG00000255760	2.3455685225438915e-19	5.958896540010363
ENSG00000143653	2.4194604558806335e-19	8.377463310660204
ENSG00000107745	2.4278113861303304e-19	8.683145470433555
ENSG00000222375	2.5830945488556203e-19	5.162736971858876
ENSG00000156042	2.84436992401578e-19	8.176351682965032
ENSG00000213609	2.84436992401578e-19	6.537640520149069
ENSG00000239815	2.84436992401578e-19	6.173956622304668
ENSG00000026103	2.84436992401578e-19	7.747015385274273
ENSG00000013016	2.943877618451121e-19	8.647164827699108
ENSG00000114942	3.0259547503594937e-19	8.948367231584678
ENSG00000141736	3.131738198245691e-19	7.928702499913135
ENSG00000180573	3.3428961224167437e-19	8.895735652637308
ENSG00000213513	3.79529014818367e-19	4.119485855454108
ENSG00000179299	3.9007904577648504e-19	7.417643618457829
ENSG00000146147	4.581772245937837e-19	6.586158049816479
ENSG00000179057	4.7249805608087855e-19	6.122590750765523
ENSG00000228205	4.757400510120373e-19	7.378819158366229
ENSG00000127920	4.9060320852817625e-19	7.45373466096021
ENSG00000256733	5.041996152233531e-19	4.43626936884758
ENSG00000124785	5.059251385453203e-19	7.222387010494123
ENSG00000165689	5.059251385453203e-19	8.841575961337382
ENSG00000260591	5.21719825334551e-19	6.9328446792898974
ENSG00000228323	5.720866557450293e-19	6.006527683717004
ENSG00000102316	5.7404161438073745e-19	8.898256123280701
ENSG00000147036	6.33698754888122e-19	5.408660295067167
ENSG00000138814	6.534295598211364e-19	8.819804934005067
ENSG00000184164	6.714769803693431e-19	8.915978567617064
ENSG00000118473	7.163376568840535e-19	5.566870628690629
ENSG00000246334	7.411253166128922e-19	7.806389980909956
ENSG00000174748	7.615641307996454e-19	8.944318648588725
ENSG00000000460	7.6415783177061e-19	7.960216257999108
ENSG00000250978	7.641578317706209e-19	3.6435683415698215
ENSG00000155792	8.375843654463113e-19	8.8714441546616
ENSG00000198380	8.404337656406747e-19	8.890158957288799
ENSG00000110700	9.528714351213332e-19	8.940270065592774
ENSG00000115966	9.823953735322182e-19	8.841575961337382
ENSG00000134339	9.857310960737095e-19	4.361343412597746
ENSG00000187151	1.0162606989076998e-18	4.67066232695178
ENSG00000226851	1.0801500632548617e-18	6.0829350247289735
ENSG00000125652	1.11734256903968e-18	8.861818876317137
ENSG00000205339	1.1518961033494532e-18	8.920027150613016
ENSG00000176371	1.266290080568956e-18	8.435619294371138
ENSG00000250148	1.266290080568956e-18	2.3926061677276675
ENSG00000129595	1.391895713374035e-18	8.786423911746619
ENSG00000006756	1.4299915061829215e-18	6.36552865367148
ENSG00000144036	1.4348253352905732e-18	8.375294863076034
ENSG00000130312	1.4790626889059565e-18	8.825381629353576
ENSG00000102265	1.5246471013973018e-18	8.85471406861607
ENSG00000198890	1.529796935438362e-18	8.230002479450897
ENSG00000260401	1.529796935438362e-18	7.26907069000343
ENSG00000214274	1.5769256250028477e-18	7.774457921171459
ENSG00000143882	1.5822498849928472e-18	8.097952784274343
ENSG00000101849	1.6811809978750333e-18	8.777790991692996
ENSG00000146350	1.6811809978750333e-18	7.892664012013463
ENSG00000140367	1.738758180240089e-18	8.8795413206535
ENSG00000136758	1.8411434012344168e-18	8.911929984621112
ENSG00000105341	1.841143401234443e-18	8.730736108094137
ENSG00000112531	1.9041289176827138e-18	8.8714441546616
ENSG00000267381	1.9041289176827138e-18	4.071305719874434
ENSG00000125459	1.969242330680894e-18	8.757012322651516
ENSG00000165171	2.0297223546537147e-18	6.313026155707624
ENSG00000118308	2.0365546004500092e-18	8.906353289272603
ENSG00000260719	2.0920367669034764e-18	8.402440428934772
ENSG00000111859	2.0920367669034764e-18	8.891687069641355
ENSG00000134109	2.156240488001098e-18	8.936221482596823
ENSG00000231500	2.1562404880011287e-18	8.948367231584678
ENSG00000225159	2.4577023964990152e-18	5.234111182350804
ENSG00000196437	2.5329791069011464e-18	7.641661968386368
ENSG00000251680	2.5329791069011464e-18	4.199605530884369
ENSG00000159840	2.7820421449909313e-18	8.588420799341508
ENSG00000221890	3.034903012334427e-18	4.219985175936207
ENSG00000221413	3.1276170487488352e-18	2.1043164687971916
ENSG00000126217	3.1380897459749843e-18	7.61384474909604
ENSG00000162913	3.1380897459749843e-18	6.312790629335197
ENSG00000176978	3.233916394266799e-18	8.936221482596823
ENSG00000204219	3.2447406083894187e-18	6.8297348278117305
ENSG00000144026	3.3326324749241674e-18	8.671992079736537
ENSG00000207954	3.3326324749242148e-18	5.830402120532345
ENSG00000181444	3.343782999434544e-18	7.963207320879972
ENSG00000231007	3.343782999434544e-18	6.255454937967621
ENSG00000089876	3.562783597355882e-18	8.667943496740586
ENSG00000125841	3.671407833323044e-18	8.216178751873347
ENSG00000101888	3.795940848101294e-18	8.593540890460902
ENSG00000231738	3.898563563779359e-18	5.371085958101364
ENSG00000104979	4.153404682706398e-18	8.855249822677791
ENSG00000146904	4.16726391290872e-18	5.38064813147056
ENSG00000088298	4.265565812167318e-18	8.865867459313089
ENSG00000173295	4.2797946394872925e-18	7.489150116795415
ENSG00000169230	4.2940703452879405e-18	8.776262879340436
ENSG00000261231	4.409982016602992e-18	6.033198390629268
ENSG00000177600	4.424686548945441e-18	8.936221482596823
ENSG00000232176	4.424686548945441e-18	5.08586888148612
ENSG00000182899	4.424686548945441e-18	8.948367231584678
ENSG00000244436	4.544079410053508e-18	2.8164011736266263
ENSG00000078177	4.544079410053508e-18	8.853721710325235
ENSG00000170469	4.5592254811606814e-18	8.26875804023577
ENSG00000163754	4.840539972546338e-18	8.859298405673744
ENSG00000235670	4.85666161348033e-18	3.964781927642974
ENSG00000185112	4.85666161348033e-18	7.6901571633206975
ENSG00000188906	4.85666161348033e-18	8.789936740680849
ENSG00000120306	4.987558346840921e-18	8.660382084810406
ENSG00000155660	4.987558346840921e-18	8.93217289960087
ENSG00000104921	5.0041635012969575e-18	8.024404534248996
ENSG00000104447	5.1389852785970044e-18	6.903183903058081
ENSG00000151229	5.156088256779432e-18	8.487206224442723
ENSG00000236854	5.491936505160557e-18	3.6343008624186792
ENSG00000213755	5.491936505160557e-18	4.496946229062355
ENSG00000228748	5.510199115748866e-18	4.968638217681269
ENSG00000143870	5.6584755514361045e-18	8.920027150613016
ENSG00000165168	6.209149858895671e-18	8.886110374292846
ENSG00000137309	6.375984412972386e-18	8.849673127329284
ENSG00000133872	6.590764609126794e-18	8.93217289960087
ENSG00000269533	6.634570320467273e-18	4.139540502353625
ENSG00000162878	6.812687002746447e-18	5.009140582526862
ENSG00000223722	7.041985933185765e-18	4.968802025475235
ENSG00000173581	7.230898494492366e-18	8.550253283203304
ENSG00000118197	7.254861697258573e-18	8.736769407671758
ENSG00000123570	7.474090083223006e-18	6.945728455573518
ENSG00000157680	7.699858142198756e-18	8.424413613089174
ENSG00000147852	7.958615828016075e-18	7.0313273026684255
ENSG00000248319	7.958615828016075e-18	2.889924818880915
ENSG00000149256	8.75856667844259e-18	7.953754547965484
ENSG00000136521	8.75856667844259e-18	8.8795413206535
ENSG00000104205	8.992882132843551e-18	8.423186684148309
ENSG00000175395	9.022603393706733e-18	8.288008596924692
ENSG00000251535	9.263891645057716e-18	2.906156873722929
ENSG00000169857	9.574478731693635e-18	8.745402327725383
ENSG00000259560	1.0780133787342358e-17	5.647505177274018
ENSG00000259026	1.1140856912201784e-17	4.491414082451914
ENSG00000176928	1.1513493584325808e-17	7.60969896438495
ENSG00000083845	1.1898431958397928e-17	8.944318648588725
ENSG00000225342	1.2175422354355561e-17	6.536055088139592
ENSG00000136631	1.2255725301579914e-17	8.745402327725383
ENSG00000185666	1.2623608312527707e-17	3.825004796613709
ENSG00000053371	1.2959755633475327e-17	8.533523197157777
ENSG00000137177	1.2959755633475327e-17	7.583451265823026
ENSG00000149823	1.3045164088726697e-17	8.873964625304993
ENSG00000172568	1.430088643382028e-17	6.405634843760707
ENSG00000269656	1.4777688303359562e-17	4.408394934198543
ENSG00000142279	1.5120754465093788e-17	5.568720091670446
ENSG00000237857	1.5573415172354436e-17	7.8100906444895495
ENSG00000118985	1.5624529326022033e-17	8.948367231584678
ENSG00000144040	1.614486831177622e-17	8.60820711009215
ENSG00000230565	1.662777937819837e-17	6.83234694343146
ENSG00000182050	1.662777937819837e-17	7.05982541590031
ENSG00000236772	1.7124945809967016e-17	4.362280796353223
ENSG00000107816	1.7579174293728645e-17	8.592012778108344
ENSG00000163931	1.7579174293728645e-17	8.899784235633259
ENSG00000236796	1.8163717050367968e-17	5.363225466704874
ENSG00000080839	1.8163717050368227e-17	8.612255693088102
ENSG00000008226	1.8223216214339257e-17	8.59858183174769
ENSG00000244398	1.870618812557343e-17	8.37483825884692
ENSG00000152409	1.8767441250798123e-17	8.898256123280701
ENSG00000258920	1.8767441250798123e-17	7.932332781256563
ENSG00000100266	1.8767441250798123e-17	8.59453324875174
ENSG00000147408	1.990447634380631e-17	8.887638486645404
ENSG00000058056	2.056527498343447e-17	8.500800935950528
ENSG00000224858	2.056527498343447e-17	5.619599287692935
ENSG00000260144	2.0632534114601245e-17	6.039681193851344
ENSG00000158716	2.1178482988203164e-17	8.438544078658701
ENSG00000272016	2.1809734648910948e-17	6.679422137634066
ENSG00000080947	2.188101013257144e-17	7.51668922130613
ENSG00000205078	2.188101013257144e-17	7.582431714116159
ENSG00000135253	2.2459553635204175e-17	8.525707337820565
ENSG00000106004	2.2532925127072124e-17	6.773385160075308
ENSG00000198081	2.2532925127072445e-17	8.549463081734551
ENSG00000251478	2.33557946692876e-17	2.8270583808664034
ENSG00000233379	2.4766746528822317e-17	5.141568644498168
ENSG00000237214	2.6261776050980148e-17	6.963405949011
ENSG00000147324	2.6954503150322677e-17	7.452630643737946
ENSG00000233585	2.7845822520530714e-17	5.468546528091022
ENSG00000121406	2.7845822520530714e-17	8.227736456214535
ENSG00000119906	2.7845822520530714e-17	8.747922798368778
ENSG00000197647	2.867284837178299e-17	7.968614607402706
ENSG00000106868	2.867284837178299e-17	7.853289443691397
ENSG00000197565	2.876622359523638e-17	7.947032865653169
ENSG00000241324	2.876622359523638e-17	6.8853542120124525
ENSG00000112812	2.971664212390236e-17	8.788408628328291
ENSG00000215301	3.2440366491431156e-17	8.944318648588725
ENSG00000273382	3.340192548331789e-17	6.1958983890227595
ENSG00000178922	3.340192548331789e-17	8.643906446171908
ENSG00000188636	3.428022794114039e-17	8.122859520312746
ENSG00000101577	3.428022794114039e-17	8.53983780339009
ENSG00000159259	3.439160621625573e-17	7.892768593183353
ENSG00000171735	3.541021974809355e-17	8.511497722418433
ENSG00000163362	3.7537605356466154e-17	7.757067950624107
ENSG00000271147	3.889926735487312e-17	8.003254972429959
ENSG00000236801	4.3847077964492193e-17	7.094303651706053
ENSG00000150873	4.3847077964492193e-17	3.317189860821558
ENSG00000170989	4.632389086560361e-17	6.675626020034472
ENSG00000184258	4.784481790323675e-17	4.171266331951302
ENSG00000260990	4.831063152578307e-17	5.5015915217705
ENSG00000125869	4.9415007251829607e-17	8.817741067590788
ENSG00000095059	5.08715961822641e-17	8.853721710325235
ENSG00000052850	5.08715961822641e-17	4.703064166989232
ENSG00000131943	5.253975899690838e-17	8.730200354032414
ENSG00000242247	5.408719464253584e-17	8.890158957288799
ENSG00000144895	5.42618840848778e-17	8.895735652637308
ENSG00000167614	5.585935573954291e-17	7.058742310981214
ENSG00000235776	5.750322222612339e-17	6.182934701622225
ENSG00000100373	6.073961492933683e-17	3.994607019495878
ENSG00000078061	6.093549122314212e-17	8.841575961337382
ENSG00000086730	6.47778355189403e-17	8.81881257571423
ENSG00000137070	6.668039864882729e-17	8.602630414743642
ENSG00000125462	6.863808347135392e-17	7.828183835482895
ENSG00000125691	6.863808347135392e-17	8.948367231584678
ENSG00000235065	6.885907455027596e-17	7.8202516768957295
ENSG00000227838	7.110796611821557e-17	3.1672637307008564
ENSG00000236133	7.133680242830351e-17	4.13745291020786
ENSG00000012174	7.295913148691711e-17	8.700332160708196
ENSG00000203761	7.319384532847775e-17	7.928670086085194
ENSG00000196683	7.319384532847775e-17	8.915978567617064
ENSG00000177731	7.982055076354333e-17	8.902304706276652
ENSG00000160789	8.007703262395221e-17	8.928124316604919
ENSG00000198856	8.242226955004307e-17	8.891687069641355
ENSG00000197279	8.268699864365062e-17	8.186512715371213
ENSG00000149295	8.456374081966582e-17	5.666520844020344
ENSG00000232472	8.73179199330767e-17	8.31515416278343
ENSG00000231193	8.759815829846698e-17	4.801233368278144
ENSG00000198755	8.759815829846698e-17	8.944318648588725
ENSG00000183023	9.829986905382657e-17	8.421207522146918
ENSG00000213625	9.86148556451416e-17	8.887638486645404
ENSG00000172362	9.86148556451416e-17	3.435634920808125
ENSG00000169241	1.0149492244863611e-16	8.835999265988871
ENSG00000237434	1.0149492244863611e-16	4.2726945919678005
ENSG00000163249	1.0479239690602465e-16	8.666415384388028
ENSG00000101444	1.0750629102046371e-16	8.886110374292846
ENSG00000135677	1.0750629102046371e-16	8.867395571665647
ENSG00000155130	1.0750629102046371e-16	8.911929984621112
ENSG00000171469	1.1099634626512221e-16	8.747922798368778
ENSG00000169116	1.1423283267285551e-16	8.928124316604919
ENSG00000203930	1.2098766358090682e-16	3.727108022568693
ENSG00000254369	1.2137427446810596e-16	4.866824201358743
ENSG00000102409	1.213742744681094e-16	8.720039321626233
ENSG00000106018	1.2530804653194854e-16	6.606331251790841
ENSG00000114023	1.2813626388878512e-16	8.760068547356632
ENSG00000088881	1.2813626388878694e-16	6.3421726058862875
ENSG00000268362	1.2895582987975373e-16	6.37754132270555
ENSG00000090581	1.327083371392709e-16	8.836991624279708
ENSG00000121858	1.3313187476259173e-16	8.811707768013164
ENSG00000147251	1.3656853163572028e-16	8.75601996436068
ENSG00000167196	1.3700422099505984e-16	8.714998380339445
ENSG00000114698	1.400926802013865e-16	5.998653923945637
ENSG00000099326	1.4053945928962142e-16	8.883589903649453
ENSG00000153291	1.4098764401692253e-16	6.9581665940337825
ENSG00000042980	1.4835336567438153e-16	8.779319104045552
ENSG00000101746	1.7280469660770637e-16	7.891277325788389
ENSG00000245017	1.778131031105831e-16	6.113965823051604
ENSG00000230979	1.778131031105831e-16	7.053793724934708
ENSG00000103740	1.8946125826549684e-16	5.799459260704081
ENSG00000249734	1.9006302126635503e-16	3.140781872940117
ENSG00000253986	1.9995163531836641e-16	5.008439614797611
ENSG00000264920	2.070427186177393e-16	7.4695460861098555
ENSG00000130734	2.070427186177393e-16	8.542894028095207
ENSG00000065320	2.1235512021244274e-16	4.356213570455745
ENSG00000139352	2.191850249889527e-16	6.708020608379273
ENSG00000251192	2.191850249889527e-16	7.856820364276846
ENSG00000180815	2.191850249889527e-16	5.208578554944936
ENSG00000058404	2.191850249889558e-16	7.043346640918714
ENSG00000163673	2.2551692790742435e-16	4.275160468218884
ENSG00000069275	2.2623151443036823e-16	8.863346988669695
ENSG00000167186	2.3276412407824276e-16	8.302674816555939
ENSG00000120860	2.471723238122513e-16	8.663894913744633
ENSG00000165195	2.5430088168872055e-16	8.747922798368778
ENSG00000249348	2.5430088168872055e-16	7.699454399005802
ENSG00000162869	2.624594843013092e-16	8.709957439052657
ENSG00000159788	2.624594843013092e-16	8.275712981699698
ENSG00000187446	2.70022637692561e-16	8.855249822677791
ENSG00000241352	2.8579958971436023e-16	5.501664558009298
ENSG00000089220	2.9402558485617185e-16	8.915978567617064
ENSG00000105339	2.9495387540421083e-16	8.93217289960087
ENSG00000155545	3.1216607350687516e-16	8.79956201902531
ENSG00000131127	3.141386419472078e-16	8.226796388508644
ENSG00000232070	3.201304033425981e-16	5.253996156588713
ENSG00000235269	3.2113992970083707e-16	3.376547996873943
ENSG00000103707	3.3245406635966997e-16	8.549998835796274
ENSG00000258178	3.409285719186418e-16	4.197771307229587
ENSG00000100092	3.409285719186418e-16	8.379597893479017
ENSG00000196867	3.507172201489811e-16	5.74754893105072
ENSG00000255438	3.507172201489811e-16	6.3572045906108166
ENSG00000262089	3.5182181107359747e-16	5.726025384765389
ENSG00000187123	3.607829346453018e-16	5.384420075301097
ENSG00000236204	3.6191878382276117e-16	6.460106438879442
ENSG00000130779	3.711334418920701e-16	8.865867459313089
ENSG00000145425	3.7230142081233267e-16	8.940270065592774
ENSG00000064787	3.8297768459142077e-16	8.124035275437715
ENSG00000136710	3.8297768459142077e-16	8.656790106043568
ENSG00000158714	3.9519453499956405e-16	6.4927406038717415
ENSG00000244061	3.9519453499956405e-16	5.508764133305014
ENSG00000109046	4.039742016499768e-16	8.855249822677791
ENSG00000188153	4.0651781693953247e-16	8.165072543185603
ENSG00000169242	4.0651781693953247e-16	6.519370010388404
ENSG00000237212	4.1816092223313167e-16	5.382914848701877
ENSG00000115286	4.1947472702591957e-16	8.811707768013164
ENSG00000148343	4.3013275022533392e-16	8.835006907698036
ENSG00000123989	4.565275778028243e-16	8.93217289960087
ENSG00000136149	4.695817047060361e-16	7.9115158096384945
ENSG00000257027	4.695817047060428e-16	7.894884750182578
ENSG00000101443	4.814939480699141e-16	5.6804494364151905
ENSG00000172379	4.83003774437865e-16	8.43293155905258
ENSG00000151553	4.845182691539683e-16	8.736769407671758
ENSG00000105467	4.845182691539683e-16	5.1996097548784395
ENSG00000151414	4.845182691539683e-16	8.849673127329284
ENSG00000138629	4.845182691539752e-16	8.863346988669695
ENSG00000115841	5.288784099705314e-16	8.37562846031567
ENSG00000158813	5.288784099705314e-16	7.3813047572056005
ENSG00000047230	5.422724117043298e-16	8.356044306387114
ENSG00000226086	5.439700046978171e-16	5.413189312499668
ENSG00000198108	5.612367789816736e-16	8.728672241679856
ENSG00000241556	5.612367789816736e-16	6.384126046986256
ENSG00000122026	5.772382702485024e-16	8.936221482596823
ENSG00000240376	5.772382702485024e-16	8.349273095925684
ENSG00000124222	5.936894281915786e-16	8.859298405673744
ENSG00000069329	5.936894281915786e-16	8.833478795345478
ENSG00000213096	5.955456292704313e-16	7.936470282038648
ENSG00000213585	6.106026998227497e-16	8.891687069641355
ENSG00000242299	6.299527722775209e-16	8.508441497713317
ENSG00000188971	6.458670770082109e-16	8.612255693088102
ENSG00000266258	6.4788403021867545e-16	2.6069477671157992
ENSG00000234444	6.499071935214179e-16	8.46854371240047
ENSG00000132640	6.663183359369338e-16	8.883589903649453
ENSG00000267169	7.047520707049008e-16	7.456108580525252
ENSG00000164466	7.069502158632097e-16	8.814228238656558
ENSG00000106571	7.091551204622341e-16	7.361821317750743
ENSG00000156313	7.270401676042041e-16	8.29086266480772
ENSG00000106948	7.453697782243924e-16	8.843104073689938
ENSG00000222020	7.476927771748546e-16	7.331783034755326
ENSG00000164924	7.500229137031053e-16	8.940270065592774
ENSG00000258118	7.523602094168376e-16	2.752888055222679
ENSG00000224596	7.713189200682943e-16	4.0417069613275345
ENSG00000230852	7.956807750890976e-16	2.112302073951741
ENSG00000123975	8.157151112609482e-16	8.703388385413312
ENSG00000196659	8.182541125793853e-16	8.055359230743678
ENSG00000204396	8.182541125793853e-16	8.716526492692003
ENSG00000137575	8.414585630966005e-16	8.835006907698036
ENSG00000180098	8.414585630966005e-16	8.556032135373897
ENSG00000119403	8.440765433371185e-16	8.596061361104297
ENSG00000168028	8.440765433371305e-16	8.944318648588725
ENSG00000215595	8.653115044798648e-16	6.184594967340419
ENSG00000134779	8.925970737139442e-16	8.66435151797375
ENSG00000136636	8.953718396854495e-16	8.835006907698036
ENSG00000003096	9.150347384018165e-16	4.630220287833608
ENSG00000186187	9.178782543263319e-16	7.531864001583069
ENSG00000143401	9.178782543263319e-16	8.863346988669695
ENSG00000147044	9.207304811362056e-16	8.67451255037993
ENSG00000144671	9.43865058710234e-16	4.5711828784689645
ENSG00000115266	9.705768824997342e-16	7.952405953242177
ENSG00000246089	9.705768824997342e-16	7.922204162678323
ENSG00000180592	9.735904773652744e-16	4.944330863794516
ENSG00000189233	9.949454759462037e-16	8.830958324702085
ENSG00000250362	9.980336459942831e-16	6.298652636014994
ENSG00000227630	9.980336459942831e-16	2.883291520657611
ENSG00000273002	1.026255808114901e-15	6.991068419556023
ENSG00000211448	1.026255808114901e-15	7.596556625105405
ENSG00000224616	1.0326334453974474e-15	6.1710220179325646
ENSG00000178722	1.0618196861662869e-15	5.365886822214556
ENSG00000225938	1.0884447276283807e-15	2.6615614349599213
ENSG00000102054	1.1191850754432452e-15	8.86991604230904
ENSG00000116990	1.1226530535955788e-15	7.455468245293641
ENSG00000204390	1.1261316243710662e-15	7.257799846897215
ENSG00000117090	1.1507809024178642e-15	8.903832818629208
ENSG00000172296	1.1869192519026987e-15	6.237883850433656
ENSG00000122705	1.1869192519027154e-15	8.861818876317137
ENSG00000172687	1.1905940325431639e-15	6.316949145614924
ENSG00000142937	1.2241757820225394e-15	8.936221482596823
ENSG00000136828	1.2941647459281424e-15	8.821333046357623
ENSG00000094631	1.2941647459281424e-15	8.84715265668589
ENSG00000251603	1.2981666119380393e-15	5.626567370283587
ENSG00000072778	1.2981666119380393e-15	8.940270065592774
ENSG00000124795	1.2981666119380393e-15	8.23063726010223
ENSG00000143768	1.2981666119380393e-15	6.806623378548284
ENSG00000089159	1.3347366996919852e-15	8.697811690064801
ENSG00000234160	1.3765618201325571e-15	7.389906270469947
ENSG00000102007	1.4109497691520878e-15	8.891687069641355
ENSG00000140563	1.4196782184227337e-15	8.903832818629208
ENSG00000189143	1.4551273949672752e-15	5.655338095167284
ENSG00000250220	1.4960512600961407e-15	5.75141714066327
ENSG00000166348	1.5006677949540597e-15	8.393017307412398
ENSG00000232940	1.5006677949540597e-15	6.261200770522765
ENSG00000140374	1.6307619544205613e-15	8.84508879027161
ENSG00000160791	1.6357879391855757e-15	7.26963784834095
ENSG00000272717	1.6408291903425765e-15	6.04544064955388
ENSG00000271192	1.6713998586132572e-15	5.546541271667791
ENSG00000167779	1.6765492609029672e-15	5.784476633977807
ENSG00000148824	1.6817142987521466e-15	8.12054087232307
ENSG00000166428	1.7236031218080647e-15	7.839451393937122
ENSG00000210196	1.7289110004616147e-15	8.852193597972677
ENSG00000006453	1.777412639372888e-15	6.331472369497637
ENSG00000140400	1.7828837959692702e-15	8.907881401625161
ENSG00000169016	1.8272547374244636e-15	8.640595774059761
ENSG00000256917	1.8842513842268326e-15	5.318116796364761
ENSG00000133195	1.9311071802014507e-15	8.697811690064801
ENSG00000269988	1.937044305106369e-15	5.08886118224702
ENSG00000101310	1.991294394898309e-15	8.891687069641355
ENSG00000196182	1.991294394898309e-15	8.867395571665647
ENSG00000172955	1.9974138412200944e-15	6.2079127467778745
ENSG00000272156	2.0470412494903584e-15	5.696036172211095
ENSG00000184293	2.053329492914784e-15	8.707436968409263
ENSG00000198056	2.053329492914784e-15	8.402440428934772
ENSG00000164236	2.1698286678786207e-15	5.131868602466506
ENSG00000175548	2.1698286678786207e-15	8.185239050425686
ENSG00000143815	2.1698286678786207e-15	8.826373987644413
ENSG00000134709	2.176488462382321e-15	8.801880332846618
ENSG00000166946	2.1764884623823523e-15	8.895735652637308
ENSG00000239183	2.1764884623823523e-15	5.951564335804417
ENSG00000166200	2.2998680748913305e-15	8.86991604230904
ENSG00000111450	2.2998680748913305e-15	8.597053719395133
ENSG00000212978	2.3641172458553666e-15	8.12160394701844
ENSG00000145494	2.3713643157703526e-15	8.792992965385965
ENSG00000234741	2.5755274097410524e-15	8.911929984621112
ENSG00000100994	2.5755274097410524e-15	8.903832818629208
ENSG00000170540	2.583412687487817e-15	8.81881257571423
ENSG00000178761	2.655459195323753e-15	8.855249822677791
ENSG00000170962	2.655459195323753e-15	7.572194294313203
ENSG00000161031	2.721160358991824e-15	5.119447111149159
ENSG00000144354	2.805543055253672e-15	5.49957785144867
ENSG00000141447	2.805543055253672e-15	8.251957571954078
ENSG00000094804	2.805543055253672e-15	8.625191643544708
ENSG00000049768	2.8141218140946746e-15	5.043235957898948
ENSG00000177189	2.9639786214102068e-15	8.817284463361672
ENSG00000134955	3.0557744586586248e-15	7.865628581904893
ENSG00000235609	3.0651066759419946e-15	5.979378313378711
ENSG00000091428	3.1503703218464795e-15	8.787416270037456
ENSG00000271344	3.338119594932832e-15	7.032083305203451
ENSG00000166268	3.6130149776462834e-15	6.66751950378945
ENSG00000107864	3.624021821391425e-15	8.569705996714308
ENSG00000267687	3.635061701453103e-15	2.8824473534326707
ENSG00000053501	3.635061701453103e-15	8.691242636425457
ENSG00000153250	3.724581824149491e-15	8.895735652637308
ENSG00000158828	3.724581824149491e-15	8.532276391459911
ENSG00000207146	3.724581824149544e-15	3.9329643346120178
ENSG00000260855	3.735923458414823e-15	4.256486604821018
ENSG00000119979	3.957995340312387e-15	8.609735222444709
ENSG00000229914	4.167683774242685e-15	6.540034035760387
ENSG00000220583	4.167683774242685e-15	6.692318056888356
ENSG00000232573	4.180353607901166e-15	8.492326315562117
ENSG00000198242	4.296103132946087e-15	8.915978567617064
ENSG00000157216	4.309157491028549e-15	8.840047848984822
ENSG00000258847	4.415008900762314e-15	3.9013248253307315
ENSG00000158089	4.428419140229963e-15	5.997154812457091
ENSG00000138674	4.550931275386014e-15	8.920027150613016
ENSG00000101695	4.6767810788892515e-15	7.310172668995244
ENSG00000147144	4.6767810788892515e-15	8.50744913942248
ENSG00000173320	4.791521849632569e-15	6.739018565544516
ENSG00000011021	4.791521849632569e-15	8.603087018972756
ENSG00000160783	4.806058032475052e-15	8.405698810461974
ENSG00000255046	4.806058032475052e-15	4.830138348553621
ENSG00000140443	4.8206376571890194e-15	8.511093408774261
ENSG00000259660	4.8206376571890194e-15	5.433285637953007
ENSG00000232860	4.93885397680098e-15	6.936100748961594
ENSG00000035403	4.953830374185368e-15	8.553055060501388
ENSG00000101439	4.953830374185368e-15	8.910401872268555
ENSG00000155761	5.090646968094379e-15	6.539061846693136
ENSG00000220472	5.090646968094379e-15	7.184009599832434
ENSG00000088833	5.215382363035102e-15	8.827902099996969
ENSG00000155974	5.231184462042055e-15	8.597053719395133
ENSG00000186275	5.231184462042055e-15	8.196928195184425
ENSG00000245954	5.231184462042055e-15	7.594779619926099
ENSG00000116771	5.247033724773347e-15	7.517332202561612
ENSG00000099994	5.247033724773347e-15	6.9331847322704725
ENSG00000158555	5.247033724773347e-15	8.45102342488619
ENSG00000250493	5.247033724773347e-15	5.818700738019071
ENSG00000137478	5.262930289797431e-15	8.899784235633259
ENSG00000157978	5.693307683153963e-15	8.872436512952435
ENSG00000170464	5.850217326050968e-15	8.48873433679528
ENSG00000214097	6.011385095586868e-15	5.087163603366921
ENSG00000171189	6.029560383277768e-15	5.7004051859061535
ENSG00000212802	6.176924691707273e-15	7.922838943329655
ENSG00000166401	6.195592885346542e-15	7.987466405027736
ENSG00000198918	6.21431665196463e-15	8.920027150613016
ENSG00000179029	6.233096154398238e-15	8.594787696158768
ENSG00000101057	6.366127051408265e-15	8.719582717397117
ENSG00000102882	6.38535835906976e-15	8.764652884414305
ENSG00000136928	6.3853583590698505e-15	4.110432784212891
ENSG00000166046	6.56103535842399e-15	8.66720558585678
ENSG00000116977	6.56103535842399e-15	8.779319104045552
ENSG00000134056	6.721183892270161e-15	8.657325860105288
ENSG00000132846	6.7414712464209066e-15	8.615768522022332
ENSG00000148730	7.334661867964637e-15	8.883589903649453
ENSG00000170915	7.356771880190665e-15	6.986556324768277
ENSG00000108061	7.558739105023958e-15	8.755027606069843
ENSG00000188001	7.558739105023958e-15	6.69826411770202
ENSG00000132704	7.742843845548737e-15	8.887638486645404
ENSG00000116957	7.76616525277616e-15	8.637082945125531
ENSG00000094975	7.76616525277616e-15	8.891687069641355
ENSG00000167526	8.00321787425593e-15	8.948367231584678
ENSG00000078725	8.173380683473531e-15	4.3101102574758245
ENSG00000143674	8.197978754795399e-15	8.53578922039414
ENSG00000008283	8.197978754795399e-15	8.8795413206535
ENSG00000068308	8.197978754795399e-15	8.853721710325235
ENSG00000120709	8.448004708155672e-15	8.8714441546616
ENSG00000222222	8.448004708155672e-15	4.117595586960053
ENSG00000142676	8.679440084920454e-15	8.936221482596823
ENSG00000145626	8.705537430773952e-15	3.6640222371879183
ENSG00000172456	8.917117259185797e-15	7.934656649658152
ENSG00000230067	8.943918282615346e-15	4.772378952107338
ENSG00000089177	9.161201836599705e-15	8.405163056400253
ENSG00000182185	9.161201836599705e-15	7.458237608763784
ENSG00000107518	9.161201836599705e-15	4.988905371009249
ENSG00000145700	9.440128602622507e-15	7.590541417179002
ENSG00000109475	9.440128602622507e-15	8.944318648588725
ENSG00000206559	9.468477055610944e-15	6.55097079185833
ENSG00000213261	9.468477055610944e-15	6.830827816431749
ENSG00000260219	9.669277328557571e-15	6.62227403919784
ENSG00000156976	9.756613018608296e-15	8.944318648588725
ENSG00000156140	9.933621494109783e-15	4.193731326037806
ENSG00000187091	9.993324203805798e-15	8.583915612116442
ENSG00000162373	9.993324203805798e-15	6.461542277068561
ENSG00000143514	1.0023307933819206e-14	8.770686183991927
ENSG00000248458	1.0235689106066707e-14	4.753158555755152
ENSG00000151117	1.0266388828673818e-14	7.806225792496093
ENSG00000269165	1.0297179225069276e-14	5.8539846831423485
ENSG00000213930	1.0578416846519005e-14	8.742881857081988
ENSG00000271734	1.0578416846519155e-14	4.0999365819401685
ENSG00000136830	1.086721569417034e-14	7.809902809844186
ENSG00000236914	1.086721569417034e-14	5.446799766940904
ENSG00000273388	1.0899779833825316e-14	3.9360870788035585
ENSG00000082293	1.1130435014626254e-14	4.88853923355426
ENSG00000143761	1.1163775732116326e-14	8.936221482596823
ENSG00000063660	1.1163775732116326e-14	7.388870055022241
ENSG00000115875	1.1468302121954102e-14	8.93217289960087
ENSG00000261786	1.174585009012963e-14	8.758540435004074
ENSG00000255516	1.178100535543806e-14	3.2828825086387217
ENSG00000230790	1.1781005355438227e-14	4.81343262791647
ENSG00000221949	1.1816264229885099e-14	6.845216833051172
ENSG00000072422	1.2102101390455669e-14	7.283778752280236
ENSG00000231327	1.2468987847930757e-14	6.047945288066634
ENSG00000188825	1.2468987847930757e-14	7.049106930514859
ENSG00000229727	1.2506273372224678e-14	5.3498237491555365
ENSG00000198860	1.2506273372224857e-14	8.806666826726374
ENSG00000100206	1.3157186556210037e-14	6.2970647190049585
ENSG00000226200	1.319649760130225e-14	8.20947825781645
ENSG00000166321	1.3555541615190458e-14	7.8997419604668675
ENSG00000267868	1.3555541615190458e-14	3.3886256098813283
ENSG00000081760	1.3882755872808715e-14	8.672984438027372
ENSG00000148187	1.392420061617268e-14	8.7939853236768
ENSG00000167992	1.392420061617268e-14	7.229158916682228
ENSG00000164332	1.4388211140709996e-14	8.749450910721334
ENSG00000272663	1.5090432890859408e-14	5.226143889298767
ENSG00000233220	1.5135425203899537e-14	5.09905514097145
ENSG00000234361	1.5135425203899537e-14	2.2566038199943574
ENSG00000137720	1.606352135268496e-14	8.768165713348534
ENSG00000162409	1.640141458983013e-14	3.371444923847613
ENSG00000170445	1.6548359273709678e-14	8.8795413206535
ENSG00000144847	1.6896289797487104e-14	8.52058724670117
ENSG00000119737	1.6946578531674823e-14	7.263304709072143
ENSG00000140988	1.6997014624698532e-14	8.944318648588725
ENSG00000116147	1.7047598501355967e-14	5.422644579068179
ENSG00000120256	1.7354229158451273e-14	8.304451821735245
ENSG00000155495	1.7405859516453224e-14	8.581315991640441
ENSG00000202078	1.7457641100097387e-14	4.651116041832248
ENSG00000198342	1.7877390442870894e-14	7.45308476964808
ENSG00000260352	1.79305528150433e-14	5.073407898419101
ENSG00000173171	1.7983870826350065e-14	8.513025834770989
ENSG00000140548	1.8416071983187922e-14	8.700332160708196
ENSG00000118181	1.8416071983187922e-14	8.940270065592774
ENSG00000181191	1.8416071983188184e-14	8.632042003838745
ENSG00000173166	1.847081107104115e-14	7.774641652173956
ENSG00000169255	1.8914529121657874e-14	6.5449129776101955
ENSG00000074054	1.8914529121657874e-14	8.827902099996969
ENSG00000259959	1.8914529121657874e-14	8.270004845933636
ENSG00000163519	1.8970726531816996e-14	8.070572333940108
ENSG00000090776	1.8970726531816996e-14	7.307824799850886
ENSG00000255547	1.942626326110204e-14	3.79816009111426
ENSG00000148334	2.0010851813798638e-14	8.837527378341429
ENSG00000244038	2.0010851813798638e-14	8.93217289960087
ENSG00000257543	2.061275128694158e-14	5.930826061155219
ENSG00000237316	2.0612751286941872e-14	2.4452250196842624
ENSG00000250889	2.1107072959553553e-14	5.447532224817258
ENSG00000196668	2.1107072959553853e-14	7.388376816910356
ENSG00000187735	2.1169677939903312e-14	8.87549273765755
ENSG00000165891	2.1677142759025664e-14	8.329284628352957
ENSG00000136810	2.1741411937003893e-14	8.903832818629208
ENSG00000137824	2.2328340390118552e-14	8.853721710325235
ENSG00000184863	2.2394509742052605e-14	8.920027150613016
ENSG00000139641	2.239450974205292e-14	8.899784235633259
ENSG00000225697	2.3549379075688663e-14	8.787416270037454
ENSG00000260660	2.3619108997524745e-14	6.355255609561634
ENSG00000242615	2.418431425380669e-14	5.420120161278589
ENSG00000124198	2.4255894472940105e-14	8.911929984621112
ENSG00000057468	2.425589447294045e-14	6.435039510476739
ENSG00000164967	2.4327683238186986e-14	8.69050472554165
ENSG00000254754	2.4983265866281274e-14	2.6829773013981097
ENSG00000160055	2.56562319181934e-14	8.205763272060134
ENSG00000260359	2.580818600535174e-14	8.829430212349527
ENSG00000226084	2.63470345876382e-14	7.786048039340588
ENSG00000198453	2.634703458763839e-14	7.77902238147213
ENSG00000198795	2.6976430840288812e-14	5.100896380015489
ENSG00000169071	2.705613867464271e-14	8.49520581478243
ENSG00000101940	2.70561386746429e-14	8.789936740680849
ENSG00000166483	2.70561386746429e-14	8.46390708475785
ENSG00000268218	2.7136078325191618e-14	7.619579678547498
ENSG00000181418	2.7136078325191618e-14	7.488468934307787
ENSG00000251666	2.7136078325191618e-14	5.6139122509318895
ENSG00000242715	2.7866076937782813e-14	6.262991492348722
ENSG00000072849	2.7866076937783208e-14	8.8795413206535
ENSG00000109927	2.7948371529998216e-14	8.627457666781071
ENSG00000123836	2.8531170090421045e-14	8.817284463361672
ENSG00000114270	2.861539764872025e-14	8.336055838814387
ENSG00000147485	2.938454326458701e-14	7.257031284264212
ENSG00000117625	2.9471249921599155e-14	8.834471153636315
ENSG00000198157	2.955820840057744e-14	8.325104604939453
ENSG00000270673	3.017402944425271e-14	6.943696025657133
ENSG00000177337	3.1075736190203354e-14	5.267302284006343
ENSG00000081721	3.1075736190203354e-14	8.730200354032414
ENSG00000254211	3.1075736190203795e-14	8.077859735531726
ENSG00000175602	3.2098261993370496e-14	8.841575961337382
ENSG00000055070	3.266988756466948e-14	8.750979023073892
ENSG00000166224	3.36449413272934e-14	8.668935855031423
ENSG00000074695	3.374400783972474e-14	8.936221482596823
ENSG00000223269	3.374400783972522e-14	2.5115382781078774
ENSG00000162616	3.3843361438165865e-14	8.554301866199255
ENSG00000171119	3.4648623983468105e-14	5.8334572352973275
ENSG00000107104	3.475059844926543e-14	8.920027150613016
ENSG00000196998	3.475059844926568e-14	8.795513436029358
ENSG00000249948	3.557709851796543e-14	8.613300341963884
ENSG00000101974	3.568176181384914e-14	8.785888157684896
ENSG00000172901	3.6637471819375064e-14	6.382183761934481
ENSG00000225156	3.6637471819375064e-14	3.7769002799631313
ENSG00000171631	3.7839825877443484e-14	7.950789032833866
ENSG00000236830	3.851193717702991e-14	4.344843362257554
ENSG00000242732	3.862509226596235e-14	7.914928488532487
ENSG00000268798	3.873857454568016e-14	6.206650896848177
ENSG00000229414	3.873857454568044e-14	2.915681684346648
ENSG00000183128	3.977479301289709e-14	4.511801102170123
ENSG00000145194	4.071874513188482e-14	8.44816935700316
ENSG00000104331	4.0838278477358906e-14	8.867395571665647
ENSG00000185686	4.180705944628284e-14	7.484609473849528
ENSG00000269979	4.317615417934897e-14	7.134366625789847
ENSG00000268061	4.3302783427935596e-14	7.540482599459973
ENSG00000131187	4.419947949760734e-14	8.041879092797279
ENSG00000235052	4.419947949760734e-14	5.242460449023814
ENSG00000117362	4.432906167629231e-14	8.883589903649453
ENSG00000198648	4.432906167629231e-14	8.019067964130796
ENSG00000185008	4.432906167629231e-14	3.285004782349399
ENSG00000197180	4.445901769947467e-14	6.84144511889868
ENSG00000124357	4.5379266962768395e-14	8.855249822677791
ENSG00000197958	4.5379266962768716e-14	8.936221482596823
ENSG00000139537	4.6726507472385306e-14	7.600055131862914
ENSG00000167797	4.68633769367718e-14	8.873964625304993
ENSG00000139722	4.68633769367718e-14	8.93217289960087
ENSG00000150477	4.68633769367718e-14	8.112900310560281
ENSG00000172053	4.68633769367718e-14	8.902304706276652
ENSG00000082512	4.783257221894304e-14	8.613581648618576
ENSG00000270006	4.939558358762795e-14	5.956387729910837
ENSG00000242265	4.939558358762795e-14	6.097826901315013
ENSG00000135116	4.939558358762795e-14	5.919217641991763
ENSG00000247982	4.939558358762866e-14	8.14302295129153
ENSG00000272009	4.954014292563158e-14	7.146208094761807
ENSG00000213881	5.0860052185970646e-14	5.598408231490748
ENSG00000147121	5.221455168416885e-14	8.333201770931355
ENSG00000149806	5.236722531219427e-14	8.915978567617064
ENSG00000163346	5.2520338195143465e-14	8.906353289272603
ENSG00000137747	5.344830966910852e-14	5.641202352392613
ENSG00000224165	5.376120426482e-14	6.965962937125202
ENSG00000205022	5.3761204264820385e-14	6.837474148094574
ENSG00000051108	5.503090752731686e-14	8.948367231584678
ENSG00000095002	5.66595937227109e-14	8.610727580735544
ENSG00000164142	5.66595937227109e-14	7.783500709449534
ENSG00000255224	5.682504766356406e-14	6.484642720945248
ENSG00000272143	5.799661139497994e-14	5.159680999076423
ENSG00000078674	5.816590619736299e-14	8.863346988669695
ENSG00000178209	5.816590619736299e-14	8.936221482596823
ENSG00000267193	5.833568722886055e-14	3.676444415012233
ENSG00000248300	5.833568722886055e-14	2.412653227230283
ENSG00000117519	5.953788467042474e-14	8.025961963825297
ENSG00000134490	6.129770305248209e-14	8.21261363235417
ENSG00000260093	6.129770305248209e-14	3.545910913099352
ENSG00000134504	6.165575933623575e-14	8.574623931011619
ENSG00000113048	6.31086779928086e-14	8.867395571665647
ENSG00000253051	6.31086779928086e-14	5.273371873316503
ENSG00000259362	6.478350119867617e-14	4.284012097609484
ENSG00000156738	6.478350119867686e-14	7.8200185571831184
ENSG00000184381	6.478350119867686e-14	8.779319104045552
ENSG00000273230	6.650203793450871e-14	7.554345746383163
ENSG00000147475	6.650203793450919e-14	8.753499493717285
ENSG00000176236	6.66957332582871e-14	6.120056310308659
ENSG00000228649	6.669573325828851e-14	7.7403445426094875
ENSG00000134153	6.669573325828851e-14	8.911929984621112
ENSG00000120705	6.846415674377265e-14	8.903832818629208
ENSG00000257221	6.846415674377313e-14	7.878461402129024
ENSG00000110092	6.987141816463284e-14	8.817284463361672
ENSG00000104131	7.027869379344583e-14	8.883589903649453
ENSG00000070886	7.027869379344583e-14	5.762956860548754
ENSG00000107959	7.027869379344684e-14	8.868387929956484
ENSG00000142765	7.027869379344684e-14	8.891687069641355
ENSG00000124098	7.027869379344684e-14	8.677568775085046
ENSG00000148156	7.048320657915064e-14	4.197796877640939
ENSG00000118816	7.214052598401441e-14	8.940270065592774
ENSG00000136044	7.235036800628111e-14	8.772750050406207
ENSG00000178162	7.235036800628111e-14	6.232034472143815
ENSG00000173442	7.256081052708489e-14	8.93217289960087
ENSG00000165006	7.44820959126955e-14	8.798033906672751
ENSG00000101052	7.44820959126955e-14	8.514351790301463
ENSG00000227373	7.623186472941161e-14	5.469056053935101
ENSG00000135776	7.645340964876897e-14	8.71247790969605
ENSG00000233922	7.667558797187458e-14	6.667644810312008
ENSG00000151151	7.824872168460441e-14	8.476843035214456
ENSG00000185662	7.824872168460441e-14	5.415565187320303
ENSG00000100626	7.870399138636977e-14	4.702618875690744
ENSG00000181026	8.055127431719393e-14	8.89420754028475
ENSG00000241852	8.055127431719508e-14	7.631869739192212
ENSG00000260177	8.244119625671594e-14	3.02248173381424
ENSG00000148700	8.511124052628403e-14	8.899784235633259
ENSG00000171159	8.710634552094758e-14	8.788944382390012
ENSG00000166598	8.96650217319332e-14	8.944318648588725
ENSG00000272264	9.229759903553876e-14	6.705079549104315
ENSG00000166104	9.229759903553941e-14	5.608329121558961
ENSG00000230897	9.25650015573771e-14	7.693754696667816
ENSG00000197256	9.445827685741744e-14	8.502460488720638
ENSG00000134982	9.500617436893009e-14	8.7752705210496
ENSG00000183291	9.979129826131552e-14	8.924075733608968
ENSG00000231459	9.979129826131552e-14	2.902829208873475
ENSG00000177888	1.000800430949344e-13	8.681081604019276
ENSG00000146677	1.000800430949351e-13	7.892905922349554
ENSG00000114013	1.0036960972913611e-13	8.6629025554538
ENSG00000166913	1.0241978047459112e-13	8.907881401625161
ENSG00000272677	1.0271600479968914e-13	6.12253412371379
ENSG00000251187	1.0301307184252317e-13	4.393073471420986
ENSG00000176393	1.0542023012486401e-13	8.738297520024316
ENSG00000257591	1.0542023012486476e-13	4.149310722623539
ENSG00000146276	1.0572498843406652e-13	5.693951449571772
ENSG00000224545	1.0572498843406652e-13	2.8733562356986204
ENSG00000205293	1.081944557708845e-13	5.818453552441343
ENSG00000270504	1.081944557708845e-13	4.570786767516442
ENSG00000188015	1.081944557708845e-13	3.0348593879420305
ENSG00000237301	1.0850710097075241e-13	5.206888556726467
ENSG00000196081	1.116828381912807e-13	6.581427752751026
ENSG00000171428	1.142890982150142e-13	7.859947305386494
ENSG00000104381	1.142890982150142e-13	7.800277531499726
ENSG00000237595	1.142890982150142e-13	6.369773241788837
ENSG00000196754	1.1461905806328671e-13	3.9656035559681175
ENSG00000117697	1.1461905806328671e-13	8.696283577712245
ENSG00000203801	1.1729268754253536e-13	6.17628302136016
ENSG00000154479	1.1763117466067401e-13	6.269169199949171
ENSG00000135093	1.1763117466067401e-13	8.387440612063887
ENSG00000213293	1.1763117466067444e-13	3.808832237627304
ENSG00000105649	1.1763117466067444e-13	7.617391354206328
ENSG00000273237	1.2037388426087348e-13	8.141978302415747
ENSG00000132824	1.2037388426087348e-13	8.8795413206535
ENSG00000260063	1.2389085462427953e-13	6.235728483572746
ENSG00000164754	1.2389085462427953e-13	8.85120123968184
ENSG00000196924	1.2389085462427953e-13	8.878013208300944
ENSG00000233080	1.2424806122118485e-13	5.059815646535725
ENSG00000068784	1.2424806122118662e-13	8.668935855031423
ENSG00000135074	1.275088427378185e-13	8.903832818629208
ENSG00000234648	1.275088427378185e-13	7.573060549010361
ENSG00000255353	1.275088427378185e-13	5.589551391884755
ENSG00000105364	1.275088427378185e-13	8.703388385413312
ENSG00000043039	1.282448119126303e-13	6.770145525704909
ENSG00000143498	1.304778785543241e-13	8.277645407696424
ENSG00000258422	1.304778785543241e-13	4.505838343418885
ENSG00000205791	1.3085375609553052e-13	6.433576111083399
ENSG00000152760	1.3428493348992028e-13	5.217076282775832
ENSG00000241644	1.3428493348992028e-13	6.356418125343229
ENSG00000169189	1.3428493348992028e-13	8.695291219421408
ENSG00000250659	1.4141487559931685e-13	7.151398158222836
ENSG00000155254	1.4182171898947212e-13	8.268523469585743
ENSG00000228487	1.4182171898947212e-13	7.065376526444812
ENSG00000238961	1.455354941278071e-13	4.444211783273808
ENSG00000152670	1.4977414012356582e-13	4.742263596251388
ENSG00000167978	1.4977414012356903e-13	8.944318648588725
ENSG00000170890	1.5325226486168342e-13	3.846764034398006
ENSG00000150867	1.5413413386119382e-13	8.822861158710182
ENSG00000143258	1.5413413386119382e-13	8.806131072664654
ENSG00000268592	1.5771178889281406e-13	4.398983160604185
ENSG00000040199	1.5771178889281406e-13	8.807659185017213
ENSG00000049769	1.622988697678794e-13	7.993348387430807
ENSG00000083067	1.622988697678794e-13	6.741131456727903
ENSG00000262468	1.6606277998934796e-13	8.005037532189547
ENSG00000179195	1.6606277998934796e-13	8.899784235633259
ENSG00000267373	1.6653926311894559e-13	4.169020541398029
ENSG00000166682	1.6653926311894559e-13	7.139773243975847
ENSG00000245556	1.703998412133826e-13	8.335142630356156
ENSG00000184905	1.7039984121338501e-13	5.025265992620285
ENSG00000120327	1.7088855904575336e-13	7.757206069072566
ENSG00000040341	1.7088855904575457e-13	8.708429326700099
ENSG00000053918	1.7088855904575457e-13	8.519594888410335
ENSG00000180660	1.7137865519633972e-13	6.802612040150844
ENSG00000089157	1.8044048289816614e-13	8.948367231584678
ENSG00000242712	1.809575047078787e-13	5.221596586922434
ENSG00000006788	1.809575047078787e-13	3.4434088700797654
ENSG00000104687	1.8461767172973357e-13	8.750979023073892
ENSG00000109466	1.8514646070890406e-13	8.5641293013658
ENSG00000168032	1.856767389607004e-13	5.236030940448863
ENSG00000183955	1.8997307562894129e-13	8.70690121434754
ENSG00000136731	1.8997307562894129e-13	8.911929984621112
ENSG00000069011	1.9106234358605437e-13	5.571801321058053
ENSG00000234215	1.9436712904259934e-13	2.0366506121372048
ENSG00000184634	1.9492336461663035e-13	8.839055490693989
ENSG00000115539	1.9548116537224382e-13	8.563672697136685
ENSG00000231969	1.954811653722466e-13	4.050759896635263
ENSG00000002834	1.9942996067441622e-13	8.883589903649453
ENSG00000008086	2.0000043963503556e-13	8.00508982277449
ENSG00000065809	2.0000043963503556e-13	8.8795413206535
ENSG00000263874	2.0172152154730553e-13	7.213754451998806
ENSG00000137634	2.0520748946718658e-13	8.76510948864342
ENSG00000169021	2.0579421485909026e-13	8.841575961337382
ENSG00000229278	2.0638258967835112e-13	3.767964301864492
ENSG00000141524	2.0638258967835112e-13	8.773742408697043
ENSG00000119900	2.1114951684025738e-13	8.802082489668702
ENSG00000272727	2.117529429774165e-13	3.9752184125123167
ENSG00000106993	2.117529429774165e-13	8.681617358080999
ENSG00000213402	2.123580646532915e-13	8.669928213322256
ENSG00000104695	2.1664178620101074e-13	8.743874215372825
ENSG00000069849	2.1664178620101228e-13	8.804602960312097
ENSG00000198785	2.1726064174047281e-13	6.7383210913643685
ENSG00000033867	2.172606417404759e-13	8.00910043736222
ENSG00000185483	2.2227446280273566e-13	5.71614745633692
ENSG00000243452	2.229091351455121e-13	8.692770748778015
ENSG00000228903	2.235455892367891e-13	8.534796862103304
ENSG00000156535	2.2354558923679229e-13	6.9338302854005205
ENSG00000185834	2.241838299901213e-13	7.340386085660433
ENSG00000143862	2.287019573408654e-13	8.705908856056706
ENSG00000163875	2.2935466988169707e-13	8.764117130352583
ENSG00000247735	2.2935466988169707e-13	5.584345715868144
ENSG00000095110	2.3464272949625473e-13	8.18347357527865
ENSG00000122882	2.353121083012414e-13	8.759076189065794
ENSG00000221968	2.353121083012414e-13	8.678561133375881
ENSG00000169330	2.353121083012448e-13	8.507246982600396
ENSG00000151640	2.407351619022615e-13	5.463414363318598
ENSG00000261435	2.4142162482006744e-13	5.021514954933721
ENSG00000116918	2.4211001220976515e-13	8.704380743704148
ENSG00000239552	2.4768703127462203e-13	3.203351903012976
ENSG00000185615	2.4768703127462643e-13	5.4988013451537086
ENSG00000162139	2.4839297911617726e-13	8.818276821652509
ENSG00000255122	2.5483618134501593e-13	4.468630116702291
ENSG00000169740	2.6070123218054683e-13	8.51562545524699
ENSG00000069493	2.6070123218054683e-13	8.476386430985343
ENSG00000206561	2.6144363123026456e-13	8.246249102019648
ENSG00000255112	2.6144363123026734e-13	8.707436968409263
ENSG00000099800	2.6218810867788827e-13	8.75276158283348
ENSG00000214226	2.629346702385852e-13	7.793976913275764
ENSG00000089280	2.6821943965139405e-13	8.93217289960087
ENSG00000166295	2.689828817214487e-13	8.878013208300944
ENSG00000108774	2.767357700757121e-13	8.55450402302134
ENSG00000163625	2.8309588851481604e-13	8.427522128379232
ENSG00000105997	2.83095888514818e-13	5.371540266914028
ENSG00000126249	2.83095888514818e-13	8.124001410672356
ENSG00000105676	2.895996532954366e-13	8.760068547356632
ENSG00000099821	2.912484110016623e-13	8.843104073689938
ENSG00000105146	2.912484110016623e-13	6.806599384033181
ENSG00000124116	2.9124841100166434e-13	3.7889623549861713
ENSG00000116857	2.9878274049248084e-13	8.810179655660605
ENSG00000067248	2.996316241755992e-13	8.791464853033405
ENSG00000235501	3.056405590634083e-13	5.822125311383742
ENSG00000196372	3.056405590634083e-13	7.341502785466202
ENSG00000205730	3.0650859259095615e-13	6.523263580381969
ENSG00000184925	3.0650859259095615e-13	7.640051943765371
ENSG00000198625	3.0737904948330353e-13	8.911929984621112
ENSG00000070614	3.13540662343872e-13	8.861818876317137
ENSG00000101134	3.13540662343872e-13	4.11775225433335
ENSG00000185668	3.144307468655501e-13	3.3654915767846316
ENSG00000174989	3.144307468655501e-13	8.78489579939406
ENSG00000170502	3.144307468655501e-13	8.742143946198183
ENSG00000272841	3.153233152003646e-13	6.405281427159525
ENSG00000181104	3.2438711493511233e-13	8.261954415946398
ENSG00000259495	3.308836679059049e-13	6.512759480993519
ENSG00000264349	3.308836679059049e-13	4.70888380061885
ENSG00000261438	3.3182212681837544e-13	3.432818337427293
ENSG00000219626	3.3182212681837544e-13	7.68856832695512
ENSG00000102921	3.4038685531729406e-13	8.82385351700102
ENSG00000125089	3.413518021495601e-13	8.710949797343494
ENSG00000224738	3.491687952441312e-13	4.858315346739362
ENSG00000168081	3.5817335423843114e-13	8.750979023073892
ENSG00000270681	3.591878420523274e-13	7.185737861611324
ENSG00000168405	3.591878420523274e-13	8.903832818629208
ENSG00000272864	3.6020515420418945e-13	3.5753753285987804
ENSG00000163961	3.694893396971499e-13	8.783367687041503
ENSG00000271334	3.7900863850293795e-13	2.800469116712144
ENSG00000242294	3.8008110404862335e-13	8.652741523047615
ENSG00000068383	3.887688950633001e-13	8.282554908565661
ENSG00000008869	3.9877609627696e-13	8.867395571665647
ENSG00000173406	3.9990351598906817e-13	6.124020900962598
ENSG00000156650	4.0903637490046153e-13	8.829430212349527
ENSG00000111452	4.0903637490046153e-13	7.04090584500822
ENSG00000073584	4.101922993429375e-13	8.72363130039307
ENSG00000227372	4.1955601302834415e-13	8.677033021023325
ENSG00000238061	4.2074114958398787e-13	6.037663426094922
ENSG00000250584	4.219295763393395e-13	3.781004510937677
ENSG00000153064	4.303414456545714e-13	8.804602960312097
ENSG00000271086	4.327749639728053e-13	4.61709882403501
ENSG00000235297	4.552941445472122e-13	6.070451627067298
ENSG00000115977	4.669816783233192e-13	8.24301757974011
ENSG00000160282	4.669816783233275e-13	5.8337797413311705
ENSG00000204682	4.682983547989297e-13	3.7298374609041782
ENSG00000225135	4.78963947156966e-13	6.737271160249793
ENSG00000107242	4.803138190583822e-13	8.895735652637308
ENSG00000130560	4.926321344019708e-13	8.764652884414305
ENSG00000213621	4.940198543032004e-13	5.236206128416208
ENSG00000172292	5.066834651290702e-13	7.974290212928862
ENSG00000165661	5.182074663625995e-13	8.895735652637308
ENSG00000119711	5.182074663626049e-13	8.756555718422403
ENSG00000075568	5.182074663626049e-13	8.895735652637308
ENSG00000188868	5.196659558761384e-13	7.113901677231003
ENSG00000217716	5.196659558761384e-13	6.102459166622395
ENSG00000162631	5.211284792712328e-13	6.614174083697635
ENSG00000176896	5.329752067411722e-13	8.351793566569077
ENSG00000232324	5.450864895119128e-13	3.5506538806188597
ENSG00000231419	5.466192888266827e-13	3.43347786108172
ENSG00000230646	5.466192888266867e-13	3.225518546055209
ENSG00000264469	5.91300033351089e-13	6.487943609854751
ENSG00000154359	5.91300033351089e-13	8.745402327725383
ENSG00000102081	5.946254341027763e-13	8.81323588036572
ENSG00000162704	6.081117933265734e-13	8.891687069641355
ENSG00000116903	6.098185803946993e-13	8.730200354032414
ENSG00000118307	6.236434071349192e-13	5.583504988901994
ENSG00000215386	6.236434071349192e-13	6.972223040531927
ENSG00000119421	6.236434071349236e-13	8.730200354032414
ENSG00000129474	6.236434071349236e-13	6.576482563337048
ENSG00000047346	6.236434071349236e-13	8.93217289960087
ENSG00000103111	6.37776085269232e-13	8.811707768013164
ENSG00000126768	6.413581417647179e-13	8.746394686016219
ENSG00000235663	6.5588511085637e-13	5.045407611295359
ENSG00000203832	6.577235630454607e-13	8.14747584793165
ENSG00000060138	6.577235630454607e-13	8.604412974503228
ENSG00000175643	6.577235630454607e-13	7.553629474335104
ENSG00000226360	6.744991319698687e-13	7.402911712536015
ENSG00000197557	6.744991319698687e-13	8.25236155142988
ENSG00000174780	7.093212995495441e-13	8.903832818629208
ENSG00000113734	7.459082836014854e-13	8.236492383257636
ENSG00000182319	7.45908283601488e-13	7.063329684964222
ENSG00000143412	7.479943823260328e-13	8.210268459285201
ENSG00000175061	7.670290752013046e-13	8.907881401625161
ENSG00000259562	7.691731946578613e-13	7.508756909916807
ENSG00000237765	7.887371639269098e-13	7.8823063773654765
ENSG00000179178	8.065372408739396e-13	7.090042483010216
ENSG00000103855	8.087898156569017e-13	8.34544099192854
ENSG00000111224	8.087898156569017e-13	8.208485899525614
ENSG00000133135	8.270343218757425e-13	3.8982871026647286
ENSG00000258072	8.270343218757425e-13	6.318634008956301
ENSG00000205771	8.504093572570685e-13	6.597609987163213
ENSG00000136319	8.504093572570685e-13	8.550991194087109
ENSG00000068438	8.527822540973288e-13	8.83195068299292
ENSG00000125648	8.527822540973349e-13	8.849673127329284
ENSG00000162840	8.527822540973349e-13	4.652737264833312
ENSG00000141401	8.720010682928261e-13	8.292513784149756
ENSG00000087274	8.941311177969318e-13	8.93217289960087
ENSG00000159403	8.966238119089949e-13	8.680624999790162
ENSG00000079841	8.966238119089949e-13	7.324287785006481
ENSG00000248564	9.219292647392955e-13	3.0867972436381237
ENSG00000272667	9.219292647392955e-13	6.6399639532943
ENSG00000250692	9.244980696774917e-13	3.935192864145364
ENSG00000117020	9.426776392482265e-13	8.09690813539856
ENSG00000241743	9.505759683785035e-13	1.8236628023686665
ENSG00000167393	9.692590937820291e-13	8.604158527096198
ENSG00000203435	9.692590937820291e-13	3.814900866745532
ENSG00000108828	9.719573911991676e-13	8.810715409722327
ENSG00000177932	9.938110807145243e-13	5.939140642010375
ENSG00000271420	9.938110807145243e-13	2.5318530796079823
ENSG00000205143	9.96576505460006e-13	5.157270284624599
ENSG00000155846	9.96576505460006e-13	8.746394686016219
ENSG00000174437	1.0189737374490821e-12	8.924075733608968
ENSG00000226828	1.0189737374490821e-12	2.8367692457281017
ENSG00000206549	1.0218079276545814e-12	6.370615367682143
ENSG00000151012	1.0476665961433182e-12	8.629240226540658
ENSG00000050393	1.0476665961433182e-12	8.833478795345478
ENSG00000071082	1.0476665961433182e-12	8.936221482596823
ENSG00000107187	1.0476665961433182e-12	4.795435431605829
ENSG00000121039	1.0505791613526462e-12	8.107271324626828
ENSG00000155366	1.0534996800618772e-12	8.409009482574119
ENSG00000101049	1.074167806377583e-12	6.410411993242787
ENSG00000068650	1.080145791106621e-12	8.708885930929215
ENSG00000272256	1.1013272192526065e-12	8.15876067904622
ENSG00000138279	1.1043862544559601e-12	8.87549273765755
ENSG00000270102	1.1043862544559601e-12	6.443828221473624
ENSG00000268584	1.1074536354748762e-12	6.424884707236431
ENSG00000136856	1.1291608696512207e-12	8.623409083785122
ENSG00000138640	1.1354393323377157e-12	8.863346988669695
ENSG00000118162	1.1641193855617122e-12	8.324648000710338
ENSG00000123595	1.1641193855617288e-12	8.78489579939406
ENSG00000238045	1.1641193855617288e-12	6.360279843247199
ENSG00000223725	1.1902093338578279e-12	5.322834006655226
ENSG00000163482	1.193510692692429e-12	8.753499493717285
ENSG00000100678	1.193510692692429e-12	7.331020453993833
ENSG00000116791	1.193510692692429e-12	8.729207995741579
ENSG00000108306	1.2202473777505828e-12	8.282431901576182
ENSG00000212664	1.2544966825909978e-12	6.308693288827962
ENSG00000197558	1.2579731018895147e-12	6.985177669556513
ENSG00000251417	1.2579731018895147e-12	6.658067424088162
ENSG00000112218	1.2932618859704336e-12	8.164539531216814
ENSG00000138709	1.322191362870392e-12	8.887638486645404
ENSG00000188227	1.322191362870392e-12	5.370752938898392
ENSG00000118898	1.322191362870392e-12	6.712929105945221
ENSG00000243517	1.322191362870406e-12	7.038799128475737
ENSG00000270093	1.3258519422214643e-12	4.971979139274526
ENSG00000126107	1.3517561840748098e-12	8.815756351009115
ENSG00000269620	1.3554971378314985e-12	3.910763210304445
ENSG00000221817	1.3630095757305338e-12	8.477580946098263
ENSG00000204852	1.3630095757305338e-12	8.726151771036463
ENSG00000179862	1.385793093656546e-12	6.584923606803083
ENSG00000149679	1.3973247013878025e-12	8.365133830669853
ENSG00000138326	1.4245995419701038e-12	8.940270065592774
ENSG00000165804	1.4245995419701038e-12	8.24757505755012
ENSG00000070610	1.4324879311253168e-12	8.895735652637308
ENSG00000167632	1.460436595066136e-12	8.725159412745626
ENSG00000170271	1.5012944146600265e-12	7.673713938510142
ENSG00000171444	1.5012944146600265e-12	8.899784235633259
ENSG00000149485	1.5390249276887357e-12	8.046863639856255
ENSG00000105063	1.5432742580227831e-12	8.890158957288799
ENSG00000232712	1.5432742580227886e-12	5.629863082762194
ENSG00000015171	1.5432742580227886e-12	8.85120123968184
ENSG00000238460	1.5432742580227886e-12	3.5422489450326253
ENSG00000147533	1.5432742580227886e-12	8.72363130039307
ENSG00000072401	1.5475351100799352e-12	8.486670470381002
ENSG00000117500	1.5776862672113249e-12	8.928124316604919
ENSG00000258449	1.5820404031006377e-12	5.266721306733446
ENSG00000253483	1.6173009519265837e-12	5.532619870709702
ENSG00000065970	1.6217624281626006e-12	8.704380743704148
ENSG00000167552	1.6262359901674485e-12	8.334527726461827
ENSG00000143590	1.6262359901674485e-12	5.837320818728643
ENSG00000109705	1.63072167005811e-12	6.431829101392945
ENSG00000144589	1.6624634455426599e-12	8.697811690064801
ENSG00000183617	1.6670472348136018e-12	8.763124772061747
ENSG00000227939	1.6716434348127143e-12	7.397777299239897
ENSG00000142408	1.7468976560103248e-12	3.8088382281876423
ENSG00000135502	1.7565352661547214e-12	5.990643188215328
ENSG00000181544	1.7956105652463545e-12	7.3082957262567225
ENSG00000149294	1.7956105652463545e-12	8.732975272082838
ENSG00000163995	1.7956105652463545e-12	5.355550235969264
ENSG00000176225	1.8005546004737264e-12	8.63535267595089
ENSG00000150054	1.8005546004737264e-12	6.711220332760883
ENSG00000179151	1.8055120025466298e-12	8.726151771036463
ENSG00000240087	1.8055120025466298e-12	6.032970479135455
ENSG00000126733	1.8456566988926513e-12	3.8687702926848226
ENSG00000251108	1.891867675335706e-12	2.5745721258450645
ENSG00000166484	1.8970718326380993e-12	8.39912975682263
ENSG00000226957	1.897071832638126e-12	2.8886261986347166
ENSG00000101843	1.9022900463041037e-12	8.731728466384972
ENSG00000167283	1.9022900463041037e-12	8.899784235633259
ENSG00000068912	1.93921426052475e-12	8.915978567617064
ENSG00000129691	1.93921426052475e-12	8.636090586834696
ENSG00000244716	1.9445462738935002e-12	7.276875774348447
ENSG00000111707	1.944546273893542e-12	8.822861158710182
ENSG00000117407	1.949892682287234e-12	8.262039120359285
ENSG00000135404	1.949892682287248e-12	8.93217289960087
ENSG00000170209	1.99318676544192e-12	7.97595954033408
ENSG00000176732	2.0430213873143807e-12	6.123581908164277
ENSG00000145912	2.0486335213065755e-12	8.777790991692996
ENSG00000108984	2.0486335213065973e-12	8.43383673461155
ENSG00000102100	2.0486335213065973e-12	8.77473476698788
ENSG00000116584	2.0486335213065973e-12	8.928124316604919
ENSG00000273314	2.0940788817310228e-12	6.740326662033093
ENSG00000144567	2.0940788817310228e-12	8.865867459313089
ENSG00000265452	2.0940788817310228e-12	5.244500184936126
ENSG00000253619	2.152279470144558e-12	4.604061722993562
ENSG00000175215	2.152279470144558e-12	8.887638486645404
ENSG00000126267	2.206016040664086e-12	8.886110374292846
ENSG00000242083	2.206016040664086e-12	5.288356074937202
ENSG00000165175	2.2060160406641012e-12	8.568309324779303
ENSG00000138286	2.2181352092401116e-12	8.671992079736537
ENSG00000273107	2.2610693070802906e-12	4.801980631361015
ENSG00000198088	2.2610693070802906e-12	8.294577650564035
ENSG00000167487	2.2672689809940788e-12	8.198535457369589
ENSG00000249453	2.2672689809940788e-12	5.60505204256364
ENSG00000135324	2.3301909326611682e-12	3.106079445251989
ENSG00000040487	2.375253186686234e-12	8.347744983573127
ENSG00000158669	2.3817601010304447e-12	8.796505794320195
ENSG00000139160	2.3882845153279966e-12	7.824503867651183
ENSG00000112029	2.3948264757359292e-12	8.40315148057092
ENSG00000182310	2.4344493063743467e-12	5.1409536405612535
ENSG00000090989	2.4411153920142988e-12	8.779319104045552
ENSG00000166965	2.4411153920142988e-12	8.671456325674816
ENSG00000185305	2.447799397341276e-12	8.329030180945926
ENSG00000205189	2.454501369596806e-12	8.795513436029358
ENSG00000172661	2.5019222433621143e-12	8.615311917793218
ENSG00000136021	2.5712302108295773e-12	8.914450455264506
ENSG00000140876	2.5712302108295773e-12	5.951466411130938
ENSG00000176428	2.5782638066625195e-12	6.943632175331298
ENSG00000249717	2.5782638066625195e-12	6.110689428519524
ENSG00000144369	2.585316290545133e-12	8.319913797415527
ENSG00000243574	2.6424221273041863e-12	5.689896361177309
ENSG00000013561	2.6424221273041863e-12	8.829430212349527
ENSG00000128928	2.6424221273041863e-12	8.8714441546616
ENSG00000146083	2.6496468574303348e-12	8.891687069641355
ENSG00000153048	2.7007657912376184e-12	8.489726695086116
ENSG00000116497	2.708147087986295e-12	8.857770293321186
ENSG00000234332	2.7679147734229947e-12	3.959291329327626
ENSG00000124143	2.7754761866190547e-12	5.0339875126086095
ENSG00000150961	2.7754761866190745e-12	8.900776593924094
ENSG00000153446	2.783057876859246e-12	3.7456458510483
ENSG00000164122	2.783057876859246e-12	5.966941451323687
ENSG00000147853	2.783057876859246e-12	8.8795413206535
ENSG00000204681	2.836701962077299e-12	7.6992326995950835
ENSG00000099814	2.9151012029506634e-12	8.731728466384972
ENSG00000186918	2.9151012029506634e-12	8.807659185017213
ENSG00000141556	2.9230571322759807e-12	8.787416270037454
ENSG00000140961	2.9230571322759807e-12	7.202642576894539
ENSG00000143553	2.9230571322759807e-12	8.684137828724392
ENSG00000061455	2.9230571322759807e-12	6.4526635504741625
ENSG00000085382	2.931034375563538e-12	8.258140403600473
ENSG00000096092	3.0037979795223356e-12	8.638075303416368
ENSG00000165359	3.0037979795223356e-12	8.82385351700102
ENSG00000257178	3.0037979795223356e-12	2.4343279296298
ENSG00000101400	3.069963364644754e-12	8.416904491743935
ENSG00000250321	3.078333974556219e-12	4.894533164328382
ENSG00000180263	3.1461103106718614e-12	8.447712752774045
ENSG00000100246	3.163281975879577e-12	8.075189398651192
ENSG00000151422	3.232893382502122e-12	8.772214296344485
ENSG00000273032	3.241699845823357e-12	7.176390342737027
ENSG00000150281	3.241699845823357e-12	5.732084368473789
ENSG00000254650	3.3130044125625663e-12	5.626848397788971
ENSG00000162836	3.3130044125625897e-12	8.66435151797375
ENSG00000130055	3.3130044125625897e-12	4.754452069836357
ENSG00000115808	3.322025025179285e-12	8.686456142545701
ENSG00000101997	3.322025025179285e-12	8.588956553403229
ENSG00000166987	3.3950631136814135e-12	8.85120123968184
ENSG00000236206	3.3950631136814135e-12	4.20575859530992
ENSG00000168826	3.404302979243012e-12	8.197463949246147
ENSG00000160753	3.404302979243012e-12	8.557560247726455
ENSG00000157404	3.4043029792430363e-12	8.743338461311104
ENSG00000122203	3.4043029792430363e-12	8.883589903649453
ENSG00000254635	3.479115892941397e-12	8.601102302391084
ENSG00000214212	3.4885802341539823e-12	8.485142358028442
ENSG00000204186	3.4980698447578642e-12	8.821333046357623
ENSG00000171033	3.4980698447578642e-12	8.217452416818873
ENSG00000233217	3.5749044010898987e-12	4.041029236682039
ENSG00000095585	3.5749044010898987e-12	8.818276821652509
ENSG00000267166	3.5749044010899366e-12	7.042908435484708
ENSG00000168807	3.5846244332894983e-12	8.281439543285346
ENSG00000074964	3.66332420099961e-12	6.1231926778591745
ENSG00000185567	3.66332420099961e-12	5.008307854607894
ENSG00000102678	3.66332420099961e-12	3.5504138512861454
ENSG00000270110	3.66332420099961e-12	5.475323166735437
ENSG00000137877	3.6732801378310725e-12	8.329820382414677
ENSG00000187243	3.673280137831099e-12	4.231261298543099
ENSG00000213315	3.7640869420878606e-12	6.453831375086304
ENSG00000107262	3.7743115813174025e-12	8.867395571665647
ENSG00000138650	3.85709599357181e-12	3.609408736632886
ENSG00000115159	3.85709599357181e-12	8.772750050406207
ENSG00000135185	3.867568535636711e-12	8.920027150613016
ENSG00000153347	3.867568535636711e-12	5.517666497920754
ENSG00000260618	3.878068983560238e-12	8.428260039263039
ENSG00000154153	3.9416617895214055e-12	5.478753668193104
ENSG00000166455	3.9630859649417555e-12	5.801937229281121
ENSG00000103544	3.9630859649417555e-12	8.789936740680849
ENSG00000176871	3.9630859649417555e-12	8.56061647243157
ENSG00000129214	3.9630859649417555e-12	4.7992343424514425
ENSG00000243224	3.9630859649417555e-12	6.435389008766715
ENSG00000188242	3.973840868494478e-12	8.429252397553876
ENSG00000144645	4.049931406792411e-12	8.915978567617064
ENSG00000253284	4.060917561356638e-12	2.246900462227603
ENSG00000255121	4.060917561356638e-12	7.244618216630021
ENSG00000164032	4.082977687639009e-12	8.903832818629208
ENSG00000166068	4.161118265153355e-12	8.601638056452805
ENSG00000227895	4.172400347360136e-12	5.268808820111502
ENSG00000236841	4.172400347360136e-12	3.586322909890812
ENSG00000197575	4.263744293106833e-12	2.5110676429795546
ENSG00000166454	4.2752993823716206e-12	8.873964625304993
ENSG00000183386	4.2752993823716206e-12	6.648075884927692
ENSG00000152578	4.275299382371651e-12	5.83666508160382
ENSG00000180479	4.286885202617768e-12	7.672004239305702
ENSG00000153162	4.286885202617799e-12	8.915978567617064
ENSG00000135823	4.380687737030762e-12	8.580859387411326
ENSG00000213222	4.380687737030762e-12	6.4106300908839
ENSG00000170522	4.380687737030762e-12	7.914638647105275
ENSG00000250567	4.4044513364271195e-12	2.103087145065293
ENSG00000122359	4.488624418916119e-12	8.887638486645404
ENSG00000130720	4.624095900582312e-12	2.6154712042036614
ENSG00000227477	4.712385669711685e-12	5.102247133423304
ENSG00000269071	4.712385669711685e-12	5.143522017458053
ENSG00000141367	4.725132786371823e-12	8.907881401625161
ENSG00000232633	4.737913738582978e-12	4.927094918457247
ENSG00000113231	4.841390047290037e-12	8.11302331754976
ENSG00000197119	4.854479507967193e-12	7.932823250251035
ENSG00000270919	4.854479507967193e-12	3.0314280167004353
ENSG00000100505	4.867603694682278e-12	5.764549340602175
ENSG00000133026	4.9738582102379e-12	8.310569825725757
ENSG00000107863	4.9738582102379e-12	8.839055490693989
ENSG00000116871	4.9738582102379e-12	8.830422570640364
ENSG00000269425	4.9872990225194875e-12	4.23935781871465
ENSG00000259424	5.096116351445906e-12	3.49584145236894
ENSG00000101298	5.34954470252123e-12	7.872022337969817
ENSG00000262703	5.34954470252123e-12	3.7246198140084505
ENSG00000236882	5.3639809911874186e-12	6.313945229461256
ENSG00000108239	5.378455504639363e-12	8.503857160655643
ENSG00000155542	5.510462692116358e-12	8.314872856128739
ENSG00000157873	5.630467732029785e-12	8.8795413206535
ENSG00000082458	5.630467732029865e-12	8.554047418792226
ENSG00000226856	5.630467732029865e-12	5.355491955380042
ENSG00000085719	5.630467732029865e-12	8.903832818629208
ENSG00000178035	5.645647501030854e-12	8.891687069641355
ENSG00000152518	5.645647501030914e-12	8.928124316604919
ENSG00000143156	5.645647501030914e-12	7.950643270239593
ENSG00000162819	5.660867423273543e-12	8.76564524270514
ENSG00000156222	5.768539946978285e-12	3.532150113002628
ENSG00000117411	5.784084864799697e-12	8.768165713348534
ENSG00000185088	5.784084864799697e-12	8.907881401625161
ENSG00000273139	5.909932774426743e-12	4.549046329849289
ENSG00000145431	5.909932774426743e-12	6.864760276478572
ENSG00000188266	5.909932774426743e-12	7.989835558496577
ENSG00000260672	5.9258514456754604e-12	4.615642856881311
ENSG00000087008	5.9258514456754604e-12	8.343696400577176
ENSG00000270041	5.9258514456754604e-12	6.4886511616737454
ENSG00000261114	5.9258514456754604e-12	8.458786993638457
ENSG00000131153	6.0710256737137396e-12	7.974158554754904
ENSG00000122406	6.1037574157727174e-12	8.940270065592774
ENSG00000259891	6.202994996710461e-12	6.957408159865519
ENSG00000145476	6.236424648274237e-12	8.694298861130575
ENSG00000198055	6.371919870324168e-12	8.903832818629208
ENSG00000067445	6.3719198703242135e-12	7.5330867104691075
ENSG00000198182	6.3719198703242135e-12	6.53778875394676
ENSG00000131759	6.3719198703242135e-12	8.687194053429506
ENSG00000185519	6.389058544155883e-12	2.74889798615258
ENSG00000090661	6.4062424431294986e-12	8.695291219421408
ENSG00000101294	6.52780590081831e-12	8.93217289960087
ENSG00000226779	6.56295205947818e-12	4.216055224113804
ENSG00000138780	6.56295205947818e-12	8.429454554375962
ENSG00000165912	6.6874317864139895e-12	8.009975343243857
ENSG00000167748	6.6874317864139895e-12	3.954319877355006
ENSG00000151292	6.7234208884479285e-12	8.855249822677791
ENSG00000072501	6.869287090923114e-12	8.852193597972677
ENSG00000144426	6.8877372593020805e-12	8.50133669001225
ENSG00000240449	6.90623604163815e-12	6.8785736571533445
ENSG00000259291	7.07493352594654e-12	7.661691196511765
ENSG00000182197	7.228276140481e-12	8.750443269012171
ENSG00000157045	7.247671747697625e-12	8.778326745754716
ENSG00000273056	7.247671747697625e-12	5.4935663315487195
ENSG00000255020	7.384877900861408e-12	3.6940722740799026
ENSG00000269934	7.404685643833044e-12	4.883101566533486
ENSG00000133056	7.404685643833044e-12	8.685665941076948
ENSG00000256248	7.404685643833044e-12	4.238680944077361
ENSG00000125755	7.4245455033421e-12	8.895735652637308
ENSG00000128641	7.4245455033421e-12	8.523408900756259
ENSG00000010404	7.444457613747845e-12	8.899784235633259
ENSG00000135549	7.605651764672159e-12	6.400439553206184
ENSG00000259236	7.626040235534883e-12	5.55052750690338
ENSG00000205683	7.770268463194839e-12	7.519692024860113
ENSG00000142327	7.791089727574665e-12	8.87549273765755
ENSG00000101868	7.791089727574665e-12	8.584907970407277
ENSG00000175106	7.811965720103133e-12	8.422683343914532
ENSG00000263164	7.980960861849721e-12	3.7517120114425677
ENSG00000271430	8.02376687789727e-12	8.384920141420494
ENSG00000143507	8.02376687789727e-12	8.688186411720343
ENSG00000131495	8.02376687789727e-12	8.628450025071906
ENSG00000172348	8.175368962117293e-12	5.309497440665471
ENSG00000199933	8.197254510444237e-12	4.1921098686457885
ENSG00000197566	8.197254510444237e-12	7.756951621665536
ENSG00000267127	8.197254510444237e-12	5.2451478311891995
ENSG00000183323	8.219197526460484e-12	8.671992079736537
ENSG00000145919	8.219197526460484e-12	8.76213241377091
ENSG00000141905	8.219197526460513e-12	8.787416270037454
ENSG00000260081	8.241198158010453e-12	5.898828090686913
ENSG00000170482	8.374420199834645e-12	8.503400556426529
ENSG00000178343	8.396828311151541e-12	3.966701141219505
ENSG00000236305	8.39682831115163e-12	6.0069289085458335
ENSG00000010810	8.419295234235389e-12	8.386166947118362
ENSG00000143036	8.419295234235389e-12	5.961293887999267
ENSG00000105722	8.419295234235389e-12	8.672984438027372
ENSG00000141665	8.601166069930659e-12	5.610676517508965
ENSG00000180182	8.624169150001111e-12	8.815756351009115
ENSG00000230188	8.647232571346476e-12	4.4224784188785335
ENSG00000189343	8.647232571346476e-12	8.915978567617064
ENSG00000233360	8.810379151965576e-12	4.494999652706559
ENSG00000205832	8.83393091906597e-12	5.655106451251533
ENSG00000198732	9.048694739027872e-12	8.891687069641355
ENSG00000184939	9.097111021567716e-12	8.508977251775038
ENSG00000220749	9.268577416748844e-12	7.065947486478924
ENSG00000094916	9.293329967940503e-12	8.815756351009115
ENSG00000271943	9.293329967940503e-12	3.6310598730155625
ENSG00000148411	9.49369842656891e-12	7.966301848161676
ENSG00000137106	9.49369842656891e-12	8.795513436029358
ENSG00000100221	9.51904050749317e-12	8.829430212349527
ENSG00000218227	9.544448934741597e-12	8.118327139671653
ENSG00000121073	9.544448934741698e-12	8.911929984621112
ENSG00000149269	9.750125329323162e-12	8.860290763964581
ENSG00000021826	1.0228921886962347e-11	7.971605670283568
ENSG00000158427	1.0256187405130505e-11	7.739404474903596
ENSG00000204131	1.0256187405130505e-11	6.233985537888165
ENSG00000053524	1.0256187405130615e-11	7.893963108296274
ENSG00000236998	1.0283524198918974e-11	5.4440746591682565
ENSG00000013619	1.0476892861950348e-11	6.964533517193885
ENSG00000213145	1.0504806469845491e-11	7.101225803689686
ENSG00000197756	1.0504806469845491e-11	8.940270065592774
ENSG00000258546	1.0532793012564376e-11	6.084545931509691
ENSG00000115758	1.0532793012564376e-11	8.940270065592774
ENSG00000164695	1.0759333507038767e-11	8.18439655837199
ENSG00000161570	1.0787984919734932e-11	8.400174405698408
ENSG00000240342	1.0787984919735008e-11	8.371219420832423
ENSG00000136848	1.0816711155144168e-11	8.652741523047615
ENSG00000270638	1.1019905976859209e-11	4.516612026055324
ENSG00000197265	1.1019905976859209e-11	8.702852631351591
ENSG00000116251	1.1049237724661527e-11	8.928124316604919
ENSG00000174917	1.1078646035094709e-11	8.822861158710182
ENSG00000141429	1.1078646035094867e-11	8.863346988669695
ENSG00000072609	1.1108131103909086e-11	8.814228238656558
ENSG00000138796	1.1286664466648444e-11	8.688186411720343
ENSG00000145087	1.1316692366411958e-11	5.598015825133324
ENSG00000198429	1.1316692366411958e-11	8.25042912543315
ENSG00000156170	1.1316692366411958e-11	8.653733881338454
ENSG00000140464	1.1346798608283808e-11	8.861818876317137
ENSG00000125743	1.1346798608283808e-11	8.8795413206535
ENSG00000225200	1.1346798608283808e-11	7.16318185322217
ENSG00000255527	1.159049298850871e-11	4.124988613831495
ENSG00000272129	1.1652214135555691e-11	6.17282126428937
ENSG00000166143	1.187078701005276e-11	6.624746009073684
ENSG00000240616	1.1902338133694459e-11	7.113939979807593
ENSG00000161243	1.2125510306197417e-11	4.395976465601807
ENSG00000265451	1.2222406977235829e-11	6.9036702306993005
ENSG00000181798	1.2222406977235829e-11	7.12584250696094
ENSG00000147364	1.2254874292727891e-11	8.626719755897264
ENSG00000245059	1.2484525604356546e-11	3.8145708313703897
ENSG00000119326	1.2484525604356546e-11	8.55503977708306
ENSG00000005108	1.251767555785384e-11	6.730894880563904
ENSG00000250519	1.251767555785384e-11	4.984190206329994
ENSG00000232648	1.2786000976295773e-11	5.05078574680637
ENSG00000198440	1.2819935707853496e-11	8.386448253773054
ENSG00000179981	1.2819935707853496e-11	8.45221793999911
ENSG00000260940	1.3094611799244849e-11	2.1557151478583814
ENSG00000144824	1.3129349496455397e-11	7.702994421356062
ENSG00000240005	1.3129349496455397e-11	7.025220080351687
ENSG00000165138	1.3164177552574675e-11	8.844096431980775
ENSG00000241213	1.3234105662866323e-11	2.263046197384575
ENSG00000268358	1.3446082665629185e-11	7.034028297979734
ENSG00000032389	1.3446082665629185e-11	8.599574190038526
ENSG00000272324	1.3446082665629185e-11	1.8135374067173653
ENSG00000166963	1.3481734379515395e-11	6.591998634616974
ENSG00000125962	1.3481734379515395e-11	8.501415839844856
ENSG00000243680	1.3517478780168958e-11	6.208912497089696
ENSG00000170906	1.380679915118228e-11	8.817284463361672
ENSG00000226029	1.380679915118228e-11	6.2747286013255925
ENSG00000198830	1.380679915118228e-11	8.915978567617064
ENSG00000134243	1.380679915118228e-11	8.807659185017213
ENSG00000172809	1.380679915118228e-11	8.936221482596823
ENSG00000104738	1.4139545632033082e-11	8.71805460504456
ENSG00000232519	1.4139545632033082e-11	4.3479820946028855
ENSG00000167995	1.4176999323187764e-11	7.5253189283435935
ENSG00000116761	1.451848961873383e-11	8.424413613089174
ENSG00000160094	1.451848961873383e-11	8.287929447092084
ENSG00000099385	1.451848961873383e-11	8.045575652734005
ENSG00000145063	1.4868041475302477e-11	3.1122866540071517
ENSG00000214389	1.4868041475302477e-11	8.24067240667114
ENSG00000213971	1.4907386249249213e-11	7.767921281360057
ENSG00000131171	1.4907386249249213e-11	8.859298405673744
ENSG00000173110	1.4907386249249213e-11	7.6546146989957755
ENSG00000107331	1.5185672466117197e-11	8.78489579939406
ENSG00000070814	1.5225841175323366e-11	8.835999265988871
ENSG00000250790	1.5225841175323472e-11	3.102552439606287
ENSG00000162814	1.5266114057116177e-11	4.442928458547271
ENSG00000124942	1.5266114057116177e-11	8.948367231584678
ENSG00000165675	1.5266114057116177e-11	8.579129118236684
ENSG00000235213	1.5592079208739182e-11	3.2693487649159945
ENSG00000216866	1.5633301627659057e-11	5.821852433644753
ENSG00000213339	1.5633301627659057e-11	8.8795413206535
ENSG00000141642	1.5633301627659057e-11	8.314566118136764
ENSG00000171097	1.5966950365745325e-11	8.481883976501246
ENSG00000145808	1.6009144234690667e-11	4.339892508072299
ENSG00000186063	1.605144741654228e-11	8.783367687041503
ENSG00000164932	1.6393841557660514e-11	8.673520192089095
ENSG00000196172	1.6393841557660514e-11	7.034821793938384
ENSG00000077420	1.6393841557660514e-11	8.719582717397117
ENSG00000149124	1.6437141117369295e-11	3.2962714188563735
ENSG00000107902	1.6831916685334918e-11	8.45374605235167
ENSG00000198917	1.6831916685334918e-11	8.734248937028365
ENSG00000234377	1.6831916685334918e-11	5.591751307497933
ENSG00000205208	1.6831916685334918e-11	8.50691338536076
ENSG00000141150	1.7190621681436356e-11	5.4809255107737505
ENSG00000085231	1.723598342173071e-11	8.8714441546616
ENSG00000105220	1.723598342173071e-11	8.907881401625161
ENSG00000104408	1.728146250508025e-11	8.928124316604919
ENSG00000231119	1.76031267527087e-11	6.403167158893936
ENSG00000197747	1.76031267527087e-11	8.78084721639811
ENSG00000100739	1.7649555342123982e-11	6.055125185962266
ENSG00000185267	1.807285127996819e-11	8.09245523875844
ENSG00000125650	1.812049408144391e-11	7.511000293960336
ENSG00000207279	1.8168260000573844e-11	5.674901488114635
ENSG00000271239	1.8168260000573844e-11	2.515384902761021
ENSG00000272795	1.8457458484334873e-11	3.4883149008912246
ENSG00000155970	1.8457458484334873e-11	5.399938722825693
ENSG00000257058	1.860374522041388e-11	5.897048292081845
ENSG00000273145	1.8949515268454638e-11	6.383982552070114
ENSG00000135486	1.8999422482258532e-11	8.93217289960087
ENSG00000111716	1.9049458540208493e-11	8.940270065592774
ENSG00000260361	1.9049458540208493e-11	7.418815970268686
ENSG00000234465	1.9403346039214812e-11	7.875803936487798
ENSG00000205659	1.9454424642014587e-11	8.692234994716294
ENSG00000260785	1.955697759330838e-11	2.5559853429021238
ENSG00000272476	1.9972515116384756e-11	7.287689679057181
ENSG00000234891	2.0025062015798985e-11	2.291433739973704
ENSG00000178715	2.0025062015798985e-11	6.682780968314431
ENSG00000232453	2.0450344507679073e-11	6.548527765701893
ENSG00000100997	2.0450344507679073e-11	8.810715409722327
ENSG00000247373	2.050412340772717e-11	7.560411459788727
ENSG00000233912	2.088447678137843e-11	8.148058337998037
ENSG00000064601	2.0939374502636284e-11	8.861818876317137
ENSG00000102886	2.0939374502636284e-11	6.675742869444093
ENSG00000145287	2.0994413668886992e-11	8.825381629353576
ENSG00000169253	2.0994413668886992e-11	4.546982469215882
ENSG00000164308	2.1049594636896368e-11	8.915978567617064
ENSG00000185100	2.1383678371925928e-11	6.837436552392502
ENSG00000238063	2.1383678371925928e-11	5.261810638910177
ENSG00000146263	2.1496190347558075e-11	8.530748279107351
ENSG00000266088	2.1496190347558075e-11	3.132080030077206
ENSG00000107679	2.1552663731742628e-11	8.207893751236082
ENSG00000102057	2.2009716764062238e-11	7.550799386851943
ENSG00000139187	2.2009716764062238e-11	6.324192008554116
ENSG00000143575	2.2009716764062238e-11	8.899784235633259
ENSG00000250156	2.2009716764062397e-11	4.051101267699596
ENSG00000073060	2.206751218398942e-11	8.750979023073892
ENSG00000107643	2.253526213695209e-11	8.761596659709188
ENSG00000103174	2.253526213695209e-11	8.481629529094215
ENSG00000111602	2.259440987545455e-11	8.787416270037456
ENSG00000263753	2.259440987545455e-11	8.781839574688947
ENSG00000077264	2.307310171188431e-11	5.059312113406958
ENSG00000154040	2.307310171188431e-11	3.600419553240903
ENSG00000155592	2.307310171188431e-11	8.107780219440889
ENSG00000243056	2.3073101711884474e-11	5.62595383195432
ENSG00000270996	2.3623516893237992e-11	3.8654919890767716
ENSG00000116406	2.3747567992337784e-11	8.895735652637308
ENSG00000183943	2.380983274115243e-11	8.416114290275184
ENSG00000154845	2.4313744703784766e-11	8.760068547356632
ENSG00000253390	2.4763231295665287e-11	6.081981811726996
ENSG00000255031	2.482810491566598e-11	7.931829441022783
ENSG00000184575	2.4893145096151326e-11	8.890158957288799
ENSG00000179632	2.4893145096151326e-11	8.80513871437382
ENSG00000078369	2.5419513162848926e-11	8.907881401625161
ENSG00000218052	2.5486071347406917e-11	7.921866461795822
ENSG00000165215	2.548607134740701e-11	5.915858086435597
ENSG00000089248	2.6024721530306004e-11	8.93217289960087
ENSG00000152217	2.6024721530306004e-11	8.86433934696053
ENSG00000213598	2.6092832381493104e-11	6.401274011562435
ENSG00000226221	2.6713744015198323e-11	7.601263634984189
ENSG00000242268	2.6713744015198323e-11	4.48181047836268
ENSG00000147437	2.6783621646164944e-11	6.225487387850878
ENSG00000005379	2.7349129108151202e-11	8.423675702205367
ENSG00000183092	2.7349129108151202e-11	5.6539439480027855
ENSG00000250565	2.7420635141948118e-11	8.477045192036542
ENSG00000272711	2.7420635141948118e-11	6.50380658696661
ENSG00000123130	2.7420635141948118e-11	8.626465308490236
ENSG00000171649	2.749232438601831e-11	7.737086161082287
ENSG00000128463	2.7492324386018503e-11	8.87549273765755
ENSG00000174915	2.8072489276420317e-11	8.71247790969605
ENSG00000173273	2.8072489276420317e-11	8.800554377316145
ENSG00000081791	2.8072489276420317e-11	8.84715265668589
ENSG00000233230	2.814584822270616e-11	7.36500419838512
ENSG00000258451	2.8664647246746256e-11	2.229253455257132
ENSG00000111540	2.873952228436414e-11	8.551983552377946
ENSG00000223802	2.873952228436475e-11	3.5443668681495115
ENSG00000225988	2.873952228436475e-11	6.770908844898963
ENSG00000139219	2.8814588976367303e-11	4.657965310515621
ENSG00000196268	2.896529924513173e-11	8.46854371240047
ENSG00000078098	2.9345462620622264e-11	6.064476654311499
ENSG00000169084	2.9498893258576713e-11	8.482165283155936
ENSG00000231943	2.9575903095190306e-11	1.8308817344221116
ENSG00000205763	2.965310993247782e-11	7.123152293323405
ENSG00000243035	2.965310993247782e-11	2.205305047591353
ENSG00000144485	3.019911539284667e-11	7.755136648078005
ENSG00000174606	3.0277916092137816e-11	8.821333046357623
ENSG00000189362	3.0277916092137816e-11	8.605686639448757
ENSG00000178607	3.0277916092137816e-11	8.936221482596823
ENSG00000227431	3.0835190832459346e-11	4.180134612363061
ENSG00000134318	3.0835190832459346e-11	8.78436004533234
ENSG00000261597	3.091561758194241e-11	8.614776163731497
ENSG00000236675	3.091561758194241e-11	7.196579960093173
ENSG00000228798	3.107708824800055e-11	4.69005248480497
ENSG00000164180	3.1731275624069647e-11	8.751971381364728
ENSG00000003393	3.1731275624069647e-11	8.665423026097193
ENSG00000176473	3.1731275624069647e-11	7.896798750359715
ENSG00000272071	3.181399191830325e-11	3.3233947764118588
ENSG00000248456	3.2398951360631665e-11	2.9348498428303196
ENSG00000170043	3.2568009614575606e-11	8.73325657873753
ENSG00000025796	3.2568009614575606e-11	8.924075733608968
ENSG00000185339	3.31665483077567e-11	8.748458552430499
ENSG00000243829	3.32529289929184e-11	6.655010819995317
ENSG00000131089	3.32529289929184e-11	8.745402327725383
ENSG00000146374	3.32529289929184e-11	4.701441590258873
ENSG00000147604	3.32529289929184e-11	8.944318648588725
ENSG00000187372	3.333953010875705e-11	6.834891394474721
ENSG00000184984	3.333953010875705e-11	5.9606455297066265
ENSG00000233048	3.34263522057083e-11	3.422306066617651
ENSG00000261270	3.342635220570877e-11	8.552519306439667
ENSG00000224578	3.40403408749363e-11	8.2348412639156
ENSG00000183150	3.4040340874936537e-11	7.068370692611453
ENSG00000174446	3.4128950798298216e-11	8.695291219421408
ENSG00000143621	3.493667789273789e-11	8.907881401625161
ENSG00000269243	3.493667789273789e-11	7.250717012200264
ENSG00000106211	3.493667789273789e-11	8.8795413206535
ENSG00000228929	3.502757332079904e-11	7.141196491041663
ENSG00000112992	3.502757332079904e-11	8.87549273765755
ENSG00000152377	3.567036132964236e-11	5.411150335462955
ENSG00000205138	3.5763126604210514e-11	8.472004250749753
ENSG00000165516	3.5763126604210895e-11	8.882061791296895
ENSG00000213553	3.585612823992775e-11	8.604158527096198
ENSG00000252612	3.585612823992775e-11	5.033262506903935
ENSG00000073605	3.585612823992775e-11	8.843104073689938
ENSG00000227533	3.6608721341958806e-11	4.918104187589384
ENSG00000164506	3.670387691822319e-11	8.533602346990383
ENSG00000164182	3.670387691822319e-11	8.598379674925605
ENSG00000228451	3.670387691822319e-11	7.601301603392411
ENSG00000168488	3.670387691822319e-11	8.891687069641355
ENSG00000177119	3.6799274813359755e-11	8.77122193805365
ENSG00000157933	3.6799274813359755e-11	8.745402327725383
ENSG00000264176	3.7668860329257044e-11	5.534943102526872
ENSG00000069712	3.7668860329257044e-11	7.064332662317727
ENSG00000179476	3.845870461902061e-11	8.27433473558428
ENSG00000248787	3.845870461902061e-11	4.146335204065758
ENSG00000256594	3.845870461902061e-11	8.244387392427456
ENSG00000238251	3.845870461902129e-11	4.84405716400705
ENSG00000042781	3.845870461902129e-11	7.616992929310807
ENSG00000242169	3.845870461902129e-11	3.8093459897929445
ENSG00000095303	3.855856893814786e-11	8.19452517695023
ENSG00000107771	3.865868730272089e-11	8.667741339918502
ENSG00000149346	3.9366682435572017e-11	7.224861440859526
ENSG00000185038	3.946885605653325e-11	6.536180265980858
ENSG00000244219	3.946885605653325e-11	5.708792740037121
ENSG00000120370	3.946885605653325e-11	8.665423026097193
ENSG00000128408	4.019138187847941e-11	5.79879919612459
ENSG00000113732	4.0191381878479984e-11	8.911929984621112
ENSG00000143368	4.029565201875856e-11	8.783367687041503
ENSG00000179604	4.040018716537402e-11	7.22235216608004
ENSG00000256166	4.0400187165374454e-11	5.0889058280467845
ENSG00000225093	4.12460879775946e-11	7.028539185891907
ENSG00000259673	4.1353038026893096e-11	8.671992079736537
ENSG00000234222	4.1353038026893684e-11	6.848851444179807
ENSG00000100439	4.1353038026893684e-11	8.70896508076182
ENSG00000150625	4.1460259744519755e-11	6.387391124016897
ENSG00000012061	4.1460259744519755e-11	8.826909741706134
ENSG00000173898	4.1460259744519755e-11	8.883589903649453
ENSG00000233871	4.221847539888451e-11	1.5608249315269445
ENSG00000179222	4.23278949059262e-11	8.903832818629208
ENSG00000100097	4.23278949059262e-11	8.911929984621112
ENSG00000145354	4.243759221678148e-11	8.780311462336389
ENSG00000225643	4.243759221678148e-11	6.959583644525425
ENSG00000135473	4.254756802147242e-11	8.887638486645404
ENSG00000103148	4.332525479590114e-11	8.685130187015227
ENSG00000183688	4.3437483593713294e-11	8.757548076713238
ENSG00000178026	4.343748359371345e-11	7.241536778344027
ENSG00000162923	4.366279623576111e-11	8.903832818629208
ENSG00000144619	4.434562564955479e-11	7.828734730712216
ENSG00000163682	4.446044306020004e-11	8.944318648588725
ENSG00000236297	4.457555167519593e-11	4.731120642341724
ENSG00000065135	4.457555167519593e-11	8.7939853236768
ENSG00000124191	4.5506991022445625e-11	5.559211775870273
ENSG00000133138	4.562475320080485e-11	7.308330248277805
ENSG00000132185	4.574281388796687e-11	8.920027150613016
ENSG00000108106	4.6698134905398986e-11	8.71454177611033
ENSG00000124209	4.6698134905398986e-11	8.753499493717285
ENSG00000117691	4.6940002481607497e-11	8.845624544333333
ENSG00000231711	4.767299161672789e-11	7.38474265636205
ENSG00000196208	4.879354336215702e-11	7.546392892048119
ENSG00000100360	4.891963041236308e-11	8.722638942102233
ENSG00000260943	4.904603659898717e-11	3.020174472222057
ENSG00000107984	4.9172762712163605e-11	8.859298405673744
ENSG00000128915	4.9172762712163605e-11	8.85120123968184
ENSG00000237840	5.006887022164495e-11	6.486015887937178
ENSG00000095203	5.006887022164495e-11	4.895764989272636
ENSG00000132406	5.006887022164495e-11	8.625929554428513
ENSG00000156467	5.0198184422349745e-11	8.886110374292846
ENSG00000116668	5.019818442235046e-11	8.729207995741579
ENSG00000170832	5.019818442235046e-11	8.546406857029437
ENSG00000204165	5.019818442235046e-11	6.78689589652058
ENSG00000257261	5.019818442235046e-11	7.838693606296313
ENSG00000227487	5.0327825747351144e-11	5.087778684976175
ENSG00000204104	5.1376830367433544e-11	8.425001657735839
ENSG00000242814	5.1376830367433544e-11	5.238756375796629
ENSG00000163517	5.1509452471863835e-11	7.801204727966311
ENSG00000261645	5.244724238486395e-11	7.384367841307832
ENSG00000164039	5.258257027852467e-11	8.09311399980964
ENSG00000273004	5.258257027852467e-11	4.894966838045893
ENSG00000113712	5.2718240169594326e-11	8.899784235633259
ENSG00000248866	5.27182401695947e-11	7.727976760042545
ENSG00000180209	5.27182401695947e-11	5.060570078878236
ENSG00000269996	5.27182401695947e-11	7.936649799667899
ENSG00000165806	5.3816013079081847e-11	8.691242636425457
ENSG00000130227	5.3816013079081847e-11	8.835006907698036
ENSG00000270012	5.395479923440443e-11	7.632235750259792
ENSG00000172738	5.395479923440443e-11	4.779230478727678
ENSG00000240393	5.423342404162631e-11	2.014550060265307
ENSG00000079335	5.507778105147432e-11	8.28008117392693
ENSG00000175279	5.507778105147432e-11	7.12127570509615
ENSG00000225830	5.521975345050705e-11	8.256612291247915
ENSG00000137337	5.6513740278691224e-11	8.839055490693989
ENSG00000079616	5.6659336889983104e-11	8.783367687041503
ENSG00000244247	5.665933688998331e-11	3.635478722324306
ENSG00000134371	5.680530086079352e-11	8.80513871437382
ENSG00000167522	5.783741114847874e-11	8.903832818629208
ENSG00000180066	5.783741114847874e-11	4.963004879532214
ENSG00000206077	5.783741114847874e-11	7.898886931342231
ENSG00000119669	5.798634681513448e-11	8.671992079736537
ENSG00000146007	5.79863468151353e-11	8.839055490693989
ENSG00000254003	5.81356580792752e-11	6.0713062470955865
ENSG00000135953	5.903946524560098e-11	8.659310576686961
ENSG00000171365	5.919143175636566e-11	8.088986266981083
ENSG00000118495	5.919143175636566e-11	8.342417181051365
ENSG00000182087	5.919143175636671e-11	8.928124316604919
ENSG00000099622	5.919143175636671e-11	8.936221482596823
ENSG00000094841	5.934378133850463e-11	8.409466086803235
ENSG00000162998	6.057648237024358e-11	8.890158957288799
ENSG00000241527	6.073232236608999e-11	6.4247599651926866
ENSG00000140612	6.073232236608999e-11	8.915978567617064
ENSG00000147536	6.073232236608999e-11	7.391462693007583
ENSG00000137802	6.073232236608999e-11	8.741353744729432
ENSG00000182179	6.073232236608999e-11	8.911929984621112
ENSG00000137285	6.073232236608999e-11	5.616043726961213
ENSG00000076258	6.088855498012618e-11	7.984056706325982
ENSG00000127483	6.215266672094565e-11	8.920027150613016
ENSG00000272970	6.215266672094565e-11	4.394169874745187
ENSG00000200959	6.23124767104568e-11	3.815954821292063
ENSG00000104529	6.23124767104568e-11	8.936221482596823
ENSG00000121481	6.23124767104579e-11	8.631962854006138
ENSG00000176108	6.23124767104579e-11	8.075646002880308
ENSG00000173698	6.23124767104579e-11	4.2087696490393895
ENSG00000248112	6.247268909717472e-11	3.240719623086126
ENSG00000239246	6.247268909717472e-11	5.898981014557746
ENSG00000246731	6.36055264610876e-11	5.447488363050397
ENSG00000137806	6.542646321752175e-11	8.778326745754716
ENSG00000144893	6.542646321752175e-11	7.994448539907694
ENSG00000271978	6.559451216225246e-11	6.348975899781423
ENSG00000132970	6.66117184577426e-11	6.255570503358476
ENSG00000144868	6.695420762531617e-11	8.505921027069922
ENSG00000261827	6.83414918491749e-11	7.856763853637075
ENSG00000100767	6.83414918491749e-11	8.357703859157223
ENSG00000126583	6.83414918491749e-11	3.726077400135498
ENSG00000242593	6.851686934970674e-11	4.848942347576633
ENSG00000213516	6.851686934970674e-11	8.562144584784127
ENSG00000269946	6.869268754108237e-11	4.928558406387326
ENSG00000124783	6.869268754108286e-11	8.915978567617064
ENSG00000100368	6.993584551211431e-11	8.914450455264506
ENSG00000196810	7.011522843194408e-11	8.652741523047615
ENSG00000169756	7.011522843194408e-11	8.79956201902531
ENSG00000183444	7.193402025390672e-11	7.928363348093219
ENSG00000066027	7.193402025390672e-11	8.843104073689938
ENSG00000259658	7.211842030455102e-11	7.401017589115878
ENSG00000181666	7.211842030455102e-11	8.550455440025388
ENSG00000101199	7.361037902075243e-11	8.899784235633259
ENSG00000100218	7.361037902075243e-11	5.36837885958553
ENSG00000244485	7.379898583233025e-11	4.6956832297505535
ENSG00000164989	7.39880658147104e-11	7.22948178683317
ENSG00000150667	7.39880658147104e-11	6.8853970417877575
ENSG00000101558	7.532497232405845e-11	8.891687069641355
ENSG00000120217	7.532497232405845e-11	8.565200809489243
ENSG00000141526	7.532497232405845e-11	8.734248937028365
ENSG00000110944	7.551787969252666e-11	7.885461628660201
ENSG00000179526	7.551787969252666e-11	8.726687525098185
ENSG00000180881	7.707865245826451e-11	8.003843017076626
ENSG00000182551	7.74737544762652e-11	8.883589903649453
ENSG00000259420	7.74737544762652e-11	3.5975082770742524
ENSG00000198053	7.907408833172692e-11	8.529018009932711
ENSG00000175390	7.927639191231758e-11	8.899784235633259
ENSG00000233834	8.070677547992618e-11	8.038041100051485
ENSG00000102001	8.09131679182354e-11	7.356708979213998
ENSG00000068394	8.09131679182354e-11	8.594331091929654
ENSG00000085465	8.09131679182354e-11	8.0660858863601
ENSG00000103051	8.09131679182354e-11	8.819804934005067
ENSG00000158321	8.09131679182354e-11	6.195768754282272
ENSG00000140688	8.09131679182354e-11	8.85120123968184
ENSG00000146828	8.09131679182354e-11	8.789936740680849
ENSG00000267390	8.11200771110407e-11	6.913336022131409
ENSG00000164951	8.132750432330743e-11	8.742881857081988
ENSG00000188878	8.279410624743797e-11	8.060470888434999
ENSG00000113389	8.300572351823478e-11	4.821315496686664
ENSG00000123562	8.321787033001912e-11	8.914450455264506
ENSG00000134375	8.471783437350186e-11	8.857770293321186
ENSG00000243710	8.471783437350186e-11	5.143261266244963
ENSG00000109680	8.493426441223059e-11	7.603699067046328
ENSG00000104671	8.493426441223059e-11	8.357370261917588
ENSG00000250069	8.515123576348885e-11	4.70143425280855
ENSG00000167747	8.690665332322518e-11	8.788944382390012
ENSG00000108405	8.690665332322548e-11	8.918499038260457
ENSG00000198756	8.690665332322548e-11	5.76245334836912
ENSG00000198908	8.690665332322548e-11	7.57302813518242
ENSG00000186312	8.892386446120957e-11	8.155450006934075
ENSG00000213967	8.937832027775226e-11	6.030275359362473
ENSG00000168216	9.098689315269238e-11	8.857770293321186
ENSG00000109381	9.121899076816439e-11	8.795513436029358
ENSG00000175697	9.121899076816439e-11	5.402874862904408
ENSG00000103275	9.309675628637132e-11	8.740817990667711
ENSG00000188559	9.309675628637132e-11	8.600109944100247
ENSG00000215283	9.333412145160385e-11	4.94107567802227
ENSG00000167619	9.333412145160385e-11	6.385384841073388
ENSG00000167895	9.357207906506508e-11	8.639524265936318
ENSG00000246095	9.357207906506508e-11	6.2896433296566965
ENSG00000116198	9.525449276796993e-11	8.77878334998383
ENSG00000145214	9.549724229607436e-11	8.722638942102233
ENSG00000235169	9.574059740666598e-11	7.177034781611503
ENSG00000138378	9.574059740666598e-11	8.750979023073892
ENSG00000235779	9.574059740666598e-11	3.0012227055149707
ENSG00000119969	9.574059740666598e-11	8.321389619183138
ENSG00000256757	9.770941721542217e-11	4.25193919463554
[truncated: 4,944 more rows]
