# Supplementary material for: Machine learning predicts treatment sensitivity in multiple myeloma based on molecular and clinical information coupled with drug response
Source: PLoS One. 2021 Jul 28;16(7):e0254596. doi: 10.1371/journal.pone.0254596 (PMC8318243; doi:10.1371/journal.pone.0254596)
Supplement: S1 File — (ZIP) [file pone.0254596.s004.zip › Supplementary Material 1/5q31/selected_genes_experiment_9.csv]

gene	pvalue	entropy
ENSG00000204628	1.1925239494288913e-42	8.944318648588725
ENSG00000113272	1.7339313457475613e-40	8.695291219421408
ENSG00000255815	2.2194980400476052e-39	5.6170134897933535
ENSG00000125827	5.8059195313442726e-39	8.853721710325235
ENSG00000145592	2.1903484942682702e-38	8.948367231584678
ENSG00000170677	2.7413337135679954e-38	7.087971730617568
ENSG00000146066	1.12054346172501e-37	8.829430212349527
ENSG00000178982	2.288596496898409e-37	8.903832818629208
ENSG00000104611	2.7478355251435545e-37	6.867859676639407
ENSG00000164587	7.344709677245654e-37	8.944318648588725
ENSG00000188004	2.2297599444705432e-36	6.0178396630282425
ENSG00000148303	2.4287474363448913e-36	8.948367231584678
ENSG00000225579	9.128539652534745e-36	7.236277595979687
ENSG00000164346	1.1388525956590557e-35	8.910401872268555
ENSG00000180447	5.696523767229452e-35	7.411017195544028
ENSG00000164181	2.086933742332353e-34	8.779319104045552
ENSG00000117461	3.074492387304666e-34	8.672984438027374
ENSG00000174444	2.5921331074807664e-33	8.948367231584678
ENSG00000155886	3.0802912133752602e-33	5.231851132679504
ENSG00000272668	4.307958776675398e-33	6.018355171955997
ENSG00000063177	8.109522176700996e-33	8.936221482596823
ENSG00000119280	1.086804001717402e-32	8.091919484696719
ENSG00000197183	1.8799142291862657e-32	8.561608830722406
ENSG00000002586	3.485574715961803e-32	8.262425008183868
ENSG00000229638	3.501170819363126e-32	8.51096196835671
ENSG00000243284	3.6446914565304064e-32	5.102477417024424
ENSG00000248991	8.013459149365013e-32	6.865562322670084
ENSG00000115268	9.073546029595212e-32	8.948367231584678
ENSG00000181163	1.833563351545561e-31	8.948367231584678
ENSG00000152422	7.707686917937474e-31	8.743874215372825
ENSG00000168264	9.463210276330975e-31	8.910401872268555
ENSG00000131773	1.4692555220655997e-30	6.643749492410061
ENSG00000165801	1.8021878032446293e-30	8.747922798368778
ENSG00000241741	2.48424632173455e-30	6.722741430450969
ENSG00000105372	2.5830091656561755e-30	8.948367231584678
ENSG00000099624	3.044814007954377e-30	8.865867459313089
ENSG00000122787	3.895406194713811e-30	7.612373386280742
ENSG00000224032	6.533869455736753e-30	8.791464853033405
ENSG00000247746	8.311901160825152e-30	7.274360858285333
ENSG00000164258	1.9235052593123908e-29	8.768701467410256
ENSG00000186468	2.846760125561643e-29	8.924075733608968
ENSG00000228031	2.970482087384711e-29	5.68538893630237
ENSG00000129757	3.2204395591747687e-29	7.923520343573688
ENSG00000111752	4.779192031352068e-29	7.85322838551001
ENSG00000230207	4.779192031352068e-29	7.192845770450153
ENSG00000127184	4.9649881543558565e-29	8.920027150613016
ENSG00000136942	1.1361887521345941e-28	8.948367231584678
ENSG00000178741	3.268625970131869e-28	8.895735652637308
ENSG00000198353	3.3937943560692305e-28	5.212685099618416
ENSG00000140474	5.41229531058808e-28	8.928124316604919
ENSG00000114391	7.090503184489388e-28	8.948367231584678
ENSG00000137154	7.090503184489388e-28	8.948367231584678
ENSG00000156427	7.119994373904314e-28	5.777381630402342
ENSG00000185905	1.1753214603761748e-27	8.895735652637308
ENSG00000249353	1.2148369533403143e-27	7.787981916274732
ENSG00000176399	1.3194858617384475e-27	6.6377110546347255
ENSG00000159556	1.4750756541703409e-27	8.116260196996071
ENSG00000130255	1.5953442541515229e-27	8.948367231584678
ENSG00000226926	1.662500105442387e-27	4.4738476355094
ENSG00000173218	1.725333929795435e-27	7.125834617236057
ENSG00000105373	2.6358380528582734e-27	8.93217289960087
ENSG00000105193	2.9569363481747115e-27	8.944318648588725
ENSG00000131188	4.853423590867341e-27	8.390666579763145
ENSG00000167658	7.093582976098066e-27	8.948367231584678
ENSG00000179520	7.633200629474594e-27	5.161172672946663
ENSG00000188846	1.035550289314644e-26	8.944318648588725
ENSG00000140451	1.1186030966130585e-26	8.761596659709188
ENSG00000165169	1.1186030966130824e-26	8.714998380339443
ENSG00000271133	1.2082574269645713e-26	7.650875192871784
ENSG00000213862	1.455915592110954e-26	6.697641478331979
ENSG00000251405	1.97194546199928e-26	7.075127690626543
ENSG00000227097	4.006649150263456e-26	8.883589903649453
ENSG00000081913	4.341625894218565e-26	7.623169533506623
ENSG00000117308	4.483262866667735e-26	8.30944602701737
ENSG00000253982	4.838277883782574e-26	7.651176690108944
ENSG00000272899	4.838277883782574e-26	7.858857371443463
ENSG00000160691	5.200268608595254e-26	8.920027150613016
ENSG00000105426	5.391207775295552e-26	7.340037369846254
ENSG00000142541	6.277033579320178e-26	8.948367231584678
ENSG00000242071	7.27783272484372e-26	8.30672339955189
ENSG00000070081	7.306970718447918e-26	8.93217289960087
ENSG00000103253	7.820389234624073e-26	8.46130746428185
ENSG00000172365	7.883095253865359e-26	3.6007542266836516
ENSG00000259514	1.3179799279531983e-25	6.714712061372041
ENSG00000137818	1.712889796671323e-25	8.948367231584678
ENSG00000145741	1.8469203737086263e-25	8.928124316604919
ENSG00000182054	2.0554479417008666e-25	8.915978567617064
ENSG00000114631	2.8652829277478522e-25	7.9653179232989135
ENSG00000225573	3.5595729163900286e-25	7.179545477619789
ENSG00000223891	3.70263970818918e-25	8.429788151615597
ENSG00000166441	4.134261433507263e-25	8.944318648588725
ENSG00000233927	4.633890112041019e-25	8.936221482596823
ENSG00000229766	5.958218763755799e-25	6.053140365421195
ENSG00000230629	7.747200406570925e-25	7.613963563853353
ENSG00000105640	1.1142498513106512e-24	8.944318648588725
ENSG00000165102	1.1495718422614174e-24	8.749450910721334
ENSG00000131386	1.1495718422614337e-24	6.233630961927933
ENSG00000260521	1.651269505944787e-24	6.045824587524495
ENSG00000213523	1.657701695348454e-24	8.76564524270514
ENSG00000219665	1.7167201522788258e-24	8.28396001392874
ENSG00000108107	1.9139753569505868e-24	8.936221482596823
ENSG00000114423	1.9897357124066957e-24	8.549463081734553
ENSG00000179085	2.6507479360824523e-24	8.71805460504456
ENSG00000171530	3.2790386165489776e-24	8.814763992718278
ENSG00000177283	4.39644487112659e-24	5.327534434447466
ENSG00000075073	4.693990095304836e-24	6.993564488927837
ENSG00000115649	5.268532029662588e-24	8.821333046357623
ENSG00000188959	6.4836685778178415e-24	5.395548376857868
ENSG00000205664	6.76331637244479e-24	7.935403328138401
ENSG00000197016	7.000981460988692e-24	6.843785032448151
ENSG00000168159	7.000981460988692e-24	8.886110374292846
ENSG00000136383	8.644038331428065e-24	7.859773458749486
ENSG00000244165	8.947090212506428e-24	8.252563708251962
ENSG00000218175	1.0307533831640781e-23	8.418301163678942
ENSG00000071205	1.0307533831641e-23	7.0816337233564255
ENSG00000162004	1.1918039214847329e-23	8.407024765992446
ENSG00000181524	1.5923865139210208e-23	8.281693990692375
ENSG00000162244	1.826162131870546e-23	8.940270065592774
ENSG00000160062	1.896928464829373e-23	7.675464777654986
ENSG00000175886	2.0312199594146198e-23	6.568758807115291
ENSG00000230516	2.1098520565295493e-23	3.2212602496849083
ENSG00000105202	2.337540095870351e-23	8.887638486645404
ENSG00000149972	2.89023041804319e-23	8.80513871437382
ENSG00000121797	3.46569631600609e-23	8.317595483594216
ENSG00000232533	3.46569631600609e-23	6.864520224028229
ENSG00000233016	4.1076748991632655e-23	8.7752705210496
ENSG00000230131	4.1076748991632655e-23	6.106692173834039
ENSG00000152582	4.904038902758152e-23	8.795513436029358
ENSG00000038002	5.636970503965803e-23	8.887638486645404
ENSG00000185950	5.636970503965803e-23	7.69166573308462
ENSG00000221983	6.700988361196129e-23	8.940270065592774
ENSG00000182742	7.993464834000806e-23	7.12000070306634
ENSG00000255086	9.2165488021793e-23	3.596982153094247
ENSG00000232346	9.496749106151149e-23	7.317756816187321
ENSG00000175197	1.1321721295958132e-22	8.690250278134622
ENSG00000164620	1.1752698945108337e-22	8.489524538264032
ENSG00000233762	1.3543758736049544e-22	7.950271370423366
ENSG00000261418	1.4006078063154304e-22	8.505921027069922
ENSG00000105855	1.4538110224539668e-22	7.687010897378822
ENSG00000120784	1.5488871566437626e-22	6.383936766371018
ENSG00000144713	1.5546677453471531e-22	8.948367231584678
ENSG00000164615	1.6016880506311484e-22	8.841575961337382
ENSG00000158458	1.7190799632674378e-22	8.438623228491306
ENSG00000105173	1.8381365358398135e-22	8.700332160708196
ENSG00000215086	2.054965967379681e-22	4.711866726470425
ENSG00000105894	2.8798747734000027e-22	7.249289620007601
ENSG00000239559	3.439436200906939e-22	7.177324521694269
ENSG00000166411	3.555747280372958e-22	8.797041548381916
ENSG00000151208	3.568908702136102e-22	8.518856977526529
ENSG00000154358	3.6895528855586223e-22	8.766637600995976
ENSG00000152402	4.519637827312051e-22	7.669451973119584
ENSG00000047365	5.029213054280509e-22	8.647164827699108
ENSG00000104852	5.575057177137195e-22	8.940270065592774
ENSG00000242021	5.762662324730479e-22	5.44492979348961
ENSG00000100316	5.956514781269815e-22	8.948367231584678
ENSG00000171425	5.978448455326487e-22	8.709957439052657
ENSG00000150967	6.179484030263554e-22	8.861818876317137
ENSG00000138172	6.626129046918606e-22	7.986949076785604
ENSG00000245008	6.848708776948166e-22	6.568923599197659
ENSG00000269696	7.589598143205252e-22	4.313414742260389
ENSG00000141441	9.629395067362383e-22	8.208298064880251
ENSG00000214870	9.629395067362383e-22	7.114758850506251
ENSG00000152409	9.629395067362588e-22	8.902304706276652
ENSG00000196562	9.951613034043952e-22	8.890158957288799
ENSG00000118705	1.0284499497802063e-21	8.948367231584678
ENSG00000137876	1.1023881135267878e-21	8.907881401625161
ENSG00000143624	1.1433918089931445e-21	8.907881401625161
ENSG00000052126	1.2617956055884355e-21	7.19635486955369
ENSG00000113328	1.4025062490060295e-21	8.87549273765755
ENSG00000249184	1.4439842997166222e-21	6.533580712663799
ENSG00000248757	1.4975427437602783e-21	3.746484482244643
ENSG00000149273	1.71336448378901e-21	8.948367231584678
ENSG00000139239	1.71336448378901e-21	8.16361788933051
ENSG00000254615	1.719605875402835e-21	8.635019078711252
ENSG00000243276	1.8900196012492888e-21	7.098836773463844
ENSG00000164334	1.896897526694667e-21	3.966679940087443
ENSG00000136643	2.0397769583053742e-21	8.764117130352583
ENSG00000169184	2.0397769583054032e-21	8.096705978576475
ENSG00000214711	2.4013664844640823e-21	6.234479409277752
ENSG00000213885	2.480956873468146e-21	6.3332027983494505
ENSG00000171759	2.6672911769452594e-21	6.749366374049869
ENSG00000204387	3.6003105716746495e-21	8.899784235633259
ENSG00000130810	3.6003105716746495e-21	7.655874041764581
ENSG00000174132	3.7325666239530595e-21	8.8714441546616
ENSG00000160293	3.869628314910383e-21	8.208532635530279
ENSG00000165689	4.265070697182345e-21	8.839055490693989
ENSG00000157625	4.8901921832565124e-21	8.718590359106281
ENSG00000267401	5.585735245060712e-21	4.914681895125902
ENSG00000270036	6.154238544499009e-21	4.412692094780004
ENSG00000213755	6.588251199176312e-21	4.484888441668331
ENSG00000170889	6.804273572444697e-21	8.948367231584678
ENSG00000198521	7.05252455242435e-21	6.970326332359294
ENSG00000130340	7.283600254811898e-21	8.493089657783207
ENSG00000225159	8.080336004708759e-21	5.22415186149321
ENSG00000169567	8.899360465890588e-21	8.936221482596823
ENSG00000162929	9.524425550030104e-21	7.905168789578236
ENSG00000177628	9.524425550030104e-21	8.867395571665647
ENSG00000249167	1.015658006745753e-20	3.5694242919823185
ENSG00000246334	1.0525531770047163e-20	7.830973894700918
ENSG00000218426	1.158924560906111e-20	8.386702701180083
ENSG00000072195	1.2804696015803757e-20	6.5778194395260146
ENSG00000188342	1.326866870266065e-20	8.750443269012171
ENSG00000179820	1.409588991342011e-20	8.584170059523471
ENSG00000147100	1.4606110989230442e-20	5.299424731330536
ENSG00000237991	1.4658127015687556e-20	6.491966770080953
ENSG00000118473	1.5134593989990373e-20	5.606593358131058
ENSG00000139644	1.6133960171462767e-20	8.936221482596823
ENSG00000257698	1.6133960171462767e-20	8.125704820599337
ENSG00000128165	1.7259697144986368e-20	8.819804934005067
ENSG00000143603	1.7259697144986368e-20	8.902304706276652
ENSG00000170899	1.9749379323195704e-20	8.389556769063114
ENSG00000123144	1.9749379323195704e-20	8.895735652637308
ENSG00000144895	2.1124261806047875e-20	8.895735652637308
ENSG00000103740	2.1808157168777586e-20	5.807824101993735
ENSG00000173153	2.2434421688158563e-20	8.81323588036572
ENSG00000147003	2.5660713222943393e-20	5.437817838601767
ENSG00000260625	2.83277188286767e-20	6.285201032258932
ENSG00000144591	2.924184810773179e-20	8.890158957288799
ENSG00000236552	3.0398816700572634e-20	8.74288185708199
ENSG00000214612	3.2276495819405334e-20	5.992737248742324
ENSG00000174748	3.3316539231584703e-20	8.948367231584678
ENSG00000259331	3.4632803986408073e-20	2.022307789430809
ENSG00000213442	3.562226552307545e-20	8.530546122285267
ENSG00000221413	3.917264715058422e-20	2.101238366495941
ENSG00000223949	4.07174661439116e-20	4.800862496179501
ENSG00000008513	4.337631390364812e-20	8.744866573663662
ENSG00000170469	4.337631390364812e-20	8.318869148539745
ENSG00000116852	4.7857343916774713e-20	8.825381629353576
ENSG00000169239	4.7857343916774713e-20	8.272604466409637
ENSG00000240298	4.95662312725941e-20	5.680411331714261
ENSG00000239268	4.9740403516476765e-20	4.553315175670437
ENSG00000130811	5.0976672474751223e-20	8.898256123280701
ENSG00000120709	5.11557451355346e-20	8.87549273765755
ENSG00000226833	5.448752288803834e-20	4.780850275975293
ENSG00000120306	5.623299279679981e-20	8.65579774775273
ENSG00000131725	5.643031470852109e-20	8.64212388641232
ENSG00000260027	5.803373697776198e-20	7.034162494151539
ENSG00000185112	6.010149722697449e-20	7.726406575638898
ENSG00000120519	6.423297210408023e-20	8.628247868249822
ENSG00000140367	6.445803217363665e-20	8.8714441546616
ENSG00000164741	6.628680925471697e-20	8.182583728935073
ENSG00000143499	7.569866576510515e-20	8.70570669923462
ENSG00000198794	7.811461298228496e-20	8.936221482596823
ENSG00000213585	8.060677610080478e-20	8.890158957288799
ENSG00000176371	8.612908122786403e-20	8.446974841890238
ENSG00000171469	8.612908122786403e-20	8.76564524270514
ENSG00000102271	9.138621177002065e-20	4.139230293252803
ENSG00000207954	9.462556481885994e-20	5.800107724741944
ENSG00000130159	9.797840741166575e-20	8.753499493717285
ENSG00000107745	1.0838031015840343e-19	8.687194053429506
ENSG00000236796	1.1143712763573932e-19	5.400377939399584
ENSG00000120093	1.1143712763573932e-19	7.285488141377571
ENSG00000248544	1.1182517409326152e-19	6.35720462260284
ENSG00000234771	1.1182517409326152e-19	8.70896508076182
ENSG00000129595	1.1537825921709772e-19	8.779319104045552
ENSG00000163931	1.1863012252992437e-19	8.903832818629208
ENSG00000109685	1.2282263151138638e-19	8.867395571665647
ENSG00000156384	1.4062002746667697e-19	8.235631465384351
ENSG00000184083	1.6434081814466423e-19	8.286330618334995
ENSG00000226851	1.6434081814466423e-19	6.096440189221492
ENSG00000140750	1.8742155223497145e-19	8.510505364127596
ENSG00000231193	2.204412855733055e-19	4.856581798384621
ENSG00000120280	2.3374972969869353e-19	8.70921952816885
ENSG00000213609	2.353667296746269e-19	6.541113151091495
ENSG00000143578	2.757659943060109e-19	8.514018193061826
ENSG00000136521	2.854169175698477e-19	8.883589903649453
ENSG00000173221	3.0363721385103814e-19	8.924075733608968
ENSG00000104219	3.036372138510425e-19	8.829430212349527
ENSG00000134339	3.3428961224167437e-19	4.399425928889853
ENSG00000260591	3.3428961224167437e-19	6.9324376032098955
ENSG00000259026	3.667373210005363e-19	4.552183607732741
ENSG00000163754	3.7823025189422004e-19	8.855249822677791
ENSG00000187824	3.7823025189422004e-19	8.390417686936397
ENSG00000179456	3.79529014818367e-19	8.549463081734553
ENSG00000196154	4.036749895492356e-19	8.762589018000027
ENSG00000136149	4.1773911763824417e-19	7.937537576788845
ENSG00000261400	4.597469997802776e-19	3.412499090032177
ENSG00000261739	4.7249805608087855e-19	8.704178586882064
ENSG00000214717	4.741163147772723e-19	8.641131528121484
ENSG00000013016	4.757400510120442e-19	8.655261993691008
ENSG00000142279	5.041996152233531e-19	5.580690721278782
ENSG00000182220	5.059251385453131e-19	8.849673127329284
ENSG00000137054	5.199410699250053e-19	8.779319104045552
ENSG00000260401	5.21719825334551e-19	7.2746012879753925
ENSG00000269890	5.380016739265726e-19	6.439191845955836
ENSG00000148484	5.398414802247686e-19	8.819804934005067
ENSG00000244313	5.398414802247686e-19	8.540909311513534
ENSG00000230979	5.566820418818804e-19	7.050269365968205
ENSG00000232995	5.76003175082905e-19	7.06563142443217
ENSG00000187098	6.293947393781229e-19	7.785300470233637
ENSG00000182899	6.947303010542316e-19	8.944318648588725
ENSG00000188818	7.386088865461115e-19	8.350801208278241
ENSG00000089692	7.641578317706209e-19	7.931571224141253
ENSG00000110002	7.878974482087033e-19	8.717062246753724
ENSG00000140400	7.905797565694941e-19	8.920027150613016
ENSG00000228933	8.404337656406747e-19	5.380681804443539
ENSG00000114942	8.93392121871145e-19	8.948367231584678
ENSG00000102871	8.964290547051168e-19	8.82232540464846
ENSG00000188419	8.964290547051168e-19	8.63654719106381
ENSG00000076662	9.528714351213332e-19	8.940270065592774
ENSG00000172568	9.857310960737095e-19	6.469405436643292
ENSG00000175505	1.0162606989076998e-18	7.361241025686725
ENSG00000244061	1.0197100214165497e-18	5.5510015037648905
ENSG00000149823	1.11734256903968e-18	8.890158957288799
ENSG00000172216	1.1518961033494696e-18	8.779319104045552
ENSG00000241324	1.191528166520415e-18	6.85152802885382
ENSG00000256733	1.2242013517861677e-18	4.417845750391329
ENSG00000186056	1.2283472449044103e-18	8.402440428934772
ENSG00000166816	1.2662900805689288e-18	8.286734931979163
ENSG00000086619	1.27057678021075e-18	8.863346988669695
ENSG00000177917	1.3098079926099744e-18	8.666415384388028
ENSG00000143195	1.3456834764936524e-18	6.060728271408711
ENSG00000166562	1.4348253352905732e-18	8.920027150613016
ENSG00000228205	1.4396753080821012e-18	7.38914549595532
ENSG00000130312	1.4396753080821012e-18	8.807659185017213
ENSG00000226237	1.4396753080821216e-18	7.157796871723905
ENSG00000204262	1.5246471013973018e-18	7.884592277358844
ENSG00000105341	1.6755279456512728e-18	8.743874215372825
ENSG00000244398	1.841143401234443e-18	8.35001100680949
ENSG00000205339	1.9041289176827138e-18	8.911929984621112
ENSG00000112531	1.9041289176827138e-18	8.855249822677791
ENSG00000137309	1.9041289176827138e-18	8.845624544333333
ENSG00000146904	1.9105433507543706e-18	5.420585254194157
ENSG00000230202	1.956046043413215e-18	8.585443724469
ENSG00000254343	2.085020662450903e-18	8.2657541061156
ENSG00000169857	2.229862639877129e-18	8.750979023073892
ENSG00000124785	2.2982426180229197e-18	7.233602365740047
ENSG00000231500	2.3686933578913217e-18	8.948367231584678
ENSG00000121858	2.4494759757316015e-18	8.821333046357623
ENSG00000235280	2.610532641776454e-18	5.671884867722725
ENSG00000243926	2.7634767060637746e-18	5.59914912814235
ENSG00000155545	2.7727440759550343e-18	8.80513871437382
ENSG00000164466	2.7727440759550343e-18	8.818276821652509
ENSG00000132846	2.85754398368293e-18	8.583915612116442
ENSG00000120705	2.85754398368293e-18	8.887638486645404
ENSG00000251249	2.944904850664128e-18	4.567826345449263
ENSG00000145494	3.1485970814912565e-18	8.815756351009115
ENSG00000239815	3.343782999434544e-18	6.152081454282817
ENSG00000222375	3.343782999434544e-18	5.152796573025305
ENSG00000215595	3.4458105194577208e-18	6.249040823991735
ENSG00000148343	3.4573350101254638e-18	8.84715265668589
ENSG00000172362	3.562783597355882e-18	3.466384595720281
ENSG00000237857	3.6591787404886884e-18	7.8339255382361435
ENSG00000111666	3.783302104299316e-18	8.643116244703155
ENSG00000127946	3.795940848101294e-18	8.417361095973051
ENSG00000147400	4.030702750914601e-18	8.643116244703155
ENSG00000140563	4.0441575053127436e-18	8.907881401625161
ENSG00000172901	4.153404682706398e-18	6.364109417632435
ENSG00000166200	4.5592254811606814e-18	8.890158957288799
ENSG00000271147	4.574421412879455e-18	8.013793459232648
ENSG00000260144	4.729158970317196e-18	6.01747323193754
ENSG00000146147	4.840539972546338e-18	6.6343123811652935
ENSG00000110700	5.0041635012969575e-18	8.936221482596823
ENSG00000251478	5.037537786029925e-18	2.8447786342865333
ENSG00000163040	5.173247450085496e-18	5.603015448630663
ENSG00000204060	5.312566751615995e-18	4.628718392890075
ENSG00000170464	5.312566751615995e-18	8.466427555401246
ENSG00000249734	5.347971632606293e-18	3.1607467783699836
ENSG00000198108	5.491936505160557e-18	8.721365277156705
ENSG00000123684	5.510199115748866e-18	8.384920141420494
ENSG00000137070	5.6584755514361045e-18	8.588956553403229
ENSG00000058404	5.6584755514361045e-18	7.086026968084898
ENSG00000118985	6.026610456974131e-18	8.936221482596823
ENSG00000173207	6.026610456974131e-18	8.574290333771982
ENSG00000169230	6.2297660409058925e-18	8.777255237631273
ENSG00000180530	6.439682186766151e-18	8.331550651589321
ENSG00000269656	6.634570320467273e-18	4.457570385436502
ENSG00000234719	6.812687002746447e-18	7.786134194690892
ENSG00000198937	6.812687002746447e-18	8.646708223469991
ENSG00000111859	6.812687002746593e-18	8.907881401625161
ENSG00000163673	7.018717261731503e-18	4.292177481066389
ENSG00000187446	7.041985933185765e-18	8.863346988669695
ENSG00000155792	7.23089849449247e-18	8.85120123968184
ENSG00000246090	7.49884900327827e-18	8.036767435105958
ENSG00000254966	7.725355473402118e-18	5.010500596235078
ENSG00000241352	7.958615828016075e-18	5.4965259432859614
ENSG00000236772	7.958615828016075e-18	4.378844244373355
ENSG00000255760	8.198828767077158e-18	5.949177665977062
ENSG00000167526	8.225957090529507e-18	8.948367231584678
ENSG00000225342	8.963257554909049e-18	6.631198328920466
ENSG00000125869	9.862785387873794e-18	8.821789650586739
ENSG00000197647	1.0159661378716748e-17	8.004914525200068
ENSG00000180573	1.0193187417430317e-17	8.887638486645404
ENSG00000123975	1.0465357993454017e-17	8.699339802417361
ENSG00000185666	1.0499879926817578e-17	3.823071643280231
ENSG00000103707	1.0534514301515115e-17	8.563672697136685
ENSG00000083845	1.0851343550839303e-17	8.944318648588725
ENSG00000102158	1.1513493584325644e-17	8.924075733608968
ENSG00000236133	1.1551427333861924e-17	4.113313160147638
ENSG00000237214	1.2623608312527707e-17	6.986362526446287
ENSG00000170417	1.2623608312528156e-17	8.235833622206437
ENSG00000258118	1.2665151250376597e-17	2.7769300883964383
ENSG00000151287	1.3392390777903222e-17	7.654914431470055
ENSG00000231738	1.4207365023970778e-17	5.377430334982038
ENSG00000196437	1.4300886433820075e-17	7.644343414427463
ENSG00000106571	1.5675809107202608e-17	7.273803978226112
ENSG00000162913	1.609207384993058e-17	6.324588104378601
ENSG00000143653	1.609207384993058e-17	8.409851974627816
ENSG00000168028	1.662777937819837e-17	8.944318648588725
ENSG00000026103	1.7124945809967016e-17	7.786926041826429
ENSG00000144040	1.7181084402565975e-17	8.60614324367787
ENSG00000088881	1.7636782698372638e-17	6.3244237111422335
ENSG00000258847	1.8163717050367968e-17	3.902622830444164
ENSG00000157680	1.8163717050367968e-17	8.421357388384058
ENSG00000178722	1.8223216214339257e-17	5.394660051632366
ENSG00000102265	1.870618812557343e-17	8.85471406861607
ENSG00000261231	1.926464778266216e-17	6.056140916777346
ENSG00000147408	1.9327705868748912e-17	8.891687069641355
ENSG00000101888	1.9454433977902357e-17	8.551983552377946
ENSG00000171827	2.0498232313882797e-17	5.79543250104562
ENSG00000120805	2.056527498343447e-17	8.859298405673744
ENSG00000232176	2.056527498343447e-17	5.052474769773451
ENSG00000235776	2.056527498343447e-17	6.1838863653233815
ENSG00000130734	2.1178482988203466e-17	8.583379858054721
ENSG00000250148	2.1178482988203466e-17	2.4655234336517795
ENSG00000153179	2.188101013257144e-17	8.639603415768926
ENSG00000267169	2.312847859833816e-17	7.5288840478627685
ENSG00000158710	2.3279778657102642e-17	8.907881401625161
ENSG00000198755	2.3279778657102642e-17	8.940270065592774
ENSG00000269988	2.3894811219282756e-17	5.111905712477833
ENSG00000134056	2.3894811219282756e-17	8.654805389461895
ENSG00000125691	2.460590979016123e-17	8.944318648588725
ENSG00000231007	2.5420536956632356e-17	6.251071951775422
ENSG00000242299	2.7042352480901514e-17	8.517531021996056
ENSG00000236854	2.784582252053032e-17	3.621963050697957
ENSG00000104921	2.7845822520530714e-17	8.040264934824798
ENSG00000179899	2.9428307873263085e-17	5.143687933146044
ENSG00000137177	3.040031124500015e-17	7.56007540457301
ENSG00000147251	3.049923725872474e-17	8.75197138136473
ENSG00000261786	3.1403991445623384e-17	8.738297520024316
ENSG00000177600	3.1403991445623384e-17	8.940270065592774
ENSG00000115266	3.329371148280323e-17	7.990090005903608
ENSG00000266258	3.340192548331789e-17	2.5995477658911548
ENSG00000271192	3.428022794114039e-17	5.481769932586891
ENSG00000086598	3.541021974809355e-17	8.93217289960087
ENSG00000176928	3.5410219748094054e-17	7.568577570740701
ENSG00000104131	3.5410219748094054e-17	8.887638486645404
ENSG00000235670	3.657696139975429e-17	4.057856062135127
ENSG00000012174	3.7659423315400174e-17	8.696819331773968
ENSG00000134698	3.7659423315400174e-17	8.707436968409263
ENSG00000117242	3.889926735487312e-17	7.93173186537059
ENSG00000188906	3.889926735487312e-17	8.798033906672751
ENSG00000114023	4.123333551825683e-17	8.772214296344485
ENSG00000214274	4.123333551825683e-17	7.766093436533221
ENSG00000204219	4.136698345794928e-17	6.76544451898328
ENSG00000267381	4.136698345794928e-17	4.147259637405325
ENSG00000260359	4.1501058929324037e-17	8.819804934005067
ENSG00000223722	4.2589216614858546e-17	4.98084854930908
ENSG00000260660	4.3847077964492193e-17	6.369696030444477
ENSG00000228748	4.39890838155727e-17	4.950526406200935
ENSG00000127920	4.662420917708561e-17	7.484522352020117
ENSG00000167196	4.9574795758446475e-17	8.719046963335396
ENSG00000170989	5.0707683139548284e-17	6.697893644024413
ENSG00000175806	5.0707683139548284e-17	8.419829276031502
ENSG00000179057	5.08715961822641e-17	6.131681234047609
ENSG00000241556	5.103603211992392e-17	6.3850191458635575
ENSG00000260719	5.253975899690838e-17	8.391822792299477
ENSG00000224858	5.253975899690838e-17	5.606267856050288
ENSG00000187151	5.750322222612339e-17	4.672178195572542
ENSG00000237212	5.900445877786686e-17	5.4048442445690235
ENSG00000151229	6.093549122314212e-17	8.479644812512541
ENSG00000073150	6.27266642517763e-17	6.198140941871498
ENSG00000146350	6.292886272375995e-17	7.889993675132929
ENSG00000271344	6.292886272375995e-17	7.044366049189139
ENSG00000269533	6.498655734413093e-17	4.1469173576972285
ENSG00000251680	6.689516870549638e-17	4.1906468614305785
ENSG00000125652	6.885907455027596e-17	8.855249822677791
ENSG00000118308	6.908076772998033e-17	8.902304706276652
ENSG00000196683	7.319384532847775e-17	8.915978567617064
ENSG00000111445	7.754839175704257e-17	8.430780509906434
ENSG00000166896	8.703856622610233e-17	8.166217509806511
ENSG00000095059	8.987224624286339e-17	8.865867459313089
ENSG00000234160	9.01605718821064e-17	7.3946276025254525
ENSG00000058056	9.27969165630957e-17	8.49171141166779
ENSG00000235065	9.550929507105841e-17	7.8027129635618655
ENSG00000166025	9.79858752099973e-17	6.792587930061394
ENSG00000184164	9.829986905382657e-17	8.906353289272603
ENSG00000175395	9.86148556451416e-17	8.271937271930362
ENSG00000136828	1.1099634626512221e-16	8.81323588036572
ENSG00000137720	1.1793820260417296e-16	8.80361060202126
ENSG00000101849	1.327083371392709e-16	8.78084721639811
ENSG00000173581	1.3613420926617702e-16	8.497621704255936
ENSG00000221890	1.3613420926617894e-16	4.1164236661661695
ENSG00000102316	1.3656853163572028e-16	8.882061791296895
ENSG00000166268	1.4053945928962142e-16	6.694990233459752
ENSG00000267687	1.4098764401692253e-16	2.8990156495406625
ENSG00000232472	1.4930036929369984e-16	8.323199038190388
ENSG00000141736	1.4930036929370196e-16	7.966615568644311
ENSG00000230565	1.5363621700565682e-16	6.819938313608503
ENSG00000091428	1.5412557956154387e-16	8.795513436029358
ENSG00000122026	1.5859961137338559e-16	8.93217289960087
ENSG00000140374	1.5859961137338559e-16	8.86433934696053
ENSG00000136631	1.5859961137338785e-16	8.72767988338902
ENSG00000198960	1.5859961137338785e-16	8.493775278082067
ENSG00000206120	1.6320171593608977e-16	6.096126435361694
ENSG00000269979	1.6320171593609209e-16	7.157905890705027
ENSG00000138814	1.6846977229180755e-16	8.837527378341429
ENSG00000168556	1.7335424051596998e-16	8.460192099001535
ENSG00000159840	1.789453807564489e-16	8.593997494690017
ENSG00000170445	1.9006302126635503e-16	8.8714441546616
ENSG00000172379	1.9494548825749288e-16	8.447276025301933
ENSG00000236801	1.9494548825749288e-16	7.084329112738199
ENSG00000213881	1.9494548825749288e-16	5.582810198307161
ENSG00000268798	1.9494548825749288e-16	6.268130278366005
ENSG00000164332	1.9556443028573854e-16	8.743874215372825
ENSG00000260990	1.961853106863952e-16	5.528172072180186
ENSG00000145626	2.0122285727085121e-16	3.6628222263073082
ENSG00000100373	2.0573523448538776e-16	3.930670053270681
ENSG00000052850	2.0638795524086476e-16	4.720493057311346
ENSG00000148187	2.0638795524086476e-16	8.7939853236768
ENSG00000123570	2.070427186177393e-16	6.96073170321697
ENSG00000104979	2.191850249889558e-16	8.863346988669695
ENSG00000064787	2.2551692790742435e-16	8.220476227696047
ENSG00000186153	2.255169279074292e-16	8.464899443048687
ENSG00000272016	2.255169279074292e-16	6.657443862712505
ENSG00000220583	2.3276412407824606e-16	6.705960197614023
ENSG00000138629	2.5430088168871696e-16	8.841575961337382
ENSG00000210196	2.7692564534689536e-16	8.852193597972677
ENSG00000118197	2.7780066771468684e-16	8.740817990667711
ENSG00000149295	2.848997216220258e-16	5.7027191338445915
ENSG00000114698	2.9310017591586183e-16	5.9897144093400305
ENSG00000230852	2.9495387540421083e-16	2.174439181457911
ENSG00000053501	2.9495387540421083e-16	8.707436968409263
ENSG00000248319	3.1216607350687516e-16	2.95948389650706
ENSG00000255438	3.2113992970083707e-16	6.396781277672359
ENSG00000225938	3.303681108781579e-16	2.739444780089214
ENSG00000133872	3.398577185781863e-16	8.936221482596823
ENSG00000165168	3.507172201489811e-16	8.891687069641355
ENSG00000268362	3.5182181107359747e-16	6.508856151979417
ENSG00000115286	3.5182181107359747e-16	8.79956201902531
ENSG00000173208	3.607829346453018e-16	8.698347444126524
ENSG00000135253	3.6191878382276117e-16	8.50744913942248
ENSG00000136810	3.7230142081233267e-16	8.907881401625161
ENSG00000212802	3.8177668051604945e-16	7.924574767084578
ENSG00000133640	3.8297768459142077e-16	3.7759358642035714
ENSG00000080947	3.8418241446171664e-16	7.510802574949485
ENSG00000176978	3.9395575622812096e-16	8.940270065592774
ENSG00000149256	4.077955408649352e-16	7.995008274369282
ENSG00000208028	4.1816092223313167e-16	7.560693100611788
ENSG00000144671	4.1816092223313167e-16	4.6122679554888
ENSG00000067248	4.1947472702591957e-16	8.80918729736977
ENSG00000121406	4.328387126979309e-16	8.271278510879164
ENSG00000000460	4.4383144931267816e-16	7.986322729562347
ENSG00000178761	4.4383144931267816e-16	8.8795413206535
ENSG00000251603	4.4383144931267816e-16	5.688595575289662
ENSG00000179299	4.550993972259548e-16	7.326031470680451
ENSG00000150873	4.845182691539683e-16	3.3177439758734404
ENSG00000164056	4.845182691539683e-16	8.01600864282148
ENSG00000147036	4.860374464427458e-16	5.422607648579162
ENSG00000248458	4.968040033525857e-16	4.747285752458447
ENSG00000131943	5.125938862848962e-16	8.722103188040512
ENSG00000115966	5.272272673538318e-16	8.819804934005067
ENSG00000144026	5.272272673538318e-16	8.676040662732488
ENSG00000273382	5.288784099705314e-16	6.20091289589905
ENSG00000145050	5.456728376679885e-16	8.920027150613016
ENSG00000088298	5.577407326527991e-16	8.865867459313089
ENSG00000106868	5.594860632415043e-16	7.852381789813448
ENSG00000231969	5.754383454470224e-16	4.024901439813888
ENSG00000109927	5.79043746154849e-16	8.611263334797266
ENSG00000161031	5.918389318754244e-16	5.155772149846079
ENSG00000166428	5.918389318754244e-16	7.792735996326548
ENSG00000008226	6.144252402781772e-16	8.606678997739591
ENSG00000134982	6.279908712983323e-16	8.783367687041503
ENSG00000198380	6.299527722775209e-16	8.89420754028475
ENSG00000211448	6.458670770082201e-16	7.58452799435838
ENSG00000147324	6.4788403021867545e-16	7.447177690076096
ENSG00000180815	6.4788403021867545e-16	5.287772222724863
ENSG00000232633	6.683982446627994e-16	4.967539250021031
ENSG00000166682	6.704845544344398e-16	7.1652835716327115
ENSG00000122203	7.069502158632097e-16	8.895735652637308
ENSG00000163362	7.247804450421391e-16	7.746228689506067
ENSG00000134109	7.270401676042041e-16	8.940270065592774
ENSG00000225697	7.476927771748546e-16	8.773742408697043
ENSG00000228323	7.689235652253632e-16	5.957780884564556
ENSG00000181444	7.713189200682943e-16	7.935643453368708
ENSG00000255547	7.737216314869227e-16	3.7845433914950566
ENSG00000158716	7.932108447756252e-16	8.414050423860907
ENSG00000160789	7.956807750890863e-16	8.928124316604919
ENSG00000256917	7.956807750890976e-16	5.327448855055069
ENSG00000155846	8.182541125793738e-16	8.739825632376874
ENSG00000137478	8.208009049505997e-16	8.891687069641355
ENSG00000006756	8.362465952395284e-16	6.321108965218615
ENSG00000101444	8.414585630966125e-16	8.898256123280701
ENSG00000137824	8.653115044798648e-16	8.865867459313089
ENSG00000144036	8.653115044798648e-16	8.384920141420494
ENSG00000162607	9.150347384018165e-16	8.789936740680849
ENSG00000232573	9.178782543263319e-16	8.4785733043891
ENSG00000227838	9.207304811361924e-16	3.0782925100740046
ENSG00000171792	9.735904773652744e-16	8.578795520997048
ENSG00000107518	9.980336459942831e-16	4.979600112674481
ENSG00000145425	1.001131264846299e-15	8.944318648588725
ENSG00000272711	1.001131264846299e-15	6.4276595276607695
ENSG00000155974	1.0585370311290514e-15	8.622873329723399
ENSG00000100266	1.0918187909665697e-15	8.601638056452805
ENSG00000106018	1.1579207195380692e-15	6.72263497450095
ENSG00000126217	1.1905940325431639e-15	7.642158685174319
ENSG00000172053	1.1905940325431639e-15	8.906353289272603
ENSG00000158555	1.2279642378170443e-15	8.412033293451293
ENSG00000140988	1.2279642378170443e-15	8.944318648588725
ENSG00000233379	1.3021806752043072e-15	5.15164792999261
ENSG00000100092	1.3347366996919852e-15	8.426854933899959
ENSG00000247982	1.372321838248382e-15	8.184044535312765
ENSG00000254369	1.4153073615103482e-15	4.862919720493976
ENSG00000113712	1.4153073615103482e-15	8.86991604230904
ENSG00000215301	1.4153073615103683e-15	8.944318648588725
ENSG00000113734	1.450648979950512e-15	8.238151936027746
ENSG00000179151	1.4596194367347319e-15	8.749450910721334
ENSG00000107104	1.5006677949540382e-15	8.911929984621112
ENSG00000143768	1.5006677949540597e-15	6.7831661998340955
ENSG00000162878	1.5813318057636762e-15	5.009570424912862
ENSG00000258422	1.5813318057636762e-15	4.544444900315962
ENSG00000113048	1.5813318057636762e-15	8.84715265668589
ENSG00000158714	1.5862076092859196e-15	6.505516174589558
ENSG00000165171	1.5862076092859196e-15	6.28256639715048
ENSG00000229727	1.6357879391855757e-15	5.323916734487199
ENSG00000164142	1.6765492609029672e-15	7.851460031515184
ENSG00000187123	1.6765492609029672e-15	5.332741510397482
ENSG00000183258	1.6817142987521466e-15	8.839055490693989
ENSG00000245017	1.7236031218080647e-15	6.132149837390692
ENSG00000244436	1.7719580306882566e-15	2.778089117691723
ENSG00000116990	1.777412639372888e-15	7.4865532587552455
ENSG00000166965	1.8784737678461183e-15	8.66488727203547
ENSG00000258920	1.884251384226806e-15	7.91912951215362
ENSG00000148334	1.8842513842268326e-15	8.825381629353576
ENSG00000138326	1.9311071802014507e-15	8.940270065592774
ENSG00000138640	1.937044305106369e-15	8.8795413206535
ENSG00000220472	1.937044305106369e-15	7.202590169897632
ENSG00000181026	1.937044305106369e-15	8.898256123280701
ENSG00000213625	1.9974138412200944e-15	8.8795413206535
ENSG00000094631	2.053329492914784e-15	8.85120123968184
ENSG00000226086	2.1107871474459337e-15	5.428493123752341
ENSG00000167614	2.1764884623823523e-15	7.059053269028017
ENSG00000152670	2.1764884623823523e-15	4.731614684175753
ENSG00000171444	2.3641172458553666e-15	8.895735652637308
ENSG00000053371	2.497967601297055e-15	8.483614245675888
ENSG00000156976	2.5056188354174345e-15	8.944318648588725
ENSG00000070814	2.5755274097410524e-15	8.841575961337382
ENSG00000163346	2.583412687487817e-15	8.906353289272603
ENSG00000181418	2.655459195323753e-15	7.483952637922161
ENSG00000111276	2.663585563491937e-15	8.8795413206535
ENSG00000130560	2.729484813222355e-15	8.772750050406207
ENSG00000153291	2.729484813222355e-15	6.985170365305252
ENSG00000169071	2.805543055253712e-15	8.47093274262631
ENSG00000259562	2.805543055253712e-15	7.511287155195309
ENSG00000167992	2.883688858730937e-15	7.2386883814532395
ENSG00000171159	2.9639786214102068e-15	8.792992965385965
ENSG00000089159	2.9730345495445844e-15	8.667943496740586
ENSG00000128928	2.9730345495446266e-15	8.8795413206535
ENSG00000116147	3.0651066759419946e-15	5.436483891662724
ENSG00000089876	3.2379700459500414e-15	8.667943496740586
ENSG00000104765	3.2379700459500414e-15	8.80918729736977
ENSG00000145919	3.338119594932832e-15	8.756555718422403
ENSG00000112812	3.4413198423969958e-15	8.772214296344485
ENSG00000238961	3.624021821391374e-15	4.4745097856413985
ENSG00000183128	3.724581824149491e-15	4.604098493503854
ENSG00000099821	3.724581824149544e-15	8.841575961337382
ENSG00000250493	3.735923458414823e-15	5.90243334281092
ENSG00000185662	3.827889927149785e-15	5.437575158681148
ENSG00000149548	3.839541432979212e-15	7.271872467301517
ENSG00000167186	3.839541432979212e-15	8.304536526148132
ENSG00000169116	3.839541432979212e-15	8.920027150613016
ENSG00000082293	3.934020041516961e-15	4.864243228061002
ENSG00000164236	3.945989751011745e-15	5.106705722764337
ENSG00000251666	4.0676778083547685e-15	5.651324737205313
ENSG00000250978	4.080048070468327e-15	3.6658464805244084
ENSG00000156042	4.180353607901106e-15	8.159621596919505
ENSG00000234741	4.415008900762314e-15	8.907881401625161
ENSG00000125459	4.428419140229963e-15	8.753499493717285
ENSG00000173166	4.441869506876766e-15	7.775229696820623
ENSG00000184258	4.5371556069974516e-15	4.118306265493161
ENSG00000228903	4.676781078889185e-15	8.540373557451812
ENSG00000206561	4.690974283701651e-15	8.258061253767867
ENSG00000213930	4.8206376571890194e-15	8.750979023073892
ENSG00000122705	4.93885397680098e-15	8.848145014976726
ENSG00000090581	4.953830374185368e-15	8.830422570640364
ENSG00000101577	5.215382363035102e-15	8.556032135373897
ENSG00000104447	5.215382363035102e-15	6.8690049581775945
ENSG00000081791	5.231184462042055e-15	8.835006907698036
ENSG00000126249	5.247033724773347e-15	8.101290315634149
ENSG00000203801	5.3755424332964274e-15	6.213176012876162
ENSG00000118181	5.3755424332964274e-15	8.940270065592774
ENSG00000151414	5.391822453421072e-15	8.842568319628215
ENSG00000139352	5.540545376779537e-15	6.675763050660846
ENSG00000149806	5.5573175403538954e-15	8.924075733608968
ENSG00000251535	5.693307683153963e-15	2.9334498655902284
ENSG00000132640	5.693307683153963e-15	8.873964625304993
ENSG00000160791	5.710535279602144e-15	7.270046184018427
ENSG00000106004	5.867912523982888e-15	6.784102316129477
ENSG00000273230	6.011385095586868e-15	7.573491721902192
ENSG00000158089	6.21431665196463e-15	6.038120000317973
ENSG00000105649	6.3853583590698505e-15	7.628231024420711
ENSG00000198890	6.56103535842399e-15	8.199899715476652
ENSG00000206559	6.580846492037111e-15	6.573564214447526
ENSG00000142676	7.117130357215164e-15	8.936221482596823
ENSG00000229914	7.117130357215164e-15	6.581142486954606
ENSG00000086730	7.138594359192496e-15	8.801090131377867
ENSG00000163249	7.160122116973289e-15	8.649228694113386
ENSG00000173320	7.312617308479882e-15	6.757914891692715
ENSG00000114270	7.334661867964637e-15	8.340104421810338
ENSG00000242083	7.334661867964637e-15	5.290394571544976
ENSG00000113231	7.536031344746918e-15	8.114551429902319
ENSG00000196659	7.558739105023958e-15	8.036231681044237
ENSG00000230067	7.558739105024065e-15	4.8163563763306625
ENSG00000047230	7.742843845548737e-15	8.408219281105367
ENSG00000237434	7.76616525277616e-15	4.323130577158273
ENSG00000213096	7.789555842367224e-15	8.023321466384665
ENSG00000163519	8.00321787425593e-15	8.048791845798155
ENSG00000099994	8.222649734238205e-15	6.973378146414734
ENSG00000204396	8.222649734238205e-15	8.734248937028365
ENSG00000156140	8.397405959510101e-15	4.133640154940213
ENSG00000147852	8.448004708155672e-15	6.9756601853981035
ENSG00000008853	8.679440084920579e-15	8.628450025071906
ENSG00000130779	9.161201836599705e-15	8.865867459313089
ENSG00000239183	9.161201836599705e-15	5.99800337781051
ENSG00000131127	9.244016472922695e-15	8.222206496870688
ENSG00000251187	9.468477055610944e-15	4.424428259695787
ENSG00000250889	9.698303335155771e-15	5.422583141932718
ENSG00000078061	9.69830333515591e-15	8.83195068299292
ENSG00000259560	1.0235689106066707e-14	5.6757711387694565
ENSG00000158828	1.0235689106066852e-14	8.505385273008201
ENSG00000169241	1.0266388828673963e-14	8.844096431980775
ENSG00000224616	1.0297179225069276e-14	6.1941734106544475
ENSG00000099326	1.0297179225069276e-14	8.8795413206535
ENSG00000231327	1.0546798435960954e-14	6.005034163171932
ENSG00000070886	1.0578416846519005e-14	5.803058625088325
ENSG00000136928	1.1816264229885099e-14	4.1272824758852265
ENSG00000196867	1.2468987847930757e-14	5.750038414968295
ENSG00000234648	1.277036386705899e-14	7.53779417092822
ENSG00000239552	1.2808536619324842e-14	3.228777375988233
ENSG00000162373	1.2846821725499384e-14	6.569665510642315
ENSG00000234444	1.2885219510961096e-14	8.511295565596345
ENSG00000145194	1.3157186556210037e-14	8.458786993638457
ENSG00000137575	1.319649760130225e-14	8.835006907698036
ENSG00000268592	1.3555541615190458e-14	4.402653573041562
ENSG00000151422	1.3555541615190458e-14	8.780311462336389
ENSG00000170482	1.434540679701614e-14	8.514553947123547
ENSG00000159788	1.438821114070979e-14	8.244773280252037
ENSG00000213621	1.4388211140709996e-14	5.2032453428284065
ENSG00000101443	1.46913830979632e-14	5.695226051133703
ENSG00000136856	1.469138309796341e-14	8.623409083785122
ENSG00000107187	1.4735203712758065e-14	4.77436917741003
ENSG00000155761	1.4735203712758065e-14	6.613251199312596
ENSG00000148730	1.6015813789388117e-14	8.861818876317137
ENSG00000180660	1.606352135268496e-14	6.888514672069967
ENSG00000205143	1.649923426079845e-14	5.1399272496957575
ENSG00000267193	1.7405859516453224e-14	3.6880415821861385
ENSG00000270681	1.7405859516453224e-14	7.135565360957594
ENSG00000099800	1.7930552815043553e-14	8.757345919891153
ENSG00000272156	1.8361492614713748e-14	5.679471841426168
ENSG00000181104	1.8470811071041413e-14	8.225028150925777
ENSG00000198785	1.8914529121657874e-14	6.740001527930148
ENSG00000197565	1.8970726531816996e-14	7.9117521653943035
ENSG00000146677	1.936873752156488e-14	7.881184029594503
ENSG00000196668	1.942626326110204e-14	7.362894289179374
ENSG00000101310	1.942626326110204e-14	8.895735652637308
ENSG00000125755	1.9483957198464893e-14	8.899784235633259
ENSG00000223269	1.9541819817434257e-14	2.571070716090785
ENSG00000203930	1.9951622160951295e-14	3.6781103355447002
ENSG00000158813	2.0010851813798638e-14	7.386468371313498
ENSG00000053918	2.0551768094850936e-14	8.530748279107353
ENSG00000105364	2.0551768094850936e-14	8.700332160708196
ENSG00000157404	2.0551768094850936e-14	8.750443269012171
ENSG00000166946	2.0673912616709284e-14	8.899784235633259
ENSG00000236914	2.1741411937003893e-14	5.414690150321907
ENSG00000164924	2.1741411937003893e-14	8.928124316604919
ENSG00000132824	2.2262363515612127e-14	8.873964625304993
ENSG00000242247	2.2328340390118552e-14	8.89420754028475
ENSG00000231459	2.2394509742052605e-14	2.905694844633689
ENSG00000155660	2.2863131166818145e-14	8.940270065592774
ENSG00000159259	2.2998787045607987e-14	7.860719081035658
ENSG00000013561	2.3619108997524745e-14	8.845624544333333
ENSG00000188153	2.3619108997524745e-14	8.108311869859744
ENSG00000109475	2.425589447294045e-14	8.948367231584678
ENSG00000198055	2.4327683238186986e-14	8.907881401625161
ENSG00000080839	2.4909573089919313e-14	8.581395141473049
ENSG00000115841	2.56562319181934e-14	8.360426486622702
ENSG00000141101	2.62693835646002e-14	8.668935855031423
ENSG00000272071	2.6424911542013945e-14	3.3718211340168005
ENSG00000188636	2.6976430840288812e-14	8.145355587289561
ENSG00000235269	2.705613867464271e-14	3.3727450741735696
ENSG00000227939	2.705613867464271e-14	7.387249921597769
ENSG00000116771	2.7136078325191618e-14	7.540554766801921
ENSG00000271086	2.7136078325191618e-14	4.623882621037101
ENSG00000148824	2.7866076937783208e-14	8.064571762015895
ENSG00000227630	2.853117009042084e-14	2.839025051520061
ENSG00000273002	2.853117009042084e-14	6.916129775097768
ENSG00000186187	2.8699869945873355e-14	7.532818057297316
ENSG00000188242	2.869986994587376e-14	8.460648703230651
ENSG00000143870	2.93845432645868e-14	8.928124316604919
ENSG00000253051	2.938454326458701e-14	5.2748575461762695
ENSG00000078725	3.0085287957832914e-14	4.297863573325925
ENSG00000070614	3.0085287957832914e-14	8.865867459313089
ENSG00000260063	3.017402944425271e-14	6.2449583492059455
ENSG00000235609	3.0263028563832374e-14	5.983718202536428
ENSG00000177189	3.098438502125424e-14	8.81323588036572
ENSG00000143401	3.1075736190203354e-14	8.883589903649453
ENSG00000155542	3.116735244188814e-14	8.311280877361902
ENSG00000135502	3.27661277160483e-14	6.009795265637328
ENSG00000177731	3.2766127716049e-14	8.906353289272603
ENSG00000136636	3.2862646896506114e-14	8.839055490693989
ENSG00000197279	3.2959445901631435e-14	8.17866999678634
ENSG00000143882	3.374400783972474e-14	8.065766277128818
ENSG00000183617	3.374400783972522e-14	8.759076189065794
ENSG00000187091	3.4648623983468105e-14	8.562144584784127
ENSG00000184863	3.475059844926543e-14	8.920027150613016
ENSG00000178922	3.475059844926568e-14	8.619817105018283
ENSG00000171631	3.4852868286487635e-14	7.939696249737905
ENSG00000069849	3.547273739061217e-14	8.810179655660605
ENSG00000119421	3.6637471819375064e-14	8.72767988338902
ENSG00000120256	3.750811273582984e-14	8.315892073667236
ENSG00000006453	3.76183645469647e-14	6.376263620215971
ENSG00000117090	3.851193717702909e-14	8.891687069641355
ENSG00000105676	3.851193717702909e-14	8.75601996436068
ENSG00000125841	3.862509226596235e-14	8.20534497040761
ENSG00000234361	3.862509226596235e-14	2.2811535069144355
ENSG00000204682	3.873857454568016e-14	3.7847677099621952
ENSG00000135116	3.965832383815509e-14	5.968140429934627
ENSG00000230897	3.965832383815509e-14	7.700525907129246
ENSG00000262089	3.965832383815509e-14	5.741505895698736
ENSG00000104205	4.0838278477358906e-14	8.40421743411408
ENSG00000140443	4.205276720289318e-14	8.536377265040807
ENSG00000104626	4.317615417934835e-14	8.388230813532639
ENSG00000154479	4.317615417934835e-14	6.255423755183608
ENSG00000035403	4.317615417934835e-14	8.550534589857994
ENSG00000257027	4.551225216907341e-14	7.895086907004662
ENSG00000205022	4.564562087142063e-14	6.868330232189779
ENSG00000234215	4.6590031400269766e-14	2.0303987191399715
ENSG00000105063	4.6726507472385306e-14	8.890158957288799
ENSG00000139722	4.68633769367718e-14	8.936221482596823
ENSG00000198795	4.9251439365047326e-14	5.055785907303136
ENSG00000136021	4.954014292563158e-14	8.92254762125641
ENSG00000125462	5.071170352188699e-14	7.831424944349752
ENSG00000198917	5.0860052185970646e-14	8.72363130039307
ENSG00000072422	5.2062316071998004e-14	7.302255414479824
ENSG00000182050	5.221455168416885e-14	7.168600722743418
ENSG00000070610	5.3761204264820385e-14	8.911929984621112
ENSG00000144369	5.3918326771397794e-14	8.37302883983967
ENSG00000102882	5.5191680694513895e-14	8.761596659709188
ENSG00000203761	5.5191680694513895e-14	7.892317543534518
ENSG00000100678	5.5191680694513895e-14	7.342291222172069
ENSG00000258072	5.649461382439303e-14	6.3139704044284946
ENSG00000107242	5.66595937227109e-14	8.899784235633259
ENSG00000107816	5.66595937227109e-14	8.59506900281346
ENSG00000198157	5.682504766356406e-14	8.300944547381297
ENSG00000259660	5.988582461467482e-14	5.490777251525312
ENSG00000245556	5.988582461467482e-14	8.346954782104374
ENSG00000226957	5.988582461467482e-14	2.8959997760344787
ENSG00000242715	5.988582461467482e-14	6.227446145233439
ENSG00000139219	5.988582461467482e-14	4.666050940774177
ENSG00000120860	6.006054407929646e-14	8.676040662732488
ENSG00000197958	6.111944293116091e-14	8.936221482596823
ENSG00000042980	6.111944293116091e-14	8.773742408697043
ENSG00000183023	6.147647470648617e-14	8.44801949076602
ENSG00000100626	6.165575933623575e-14	4.7548706671978405
ENSG00000224596	6.292523712482253e-14	4.061788084600097
ENSG00000250220	6.31086779928077e-14	5.795543759219004
ENSG00000170962	6.31086779928077e-14	7.669726297283619
ENSG00000164967	6.329264500532473e-14	8.706699057525457
ENSG00000180592	6.49722707665365e-14	5.00442234651492
ENSG00000216866	6.49722707665365e-14	5.811802805016536
ENSG00000148156	6.49722707665365e-14	4.230596737724982
ENSG00000065320	6.650203793450919e-14	4.335690912286305
ENSG00000243574	6.669573325828851e-14	5.6329464079918905
ENSG00000185834	7.027869379344583e-14	7.322631227496127
ENSG00000172687	7.048320657915064e-14	6.369778133237654
ENSG00000057468	7.048320657915064e-14	6.438029146728536
ENSG00000134709	7.048320657915064e-14	8.79956201902531
ENSG00000229414	7.048320657915064e-14	2.872820071892209
ENSG00000169740	7.068830486850865e-14	8.498895369201463
ENSG00000113643	7.068830486850964e-14	8.814228238656558
ENSG00000198453	7.235036800628111e-14	7.803366170032785
ENSG00000272663	7.235036800628111e-14	5.1741235119120885
ENSG00000222222	7.235036800628111e-14	4.119290179091523
ENSG00000145700	7.426617232830811e-14	7.593406594222595
ENSG00000145912	7.645340964876897e-14	8.766637600995978
ENSG00000235052	8.031805173083679e-14	5.246360455628461
ENSG00000133135	8.244119625671594e-14	3.840449011324317
ENSG00000177932	8.26804824857001e-14	5.99810891719877
ENSG00000198342	8.26804824857001e-14	7.492127191667924
ENSG00000222020	8.26804824857001e-14	7.312495626427229
ENSG00000163961	8.292045194406092e-14	8.767173355057698
ENSG00000187372	8.292045194406092e-14	6.862365337161185
ENSG00000152578	8.511124052628342e-14	5.867504671308451
ENSG00000168032	8.761226740638328e-14	5.246435306223812
ENSG00000257543	8.761226740638328e-14	5.9144866969691385
ENSG00000260855	8.99249197642404e-14	4.307427119014066
ENSG00000003096	9.203095644582583e-14	4.669990944144997
ENSG00000251108	9.203095644582649e-14	2.608097830552331
ENSG00000213513	9.229759903553876e-14	4.122442164926452
ENSG00000135677	9.72291996002001e-14	8.87549273765755
ENSG00000236204	9.751065063744013e-14	6.473931699003967
ENSG00000157978	9.979129826131552e-14	8.86991604230904
ENSG00000228649	1.0271600479968696e-13	7.756845612585266
ENSG00000207146	1.0301307184252317e-13	3.8848677006147567
ENSG00000197180	1.0301307184252463e-13	6.801561539350592
ENSG00000146083	1.0511633597309568e-13	8.8714441546616
ENSG00000241644	1.0542023012486476e-13	6.411083200993034
ENSG00000205078	1.0572498843406502e-13	7.594557586347012
ENSG00000248300	1.0572498843406652e-13	2.3929999802624455
ENSG00000165006	1.0572498843406652e-13	8.777790991692996
ENSG00000251192	1.1136119440020848e-13	7.847853846983584
ENSG00000157216	1.116828381912807e-13	8.833478795345478
ENSG00000047346	1.116828381912815e-13	8.936221482596823
ENSG00000249348	1.1396007270829007e-13	7.653947504516503
ENSG00000169255	1.142890982150142e-13	6.572505321336032
ENSG00000124795	1.1461905806328671e-13	8.203778555478463
ENSG00000198081	1.1494995486053762e-13	8.540830161680928
ENSG00000069011	1.1494995486053762e-13	5.511395845514182
ENSG00000171735	1.1729268754253536e-13	8.490262449147838
ENSG00000169016	1.1729268754253536e-13	8.659846330748683
ENSG00000185567	1.2037388426087348e-13	5.0348914876972835
ENSG00000250362	1.2037388426087348e-13	6.3336866795764495
ENSG00000218052	1.2072111512610662e-13	7.944407813839884
ENSG00000151117	1.2389085462427953e-13	7.816960881540588
ENSG00000166483	1.2714241751499853e-13	8.44519228213065
ENSG00000172296	1.304778785543241e-13	6.207397851635358
ENSG00000226084	1.3085375609553146e-13	7.764701202409448
ENSG00000142937	1.3085375609553146e-13	8.936221482596823
ENSG00000254211	1.3085375609553146e-13	8.063447963307508
ENSG00000196754	1.3428493348992028e-13	3.9644656240468215
ENSG00000198918	1.3467159476638458e-13	8.920027150613016
ENSG00000155130	1.378045601436824e-13	8.911929984621112
ENSG00000173171	1.3859893523430742e-13	8.497823861078018
ENSG00000262468	1.4141487559931685e-13	8.02561404440894
ENSG00000119906	1.4182171898947212e-13	8.757548076713238
ENSG00000033867	1.4182171898947212e-13	8.052543465437237
ENSG00000215386	1.4182171898947212e-13	6.966111111155214
ENSG00000102409	1.4182171898947212e-13	8.704380743704148
ENSG00000234465	1.4891681065804355e-13	7.87847427336833
ENSG00000260219	1.489168106580446e-13	6.606256366338389
ENSG00000224545	1.4977414012356582e-13	2.9202685037929768
ENSG00000148700	1.5325226486168342e-13	8.883589903649453
ENSG00000188971	1.5325226486168342e-13	8.63654719106381
ENSG00000164180	1.5325226486168562e-13	8.735777049380923
ENSG00000170271	1.5325226486168562e-13	7.679296188438932
ENSG00000185305	1.5369257732878613e-13	8.362946957266097
ENSG00000243517	1.5771178889281406e-13	7.051632976081431
ENSG00000213261	1.5816469856208294e-13	6.835127720521915
ENSG00000152377	1.61371078458539e-13	5.349134175149706
ENSG00000230790	1.6183432026734689e-13	4.886641380067126
ENSG00000212664	1.6183432026734744e-13	6.339844900591731
ENSG00000270093	1.622988697678794e-13	4.95273462886438
ENSG00000264920	1.622988697678794e-13	7.4493425904757355
ENSG00000065183	1.6653926311894559e-13	8.810715409722327
ENSG00000273388	1.6701709065736098e-13	3.9515113114611125
ENSG00000100767	1.703998412133826e-13	8.350194737811986
ENSG00000198242	1.7088855904575336e-13	8.924075733608968
ENSG00000171119	1.7088855904575457e-13	5.855764010442508
ENSG00000134504	1.7137865519633972e-13	8.575361841895425
ENSG00000173295	1.7534950434175536e-13	7.4432105984768695
ENSG00000124143	1.7534950434175663e-13	5.008328396162125
ENSG00000136758	1.79924913773621e-13	8.903832818629208
ENSG00000189343	1.809575047078787e-13	8.911929984621112
ENSG00000169330	1.8514646070890671e-13	8.526497539289315
ENSG00000198860	1.9051694411419505e-13	8.798569660734474
ENSG00000162139	1.954811653722466e-13	8.808651543308047
ENSG00000259362	1.9604053563618126e-13	4.291723521555226
ENSG00000131187	2.0579421485909026e-13	8.065093528069262
ENSG00000160282	2.0579421485909026e-13	5.8759606234837225
ENSG00000188001	2.0638258967835112e-13	6.749696874685303
ENSG00000165661	2.1114951684025738e-13	8.887638486645404
ENSG00000259291	2.123580646532915e-13	7.690821478952179
ENSG00000149485	2.1664178620101074e-13	8.059479981081576
ENSG00000185483	2.1664178620101228e-13	5.7567871245316615
ENSG00000146276	2.1726064174047281e-13	5.6811895961886885
ENSG00000116977	2.172606417404759e-13	8.75197138136473
ENSG00000172456	2.1788123539905847e-13	7.9432895697117765
ENSG00000144354	2.229091351455121e-13	5.463003005254552
ENSG00000234498	2.2290913514551368e-13	6.305274613340894
ENSG00000105339	2.235455892367891e-13	8.93217289960087
ENSG00000125089	2.2354558923679229e-13	8.721110829749675
ENSG00000242732	2.346427294962564e-13	7.955329730491074
ENSG00000100206	2.346427294962564e-13	6.2432424435869605
ENSG00000268061	2.359833645206506e-13	7.60583364986514
ENSG00000198856	2.483929791161755e-13	8.899784235633259
ENSG00000108061	2.5411223321863093e-13	8.760068547356632
ENSG00000102007	2.5411223321863093e-13	8.8795413206535
ENSG00000233585	2.5483618134501593e-13	5.480740583888691
ENSG00000146007	2.5483618134501957e-13	8.839055490693989
ENSG00000240342	2.5483618134501957e-13	8.380388094947769
ENSG00000245954	2.6144363123026456e-13	7.640836256485475
ENSG00000152760	2.6144363123026456e-13	5.246756778763184
ENSG00000124942	2.6218810867789014e-13	8.944318648588725
ENSG00000116957	2.697484600398513e-13	8.634026720420415
ENSG00000233922	2.697484600398513e-13	6.715838436799557
ENSG00000218227	2.8390093878681143e-13	8.118124982849567
ENSG00000250659	2.9793622116993135e-13	7.148871494371045
ENSG00000250567	3.0825193638500055e-13	2.1205791850003926
ENSG00000126267	3.1443074686554784e-13	8.876485095948386
ENSG00000122406	3.1443074686554784e-13	8.944318648588725
ENSG00000172955	3.153233152003646e-13	6.176226842740739
ENSG00000132704	3.2255409986163695e-13	8.890158957288799
ENSG00000164695	3.2255409986163695e-13	8.205631831642583
ENSG00000152413	3.234693310414898e-13	8.382706408769074
ENSG00000226360	3.234693310414898e-13	7.410845024282422
ENSG00000185615	3.3182212681837544e-13	5.522012599366529
ENSG00000242615	3.403868553172977e-13	5.459467903018316
ENSG00000087206	3.4135180214956376e-13	8.758083830774959
ENSG00000179195	3.491687952441312e-13	8.895735652637308
ENSG00000255516	3.491687952441312e-13	3.3463153443562508
ENSG00000270102	3.5015820809670664e-13	6.427939961293076
ENSG00000106993	3.5015820809670664e-13	8.689178770011178
ENSG00000185088	3.5015820809670664e-13	8.907881401625161
ENSG00000078177	3.5015820809670664e-13	8.826909741706134
ENSG00000073578	3.511503767161354e-13	8.87549273765755
ENSG00000135486	3.591878420523274e-13	8.940270065592774
ENSG00000178209	3.684462585364945e-13	8.928124316604919
ENSG00000188825	3.684462585364945e-13	7.044589874555589
ENSG00000143862	3.684462585364945e-13	8.688186411720343
ENSG00000233080	3.694893396971499e-13	5.15333682338928
ENSG00000240087	3.7900863850293795e-13	6.040208232447636
ENSG00000225156	3.7900863850293795e-13	3.724425678676921
ENSG00000063438	3.7900863850293795e-13	7.852621915043755
ENSG00000107984	3.8008110404862335e-13	8.8714441546616
ENSG00000153914	3.876723380614194e-13	8.895735652637308
ENSG00000242593	3.887688950632987e-13	4.788115823820384
ENSG00000169021	3.9877609627696e-13	8.829430212349527
ENSG00000198648	3.9877609627696e-13	8.078476424531836
ENSG00000147485	3.9877609627696e-13	7.289238002335109
ENSG00000183323	3.9990351598906817e-13	8.670463967383979
ENSG00000069275	3.9990351598906817e-13	8.853721710325235
ENSG00000236998	4.101922993429375e-13	5.48182892289365
ENSG00000089177	4.1955601302834415e-13	8.368646659604083
ENSG00000164405	4.1955601302834713e-13	8.849673127329284
ENSG00000164754	4.315565189184444e-13	8.849673127329284
ENSG00000270006	4.315565189184444e-13	5.985474896416123
ENSG00000156313	4.315565189184444e-13	8.225549582810777
ENSG00000213315	4.4264501650658923e-13	6.458167279706504
ENSG00000146374	4.4389422406119626e-13	4.63555399654597
ENSG00000115539	4.4389422406119626e-13	8.579867029120491
ENSG00000151292	4.4389422406119626e-13	8.8714441546616
ENSG00000233048	4.4514689639138995e-13	3.462144186193271
ENSG00000273237	4.540134122017548e-13	8.167262158682293
ENSG00000184293	4.552941445472155e-13	8.705908856056706
ENSG00000095110	4.669816783233275e-13	8.223827964820615
ENSG00000244588	4.669816783233275e-13	3.803827265347092
ENSG00000189143	4.78963947156966e-13	5.6080707547467465
ENSG00000123595	4.803138190583822e-13	8.738833274086039
ENSG00000238251	4.816674296817712e-13	4.843764942525946
ENSG00000250692	4.816674296817712e-13	3.901314798909405
ENSG00000215283	4.926321344019708e-13	4.959439710221664
ENSG00000159403	5.052607924148608e-13	8.684673582786113
ENSG00000253619	5.052607924148608e-13	4.6443397856411215
ENSG00000268358	5.052607924148608e-13	7.008936940312129
ENSG00000272717	5.08110074442968e-13	6.042513811784497
ENSG00000048162	5.167529998061613e-13	8.569249392485196
ENSG00000008283	5.182074663626049e-13	8.841575961337382
ENSG00000105146	5.196659558761384e-13	6.848558607492842
ENSG00000145808	5.329752067411646e-13	4.366872132778391
ENSG00000040341	5.466192888266867e-13	8.704380743704148
ENSG00000166348	5.481563237129492e-13	8.39706589040835
ENSG00000175602	5.496976056611608e-13	8.842568319628215
ENSG00000162409	5.590351329773854e-13	3.4014636432431793
ENSG00000143258	5.606064686692896e-13	8.78436004533234
ENSG00000270504	5.606064686692896e-13	4.608939403089827
ENSG00000101746	5.606064686692936e-13	7.906046425903683
ENSG00000085231	5.621821444538776e-13	8.865867459313089
ENSG00000165891	5.749452128730882e-13	8.330479143465878
ENSG00000143514	5.781802120111692e-13	8.746394686016219
ENSG00000240616	5.913000333510931e-13	7.128422250679939
ENSG00000143815	6.06409700644642e-13	8.812700126303998
ENSG00000198429	6.06409700644642e-13	8.263769389533927
ENSG00000101974	6.081117933265734e-13	8.789936740680849
ENSG00000250069	6.395646493175154e-13	4.720097217169392
ENSG00000237316	6.413581417647134e-13	2.512773940579157
ENSG00000162631	6.595670785443953e-13	6.654671387728919
ENSG00000134153	6.726146141415583e-13	8.903832818629208
ENSG00000196998	6.744991319698687e-13	8.783367687041503
ENSG00000147044	6.744991319698687e-13	8.653198127276731
ENSG00000125648	6.744991319698687e-13	8.865867459313089
ENSG00000104529	6.744991319698687e-13	8.93217289960087
ENSG00000164182	6.744991319698687e-13	8.596061361104297
ENSG00000167283	6.763888376199549e-13	8.899784235633259
ENSG00000259495	6.897632184370359e-13	6.543054200585858
ENSG00000116251	6.916949344641017e-13	8.924075733608968
ENSG00000258178	6.916949344641017e-13	4.331990801927571
ENSG00000174485	6.916949344641017e-13	8.838519736632266
ENSG00000143674	7.093212995495441e-13	8.53578922039414
ENSG00000149269	7.093212995495542e-13	8.857770293321186
ENSG00000213402	7.113068195458372e-13	8.665475316682137
ENSG00000153347	7.132978001638512e-13	5.520907065625418
ENSG00000163817	7.2738880507837e-13	5.23912446478414
ENSG00000183291	7.2738880507837e-13	8.920027150613016
ENSG00000272264	7.294240046395995e-13	6.706690221719146
ENSG00000188868	7.294240046396098e-13	7.131640901720169
ENSG00000089157	7.479943823260194e-13	8.944318648588725
ENSG00000226200	7.479943823260328e-13	8.247522766965176
ENSG00000214097	7.648908283716896e-13	5.118660064183172
ENSG00000175548	7.670290752013046e-13	8.16201906057342
ENSG00000196924	7.670290752013046e-13	8.882061791296895
ENSG00000250156	7.691731946578613e-13	4.022701998314039
ENSG00000255031	7.865394733960136e-13	7.920807490743319
ENSG00000131495	7.887371639268929e-13	8.603166168805364
ENSG00000160055	7.887371639269098e-13	8.201512532242099
ENSG00000133138	7.887371639269098e-13	7.311859530174955
ENSG00000162704	7.909408872890759e-13	8.89420754028475
ENSG00000123836	8.065372408739511e-13	8.810179655660605
ENSG00000143412	8.087898156569017e-13	8.19857375994618
ENSG00000213104	8.110485711136428e-13	4.339224396561215
ENSG00000117407	8.110485711136428e-13	8.2805517661644
ENSG00000107331	8.270343218757425e-13	8.80918729736977
ENSG00000224578	8.504093572570836e-13	8.21819032770268
ENSG00000107262	8.527822540973349e-13	8.887638486645404
ENSG00000260618	8.551616554848823e-13	8.428716643492155
ENSG00000067445	8.720010682928261e-13	7.5395160066747895
ENSG00000235297	8.744331399251636e-13	6.080012696041092
ENSG00000155506	8.744331399251636e-13	8.944318648588725
ENSG00000167487	8.744331399251636e-13	8.205438108248572
ENSG00000043039	8.793172922463616e-13	6.790133211216868
ENSG00000153250	8.966238119089949e-13	8.895735652637308
ENSG00000166321	8.966238119089949e-13	7.8814130456642495
ENSG00000232940	8.991233327153561e-13	6.257890632368893
ENSG00000205683	9.168126731860474e-13	7.504081647677247
ENSG00000113621	9.168126731860474e-13	8.920027150613016
ENSG00000150867	9.193674721715531e-13	8.81881257571423
ENSG00000204131	9.453032254892592e-13	6.3214943704708455
ENSG00000183943	9.505759683785035e-13	8.416114290275186
ENSG00000089220	9.692590937820291e-13	8.920027150613016
ENSG00000212978	9.692590937820291e-13	8.147757154586342
ENSG00000187735	9.719573911991676e-13	8.855249822677791
ENSG00000118162	9.96576505460006e-13	8.369718167727525
ENSG00000207279	9.993494892081684e-13	5.741051151602246
ENSG00000243680	1.0218079276545814e-12	6.195653079338012
ENSG00000117362	1.0476665961433182e-12	8.883589903649453
ENSG00000104969	1.0711910132632728e-12	8.861818876317137
ENSG00000136848	1.1074536354748762e-12	8.6871149035969
ENSG00000250321	1.132295826482075e-12	4.865319591868053
ENSG00000136710	1.1322958264820911e-12	8.662823405621191
ENSG00000267868	1.1322958264820911e-12	3.463516825871659
ENSG00000090776	1.1354393323377157e-12	7.2765599345916625
ENSG00000269165	1.1354393323377157e-12	5.806611395324601
ENSG00000116918	1.1354393323377157e-12	8.677033021023325
ENSG00000110092	1.1544811822555493e-12	8.810179655660605
ENSG00000185686	1.1576851751829119e-12	7.555035667391017
ENSG00000105467	1.193510692692429e-12	5.162263662269989
ENSG00000114013	1.1968210456059285e-12	8.645970312586186
ENSG00000133195	1.2202473777505828e-12	8.691497083832488
ENSG00000187243	1.2236305541427859e-12	4.2274466054266835
ENSG00000202078	1.2270229432791826e-12	4.5858554729372205
ENSG00000147144	1.2270229432791826e-12	8.508775094952952
ENSG00000241923	1.286127212592575e-12	6.058760052452042
ENSG00000151553	1.2896897034705744e-12	8.747922798368778
ENSG00000005108	1.2896897034705836e-12	6.809986351208417
ENSG00000105722	1.2896897034705836e-12	8.696283577712245
ENSG00000240376	1.2896897034705836e-12	8.346014714398484
ENSG00000040199	1.322191362870392e-12	8.800554377316146
ENSG00000119979	1.3258519422214643e-12	8.6629025554538
ENSG00000223807	1.3258519422214643e-12	3.3585313421857843
ENSG00000253986	1.3554971378314985e-12	4.995367141629943
ENSG00000165688	1.3592482593454493e-12	8.830958324702085
ENSG00000108924	1.3592482593454493e-12	7.294568812301967
ENSG00000177971	1.3592482593454493e-12	8.783367687041503
ENSG00000238001	1.3592482593454493e-12	2.95890555430338
ENSG00000124198	1.359248259345459e-12	8.918499038260457
ENSG00000166295	1.359248259345459e-12	8.8795413206535
ENSG00000069329	1.4285383889411263e-12	8.84715265668589
ENSG00000102054	1.460436595066136e-12	8.865867459313089
ENSG00000228487	1.4644727309219184e-12	7.081600509820729
ENSG00000167779	1.468519821108061e-12	5.761028010150407
ENSG00000214226	1.4725778947924745e-12	7.7634230996526865
ENSG00000255353	1.5054414155447376e-12	5.645107971287043
ENSG00000244219	1.5054414155447376e-12	5.6812881685830545
ENSG00000271734	1.509599665886094e-12	4.057855133777616
ENSG00000166401	1.5432742580227886e-12	7.940496225841764
ENSG00000012061	1.5820404031006377e-12	8.81881257571423
ENSG00000173406	1.5864063394338879e-12	6.115736538953449
ENSG00000140464	1.5864063394338879e-12	8.857770293321186
ENSG00000074054	1.5864063394339103e-12	8.83195068299292
ENSG00000232070	1.6173009519265837e-12	5.241038182725504
ENSG00000109046	1.6173009519265837e-12	8.855249822677791
ENSG00000120314	1.626235990167437e-12	8.787416270037456
ENSG00000060138	1.6262359901674485e-12	8.648947387458694
ENSG00000165195	1.6262359901674485e-12	8.724623658683905
ENSG00000082512	1.6578920341224328e-12	8.602428257921556
ENSG00000256248	1.6624634455426716e-12	4.27250806603434
ENSG00000258449	1.708863794647929e-12	5.317783160811738
ENSG00000128915	1.7088637946479472e-12	8.849673127329284
ENSG00000226763	1.7956105652463545e-12	6.763840859487973
ENSG00000104408	1.8055120025466298e-12	8.924075733608968
ENSG00000168405	1.8456566988926117e-12	8.907881401625161
ENSG00000214212	1.8456566988926117e-12	8.481629529094215
ENSG00000100994	1.8456566988926513e-12	8.887638486645404
ENSG00000104381	1.8456566988926513e-12	7.7584005841854875
ENSG00000254754	1.8507360088986846e-12	2.692660013108897
ENSG00000243056	1.891867675335706e-12	5.592868791163572
ENSG00000149679	1.93921426052475e-12	8.365669584731574
ENSG00000125650	1.99318676544192e-12	7.491049794795831
ENSG00000197451	2.0430213873143807e-12	8.899784235633259
ENSG00000163590	2.0486335213065973e-12	8.341966131402533
ENSG00000143036	2.0486335213065973e-12	5.931701019728648
ENSG00000168081	2.0940788817310228e-12	8.764117130352583
ENSG00000260093	2.0940788817310228e-12	3.5536917930153473
ENSG00000124357	2.0998286939398818e-12	8.863346988669695
ENSG00000123989	2.0998286939398818e-12	8.936221482596823
ENSG00000140548	2.099828693939889e-12	8.709957439052657
ENSG00000138650	2.1463886683722644e-12	3.5881085970069666
ENSG00000205730	2.152279470144558e-12	6.507557822682713
ENSG00000172292	2.15818614519851e-12	7.9662461471470625
ENSG00000227487	2.206016040664086e-12	5.134641066615939
ENSG00000237301	2.2120674761003126e-12	5.178228177045706
ENSG00000134779	2.2610693070802906e-12	8.671456325674816
ENSG00000101439	2.2672689809940788e-12	8.892679427932192
ENSG00000105220	2.2672689809940788e-12	8.899784235633259
ENSG00000178715	2.2734853440834905e-12	6.714722443643202
ENSG00000163995	2.3174708981793455e-12	5.3700484406457525
ENSG00000137106	2.3174708981793455e-12	8.7939853236768
ENSG00000108984	2.3882845153279966e-12	8.467217756869998
ENSG00000135093	2.3882845153279966e-12	8.370253921789246
ENSG00000170540	2.3882845153279966e-12	8.79047249474257
ENSG00000180098	2.447799397341276e-12	8.559088360079013
ENSG00000178035	2.447799397341276e-12	8.903832818629208
ENSG00000236882	2.454501369596788e-12	6.331838444173326
ENSG00000163625	2.5087696664419702e-12	8.456064366172976
ENSG00000124098	2.5712302108295773e-12	8.684137828724392
ENSG00000164122	2.5782638066625195e-12	6.038741196564337
ENSG00000167552	2.585316290545133e-12	8.32597395624081
ENSG00000101057	2.6352167375403326e-12	8.696283577712247
ENSG00000184634	2.6352167375403326e-12	8.855249822677791
ENSG00000119403	2.6496468574303348e-12	8.601638056452805
ENSG00000244038	2.7007657912376184e-12	8.936221482596823
ENSG00000053524	2.708147087986256e-12	7.911887709454721
ENSG00000126733	2.7754761866190745e-12	3.79840416113036
ENSG00000160783	2.7754761866190745e-12	8.404627302338529
ENSG00000083067	2.783057876859246e-12	6.709939476035273
ENSG00000238063	2.836701962077299e-12	5.298150054037155
ENSG00000196182	2.844447799801338e-12	8.849673127329284
ENSG00000162840	2.8522143994303752e-12	4.6863602704021226
ENSG00000260672	2.9230571322759807e-12	4.622928892325846
ENSG00000257058	2.931034375563538e-12	5.850686084351058
ENSG00000143761	2.9956263736582227e-12	8.940270065592774
ENSG00000163682	2.995626373658244e-12	8.940270065592774
ENSG00000241213	3.020206889864551e-12	2.30164140989158
ENSG00000179178	3.1461103106718836e-12	7.078677455619887
ENSG00000171720	3.1546846746052865e-12	8.792992965385965
ENSG00000104331	3.1546846746053087e-12	8.84715265668589
ENSG00000230188	3.163281975879577e-12	4.48469663371888
ENSG00000111716	3.163281975879577e-12	8.944318648588725
ENSG00000071082	3.2241104035884843e-12	8.944318648588725
ENSG00000166477	3.232893382502122e-12	8.593540890460902
ENSG00000197756	3.232893382502122e-12	8.944318648588725
ENSG00000234699	3.241699845823357e-12	2.4330002111864526
ENSG00000188015	3.3130044125625897e-12	3.050451300171558
ENSG00000107959	3.3130044125625897e-12	8.849673127329284
ENSG00000242294	3.3310697450478637e-12	8.66488727203547
ENSG00000270110	3.3950631136814135e-12	5.46490993767892
ENSG00000184905	3.3950631136814135e-12	5.069769831530184
ENSG00000174446	3.4043029792430363e-12	8.701860273060754
ENSG00000240449	3.4135675264287313e-12	6.867331341988613
ENSG00000162869	3.4135675264287313e-12	8.70896508076182
ENSG00000145431	3.479115892941397e-12	6.863060547300971
ENSG00000242265	3.4885802341540195e-12	6.023856439103276
ENSG00000271420	3.5749044010898987e-12	2.4917927586180566
ENSG00000257743	3.66332420099961e-12	5.478075256230554
ENSG00000137814	3.6732801378310725e-12	8.67451255037993
ENSG00000231119	3.673280137831099e-12	6.416355078438591
ENSG00000008869	3.673280137831099e-12	8.8714441546616
ENSG00000130720	3.683262630266662e-12	2.6101879452672554
ENSG00000188383	3.753889489886421e-12	5.9838652314765906
ENSG00000144824	3.764086942087915e-12	7.729636646981023
ENSG00000171033	3.774311581317349e-12	8.238889846911553
ENSG00000117519	3.84665128465313e-12	8.019032453698655
ENSG00000225988	3.85709599357181e-12	6.7978803516396695
ENSG00000250137	3.867568535636711e-12	4.700329529633616
ENSG00000157045	3.867568535636766e-12	8.7752705210496
ENSG00000185038	3.963085964941727e-12	6.50018872083991
ENSG00000271553	4.071932962863216e-12	7.087054532348126
ENSG00000272727	4.172400347360136e-12	3.9319825151471215
ENSG00000109705	4.172400347360136e-12	6.518061295648923
ENSG00000272841	4.172400347360166e-12	6.331781422050769
ENSG00000116871	4.2752993823716206e-12	8.800554377316146
ENSG00000175697	4.275299382371651e-12	5.39840061425838
ENSG00000273139	4.368853167479381e-12	4.553265714386411
ENSG00000161914	4.3925537660213766e-12	8.154326208225687
ENSG00000049769	4.392553766021439e-12	7.9994608368410365
ENSG00000140612	4.488624418916119e-12	8.903832818629208
ENSG00000159399	4.500777296981144e-12	8.684928030193143
ENSG00000232860	4.59916980440721e-12	6.938826255274866
ENSG00000182185	4.59916980440721e-12	7.4684564863351905
ENSG00000101052	4.712385669711685e-12	8.503400556426529
ENSG00000137634	4.712385669711685e-12	8.785352403623177
ENSG00000149294	4.712385669711685e-12	8.734503384435396
ENSG00000173545	4.725132786371823e-12	8.772214296344485
ENSG00000011021	4.8283352225794616e-12	8.566114017947472
ENSG00000226856	4.841390047290002e-12	5.3615088704139255
ENSG00000227719	4.960452945022025e-12	6.226137624201824
ENSG00000156467	4.973858210237971e-12	8.890158957288799
ENSG00000205189	4.9872990225194875e-12	8.79956201902531
ENSG00000196372	5.082387816779857e-12	7.343172016802356
ENSG00000120217	5.096116351445906e-12	8.537853086808418
ENSG00000261438	5.096116351445906e-12	3.4476023417134805
ENSG00000063660	5.096116351445906e-12	7.310099474271729
ENSG00000156535	5.1098812731992455e-12	6.939111619783259
ENSG00000141447	5.221321976215355e-12	8.194290606300202
ENSG00000095303	5.235418664431388e-12	8.196184729720338
ENSG00000125743	5.349544702521192e-12	8.87549273765755
ENSG00000181191	5.3639809911874186e-12	8.616840030145775
ENSG00000221562	5.378455504639363e-12	2.6549996246732657
ENSG00000269148	5.4956396613303925e-12	6.093126936039725
ENSG00000272864	5.51046269211628e-12	3.5768798011609326
ENSG00000204390	5.51046269211628e-12	7.246090825381471
ENSG00000250584	5.510462692116358e-12	3.777315898290718
ENSG00000259673	5.630467732029785e-12	8.656587949221482
ENSG00000220749	5.630467732029785e-12	7.073462583276153
ENSG00000157873	5.630467732029785e-12	8.863346988669695
ENSG00000175061	5.630467732029785e-12	8.915978567617064
ENSG00000255046	5.630467732029865e-12	4.851791770250125
ENSG00000170915	5.645647501030914e-12	6.96230378913836
ENSG00000171189	5.768539946978183e-12	5.688027319956191
ENSG00000269946	5.768539946978285e-12	4.910357375329286
ENSG00000273056	5.784084864799697e-12	5.445326213955762
ENSG00000099622	5.909932774426743e-12	8.93217289960087
ENSG00000169242	5.9258514456754604e-12	6.527317310143167
ENSG00000164932	5.9258514456754604e-12	8.682609716371832
ENSG00000152217	6.054724446057444e-12	8.872436512952435
ENSG00000135299	6.054724446057487e-12	8.405619660629366
ENSG00000134955	6.0710256737137396e-12	7.858166196564323
ENSG00000181904	6.071025673713847e-12	8.833478795345478
ENSG00000112992	6.236424648274237e-12	8.863346988669695
ENSG00000166104	6.236424648274237e-12	5.658472734175003
ENSG00000101695	6.236424648274237e-12	7.275474124634396
ENSG00000213293	6.236424648274237e-12	3.8325717581335996
ENSG00000144589	6.3719198703242135e-12	8.677568775085046
ENSG00000155495	6.389058544155883e-12	8.58000435828669
ENSG00000272143	6.52780590081831e-12	5.107399986338704
ENSG00000257591	6.545355835959242e-12	4.201937007961367
ENSG00000246089	6.545355835959265e-12	7.970918599047291
ENSG00000205763	6.5805946910120685e-12	7.1405439028559625
ENSG00000068308	6.705402649397585e-12	8.848145014976726
ENSG00000113732	6.8692870909232115e-12	8.903832818629208
ENSG00000170606	6.8692870909232115e-12	8.873964625304993
ENSG00000166913	6.8877372593020805e-12	8.903832818629208
ENSG00000196172	6.8877372593020805e-12	7.128896202497375
ENSG00000270012	6.8877372593020805e-12	7.631987191601411
ENSG00000249948	7.055991531540723e-12	8.617296634374888
ENSG00000272009	7.07493352594654e-12	7.162429285993275
ENSG00000214022	7.267118408677939e-12	8.903832818629208
ENSG00000269934	7.404685643833044e-12	4.896174591221084
ENSG00000144567	7.404685643833044e-12	8.87549273765755
ENSG00000165215	7.4245455033421e-12	5.933515188323318
ENSG00000243789	7.444457613747845e-12	7.1629989048203555
ENSG00000270673	7.46442210974912e-12	6.934074850955538
ENSG00000257221	7.605651764672159e-12	7.8481888951606384
ENSG00000166716	7.626040235535019e-12	8.852193597972677
ENSG00000165912	7.770268463195005e-12	8.01937858800923
ENSG00000042781	7.791089727574665e-12	7.6628068959604505
ENSG00000137806	7.811965720103021e-12	8.760604301418354
ENSG00000228798	7.832896581724697e-12	4.6803823632488415
ENSG00000181218	7.980960861849721e-12	5.940606224155187
ENSG00000238061	8.002335793031604e-12	6.030229632772872
ENSG00000166046	8.002335793031604e-12	8.682864163778863
ENSG00000262165	8.02376687789727e-12	3.2665715762016507
ENSG00000272677	8.02376687789727e-12	6.098960325696519
ENSG00000269071	8.175368962117293e-12	5.166983334956527
ENSG00000271943	8.197254510444237e-12	3.746718655937638
ENSG00000120327	8.197254510444267e-12	7.790083751097233
ENSG00000197557	8.396828311151541e-12	8.216380908695431
ENSG00000182179	8.39682831115163e-12	8.903832818629208
ENSG00000236305	8.39682831115163e-12	5.9597735377816665
ENSG00000064692	8.39682831115163e-12	4.782031185781699
ENSG00000144847	8.601166069930536e-12	8.519477770169503
ENSG00000008086	8.601166069930659e-12	7.999917441070151
ENSG00000151151	8.601166069930659e-12	8.474322564571063
ENSG00000135074	8.624169150001234e-12	8.915978567617064
ENSG00000172382	8.810379151965576e-12	6.740403383598236
ENSG00000182087	8.810379151965576e-12	8.928124316604919
ENSG00000105997	8.833930919066e-12	5.401902350123643
ENSG00000136878	9.048694739027872e-12	8.837527378341429
ENSG00000233220	9.048694739027903e-12	5.097921809312316
ENSG00000124222	9.268577416748844e-12	8.863346988669695
ENSG00000102780	9.293329967940635e-12	7.501755566616584
ENSG00000271334	9.293329967940635e-12	2.834603985944788
ENSG00000272102	9.293329967940635e-12	5.419496974209735
ENSG00000103855	9.318147353074154e-12	8.332510596052215
ENSG00000119900	9.49369842656891e-12	8.815756351009115
ENSG00000141429	9.544448934741698e-12	8.865867459313089
ENSG00000196890	9.750125329323092e-12	4.132490993677179
ENSG00000164039	9.750125329323092e-12	8.062305738779532
ENSG00000225200	9.776138582066325e-12	7.1491600724654
ENSG00000075826	9.98670973601598e-12	8.798569660734474
ENSG00000143498	1.0228921886962347e-11	8.248971729485127
ENSG00000128463	1.0283524198918974e-11	8.87549273765755
ENSG00000269620	1.0504806469845491e-11	3.8692993997584453
ENSG00000165138	1.05327930125643e-11	8.837527378341429
ENSG00000132970	1.0730756726136072e-11	6.277169417831752
ENSG00000189233	1.0730756726136072e-11	8.80513871437382
ENSG00000061455	1.1049237724661527e-11	6.4755995235708275
ENSG00000166224	1.1286664466648444e-11	8.638075303416368
ENSG00000147604	1.1316692366411958e-11	8.944318648588725
ENSG00000197119	1.1346798608283889e-11	7.89067231294113
ENSG00000226221	1.159049298850871e-11	7.602844037921692
ENSG00000108106	1.1621313378646715e-11	8.73325657873753
ENSG00000006788	1.165221413555565e-11	3.396985318860675
ENSG00000146094	1.2190024017349979e-11	8.915978567617064
ENSG00000187742	1.2222406977235916e-11	8.903832818629208
ENSG00000261645	1.2484525604356546e-11	7.375775804900421
ENSG00000177888	1.2517675557853797e-11	8.672984438027372
ENSG00000155254	1.2517675557853797e-11	8.283476550451963
ENSG00000147168	1.2550911823371789e-11	8.928124316604919
ENSG00000167797	1.2853958752205379e-11	8.873964625304993
ENSG00000101298	1.3129349496455397e-11	7.885414892655538
ENSG00000115875	1.3129349496455397e-11	8.924075733608968
ENSG00000140521	1.3446082665629185e-11	8.830422570640364
ENSG00000101049	1.3446082665629185e-11	6.383343107465208
ENSG00000129474	1.380679915118228e-11	6.603668828047819
ENSG00000063046	1.380679915118228e-11	8.915978567617064
ENSG00000111450	1.380679915118228e-11	8.610727580735544
ENSG00000167747	1.4139545632033082e-11	8.792992965385965
ENSG00000140395	1.4139545632033082e-11	8.815756351009115
ENSG00000146828	1.4139545632033082e-11	8.791464853033405
ENSG00000117697	1.4176999323187764e-11	8.651749164756781
ENSG00000167978	1.4176999323187764e-11	8.944318648588725
ENSG00000227372	1.4480151517803051e-11	8.69322735300713
ENSG00000161010	1.451848961873383e-11	8.827902099996969
ENSG00000113389	1.451848961873383e-11	4.841219786255694
ENSG00000176428	1.451848961873383e-11	6.974404925929264
ENSG00000246095	1.4556927240926583e-11	6.296965398526773
ENSG00000180769	1.4868041475302477e-11	5.466782294574717
ENSG00000068383	1.4868041475302477e-11	8.306389802312253
ENSG00000269540	1.5266114057116177e-11	3.3378046833757367
ENSG00000213145	1.5592079208739182e-11	7.032459418392925
ENSG00000156738	1.5592079208739182e-11	7.834701861426922
ENSG00000261597	1.5592079208739292e-11	8.593795337867933
ENSG00000169100	1.5592079208739292e-11	8.940270065592774
ENSG00000247373	1.5633301627659057e-11	7.534402563877685
ENSG00000271978	1.5674630894404967e-11	6.384490422892038
ENSG00000135519	1.5966950365745325e-11	6.384767366663476
ENSG00000170906	1.6009144234690667e-11	8.80513871437382
ENSG00000138279	1.600914423469084e-11	8.87549273765755
ENSG00000077420	1.605144741654228e-11	8.711485551405215
ENSG00000095002	1.6393841557660514e-11	8.602428257921556
ENSG00000228929	1.6437141117369295e-11	7.156085362537216
ENSG00000235673	1.6437141117369295e-11	4.991352584933734
ENSG00000269243	1.6831916685334918e-11	7.261518379838057
ENSG00000144893	1.6831916685334918e-11	8.00286498096251
ENSG00000068912	1.7190621681436356e-11	8.920027150613016
ENSG00000198182	1.7190621681436356e-11	6.613982660557994
ENSG00000129214	1.7235983421730343e-11	4.820877106901865
ENSG00000136044	1.7235983421730343e-11	8.75250713542645
ENSG00000259420	1.728146250508025e-11	3.6357276277956965
ENSG00000175390	1.728146250508025e-11	8.911929984621112
ENSG00000180104	1.7649555342123982e-11	8.827902099996969
ENSG00000220842	1.7696103976134677e-11	6.5893833898648015
ENSG00000164308	1.7742772958640158e-11	8.911929984621112
ENSG00000113108	1.8072851279967934e-11	8.841575961337382
ENSG00000135404	1.807285127996819e-11	8.936221482596823
ENSG00000118307	1.807285127996819e-11	5.582641246623903
ENSG00000253284	1.807285127996819e-11	2.1485214502111023
ENSG00000145287	1.8120494081443523e-11	8.843104073689938
ENSG00000249487	1.812049408144391e-11	2.922779663539601
ENSG00000270919	1.812049408144391e-11	3.0742466458186506
ENSG00000174915	1.850609499242499e-11	8.701860273060754
ENSG00000182154	1.8999422482258532e-11	8.802618243730425
ENSG00000142765	1.89994224822586e-11	8.895735652637308
ENSG00000224738	1.9099623767967095e-11	4.871241540649057
ENSG00000144410	1.9403346039214812e-11	5.247912665972126
ENSG00000148090	1.9454424642014794e-11	8.721110829749675
ENSG00000142408	1.986782649081742e-11	3.7608427096275543
ENSG00000183150	1.9920103388206917e-11	7.041297628263031
ENSG00000175283	1.992010338820706e-11	8.658318218396126
ENSG00000142039	1.9972515116384756e-11	8.740361386438595
ENSG00000162191	2.0450344507679218e-11	8.835999265988871
ENSG00000217716	2.0450344507679218e-11	6.105241708475731
ENSG00000072778	2.050412340772717e-11	8.940270065592774
ENSG00000263874	2.05580409300511e-11	7.164348840750695
ENSG00000111452	2.0939374502636284e-11	7.017149650513906
ENSG00000230364	2.0994413668886992e-11	5.139938548672889
ENSG00000064490	2.1439862015872753e-11	8.743874215372825
ENSG00000244716	2.1439862015872753e-11	7.254060098140351
ENSG00000261435	2.1439862015872982e-11	4.989165963360519
ENSG00000260919	2.1496190347558382e-11	4.078236611948939
ENSG00000135185	2.1496190347558382e-11	8.903832818629208
ENSG00000134490	2.206751218398942e-11	8.205104511008935
ENSG00000196081	2.2125456353817905e-11	6.609167724169721
ENSG00000205138	2.253526213695169e-11	8.513561588832712
ENSG00000169189	2.253526213695209e-11	8.699339802417361
ENSG00000094804	2.253526213695209e-11	8.611517782204295
ENSG00000148300	2.3012725942227606e-11	8.702396027122475
ENSG00000179862	2.307310171188431e-11	6.603384563476747
ENSG00000130055	2.307310171188431e-11	4.749990537951686
ENSG00000015171	2.307310171188431e-11	8.8714441546616
ENSG00000162836	2.307310171188431e-11	8.644108602993992
ENSG00000247735	2.3133632729547197e-11	5.522296189447875
ENSG00000250519	2.3133632729547523e-11	4.972637718128625
ENSG00000227895	2.3133632729547523e-11	5.354827986310085
ENSG00000214021	2.3623516893237992e-11	8.678104529146768
ENSG00000173898	2.3747567992337616e-11	8.891687069641355
ENSG00000169253	2.3747567992337616e-11	4.506344302547167
ENSG00000198625	2.4250188621564908e-11	8.911929984621112
ENSG00000136379	2.4250188621565254e-11	8.291802732513611
ENSG00000106948	2.4763231295665287e-11	8.843104073689938
ENSG00000225135	2.482810491566598e-11	6.726787149666644
ENSG00000011451	2.482810491566598e-11	8.85624218096863
ENSG00000004838	2.5419513162848745e-11	6.89729732872143
ENSG00000214389	2.5419513162848745e-11	8.227736456214533
ENSG00000172809	2.5486071347406917e-11	8.93217289960087
ENSG00000186687	2.5486071347406917e-11	8.694298861130573
ENSG00000132912	2.5486071347406917e-11	8.857770293321186
ENSG00000186275	2.548607134740701e-11	8.166067643569372
ENSG00000085382	2.5552800324749347e-11	8.260942180898558
ENSG00000153064	2.6024721530306004e-11	8.794977681967636
ENSG00000176393	2.6092832381493104e-11	8.734248937028365
ENSG00000146833	2.6161117924285676e-11	8.788944382390012
ENSG00000242169	2.6644045061603275e-11	3.7467175144175813
ENSG00000213339	2.6713744015198323e-11	8.865867459313089
ENSG00000171490	2.678362164616447e-11	8.915978567617064
ENSG00000124116	2.6783621646164944e-11	3.730681651571745
ENSG00000169504	2.6783621646164944e-11	8.920027150613016
ENSG00000108239	2.6853678402812847e-11	8.455730768933341
ENSG00000234797	2.7349129108151202e-11	8.105743212274271
ENSG00000147121	2.7420635141948118e-11	8.311966497660762
ENSG00000137877	2.7420635141948118e-11	8.304940839792302
ENSG00000074695	2.7420635141948118e-11	8.940270065592774
ENSG00000139641	2.749232438601831e-11	8.899784235633259
ENSG00000223387	2.7492324386018503e-11	4.33804904212633
ENSG00000152359	2.8072489276420317e-11	8.613248051378937
ENSG00000213222	2.8072489276420317e-11	6.358387526073927
ENSG00000224165	2.814584822270616e-11	7.00606433019755
ENSG00000165359	2.814584822270616e-11	8.837527378341429
ENSG00000236841	2.8814588976367303e-11	3.633951615562119
ENSG00000205791	2.9498893258576713e-11	6.412071115775467
ENSG00000254003	2.9575903095190306e-11	6.075650294607491
ENSG00000259424	2.957590309519041e-11	3.458034883662734
ENSG00000143553	3.019911539284667e-11	8.695291219421408
ENSG00000204666	3.019911539284667e-11	5.070829931447693
ENSG00000213598	3.019911539284667e-11	6.398452862672757
ENSG00000117625	3.0277916092137816e-11	8.818276821652509
ENSG00000135324	3.027791609213803e-11	3.1639768465077305
ENSG00000086189	3.107708824800011e-11	8.815756351009115
ENSG00000260081	3.107708824800055e-11	5.882163711411929
ENSG00000233230	3.107708824800055e-11	7.414720651268071
ENSG00000161021	3.1731275624069647e-11	8.833478795345478
ENSG00000225093	3.1731275624069647e-11	7.008521066927069
ENSG00000258994	3.1731275624069647e-11	5.580243356499461
ENSG00000236830	3.31665483077567e-11	4.3120119421009955
ENSG00000079841	3.32529289929184e-11	7.347282699386783
ENSG00000138674	3.32529289929184e-11	8.936221482596823
ENSG00000171097	3.40403408749363e-11	8.470809735636832
ENSG00000108774	3.4217786717511276e-11	8.532732995689026
ENSG00000238045	3.493667789273789e-11	6.360697230637968
ENSG00000111729	3.493667789273789e-11	7.095202203819191
ENSG00000088833	3.567036132964236e-11	8.837527378341429
ENSG00000069493	3.567036132964236e-11	8.44073938549053
ENSG00000261037	3.5763126604210514e-11	5.751659188218975
ENSG00000085465	3.5763126604210514e-11	8.081908318527677
ENSG00000115159	3.5763126604210895e-11	8.756555718422403
ENSG00000173809	3.585612823992775e-11	4.45315774922697
ENSG00000213931	3.5949366826064945e-11	5.058564679047381
ENSG00000170890	3.660872134195855e-11	3.8507181313665115
ENSG00000260361	3.6608721341958806e-11	7.431053406160086
ENSG00000210049	3.670387691822319e-11	5.472414298876386
ENSG00000165271	3.7571254217043054e-11	8.87549273765755
ENSG00000175215	3.757125421704332e-11	8.891687069641355
ENSG00000198053	3.757125421704332e-11	8.512823677948905
ENSG00000090487	3.766886032925624e-11	8.849673127329284
ENSG00000171428	3.845870461902061e-11	7.804612975730651
ENSG00000169084	3.855856893814786e-11	8.486011709329802
ENSG00000273107	3.9366682435572017e-11	4.8370129482198285
ENSG00000178162	3.946885605653325e-11	6.256134753640868
ENSG00000150625	3.9571289469399865e-11	6.404092986483466
ENSG00000227986	3.957128946940043e-11	5.786654482818895
ENSG00000235501	4.029565201875856e-11	5.819061843758477
ENSG00000185008	4.040018716537402e-11	3.2173473049910815
ENSG00000168702	4.040018716537402e-11	3.377482300973893
ENSG00000150054	4.040018716537402e-11	6.726522906483423
ENSG00000073584	4.040018716537402e-11	8.73325657873753
ENSG00000162267	4.0400187165374454e-11	6.648054223498888
ENSG00000119446	4.050498797727824e-11	8.787416270037454
ENSG00000102081	4.061005511502073e-11	8.810715409722327
ENSG00000141524	4.1460259744519755e-11	8.794977681967636
ENSG00000176871	4.1567753805602715e-11	8.587964195112395
ENSG00000125962	4.243759221678148e-11	8.525171583758842
ENSG00000133818	4.254756802147242e-11	7.996676144155504
ENSG00000025039	4.3437483593713294e-11	8.899784235633259
ENSG00000186184	4.3437483593713294e-11	8.872436512952435
ENSG00000122882	4.343748359371345e-11	8.74288185708199
ENSG00000081721	4.343748359371345e-11	8.753499493717285
ENSG00000143575	4.343748359371345e-11	8.907881401625161
ENSG00000267373	4.3549997171352576e-11	4.195719127137596
ENSG00000087274	4.434562564955479e-11	8.924075733608968
ENSG00000085719	4.434562564955479e-11	8.911929984621112
ENSG00000250831	4.446044306020004e-11	7.032062440035388
ENSG00000273032	4.457555167519593e-11	7.208609263710495
ENSG00000175463	4.480664541005426e-11	8.839055490693989
ENSG00000180479	4.574281388796687e-11	7.689864514681522
ENSG00000185641	4.574281388796687e-11	7.51220913124998
ENSG00000140263	4.6577659348983385e-11	8.272068712347915
ENSG00000147475	4.6577659348983385e-11	8.769693825701092
ENSG00000145063	4.6698134905398986e-11	3.1023167236382037
ENSG00000259959	4.6698134905398986e-11	8.29383973968023
ENSG00000101940	4.779624168223474e-11	8.758540435004074
ENSG00000241852	4.779624168223474e-11	7.65744045669373
ENSG00000167619	4.779624168223542e-11	6.373884614641949
ENSG00000164253	4.779624168223542e-11	8.83195068299292
ENSG00000272324	4.891963041236308e-11	1.799291514021814
ENSG00000241527	4.891963041236308e-11	6.486245019810871
ENSG00000119608	4.904603659898682e-11	6.493639901763072
ENSG00000250565	4.904603659898717e-11	8.449697469355717
ENSG00000230551	5.0198184422349745e-11	8.703388385413312
ENSG00000130449	5.1244542743121776e-11	8.743338461311104
ENSG00000233360	5.124454274312269e-11	4.480364251133283
ENSG00000137747	5.124454274312269e-11	5.678684309795519
ENSG00000131844	5.1509452471863286e-11	8.857770293321186
ENSG00000081760	5.244724238486395e-11	8.69727593600308
ENSG00000272667	5.258257027852467e-11	6.639016186857518
ENSG00000267166	5.258257027852541e-11	7.038158174958906
ENSG00000249584	5.2854252903442687e-11	2.1412241098497904
ENSG00000144868	5.395479923440443e-11	8.49835961513974
ENSG00000150667	5.395479923440443e-11	6.893841793027652
ENSG00000174917	5.409393593325383e-11	8.84715265668589
ENSG00000162616	5.409393593325421e-11	8.550991194087109
ENSG00000248478	5.423342404162631e-11	2.0699789363980314
ENSG00000154227	5.521975345050725e-11	5.232865764668385
ENSG00000170209	5.521975345050725e-11	8.010026182891389
ENSG00000167632	5.636851012255152e-11	8.702396027122475
ENSG00000137285	5.6513740278691224e-11	5.639657749044007
ENSG00000116584	5.6659336889983104e-11	8.928124316604919
ENSG00000078900	5.6659336889983104e-11	6.127485520658594
ENSG00000164175	5.783741114847874e-11	4.435316320295889
ENSG00000133056	5.783741114847874e-11	8.703388385413312
ENSG00000086570	5.81356580792752e-11	6.315844498365326
ENSG00000237595	5.934378133850463e-11	6.387241829750529
ENSG00000101843	5.934378133850463e-11	8.72363130039307
ENSG00000228679	5.949651493640266e-11	4.549918527746681
ENSG00000267421	6.057648237024358e-11	1.8622847377950864
ENSG00000227373	6.073232236608999e-11	5.4516878432906335
ENSG00000184381	6.088855498012618e-11	8.773742408697043
ENSG00000272308	6.08885549801264e-11	5.316930744893963
ENSG00000242814	6.08885549801264e-11	5.249285999862173
ENSG00000272795	6.199325814013557e-11	3.484838546481981
ENSG00000166068	6.215266672094565e-11	8.603420616212393
ENSG00000198056	6.23124767104579e-11	8.373362437079306
ENSG00000206549	6.23124767104579e-11	6.354297239129696
ENSG00000198440	6.23124767104579e-11	8.377279579657706
ENSG00000010404	6.24726890971754e-11	8.903832818629208
ENSG00000183386	6.24726890971754e-11	6.607540636982169
ENSG00000055070	6.3442469415379e-11	8.748458552430499
ENSG00000247011	6.36055264610876e-11	2.6609786797926493
ENSG00000162998	6.36055264610876e-11	8.903832818629208
ENSG00000196531	6.376899389809151e-11	8.936221482596823
ENSG00000072401	6.393287273649032e-11	8.486670470381002
ENSG00000101134	6.509162920397912e-11	4.091377593717145
ENSG00000197696	6.542646321752175e-11	8.11066114657158
ENSG00000253766	6.559451216225246e-11	2.477302949596871
ENSG00000151640	6.661171845774355e-11	5.496673826946499
ENSG00000177119	6.678274803960057e-11	8.769693825701092
ENSG00000197558	6.695420762531546e-11	6.995587928957812
ENSG00000136830	6.695420762531546e-11	7.79577234427466
ENSG00000188266	6.83414918491749e-11	8.010327366303082
ENSG00000236206	6.83414918491749e-11	4.165201903206287
ENSG00000108679	6.851686934970674e-11	8.749450910721334
ENSG00000100218	6.851686934970674e-11	5.377266909174138
ENSG00000230646	6.851686934970674e-11	3.2699515871004925
ENSG00000172794	6.869268754108286e-11	7.985148091206428
ENSG00000204186	6.886894750615512e-11	8.792992965385965
ENSG00000072274	7.011522843194408e-11	8.903832818629208
ENSG00000171421	7.175008191847694e-11	8.543227625334843
ENSG00000247679	7.175008191847694e-11	8.120866036134634
ENSG00000077264	7.175008191847744e-11	5.003500677319225
ENSG00000255224	7.193402025390672e-11	6.464236686417178
ENSG00000197254	7.21184203045505e-11	2.6364501834780865
ENSG00000205771	7.323458028104017e-11	6.5779794471391755
ENSG00000226113	7.361037902075243e-11	3.343078974451564
ENSG00000253483	7.361037902075243e-11	5.569812891666362
ENSG00000197747	7.513254749022246e-11	8.779319104045552
ENSG00000145782	7.551787969252666e-11	8.785888157684898
ENSG00000153162	7.551787969252666e-11	8.924075733608968
ENSG00000196268	7.5905146768687e-11	8.50522985219078
ENSG00000141665	7.74737544762652e-11	5.653371767324688
ENSG00000119737	7.907408833172692e-11	7.233169531269956
ENSG00000214189	7.907408833172692e-11	4.5432459024770795
ENSG00000258875	8.09131679182354e-11	5.844707301621189
ENSG00000235508	8.112007711104156e-11	4.793475154054096
ENSG00000196208	8.25830172252101e-11	7.524332124633038
ENSG00000254650	8.27941062474368e-11	5.684916963741245
ENSG00000168216	8.279410624743797e-11	8.853721710325235
ENSG00000226329	8.493426441223059e-11	6.508678021210546
ENSG00000239719	8.493426441223059e-11	6.190276844295105
ENSG00000186063	8.515123576348885e-11	8.810715409722327
ENSG00000124635	8.668530355544454e-11	8.588956553403229
ENSG00000173769	8.735101422921033e-11	2.5273161722078887
ENSG00000104695	8.892386446120957e-11	8.768165713348534
ENSG00000200959	9.098689315269109e-11	3.8012807389518817
ENSG00000226828	9.098689315269238e-11	2.8128404033780696
ENSG00000221949	9.098689315269238e-11	6.796238174640066
ENSG00000146006	9.121899076816439e-11	7.373876909500683
ENSG00000116791	9.121899076816439e-11	8.70491649776587
ENSG00000268041	9.145166797578988e-11	7.630683875263773
ENSG00000177082	9.309675628637132e-11	8.840047848984822
ENSG00000115977	9.33341214516032e-11	8.243219736562194
ENSG00000075568	9.33341214516032e-11	8.911929984621112
ENSG00000169756	9.33341214516032e-11	8.80513871437382
ENSG00000235663	9.381063057227342e-11	5.049160550059433
ENSG00000096092	9.381063057227342e-11	8.599117585809411
ENSG00000235779	9.574059740666598e-11	3.0312111154151613
ENSG00000157933	9.598455957652785e-11	8.745402327725383
ENSG00000154153	9.746116398436063e-11	5.464111031338675
ENSG00000174013	9.770941721542217e-11	8.715534134401166
ENSG00000102387	9.770941721542217e-11	6.144209337472659
ENSG00000265452	9.77094172154232e-11	5.2384916042960885
ENSG00000261373	9.795828944726335e-11	8.2935852922732
ENSG00000255122	9.79582894472637e-11	4.4803229477894515
ENSG00000260352	9.820778218860243e-11	5.010166728870045
ENSG00000232324	9.997173313150908e-11	3.525935297028556
ENSG00000184925	1.0022624469489398e-10	7.619855764790278
ENSG00000182197	1.0022624469489398e-10	8.762589018000027
ENSG00000104936	1.0048139050869143e-10	8.513482439000104
ENSG00000149124	1.0048139050869143e-10	3.2888948996715763
ENSG00000179029	1.0073717211787363e-10	8.612053536266018
ENSG00000156170	1.0254557620447214e-10	8.652741523047615
ENSG00000243829	1.0254557620447214e-10	6.6364177995625235
ENSG00000178429	1.0491742107324019e-10	6.780116819623367
ENSG00000039123	1.0491742107324019e-10	8.841575961337382
ENSG00000149761	1.0518425117745756e-10	8.732720824675809
ENSG00000254635	1.073429409463407e-10	8.580323633349606
ENSG00000260940	1.073429409463407e-10	2.2018023748170306
ENSG00000113318	1.073429409463407e-10	8.587428441050672
ENSG00000248456	1.073429409463407e-10	2.917367009878923
ENSG00000165804	1.073429409463407e-10	8.2322416434396
ENSG00000257241	1.0761580773011e-10	3.2625754024202522
ENSG00000067057	1.0761580773011076e-10	6.585281829752287
ENSG00000149100	1.0788935344016006e-10	8.887638486645404
ENSG00000167461	1.1010235942250243e-10	8.779319104045552
ENSG00000266308	1.1010235942250243e-10	3.994279700404391
ENSG00000147853	1.1038209024018493e-10	8.887638486645404
ENSG00000234377	1.1038209024018493e-10	5.620228876358203
ENSG00000116903	1.1066251667244944e-10	8.721110829749675
ENSG00000118898	1.1264512143011504e-10	6.720441679204107
ENSG00000163482	1.1293117398150637e-10	8.734784691090086
ENSG00000168071	1.1321793750872811e-10	8.895735652637308
ENSG00000266709	1.1524533511618818e-10	2.9999134305388746
ENSG00000100129	1.155378489708183e-10	8.936221482596823
ENSG00000243452	1.1553784897081912e-10	8.696819331773968
ENSG00000106211	1.1553784897081912e-10	8.86991604230904
ENSG00000117020	1.1553784897081912e-10	8.104398830924211
ENSG00000155366	1.1612505844813348e-10	8.402897033163887
ENSG00000241743	1.1612505844813348e-10	1.9494048731484384
ENSG00000261147	1.1790426858105867e-10	4.3860839399864275
ENSG00000198088	1.2092908447611028e-10	8.313626050430873
ENSG00000176108	1.2123571080203045e-10	8.060189581780309
ENSG00000112218	1.2154309804145896e-10	8.123165924136355
ENSG00000197256	1.2371626985821586e-10	8.505718870247838
ENSG00000106588	1.2402981120706183e-10	8.05435843902477
ENSG00000089009	1.2402981120706183e-10	8.948367231584678
ENSG00000142444	1.2402981120706183e-10	8.540830161680928
ENSG00000064393	1.268869060832076e-10	8.920027150613016
ENSG00000260943	1.27208309594226e-10	3.065755952867802
ENSG00000260317	1.27208309594226e-10	6.3858572045374435
ENSG00000261069	1.275305098372581e-10	8.067601127473349
ENSG00000138286	1.275305098372581e-10	8.658853972457846
ENSG00000196547	1.2948055107177647e-10	8.883589903649453
ENSG00000172260	1.3013702670344363e-10	4.998258640175178
ENSG00000259494	1.3013702670344456e-10	7.675633493267561
ENSG00000251286	1.3013702670344456e-10	2.338451102613977
ENSG00000226781	1.3046648493751276e-10	4.383880724515411
ENSG00000181982	1.3046648493751322e-10	8.645180111117435
ENSG00000156650	1.3279565826843788e-10	8.815756351009115
ENSG00000107864	1.3313170201149763e-10	8.579331275058768
ENSG00000178026	1.3313170201149763e-10	7.263875973566007
ENSG00000090238	1.334685779344496e-10	8.848145014976726
ENSG00000271871	1.3585018019212498e-10	6.388193401619284
ENSG00000150477	1.3653824318796702e-10	8.057950417791606
ENSG00000271239	1.3688355245719695e-10	2.4566142135754747
ENSG00000141556	1.3932476208051832e-10	8.785888157684896
ENSG00000179981	1.3967696625169792e-10	8.443128415716371
ENSG00000174695	1.3967696625169893e-10	8.936221482596823
ENSG00000272975	1.4038399049761188e-10	1.9876057566792313
ENSG00000021826	1.4252614272481518e-10	7.966559174416499
ENSG00000139211	1.428862645241004e-10	8.537853086808418
ENSG00000263361	1.4324727672320143e-10	3.5792280836955634
ENSG00000233912	1.4579947464704251e-10	8.117197786382983
ENSG00000113555	1.46167687912727e-10	8.186258267964183
ENSG00000213553	1.4653681112189602e-10	8.567185526070915
ENSG00000163584	1.4690684647172902e-10	8.867395571665647
ENSG00000182141	1.4727779616458154e-10	8.423675702205367
ENSG00000249198	1.5027857605567735e-10	2.2164375479570286
ENSG00000223552	1.5027857605567735e-10	4.747529785571699
ENSG00000137802	1.5295327629434853e-10	8.749450910721334
ENSG00000113319	1.537259948215189e-10	6.504818112193734
ENSG00000150779	1.5646070981627386e-10	8.675584058503375
ENSG00000240907	1.5646070981627386e-10	4.740478114278291
ENSG00000257178	1.5725076210803942e-10	2.4468141925125377
ENSG00000223802	1.6045019243849478e-10	3.5995447463263774
ENSG00000145916	1.6125995017649158e-10	8.812700126303998
ENSG00000243224	1.6453915766202881e-10	6.4417397983014695
ENSG00000124209	1.6453915766202881e-10	8.738297520024316
ENSG00000082641	1.6453915766202881e-10	8.920027150613016
ENSG00000226823	1.6788358322848158e-10	6.492753720257392
ENSG00000198908	1.6830628489816154e-10	7.565458289824163
ENSG00000078674	1.6830628489816154e-10	8.873964625304993
ENSG00000164032	1.6915481462534265e-10	8.899784235633259
ENSG00000148798	1.7172559608497916e-10	3.6728516927361587
ENSG00000089280	1.721577601122223e-10	8.924075733608968
ENSG00000136319	1.721577601122223e-10	8.508695945120348
ENSG00000148335	1.7215776011222538e-10	8.648692940051664
ENSG00000136478	1.7259098820037463e-10	8.81323588036572
ENSG00000165548	1.7609542749442746e-10	8.405548944224835
ENSG00000176236	1.7653834802856882e-10	6.080900883182809
ENSG00000250479	1.7653834802856882e-10	8.822861158710182
ENSG00000226386	1.7653834802856882e-10	4.5152774934893465
ENSG00000231943	1.769823584897737e-10	1.8286202499617201
ENSG00000243035	1.7742746149813453e-10	2.2332182227344832
ENSG00000182310	1.7966945688125417e-10	5.115535877992736
ENSG00000169436	1.8012117053943957e-10	3.8124619003769236
ENSG00000182319	1.8012117053943957e-10	6.99964227320944
ENSG00000140839	1.8012117053944148e-10	7.0899030456508765
ENSG00000165675	1.810279337071657e-10	8.58450365676311
ENSG00000123901	1.8423691286126638e-10	6.617245179868099
ENSG00000173627	1.8423691286126638e-10	2.500844850480851
ENSG00000154359	1.851639412027459e-10	8.75250713542645
ENSG00000203306	1.851639412027459e-10	7.121037775309386
ENSG00000196967	1.856291651663662e-10	8.028049810639446
ENSG00000263164	1.8891790545662094e-10	3.7734452525571207
ENSG00000107902	1.8891790545662094e-10	8.42189314244578
ENSG00000234891	1.898679697130038e-10	2.3666916137909824
ENSG00000260810	1.9371519013494814e-10	4.335810955221067
ENSG00000158427	1.937151901349495e-10	7.760700472187208
ENSG00000137563	1.937151901349495e-10	8.815756351009114
ENSG00000126768	1.9420142268951632e-10	8.761596659709188
ENSG00000266088	1.9763864142132653e-10	3.138038365511467
ENSG00000051108	1.9813450596693317e-10	8.948367231584678
ENSG00000180209	1.9863158753907604e-10	5.029934685112117
ENSG00000078098	2.021454812290984e-10	6.078567093899292
ENSG00000176732	2.0265240462297243e-10	6.10030714021303
ENSG00000198838	2.0265240462297387e-10	8.302753966388545
ENSG00000131446	2.0265240462297387e-10	8.915978567617064
ENSG00000116857	2.0316057154886502e-10	8.802082489668702
ENSG00000172262	2.036699849863398e-10	8.744409969434548
ENSG00000126583	2.0727103312279467e-10	3.699663100202822
ENSG00000167393	2.077905267561445e-10	8.580859387411328
ENSG00000138085	2.0831129403236265e-10	8.887638486645404
ENSG00000017621	2.1252365087250836e-10	7.230818469452338
ENSG00000163132	2.1305601903782045e-10	5.552302642629663
ENSG00000100097	2.173621882266177e-10	8.911929984621112
ENSG00000257542	2.1845196373788107e-10	4.499968005379229
ENSG00000173442	2.1845196373788107e-10	8.924075733608968
ENSG00000167748	2.2175345710596882e-10	3.873738339115722
ENSG00000221988	2.2230843072583911e-10	8.299899898505515
ENSG00000188033	2.2286476288315488e-10	7.5450400772699835
ENSG00000113649	2.2286476288315488e-10	8.863346988669695
ENSG00000039600	2.2286476288315488e-10	7.665236439273938
ENSG00000073605	2.2286476288315726e-10	8.85120123968184
ENSG00000240005	2.2793342490096835e-10	6.997985706437197
ENSG00000204361	2.2850352232443734e-10	4.286451184064294
ENSG00000179271	2.336975614118272e-10	8.799026264963588
ENSG00000094975	2.3369756141182884e-10	8.899784235633259
ENSG00000102100	2.3369756141182884e-10	8.769158071639371
ENSG00000161570	2.3369756141182884e-10	8.395590068640738
ENSG00000249421	2.3428175655828844e-10	2.6531567098963964
ENSG00000108306	2.38411308131164e-10	8.294375493741951
ENSG00000099814	2.38411308131164e-10	8.748458552430499
ENSG00000108405	2.390070260763536e-10	8.918499038260457
ENSG00000238460	2.390070260763536e-10	3.5047861564600478
ENSG00000271119	2.3900702607635783e-10	6.358569535249498
ENSG00000150281	2.39604199886559e-10	5.721113179967674
ENSG00000119711	2.39604199886559e-10	8.75250713542645
ENSG00000271430	2.39604199886559e-10	8.373766750723476
ENSG00000159433	2.44434420161859e-10	8.840047848984822
ENSG00000170502	2.4443442016185985e-10	8.725949614214377
ENSG00000136731	2.4443442016185985e-10	8.911929984621112
ENSG00000261581	2.4504485408774384e-10	3.695768259255072
ENSG00000229278	2.4504485408774384e-10	3.774144535283856
ENSG00000049768	2.4504485408774384e-10	5.0016333832919555
ENSG00000133026	2.4504485408774384e-10	8.327220761938678
ENSG00000266976	2.4565677899054966e-10	6.307691056623186
ENSG00000232712	2.5060628187447605e-10	5.609494558038474
ENSG00000248112	2.512317865974486e-10	3.2196095857962534
ENSG00000186918	2.556532776679184e-10	8.821333046357623
ENSG00000104687	2.556532776679184e-10	8.742881857081988
ENSG00000175768	2.5629110009096235e-10	8.068313607019872
ENSG00000259436	2.5629110009096235e-10	8.090724969583798
ENSG00000128641	2.5629110009096416e-10	8.46870790081433
ENSG00000232453	2.6210198082468215e-10	6.512090129984884
ENSG00000064601	2.6210198082468215e-10	8.861818876317137
ENSG00000153446	2.6275553384570233e-10	3.748757718603499
ENSG00000173757	2.6737524284600134e-10	8.535253466332419
ENSG00000242268	2.680416525402164e-10	4.467104284652195
ENSG00000156482	2.680416525402164e-10	8.915978567617064
ENSG00000178718	2.680416525402164e-10	8.81323588036572
ENSG00000213280	2.680416525402164e-10	5.067481773948165
ENSG00000158292	2.680416525402164e-10	5.531757400591221
ENSG00000156222	2.680416525402164e-10	3.5637691974165877
ENSG00000156508	2.6870968658193633e-10	8.948367231584678
ENSG00000235121	2.6870968658193917e-10	6.053733792386806
ENSG00000264176	2.6870968658193917e-10	5.577612572032016
ENSG00000269425	2.693793488371713e-10	4.21841477389926
ENSG00000256757	2.741129012356304e-10	4.334343650752822
ENSG00000255121	2.741129012356304e-10	7.236067122141489
ENSG00000219626	2.7479572945585167e-10	7.7364981164356195
ENSG00000132915	2.75480221089691e-10	4.299396107647061
ENSG00000107223	2.75480221089691e-10	8.920027150613016
ENSG00000242712	2.7548022108969394e-10	5.225955896786643
ENSG00000131171	2.7548022108969394e-10	8.867395571665647
ENSG00000189157	2.803185716218917e-10	6.122602825607011
ENSG00000197976	2.803185716218917e-10	8.911929984621112
ENSG00000121039	2.8171615528493417e-10	8.117941251847071
ENSG00000148291	2.8737495090125287e-10	8.345224512929732
ENSG00000111540	2.880900695299179e-10	8.55735809090437
ENSG00000248610	2.938740134715191e-10	6.849688047484856
ENSG00000143947	2.938740134715191e-10	8.940270065592774
ENSG00000172661	2.9387401347152433e-10	8.64212388641232
ENSG00000116497	2.9387401347152433e-10	8.852193597972677
ENSG00000186310	2.946049433500141e-10	5.799009928897075
ENSG00000091527	2.9460494335001725e-10	8.948367231584678
ENSG00000267475	3.012638189455064e-10	6.35027725662681
ENSG00000174989	3.012638189455064e-10	8.801090131377867
ENSG00000229809	3.0806980247305795e-10	8.460648703230651
ENSG00000250910	3.0806980247305795e-10	4.027289491154241
ENSG00000068323	3.0806980247305795e-10	8.80513871437382
ENSG00000272256	3.150260653526147e-10	8.138113450422294
ENSG00000180263	3.1502606535261577e-10	8.426731926910481
ENSG00000140297	3.1502606535261577e-10	6.0962718294444995
ENSG00000111707	3.1580839995714426e-10	8.81881257571423
ENSG00000174886	3.1659263426182334e-10	8.358029022968786
ENSG00000258629	3.1659263426182334e-10	1.8390822284955977
ENSG00000176700	3.1659263426182334e-10	8.63654719106381
ENSG00000037474	3.2213584560015193e-10	8.911929984621112
ENSG00000267127	3.229354405061374e-10	5.216354871728783
ENSG00000068985	3.229354405061374e-10	4.8612786588649515
ENSG00000231419	3.229354405061374e-10	3.5579358036319824
ENSG00000149547	3.229354405061374e-10	8.857770293321186
ENSG00000108828	3.2373697601958497e-10	8.814763992718278
ENSG00000040487	3.2940244918685905e-10	8.360092889383065
ENSG00000101997	3.310388851441606e-10	8.583915612116442
ENSG00000271522	3.310388851441606e-10	3.672291308641738
ENSG00000068784	3.310388851441606e-10	8.688186411720343
ENSG00000234141	3.318600813762145e-10	6.621882004924223
ENSG00000181544	3.3766448947992637e-10	7.270885997759327
ENSG00000136193	3.3850175254812627e-10	8.867395571665647
ENSG00000072756	3.3934104542245364e-10	8.83195068299292
ENSG00000272870	3.3934104542245607e-10	7.208755026304769
ENSG00000203435	3.461290402166361e-10	3.775594873648833
ENSG00000213860	3.469868188480557e-10	5.556762946731866
ENSG00000162819	3.539242826550576e-10	8.77122193805365
ENSG00000148399	3.539242826550576e-10	8.857770293321186
ENSG00000076258	3.548009443067897e-10	7.972244554577766
ENSG00000164619	3.5480094430679476e-10	6.688913076725257
ENSG00000108298	3.556797289538563e-10	8.944318648588725
ENSG00000173110	3.556797289538563e-10	7.650885725231106
ENSG00000165671	3.618910883652258e-10	8.89420754028475
ENSG00000272782	3.618910883652271e-10	6.491385328537215
ENSG00000223797	3.6278703861472155e-10	7.564219917554372
ENSG00000268584	3.636851574442295e-10	6.451277325680359
ENSG00000002834	3.6911969834216893e-10	8.867395571665647
ENSG00000162543	3.700331413508004e-10	5.364035020695335
ENSG00000100221	3.70948794258785e-10	8.82385351700102
ENSG00000237506	3.727867506589591e-10	6.14863376816884
ENSG00000260177	3.7835420265229496e-10	2.9792929527859524
ENSG00000119383	3.792899809352118e-10	8.887638486645404
ENSG00000189362	3.792899809352118e-10	8.600109944100247
ENSG00000158301	3.80228021846428e-10	7.8267500141305435
ENSG00000115808	3.81168330725744e-10	8.701860273060754
ENSG00000172348	3.8685811191235235e-10	5.24507987805215
ENSG00000273384	3.8781444711818753e-10	4.285516207016101
ENSG00000124444	3.8781444711819446e-10	8.408219281105367
ENSG00000129646	3.8781444711819446e-10	8.226664948091091
ENSG00000240393	3.906973413393165e-10	1.999566070432159
ENSG00000183655	3.975058149930224e-10	7.356708979213998
ENSG00000255910	3.975058149930224e-10	3.441207368381386
ENSG00000166855	3.9848787453776866e-10	8.82232540464846
ENSG00000164114	4.074338145258498e-10	8.509480592008817
ENSG00000095713	4.0843984508623753e-10	3.6930542181901727
ENSG00000166455	4.155503720133872e-10	5.754910321791962
ENSG00000181666	4.259185991430222e-10	8.57024175077603
ENSG00000264469	4.2696922469419917e-10	6.488873861441553
ENSG00000231292	4.2696922469419917e-10	7.969188329872651
ENSG00000173578	4.354659294645786e-10	8.604492124335836
ENSG00000116668	4.365395702433678e-10	8.711485551405216
ENSG00000131037	4.4522235650267283e-10	6.963029114351684
ENSG00000236423	4.4522235650267283e-10	7.387865159660466
ENSG00000048540	4.551923471636117e-10	5.344149380539686
ENSG00000185519	4.563135040066496e-10	2.685192141391537
ENSG00000267317	4.563135040066496e-10	7.672994453445924
ENSG00000144645	4.6538046125581127e-10	8.915978567617064
ENSG00000257718	4.6538046125581127e-10	5.320210339484977
ENSG00000134321	4.688257728899293e-10	8.562601189013243
ENSG00000185100	4.757913533666194e-10	6.815911605399587
ENSG00000205293	4.769620763296954e-10	5.757791195814018
ENSG00000223725	4.769620763297005e-10	5.380099473354447
ENSG00000256287	4.781356147882754e-10	3.301375651345552
ENSG00000197971	4.781356147882754e-10	7.758904258587634
ENSG00000188559	4.793119753494483e-10	8.61378380544066
ENSG00000105656	4.793119753494483e-10	8.830958324702085
ENSG00000217130	4.793119753494483e-10	5.464659741302302
ENSG00000232648	4.876260763267378e-10	5.022473149279066
ENSG00000270996	4.876260763267378e-10	3.8327890882716233
ENSG00000145087	4.888252533835892e-10	5.6249066576772995
ENSG00000271828	4.90027312690537e-10	7.264410081960943
ENSG00000221817	4.90027312690537e-10	8.426934083732567
ENSG00000229466	4.912322610072258e-10	3.0599361122560484
ENSG00000269069	4.997483625563935e-10	8.23198719603257
ENSG00000132026	4.997483625563935e-10	4.542705649852276
ENSG00000214128	5.009766681575563e-10	3.477884882528453
ENSG00000174255	5.009766681575563e-10	3.9006558181420274
ENSG00000264109	5.009766681575563e-10	7.307888620468105
ENSG00000183955	5.022079243040066e-10	8.709957439052657
ENSG00000259891	5.09657811012994e-10	6.9334144145289365
ENSG00000164506	5.109099154990051e-10	8.53632497445586
ENSG00000115526	5.210355723130174e-10	5.609703192437158
ENSG00000049167	5.223149885200336e-10	8.287016238633855
[truncated: 4,259 more rows]
