# Supplementary material for: Machine learning predicts treatment sensitivity in multiple myeloma based on molecular and clinical information coupled with drug response
Source: PLoS One. 2021 Jul 28;16(7):e0254596. doi: 10.1371/journal.pone.0254596 (PMC8318243; doi:10.1371/journal.pone.0254596)
Supplement: S1 File — (ZIP) [file pone.0254596.s004.zip › Supplementary Material 1/5q31/selected_genes_experiment_4.csv]

gene	pvalue	entropy
ENSG00000204628	2.5537739155832065e-38	8.941387041246065
ENSG00000255815	4.5003443044602925e-38	5.608283786430549
ENSG00000188004	4.260728178819915e-37	6.029535515654044
ENSG00000125827	8.549255155487565e-37	8.85466313150537
ENSG00000113272	3.412401357199451e-36	8.705019242031094
ENSG00000146066	2.027880600123918e-35	8.82067755847867
ENSG00000178982	5.251646250934834e-35	8.917046270454989
ENSG00000104611	1.1818400825135424e-34	6.83854309573327
ENSG00000117461	3.958878968271353e-34	8.657332071636922
ENSG00000145592	8.817124771754772e-34	8.945443836377912
ENSG00000170677	2.5479724076592184e-33	7.019537905356894
ENSG00000272668	3.3182622854307746e-33	6.0299256080667005
ENSG00000225579	4.319428843833084e-33	7.217211219180967
ENSG00000243284	6.409498293401202e-33	5.101055759779939
ENSG00000164181	8.33371618820194e-33	8.762351214660892
ENSG00000180447	8.33371618820194e-33	7.414731634116575
ENSG00000164346	1.603240703065058e-32	8.899287877955674
ENSG00000148303	1.8267556197076618e-32	8.945443836377912
ENSG00000119280	3.0754338936003813e-32	8.091386527942188
ENSG00000164587	1.4513600830576338e-31	8.941387041246065
ENSG00000155886	1.65046110025114e-31	5.2275906238840895
ENSG00000165801	2.4254653923613237e-31	8.725303217690323
ENSG00000248991	6.736438832067891e-31	6.901436200787509
ENSG00000063177	8.686368503549805e-31	8.93733024611422
ENSG00000174444	1.4422909404513374e-30	8.945443836377912
ENSG00000197183	1.8572040524810528e-30	8.587829713611585
ENSG00000229638	2.7114027729353514e-30	8.51273934848247
ENSG00000115268	3.4873845545791924e-30	8.941387041246065
ENSG00000152422	4.4833770705908e-30	8.739004815057795
ENSG00000228031	5.08256379150865e-30	5.652037150464877
ENSG00000168264	5.761165027708431e-30	8.903344673087517
ENSG00000241741	1.0762081794462562e-29	6.741213726120878
ENSG00000131773	1.3807022015498462e-29	6.633847356335246
ENSG00000099624	1.5636038830887854e-29	8.880535114268378
ENSG00000159556	2.0046100496260138e-29	8.093548577151996
ENSG00000230207	4.2124729827186323e-29	7.248175298374292
ENSG00000111752	4.7655496933808444e-29	7.800730716846811
ENSG00000253982	8.815378381768278e-29	7.653966601514882
ENSG00000247746	1.4389364866808787e-28	7.278039117117002
ENSG00000002586	2.344448961874934e-28	8.203958391404239
ENSG00000156427	2.6479838761271267e-28	5.7563116235045895
ENSG00000186468	2.9904723799181617e-28	8.912989475323146
ENSG00000226926	3.8127508912122797e-28	4.407221679943792
ENSG00000122787	5.484167078255845e-28	7.582673839375306
ENSG00000105372	1.4384646165028972e-27	8.945443836377912
ENSG00000178741	1.6218934591994264e-27	8.900819089927607
ENSG00000198353	1.8285016934717495e-27	5.180795427961906
ENSG00000181163	2.6182670152048076e-27	8.945443836377912
ENSG00000259514	4.2189466887630086e-27	6.6824381081868705
ENSG00000251405	5.3517833394792685e-27	7.076565260160165
ENSG00000129757	7.639493122583152e-27	7.906686603406736
ENSG00000164258	1.963525068517894e-26	8.752706412425267
ENSG00000140474	2.2082971611257375e-26	8.921103065586836
ENSG00000173218	2.4832959694645728e-26	7.085528084573428
ENSG00000165102	3.1392083414341434e-26	8.72584005847428
ENSG00000160691	3.1392083414341434e-26	8.917046270454989
ENSG00000185905	3.1392083414341434e-26	8.880535114268378
ENSG00000224032	3.5289119812577916e-26	8.784166402292056
ENSG00000176399	3.5289119812577916e-26	6.617343972019012
ENSG00000105373	3.966536166296407e-26	8.933273450982373
ENSG00000227097	4.457916364630143e-26	8.879003902296445
ENSG00000179520	4.457916364630238e-26	5.074005674743663
ENSG00000249353	6.324014313088969e-26	7.815746942928128
ENSG00000137818	6.324014313089103e-26	8.945443836377912
ENSG00000127184	7.104163774791394e-26	8.917046270454989
ENSG00000131188	7.979634349463366e-26	8.39075361727067
ENSG00000167658	8.961958389362842e-26	8.945443836377912
ENSG00000117308	1.130036585400119e-25	8.298441700426194
ENSG00000165169	1.130036585400119e-25	8.743061610189642
ENSG00000219665	1.2687093871493373e-25	8.309617714633754
ENSG00000242071	1.5986418146067064e-25	8.307092131473842
ENSG00000130255	1.5986418146067064e-25	8.93733024611422
ENSG00000223891	1.5986418146067064e-25	8.419230493573526
ENSG00000070081	2.534708765742898e-25	8.929216655850528
ENSG00000114631	4.498027099141792e-25	8.003513964821378
ENSG00000136942	8.918293402380071e-25	8.93733024611422
ENSG00000249184	1.1193542804338152e-24	6.585832140220287
ENSG00000081913	1.2538203866135178e-24	7.602451400790973
ENSG00000197016	1.2538203866135178e-24	6.769938462390156
ENSG00000271133	1.760913605840064e-24	7.628323383553982
ENSG00000105193	1.760913605840089e-24	8.941387041246065
ENSG00000182054	1.971539281341523e-24	8.912989475323146
ENSG00000071205	1.971539281341523e-24	7.0804576574795
ENSG00000105173	1.9715392813415654e-24	8.68879206150371
ENSG00000142541	1.9715392813415654e-24	8.945443836377912
ENSG00000118705	2.7650756945238207e-24	8.941387041246065
ENSG00000272899	3.0943827601909704e-24	7.8578461062185205
ENSG00000179085	3.0943827601909704e-24	8.730891224794103
ENSG00000218175	4.3338561417348245e-24	8.420884962042017
ENSG00000038002	4.3338561417348245e-24	8.879003902296445
ENSG00000213862	6.063510036594501e-24	6.7071003899848245
ENSG00000213523	9.473030298708445e-24	8.76893359295265
ENSG00000114391	1.0587779714824915e-23	8.941387041246065
ENSG00000137154	1.3221677361821287e-23	8.945443836377912
ENSG00000075073	1.4772440276703864e-23	6.967436285429799
ENSG00000140451	1.4772440276703864e-23	8.772990388084494
ENSG00000260521	1.4772440276704179e-23	6.068484282321629
ENSG00000162004	2.058963936552894e-23	8.394150315122003
ENSG00000114423	2.058963936552894e-23	8.550324186236997
ENSG00000103253	2.2993974756268558e-23	8.437112142569399
ENSG00000205664	2.866780145566771e-23	7.993685058903737
ENSG00000261418	2.866780145566832e-23	8.529960900197832
ENSG00000225573	4.4499377095855705e-23	7.181021774400717
ENSG00000230131	5.54029816121052e-23	6.08978848591807
ENSG00000105640	7.689998219390211e-23	8.941387041246065
ENSG00000185950	8.576111480931282e-23	7.6639065132004225
ENSG00000213885	8.576111480931282e-23	6.3362131286416385
ENSG00000177283	9.563227822743799e-23	5.25281296970375
ENSG00000177628	1.0662731956763406e-22	8.856194343477304
ENSG00000105426	1.0662731956763406e-22	7.2824356901776985
ENSG00000108107	1.1887277127025086e-22	8.933273450982373
ENSG00000175197	1.4769299440821594e-22	8.67157050978835
ENSG00000171425	1.6459760373845314e-22	8.700962446899247
ENSG00000105855	1.8341591919683519e-22	7.692379235968467
ENSG00000171759	1.8341591919683519e-22	6.73944816231569
ENSG00000229766	1.834159191968378e-22	6.032550633382918
ENSG00000188846	2.2767417959247365e-22	8.93733024611422
ENSG00000233927	2.8248159495498355e-22	8.933273450982373
ENSG00000182742	3.1459600507886523e-22	7.1139029159602964
ENSG00000166441	3.5032098701786633e-22	8.93733024611422
ENSG00000143624	4.833975523624521e-22	8.88864870453207
ENSG00000158458	5.987968444004844e-22	8.413897449997275
ENSG00000123144	5.987968444004844e-22	8.864307933740994
ENSG00000196562	6.663338704448991e-22	8.903344673087517
ENSG00000260625	7.414027313202237e-22	6.252510986901175
ENSG00000008513	7.414027313202237e-22	8.736479231897881
ENSG00000172365	8.248336676949165e-22	3.5551483776894104
ENSG00000233016	8.248336676949165e-22	8.76893359295265
ENSG00000230629	8.248336676949165e-22	7.6565773957481
ENSG00000184083	8.248336676949282e-22	8.29324036388092
ENSG00000160062	9.175473452406133e-22	7.702589444411375
ENSG00000270036	9.17547345240633e-22	4.357855907696286
ENSG00000120519	1.0205645816352485e-21	8.597271948970722
ENSG00000143603	1.020564581635263e-21	8.895231082823827
ENSG00000105202	1.262159462748343e-21	8.896762294795762
ENSG00000243276	1.4033821680771156e-21	7.1190207696279275
ENSG00000115649	1.4033821680771156e-21	8.846549541241677
ENSG00000157625	1.4033821680771355e-21	8.729896853606125
ENSG00000232346	1.7343994352872577e-21	7.351362888975427
ENSG00000121797	1.927793744729092e-21	8.312855791725218
ENSG00000104852	1.927793744729133e-21	8.933273450982373
ENSG00000131386	2.1425053532401547e-21	6.239294515329264
ENSG00000181524	2.6454181611519736e-21	8.25407191750342
ENSG00000149972	3.2648735718458713e-21	8.810038385055064
ENSG00000257698	3.2648735718458713e-21	8.161962567535435
ENSG00000221983	3.2648735718458713e-21	8.933273450982373
ENSG00000187824	3.2648735718458713e-21	8.374192162835824
ENSG00000137876	3.626412857108022e-21	8.917046270454989
ENSG00000240298	3.626412857108022e-21	5.66742103085686
ENSG00000105894	4.027522996637501e-21	7.255455145134665
ENSG00000130340	4.4724831969513514e-21	8.515854169077379
ENSG00000239559	4.966029693653822e-21	7.186034895297292
ENSG00000269696	4.9660296936539284e-21	4.230444780787809
ENSG00000162929	4.966029693653998e-21	7.887304456362057
ENSG00000255086	5.513403938273186e-21	3.566922995136539
ENSG00000162244	5.513403938273304e-21	8.93733024611422
ENSG00000175886	6.120405798270757e-21	6.571626821928691
ENSG00000214870	6.793452284593067e-21	7.086329566698779
ENSG00000154358	6.793452284593163e-21	8.782635190320123
ENSG00000233762	7.539642373157659e-21	7.923560649021138
ENSG00000204262	7.539642373157659e-21	7.813542736328385
ENSG00000152402	9.283695723607883e-21	7.722920870413814
ENSG00000138172	1.0299848388959879e-20	7.977692924828917
ENSG00000139644	1.1425906660081252e-20	8.933273450982373
ENSG00000047365	1.1425906660081252e-20	8.63804246716567
ENSG00000171530	1.267361230109413e-20	8.83996716294992
ENSG00000168159	1.267361230109413e-20	8.88306069742829
ENSG00000230516	1.267361230109431e-20	3.2114322644438036
ENSG00000215086	1.4055945633823772e-20	4.72479999750117
ENSG00000232995	1.4055945633823772e-20	7.045496169466658
ENSG00000218426	1.558725447273616e-20	8.345592030036409
ENSG00000164334	1.5587254472736383e-20	3.976965870768907
ENSG00000261739	1.5587254472736383e-20	8.694635032135023
ENSG00000149273	1.7283396299695373e-20	8.945443836377912
ENSG00000151208	1.7283396299695373e-20	8.549250504669082
ENSG00000254615	1.7283396299695373e-20	8.61316485559064
ENSG00000254966	1.7283396299695373e-20	5.066767564049037
ENSG00000136643	1.9161895018879403e-20	8.74864961729342
ENSG00000145741	1.9161895018879674e-20	8.921103065586836
ENSG00000120280	2.124211376590881e-20	8.69210944897511
ENSG00000254343	2.124211376590881e-20	8.269814653897889
ENSG00000128165	2.124211376590881e-20	8.828791148742358
ENSG00000259331	2.354544539204656e-20	1.999257791231148
ENSG00000143195	2.3545445392047063e-20	6.097926091359459
ENSG00000169567	2.60955224055782e-20	8.921103065586836
ENSG00000232533	2.609552240557857e-20	6.829683043209725
ENSG00000166411	2.609552240557857e-20	8.781640819132145
ENSG00000173153	2.8918448329489433e-20	8.819683187290691
ENSG00000242021	3.204305262888654e-20	5.38980982320932
ENSG00000188818	3.204305262888654e-20	8.334952856612807
ENSG00000198794	3.550117157491873e-20	8.921103065586836
ENSG00000188959	3.550117157491873e-20	5.358678055869219
ENSG00000164620	3.550117157491949e-20	8.522920991502053
ENSG00000188419	3.932795764608002e-20	8.666976873872548
ENSG00000130159	4.356222032463546e-20	8.77452160005643
ENSG00000144591	4.356222032463546e-20	8.887117492560137
ENSG00000204387	5.3428988422939054e-20	8.908932680191299
ENSG00000251249	5.3428988422939054e-20	4.623428693449968
ENSG00000244165	5.342898842293981e-20	8.24947828158762
ENSG00000109685	5.916096951379232e-20	8.872421524004686
ENSG00000169184	6.550033465984072e-20	8.022350150855294
ENSG00000150967	6.550033465984072e-20	8.858719926637214
ENSG00000137054	6.550033465984212e-20	8.77452160005643
ENSG00000214612	7.25106270951846e-20	5.990754846373621
ENSG00000110002	7.25106270951846e-20	8.729896853606125
ENSG00000116852	8.026195036372714e-20	8.82067755847867
ENSG00000152582	8.883163637656655e-20	8.78010960716021
ENSG00000160293	8.883163637656655e-20	8.19401179483722
ENSG00000235280	8.883163637656844e-20	5.675437470521609
ENSG00000140367	8.883163637656844e-20	8.876478319136533
ENSG00000169857	9.830498053564804e-20	8.753243253209222
ENSG00000248757	9.830498053564804e-20	3.6962719224540006
ENSG00000173221	1.087760505571071e-19	8.925159860718681
ENSG00000223949	1.2034857627385442e-19	4.651800154467518
ENSG00000164615	1.2034857627385613e-19	8.838435950977985
ENSG00000198521	1.203485762738587e-19	6.902689075760013
ENSG00000169239	1.3313692840471385e-19	8.267976081747383
ENSG00000148484	1.4726719505320901e-19	8.80291916597935
ENSG00000120784	1.801236321741228e-19	6.379767115130543
ENSG00000102871	1.801236321741228e-19	8.811032756243042
ENSG00000131725	1.9917182134145163e-19	8.639573679137603
ENSG00000147400	1.9917182134145163e-19	8.653275276505076
ENSG00000141441	1.9917182134145163e-19	8.236327876231893
ENSG00000248544	2.2020896689781867e-19	6.315793915254797
ENSG00000118473	2.2020896689781867e-19	5.565157223513542
ENSG00000072195	2.43440039460873e-19	6.541629165886991
ENSG00000213442	2.690908470259623e-19	8.520395408342141
ENSG00000143499	2.690908470259661e-19	8.734745453049458
ENSG00000102158	2.690908470259661e-19	8.912989475323146
ENSG00000260027	2.690908470259661e-19	7.055323851672167
ENSG00000256733	2.974101235500101e-19	4.422599124234398
ENSG00000243926	2.974101235500101e-19	5.625133136675651
ENSG00000255760	3.286718238214154e-19	5.920640898909002
ENSG00000170899	3.2867182382142007e-19	8.403126569542698
ENSG00000163673	3.2867182382142474e-19	4.34104028900454
ENSG00000156384	3.6317764468049923e-19	8.23705293266455
ENSG00000111859	3.6317764468051213e-19	8.892705499663915
ENSG00000104219	4.012597945751127e-19	8.805981589923219
ENSG00000246090	4.012597945751184e-19	8.065241118457172
ENSG00000245008	4.432840355378093e-19	6.557608824896445
ENSG00000214717	4.432840355378093e-19	8.604593734922926
ENSG00000236552	4.896530239693824e-19	8.730891224794103
ENSG00000226833	4.896530239693824e-19	4.796839078359688
ENSG00000182220	5.408099791282028e-19	8.850606336373524
ENSG00000187446	5.408099791282028e-19	8.860251138609149
ENSG00000267401	5.972427109749006e-19	4.877032042276863
ENSG00000100316	6.594880420292542e-19	8.945443836377912
ENSG00000174132	7.281366611845813e-19	8.88864870453207
ENSG00000214711	7.281366611845968e-19	6.254734719408302
ENSG00000089692	7.281366611845968e-19	7.958705449535253
ENSG00000170889	8.038384510197386e-19	8.941387041246065
ENSG00000179820	8.038384510197386e-19	8.564078180255507
ENSG00000162913	8.873083340790547e-19	6.343910474812966
ENSG00000239268	8.873083340790547e-19	4.621616142689274
ENSG00000221413	8.873083340790547e-19	2.174756173727997
ENSG00000234771	9.793326878854288e-19	8.699968075711269
ENSG00000130810	9.793326878854288e-19	7.656073034540216
ENSG00000113328	9.793326878854288e-19	8.876478319136533
ENSG00000164741	1.080776383146296e-18	8.156350531390002
ENSG00000117242	1.080776383146296e-18	7.902387095476012
ENSG00000147100	1.0807763831463114e-18	5.232486646572326
ENSG00000086598	1.0807763831463114e-18	8.929216655850528
ENSG00000179057	1.1925905047410386e-18	6.156638341970627
ENSG00000204060	1.1925905047410386e-18	4.571717137819835
ENSG00000175806	1.192590504741064e-18	8.395012979279008
ENSG00000147003	1.192590504741064e-18	5.414017963997473
ENSG00000086619	1.192590504741064e-18	8.88864870453207
ENSG00000166562	1.192590504741064e-18	8.921103065586836
ENSG00000064787	1.3158208206828545e-18	8.185715554772006
ENSG00000237991	1.3158208206828545e-18	6.521331057198073
ENSG00000269656	1.3158208206828545e-18	4.458090713414412
ENSG00000140750	1.3158208206828824e-18	8.488935418475354
ENSG00000052126	1.451617070370002e-18	7.266749045445559
ENSG00000234719	1.451617070370002e-18	7.720269262718196
ENSG00000120093	1.4516170703700226e-18	7.302107945871764
ENSG00000179456	1.7660882813491484e-18	8.541673755189347
ENSG00000170417	1.9476792545052988e-18	8.257873749107736
ENSG00000176371	1.9476792545052988e-18	8.419942987505078
ENSG00000139239	1.9476792545052988e-18	8.16928435348764
ENSG00000239815	2.14769385102781e-18	6.156751675809523
ENSG00000151287	2.1476938510278555e-18	7.727865594426706
ENSG00000134698	2.1476938510278555e-18	8.729896853606125
ENSG00000137309	2.3679755545419574e-18	8.840961534137898
ENSG00000237212	2.3679755545419574e-18	5.38616089431781
ENSG00000184258	2.3679755545419574e-18	4.180470892375793
ENSG00000196437	2.3679755545419574e-18	7.678615761950032
ENSG00000136383	2.610549673329223e-18	7.829430077101126
ENSG00000130811	2.610549673329223e-18	8.887117492560137
ENSG00000163040	2.8776410072122918e-18	5.639958030040998
ENSG00000213755	2.8776410072122918e-18	4.484375617238393
ENSG00000203930	2.8776410072123534e-18	3.728305197022572
ENSG00000155792	3.1716932044172196e-18	8.852137548345457
ENSG00000244313	3.4953899674521685e-18	8.525983415445921
ENSG00000144713	3.495389967452243e-18	8.945443836377912
ENSG00000260591	3.8516782817576275e-18	6.925956711034835
ENSG00000269988	3.851678281757682e-18	5.113808743822968
ENSG00000166816	4.24379385692828e-18	8.29132248135048
ENSG00000107745	4.24379385692834e-18	8.684735266371867
ENSG00000269890	4.24379385692834e-18	6.40980996529658
ENSG00000134339	4.675288987816852e-18	4.424143118300674
ENSG00000228933	4.675288987816852e-18	5.332365287593316
ENSG00000120805	4.675288987816952e-18	8.868364728872839
ENSG00000111445	4.675288987816952e-18	8.449616801872404
ENSG00000142279	5.6723959602537606e-18	5.599101295043432
ENSG00000259026	5.6723959602537606e-18	4.568154455298281
ENSG00000267381	5.6723959602537606e-18	4.16703079467049
ENSG00000171827	5.6723959602537606e-18	5.842349951682726
ENSG00000213609	5.6723959602537606e-18	6.537438904766361
ENSG00000125459	5.6723959602537606e-18	8.744592822161575
ENSG00000172362	6.246984621660581e-18	3.47598193840215
ENSG00000008226	6.246984621660581e-18	8.60053693979108
ENSG00000197647	6.246984621660581e-18	7.979185756531405
ENSG00000236133	6.246984621660669e-18	4.1871717957428745
ENSG00000261400	6.878983065161827e-18	3.39791571361525
ENSG00000196154	6.878983065161827e-18	8.760617435812467
ENSG00000143653	7.574046192027126e-18	8.394457675300574
ENSG00000102271	7.574046192027126e-18	4.115817111620149
ENSG00000120306	7.574046192027234e-18	8.674096092948261
ENSG00000170469	8.338377718557972e-18	8.308086502661821
ENSG00000226237	8.33837771855809e-18	7.122359477901748
ENSG00000187098	8.33837771855809e-18	7.7784217421150625
ENSG00000123570	9.178782622646902e-18	6.948259562332349
ENSG00000235776	9.178782622646902e-18	6.181622021282178
ENSG00000152409	9.178782622647033e-18	8.917046270454989
ENSG00000173207	1.010272452206736e-17	8.578721752159916
ENSG00000136149	1.0102724522067503e-17	7.934552559546682
ENSG00000120709	1.0102724522067503e-17	8.88864870453207
ENSG00000260401	1.111838844046927e-17	7.293749059473366
ENSG00000127946	1.2234749458475248e-17	8.428338455025195
ENSG00000158716	1.2234749458475422e-17	8.438440787664842
ENSG00000246334	1.3461647792381152e-17	7.823997806069973
ENSG00000103740	1.3461647792381152e-17	5.783680740373392
ENSG00000236772	1.3461647792381343e-17	4.42143694851898
ENSG00000143578	1.3461647792381343e-17	8.508682553350626
ENSG00000230565	1.4809870892086183e-17	6.81739069993408
ENSG00000166025	1.4809870892086183e-17	6.77268099037745
ENSG00000149823	1.4809870892086392e-17	8.896762294795762
ENSG00000136631	1.629124320337432e-17	8.729896853606125
ENSG00000013016	1.629124320337455e-17	8.675547994540262
ENSG00000101849	1.629124320337455e-17	8.775058440840384
ENSG00000166896	1.629124320337455e-17	8.155027452141736
ENSG00000271147	1.7918724297899137e-17	7.996196290835858
ENSG00000179899	1.791872429789939e-17	5.168238203245543
ENSG00000228205	1.9706516137615605e-17	7.365634141549122
ENSG00000214274	1.9706516137615886e-17	7.780150847549558
ENSG00000213585	2.1670180309416146e-17	8.887117492560137
ENSG00000129595	2.3826766140802832e-17	8.771996016896516
ENSG00000165689	2.3826766140802832e-17	8.822208770450603
ENSG00000104979	2.3826766140802832e-17	8.856194343477304
ENSG00000133640	2.6194950689152812e-17	3.694016590070797
ENSG00000174748	2.6194950689152812e-17	8.941387041246065
ENSG00000102265	2.6194950689152812e-17	8.853131919533435
ENSG00000146147	2.6194950689152812e-17	6.618646117009983
ENSG00000145050	2.8795191686036293e-17	8.912989475323146
ENSG00000225159	2.879519168603691e-17	5.206759100467265
ENSG00000236796	2.879519168603691e-17	5.360926905824501
ENSG00000198380	2.879519168603691e-17	8.88864870453207
ENSG00000231738	2.879519168603691e-17	5.240045107060673
ENSG00000143768	2.879519168603691e-17	6.774619964875778
ENSG00000000460	2.879519168603691e-17	7.973301855789605
ENSG00000221890	3.1649894614751556e-17	4.1364347368165175
ENSG00000104921	3.1649894614752456e-17	8.032507983031323
ENSG00000251603	3.478359520445148e-17	5.652248496179454
ENSG00000110700	3.478359520445148e-17	8.933273450982373
ENSG00000230979	3.478359520445197e-17	7.04364881193554
ENSG00000198960	3.822315873864524e-17	8.498580220710977
ENSG00000058404	3.822315873864578e-17	7.089343462833265
ENSG00000260719	4.1997997700268113e-17	8.4095856913379
ENSG00000244398	4.199799770026871e-17	8.348399490452747
ENSG00000134109	4.199799770026871e-17	8.933273450982373
ENSG00000111666	4.199799770026871e-17	8.653275276505076
ENSG00000132640	4.6140309410793494e-17	8.866833516900904
ENSG00000149548	4.6140309410793494e-17	7.268200533385499
ENSG00000118985	4.6140309410793494e-17	8.933273450982373
ENSG00000251680	4.614030941079415e-17	4.186837274538715
ENSG00000249167	5.0685335467926465e-17	3.548787444983844
ENSG00000204219	5.0685335467927186e-17	6.855976019529798
ENSG00000179299	5.0685335467927186e-17	7.3815463079845545
ENSG00000163362	5.0685335467927186e-17	7.783643573706523
ENSG00000147036	5.0685335467927186e-17	5.41104077807842
ENSG00000196659	5.0685335467927186e-17	8.031589819337938
ENSG00000177917	5.567164494627948e-17	8.660394495580789
ENSG00000078061	6.11414434991569e-17	8.839430322165963
ENSG00000260144	6.11414434991569e-17	6.007067511998838
ENSG00000171792	6.11414434991569e-17	8.575659328216048
ENSG00000101888	6.11414434991582e-17	8.592423349527389
ENSG00000175505	6.11414434991582e-17	7.347715674409442
ENSG00000198108	6.714091068844156e-17	8.715455848578207
ENSG00000261231	6.714091068844251e-17	6.050447635695285
ENSG00000153179	7.372056807464768e-17	8.61270732518662
ENSG00000185666	7.372056807464768e-17	3.8533830348519222
ENSG00000126217	7.372056807464872e-17	7.671187838768212
ENSG00000173581	7.372056807464872e-17	8.534554536113635
ENSG00000234160	7.372056807464872e-17	7.378770530523248
ENSG00000102316	7.372056807464977e-17	8.88864870453207
ENSG00000170464	7.372056807464977e-17	8.50462575821878
ENSG00000178722	8.093568082220232e-17	5.340002089180125
ENSG00000012174	8.093568082220232e-17	8.685272107155821
ENSG00000132846	8.093568082220232e-17	8.598011356631169
ENSG00000186056	8.093568082220232e-17	8.38044871775453
ENSG00000249734	9.751971955663676e-17	3.2192534158713126
ENSG00000076662	9.751971955663815e-17	8.941387041246065
ENSG00000198937	9.751971955663815e-17	8.671033669004395
ENSG00000121858	9.751971955663815e-17	8.828791148742358
ENSG00000241324	9.751971955663815e-17	6.849187806827448
ENSG00000144036	1.0702703935824995e-16	8.408257046242456
ENSG00000236854	1.0702703935824995e-16	3.5446421897786533
ENSG00000130312	1.0702703935824995e-16	8.81409518018691
ENSG00000143870	1.0702703935824995e-16	8.917046270454989
ENSG00000144040	1.0702703935825147e-16	8.619826544262331
ENSG00000250148	1.1744769174107342e-16	2.4026401810506215
ENSG00000141736	1.1744769174107342e-16	7.942058449180903
ENSG00000251535	1.1744769174107342e-16	2.891158714012118
ENSG00000127920	1.1744769174107342e-16	7.475789640782255
ENSG00000157680	1.1744769174107342e-16	8.434383992532998
ENSG00000237214	1.2886808217496755e-16	6.93455586446574
ENSG00000116990	1.2886808217496755e-16	7.453921742837823
ENSG00000233379	1.4138266075372968e-16	5.151229276918826
ENSG00000146904	1.5509465874770313e-16	5.401003507962517
ENSG00000180573	1.5509465874770532e-16	8.88864870453207
ENSG00000125652	1.7011689142109053e-16	8.846549541241677
ENSG00000226851	1.7011689142109418e-16	6.073318328282819
ENSG00000140563	1.7011689142109418e-16	8.887117492560137
ENSG00000155660	1.865726329665243e-16	8.929216655850528
ENSG00000164466	1.8657263296652695e-16	8.824734353610515
ENSG00000225342	1.8657263296652695e-16	6.558972466302869
ENSG00000206120	1.8657263296652695e-16	6.0465509384046205
ENSG00000105341	1.8657263296652695e-16	8.720252051370498
ENSG00000103707	1.8657263296653092e-16	8.525983415445921
ENSG00000137070	2.0459656991642133e-16	8.589897766367477
ENSG00000268798	2.0459656991642133e-16	6.2729606433431195
ENSG00000125869	2.0459656991642133e-16	8.832311103090248
ENSG00000182050	2.0459656991642133e-16	7.068512430766521
ENSG00000169230	2.0459656991642133e-16	8.76893359295265
ENSG00000162607	2.0459656991642133e-16	8.796336787687592
ENSG00000188906	2.243358399405964e-16	8.81409518018691
ENSG00000149295	2.243358399405964e-16	5.650339263353648
ENSG00000073150	2.243358399405964e-16	6.186168459678278
ENSG00000242247	2.459511635361733e-16	8.88864870453207
ENSG00000173208	2.459511635361733e-16	8.693385697419513
ENSG00000227838	2.459511635361733e-16	3.0961400472310507
ENSG00000139352	2.459511635361733e-16	6.676811965213316
ENSG00000177600	2.459511635361768e-16	8.941387041246065
ENSG00000165168	2.6961807676273724e-16	8.89117428769198
ENSG00000131127	2.6961807676273724e-16	8.147691649807934
ENSG00000100266	2.6961807676273724e-16	8.588366554395542
ENSG00000197565	2.6961807676273724e-16	7.947241657377895
ENSG00000250978	2.9552827387734804e-16	3.65292331500426
ENSG00000104765	2.9552827387734804e-16	8.81409518018691
ENSG00000173295	2.9552827387734804e-16	7.448947002210694
ENSG00000184164	2.9552827387734804e-16	8.91145826335121
ENSG00000080947	3.2389106948476544e-16	7.496138596777594
ENSG00000241556	3.2389106948476544e-16	6.38836330538681
ENSG00000176928	3.2389106948477007e-16	7.5716764380825445
ENSG00000230202	3.2389106948477007e-16	8.5315714225497
ENSG00000106004	3.2389106948477007e-16	6.816909897922538
ENSG00000172568	3.2389106948477007e-16	6.453985784189581
ENSG00000106571	3.54934990642923e-16	7.209850414617224
ENSG00000207954	3.54934990642928e-16	5.864023736707143
ENSG00000205339	3.889095102576355e-16	8.904875885059452
ENSG00000123684	3.889095102576438e-16	8.39302423690305
ENSG00000147324	3.889095102576438e-16	7.39540740156945
ENSG00000163754	3.889095102576438e-16	8.872421524004686
ENSG00000140400	3.889095102576438e-16	8.917046270454989
ENSG00000158710	3.889095102576438e-16	8.900819089927607
ENSG00000156042	3.889095102576438e-16	8.147318995631025
ENSG00000244436	3.889095102576438e-16	2.7074949248045805
ENSG00000185112	4.260869340697082e-16	7.716097879822316
ENSG00000222375	4.260869340697082e-16	5.1280061039878335
ENSG00000208028	4.260869340697082e-16	7.543294492234989
ENSG00000115966	4.260869340697082e-16	8.830322360714293
ENSG00000159259	4.66764454587242e-16	7.860118179731394
ENSG00000114942	4.66764454587242e-16	8.945443836377912
ENSG00000118197	4.66764454587242e-16	8.75676320755711
ENSG00000107518	4.66764454587242e-16	4.923747391747316
ENSG00000228323	5.112663864541882e-16	5.917692039795683
ENSG00000119906	5.112663864541882e-16	8.758294419529046
ENSG00000169016	5.112663864541882e-16	8.63804246716567
ENSG00000172216	5.112663864541882e-16	8.770464804924583
ENSG00000144671	5.112663864541882e-16	4.631065197745725
ENSG00000232176	5.599465989784858e-16	5.063462886902613
ENSG00000165171	6.131911628787549e-16	6.307915113901128
ENSG00000231193	6.131911628787549e-16	4.838446799430008
ENSG00000172379	6.131911628787549e-16	8.4189486163171
ENSG00000186153	6.131911628787549e-16	8.437648983353354
ENSG00000088298	6.131911628787549e-16	8.868364728872839
ENSG00000135253	6.131911628787549e-16	8.515801772426338
ENSG00000237857	6.131911628787549e-16	7.7992378851443185
ENSG00000184863	6.714212297544549e-16	8.917046270454989
ENSG00000123975	6.71421229754474e-16	8.683740895183888
ENSG00000053371	6.71421229754474e-16	8.479008738983302
ENSG00000106006	6.71421229754474e-16	4.964887565050013
ENSG00000121406	6.71421229754474e-16	8.265987339371428
ENSG00000136758	7.350961643512397e-16	8.896762294795762
ENSG00000271192	7.350961643512397e-16	5.533424186977309
ENSG00000231500	7.350961643512501e-16	8.945443836377912
ENSG00000125691	8.047169513886693e-16	8.941387041246065
ENSG00000104626	8.047169513886693e-16	8.39840967713034
ENSG00000203761	8.047169513886693e-16	7.911997964255073
ENSG00000099326	8.047169513886921e-16	8.864307933740994
ENSG00000268362	8.808299005545089e-16	6.4607490466299184
ENSG00000118308	8.808299005545089e-16	8.895231082823827
ENSG00000155545	8.808299005545089e-16	8.811032756243042
ENSG00000159788	8.808299005545089e-16	8.27787584751054
ENSG00000158555	8.808299005545089e-16	8.405496416629983
ENSG00000258920	9.640306752566972e-16	7.898498933764092
ENSG00000138814	9.640306752567108e-16	8.811032756243042
ENSG00000166268	1.0549686728769393e-15	6.691711509726598
ENSG00000114698	1.0549686728769393e-15	6.030908698629682
ENSG00000267687	1.0549686728769543e-15	2.8762005133137216
ENSG00000178922	1.0549686728769543e-15	8.631715052401445
ENSG00000164056	1.1543517865972613e-15	8.015113575976395
ENSG00000229914	1.1543517865972613e-15	6.537062480164093
ENSG00000124785	1.1543517865972613e-15	7.254920163408582
ENSG00000163931	1.2629515813917298e-15	8.900819089927607
ENSG00000166200	1.2629515813917298e-15	8.870890312032751
ENSG00000144026	1.2629515813917477e-15	8.649218481373229
ENSG00000026103	1.2629515813917477e-15	7.76070550700568
ENSG00000088881	1.2629515813917477e-15	6.289736988534469
ENSG00000172901	1.2629515813917477e-15	6.39811729327044
ENSG00000104447	1.2629515813917477e-15	6.866711340474355
ENSG00000220583	1.3816089195012794e-15	6.697994807030311
ENSG00000095059	1.3816089195012794e-15	8.842492746109832
ENSG00000100373	1.3816089195012794e-15	3.9927925965737483
ENSG00000220472	1.3816089195012989e-15	7.169024244344748
ENSG00000101577	1.5112400736590781e-15	8.565020154792444
ENSG00000271344	1.5112400736590996e-15	7.032970278930029
ENSG00000224858	1.5112400736590996e-15	5.604321740569826
ENSG00000169255	1.5112400736590996e-15	6.592392719187927
ENSG00000035403	1.6528433695245281e-15	8.559968988472622
ENSG00000233585	1.6528433695245281e-15	5.407126026240535
ENSG00000168556	1.6528433695245516e-15	8.442040052392667
ENSG00000182899	1.6528433695245516e-15	8.941387041246065
ENSG00000107816	1.8075064022338394e-15	8.604593734922926
ENSG00000180592	1.8075064022338394e-15	5.04589697042399
ENSG00000198890	1.8075064022338394e-15	8.19747935253407
ENSG00000241644	1.807506402233865e-15	6.3992862385388785
ENSG00000235670	1.9764138757067876e-15	4.073065401610796
ENSG00000151229	1.9764138757067876e-15	8.485872994531485
ENSG00000125462	1.9764138757067876e-15	7.802473164427756
ENSG00000167196	1.9764138757067876e-15	8.699968075711269
ENSG00000133872	2.160856117383186e-15	8.929216655850528
ENSG00000167526	2.160856117383186e-15	8.945443836377912
ENSG00000140374	2.160856117383186e-15	8.863771092957037
ENSG00000130734	2.1608561173832167e-15	8.556369723744798
ENSG00000210196	2.1608561173832167e-15	8.85466313150537
ENSG00000047346	2.3622383254244508e-15	8.93733024611422
ENSG00000260855	2.3622383254244508e-15	4.226326466603242
ENSG00000172955	2.3622383254244508e-15	6.161941148353315
ENSG00000148730	2.3622383254244508e-15	8.864307933740994
ENSG00000244061	2.3622383254244508e-15	5.524218478820683
ENSG00000236801	2.3622383254244508e-15	7.082611588551204
ENSG00000147852	2.3622383254244843e-15	6.965484914241944
ENSG00000232472	2.3622383254244843e-15	8.334952856612807
ENSG00000058056	2.3622383254244843e-15	8.496512167955087
ENSG00000273382	2.3622383254244843e-15	6.196097680856019
ENSG00000196683	2.3622383254244843e-15	8.925159860718681
ENSG00000090581	2.3622383254244843e-15	8.838435950977985
ENSG00000226086	2.5820906101293274e-15	5.417204573995582
ENSG00000147251	2.5820906101293274e-15	8.760820002688957
ENSG00000258118	2.5820906101293274e-15	2.7260753794059376
ENSG00000177731	2.5820906101293274e-15	8.907401468219364
ENSG00000145626	2.5820906101293274e-15	3.6631982433166947
ENSG00000180530	2.5820906101293274e-15	8.338807084868163
ENSG00000232573	2.582090610129364e-15	8.45801226939252
ENSG00000248319	2.582090610129364e-15	2.894361356518062
ENSG00000157978	2.582090610129364e-15	8.85718871466528
ENSG00000094631	2.8220788964094027e-15	8.856194343477304
ENSG00000162878	2.8220788964094027e-15	4.928890163418767
ENSG00000164332	2.8220788964094027e-15	8.736479231897881
ENSG00000148343	2.8220788964094027e-15	8.83996716294992
ENSG00000166348	2.8220788964094027e-15	8.41637063650615
ENSG00000173166	2.8220788964094027e-15	7.811960581585904
ENSG00000241352	2.8220788964094027e-15	5.524609992146391
ENSG00000272016	2.822078896409443e-15	6.688548500139446
ENSG00000166428	2.822078896409443e-15	7.757191118504967
ENSG00000251192	3.084016759675455e-15	7.851296207502834
ENSG00000166682	3.084016759675455e-15	7.180109481631826
ENSG00000257543	3.3698782734354078e-15	5.885448923734742
ENSG00000125841	3.3698782734354555e-15	8.205102932817669
ENSG00000132704	3.3698782734354555e-15	8.879003902296445
ENSG00000213930	3.3698782734354555e-15	8.747655246105444
ENSG00000260359	3.68181195333344e-15	8.828791148742358
ENSG00000176978	3.681811953333492e-15	8.929216655850528
ENSG00000266258	4.022155889301394e-15	2.574338524851214
ENSG00000167186	4.022155889301394e-15	8.301301557493572
ENSG00000188342	4.022155889301452e-15	8.760820002688957
ENSG00000145494	4.022155889301452e-15	8.812563968214976
ENSG00000215301	4.022155889301452e-15	8.941387041246065
ENSG00000083845	4.393454164995413e-15	8.941387041246065
ENSG00000164142	4.3934541649954756e-15	7.832974060490667
ENSG00000251478	4.3934541649954756e-15	2.8384405288317915
ENSG00000086730	4.798474671787367e-15	8.79381120452768
ENSG00000115286	4.798474671787367e-15	8.810038385055064
ENSG00000151117	4.798474671787367e-15	7.808222590099433
ENSG00000198755	4.798474671787367e-15	8.933273450982373
ENSG00000170989	4.798474671787367e-15	6.678834979911062
ENSG00000105467	4.798474671787367e-15	5.164431531186365
ENSG00000101310	5.240228433326609e-15	8.88864870453207
ENSG00000223722	5.240228433326609e-15	4.948346531976588
ENSG00000188636	5.240228433326609e-15	8.123025055643813
ENSG00000137720	5.240228433326684e-15	8.794805575715658
ENSG00000134779	5.240228433326684e-15	8.672028040192371
ENSG00000185686	5.240228433326684e-15	7.50673058492716
ENSG00000124795	5.240228433326684e-15	8.236307959156925
ENSG00000053918	5.240228433326758e-15	8.52743531703792
ENSG00000089876	5.240228433326758e-15	8.666976873872548
ENSG00000122705	5.240228433326758e-15	8.838435950977985
ENSG00000248458	5.721990566129457e-15	4.712167440591338
ENSG00000137177	5.721990566129538e-15	7.5234840472124205
ENSG00000143882	5.721990566129538e-15	8.114242917565191
ENSG00000171469	5.721990566129538e-15	8.767939221764673
ENSG00000008853	5.721990566129538e-15	8.63804246716567
ENSG00000136636	5.721990566129538e-15	8.844023958081767
ENSG00000255046	6.2473230118434324e-15	4.808149060656474
ENSG00000112531	6.2473230118435216e-15	8.864307933740994
ENSG00000166946	6.2473230118435216e-15	8.904875885059452
ENSG00000245556	6.2473230118435216e-15	8.350722506736169
ENSG00000107187	6.247323011843611e-15	4.804397090494749
ENSG00000146350	6.820099187837365e-15	7.875815516128749
ENSG00000231007	6.820099187837462e-15	6.258239538681976
ENSG00000240376	6.820099187837462e-15	8.350722506736169
ENSG00000231969	6.820099187837462e-15	4.042432346679676
ENSG00000169241	6.820099187837462e-15	8.858719926637214
ENSG00000245017	6.820099187837559e-15	6.071388944773695
ENSG00000167614	6.820099187837559e-15	7.0430369993393835
ENSG00000149256	7.444530714635338e-15	7.981356022979453
ENSG00000260990	7.444530714635444e-15	5.51604262822717
ENSG00000144589	7.444530714635444e-15	8.686266478343798
ENSG00000158089	7.44453071463555e-15	6.0255945766893
ENSG00000144895	7.44453071463555e-15	8.896762294795762
ENSG00000198856	7.44453071463555e-15	8.892705499663915
ENSG00000105146	7.44453071463555e-15	6.848418729198207
ENSG00000089220	7.44453071463555e-15	8.917046270454989
ENSG00000175395	7.44453071463555e-15	8.270704231783785
ENSG00000229727	8.125196391527794e-15	5.353852917186062
ENSG00000254211	8.12519639152791e-15	8.044773039115928
ENSG00000273002	8.86707360550932e-15	6.931166067004406
ENSG00000120705	8.867073605509446e-15	8.884591909400223
ENSG00000256917	8.867073605509446e-15	5.292965199062512
ENSG00000167992	8.867073605509446e-15	7.202464642701166
ENSG00000135677	9.675572373605277e-15	8.880535114268378
ENSG00000260660	9.675572373605277e-15	6.427947976569815
ENSG00000117090	9.675572373605277e-15	8.884591909400223
ENSG00000136521	9.675572373605277e-15	8.884591909400223
ENSG00000159840	9.675572373605415e-15	8.588287244015609
ENSG00000089159	9.675572373605415e-15	8.683204054399932
ENSG00000114270	1.0556572234728969e-14	8.336404758204806
ENSG00000229414	1.0556572234728969e-14	2.877385263578849
ENSG00000100092	1.0556572234728969e-14	8.427467340333774
ENSG00000099994	1.055657223472912e-14	6.934046347336836
ENSG00000138629	1.1516462224555134e-14	8.864307933740994
ENSG00000204396	1.1516462224555134e-14	8.70348803005916
ENSG00000255438	1.1516462224555134e-14	6.388529563717851
ENSG00000211448	1.1516462224555298e-14	7.631269167497941
ENSG00000183023	1.1516462224555298e-14	8.46803529165223
ENSG00000170445	1.1516462224555298e-14	8.860251138609149
ENSG00000255547	1.2562184185597404e-14	3.7956485875219195
ENSG00000262089	1.2562184185597582e-14	5.73881252113028
ENSG00000272711	1.2562184185597582e-14	6.411651254089264
ENSG00000259560	1.3701279684838856e-14	5.6790784257665505
ENSG00000114023	1.3701279684838856e-14	8.771996016896518
ENSG00000250220	1.370127968483905e-14	5.734317537019853
ENSG00000245954	1.370127968483905e-14	7.6634501018307
ENSG00000225938	1.4941940833005017e-14	2.674400983138602
ENSG00000198453	1.494194083300523e-14	7.802620566614057
ENSG00000006756	1.494194083300523e-14	6.263038698705844
ENSG00000234444	1.494194083300523e-14	8.44895670459189
ENSG00000074695	1.629306532299522e-14	8.933273450982373
ENSG00000116147	1.629306532299522e-14	5.436567039881731
ENSG00000178761	1.629306532299522e-14	8.864307933740994
ENSG00000145425	1.6293065322995453e-14	8.941387041246065
ENSG00000102882	1.6293065322995453e-14	8.763882426632826
ENSG00000188153	1.6293065322995453e-14	8.10244985976049
ENSG00000228748	1.6293065322995453e-14	4.95452335696885
ENSG00000237434	1.6293065322995453e-14	4.262633559001055
ENSG00000105649	1.7764316030240213e-14	7.621257276932584
ENSG00000247982	1.7764316030240213e-14	8.17911325940528
ENSG00000070886	1.7764316030240213e-14	5.818760869763943
ENSG00000163249	1.7764316030240213e-14	8.670039297816416
ENSG00000206559	1.9366185544964162e-14	6.5588099041399515
ENSG00000258072	1.9366185544964162e-14	6.250471461378953
ENSG00000172687	1.9366185544964162e-14	6.362869232797079
ENSG00000116957	1.9366185544964162e-14	8.606124946894859
ENSG00000158813	2.1110066035645215e-14	7.381398444023408
ENSG00000111276	2.1110066035645215e-14	8.86277672176906
ENSG00000115266	2.1110066035645215e-14	7.952179245015026
ENSG00000118181	2.300832487455355e-14	8.93733024611422
ENSG00000134153	2.300832487455355e-14	8.900819089927607
ENSG00000180815	2.3008324874553875e-14	5.185148365171192
ENSG00000116771	2.3008324874553875e-14	7.576091795929741
ENSG00000181104	2.5074386490264058e-14	8.235013247518047
ENSG00000233922	2.5074386490264415e-14	6.676033956088134
ENSG00000264920	2.5074386490264415e-14	7.4467232133821755
ENSG00000163346	2.5074386490264415e-14	8.903344673087517
ENSG00000047230	2.5074386490264415e-14	8.388967441771207
ENSG00000213625	2.5074386490264415e-14	8.892705499663915
ENSG00000236204	2.5074386490264415e-14	6.4617284064089295
ENSG00000205078	2.5074386490264415e-14	7.565268635472213
ENSG00000156976	2.5074386490264415e-14	8.941387041246065
ENSG00000160055	2.7322820948678178e-14	8.220825752137168
ENSG00000134709	2.7322820948678178e-14	8.781640819132145
ENSG00000161031	2.7322820948678373e-14	5.113930905929539
ENSG00000186187	2.7322820948678373e-14	7.504554316218873
ENSG00000166401	2.7322820948678566e-14	7.924437664405932
ENSG00000231327	2.7322820948678566e-14	6.00792835721615
ENSG00000158714	2.7322820948678566e-14	6.477589569640214
ENSG00000136828	2.7322820948678566e-14	8.830322360714293
ENSG00000069275	2.7322820948678566e-14	8.880535114268378
ENSG00000106868	2.7322820948678566e-14	7.830797102466011
ENSG00000164967	2.976943980354875e-14	8.684532699495374
ENSG00000053501	2.976943980354875e-14	8.708081665974962
ENSG00000111450	2.976943980354875e-14	8.62334649861022
ENSG00000102409	2.976943980354897e-14	8.697363182171424
ENSG00000232940	3.2431399799975874e-14	6.222555746771711
ENSG00000144354	3.2431399799975874e-14	5.45907482561617
ENSG00000080839	3.2431399799975874e-14	8.584309759263697
ENSG00000115841	3.2431399799975874e-14	8.358044292688373
ENSG00000131943	3.2431399799975874e-14	8.727371270446213
ENSG00000230067	3.2431399799975874e-14	4.8424960439215265
ENSG00000106018	3.2431399799975874e-14	6.738223859154542
ENSG00000258422	3.532731506008531e-14	4.472100832606075
ENSG00000171735	3.532731506008531e-14	8.472171397164013
ENSG00000187123	3.532731506008531e-14	5.334848377325898
ENSG00000257027	3.532731506008531e-14	7.856833271836068
ENSG00000104131	3.532731506008556e-14	8.88864870453207
ENSG00000185662	3.847737842931108e-14	5.3980904121853
ENSG00000250362	3.847737842931108e-14	6.297693381388932
ENSG00000133195	3.847737842931108e-14	8.729896853606125
ENSG00000173171	3.847737842931108e-14	8.487404206503419
ENSG00000145919	3.847737842931108e-14	8.743598450973597
ENSG00000258178	3.847737842931108e-14	4.184019967504336
ENSG00000222020	3.847737842931163e-14	7.264790938186869
ENSG00000181444	3.847737842931163e-14	7.941653315427922
ENSG00000112812	3.847737842931163e-14	8.76893359295265
ENSG00000224616	4.190349271471122e-14	6.139590601995294
ENSG00000187151	4.190349271471122e-14	4.667955952262591
ENSG00000065320	4.190349271471181e-14	4.337828297757767
ENSG00000156313	4.1903492714712107e-14	8.292933003702348
ENSG00000147408	4.1903492714712107e-14	8.880535114268378
ENSG00000101746	4.562941260372781e-14	7.877741044918844
ENSG00000136710	4.562941260372781e-14	8.645161686241385
ENSG00000169116	4.562941260372781e-14	8.917046270454989
ENSG00000242299	5.4085880484258615e-14	8.486867365719464
ENSG00000197279	5.408588048425938e-14	8.188423787733441
ENSG00000267169	5.408588048425938e-14	7.527701926065971
ENSG00000250889	5.408588048425938e-14	5.426739035726102
ENSG00000164236	5.408588048425938e-14	5.156449074595542
ENSG00000269533	5.408588048425938e-14	4.143167393269162
ENSG00000235065	5.887464151026883e-14	7.820826476857339
ENSG00000254754	5.887464151026883e-14	2.719519813652883
ENSG00000261786	5.887464151026883e-14	8.759288790717024
ENSG00000113734	5.887464151026883e-14	8.264456127399493
ENSG00000137478	5.887464151026883e-14	8.900819089927607
ENSG00000253619	5.887464151026925e-14	4.604142315753226
ENSG00000196867	5.887464151026925e-14	5.705198968067682
ENSG00000137575	5.887464151026925e-14	8.823739982422536
ENSG00000106993	5.887464151026925e-14	8.665445661900613
ENSG00000251108	6.408000736025769e-14	2.5866366170329007
ENSG00000003096	6.408000736025769e-14	4.523400234942145
ENSG00000120860	6.408000736025814e-14	8.653275276505076
ENSG00000187091	6.408000736025814e-14	8.559432147688666
ENSG00000249348	6.408000736025814e-14	7.690935288105515
ENSG00000095110	6.408000736025814e-14	8.204882932212204
ENSG00000212802	6.408000736025814e-14	7.890045503745756
ENSG00000150873	6.408000736025814e-14	3.310166874805966
ENSG00000159403	6.973755804372805e-14	8.657868912420879
ENSG00000108061	6.973755804372805e-14	8.766408009792737
ENSG00000153291	6.973755804372805e-14	6.9467781033823846
ENSG00000147121	6.973755804372905e-14	8.291525048226971
ENSG00000124222	6.973755804372905e-14	8.872421524004686
ENSG00000197958	7.588585374995629e-14	8.933273450982373
ENSG00000101443	7.588585374995684e-14	5.676798779121017
ENSG00000136928	7.588585374995684e-14	4.14677698825148
ENSG00000152670	8.256667939031774e-14	4.697520066887142
ENSG00000230852	8.256667939031774e-14	2.110181719172429
ENSG00000143401	8.256667939031892e-14	8.868364728872839
ENSG00000169071	8.256667939031892e-14	8.51006359509711
ENSG00000091428	8.256667939031892e-14	8.82067755847867
ENSG00000134056	8.25666793903195e-14	8.653812117289032
ENSG00000235269	8.25666793903195e-14	3.300085982727474
ENSG00000155761	8.25666793903195e-14	6.616807995134681
ENSG00000213096	8.982530877407936e-14	7.980971932030873
ENSG00000140988	8.982530877407936e-14	8.93733024611422
ENSG00000189143	8.982530877408e-14	5.673369665161605
ENSG00000181418	8.982530877408e-14	7.463604925342892
ENSG00000215595	8.982530877408e-14	6.2424114559007196
ENSG00000198081	8.982530877408e-14	8.557900935716733
ENSG00000198342	8.982530877408128e-14	7.483371642446942
ENSG00000215386	9.771078995773164e-14	6.8632965135436335
ENSG00000137824	9.771078995773164e-14	8.846549541241677
ENSG00000165006	9.771078995773164e-14	8.77452160005643
ENSG00000260219	9.771078995773164e-14	6.613219215745165
ENSG00000100678	9.771078995773164e-14	7.299595187685821
ENSG00000242615	9.771078995773164e-14	5.45361748489104
ENSG00000136044	1.0627625342580973e-13	8.749186458077377
ENSG00000273230	1.0627625342580973e-13	7.59123072546332
ENSG00000162869	1.0627625342581048e-13	8.691854485447578
ENSG00000149806	1.0627625342581123e-13	8.917046270454989
ENSG00000011021	1.0627625342581123e-13	8.562952102036556
ENSG00000204390	1.1557924488775098e-13	7.229435455108039
ENSG00000246089	1.1557924488775262e-13	7.9469723426225745
ENSG00000234648	1.1557924488775262e-13	7.559633462718378
ENSG00000138326	1.2568208461135153e-13	8.93733024611422
ENSG00000203801	1.2568208461135244e-13	6.204724479534002
ENSG00000235297	1.2568208461135244e-13	6.0781734479588705
ENSG00000225156	1.256820846113542e-13	3.734027178268229
ENSG00000006453	1.3665225535952429e-13	6.303383848591668
ENSG00000188971	1.3665225535952429e-13	8.597474515847212
ENSG00000259495	1.3665225535952429e-13	6.510940802634717
ENSG00000259660	1.3665225535952429e-13	5.454997065659862
ENSG00000068308	1.3665225535952527e-13	8.838435950977985
ENSG00000234498	1.3665225535952527e-13	6.309071962472984
ENSG00000170540	1.3665225535952527e-13	8.807512801895154
ENSG00000250493	1.3665225535952527e-13	5.876818486240927
ENSG00000072778	1.3665225535952527e-13	8.93733024611422
ENSG00000166321	1.48562821153994e-13	7.860051431852565
ENSG00000143258	1.48562821153994e-13	8.771996016896516
ENSG00000225697	1.48562821153994e-13	8.804450377951285
ENSG00000102054	1.48562821153994e-13	8.880535114268378
ENSG00000069011	1.4856282115399612e-13	5.5403509009731
ENSG00000105339	1.4856282115399612e-13	8.933273450982373
ENSG00000078725	1.4856282115399612e-13	4.319303089381533
ENSG00000148156	1.4856282115399612e-13	4.1970898125610026
ENSG00000122203	1.614928792580982e-13	8.880535114268378
ENSG00000116977	1.614928792580982e-13	8.75676320755711
ENSG00000122026	1.614928792581005e-13	8.929216655850528
ENSG00000100994	1.614928792581005e-13	8.892705499663915
ENSG00000185483	1.7552804795179995e-13	5.703790492257869
ENSG00000109927	1.7552804795179995e-13	8.616764120318463
ENSG00000162373	1.7552804795179995e-13	6.548912790482969
ENSG00000156535	1.755280479518012e-13	6.900697821861458
ENSG00000235052	1.755280479518012e-13	5.310124214014503
ENSG00000057468	1.755280479518012e-13	6.440597407052222
ENSG00000269165	1.755280479518012e-13	5.801366299978798
ENSG00000102007	1.755280479518012e-13	8.876478319136533
ENSG00000081760	1.9076099286636835e-13	8.691317644663624
ENSG00000160789	1.9076099286636972e-13	8.921103065586836
ENSG00000123989	1.9076099286636972e-13	8.93733024611422
ENSG00000213513	1.9076099286636972e-13	4.074965107216449
ENSG00000049769	1.9076099286637242e-13	7.977848660901543
ENSG00000042980	1.9076099286637242e-13	8.82320314163858
ENSG00000269979	1.9076099286637242e-13	7.151115346773787
ENSG00000169242	1.9076099286637242e-13	6.507021541003027
ENSG00000104381	1.9076099286637242e-13	7.790125811725966
ENSG00000139722	2.072919948546515e-13	8.933273450982373
ENSG00000255516	2.072919948546515e-13	3.316387343199139
ENSG00000243517	2.072919948546515e-13	7.040218290580601
ENSG00000270681	2.072919948546515e-13	7.166079627698348
ENSG00000260618	2.072919948546515e-13	8.427801614241238
ENSG00000142676	2.072919948546515e-13	8.933273450982373
ENSG00000180098	2.072919948546515e-13	8.556906564528754
ENSG00000126733	2.0729199485465445e-13	3.7971183528454615
ENSG00000175602	2.0729199485465445e-13	8.836904739006052
ENSG00000179151	2.0729199485465445e-13	8.71366967307874
ENSG00000067248	2.0729199485465445e-13	8.78010960716021
ENSG00000232070	2.0729199485465592e-13	5.211120995145846
ENSG00000145700	2.252295625967266e-13	7.577867848816192
ENSG00000163625	2.252295625967266e-13	8.434181425656504
ENSG00000247735	2.252295625967314e-13	5.517938611779434
ENSG00000175548	2.252295625967314e-13	8.186637612233975
ENSG00000133135	2.252295625967314e-13	3.8790973367426598
ENSG00000213293	2.252295625967314e-13	3.7932922613636926
ENSG00000171159	2.252295625967314e-13	8.771996016896516
ENSG00000132824	2.4469109338101466e-13	8.874947107164598
ENSG00000177189	2.4469109338101466e-13	8.827796777554383
ENSG00000204682	2.4469109338101466e-13	3.794435162010823
ENSG00000214226	2.4469109338101466e-13	7.766110529461742
ENSG00000214212	2.4469109338101466e-13	8.52138977953012
ENSG00000101049	2.446910933810164e-13	6.390782056697795
ENSG00000101057	2.446910933810164e-13	8.708081665974962
ENSG00000148700	2.446910933810164e-13	8.884591909400223
ENSG00000236914	2.446910933810164e-13	5.441109376336351
ENSG00000154479	2.6580358575847173e-13	6.274988841862416
ENSG00000227939	2.6580358575847173e-13	7.409551959915051
ENSG00000249948	2.6580358575847173e-13	8.595203896214832
ENSG00000134982	2.6580358575847173e-13	8.784166402292056
ENSG00000143761	2.658035857584755e-13	8.93733024611422
ENSG00000153250	2.8870440804429136e-13	8.900819089927607
ENSG00000156140	2.8870440804429343e-13	4.008767708810256
ENSG00000148824	2.8870440804429343e-13	8.094175525164049
ENSG00000230790	2.8870440804429343e-13	4.813121889232989
ENSG00000163519	2.8870440804429343e-13	8.044259000094181
ENSG00000270093	3.1354212693786805e-13	4.837823779536405
ENSG00000269946	3.1354212693786805e-13	4.910822057494709
ENSG00000136810	3.135421269378725e-13	8.912989475323146
ENSG00000168028	3.135421269378725e-13	8.941387041246065
ENSG00000258847	3.135421269378725e-13	3.8959421701429324
ENSG00000213881	3.404774008501532e-13	5.5967753691628985
ENSG00000198242	3.404774008501556e-13	8.917046270454989
ENSG00000223269	3.404774008501556e-13	2.5391721003481207
ENSG00000272156	3.404774008501556e-13	5.658769267362122
ENSG00000189233	3.404774008501556e-13	8.823739982422536
ENSG00000183128	3.696839428685662e-13	4.528743057601374
ENSG00000142937	3.696839428685662e-13	8.93733024611422
ENSG00000185305	3.696839428685662e-13	8.329699123416493
ENSG00000167779	3.696839428685662e-13	5.823867898223325
ENSG00000120256	3.6968394286856883e-13	8.300052222778062
ENSG00000250137	3.6968394286856883e-13	4.665796936833616
ENSG00000255224	3.6968394286856883e-13	6.447453202554774
ENSG00000119979	4.0134955865554416e-13	8.621357756234266
ENSG00000179195	4.0134955865554416e-13	8.876478319136533
ENSG00000197180	4.0134955865554416e-13	6.798323696062378
ENSG00000255353	4.0134955865554987e-13	5.625908721075833
ENSG00000237316	4.0134955865554987e-13	2.394804888234492
ENSG00000253986	4.0134955865554987e-13	5.0034362912938315
ENSG00000143514	4.0134955865554987e-13	8.74864961729342
ENSG00000104331	4.0134955865554987e-13	8.864307933740994
ENSG00000040341	4.0134955865554987e-13	8.71160162032285
ENSG00000135404	4.013495586555527e-13	8.933273450982373
ENSG00000152377	4.3567726496895783e-13	5.386100728956873
ENSG00000162409	4.3567726496895783e-13	3.2762158865009257
ENSG00000267868	4.3567726496895783e-13	3.4657963217199477
ENSG00000069329	4.3567726496895783e-13	8.846549541241677
ENSG00000140443	4.3567726496896404e-13	8.491310831409812
ENSG00000271086	4.356772649689671e-13	4.57379967003659
ENSG00000151553	4.356772649689671e-13	8.75676320755711
ENSG00000213261	4.728864949130483e-13	6.826013178402617
ENSG00000166295	4.728864949130483e-13	8.870890312032751
ENSG00000244038	4.728864949130499e-13	8.941387041246065
ENSG00000109046	4.728864949130566e-13	8.860251138609149
ENSG00000148187	5.132143964792138e-13	8.836904739006052
ENSG00000101444	5.132143964792138e-13	8.885586280588202
ENSG00000273388	5.132143964792138e-13	3.914060506160886
ENSG00000212978	5.132143964792138e-13	8.143869901128651
ENSG00000261435	5.132143964792157e-13	5.01362654680895
ENSG00000259436	5.132143964792157e-13	8.07901357567016
ENSG00000109475	5.132143964792157e-13	8.941387041246065
ENSG00000083067	5.132143964792157e-13	6.723584347693349
ENSG00000184634	5.132143964792157e-13	8.852137548345457
ENSG00000151414	5.132143964792157e-13	8.819146346506736
ENSG00000164924	5.132143964792157e-13	8.933273450982373
ENSG00000157216	5.132143964792157e-13	8.816620763346823
ENSG00000104205	5.132143964792193e-13	8.438722664921269
ENSG00000055070	5.569172314187928e-13	8.73954165584175
ENSG00000124143	5.569172314187968e-13	4.996607745423802
ENSG00000170962	5.569172314187968e-13	7.612947020485773
ENSG00000259562	5.569172314187968e-13	7.524639502122103
ENSG00000207146	5.569172314187968e-13	3.819677770958731
ENSG00000070614	5.569172314188047e-13	8.84808075321361
ENSG00000242294	5.569172314188047e-13	8.66391444992868
ENSG00000137634	5.569172314188047e-13	8.765871169008783
ENSG00000272663	5.569172314188047e-13	5.173327742361008
ENSG00000172053	6.042718820075127e-13	8.904875885059452
ENSG00000234741	6.042718820075127e-13	8.908932680191299
ENSG00000115539	6.042718820075127e-13	8.587372183207565
ENSG00000183617	6.042718820075127e-13	8.784166402292056
ENSG00000139641	6.042718820075127e-13	8.900819089927607
ENSG00000181191	6.04271882007517e-13	8.631996929657868
ENSG00000166046	6.04271882007517e-13	8.666976873872548
ENSG00000185008	6.04271882007517e-13	3.092322552949635
ENSG00000141447	6.04271882007517e-13	8.192207156143281
ENSG00000181026	6.555774738153974e-13	8.88306069742829
ENSG00000082293	6.555774738154068e-13	4.811835485400183
ENSG00000113048	6.555774738154068e-13	8.84808075321361
ENSG00000155974	6.555774738154068e-13	8.610973546338194
ENSG00000124198	6.555774738154068e-13	8.912989475323146
ENSG00000160783	6.555774738154068e-13	8.374526436743288
ENSG00000147144	6.555774738154114e-13	8.525446574661965
ENSG00000095002	6.555774738154114e-13	8.62008150778986
ENSG00000182185	6.555774738154114e-13	7.432013228445131
ENSG00000260063	7.111571231902164e-13	6.21931954186082
ENSG00000184293	7.111571231902189e-13	8.708081665974962
ENSG00000227630	7.111571231902189e-13	2.8399389703129057
ENSG00000166965	7.111571231902189e-13	8.673559252164305
ENSG00000155846	7.111571231902189e-13	8.713132832294786
ENSG00000239183	7.11157123190229e-13	5.957367271804875
ENSG00000126249	7.11157123190229e-13	8.087003909437296
ENSG00000243680	7.11157123190229e-13	6.1976410644166355
ENSG00000242083	7.11157123190229e-13	5.304695049441705
ENSG00000205791	7.713598187978757e-13	6.395150583741128
ENSG00000135324	7.713598187978757e-13	3.110328137969045
ENSG00000262468	7.713598187978811e-13	7.974196999522678
ENSG00000151151	7.713598187978811e-13	8.47855120857928
ENSG00000202078	7.713598187978811e-13	4.611365166207173
ENSG00000271430	7.713598187978811e-13	8.350388232828704
ENSG00000164932	7.713598187978811e-13	8.679147259268085
ENSG00000008283	7.713598187978894e-13	8.850606336373524
ENSG00000224596	7.713598187978894e-13	3.949298719457086
ENSG00000237301	7.713598187978894e-13	5.194977265538011
ENSG00000198795	7.713598187978894e-13	4.97170689383761
ENSG00000094804	7.713598187978894e-13	8.644422278580937
ENSG00000113231	7.713598187978894e-13	8.093172703441654
ENSG00000067445	8.365624472449675e-13	7.532924633566706
ENSG00000164619	8.365624472449675e-13	6.676588245579467
ENSG00000149294	8.365624472449675e-13	8.713924636606274
ENSG00000271734	8.365624472449675e-13	4.080416469007747
ENSG00000268592	8.365624472449675e-13	4.380306154180324
ENSG00000140548	8.365624472449734e-13	8.694380068607492
ENSG00000196668	8.365624472449734e-13	7.351378269668721
ENSG00000061455	8.365624472449734e-13	6.45919555088511
ENSG00000146276	9.071719735373962e-13	5.755688584148429
ENSG00000171189	9.071719735373962e-13	5.663491456453659
ENSG00000170209	9.071719735374092e-13	7.976651722837076
ENSG00000254650	9.071719735374092e-13	5.689853296380138
ENSG00000101940	9.071719735374092e-13	8.778578395188276
ENSG00000198860	9.071719735374092e-13	8.807512801895154
ENSG00000105364	9.071719735374092e-13	8.684735266371867
ENSG00000183291	9.071719735374156e-13	8.921103065586836
ENSG00000260093	9.071719735374156e-13	3.5269860303933083
ENSG00000100206	9.836277879102913e-13	6.274948183366553
ENSG00000151640	9.836277879102982e-13	5.489955010806307
ENSG00000101052	9.836277879102982e-13	8.487404206503419
ENSG00000171428	9.836277879102982e-13	7.8319032636099974
ENSG00000147485	9.836277879102982e-13	7.293333108488062
ENSG00000135116	9.836277879102982e-13	5.981654587425641
ENSG00000141556	9.836277879103087e-13	8.781640819132145
ENSG00000134490	1.0664042313995563e-12	8.188908231866359
ENSG00000251666	1.0664042313995638e-12	5.614610819331435
ENSG00000162836	1.0664042313995638e-12	8.656795230852964
ENSG00000125755	1.0664042313995638e-12	8.904875885059452
ENSG00000242715	1.0664042313995638e-12	6.204660509535134
ENSG00000072422	1.0664042313995676e-12	7.296501020353319
ENSG00000143498	1.0664042313995676e-12	8.270299098030804
ENSG00000095303	1.1560133134207156e-12	8.1707971022651
ENSG00000123595	1.1560133134207156e-12	8.763882426632826
ENSG00000089177	1.156013313420732e-12	8.386362548231359
ENSG00000196208	1.156013313420732e-12	7.518693192069203
ENSG00000148334	1.156013313420732e-12	8.824734353610515
ENSG00000257221	1.156013313420732e-12	7.866667743600887
ENSG00000156738	1.156013313420732e-12	7.819394375692218
ENSG00000146677	1.156013313420732e-12	7.901863152039353
ENSG00000167283	1.156013313420732e-12	8.900819089927607
ENSG00000172456	1.156013313420732e-12	7.937667380141591
ENSG00000185088	1.1560133134207402e-12	8.912989475323146
ENSG00000134955	1.1560133134207402e-12	7.8424771430352616
ENSG00000049768	1.1560133134207402e-12	5.0050411428323835
ENSG00000171631	1.2530076355773689e-12	7.930638623524331
ENSG00000129474	1.2530076355773689e-12	6.603219486339666
ENSG00000212664	1.2530076355773689e-12	6.360713912120785
ENSG00000144567	1.2530076355773733e-12	8.866833516900904
ENSG00000206561	1.2530076355773733e-12	8.25407191750342
ENSG00000081721	1.2530076355773733e-12	8.75676320755711
ENSG00000224165	1.2530076355773733e-12	6.917560908668525
ENSG00000238961	1.2530076355773733e-12	4.478443070052399
ENSG00000238061	1.2530076355773733e-12	6.01822763065159
ENSG00000270919	1.2530076355773911e-12	3.024023758904659
ENSG00000173406	1.2530076355773911e-12	6.106292718313135
ENSG00000143815	1.3579835369460193e-12	8.81508955137489
ENSG00000130720	1.3579835369460193e-12	2.647845916762396
ENSG00000100626	1.3579835369460193e-12	4.763173569179216
ENSG00000125962	1.3579835369460288e-12	8.492992213607197
ENSG00000040199	1.3579835369460288e-12	8.796336787687592
ENSG00000116918	1.3579835369460288e-12	8.685729637559842
ENSG00000130779	1.3579835369460288e-12	8.858719926637214
ENSG00000243452	1.3579835369460288e-12	8.682209683211953
ENSG00000272667	1.4715844771801666e-12	6.601914358809707
ENSG00000169330	1.471584477180198e-12	8.52351022893705
ENSG00000143862	1.5945046749482848e-12	8.681672842427995
ENSG00000155542	1.5945046749482848e-12	8.316455056453043
ENSG00000233080	1.5945046749482848e-12	5.056190162282524
ENSG00000165675	1.5945046749482848e-12	8.588418951046583
ENSG00000188825	1.5945046749482848e-12	6.9910194971384
ENSG00000151292	1.5945046749483075e-12	8.860251138609149
ENSG00000268061	1.5945046749483075e-12	7.5634932568209114
ENSG00000185834	1.5945046749483075e-12	7.354203498660224
ENSG00000105676	1.5945046749483075e-12	8.762351214660892
ENSG00000204852	1.5945046749483075e-12	8.71466404426672
ENSG00000064692	1.7274930204743154e-12	4.746549074080269
ENSG00000188001	1.7274930204743154e-12	6.728260078234581
ENSG00000088833	1.7274930204743154e-12	8.830322360714293
ENSG00000119403	1.7274930204743154e-12	8.567545737952356
ENSG00000107104	1.7274930204743277e-12	8.908932680191299
ENSG00000169189	1.7274930204743277e-12	8.675627304920196
ENSG00000177932	1.7274930204743277e-12	6.010967759973104
ENSG00000205022	1.871357282289994e-12	6.859065931430822
ENSG00000268218	1.871357282289994e-12	7.594901184882854
ENSG00000112218	1.871357282289994e-12	8.121701976395547
ENSG00000143674	1.871357282289994e-12	8.536622588869525
ENSG00000224578	1.8713572822900004e-12	8.263716719739048
ENSG00000226200	1.8713572822900004e-12	8.24496395605175
ENSG00000107959	1.8713572822900004e-12	8.840961534137898
ENSG00000239552	1.8713572822900004e-12	3.2248718269760253
ENSG00000106948	2.0269686297417024e-12	8.856194343477304
ENSG00000226084	2.0269686297417024e-12	7.812657605255366
ENSG00000258994	2.0269686297417165e-12	5.475974243297744
ENSG00000169019	2.0269686297417165e-12	8.548053566604615
ENSG00000117407	2.0269686297417165e-12	8.24476138917526
ENSG00000157873	2.0269686297417384e-12	8.86277672176906
ENSG00000157404	2.1952664943274755e-12	8.744055981377617
ENSG00000177888	2.1952664943274755e-12	8.684735266371863
ENSG00000138674	2.1952664943274755e-12	8.917046270454989
ENSG00000128463	2.195266494327483e-12	8.868364728872839
ENSG00000250584	2.195266494327483e-12	3.788079698952944
ENSG00000214097	2.195266494327483e-12	5.07448664699677
ENSG00000251187	2.195266494327483e-12	4.402790354255613
ENSG00000225135	2.3772637945771227e-12	6.7134942177816885
ENSG00000101974	2.3772637945771227e-12	8.785160773480033
ENSG00000184381	2.3772637945771227e-12	8.78010960716021
ENSG00000107242	2.3772637945771567e-12	8.904875885059452
ENSG00000236882	2.3772637945771567e-12	6.302712143212647
ENSG00000153347	2.3772637945771567e-12	5.528706840584865
ENSG00000135093	2.3772637945771567e-12	8.362101087820218
ENSG00000270012	2.3772637945771567e-12	7.638478828647946
ENSG00000273237	2.3772637945771567e-12	8.154975055490697
ENSG00000227372	2.3772637945771567e-12	8.661388866768768
ENSG00000110092	2.3772637945771567e-12	8.810038385055064
ENSG00000164754	2.3772637945771736e-12	8.850606336373524
ENSG00000170915	2.574052550941066e-12	6.940945688541066
ENSG00000166483	2.574052550941066e-12	8.467120230844188
ENSG00000149679	2.574052550941066e-12	8.419890590854038
ENSG00000237595	2.574052550941066e-12	6.376234712322005
ENSG00000141524	2.574052550941066e-12	8.756763207557112
ENSG00000170890	2.574052550941066e-12	3.841643261951345
ENSG00000198056	2.574052550941066e-12	8.385499884074356
ENSG00000272727	2.574052550941066e-12	3.914287691666438
ENSG00000099800	2.5740525509411027e-12	8.7621486477844
ENSG00000113643	2.5740525509411027e-12	8.798862370847504
ENSG00000272071	2.5740525509411027e-12	3.367126971028837
ENSG00000228903	2.5740525509411027e-12	8.498043379927022
ENSG00000176896	2.786809919022011e-12	8.295713550389792
ENSG00000233220	2.7868099190220306e-12	5.076967246912563
ENSG00000198157	2.7868099190220306e-12	8.288796898190569
ENSG00000196754	2.7868099190220306e-12	3.96738509916769
ENSG00000189343	2.7868099190220306e-12	8.908932680191299
ENSG00000226957	2.7868099190220306e-12	2.887267876196378
ENSG00000075568	2.7868099190220306e-12	8.900819089927607
ENSG00000187735	2.7868099190220306e-12	8.876478319136533
ENSG00000269934	2.7868099190220306e-12	4.879475665090864
ENSG00000183323	3.016804671485679e-12	8.683204054399932
ENSG00000168032	3.016804671485679e-12	5.206328102494417
ENSG00000158828	3.016804671485711e-12	8.522384150718098
ENSG00000128928	3.016804671485711e-12	8.872421524004686
ENSG00000178715	3.016804671485711e-12	6.6919581393678
ENSG00000125648	3.016804671485711e-12	8.858719926637214
ENSG00000267373	3.016804671485711e-12	4.164458808587204
ENSG00000117362	3.016804671485711e-12	8.872421524004686
ENSG00000070610	3.016804671485711e-12	8.896762294795762
ENSG00000115159	3.016804671485711e-12	8.737016072681838
ENSG00000221562	3.016804671485711e-12	2.6545680962957263
ENSG00000230897	3.016804671485711e-12	7.706934418834262
ENSG00000101439	3.0168046714857326e-12	8.89117428769198
ENSG00000117519	3.0168046714857326e-12	8.075809766881454
ENSG00000069493	3.265404161119968e-12	8.433723895252484
ENSG00000146083	3.265404161119991e-12	8.880535114268378
ENSG00000043039	3.265404161120014e-12	6.71082634363101
ENSG00000085719	3.265404161120014e-12	8.896762294795762
ENSG00000222222	3.265404161120014e-12	4.110816333648518
ENSG00000052850	3.265404161120014e-12	4.751432570373264
ENSG00000232633	3.265404161120014e-12	4.956992942255897
ENSG00000196081	3.265404161120014e-12	6.619648605619282
ENSG00000172296	3.2654041611200493e-12	6.1826281382346036
ENSG00000165891	3.2654041611200493e-12	8.318928242961913
ENSG00000136021	3.5340817997952325e-12	8.91145826335121
ENSG00000196182	3.5340817997952325e-12	8.842492746109832
ENSG00000124098	3.5340817997952325e-12	8.660394495580789
ENSG00000135074	3.5340817997952325e-12	8.912989475323146
ENSG00000160791	3.5340817997952325e-12	7.2475298028740935
ENSG00000073584	3.5340817997952325e-12	8.738010443869817
ENSG00000152578	3.534081799795283e-12	5.847863550801509
ENSG00000224545	3.824425090513506e-12	2.906443581941354
ENSG00000164695	3.824425090513534e-12	8.194161965062671
ENSG00000102081	3.824425090513534e-12	8.78569761426399
ENSG00000180660	3.824425090513534e-12	6.843405940629253
ENSG00000173320	3.824425090513534e-12	6.7222576179280225
ENSG00000272864	3.824425090513534e-12	3.5898965882631932
ENSG00000198055	3.824425090513534e-12	8.904875885059452
ENSG00000174485	3.8244250905135475e-12	8.835373527034116
ENSG00000231459	4.138144252338148e-12	2.9156632060867853
ENSG00000231943	4.138144252338148e-12	1.8730566923605458
ENSG00000142765	4.138144252338148e-12	8.908932680191299
ENSG00000006788	4.1381442523382065e-12	3.4110504668133466
ENSG00000243574	4.1381442523382065e-12	5.655390765315178
ENSG00000152760	4.138144252338222e-12	5.177816069506872
ENSG00000228798	4.477081480771346e-12	4.556946823561004
ENSG00000118162	4.477081480771346e-12	8.35697061112046
ENSG00000166224	4.477081480771346e-12	8.624877710582155
ENSG00000250692	4.477081480771346e-12	3.9129996060363768
ENSG00000188868	4.477081480771346e-12	7.121480029323997
ENSG00000250519	4.477081480771346e-12	4.955366722998446
ENSG00000179862	4.477081480771362e-12	6.58037261158958
ENSG00000144369	4.477081480771362e-12	8.344650055499473
ENSG00000164122	4.477081480771362e-12	5.957727816993685
ENSG00000107331	4.477081480771362e-12	8.797867999659527
ENSG00000232860	4.477081480771362e-12	6.92639577824438
ENSG00000138640	4.843220889114491e-12	8.872421524004686
ENSG00000163961	4.843220889114491e-12	8.767939221764673
ENSG00000234361	4.843220889114491e-12	2.258992310141716
ENSG00000213315	4.843220889114491e-12	6.4801551272521225
ENSG00000240342	4.8432208891145254e-12	8.380369407374598
ENSG00000073605	4.8432208891145254e-12	8.83996716294992
ENSG00000197756	4.8432208891145254e-12	8.93733024611422
ENSG00000259362	4.843220889114542e-12	4.292663742499572
ENSG00000188242	5.238699179511707e-12	8.435123400193444
ENSG00000068912	5.238699179511707e-12	8.917046270454989
ENSG00000116871	5.238699179511707e-12	8.809501544271107
ENSG00000162998	5.238699179511707e-12	8.899287877955674
ENSG00000150867	5.238699179511781e-12	8.826265565582448
ENSG00000140612	5.238699179511781e-12	8.908932680191299
ENSG00000145194	5.238699179511781e-12	8.442242619269157
ENSG00000268584	5.238699179511781e-12	6.371137008476386
ENSG00000078177	5.238699179511781e-12	8.860251138609149
ENSG00000151422	5.238699179511781e-12	8.782635190320123
ENSG00000113712	5.238699179511781e-12	8.879003902296445
ENSG00000153162	5.238699179511781e-12	8.921103065586836
ENSG00000183258	5.6658170957551625e-12	8.835910367818073
ENSG00000154227	5.6658170957551625e-12	5.2258214771657565
ENSG00000180209	5.6658170957551625e-12	5.041968511093332
ENSG00000069849	5.6658170957551625e-12	8.81409518018691
ENSG00000269071	5.6658170957551625e-12	5.1529682938563175
ENSG00000139537	5.6658170957551625e-12	7.6015772247823366
ENSG00000117625	5.6658170957551625e-12	8.839430322165963
ENSG00000105997	5.6658170957551625e-12	5.430328474715043
ENSG00000101695	5.6658170957551625e-12	7.29091189421524
ENSG00000094916	5.665817095755183e-12	8.818151975318758
ENSG00000218052	5.665817095755183e-12	7.909689299199441
ENSG00000101134	5.665817095755263e-12	4.0691645527976785
ENSG00000260361	6.127051713536119e-12	7.38658378033604
ENSG00000147437	6.127051713536119e-12	6.231961120963993
ENSG00000166104	6.127051713536163e-12	5.68923636781105
ENSG00000082512	6.127051713536163e-12	8.602068151763014
ENSG00000163482	6.127051713536163e-12	8.73142806557806
ENSG00000072501	6.62506962767338e-12	8.845018329269742
ENSG00000241743	6.625069627673427e-12	1.9578920867948728
ENSG00000169740	6.625069627673427e-12	8.534097005709611
ENSG00000170271	6.625069627673427e-12	7.681311833751608
ENSG00000178209	6.625069627673427e-12	8.921103065586836
ENSG00000272143	6.625069627673427e-12	5.076119558909421
ENSG00000260081	6.625069627673427e-12	5.877202773067238
ENSG00000196998	6.625069627673427e-12	8.78010960716021
ENSG00000150625	6.625069627673427e-12	6.441339258745261
ENSG00000259959	6.625069627673522e-12	8.286728845434679
ENSG00000230188	6.625069627673522e-12	4.462270878710231
ENSG00000261438	6.625069627673522e-12	3.4003617003796562
ENSG00000145912	6.625069627673522e-12	8.72936001282217
ENSG00000116251	6.625069627673522e-12	8.908932680191299
ENSG00000147044	7.162741099953678e-12	8.66391444992868
ENSG00000136319	7.162741099953704e-12	8.514270560454404
ENSG00000166068	7.162741099953704e-12	8.591147101082985
ENSG00000213931	7.162741099953704e-12	5.043525983824188
ENSG00000240616	7.162741099953704e-12	7.129908311266382
ENSG00000198625	7.162741099953704e-12	8.900819089927607
ENSG00000267193	7.162741099953704e-12	3.7104721389277358
ENSG00000072609	7.162741099953704e-12	8.79733115887557
ENSG00000241852	7.1627410999538056e-12	7.5930297983100825
ENSG00000181544	7.1627410999538056e-12	7.321905992712384
ENSG00000171444	7.1627410999538056e-12	8.892705499663915
ENSG00000240087	7.1627410999538056e-12	6.059492626823476
ENSG00000259291	7.743155235594914e-12	7.690365967745486
ENSG00000140464	7.743155235594914e-12	8.866833516900904
ENSG00000174989	7.743155235595024e-12	8.78569761426399
ENSG00000188015	7.743155235595024e-12	3.024985230904261
ENSG00000166143	7.743155235595024e-12	6.545229194052556
ENSG00000235501	7.743155235595079e-12	5.868176253318758
ENSG00000197256	7.743155235595079e-12	8.52144217618116
ENSG00000106211	8.369636261014659e-12	8.870890312032751
ENSG00000099821	8.369636261014659e-12	8.850606336373524
ENSG00000228649	8.369636261014659e-12	7.737189020102164
ENSG00000224738	8.369636261014659e-12	4.8538556839911315
ENSG00000105063	8.36963626101469e-12	8.884591909400223
ENSG00000137563	8.36963626101469e-12	8.829785519930336
ENSG00000163682	8.36963626101469e-12	8.93733024611422
ENSG00000235779	9.045760980558773e-12	2.9912608998254084
ENSG00000100246	9.045760980558773e-12	8.102078098016833
ENSG00000119711	9.045760980558773e-12	8.749186458077377
ENSG00000125089	9.045760980558838e-12	8.747118405321485
ENSG00000162704	9.045760980558838e-12	8.89117428769198
ENSG00000176393	9.045760980558838e-12	8.718720839398564
ENSG00000213621	9.045760980558966e-12	5.226298483650758
ENSG00000137106	9.775377495160106e-12	8.804450377951285
ENSG00000143036	9.775377495160106e-12	5.941125778917449
ENSG00000096092	9.775377495160106e-12	8.613701696374594
ENSG00000108984	9.775377495160106e-12	8.425936128361839
ENSG00000173769	9.775377495160106e-12	2.5280568014900187
ENSG00000051108	9.775377495160176e-12	8.945443836377912
ENSG00000122882	9.775377495160176e-12	8.732959277549993
ENSG00000257743	9.775377495160176e-12	5.47491191924435
ENSG00000115875	1.0562625271544524e-11	8.921103065586836
ENSG00000273107	1.0562625271544524e-11	4.804744694142652
ENSG00000126768	1.0562625271544524e-11	8.729896853606125
ENSG00000108828	1.0562625271544524e-11	8.79128562136777
ENSG00000236998	1.0562625271544637e-11	5.465004615013525
ENSG00000257591	1.0562625271544637e-11	4.170637998901523
ENSG00000272841	1.0562625271544637e-11	6.343209610055805
ENSG00000183955	1.0562625271544637e-11	8.712138461106807
ENSG00000227487	1.0562625271544637e-11	5.100683034940688
ENSG00000165195	1.0562625271544637e-11	8.722777634530411
ENSG00000169021	1.0562625271544711e-11	8.822208770450603
ENSG00000185615	1.0562625271544711e-11	5.45248030955059
ENSG00000137806	1.1411956656644355e-11	8.797867999659527
ENSG00000225988	1.1411956656644436e-11	6.873718031388586
ENSG00000215283	1.1411956656644599e-11	4.916698842749097
ENSG00000087274	1.1411956656644599e-11	8.921103065586836
ENSG00000241213	1.232815993829422e-11	2.2923317838241855
ENSG00000149124	1.232815993829422e-11	3.290848550399451
ENSG00000270006	1.232815993829422e-11	5.943811162094746
ENSG00000102886	1.2328159938294307e-11	6.666009299801977
ENSG00000270673	1.2328159938294307e-11	6.909946113765538
ENSG00000122406	1.2328159938294307e-11	8.93733024611422
ENSG00000228487	1.2328159938294307e-11	7.062019461830166
ENSG00000090776	1.2328159938294307e-11	7.294554075594182
ENSG00000153064	1.2328159938294307e-11	8.813558339402954
ENSG00000103855	1.2328159938294482e-11	8.334213448952358
ENSG00000229278	1.3316384060141361e-11	3.748991290894562
ENSG00000250567	1.3316384060141361e-11	2.1157357857890577
ENSG00000136731	1.3316384060141361e-11	8.917046270454989
ENSG00000179029	1.3316384060141361e-11	8.578721752159916
ENSG00000226360	1.3316384060141361e-11	7.410461454875916
ENSG00000166913	1.331638406014155e-11	8.900819089927607
ENSG00000206077	1.331638406014155e-11	7.887991467371464
ENSG00000160972	1.331638406014155e-11	8.3182681456814
ENSG00000253483	1.331638406014155e-11	5.547543132367846
ENSG00000217716	1.43821651059941e-11	6.113467281568012
ENSG00000154153	1.43821651059941e-11	5.393608507407986
ENSG00000071082	1.43821651059941e-11	8.933273450982373
ENSG00000162631	1.43821651059941e-11	6.668230557613429
ENSG00000100767	1.43821651059941e-11	8.32929398966351
ENSG00000188227	1.43821651059941e-11	5.380560238527221
ENSG00000247373	1.4382165105994204e-11	7.493585765042594
ENSG00000108405	1.4382165105994204e-11	8.907401468219364
ENSG00000225200	1.5531454676603216e-11	7.141466657464711
ENSG00000101997	1.5531454676603216e-11	8.550324186236997
ENSG00000260672	1.5531454676603216e-11	4.6284992145559025
ENSG00000238460	1.5531454676603216e-11	3.5295267738272766
ENSG00000198440	1.5531454676603216e-11	8.364089830196175
ENSG00000119737	1.5531454676603216e-11	7.274080095559565
ENSG00000242732	1.5531454676603326e-11	7.943363283432797
ENSG00000242265	1.5531454676603326e-11	6.002077677367324
ENSG00000197119	1.5531454676603326e-11	7.977255311499862
ENSG00000254635	1.6770650290156154e-11	8.610181742026706
ENSG00000198785	1.6770650290156154e-11	6.751096509649347
ENSG00000130055	1.6770650290156154e-11	4.766175032101319
ENSG00000108924	1.677065029015639e-11	7.278736269404815
ENSG00000089248	1.677065029015639e-11	8.912989475323146
ENSG00000271334	1.677065029015639e-11	2.7372289674716472
ENSG00000089157	1.677065029015639e-11	8.941387041246065
ENSG00000105722	1.677065029015639e-11	8.698436863739335
ENSG00000155130	1.6770650290156452e-11	8.917046270454989
ENSG00000250156	1.6770650290156452e-11	4.04364171334531
ENSG00000177337	1.6770650290156452e-11	5.191093747604743
ENSG00000146039	1.6770650290156452e-11	1.743605425750381
ENSG00000243035	1.8106627946568993e-11	2.273128406301526
ENSG00000168405	1.8106627946568993e-11	8.892705499663915
ENSG00000107262	1.8106627946568993e-11	8.872421524004686
ENSG00000172292	1.8106627946568993e-11	7.926549423896376
ENSG00000264349	1.8106627946568993e-11	4.63545940624099
ENSG00000203832	1.8106627946568993e-11	8.141476024999715
ENSG00000270102	1.8106627946569252e-11	6.447124967172738
ENSG00000108774	1.8106627946569252e-11	8.52490973387801
ENSG00000240907	1.8106627946569378e-11	4.696416549026958
ENSG00000153048	1.9546777005055983e-11	8.509474357662114
ENSG00000144645	1.9546777005056122e-11	8.912989475323146
ENSG00000175061	1.9546777005056122e-11	8.904875885059452
ENSG00000136856	1.9546777005056122e-11	8.64569852702534
ENSG00000137877	1.9546777005056122e-11	8.317273774493424
ENSG00000238045	1.9546777005056122e-11	6.332983241709115
ENSG00000099622	1.9546777005056122e-11	8.93733024611422
ENSG00000108106	1.9546777005056122e-11	8.738010443869817
ENSG00000244716	1.9546777005056122e-11	7.289922059408938
ENSG00000198918	1.9546777005056122e-11	8.921103065586836
ENSG00000273056	1.9546777005056122e-11	5.461928666701252
ENSG00000228929	1.9546777005056122e-11	7.165698188140826
ENSG00000033867	1.954677700505626e-11	8.051375334482655
ENSG00000164039	1.954677700505626e-11	8.066353180294527
ENSG00000104738	1.954677700505626e-11	8.722777634530411
ENSG00000264176	1.954677700505626e-11	5.4987583638908255
ENSG00000271420	1.954677700505626e-11	2.5267540546613407
ENSG00000123836	2.1099037534450793e-11	8.816620763346823
ENSG00000131153	2.1099037534450793e-11	7.951703251416528
ENSG00000113389	2.1099037534450793e-11	4.847087956996368
ENSG00000116857	2.1099037534450793e-11	8.782635190320123
ENSG00000116903	2.1099037534451094e-11	8.698436863739335
ENSG00000013561	2.1099037534451094e-11	8.838435950977985
ENSG00000126267	2.1099037534451094e-11	8.887117492560137
ENSG00000234215	2.1099037534451094e-11	1.9244112104674322
ENSG00000145808	2.1099037534451094e-11	4.336248226124515
ENSG00000198917	2.1099037534451094e-11	8.730891224794103
ENSG00000259424	2.1099037534451094e-11	3.427780000536215
ENSG00000124357	2.1099037534451242e-11	8.842492746109832
ENSG00000166455	2.1099037534451242e-11	5.753392630877575
ENSG00000104687	2.1099037534451242e-11	8.771996016896516
ENSG00000157045	2.2771940306383206e-11	8.784166402292056
ENSG00000176871	2.2771940306383206e-11	8.542210595973303
ENSG00000184905	2.2771940306383206e-11	5.023116871681689
ENSG00000165215	2.2771940306383286e-11	5.980853684543157
ENSG00000216866	2.2771940306383286e-11	5.820647727606052
ENSG00000162139	2.2771940306383286e-11	8.817615134534801
ENSG00000120327	2.2771940306383286e-11	7.771763830563861
ENSG00000143553	2.277194030638361e-11	8.684735266371867
ENSG00000063660	2.277194030638361e-11	7.327175391295146
ENSG00000158427	2.277194030638361e-11	7.746820924990493
ENSG00000167487	2.277194030638361e-11	8.22654546627192
ENSG00000144847	2.277194030638361e-11	8.471065236020028
ENSG00000142408	2.277194030638361e-11	3.7320561174630633
ENSG00000005108	2.277194030638361e-11	6.77336500198364
ENSG00000156222	2.277194030638361e-11	3.5673911721557574
ENSG00000169084	2.457464961274569e-11	8.47855120857928
ENSG00000130560	2.4574649612745778e-11	8.753243253209222
ENSG00000136848	2.4574649612745778e-11	8.673559252164306
ENSG00000259891	2.4574649612745778e-11	6.910580721428772
ENSG00000133138	2.4574649612745778e-11	7.256121936577328
ENSG00000230364	2.4574649612746127e-11	5.1835294140791515
ENSG00000227895	2.4574649612746127e-11	5.237231500146331
ENSG00000231419	2.4574649612746127e-11	3.5817248666670642
ENSG00000155506	2.4574649612746127e-11	8.93733024611422
ENSG00000221817	2.4574649612746127e-11	8.449898679128827
ENSG00000225093	2.651700910093006e-11	6.990938106643493
ENSG00000155254	2.651700910093006e-11	8.302145758456097
ENSG00000081791	2.651700910093006e-11	8.852137548345457
ENSG00000217130	2.6517009100930344e-11	5.47756982477643
ENSG00000244219	2.6517009100930344e-11	5.678679331762804
ENSG00000012061	2.6517009100930344e-11	8.831853572686226
ENSG00000272102	2.6517009100930344e-11	5.415025023845859
ENSG00000255112	2.651700910093053e-11	8.729896853606125
ENSG00000234891	2.860959083313307e-11	2.257918622078947
ENSG00000273032	2.860959083313307e-11	7.2096956517328845
ENSG00000165661	2.860959083313307e-11	8.884591909400223
ENSG00000213104	2.8609590833133374e-11	4.39224402468445
ENSG00000253051	2.8609590833133374e-11	5.293196283704612
ENSG00000131187	2.8609590833133374e-11	8.03964256241617
ENSG00000151012	2.8609590833133577e-11	8.613701696374594
ENSG00000250321	2.8609590833133577e-11	4.886159229434369
ENSG00000205683	3.0863747789668685e-11	7.494141424251382
ENSG00000164405	3.0863747789668685e-11	8.824734353610515
ENSG00000101843	3.0863747789668685e-11	8.720252051370501
ENSG00000053524	3.0863747789668685e-11	7.915517918602963
ENSG00000204186	3.0863747789668904e-11	8.805981589923219
ENSG00000162840	3.0863747789668904e-11	4.657829976265718
ENSG00000178026	3.0863747789668904e-11	7.267550113918849
ENSG00000135502	3.0863747789668904e-11	5.983401079763108
ENSG00000060138	3.0863747789669234e-11	8.622607090949776
ENSG00000101489	3.3291670050734764e-11	5.207814139753386
ENSG00000134504	3.3291670050734764e-11	8.557240838436218
ENSG00000270041	3.3291670050734764e-11	6.445205480948531
ENSG00000159399	3.3291670050734764e-11	8.649218481373229
ENSG00000040487	3.3291670050735003e-11	8.335287130520271
ENSG00000198429	3.3291670050735003e-11	8.22008634447672
ENSG00000256287	3.3291670050735003e-11	3.3294284006027386
ENSG00000116584	3.3291670050735003e-11	8.925159860718681
ENSG00000263874	3.3291670050735003e-11	7.167726429820527
ENSG00000182087	3.3291670050735003e-11	8.929216655850528
ENSG00000237765	3.3291670050735003e-11	7.846382648907357
ENSG00000143412	3.3291670050735003e-11	8.153561534168142
ENSG00000155495	3.3291670050735003e-11	8.604810653027206
ENSG00000233360	3.590644490650773e-11	4.503311718687914
ENSG00000048162	3.590644490650773e-11	8.590892137555453
ENSG00000114013	3.590644490650773e-11	8.654603921600518
ENSG00000171033	3.590644490650773e-11	8.242183409364308
ENSG00000248300	3.590644490650773e-11	2.362886867681759
ENSG00000164180	3.590644490650773e-11	8.739004815057795
ENSG00000144824	3.590644490650773e-11	7.724504930531074
ENSG00000207279	3.590644490650824e-11	5.700317648933125
ENSG00000102921	3.590644490650824e-11	8.81508955137489
ENSG00000272264	3.590644490650824e-11	6.742457829835401
ENSG00000268358	3.8722121161847354e-11	7.098336196597391
ENSG00000198053	3.8722121161847354e-11	8.50110580387089
ENSG00000162267	3.872212116184763e-11	6.635835352841543
ENSG00000226029	3.872212116184763e-11	6.243763156174864
ENSG00000137285	3.872212116184763e-11	5.651959391582816
ENSG00000135486	3.872212116184763e-11	8.929216655850528
ENSG00000147475	3.872212116184763e-11	8.782635190320123
ENSG00000219626	3.872212116184763e-11	7.70535671090466
ENSG00000103544	3.872212116184763e-11	8.790748780583813
ENSG00000128641	3.872212116184763e-11	8.471851474484337
ENSG00000234699	4.1753777919337135e-11	2.3782490214676333
ENSG00000266709	4.1753777919337135e-11	3.020707034235872
ENSG00000111707	4.1753777919337135e-11	8.803456006763307
ENSG00000170502	4.1753777919337135e-11	8.736479231897881
ENSG00000104695	4.1753777919337135e-11	8.751712041237289
ENSG00000119421	4.1753777919337135e-11	8.72584005847428
ENSG00000124116	4.1753777919337135e-11	3.7933569306495305
ENSG00000162819	4.1753777919337135e-11	8.762351214660892
ENSG00000205143	4.1753777919337283e-11	5.138544874491241
ENSG00000162191	4.1753777919337283e-11	8.824734353610515
ENSG00000205730	4.1753777919337283e-11	6.503391707347776
ENSG00000259236	4.1753777919337283e-11	5.570947910646322
ENSG00000197557	4.1753777919337283e-11	8.2256743515805
ENSG00000168807	4.1753777919337283e-11	8.304029707529974
ENSG00000094975	4.1753777919337283e-11	8.880535114268378
ENSG00000218227	4.1753777919337283e-11	8.113130855727835
ENSG00000116668	4.501759814293228e-11	8.73142806557806
ENSG00000068784	4.501759814293228e-11	8.677079206512195
ENSG00000205771	4.501759814293228e-11	6.575876531050086
ENSG00000109705	4.501759814293228e-11	6.491333194516596
ENSG00000243829	4.5017598142932596e-11	6.653453171154177
ENSG00000235213	4.5017598142932596e-11	3.2515026180764766
ENSG00000150477	4.5017598142932596e-11	8.111749813981351
ENSG00000039600	4.5017598142932596e-11	7.619326497054846
ENSG00000170482	4.501759814293308e-11	8.518864196370206
ENSG00000173545	4.8530947324200914e-11	8.765413638604759
ENSG00000176108	4.8530947324200914e-11	8.07735910720167
ENSG00000109466	4.8530947324200914e-11	8.544991142660749
ENSG00000147364	4.8530947324200914e-11	8.652078338440607
ENSG00000261597	4.853094732420143e-11	8.605385539234414
ENSG00000266308	4.853094732420143e-11	3.9938874948539476
ENSG00000250659	4.853094732420143e-11	7.142581963762425
ENSG00000125650	4.853094732420143e-11	7.535462779227722
ENSG00000196924	4.853094732420143e-11	8.874947107164598
ENSG00000213262	4.853094732420143e-11	8.091438924593227
ENSG00000234465	4.853094732420143e-11	7.879590768850362
ENSG00000150054	5.231245759407689e-11	6.716124546243012
ENSG00000168081	5.231245759407689e-11	8.740536027029728
ENSG00000072401	5.231245759407689e-11	8.494980955983154
ENSG00000139219	5.231245759407689e-11	4.703194588955411
ENSG00000112992	5.231245759407689e-11	8.84808075321361
ENSG00000242712	5.2312457594077266e-11	5.210149834429057
ENSG00000172382	5.2312457594077266e-11	6.747770986105561
ENSG00000187372	5.2312457594077266e-11	6.858894139994892
ENSG00000238251	5.2312457594077266e-11	4.8553165643923855
ENSG00000074054	5.2312457594077266e-11	8.82067755847867
ENSG00000165548	5.638211764533443e-11	8.38868556451478
ENSG00000227986	5.638211764533443e-11	5.717617643307621
ENSG00000185567	5.638211764533443e-11	4.950058831203069
ENSG00000165804	5.638211764533443e-11	8.211685311109425
ENSG00000138279	5.638211764533443e-11	8.868364728872839
ENSG00000124635	5.638211764533443e-11	8.579179282563938
ENSG00000238063	5.638211764533443e-11	5.22296704616381
ENSG00000180769	5.638211764533443e-11	5.446609473813231
ENSG00000260940	5.638211764533443e-11	2.1208657755864766
ENSG00000116497	5.638211764533443e-11	8.849075124401589
ENSG00000251286	5.638211764533463e-11	2.3126918257885034
ENSG00000063438	5.638211764533463e-11	7.860635103440382
ENSG00000008869	5.638211764533463e-11	8.860251138609149
ENSG00000260177	5.638211764533463e-11	2.9450998979636207
ENSG00000175390	5.638211764533463e-11	8.900819089927607
ENSG00000131495	5.638211764533463e-11	8.652280905317097
ENSG00000267127	5.638211764533463e-11	5.210145682243383
ENSG00000079841	5.638211764533463e-11	7.3200960063693685
ENSG00000198648	6.07613688546046e-11	7.994122672232792
ENSG00000186275	6.07613688546046e-11	8.190896974242312
ENSG00000101868	6.076136885460503e-11	8.57818491137596
ENSG00000171119	6.076136885460503e-11	5.783599744245254
ENSG00000113621	6.076136885460503e-11	8.925159860718681
ENSG00000235673	6.076136885460503e-11	4.953928334702379
ENSG00000270504	6.076136885460568e-11	4.568850401769996
ENSG00000236305	6.076136885460568e-11	5.988374513256314
ENSG00000227373	6.076136885460568e-11	5.44411697469968
ENSG00000104408	6.076136885460568e-11	8.921103065586836
ENSG00000236675	6.076136885460568e-11	7.1658302300179955
ENSG00000107984	6.076136885460568e-11	8.856194343477304
ENSG00000077235	6.076136885460568e-11	8.846549541241677
ENSG00000111729	6.547320801791452e-11	7.069895019404041
ENSG00000269148	6.547320801791452e-11	6.08392804042452
ENSG00000223802	6.547320801791499e-11	3.5478002957462875
ENSG00000248564	6.547320801791499e-11	3.1188835909100203
ENSG00000236841	6.547320801791499e-11	3.637025238864821
ENSG00000124422	6.547320801791499e-11	8.903344673087517
ENSG00000236830	6.547320801791499e-11	4.306608737606849
ENSG00000187243	6.547320801791499e-11	4.182571884287329
ENSG00000010404	6.547320801791545e-11	8.904875885059452
ENSG00000116791	6.547320801791545e-11	8.71114408991883
ENSG00000145287	7.054229714037752e-11	8.844023958081767
ENSG00000144868	7.054229714037803e-11	8.522384150718098
ENSG00000178035	7.054229714037803e-11	8.884591909400223
ENSG00000223387	7.054229714037803e-11	4.306737089083522
ENSG00000128915	7.599508074903131e-11	8.842492746109832
ENSG00000205138	7.599508074903159e-11	8.50921939413458
ENSG00000206549	7.599508074903159e-11	6.392990035131946
ENSG00000172661	7.599508074903159e-11	8.660931336364747
ENSG00000220749	7.599508074903159e-11	7.079643161061256
ENSG00000077264	7.599508074903159e-11	5.037621447611302
ENSG00000233048	7.599508074903266e-11	3.450225805986065
ENSG00000269620	8.185991122789645e-11	3.8653983861773247
ENSG00000156170	8.185991122789645e-11	8.650749693345164
ENSG00000075826	8.185991122789645e-11	8.807512801895154
ENSG00000246095	8.185991122789645e-11	6.322303463146715
ENSG00000252612	8.185991122789645e-11	5.019542805009115
ENSG00000147604	8.185991122789645e-11	8.941387041246065
ENSG00000260352	8.185991122789645e-11	5.029391073966602
ENSG00000272677	8.185991122789703e-11	6.092847617747566
ENSG00000198088	8.185991122789703e-11	8.311069616225751
ENSG00000134243	8.185991122789703e-11	8.78921756861188
ENSG00000146094	8.185991122789703e-11	8.912989475323146
ENSG00000248503	8.185991122789703e-11	5.967251343696616
ENSG00000107864	8.185991122789703e-11	8.577190540187981
ENSG00000272129	8.816718270625359e-11	6.137831461861391
ENSG00000144460	8.816718270625484e-11	6.366131596450741
ENSG00000101294	8.816718270625484e-11	8.933273450982373
ENSG00000257951	8.816718270625484e-11	6.414521123023148
ENSG00000146007	8.816718270625484e-11	8.852137548345457
ENSG00000175215	8.816718270625484e-11	8.892705499663915
ENSG00000078098	8.816718270625484e-11	6.0546889593682645
ENSG00000141429	8.816718270625484e-11	8.858719926637214
ENSG00000165359	8.816718270625484e-11	8.816620763346823
ENSG00000139211	9.49494740650853e-11	8.547798603077084
ENSG00000259420	9.494947406508597e-11	3.631083290550948
ENSG00000078369	9.494947406508597e-11	8.904875885059452
ENSG00000242814	9.494947406508597e-11	5.2507908410721855
ENSG00000147853	9.494947406508699e-11	8.876478319136533
ENSG00000232324	9.494947406508699e-11	3.4716722840490974
ENSG00000135185	1.02241701662572e-10	8.908932680191299
ENSG00000073060	1.02241701662572e-10	8.732959277549993
ENSG00000180182	1.02241701662572e-10	8.792279992555747
ENSG00000086570	1.02241701662572e-10	6.3072215733935275
ENSG00000180479	1.0224170166257236e-10	7.678225264117994
ENSG00000140521	1.0224170166257236e-10	8.82320314163858
ENSG00000139626	1.0224170166257236e-10	8.921103065586836
ENSG00000259673	1.0224170166257236e-10	8.675882268447726
ENSG00000140263	1.0224170166257236e-10	8.306607687340927
ENSG00000177119	1.0224170166257236e-10	8.767939221764673
ENSG00000108239	1.1008128241775644e-10	8.487861736907439
ENSG00000227533	1.1008128241775644e-10	4.920448866929385
ENSG00000238001	1.1008128241775644e-10	2.9288158057667655
ENSG00000152217	1.1008128241775644e-10	8.874947107164598
ENSG00000175643	1.1008128241775644e-10	7.556448117124147
ENSG00000255122	1.1008128241775644e-10	4.464793794337957
ENSG00000021826	1.1008128241775644e-10	7.947424307179418
ENSG00000111602	1.1008128241775644e-10	8.792279992555748
ENSG00000002834	1.1008128241775644e-10	8.880535114268378
ENSG00000068438	1.1008128241775684e-10	8.83996716294992
ENSG00000156574	1.1008128241775684e-10	4.760265815811721
ENSG00000243224	1.1008128241775684e-10	6.436404981225445
ENSG00000203435	1.1008128241775684e-10	3.8066249995923997
ENSG00000167632	1.1008128241775762e-10	8.727371270446213
ENSG00000239719	1.1008128241775762e-10	6.196777149297199
ENSG00000172809	1.1850830793198672e-10	8.929216655850528
ENSG00000180066	1.1850830793198672e-10	4.938650508451072
ENSG00000169253	1.1850830793198672e-10	4.506619774577293
ENSG00000265452	1.1850830793198672e-10	5.250691989619434
ENSG00000102100	1.18508307931988e-10	8.750638359669376
ENSG00000233217	1.18508307931988e-10	4.003267998863982
ENSG00000069712	1.18508307931988e-10	7.067408511132884
ENSG00000185339	1.18508307931988e-10	8.708618506758919
ENSG00000126107	1.18508307931988e-10	8.818151975318758
ENSG00000273314	1.18508307931988e-10	6.736926113151244
ENSG00000232341	1.18508307931988e-10	5.408866935635497
ENSG00000124209	1.18508307931988e-10	8.750180829265354
ENSG00000205293	1.18508307931988e-10	5.779521693905689
ENSG00000182319	1.18508307931988e-10	7.013153945184349
ENSG00000213402	1.18508307931988e-10	8.66603489933561
ENSG00000145431	1.2756573037074525e-10	6.834425866739685
ENSG00000134049	1.2756573037074525e-10	8.806975961111196
ENSG00000234377	1.2756573037074525e-10	5.6346381645878365
ENSG00000108306	1.2756573037074525e-10	8.291911718785476
ENSG00000156467	1.2756573037074525e-10	8.874947107164598
ENSG00000183943	1.2756573037074525e-10	8.39733042971525
ENSG00000173578	1.2756573037074525e-10	8.626408922554088
ENSG00000120217	1.2756573037074616e-10	8.5609633596606
ENSG00000168216	1.2756573037074616e-10	8.85466313150537
ENSG00000178429	1.2756573037074616e-10	6.828985864276218
ENSG00000174915	1.2756573037074616e-10	8.699968075711269
ENSG00000008086	1.2756573037074616e-10	8.008111712703865
ENSG00000132185	1.3729956087405232e-10	8.912989475323146
ENSG00000270638	1.3729956087405232e-10	4.477738245751037
ENSG00000273139	1.3729956087405232e-10	4.5097319522605765
ENSG00000163817	1.3729956087405377e-10	5.232964599209884
ENSG00000247416	1.3729956087405377e-10	4.905164963113844
ENSG00000025039	1.3729956087405377e-10	8.896762294795762
ENSG00000085231	1.3729956087405377e-10	8.86277672176906
ENSG00000213598	1.3729956087405377e-10	6.390829896582998
ENSG00000269243	1.3729956087405377e-10	7.283430123191469
ENSG00000164308	1.3729956087405475e-10	8.907401468219364
ENSG00000228413	1.3729956087405475e-10	4.692596051466045
ENSG00000161570	1.3729956087405475e-10	8.382640027006978
ENSG00000223797	1.3729956087405475e-10	7.539977104763588
ENSG00000135473	1.3729956087405475e-10	8.896762294795762
ENSG00000117500	1.3729956087405475e-10	8.925159860718681
ENSG00000235609	1.4775908131201369e-10	6.000583076495937
ENSG00000085382	1.4775908131201472e-10	8.273106558447141
ENSG00000243789	1.4775908131201472e-10	7.1765978909391395
ENSG00000138796	1.4775908131201472e-10	8.70555608281505
ENSG00000147606	1.4775908131201472e-10	6.982714916491727
ENSG00000171649	1.4775908131201472e-10	7.779669171455794
ENSG00000185519	1.477590813120163e-10	2.6018804576535777
ENSG00000213222	1.477590813120163e-10	6.382802684690174
ENSG00000101199	1.477590813120163e-10	8.908932680191299
ENSG00000164690	1.5899707025331131e-10	5.546803895822251
ENSG00000013619	1.5899707025331131e-10	6.96548494370246
ENSG00000141367	1.5899707025331188e-10	8.908932680191299
ENSG00000179271	1.5899707025331188e-10	8.776510342432386
ENSG00000166484	1.5899707025331188e-10	8.428004181117728
ENSG00000149269	1.5899707025331188e-10	8.86530230492897
ENSG00000164182	1.5899707025331188e-10	8.596480144659234
ENSG00000146374	1.5899707025331188e-10	4.669113192870668
ENSG00000121073	1.5899707025331188e-10	8.904875885059452
ENSG00000223725	1.5899707025331188e-10	5.36112951006765
ENSG00000185100	1.5899707025331302e-10	6.832986728761559
ENSG00000165795	1.5899707025331302e-10	8.524909733878008
ENSG00000073578	1.5899707025331302e-10	8.872421524004686
ENSG00000137814	1.5899707025331302e-10	8.672564880976328
ENSG00000180263	1.5899707025331302e-10	8.454870535068718
ENSG00000149485	1.5899707025331302e-10	8.028207472714394
ENSG00000132026	1.7107004406884462e-10	4.514635057486099
ENSG00000129214	1.7107004406884462e-10	4.8100534868804
ENSG00000261827	1.7107004406884646e-10	7.8627611186944915
ENSG00000174446	1.7107004406884646e-10	8.686266478343798
ENSG00000255031	1.7107004406884646e-10	7.924370916527101
ENSG00000161010	1.7107004406884646e-10	8.828791148742358
ENSG00000257261	1.7107004406884646e-10	7.826400132733328
ENSG00000077420	1.7107004406884646e-10	8.73747360308586
ENSG00000104529	1.7107004406884767e-10	8.925159860718681
ENSG00000152413	1.7107004406884767e-10	8.419406146721121
ENSG00000105220	1.7107004406884767e-10	8.908932680191299
ENSG00000166598	1.7107004406884767e-10	8.945443836377912
ENSG00000153914	1.840385141503323e-10	8.900819089927607
ENSG00000124942	1.840385141503323e-10	8.941387041246065
ENSG00000156650	1.840385141503323e-10	8.834379155846138
ENSG00000242268	1.840385141503323e-10	4.425190327265812
ENSG00000101811	1.840385141503323e-10	8.371340756302864
ENSG00000232912	1.840385141503323e-10	6.074032913202296
ENSG00000138286	1.8403851415033361e-10	8.661925707552724
ENSG00000090487	1.8403851415033361e-10	8.846549541241677
ENSG00000258449	1.8403851415033361e-10	5.267147234164833
ENSG00000064601	1.8403851415033361e-10	8.85466313150537
ENSG00000068650	1.8403851415033361e-10	8.719178369802586
ENSG00000232519	1.8403851415033361e-10	4.288352336846461
ENSG00000258629	1.8403851415033361e-10	1.8914594477046982
ENSG00000163995	1.8403851415033361e-10	5.326550935956876
ENSG00000182518	1.8403851415033361e-10	8.012031234957558
ENSG00000145476	1.8403851415033623e-10	8.668508085844481
ENSG00000181904	1.8403851415033623e-10	8.816620763346823
ENSG00000118898	1.9796726128474553e-10	6.692447321565784
ENSG00000196172	1.9796726128474553e-10	7.125029665439931
ENSG00000248610	1.9796726128474623e-10	6.8043446979035815
ENSG00000124783	1.9796726128474623e-10	8.921103065586836
ENSG00000269425	1.9796726128474623e-10	4.231818050938049
ENSG00000261645	1.9796726128474623e-10	7.406715006159895
ENSG00000174255	1.9796726128474623e-10	3.8959955548478438
ENSG00000087206	1.9796726128474623e-10	8.743598450973597
ENSG00000118307	1.9796726128474623e-10	5.5709619169524185
ENSG00000272717	1.9796726128474623e-10	6.050372336611013
ENSG00000089280	1.9796726128474905e-10	8.929216655850528
ENSG00000260785	1.9796726128474905e-10	2.491772429513324
ENSG00000102241	2.1292562829020685e-10	8.846549541241677
ENSG00000130021	2.1292562829020685e-10	8.463318399239872
ENSG00000179178	2.1292562829020685e-10	7.029546341784283
ENSG00000198182	2.1292562829020685e-10	6.582488016705982
ENSG00000149346	2.1292562829020685e-10	7.19838059899423
ENSG00000134508	2.129256282902091e-10	8.471431989503566
ENSG00000214021	2.129256282902091e-10	8.661925707552722
ENSG00000256248	2.1292562829021062e-10	4.2560195077640435
ENSG00000272795	2.2898783208755512e-10	3.472956219878581
ENSG00000078674	2.2898783208755675e-10	8.86277672176906
ENSG00000135776	2.2898783208755675e-10	8.70348803005916
ENSG00000269540	2.2898783208755675e-10	3.3114559199945686
ENSG00000167552	2.289878320875592e-10	8.306555290689886
ENSG00000234332	2.289878320875592e-10	4.027436730699767
ENSG00000158301	2.289878320875592e-10	7.801942006139069
ENSG00000072849	2.289878320875592e-10	8.892705499663915
ENSG00000157933	2.289878320875592e-10	8.743061610189642
ENSG00000214389	2.289878320875592e-10	8.223738005855585
ENSG00000188559	2.289878320875592e-10	8.622352127422245
ENSG00000136830	2.289878320875592e-10	7.767061289379293
ENSG00000015171	2.289878320875592e-10	8.860251138609149
ENSG00000258418	2.289878320875592e-10	2.4240171909986135
ENSG00000117691	2.289878320875592e-10	8.84808075321361
ENSG00000263164	2.2898783208756083e-10	3.747617622670268
ENSG00000268041	2.2898783208756083e-10	7.641149016186129
ENSG00000101003	2.4623329645441113e-10	7.923173978462632
ENSG00000225806	2.4623329645441113e-10	6.080435316648774
ENSG00000147168	2.4623329645441113e-10	8.921103065586836
ENSG00000244588	2.46233296454412e-10	3.8052220180896734
ENSG00000255069	2.46233296454412e-10	2.049085273519239
ENSG00000188383	2.46233296454412e-10	6.011659010083464
ENSG00000226781	2.46233296454412e-10	4.410026908021754
ENSG00000179222	2.46233296454412e-10	8.908932680191299
ENSG00000271239	2.4623329645441547e-10	2.4067636745728263
ENSG00000140876	2.4623329645441547e-10	5.928101928046721
ENSG00000240393	2.647470067855645e-10	2.053247562369772
ENSG00000070814	2.647470067855683e-10	8.828791148742358
ENSG00000238150	2.647470067855683e-10	4.653971973107282
ENSG00000111224	2.647470067855683e-10	8.241109727796395
ENSG00000125743	2.647470067855683e-10	8.864307933740994
ENSG00000247011	2.647470067855692e-10	2.6919565895629494
ENSG00000227477	2.647470067855692e-10	5.077259300255816
ENSG00000113732	2.647470067855692e-10	8.892705499663915
ENSG00000231119	2.647470067855692e-10	6.3797654025712545
ENSG00000181982	2.647470067855692e-10	8.638579307949625
ENSG00000173627	2.647470067855692e-10	2.4138342942555635
ENSG00000139117	2.647470067855692e-10	8.170424782934383
ENSG00000107863	2.647470067855692e-10	8.823739982422536
ENSG00000104969	2.647470067855692e-10	8.874947107164598
ENSG00000178162	2.8461988826505724e-10	6.216433368980063
ENSG00000261037	2.8461988826505724e-10	5.788055539169869
ENSG00000161914	2.8461988826505724e-10	8.156426957082695
ENSG00000183688	2.8461988826505724e-10	8.780901411471698
ENSG00000243056	2.8461988826505724e-10	5.599299418126188
ENSG00000117697	2.8461988826505724e-10	8.667513714656502
ENSG00000095203	2.8461988826505724e-10	4.814075074113773
ENSG00000138036	2.8461988826506024e-10	8.372537694367331
ENSG00000248112	2.8461988826506024e-10	3.2410742924771596
ENSG00000250565	2.8461988826506024e-10	8.462526594928388
ENSG00000143575	2.8461988826506024e-10	8.892705499663915
ENSG00000264016	2.8461988826506024e-10	4.330410062315547
ENSG00000185641	2.8461988826506024e-10	7.566268237661177
ENSG00000135823	2.8461988826506024e-10	8.569613790708246
ENSG00000176700	2.8461988826506024e-10	8.656337700448944
ENSG00000141665	2.8461988826506024e-10	5.578652399767455
ENSG00000232648	2.8461988826506225e-10	5.02255504950427
ENSG00000255527	3.0594920894149193e-10	4.185325902640031
ENSG00000249198	3.059492089414941e-10	2.2196215624253957
ENSG00000154040	3.059492089414941e-10	3.5709798772814607
ENSG00000213339	3.059492089414941e-10	8.879003902296445
ENSG00000159433	3.059492089414941e-10	8.85466313150537
ENSG00000170043	3.059492089414941e-10	8.704024870843115
ENSG00000188878	3.059492089414941e-10	8.052023965222617
ENSG00000102931	3.059492089414941e-10	8.694916909391447
ENSG00000119969	3.059492089414941e-10	8.294182338417858
ENSG00000183150	3.059492089414941e-10	7.034158431613885
ENSG00000261114	3.059492089414941e-10	8.431858409373085
ENSG00000160282	3.059492089414941e-10	5.900524302157542
ENSG00000103174	3.059492089414952e-10	8.492455372823242
ENSG00000174780	3.059492089414952e-10	8.917046270454989
ENSG00000111716	3.059492089414952e-10	8.941387041246065
ENSG00000173442	3.059492089414952e-10	8.929216655850528
ENSG00000175279	3.059492089414952e-10	7.12337242893229
ENSG00000205763	3.059492089414952e-10	7.149118270511504
ENSG00000173110	3.059492089414952e-10	7.677746502480348
ENSG00000253284	3.059492089414952e-10	2.1444433952494717
ENSG00000163590	3.059492089414952e-10	8.375318241054774
ENSG00000237840	3.059492089414952e-10	6.445590266516423
ENSG00000226828	3.2883900928974365e-10	2.7574520173252375
ENSG00000255121	3.2883900928974365e-10	7.2171875249855075
ENSG00000172794	3.2883900928974365e-10	7.98026533879269
ENSG00000050393	3.2883900928974365e-10	8.850606336373524
ENSG00000269069	3.2883900928974365e-10	8.193704434658649
ENSG00000112195	3.2883900928974365e-10	8.568540109140335
ENSG00000178607	3.2883900928974365e-10	8.93733024611422
ENSG00000204361	3.2883900928974365e-10	4.273396181866966
ENSG00000153446	3.2883900928974365e-10	3.693328861309035
ENSG00000160753	3.2883900928974365e-10	8.540679384001368
ENSG00000169679	3.2883900928974365e-10	8.681672842427995
ENSG00000186312	3.2883900928974365e-10	8.147116428754535
ENSG00000271396	3.2883900928974365e-10	4.472815727620565
ENSG00000214784	3.2883900928974365e-10	6.112263465878927
ENSG00000132406	3.2883900928974365e-10	8.589897766367475
ENSG00000157110	3.2883900928974365e-10	7.339121643734375
ENSG00000143156	3.288390092897448e-10	7.946717379095043
ENSG00000170522	3.288390092897448e-10	7.813277978338901
ENSG00000241469	3.288390092897448e-10	2.7680797098399705
ENSG00000178343	3.288390092897448e-10	4.005815916006863
ENSG00000257718	3.288390092897495e-10	5.339227824396844
ENSG00000196372	3.288390092897495e-10	7.312395548898792
ENSG00000044446	3.288390092897495e-10	8.744592822161575
ENSG00000004838	3.5340055993867624e-10	6.892121424881675
ENSG00000241923	3.5340055993867624e-10	6.070558339256302
ENSG00000135913	3.534005599386775e-10	8.464057806900321
ENSG00000116406	3.534005599386775e-10	8.88864870453207
ENSG00000204131	3.534005599386775e-10	6.3030909483377515
ENSG00000185565	3.534005599386775e-10	8.80291916597935
ENSG00000236297	3.534005599386775e-10	4.735466868593751
ENSG00000141401	3.534005599386775e-10	8.285786870897741
ENSG00000090989	3.534005599386775e-10	8.781640819132145
ENSG00000082458	3.534005599386775e-10	8.54978734545304
ENSG00000267166	3.534005599386825e-10	7.046124906205398
ENSG00000165138	3.534005599386825e-10	8.840961534137898
ENSG00000113108	3.534005599386825e-10	8.834379155846138
ENSG00000258875	3.534005599386825e-10	5.860774478292141
ENSG00000138650	3.534005599386825e-10	3.574827063161727
ENSG00000167748	3.534005599386825e-10	3.899025400179997
ENSG00000165912	3.534005599386825e-10	8.034822330582225
ENSG00000003393	3.534005599386825e-10	8.672564880976328
ENSG00000257178	3.534005599386825e-10	2.44114317999934
ENSG00000118816	3.797528493471933e-10	8.929216655850528
ENSG00000162814	3.79752849347196e-10	4.374470272596087
ENSG00000221988	3.79752849347196e-10	8.2842825726547
ENSG00000174917	3.79752849347196e-10	8.835910367818073
ENSG00000167747	3.79752849347196e-10	8.787228826235923
ENSG00000115977	3.79752849347196e-10	8.265732375843896
ENSG00000250790	3.79752849347196e-10	3.054158532611348
ENSG00000197747	3.79752849347196e-10	8.788223197423902
ENSG00000117411	3.79752849347196e-10	8.736479231897881
ENSG00000263753	3.79752849347196e-10	8.776052812028363
ENSG00000111057	3.7975284934720006e-10	6.4229500252984275
ENSG00000176225	3.7975284934720006e-10	8.654603921600518
ENSG00000232065	3.7975284934720006e-10	4.9799190672466995
ENSG00000273301	3.7975284934720006e-10	6.264592635455242
ENSG00000147533	3.7975284934720006e-10	8.712138461106807
ENSG00000147536	3.7975284934720006e-10	7.389969346493018
ENSG00000085465	4.080231033189872e-10	8.090928997538166
ENSG00000186063	4.080231033189872e-10	8.777584024000298
ENSG00000167393	4.080231033189872e-10	8.607119318082837
ENSG00000120370	4.080231033189872e-10	8.64569852702534
ENSG00000142327	4.080231033189872e-10	8.864307933740994
ENSG00000164253	4.080231033189872e-10	8.82320314163858
ENSG00000150938	4.080231033189872e-10	7.7559972833258435
ENSG00000134321	4.080231033189872e-10	8.547234848564234
ENSG00000167797	4.080231033189872e-10	8.879003902296445
ENSG00000260919	4.080231033189901e-10	4.053684129641412
ENSG00000197451	4.080231033189901e-10	8.892705499663915
ENSG00000204681	4.080231033189901e-10	7.667028018676809
ENSG00000138085	4.080231033189901e-10	8.880535114268378
ENSG00000100097	4.080231033189901e-10	8.904875885059452
ENSG00000272426	4.080231033189901e-10	5.26927078598216
ENSG00000162616	4.38347338361297e-10	8.534351969237145
ENSG00000248478	4.38347338361297e-10	2.074771923355371
ENSG00000258546	4.38347338361297e-10	6.096129537842043
ENSG00000142784	4.38347338361297e-10	8.856194343477304
ENSG00000089169	4.38347338361297e-10	8.149541775378204
ENSG00000246731	4.38347338361297e-10	5.438330480334031
ENSG00000119900	4.38347338361297e-10	8.822208770450603
ENSG00000131759	4.38347338361297e-10	8.68879206150371
ENSG00000213967	4.38347338361297e-10	6.100189917675201
ENSG00000115808	4.38347338361297e-10	8.674887897259751
ENSG00000090971	4.3834733836129863e-10	7.766392406718169
ENSG00000127483	4.3834733836129863e-10	8.929216655850528
ENSG00000124721	4.3834733836129863e-10	6.653567733886028
ENSG00000272256	4.3834733836129863e-10	8.174264659961947
ENSG00000100997	4.3834733836129863e-10	8.801924794791372
ENSG00000251417	4.708709510141087e-10	6.64295202207621
ENSG00000198814	4.708709510141103e-10	8.17472219036597
ENSG00000197265	4.708709510141103e-10	8.693843227823534
ENSG00000166341	4.708709510141103e-10	8.215572018940852
ENSG00000182179	4.708709510141103e-10	8.908932680191299
ENSG00000068394	4.708709510141103e-10	8.548053566604615
ENSG00000042781	4.708709510141171e-10	7.617552122942125
ENSG00000089060	4.708709510141171e-10	8.540934347528902
ENSG00000204104	4.708709510141171e-10	8.421808473384479
ENSG00000177383	4.708709510141171e-10	8.83996716294992
ENSG00000245146	4.708709510141171e-10	8.036764242154316
ENSG00000273226	4.708709510141171e-10	6.045625670265314
ENSG00000196967	4.708709510141171e-10	8.013614843580532
ENSG00000271522	5.057493454046394e-10	3.716671010669294
ENSG00000177971	5.05749345404643e-10	8.805981589923219
ENSG00000230646	5.05749345404643e-10	3.2202548828429305
ENSG00000158321	5.05749345404643e-10	6.082942052924017
ENSG00000116885	5.05749345404643e-10	7.285331191532284
ENSG00000125629	5.05749345404643e-10	8.753243253209222
ENSG00000181666	5.05749345404643e-10	8.569534480328313
ENSG00000234797	5.05749345404643e-10	8.149589615263407
ENSG00000042317	5.05749345404643e-10	7.972005690270233
ENSG00000132128	5.05749345404643e-10	8.78010960716021
ENSG00000234751	5.05749345404643e-10	4.2054093888725514
ENSG00000123901	5.431486014175642e-10	6.599866431942173
ENSG00000137747	5.431486014175642e-10	5.620230452331871
ENSG00000182154	5.431486014175642e-10	8.831853572686226
ENSG00000166716	5.431486014175642e-10	8.834379155846138
ENSG00000171421	5.431486014175642e-10	8.577190540187981
ENSG00000065970	5.431486014175642e-10	8.682209683211953
ENSG00000235121	5.431486014175642e-10	6.05109133152841
ENSG00000141642	5.431486014175642e-10	8.295379276482326
ENSG00000102387	5.431486014175642e-10	6.109551446285789
ENSG00000087008	5.4314860141757e-10	8.339461616301495
ENSG00000204666	5.4314860141757e-10	5.051939510456016
ENSG00000241061	5.4314860141757e-10	6.354894107866755
ENSG00000103148	5.4314860141757e-10	8.66391444992868
ENSG00000140839	5.4314860141757e-10	7.098292585326964
ENSG00000169100	5.4314860141757e-10	8.941387041246065
ENSG00000136379	5.4314860141757e-10	8.285479510719169
ENSG00000160685	5.431486014175738e-10	8.799856742035482
ENSG00000144893	5.431486014175738e-10	7.9955505447831365
ENSG00000272094	5.431486014175738e-10	5.948754309380522
ENSG00000158062	5.832461860151134e-10	8.64363047426945
ENSG00000167900	5.832461860151134e-10	8.354497424611589
ENSG00000232412	5.832461860151134e-10	4.640658709526393
ENSG00000262703	5.832461860151134e-10	3.7117669664578044
ENSG00000116198	5.832461860151175e-10	8.778578395188276
ENSG00000139187	5.832461860151175e-10	6.291171025326203
ENSG00000213553	5.832461860151175e-10	8.567545737952356
ENSG00000099139	5.832461860151175e-10	6.070094081147838
ENSG00000068383	5.832461860151175e-10	8.292519419414948
ENSG00000184984	5.832461860151175e-10	5.930141996040087
ENSG00000273384	5.832461860151175e-10	4.3237960476916
ENSG00000137802	5.832461860151175e-10	8.728902482418148
ENSG00000146828	5.832461860151175e-10	8.806975961111196
ENSG00000111452	5.832461860151175e-10	7.016270334166427
ENSG00000186918	5.832461860151175e-10	8.808507173083129
ENSG00000205189	5.832461860151175e-10	8.801924794791372
ENSG00000174606	6.262317103927199e-10	8.823739982422536
ENSG00000165175	6.262317103927199e-10	8.556756394303303
ENSG00000113555	6.262317103927199e-10	8.197761229790494
ENSG00000249626	6.262317103927199e-10	6.534463594580995
ENSG00000250069	6.262317103927243e-10	4.695087285403486
ENSG00000104093	6.262317103927243e-10	8.697442492551358
ENSG00000063046	6.723077358164395e-10	8.908932680191299
ENSG00000248866	6.723077358164395e-10	7.738517665197607
ENSG00000185038	6.723077358164395e-10	6.451076992538793
ENSG00000176732	6.723077358164395e-10	6.089900358381537
ENSG00000198908	6.723077358164395e-10	7.565613706227842
ENSG00000167895	6.723077358164468e-10	8.655061452004542
ENSG00000183386	6.723077358164515e-10	6.59248605056088
ENSG00000116761	7.216906311578518e-10	8.418896219666061
ENSG00000267421	7.216906311578518e-10	1.838753125011869
ENSG00000082641	7.216906311578594e-10	8.912989475323146
ENSG00000065183	7.216906311578646e-10	8.789754409395835
ENSG00000125864	7.216906311578646e-10	4.57342839724775
ENSG00000226779	7.746114853212782e-10	4.19827082435819
ENSG00000213860	7.746114853212782e-10	5.609201833545169
ENSG00000163875	7.746114853212782e-10	8.74612403413351
ENSG00000158113	7.746114853212782e-10	4.714080926360206
ENSG00000246863	7.746114853212782e-10	5.78740977584531
ENSG00000253390	7.746114853212837e-10	6.100678027351316
ENSG00000172260	7.746114853212837e-10	4.959285643200119
ENSG00000155304	7.746114853212837e-10	8.912989475323146
ENSG00000170906	7.746114853212837e-10	8.808507173083129
ENSG00000271943	7.746114853212837e-10	3.7190233788708906
ENSG00000145782	7.746114853212919e-10	8.808507173083129
ENSG00000160752	8.31317077947612e-10	8.760820002688957
ENSG00000220842	8.31317077947612e-10	6.647597309870702
ENSG00000267768	8.31317077947612e-10	2.9628025755942864
ENSG00000182197	8.31317077947612e-10	8.777047183216341
ENSG00000131089	8.31317077947612e-10	8.74612403413351
ENSG00000107249	8.31317077947612e-10	8.237119680543382
ENSG00000205808	8.31317077947612e-10	8.55438098136884
ENSG00000138780	8.31317077947612e-10	8.456938587824608
ENSG00000164989	8.31317077947612e-10	7.239665577936334
ENSG00000164032	8.31317077947612e-10	8.900819089927607
ENSG00000250831	8.31317077947612e-10	7.041349973696283
ENSG00000198830	8.31317077947612e-10	8.921103065586836
ENSG00000262165	8.31317077947612e-10	3.265965364798098
ENSG00000119326	8.31317077947612e-10	8.56348894282051
ENSG00000196741	8.31317077947615e-10	6.694815081979058
ENSG00000131037	8.31317077947615e-10	6.9768515842838
ENSG00000272994	8.31317077947615e-10	8.432677127413466
ENSG00000166855	8.31317077947615e-10	8.824734353610515
ENSG00000144426	8.31317077947615e-10	8.535548907301614
ENSG00000155366	8.31317077947615e-10	8.384171238978913
ENSG00000138709	8.31317077947615e-10	8.876478319136533
ENSG00000230383	8.31317077947615e-10	6.233378270702032
[truncated: 4,155 more rows]
