# Supplementary material for: Machine learning predicts treatment sensitivity in multiple myeloma based on molecular and clinical information coupled with drug response
Source: PLoS One. 2021 Jul 28;16(7):e0254596. doi: 10.1371/journal.pone.0254596 (PMC8318243; doi:10.1371/journal.pone.0254596)
Supplement: S1 File — (ZIP) [file pone.0254596.s004.zip › Supplementary Material 1/5q31/selected_genes_experiment_7.csv]

gene	pvalue	entropy
ENSG00000255815	1.6676656579819823e-38	5.640174438194283
ENSG00000204628	3.222221477011721e-37	8.941387041246065
ENSG00000170677	3.705481551585093e-37	7.057082587477736
ENSG00000125827	3.705481551585093e-37	8.846549541241677
ENSG00000188004	1.1286398984450812e-36	5.998959844103399
ENSG00000113272	1.0241386981209903e-35	8.678152888080106
ENSG00000104611	2.027880600123918e-35	6.811301049862474
ENSG00000178982	2.3159748037872064e-34	8.912989475323146
ENSG00000146066	5.1723851464031555e-34	8.81409518018691
ENSG00000117461	1.3137964808951303e-33	8.672564880976328
ENSG00000119280	1.955592455141796e-33	8.117927058520127
ENSG00000243284	2.232346388258845e-33	5.112096176335736
ENSG00000145592	2.9078885873798903e-33	8.945443836377912
ENSG00000225579	3.7861129384378214e-33	7.192813939772168
ENSG00000164587	4.319428843833084e-33	8.941387041246065
ENSG00000272668	4.319428843833268e-33	6.016437955977486
ENSG00000180447	8.668695689350063e-32	7.395632318713866
ENSG00000148303	9.862437254658812e-32	8.945443836377912
ENSG00000168264	2.1336110249890533e-31	8.903344673087517
ENSG00000164346	3.1333179761908034e-31	8.895231082823827
ENSG00000248991	8.686368503549805e-31	6.862375308758601
ENSG00000247746	9.86204653712094e-31	7.325817064431659
ENSG00000164181	1.2707916734148487e-30	8.766408009792737
ENSG00000174444	2.107113136706979e-30	8.945443836377912
ENSG00000063177	3.075190221143907e-30	8.93733024611422
ENSG00000226926	3.487384554579093e-30	4.498619069792261
ENSG00000165801	3.487384554579093e-30	8.751712041237289
ENSG00000115268	3.954372709267176e-30	8.941387041246065
ENSG00000155886	4.4833770705908e-30	5.2284735878381765
ENSG00000002586	4.4833770705908e-30	8.236602421988199
ENSG00000197183	5.761165027708431e-30	8.530497740981788
ENSG00000179520	1.5636038830887854e-29	5.036929070323621
ENSG00000131773	2.0046100496260424e-29	6.659778608762493
ENSG00000152422	5.390620795275114e-29	8.739004815057795
ENSG00000122787	5.390620795275114e-29	7.583138701279446
ENSG00000156427	8.815378381768278e-29	5.7492933712376795
ENSG00000111752	1.6259850788866883e-28	7.8448130566659815
ENSG00000165169	4.304399850196869e-28	8.720252051370498
ENSG00000099624	7.880106273578663e-28	8.842492746109832
ENSG00000140474	1.0028343493426037e-27	8.921103065586836
ENSG00000105372	1.6218934591994264e-27	8.945443836377912
ENSG00000185905	1.6218934591994264e-27	8.88864870453207
ENSG00000070081	2.061191377842996e-27	8.925159860718681
ENSG00000228031	2.3232244679154315e-27	5.704812509996575
ENSG00000241741	4.2189466887630086e-27	6.745548504740565
ENSG00000229638	5.3517833394792685e-27	8.51932172677423
ENSG00000159556	6.026575817093075e-27	8.083635579195347
ENSG00000105373	6.785668379875296e-27	8.93733024611422
ENSG00000186468	6.78566837987544e-27	8.908932680191299
ENSG00000173218	1.3793443266763275e-26	7.1239305693347035
ENSG00000117308	1.3793443266763275e-26	8.333958485424828
ENSG00000224032	1.7456826363918957e-26	8.792279992555747
ENSG00000127184	1.963525068517852e-26	8.912989475323146
ENSG00000230207	2.792218233983052e-26	7.166796233596586
ENSG00000198353	3.5289119812577916e-26	5.210310910798004
ENSG00000129757	3.966536166296407e-26	7.915995671159268
ENSG00000176399	3.966536166296491e-26	6.615835357627459
ENSG00000178741	6.324014313088969e-26	8.892705499663915
ENSG00000223891	6.324014313089103e-26	8.43591520450493
ENSG00000081913	7.104163774791394e-26	7.619793076348668
ENSG00000253982	7.104163774791394e-26	7.637144617705325
ENSG00000115649	8.961958389362842e-26	8.834379155846138
ENSG00000167658	8.961958389362842e-26	8.945443836377912
ENSG00000164258	8.961958389363032e-26	8.755231995585177
ENSG00000137818	1.0064049421987394e-25	8.945443836377912
ENSG00000205664	1.2687093871493373e-25	7.947529100481499
ENSG00000181163	1.5986418146067064e-25	8.945443836377912
ENSG00000160691	2.013445164210144e-25	8.917046270454989
ENSG00000131188	5.043018772381601e-25	8.404455214638142
ENSG00000165102	6.336907040432929e-25	8.7542376243972
ENSG00000271133	7.959095402699904e-25	7.635106180222427
ENSG00000229766	9.99193746618019e-25	6.0862271911563735
ENSG00000114631	9.99193746618019e-25	8.00127582476507
ENSG00000197016	1.2538203866135178e-24	6.775720448558557
ENSG00000272899	2.470528807213705e-24	7.851571088105334
ENSG00000103253	2.7650756945238207e-24	8.445225732833093
ENSG00000227097	2.7650756945238207e-24	8.86277672176906
ENSG00000105193	4.333856141734671e-24	8.941387041246065
ENSG00000071205	5.4219768452127614e-24	7.133763898438674
ENSG00000142541	6.063510036594501e-24	8.945443836377912
ENSG00000136942	6.780167900612618e-24	8.93733024611422
ENSG00000219665	6.780167900612764e-24	8.252743272407976
ENSG00000259514	8.474671277727185e-24	6.690712311431106
ENSG00000251405	1.0587779714824765e-23	7.050967155613448
ENSG00000177283	2.058963936552894e-23	5.348008961000388
ENSG00000168159	2.2993974756268884e-23	8.887117492560137
ENSG00000137154	2.5676112287667283e-23	8.945443836377912
ENSG00000130340	3.572517365587988e-23	8.475541181286452
ENSG00000182054	3.572517365588064e-23	8.912989475323146
ENSG00000175197	3.572517365588115e-23	8.690323273475645
ENSG00000130255	3.9873943329706194e-23	8.941387041246065
ENSG00000213862	5.540298161210402e-23	6.710677304444724
ENSG00000248757	6.180841391973873e-23	3.7357232472076656
ENSG00000175886	6.180841391973961e-23	6.5533242638404285
ENSG00000242071	6.180841391973961e-23	8.320996295717803
ENSG00000157625	6.894645901478725e-23	8.736479231897881
ENSG00000105855	6.894645901478725e-23	7.67879525417041
ENSG00000114391	7.689998219390211e-23	8.93733024611422
ENSG00000131386	7.68999821939032e-23	6.189836415615242
ENSG00000038002	9.563227822743799e-23	8.88306069742829
ENSG00000114423	9.563227822743799e-23	8.581784176103785
ENSG00000260521	1.0662731956763406e-22	6.036642011861038
ENSG00000249353	1.6459760373845314e-22	7.744615599356449
ENSG00000149972	1.8341591919683519e-22	8.805981589923219
ENSG00000218175	2.043621441577429e-22	8.442040052392668
ENSG00000075073	2.043621441577429e-22	7.00628055074397
ENSG00000179085	2.043621441577429e-22	8.72377200571839
ENSG00000232995	2.0436214415774725e-22	7.117201085086887
ENSG00000233927	2.2767417959247365e-22	8.933273450982373
ENSG00000143499	2.5361621433294165e-22	8.677210913543169
ENSG00000160062	2.8248159495498355e-22	7.680733728010965
ENSG00000118705	2.824815949549876e-22	8.941387041246065
ENSG00000230131	3.1459600507886523e-22	6.116039445276766
ENSG00000136643	3.503209870178738e-22	8.778578395188276
ENSG00000140451	3.503209870178738e-22	8.752706412425267
ENSG00000213523	4.342519503153815e-22	8.760820002688957
ENSG00000171425	4.342519503153815e-22	8.694380068607492
ENSG00000139644	4.342519503153876e-22	8.93733024611422
ENSG00000162929	4.833975523624521e-22	7.925628701777029
ENSG00000223949	5.380430453924577e-22	4.683721387625963
ENSG00000188959	5.380430453924577e-22	5.319747673786678
ENSG00000105426	7.414027313202079e-22	7.3159133680010475
ENSG00000109685	7.414027313202079e-22	8.868364728872839
ENSG00000104219	9.17547345240633e-22	8.81409518018691
ENSG00000105640	1.020564581635263e-21	8.941387041246065
ENSG00000260625	1.1350171065334272e-21	6.262983394107805
ENSG00000171530	1.1350171065334514e-21	8.827796777554383
ENSG00000162004	1.262159462748343e-21	8.395426563566408
ENSG00000105173	1.262159462748343e-21	8.6862664783438
ENSG00000214870	1.262159462748361e-21	7.122507909553552
ENSG00000128165	1.7343994352872577e-21	8.812563968214976
ENSG00000120519	1.7343994352872577e-21	8.59474636581081
ENSG00000172365	1.927793744729133e-21	3.5133829228044364
ENSG00000196562	2.1425053532401547e-21	8.89117428769198
ENSG00000143624	2.380856226789764e-21	8.900819089927607
ENSG00000131725	2.3808562267898147e-21	8.617758491506441
ENSG00000102871	2.9390393226910564e-21	8.79733115887557
ENSG00000188846	2.9390393226910564e-21	8.93733024611422
ENSG00000267401	3.2648735718458713e-21	4.887139304492645
ENSG00000182742	3.2648735718458713e-21	7.130164003851356
ENSG00000120280	4.966029693653822e-21	8.688052653843263
ENSG00000008513	4.9660296936539284e-21	8.752706412425267
ENSG00000230629	4.9660296936539284e-21	7.660836422910243
ENSG00000166441	4.966029693653998e-21	8.941387041246065
ENSG00000144591	4.966029693653998e-21	8.874947107164598
ENSG00000177628	6.1204057982706694e-21	8.864307933740994
ENSG00000138172	6.120405798270757e-21	7.991465382041905
ENSG00000261418	6.793452284593163e-21	8.52950336979381
ENSG00000047365	6.793452284593163e-21	8.654269647693054
ENSG00000160293	7.539642373157659e-21	8.17472219036597
ENSG00000214711	7.539642373157659e-21	6.274861650388626
ENSG00000170899	7.539642373157659e-21	8.365215908415127
ENSG00000108107	7.539642373157659e-21	8.93733024611422
ENSG00000151208	8.366828543862433e-21	8.52723275016143
ENSG00000072195	8.366828543862433e-21	6.564545292246066
ENSG00000249184	9.283695723607883e-21	6.561212584877238
ENSG00000158458	9.283695723607883e-21	8.427801614241238
ENSG00000260027	1.0299848388959879e-20	7.040314672397816
ENSG00000204387	1.1425906660081089e-20	8.88864870453207
ENSG00000184083	1.1425906660081252e-20	8.300844027089548
ENSG00000214717	1.1425906660081252e-20	8.660394495580789
ENSG00000121797	1.4055945633823772e-20	8.316710019980574
ENSG00000233016	1.4055945633823772e-20	8.777047183216341
ENSG00000116852	1.5587254472736383e-20	8.816620763346823
ENSG00000105202	1.7283396299695373e-20	8.896762294795762
ENSG00000154358	1.9161895018879403e-20	8.775515971244408
ENSG00000171759	1.9161895018879674e-20	6.722681489613292
ENSG00000076662	2.124211376590881e-20	8.941387041246065
ENSG00000107745	2.3545445392046226e-20	8.694380068607492
ENSG00000185950	2.354544539204656e-20	7.63851053600617
ENSG00000141441	2.354544539204656e-20	8.213805760516358
ENSG00000232346	2.609552240557857e-20	7.324148244735378
ENSG00000232533	2.609552240557857e-20	6.837283223375732
ENSG00000164620	2.609552240557857e-20	8.508277419597643
ENSG00000150967	2.891844832949005e-20	8.879003902296445
ENSG00000198794	2.891844832949005e-20	8.921103065586836
ENSG00000164334	3.550117157491949e-20	3.9223094110363066
ENSG00000187824	3.932795764608002e-20	8.339212218621144
ENSG00000101888	3.932795764608002e-20	8.57213937386816
ENSG00000172216	4.356222032463546e-20	8.764876797820804
ENSG00000188419	4.356222032463546e-20	8.65480648847701
ENSG00000181524	4.356222032463546e-20	8.25154633434351
ENSG00000198960	4.82468014278553e-20	8.519858567558185
ENSG00000255760	4.82468014278553e-20	5.91036751833842
ENSG00000221983	4.82468014278553e-20	8.933273450982373
ENSG00000156384	5.3428988422939054e-20	8.243432744079819
ENSG00000164615	5.342898842293981e-20	8.835910367818073
ENSG00000182220	5.916096951379232e-20	8.864307933740994
ENSG00000152402	5.916096951379232e-20	7.695786655587998
ENSG00000120093	6.550033465984072e-20	7.272168583448573
ENSG00000225573	6.550033465984072e-20	7.156472870885974
ENSG00000173207	6.550033465984212e-20	8.567545737952356
ENSG00000086598	7.25106270951846e-20	8.929216655850528
ENSG00000104852	8.026195036372714e-20	8.933273450982373
ENSG00000261739	8.026195036372714e-20	8.692312015851602
ENSG00000270036	8.026195036372714e-20	4.334227210750726
ENSG00000169567	8.026195036372714e-20	8.919571853614903
ENSG00000171792	8.883163637656844e-20	8.582241706507807
ENSG00000245008	9.830498053564664e-20	6.519349733554908
ENSG00000230516	9.830498053564664e-20	3.1363640384227587
ENSG00000185112	9.830498053564664e-20	7.694871812978058
ENSG00000246334	1.087760505571071e-19	7.820524682525945
ENSG00000152582	1.087760505571071e-19	8.767939221764673
ENSG00000143578	1.0877605055710943e-19	8.5330233241417
ENSG00000147400	1.2034857627385613e-19	8.653275276505076
ENSG00000052126	1.2034857627385613e-19	7.232375212959504
ENSG00000177917	1.4726719505320901e-19	8.656337700448944
ENSG00000143603	1.628783655487965e-19	8.896762294795762
ENSG00000164741	1.628783655487965e-19	8.146659233196708
ENSG00000162244	1.6287836554879881e-19	8.93733024611422
ENSG00000257698	1.9917182134145163e-19	8.166326722845852
ENSG00000113328	1.9917182134145163e-19	8.884591909400223
ENSG00000213885	2.2020896689781554e-19	6.316702452531293
ENSG00000149273	2.2020896689781554e-19	8.945443836377912
ENSG00000233762	2.2020896689781867e-19	7.893782041351734
ENSG00000102158	2.434400394608695e-19	8.908932680191299
ENSG00000086619	2.43440039460873e-19	8.864307933740994
ENSG00000254615	2.43440039460873e-19	8.594412091903344
ENSG00000260401	2.690908470259623e-19	7.287906403304087
ENSG00000111859	2.690908470259623e-19	8.896762294795762
ENSG00000254343	2.9741012354999957e-19	8.30834146618935
ENSG00000102271	2.974101235500101e-19	4.2273566813262295
ENSG00000179456	3.2867182382142007e-19	8.566014525980423
ENSG00000151287	3.6317764468049923e-19	7.6949072070102496
ENSG00000234771	3.63177644680507e-19	8.712138461106807
ENSG00000243926	3.6317764468051213e-19	5.6730550145670335
ENSG00000269696	4.012597945751127e-19	4.248614044205822
ENSG00000130159	4.012597945751184e-19	8.740536027029728
ENSG00000155792	4.012597945751184e-19	8.860251138609149
ENSG00000173221	4.432840355378093e-19	8.929216655850528
ENSG00000255086	4.432840355378187e-19	3.5138716394489884
ENSG00000215086	4.896530239693824e-19	4.681041365579253
ENSG00000089692	4.896530239693824e-19	7.954111478773256
ENSG00000246090	4.896530239693824e-19	8.055491522919464
ENSG00000166411	4.896530239693824e-19	8.781640819132145
ENSG00000000460	4.896530239693824e-19	7.96560741566049
ENSG00000248544	4.8965302396938945e-19	6.3395845168044955
ENSG00000243276	5.97242710974892e-19	7.063462811337734
ENSG00000251249	6.594880420292683e-19	4.586288853727909
ENSG00000140750	6.594880420292683e-19	8.507688182162648
ENSG00000169239	7.281366611845813e-19	8.257671182231245
ENSG00000173153	7.281366611845813e-19	8.818151975318758
ENSG00000136631	7.281366611845968e-19	8.74864961729342
ENSG00000234719	8.038384510197214e-19	7.799920784187041
ENSG00000254966	8.038384510197214e-19	5.021030610070225
ENSG00000214612	8.038384510197386e-19	5.954944979725463
ENSG00000236772	8.873083340790422e-19	4.3720114968032355
ENSG00000143195	8.873083340790422e-19	6.135731814948225
ENSG00000172568	8.873083340790422e-19	6.412713627514813
ENSG00000188818	1.080776383146296e-18	8.346331437696858
ENSG00000179057	1.192590504741064e-18	6.119283423061603
ENSG00000170417	1.3158208206828545e-18	8.21983138094919
ENSG00000152409	1.3158208206828545e-18	8.907401468219364
ENSG00000136383	1.3158208206828545e-18	7.852776476704222
ENSG00000137876	1.3158208206828824e-18	8.900819089927607
ENSG00000166562	1.3158208206828824e-18	8.921103065586836
ENSG00000118473	1.3158208206828824e-18	5.529335982584306
ENSG00000138814	1.6012431501281566e-18	8.82320314163858
ENSG00000261400	1.6012431501281795e-18	3.386786111988352
ENSG00000102265	1.6012431501282023e-18	8.85718871466528
ENSG00000221413	1.7660882813491234e-18	2.1469898917563173
ENSG00000100316	1.7660882813491484e-18	8.945443836377912
ENSG00000145741	1.7660882813491484e-18	8.925159860718681
ENSG00000169184	1.947679254505271e-18	8.080054777662
ENSG00000118197	2.14769385102781e-18	8.726834429662258
ENSG00000144040	2.14769385102781e-18	8.622352127422241
ENSG00000123144	2.1476938510278555e-18	8.864307933740994
ENSG00000134698	2.1476938510278555e-18	8.695911280579425
ENSG00000230565	2.3679755545419574e-18	6.850873147435287
ENSG00000204262	2.3679755545419574e-18	7.860555793060448
ENSG00000239268	2.3679755545419574e-18	4.506392823475828
ENSG00000218426	2.3679755545419574e-18	8.359293627403883
ENSG00000175548	2.610549673329223e-18	8.195745573685643
ENSG00000226833	2.610549673329223e-18	4.830704161455248
ENSG00000213609	2.610549673329223e-18	6.5326485011174285
ENSG00000236552	3.1716932044171745e-18	8.71466404426672
ENSG00000120306	3.1716932044172196e-18	8.64011051992156
ENSG00000013016	3.1716932044172196e-18	8.66391444992868
ENSG00000173208	3.4953899674521685e-18	8.708618506758919
ENSG00000241324	3.851678281757573e-18	6.846527338671254
ENSG00000110002	3.8516782817576275e-18	8.744592822161575
ENSG00000239815	3.8516782817576275e-18	6.1904354318659465
ENSG00000170889	3.851678281757682e-18	8.941387041246065
ENSG00000187098	4.24379385692828e-18	7.7948186750966695
ENSG00000242021	4.24379385692834e-18	5.438627969610368
ENSG00000143653	4.24379385692834e-18	8.411169299960875
ENSG00000137054	4.24379385692834e-18	8.785697614263992
ENSG00000239559	4.24379385692834e-18	7.15381001484791
ENSG00000196154	4.675288987816852e-18	8.739796619369283
ENSG00000120784	4.675288987816952e-18	6.3201473001871005
ENSG00000179820	4.675288987816952e-18	8.585559093979205
ENSG00000148484	4.675288987816952e-18	8.804450377951285
ENSG00000198380	5.1500630619187914e-18	8.89117428769198
ENSG00000259331	5.1500630619188646e-18	1.9488613909571257
ENSG00000271147	5.1500630619188646e-18	7.994612682212884
ENSG00000235280	5.6723959602537606e-18	5.585613342496195
ENSG00000165168	5.6723959602537606e-18	8.874947107164598
ENSG00000231738	5.6723959602537606e-18	5.376054357270912
ENSG00000235776	5.6723959602537606e-18	6.1828626943951575
ENSG00000146147	5.6723959602538415e-18	6.61035180184957
ENSG00000244165	5.6723959602538415e-18	8.274840337295565
ENSG00000136149	5.6723959602538415e-18	7.890903721089881
ENSG00000127920	6.246984621660581e-18	7.464237459586285
ENSG00000256733	6.246984621660669e-18	4.480066898663846
ENSG00000101849	6.878983065161827e-18	8.77452160005643
ENSG00000147100	6.878983065161827e-18	5.277904010927848
ENSG00000119906	6.8789830651619245e-18	8.762351214660892
ENSG00000197647	7.574046192027126e-18	8.018175999920262
ENSG00000166896	7.574046192027342e-18	8.172988411517544
ENSG00000231193	8.338377718557972e-18	4.830519599465009
ENSG00000144713	8.33837771855809e-18	8.945443836377912
ENSG00000179899	8.33837771855809e-18	5.186187967502926
ENSG00000008226	9.178782622646902e-18	8.592423349527389
ENSG00000111445	9.178782622646902e-18	8.428541021901685
ENSG00000162607	1.010272452206736e-17	8.786691985451967
ENSG00000120805	1.111838844046927e-17	8.852137548345457
ENSG00000125459	1.2234749458475422e-17	8.73747360308586
ENSG00000158716	1.3461647792381152e-17	8.429332826213173
ENSG00000255438	1.3461647792381152e-17	6.340933687641305
ENSG00000198937	1.3461647792381152e-17	8.661925707552724
ENSG00000213755	1.3461647792381343e-17	4.454262827702472
ENSG00000115966	1.3461647792381343e-17	8.822208770450603
ENSG00000198521	1.3461647792381343e-17	6.866200850964802
ENSG00000141736	1.4809870892086392e-17	7.944936769442756
ENSG00000260591	1.629124320337432e-17	6.960757899216573
ENSG00000204060	1.629124320337455e-17	4.603928569312056
ENSG00000105894	1.7918724297899137e-17	7.248968963193599
ENSG00000167186	1.7918724297899137e-17	8.299972912398129
ENSG00000134109	1.791872429789939e-17	8.933273450982373
ENSG00000117242	1.9706516137615605e-17	7.945244129621327
ENSG00000012174	1.9706516137615886e-17	8.698973704523292
ENSG00000271344	1.9706516137615886e-17	7.031418698388842
ENSG00000163040	2.1670180309415838e-17	5.66003790164946
ENSG00000165171	2.1670180309415838e-17	6.272752632986795
ENSG00000111276	2.1670180309415838e-17	8.870890312032751
ENSG00000196659	2.1670180309416146e-17	8.036456881975745
ENSG00000149823	2.1670180309416146e-17	8.88306069742829
ENSG00000269656	2.3826766140802832e-17	4.405173029119599
ENSG00000135253	2.3826766140802832e-17	8.535548907301614
ENSG00000174132	2.3826766140802832e-17	8.868364728872839
ENSG00000101974	2.6194950689152812e-17	8.758294419529046
ENSG00000174748	2.6194950689152812e-17	8.941387041246065
ENSG00000147003	2.6194950689152812e-17	5.42556595835112
ENSG00000127946	2.6194950689152812e-17	8.421219235949481
ENSG00000078061	2.6194950689152812e-17	8.836904739006052
ENSG00000259026	2.879519168603691e-17	4.511084923345054
ENSG00000158710	2.879519168603691e-17	8.900819089927607
ENSG00000240298	2.879519168603691e-17	5.6258408635775305
ENSG00000094631	2.879519168603691e-17	8.84808075321361
ENSG00000175806	2.879519168603691e-17	8.412771371778323
ENSG00000026103	2.879519168603691e-17	7.763471702465332
ENSG00000136710	3.1649894614751556e-17	8.645161686241385
ENSG00000242247	3.1649894614752456e-17	8.887117492560137
ENSG00000180530	3.478359520445148e-17	8.335744660924295
ENSG00000260144	3.478359520445148e-17	6.023808116908414
ENSG00000173581	3.478359520445148e-17	8.5609633596606
ENSG00000169016	3.822315873864524e-17	8.628934505714
ENSG00000151229	3.822315873864524e-17	8.476765033079815
ENSG00000153179	4.1997997700268113e-17	8.610181742026706
ENSG00000214274	4.199799770026871e-17	7.755281686508948
ENSG00000130810	4.6140309410793494e-17	7.671195484730363
ENSG00000169857	4.614030941079415e-17	8.741072867813685
ENSG00000123684	5.0685335467927186e-17	8.421879333229993
ENSG00000100092	5.567164494627948e-17	8.411574433713856
ENSG00000140563	6.11414434991569e-17	8.88306069742829
ENSG00000145050	6.11414434991569e-17	8.929216655850528
ENSG00000176371	6.11414434991569e-17	8.434920833316953
ENSG00000213442	6.11414434991582e-17	8.559432147688666
ENSG00000163673	6.11414434991582e-17	4.283590941223702
ENSG00000198856	6.714091068844156e-17	8.892705499663915
ENSG00000144036	6.714091068844156e-17	8.416907477290106
ENSG00000125462	6.714091068844156e-17	7.779454736697509
ENSG00000147036	6.714091068844156e-17	5.425416707422934
ENSG00000088298	6.714091068844156e-17	8.86277672176906
ENSG00000134339	6.714091068844251e-17	4.361899264872937
ENSG00000166816	6.714091068844251e-17	8.309617714633754
ENSG00000170469	6.714091068844251e-17	8.27662651279503
ENSG00000168556	7.372056807464768e-17	8.430864038185106
ENSG00000207954	7.372056807464872e-17	5.83051919118511
ENSG00000169241	8.093568082220347e-17	8.850606336373524
ENSG00000178922	8.093568082220347e-17	8.650010285684717
ENSG00000102316	8.093568082220347e-17	8.870890312032751
ENSG00000146350	8.884669581703612e-17	7.944851893215643
ENSG00000233585	8.884669581703737e-17	5.477766328793693
ENSG00000185666	8.884669581703737e-17	3.8168566279609077
ENSG00000149548	9.751971955663676e-17	7.259593713608277
ENSG00000144671	9.751971955663815e-17	4.618707717642061
ENSG00000171827	1.0702703935824995e-16	5.815504162515926
ENSG00000208028	1.0702703935824995e-16	7.575998250970108
ENSG00000101310	1.0702703935824995e-16	8.88864870453207
ENSG00000164924	1.1744769174107342e-16	8.925159860718681
ENSG00000261231	1.1744769174107342e-16	6.02339726894367
ENSG00000236796	1.4138266075372768e-16	5.394816706509315
ENSG00000100266	1.4138266075372968e-16	8.618295332290398
ENSG00000112531	1.4138266075372968e-16	8.856194343477304
ENSG00000100373	1.5509465874770313e-16	3.9964300287372208
ENSG00000100994	1.5509465874770313e-16	8.884591909400223
ENSG00000236133	1.5509465874770313e-16	4.165207294366311
ENSG00000176928	1.5509465874770532e-16	7.612374902317717
ENSG00000089159	1.5509465874770532e-16	8.693843227823534
ENSG00000249167	1.701168914210966e-16	3.516033850944125
ENSG00000086730	1.701168914210966e-16	8.810038385055064
ENSG00000099994	1.8657263296653092e-16	6.958187968598795
ENSG00000273002	1.8657263296653092e-16	6.987166722763538
ENSG00000114698	1.8657263296653092e-16	6.069880143977867
ENSG00000221890	2.0459656991642133e-16	4.189936266617795
ENSG00000260719	2.0459656991642133e-16	8.38371370857489
ENSG00000226237	2.0459656991642133e-16	7.08849570749111
ENSG00000159259	2.0459656991642133e-16	7.890202693698878
ENSG00000114942	2.2433583994059318e-16	8.945443836377912
ENSG00000162913	2.243358399405964e-16	6.28545746350597
ENSG00000225938	2.243358399405964e-16	2.7344114774455663
ENSG00000133640	2.243358399405964e-16	3.796367096508389
ENSG00000149295	2.243358399405964e-16	5.662140273775426
ENSG00000204219	2.459511635361733e-16	6.886408273321496
ENSG00000163931	2.459511635361733e-16	8.892705499663915
ENSG00000147251	2.459511635361768e-16	8.766408009792737
ENSG00000166025	2.459511635361768e-16	6.783034405958274
ENSG00000156042	2.459511635361768e-16	8.18882892148642
ENSG00000196437	2.6961807676273724e-16	7.63188211951256
ENSG00000120709	2.6961807676273724e-16	8.864307933740994
ENSG00000104921	2.6961807676273724e-16	8.008666007600954
ENSG00000172901	2.9552827387734385e-16	6.326855033322176
ENSG00000139239	2.9552827387734804e-16	8.146853014692587
ENSG00000151414	2.9552827387735223e-16	8.840961534137898
ENSG00000267381	2.9552827387735223e-16	4.176918686832599
ENSG00000260660	2.9552827387735223e-16	6.3793718213590465
ENSG00000137070	2.9552827387735223e-16	8.573133745056138
ENSG00000188636	3.2389106948476544e-16	8.126579972913772
ENSG00000269890	3.2389106948476544e-16	6.375954415549506
ENSG00000178722	3.2389106948477007e-16	5.374100858385686
ENSG00000233379	3.2389106948477007e-16	5.147301701634599
ENSG00000058056	3.2389106948477007e-16	8.493449744011219
ENSG00000179299	3.2389106948477466e-16	7.400967909843123
ENSG00000237991	3.5493499064291796e-16	6.50734717594685
ENSG00000165689	3.5493499064291796e-16	8.83996716294992
ENSG00000125691	3.5493499064291796e-16	8.941387041246065
ENSG00000139722	3.5493499064291796e-16	8.925159860718681
ENSG00000175505	3.5493499064291796e-16	7.315624173069629
ENSG00000186153	3.5493499064291796e-16	8.46153222374041
ENSG00000186056	3.5493499064291796e-16	8.425021067553796
ENSG00000163754	3.5493499064291796e-16	8.84808075321361
ENSG00000251478	3.5493499064291796e-16	2.7613923391207407
ENSG00000102882	3.5493499064291796e-16	8.776052812028363
ENSG00000104626	3.5493499064291796e-16	8.391290458054625
ENSG00000170464	3.5493499064291796e-16	8.498043379927022
ENSG00000177731	3.54934990642923e-16	8.917046270454989
ENSG00000268798	3.889095102576355e-16	6.23757712877405
ENSG00000149256	3.889095102576355e-16	7.965210950640031
ENSG00000250148	3.889095102576438e-16	2.400312426553107
ENSG00000130811	4.260869340697082e-16	8.881529485456355
ENSG00000247982	4.260869340697082e-16	8.14533025325507
ENSG00000136521	4.66764454587242e-16	8.884591909400223
ENSG00000058404	4.66764454587242e-16	7.04656985103457
ENSG00000222375	4.66764454587242e-16	5.1062496666844215
ENSG00000268592	5.112663864541882e-16	4.400023476541033
ENSG00000206120	5.112663864541882e-16	6.060450462330773
ENSG00000103740	5.112663864541882e-16	5.7777938080147875
ENSG00000222020	5.112663864541882e-16	7.332079185197547
ENSG00000118308	5.112663864541882e-16	8.892705499663915
ENSG00000101577	5.112663864541882e-16	8.549787345453039
ENSG00000230979	5.112663864541882e-16	7.033750500052875
ENSG00000204396	5.599465989784858e-16	8.693843227823534
ENSG00000236854	5.599465989784858e-16	3.566457988412974
ENSG00000248458	5.599465989784858e-16	4.7140980538171116
ENSG00000170989	5.599465989784978e-16	6.747087522345789
ENSG00000116977	5.599465989784978e-16	8.758294419529046
ENSG00000258920	6.13191162878768e-16	7.94564369752713
ENSG00000198453	6.714212297544549e-16	7.773445547607438
ENSG00000106571	6.714212297544549e-16	7.244162078779969
ENSG00000173166	6.714212297544644e-16	7.820577079176986
ENSG00000130312	6.71421229754474e-16	8.818151975318758
ENSG00000147408	7.35096164351224e-16	8.880535114268378
ENSG00000231327	7.35096164351224e-16	6.03133915267097
ENSG00000162878	7.35096164351224e-16	4.981700547886168
ENSG00000110700	7.350961643512397e-16	8.93733024611422
ENSG00000226851	7.350961643512501e-16	6.07770321533191
ENSG00000137177	7.350961643512501e-16	7.589932431828306
ENSG00000123570	8.047169513886693e-16	6.919673547464545
ENSG00000133195	8.047169513886693e-16	8.695171872918978
ENSG00000143768	8.047169513886807e-16	6.782406873644811
ENSG00000164754	8.047169513886807e-16	8.842492746109832
ENSG00000255547	8.047169513886921e-16	3.7327835838482324
ENSG00000169230	8.047169513886921e-16	8.800393582819439
ENSG00000171735	8.047169513886921e-16	8.472171397164013
ENSG00000172362	8.808299005545089e-16	3.3863269593125516
ENSG00000251192	8.808299005545089e-16	7.849359861777921
ENSG00000142279	8.808299005545089e-16	5.5646495197357675
ENSG00000198890	9.640306752566972e-16	8.220165654856656
ENSG00000272016	9.640306752567108e-16	6.75411608977956
ENSG00000231500	9.640306752567108e-16	8.945443836377912
ENSG00000006756	1.0549686728769393e-15	6.331514720778729
ENSG00000215301	1.0549686728769393e-15	8.941387041246065
ENSG00000124222	1.0549686728769543e-15	8.868364728872839
ENSG00000260359	1.0549686728769543e-15	8.824734353610515
ENSG00000105146	1.1543517865972613e-15	6.853658111166731
ENSG00000198108	1.1543517865972613e-15	8.723569438841897
ENSG00000105341	1.1543517865972613e-15	8.717726468210587
ENSG00000177600	1.1543517865972613e-15	8.941387041246065
ENSG00000251680	1.1543517865972777e-15	4.177793374229931
ENSG00000223722	1.2629515813917298e-15	4.965388447928797
ENSG00000269165	1.2629515813917298e-15	5.816856579468541
ENSG00000143815	1.2629515813917298e-15	8.816620763346823
ENSG00000143882	1.2629515813917477e-15	8.06742686186244
ENSG00000129595	1.3816089195012794e-15	8.79381120452768
ENSG00000213625	1.3816089195012794e-15	8.896762294795762
ENSG00000080839	1.3816089195012794e-15	8.583772918479742
ENSG00000139352	1.3816089195012989e-15	6.666787803535141
ENSG00000107518	1.5112400736590781e-15	5.003817103894988
ENSG00000176978	1.5112400736590781e-15	8.929216655850528
ENSG00000225159	1.5112400736590781e-15	5.201510779924016
ENSG00000157978	1.5112400736590781e-15	8.870890312032751
ENSG00000237212	1.5112400736590996e-15	5.425796934712231
ENSG00000229914	1.5112400736590996e-15	6.536468479086631
ENSG00000136636	1.5112400736590996e-15	8.844023958081767
ENSG00000187151	1.6528433695245281e-15	4.629358057330826
ENSG00000163249	1.6528433695245281e-15	8.647229738997275
ENSG00000245954	1.6528433695245281e-15	7.617018166845409
ENSG00000172379	1.6528433695245281e-15	8.454435689778814
ENSG00000132640	1.6528433695245516e-15	8.879003902296445
ENSG00000244436	1.6528433695245516e-15	2.730544343290019
ENSG00000162704	1.6528433695245516e-15	8.89117428769198
ENSG00000182899	1.6528433695245516e-15	8.941387041246065
ENSG00000106006	1.8075064022338394e-15	4.896174925172213
ENSG00000228205	1.8075064022338394e-15	7.374761685229565
ENSG00000260990	1.807506402233865e-15	5.486123742776968
ENSG00000271192	1.9764138757067876e-15	5.574100131290991
ENSG00000266258	1.9764138757067876e-15	2.6120514365515946
ENSG00000121406	1.9764138757067876e-15	8.239578515824464
ENSG00000165891	1.9764138757067876e-15	8.328757148879554
ENSG00000213585	1.9764138757067876e-15	8.887117492560137
ENSG00000111666	1.9764138757067876e-15	8.661388866768768
ENSG00000163346	1.9764138757067876e-15	8.899287877955674
ENSG00000073150	2.160856117383186e-15	6.1326667864996045
ENSG00000143870	2.1608561173832167e-15	8.925159860718681
ENSG00000158714	2.1608561173832167e-15	6.482952208105293
ENSG00000244061	2.1608561173832167e-15	5.484652064709566
ENSG00000155545	2.1608561173832167e-15	8.805981589923219
ENSG00000126217	2.1608561173832167e-15	7.593949386115083
ENSG00000148343	2.3622383254244508e-15	8.852137548345457
ENSG00000118985	2.3622383254244508e-15	8.933273450982373
ENSG00000136758	2.3622383254244843e-15	8.900819089927607
ENSG00000267687	2.3622383254244843e-15	2.855153022137241
ENSG00000164056	2.3622383254244843e-15	8.040867868090025
ENSG00000106018	2.3622383254244843e-15	6.689532769183132
ENSG00000137309	2.3622383254244843e-15	8.850606336373524
ENSG00000258118	2.5820906101293274e-15	2.722482784481914
ENSG00000237214	2.5820906101293274e-15	6.921555512687376
ENSG00000246089	2.5820906101293274e-15	7.9322295432632615
ENSG00000003096	2.582090610129364e-15	4.642531208688304
ENSG00000196683	2.582090610129364e-15	8.912989475323146
ENSG00000244398	2.582090610129364e-15	8.351461914396616
ENSG00000205078	2.8220788964093624e-15	7.599423960953139
ENSG00000241352	2.8220788964094027e-15	5.497531982579756
ENSG00000078177	2.8220788964094027e-15	8.838435950977985
ENSG00000153291	2.8220788964094027e-15	7.027687843278136
ENSG00000180815	2.822078896409443e-15	5.244230227399168
ENSG00000228748	3.084016759675411e-15	4.927852415106673
ENSG00000147852	3.084016759675411e-15	7.032530897258453
ENSG00000196998	3.084016759675455e-15	8.784166402292056
ENSG00000203930	3.084016759675455e-15	3.688721502702082
ENSG00000236204	3.0840167596754987e-15	6.49434994743799
ENSG00000089876	3.0840167596754987e-15	8.676621676108173
ENSG00000249348	3.3698782734354078e-15	7.666254677559798
ENSG00000144026	3.3698782734354078e-15	8.696905651767402
ENSG00000188906	3.3698782734354078e-15	8.788223197423902
ENSG00000251535	3.3698782734354555e-15	2.8677563773905983
ENSG00000104979	3.3698782734354555e-15	8.84808075321361
ENSG00000151117	3.3698782734354555e-15	7.8032238204306505
ENSG00000145626	3.3698782734354555e-15	3.650053250327838
ENSG00000169116	3.3698782734354555e-15	8.933273450982373
ENSG00000232176	3.3698782734354555e-15	5.071106243603777
ENSG00000069275	3.3698782734354555e-15	8.858719926637214
ENSG00000070886	3.3698782734355273e-15	5.783448022881854
ENSG00000180592	3.3698782734355273e-15	5.059249463886748
ENSG00000107816	3.68181195333344e-15	8.587372183207565
ENSG00000088881	3.681811953333492e-15	6.2947472013318615
ENSG00000269533	3.681811953333492e-15	4.096662267090458
ENSG00000257027	3.681811953333492e-15	7.882776114444593
ENSG00000167992	4.022155889301394e-15	7.255379728523312
ENSG00000083845	4.022155889301394e-15	8.941387041246065
ENSG00000153250	4.022155889301452e-15	8.88864870453207
ENSG00000229727	4.022155889301452e-15	5.33070209462278
ENSG00000198081	4.022155889301452e-15	8.574128116244113
ENSG00000114023	4.022155889301452e-15	8.766408009792737
ENSG00000180573	4.022155889301452e-15	8.904875885059452
ENSG00000235670	4.022155889301452e-15	4.034944026399747
ENSG00000166268	4.022155889301452e-15	6.696253083837553
ENSG00000244313	4.022155889301452e-15	8.569076949924291
ENSG00000166295	4.393454164995413e-15	8.866833516900904
ENSG00000146904	4.3934541649954756e-15	5.355252970071839
ENSG00000184164	4.3934541649954756e-15	8.907401468219364
ENSG00000143401	4.798474671787367e-15	8.856194343477304
ENSG00000248319	4.798474671787367e-15	2.86760200267712
ENSG00000224616	4.798474671787367e-15	6.192334969007416
ENSG00000008853	4.798474671787367e-15	8.647687269401297
ENSG00000166348	4.798474671787367e-15	8.400935260290252
ENSG00000156313	4.798474671787367e-15	8.298036566673213
ENSG00000120256	5.240228433326609e-15	8.297244762361725
ENSG00000052850	5.240228433326609e-15	4.704665844097599
ENSG00000140367	5.240228433326609e-15	8.860251138609149
ENSG00000008283	5.240228433326609e-15	8.838435950977985
ENSG00000163362	5.240228433326609e-15	7.820404244221581
ENSG00000116957	5.240228433326609e-15	8.598011356631169
ENSG00000136044	5.240228433326684e-15	8.762888055444847
ENSG00000115539	5.240228433326684e-15	8.601073780575037
ENSG00000105467	5.240228433326684e-15	5.2071476489872
ENSG00000255224	5.240228433326684e-15	6.4667065299453
ENSG00000224545	5.240228433326684e-15	2.9356906779055785
ENSG00000101049	5.240228433326684e-15	6.389506427792739
ENSG00000125652	5.721990566129457e-15	8.838435950977985
ENSG00000147044	5.721990566129457e-15	8.66391444992868
ENSG00000104447	5.721990566129538e-15	6.892863869799187
ENSG00000135677	6.2473230118434324e-15	8.876478319136533
ENSG00000171469	6.2473230118435216e-15	8.760820002688957
ENSG00000228323	6.247323011843611e-15	5.9742975851908495
ENSG00000197565	6.820099187837365e-15	7.9173977557101525
ENSG00000162869	6.820099187837462e-15	8.707544825191007
ENSG00000147121	6.820099187837462e-15	8.349393861640726
ENSG00000206559	6.820099187837462e-15	6.558200749629988
ENSG00000155660	6.820099187837559e-15	8.933273450982373
ENSG00000089177	6.820099187837559e-15	8.414302583750258
ENSG00000228933	6.820099187837559e-15	5.373916966277703
ENSG00000230202	7.444530714635444e-15	8.552849769396907
ENSG00000133872	7.44453071463555e-15	8.929216655850528
ENSG00000182050	7.44453071463555e-15	7.178535397767051
ENSG00000144895	7.44453071463555e-15	8.892705499663915
ENSG00000260855	8.12519639152791e-15	4.307815333579006
ENSG00000072778	8.12519639152791e-15	8.93733024611422
ENSG00000123975	8.12519639152791e-15	8.682209683211953
ENSG00000198860	8.12519639152791e-15	8.819683187290691
ENSG00000177189	8.12519639152791e-15	8.842492746109832
ENSG00000220583	8.867073605509446e-15	6.7126617884370265
ENSG00000074695	8.867073605509446e-15	8.93733024611422
ENSG00000047230	8.867073605509446e-15	8.415376265318171
ENSG00000173406	8.867073605509446e-15	6.099114777786384
ENSG00000115266	8.867073605509446e-15	7.947919883006689
ENSG00000250362	8.867073605509446e-15	6.293186342042098
ENSG00000140400	9.675572373605277e-15	8.912989475323146
ENSG00000040341	9.675572373605277e-15	8.71160162032285
ENSG00000104381	9.675572373605277e-15	7.779367493772491
ENSG00000159840	9.675572373605415e-15	8.584767289667717
ENSG00000090581	9.675572373605415e-15	8.828791148742358
ENSG00000157680	9.675572373605415e-15	8.428083491497665
ENSG00000188342	1.0556572234728969e-14	8.736479231897881
ENSG00000167526	1.0556572234728969e-14	8.945443836377912
ENSG00000108984	1.0556572234728969e-14	8.425276031081328
ENSG00000112812	1.0556572234728969e-14	8.790748780583813
ENSG00000184258	1.0556572234728969e-14	4.12058464317103
ENSG00000262089	1.055657223472912e-14	5.735476517928233
ENSG00000251603	1.055657223472912e-14	5.622878077318714
ENSG00000173295	1.1516462224555134e-14	7.4755440414063585
ENSG00000116771	1.1516462224555134e-14	7.567703325063549
ENSG00000111450	1.1516462224555298e-14	8.612170484402661
ENSG00000179195	1.1516462224555298e-14	8.892705499663915
ENSG00000255516	1.1516462224555462e-14	3.3209094607380982
ENSG00000104331	1.1516462224555462e-14	8.852137548345457
ENSG00000250889	1.2562184185597404e-14	5.465269319947433
ENSG00000187091	1.2562184185597404e-14	8.573670585840093
ENSG00000187446	1.2562184185597404e-14	8.860251138609149
ENSG00000226086	1.2562184185597582e-14	5.386036904827055
ENSG00000131127	1.2562184185597582e-14	8.20271462253591
ENSG00000198157	1.2562184185597582e-14	8.310612085821731
ENSG00000109046	1.3701279684838856e-14	8.868364728872839
ENSG00000236914	1.3701279684838856e-14	5.422522839663544
ENSG00000237857	1.3701279684838856e-14	7.811055533437917
ENSG00000170962	1.3701279684838856e-14	7.598749111103592
ENSG00000205339	1.3701279684838856e-14	8.908932680191299
ENSG00000256917	1.3701279684838856e-14	5.341982887498294
ENSG00000177888	1.3701279684838856e-14	8.685729637559842
ENSG00000231969	1.4941940833005017e-14	4.025015086633285
ENSG00000205022	1.494194083300523e-14	6.869195512645559
ENSG00000269988	1.494194083300523e-14	5.140371680685011
ENSG00000107187	1.494194083300523e-14	4.830534201756406
ENSG00000137634	1.494194083300523e-14	8.757757578745089
ENSG00000247735	1.494194083300523e-14	5.562439406478625
ENSG00000089220	1.494194083300523e-14	8.917046270454989
ENSG00000101443	1.629306532299522e-14	5.717514437829293
ENSG00000144589	1.629306532299522e-14	8.6629200787407
ENSG00000099326	1.629306532299522e-14	8.868364728872839
ENSG00000105649	1.6293065322995453e-14	7.631647052675834
ENSG00000157216	1.6293065322995453e-14	8.840961534137898
ENSG00000115841	1.6293065322995453e-14	8.389301715678672
ENSG00000225342	1.6293065322995453e-14	6.533819198888346
ENSG00000212978	1.6293065322995453e-14	8.151244083731898
ENSG00000156140	1.776431603023996e-14	4.12442643738947
ENSG00000210196	1.7764316030240213e-14	8.836904739006052
ENSG00000166428	1.7764316030240213e-14	7.787128346934241
ENSG00000164466	1.7764316030240213e-14	8.832847943874205
ENSG00000147324	1.7764316030240213e-14	7.4071024879858
ENSG00000165675	1.7764316030240213e-14	8.577779777622979
ENSG00000232940	1.9366185544963888e-14	6.30470776185148
ENSG00000100206	1.9366185544963888e-14	6.277562755017767
ENSG00000169255	1.9366185544964162e-14	6.561761996242702
ENSG00000227630	1.9366185544964162e-14	2.8493942147139726
ENSG00000258422	1.9366185544964162e-14	4.48586476181646
ENSG00000189143	1.9366185544964162e-14	5.610718719515294
ENSG00000143674	2.1110066035644915e-14	8.543204967161282
ENSG00000132846	2.1110066035644915e-14	8.589897766367475
ENSG00000053918	2.1110066035645215e-14	8.539148172029437
ENSG00000273382	2.1110066035645215e-14	6.202814311350544
ENSG00000136828	2.1110066035645215e-14	8.827796777554383
ENSG00000196668	2.300832487455355e-14	7.382110719756857
ENSG00000124785	2.300832487455355e-14	7.275238284367768
ENSG00000053371	2.300832487455355e-14	8.51506236476589
ENSG00000074054	2.300832487455355e-14	8.840961534137898
ENSG00000181444	2.300832487455355e-14	7.942510413737747
ENSG00000121858	2.300832487455355e-14	8.831853572686226
ENSG00000235052	2.3008324874553875e-14	5.298681274389834
ENSG00000047346	2.5074386490263702e-14	8.929216655850528
ENSG00000242615	2.5074386490264058e-14	5.450919329553803
ENSG00000204390	2.5074386490264058e-14	7.247423328212741
ENSG00000064787	2.5074386490264415e-14	8.126087479587682
ENSG00000106948	2.5074386490264415e-14	8.84808075321361
ENSG00000178209	2.5074386490264415e-14	8.917046270454989
ENSG00000220472	2.5074386490264415e-14	7.180353196816909
ENSG00000245017	2.5074386490264415e-14	6.085635791891414
ENSG00000137824	2.5074386490264415e-14	8.842492746109832
ENSG00000132824	2.7322820948678373e-14	8.88306069742829
ENSG00000102081	2.7322820948678373e-14	8.773527228868451
ENSG00000235065	2.7322820948678373e-14	7.816585578043479
ENSG00000108061	2.7322820948678373e-14	8.762351214660892
ENSG00000257543	2.7322820948678373e-14	5.925091272629636
ENSG00000171189	2.7322820948678373e-14	5.665030096487147
ENSG00000152670	2.7322820948678373e-14	4.742999028269718
ENSG00000119403	2.7322820948678566e-14	8.584309759263697
ENSG00000160783	2.7322820948678566e-14	8.409788258214391
ENSG00000242715	2.7322820948678566e-14	6.264945200115983
ENSG00000261786	2.976943980354833e-14	8.747910209632973
ENSG00000250220	2.976943980354875e-14	5.776447074546917
ENSG00000268362	2.976943980354875e-14	6.411606115313299
ENSG00000173320	2.976943980354897e-14	6.74917198151583
ENSG00000155974	2.976943980354897e-14	8.603854327262479
ENSG00000239552	3.243139979997565e-14	3.234331869566698
ENSG00000140443	3.2431399799975874e-14	8.52935319956836
ENSG00000175395	3.2431399799975874e-14	8.26624230289896
ENSG00000167614	3.2431399799975874e-14	7.05954885493122
ENSG00000095110	3.2431399799975874e-14	8.167970059619988
ENSG00000011021	3.2431399799975874e-14	8.5949489326873
ENSG00000101057	3.2431399799976335e-14	8.695911280579425
ENSG00000080947	3.532731506008506e-14	7.520651888062043
ENSG00000158555	3.532731506008531e-14	8.42201104026097
ENSG00000156976	3.532731506008531e-14	8.941387041246065
ENSG00000158089	3.847737842931108e-14	6.023619173795424
ENSG00000125869	3.84773784293119e-14	8.829785519930336
ENSG00000203761	4.190349271471122e-14	7.914523547414985
ENSG00000160789	4.190349271471122e-14	8.921103065586836
ENSG00000075568	4.190349271471122e-14	8.900819089927607
ENSG00000170540	4.190349271471122e-14	8.787228826235923
ENSG00000116918	4.190349271471181e-14	8.693843227823534
ENSG00000124795	4.190349271471181e-14	8.219426247196209
ENSG00000230852	4.190349271471181e-14	2.1349723001237866
ENSG00000166483	4.562941260372749e-14	8.465052178088298
ENSG00000232070	4.562941260372749e-14	5.252395987509784
ENSG00000148824	4.562941260372749e-14	8.10415460130714
ENSG00000188153	4.562941260372749e-14	8.157570564494746
ENSG00000143258	4.562941260372781e-14	8.764876797820804
ENSG00000137575	4.562941260372781e-14	8.827796777554383
ENSG00000214226	4.562941260372781e-14	7.805599233365112
ENSG00000259959	4.562941260372781e-14	8.26876788605887
ENSG00000160055	4.562941260372781e-14	8.209244604176625
ENSG00000104765	4.968089811318059e-14	8.797867999659527
ENSG00000166682	4.968089811318059e-14	7.1475405625818995
ENSG00000260219	4.968089811318059e-14	6.6178613247745455
ENSG00000143761	4.9680898113180946e-14	8.933273450982373
ENSG00000241556	4.9680898113180946e-14	6.385078101925378
ENSG00000069329	4.9680898113180946e-14	8.84808075321361
ENSG00000143498	4.9680898113180946e-14	8.293645497633902
ENSG00000164142	5.4085880484258615e-14	7.781343338801149
ENSG00000103707	5.4085880484258615e-14	8.555912193340776
ENSG00000214097	5.4085880484258615e-14	5.10553183623554
ENSG00000148700	5.4085880484258615e-14	8.880535114268378
ENSG00000204682	5.408588048425938e-14	3.801190004759069
ENSG00000166946	5.408588048425938e-14	8.900819089927607
ENSG00000115286	5.887464151026925e-14	8.767939221764673
ENSG00000155254	5.887464151026925e-14	8.312450657972237
ENSG00000134779	5.887464151026925e-14	8.659857654796832
ENSG00000224596	5.887464151027009e-14	4.021947268561853
ENSG00000094804	6.408000736025769e-14	8.64342790739296
ENSG00000164236	6.408000736025769e-14	5.223486935271541
ENSG00000183023	6.408000736025769e-14	8.457782788787135
ENSG00000172955	6.973755804372805e-14	6.2091522085009005
ENSG00000188001	6.973755804372805e-14	6.750341289750625
ENSG00000183291	6.973755804372805e-14	8.912989475323146
ENSG00000234160	6.973755804372905e-14	7.3506223622806806
ENSG00000122203	7.588585374995629e-14	8.884591909400223
ENSG00000131943	7.588585374995629e-14	8.724308846502344
ENSG00000106868	7.588585374995629e-14	7.830621449318415
ENSG00000159788	7.588585374995684e-14	8.237307896192082
ENSG00000124198	7.588585374995684e-14	8.903344673087517
ENSG00000156650	8.256667939031774e-14	8.816620763346823
ENSG00000272717	8.256667939031892e-14	6.100445640029055
ENSG00000142676	8.256667939031892e-14	8.93733024611422
ENSG00000117090	8.256667939031892e-14	8.896762294795762
ENSG00000125841	8.256667939031892e-14	8.186755302883354
ENSG00000117625	8.25666793903195e-14	8.827259936770426
ENSG00000116990	8.25666793903195e-14	7.478656399039432
ENSG00000117697	8.25666793903195e-14	8.671033669004395
ENSG00000172687	8.982530877407936e-14	6.350247698820451
ENSG00000273230	8.982530877407936e-14	7.612004711102642
ENSG00000115808	8.982530877408e-14	8.68047590436353
ENSG00000230790	8.982530877408e-14	4.831159774613232
ENSG00000271420	8.982530877408e-14	2.56525755839375
ENSG00000123989	8.982530877408e-14	8.941387041246065
ENSG00000272156	8.982530877408e-14	5.680192918047177
ENSG00000117362	8.982530877408128e-14	8.884591909400223
ENSG00000091428	8.982530877408128e-14	8.805981589923219
ENSG00000116147	8.982530877408128e-14	5.388423074325395
ENSG00000185686	9.771078995773164e-14	7.480425377832012
ENSG00000173171	9.771078995773164e-14	8.513276189266426
ENSG00000231007	9.771078995773164e-14	6.241679300829264
ENSG00000135502	9.771078995773164e-14	6.027654518105454
ENSG00000006453	9.771078995773164e-14	6.303293365541443
ENSG00000213513	9.771078995773164e-14	4.071171658752451
ENSG00000182185	9.771078995773164e-14	7.442633938674257
ENSG00000237301	9.771078995773303e-14	5.212841613000383
ENSG00000166913	9.771078995773303e-14	8.904875885059452
ENSG00000188971	1.0627625342580973e-13	8.626945763338044
ENSG00000073584	1.0627625342581048e-13	8.709612877946897
ENSG00000226200	1.0627625342581048e-13	8.2177633281933
ENSG00000132704	1.0627625342581048e-13	8.88306069742829
ENSG00000159403	1.0627625342581123e-13	8.687797690315731
ENSG00000259560	1.0627625342581123e-13	5.675858604830434
ENSG00000155761	1.0627625342581123e-13	6.618784890812809
ENSG00000249734	1.0627625342581123e-13	3.1298123364478836
ENSG00000088833	1.1557924488775098e-13	8.824734353610515
ENSG00000224858	1.1557924488775098e-13	5.610198583555721
ENSG00000130734	1.1557924488775262e-13	8.532565793737678
ENSG00000149294	1.1557924488775262e-13	8.719970174114074
ENSG00000108774	1.1557924488775262e-13	8.519858567558185
ENSG00000095059	1.1557924488775262e-13	8.850606336373524
ENSG00000184863	1.2568208461135153e-13	8.921103065586836
ENSG00000113734	1.2568208461135153e-13	8.246160894116219
ENSG00000161031	1.2568208461135153e-13	5.09243096240926
ENSG00000166200	1.2568208461135244e-13	8.88306069742829
ENSG00000180098	1.2568208461135244e-13	8.56348894282051
ENSG00000156535	1.256820846113542e-13	6.967608459404226
ENSG00000196867	1.3665225535952429e-13	5.719650750030772
ENSG00000109475	1.3665225535952429e-13	8.941387041246065
ENSG00000225697	1.3665225535952429e-13	8.767939221764673
ENSG00000171159	1.3665225535952527e-13	8.777584024000298
ENSG00000198755	1.48562821153994e-13	8.933273450982373
ENSG00000150867	1.48562821153994e-13	8.807512801895154
ENSG00000253986	1.4856282115399612e-13	5.024600820746563
ENSG00000185662	1.4856282115399612e-13	5.402527187947564
ENSG00000181418	1.4856282115399612e-13	7.491290332180456
ENSG00000197180	1.4856282115399612e-13	6.830536775125018
ENSG00000068308	1.6149287925809706e-13	8.86530230492897
ENSG00000116584	1.6149287925809706e-13	8.925159860718681
ENSG00000187123	1.6149287925809706e-13	5.342946898837254
ENSG00000124357	1.614928792580982e-13	8.86277672176906
ENSG00000164332	1.614928792581005e-13	8.733953648737971
ENSG00000081721	1.7552804795179995e-13	8.752706412425267
ENSG00000270093	1.7552804795179995e-13	4.874167969946283
ENSG00000211448	1.7552804795179995e-13	7.622698046830228
ENSG00000185483	1.7552804795179995e-13	5.684308194043735
ENSG00000257591	1.7552804795179995e-13	4.186024121209058
ENSG00000130779	1.755280479518012e-13	8.858719926637214
ENSG00000116903	1.7552804795180306e-13	8.738010443869817
ENSG00000089280	1.9076099286636972e-13	8.925159860718681
ENSG00000196182	1.9076099286636972e-13	8.844023958081767
ENSG00000227838	1.9076099286636972e-13	3.122544278953124
ENSG00000229414	1.9076099286637242e-13	2.8324190691010056
ENSG00000134490	2.072919948546515e-13	8.219373850545168
ENSG00000250978	2.072919948546515e-13	3.710708387280131
ENSG00000232472	2.072919948546515e-13	8.326381735945093
ENSG00000100678	2.0729199485465445e-13	7.30412758687417
ENSG00000183128	2.0729199485465445e-13	4.588451405158432
ENSG00000232573	2.252295625967266e-13	8.466125859656211
ENSG00000171428	2.252295625967298e-13	7.796975716046358
ENSG00000268061	2.252295625967298e-13	7.551590732300203
ENSG00000264920	2.252295625967298e-13	7.4899288726627455
ENSG00000138629	2.252295625967298e-13	8.838435950977985
ENSG00000169189	2.252295625967314e-13	8.694380068607492
ENSG00000249948	2.4469109338101466e-13	8.603317486478524
ENSG00000267169	2.4469109338101466e-13	7.553330076995805
ENSG00000258072	2.4469109338101466e-13	6.314776320722162
ENSG00000230067	2.4469109338101466e-13	4.7807381574244365
ENSG00000272667	2.446910933810164e-13	6.640393604109868
ENSG00000136319	2.446910933810164e-13	8.514270560454404
ENSG00000101444	2.6580358575846986e-13	8.89117428769198
ENSG00000137478	2.6580358575847173e-13	8.912989475323146
ENSG00000259495	2.6580358575847173e-13	6.504927000650744
ENSG00000119979	2.6580358575847173e-13	8.604593734922926
ENSG00000188015	2.658035857584755e-13	3.1040335030477157
ENSG00000166046	2.658035857584755e-13	8.674887897259747
ENSG00000237434	2.658035857584755e-13	4.264009279543666
ENSG00000224165	2.8870440804429136e-13	6.967423693159819
ENSG00000114013	2.8870440804429343e-13	8.633528141629803
ENSG00000150873	2.8870440804429343e-13	3.305058572467932
ENSG00000198055	2.8870440804429343e-13	8.908932680191299
ENSG00000235269	2.887044080442955e-13	3.36489402837198
ENSG00000096092	2.887044080442955e-13	8.592423349527389
ENSG00000111707	2.887044080442955e-13	8.815626392158844
ENSG00000166401	2.887044080442955e-13	7.978792089318975
ENSG00000115159	3.135421269378725e-13	8.757300048341069
ENSG00000134056	3.135421269378725e-13	8.682209683211953
ENSG00000163961	3.135421269378725e-13	8.759825631500979
ENSG00000145494	3.135421269378725e-13	8.816620763346823
ENSG00000057468	3.135421269378725e-13	6.468062088769638
ENSG00000198342	3.135421269378725e-13	7.483685999279438
ENSG00000243574	3.135421269378725e-13	5.646552854845096
ENSG00000207279	3.135421269378747e-13	5.696963637427193
ENSG00000165359	3.135421269378747e-13	8.834379155846138
ENSG00000112218	3.135421269378747e-13	8.147908233066023
ENSG00000198625	3.404774008501532e-13	8.892705499663915
ENSG00000144567	3.404774008501556e-13	8.85466313150537
ENSG00000135324	3.404774008501556e-13	3.1293526842269648
ENSG00000055070	3.404774008501556e-13	8.728902482418148
ENSG00000102007	3.404774008501556e-13	8.876478319136533
ENSG00000148730	3.404774008501556e-13	8.860251138609149
ENSG00000167196	3.404774008501556e-13	8.722777634530411
ENSG00000120705	3.404774008501556e-13	8.896762294795762
ENSG00000120860	3.4047740085016046e-13	8.681672842427998
ENSG00000259562	3.696839428685662e-13	7.515235312186218
ENSG00000156170	3.696839428685662e-13	8.648224110185254
ENSG00000177119	3.696839428685662e-13	8.770464804924583
ENSG00000145919	3.696839428685662e-13	8.73142806557806
ENSG00000095002	3.6968394286856883e-13	8.631257521997423
ENSG00000205143	3.6968394286856883e-13	5.176484028396064
ENSG00000130720	4.0134955865554416e-13	2.637016879010968
ENSG00000271430	4.0134955865554416e-13	8.389504282555162
ENSG00000102054	4.0134955865554987e-13	8.88306069742829
ENSG00000259660	4.0134955865554987e-13	5.4183140869496205
ENSG00000172456	4.0134955865554987e-13	7.952029074789574
ENSG00000184381	4.0134955865554987e-13	8.77452160005643
ENSG00000137720	4.0134955865554987e-13	8.785160773480033
ENSG00000135074	4.3567726496895783e-13	8.904875885059452
ENSG00000215386	4.3567726496895783e-13	6.9016854058942725
ENSG00000170445	4.3567726496895783e-13	8.856194343477304
ENSG00000183688	4.3567726496895783e-13	8.764876797820804
ENSG00000155846	4.3567726496895783e-13	8.744592822161575
ENSG00000244038	4.3567726496895783e-13	8.929216655850528
ENSG00000255046	4.3567726496896404e-13	4.837039257154405
ENSG00000109466	4.3567726496896404e-13	8.548053566604615
ENSG00000155130	4.3567726496896404e-13	8.908932680191299
ENSG00000122705	4.3567726496896404e-13	8.836904739006052
ENSG00000181544	4.3567726496896404e-13	7.299350278386476
ENSG00000035403	4.356772649689671e-13	8.57420742662405
ENSG00000141524	4.356772649689671e-13	8.77452160005643
ENSG00000198795	4.356772649689671e-13	4.996589499882151
ENSG00000101439	4.356772649689671e-13	8.893699870851894
ENSG00000243517	4.728864949130483e-13	7.027606069936367
ENSG00000143412	4.728864949130483e-13	8.217226487409343
ENSG00000258178	4.728864949130483e-13	4.30277308656184
ENSG00000105997	4.728864949130483e-13	5.365412222136132
ENSG00000234361	4.728864949130499e-13	2.317302212379245
ENSG00000138674	4.728864949130499e-13	8.929216655850528
ENSG00000168028	4.728864949130499e-13	8.945443836377912
ENSG00000140988	4.728864949130499e-13	8.941387041246065
ENSG00000082512	4.728864949130499e-13	8.58816398751905
ENSG00000272864	4.728864949130566e-13	3.5774655145209278
ENSG00000188825	5.132143964792138e-13	7.027338209061537
ENSG00000072422	5.132143964792138e-13	7.272799735148477
ENSG00000236801	5.132143964792157e-13	7.0767119926540785
ENSG00000234444	5.132143964792157e-13	8.472303104194987
ENSG00000134709	5.132143964792157e-13	8.79712859199908
ENSG00000198056	5.132143964792157e-13	8.4235422522329
ENSG00000141429	5.569172314187968e-13	8.874947107164598
ENSG00000270681	5.569172314187968e-13	7.1389782272948
ENSG00000198785	5.569172314187968e-13	6.761662947621536
ENSG00000124143	5.569172314187968e-13	4.9995696406593835
ENSG00000160282	5.569172314187968e-13	5.896332402422264
ENSG00000197958	5.569172314188047e-13	8.941387041246065
ENSG00000187735	6.042718820075127e-13	8.876478319136533
ENSG00000272663	6.042718820075127e-13	5.194361831398285
ENSG00000153064	6.042718820075127e-13	8.79733115887557
ENSG00000224738	6.04271882007517e-13	4.888808038229012
ENSG00000140374	6.04271882007517e-13	8.863771092957037
ENSG00000212802	6.04271882007517e-13	7.9068619217081375
ENSG00000102409	6.555774738153974e-13	8.70448240124714
ENSG00000242083	6.555774738154068e-13	5.285154714762251
ENSG00000147485	6.555774738154068e-13	7.238309800913893
ENSG00000078725	6.555774738154114e-13	4.287658506268508
ENSG00000142937	6.555774738154114e-13	8.933273450982373
ENSG00000042980	6.555774738154114e-13	8.767939221764673
ENSG00000065320	6.555774738154114e-13	4.348878178966313
ENSG00000167632	6.555774738154114e-13	8.721783263342434
ENSG00000260063	7.111571231902164e-13	6.250731338764421
ENSG00000269979	7.111571231902189e-13	7.144883272391014
ENSG00000205791	7.111571231902189e-13	6.446336953670771
ENSG00000101052	7.111571231902189e-13	8.474239449919903
ENSG00000033867	7.111571231902189e-13	8.02486593955325
ENSG00000125962	7.11157123190229e-13	8.522920991502053
ENSG00000101843	7.11157123190229e-13	8.744592822161575
ENSG00000197557	7.11157123190229e-13	8.200541776477937
ENSG00000172296	7.713598187978811e-13	6.142232297483362
ENSG00000177932	7.713598187978894e-13	5.97956105659631
ENSG00000198242	7.713598187978894e-13	8.908932680191299
ENSG00000167797	8.365624472449555e-13	8.874947107164598
ENSG00000104205	8.365624472449675e-13	8.447883023023977
ENSG00000198648	8.365624472449675e-13	8.040457168489866
ENSG00000043039	8.365624472449675e-13	6.754953905551226
ENSG00000185615	8.365624472449734e-13	5.531230660251321
ENSG00000094975	8.365624472449734e-13	8.884591909400223
ENSG00000158813	8.365624472449734e-13	7.394522052298329
ENSG00000136731	8.365624472449734e-13	8.912989475323146
ENSG00000118181	8.365624472449734e-13	8.93733024611422
ENSG00000196754	9.071719735373962e-13	4.031931757828704
ENSG00000152760	9.071719735373962e-13	5.20206374347784
ENSG00000111452	9.071719735374092e-13	7.005447203477777
ENSG00000136021	9.071719735374156e-13	8.921103065586836
ENSG00000169019	9.071719735374156e-13	8.556958961179795
ENSG00000130055	9.836277879102982e-13	4.767675901281182
ENSG00000169242	9.836277879102982e-13	6.60238301152337
ENSG00000183955	9.836277879102982e-13	8.730891224794103
ENSG00000143862	9.836277879102982e-13	8.700962446899247
ENSG00000261438	9.836277879103087e-13	3.4901091230836547
ENSG00000181104	1.0664042313995563e-12	8.214597564827843
ENSG00000198088	1.0664042313995563e-12	8.331890432668938
ENSG00000267868	1.0664042313995563e-12	3.36124954068487
ENSG00000250493	1.0664042313995638e-12	5.825898309413877
ENSG00000072849	1.0664042313995638e-12	8.896762294795762
ENSG00000123595	1.0664042313995638e-12	8.763882426632826
ENSG00000223269	1.0664042313995638e-12	2.5514309385837275
ENSG00000134982	1.0664042313995676e-12	8.805981589923219
ENSG00000116791	1.0664042313995676e-12	8.709612877946897
ENSG00000259362	1.0664042313995676e-12	4.224871921768854
ENSG00000144369	1.0664042313995676e-12	8.366667810007126
ENSG00000145425	1.156013313420732e-12	8.93733024611422
ENSG00000162819	1.156013313420732e-12	8.769470433736606
ENSG00000270673	1.156013313420732e-12	6.9431783793982875
ENSG00000267373	1.156013313420732e-12	4.192311526066832
ENSG00000243680	1.156013313420732e-12	6.223286583276153
ENSG00000101940	1.1560133134207402e-12	8.771459176112561
ENSG00000237765	1.2530076355773689e-12	7.846716922814824
ENSG00000250567	1.2530076355773689e-12	2.168093813657166
ENSG00000186187	1.2530076355773689e-12	7.496067736932079
ENSG00000213096	1.2530076355773689e-12	7.96024466054732
ENSG00000122026	1.2530076355773733e-12	8.929216655850528
ENSG00000186275	1.2530076355773733e-12	8.22562195492946
ENSG00000166321	1.2530076355773733e-12	7.870403162172565
ENSG00000126768	1.2530076355773733e-12	8.757300048341069
ENSG00000151151	1.2530076355773733e-12	8.468114602032166
ENSG00000272143	1.2530076355773911e-12	5.162989564638968
ENSG00000251187	1.3579835369460193e-12	4.387122634900109
ENSG00000158828	1.3579835369460193e-12	8.466583390060233
ENSG00000158669	1.3579835369460193e-12	8.796336787687592
ENSG00000136928	1.3579835369460193e-12	4.108466368133724
ENSG00000134049	1.3579835369460193e-12	8.816620763346823
ENSG00000178761	1.3579835369460193e-12	8.84808075321361
ENSG00000262468	1.3579835369460288e-12	8.027603884051606
ENSG00000269071	1.3579835369460288e-12	5.151709349052254
ENSG00000221949	1.3579835369460288e-12	6.838927229842254
ENSG00000214212	1.3579835369460288e-12	8.481279358615682
ENSG00000172292	1.3579835369460288e-12	7.993990031200438
ENSG00000232860	1.3579835369460288e-12	6.966571158310962
ENSG00000264176	1.4715844771801666e-12	5.542133039674866
ENSG00000103544	1.4715844771801666e-12	8.777047183216341
ENSG00000053501	1.4715844771801666e-12	8.691854485447578
ENSG00000231292	1.4715844771801666e-12	7.979379872873477
ENSG00000172661	1.4715844771801874e-12	8.64011051992156
ENSG00000171631	1.4715844771801874e-12	7.909436819017908
ENSG00000213621	1.4715844771801874e-12	5.205158628453618
ENSG00000144354	1.4715844771801874e-12	5.53121213425177
ENSG00000206561	1.4715844771801874e-12	8.238839108164017
ENSG00000272677	1.471584477180198e-12	6.085652428304607
ENSG00000232633	1.5945046749482848e-12	4.941635339074844
ENSG00000107104	1.5945046749482848e-12	8.912989475323146
ENSG00000253483	1.5945046749482848e-12	5.549096028753009
ENSG00000236882	1.5945046749483075e-12	6.299583117806917
ENSG00000238061	1.5945046749483075e-12	6.066484223565047
ENSG00000138279	1.5945046749483075e-12	8.864307933740994
ENSG00000076258	1.5945046749483075e-12	7.995686363780796
ENSG00000147144	1.5945046749483075e-12	8.502891979370354
ENSG00000197279	1.5945046749483075e-12	8.175919128430438
ENSG00000148187	1.5945046749483075e-12	8.793274363743723
ENSG00000227487	1.5945046749483075e-12	5.07833074326058
ENSG00000151553	1.5945046749483075e-12	8.743061610189642
ENSG00000213930	1.7274930204743154e-12	8.747655246105444
ENSG00000240376	1.7274930204743154e-12	8.33089606148096
ENSG00000273139	1.7274930204743154e-12	4.570843813848642
ENSG00000082293	1.7274930204743154e-12	4.886578420648885
ENSG00000175215	1.7274930204743154e-12	8.88864870453207
ENSG00000173442	1.7274930204743154e-12	8.921103065586836
ENSG00000124209	1.7274930204743154e-12	8.736479231897881
ENSG00000215595	1.7274930204743277e-12	6.199660224138826
ENSG00000176108	1.7274930204743277e-12	8.061589457078307
ENSG00000167779	1.7274930204743277e-12	5.839680246751615
ENSG00000163875	1.7274930204743277e-12	8.740536027029728
ENSG00000242299	1.7274930204743524e-12	8.48227372980366
ENSG00000227939	1.871357282289994e-12	7.4031396689237114
ENSG00000067248	1.871357282289994e-12	8.79381120452768
ENSG00000148156	1.871357282289994e-12	4.201415112293334
ENSG00000067445	1.871357282289994e-12	7.561364661956877
ENSG00000235673	1.871357282289994e-12	4.943909845053681
ENSG00000162836	1.8713572822900004e-12	8.673559252164305
ENSG00000087274	1.8713572822900004e-12	8.917046270454989
ENSG00000170271	1.8713572822900004e-12	7.67275184477825
ENSG00000154479	1.8713572822900004e-12	6.251696021054361
ENSG00000134153	1.8713572822900004e-12	8.896762294795762
ENSG00000244219	1.8713572822900004e-12	5.673239019952382
ENSG00000228492	2.0269686297417165e-12	7.358109453874232
ENSG00000109705	2.0269686297417165e-12	6.47984989385173
ENSG00000170482	2.1952664943274755e-12	8.520395408342141
ENSG00000234648	2.1952664943274755e-12	7.556321641094158
ENSG00000253619	2.1952664943274755e-12	4.581311410113263
ENSG00000242294	2.1952664943274755e-12	8.670496828220438
ENSG00000261435	2.1952664943274755e-12	5.033263658426124
ENSG00000069849	2.1952664943274755e-12	8.793274363743723
ENSG00000138640	2.195266494327483e-12	8.864307933740994
ENSG00000107331	2.195266494327483e-12	8.781640819132145
ENSG00000134955	2.195266494327483e-12	7.837596064015858
ENSG00000100997	2.195266494327483e-12	8.789754409395835
ENSG00000143156	2.3772637945771227e-12	7.967308714932844
ENSG00000157873	2.3772637945771227e-12	8.846549541241677
ENSG00000110092	2.3772637945771567e-12	8.804450377951285
ENSG00000258847	2.3772637945771736e-12	3.8921681447562633
ENSG00000265451	2.3772637945771736e-12	6.88668047842287
ENSG00000137877	2.5740525509410478e-12	8.32485052397316
ENSG00000122882	2.574052550941066e-12	8.751712041237289
ENSG00000226856	2.574052550941066e-12	5.409047111371072
ENSG00000219626	2.574052550941066e-12	7.71537939831818
ENSG00000163625	2.574052550941066e-12	8.406241390137607
ENSG00000203801	2.574052550941066e-12	6.227007946416681
ENSG00000135093	2.574052550941066e-12	8.337760317029144
ENSG00000196924	2.574052550941066e-12	8.884591909400223
ENSG00000162373	2.5740525509411027e-12	6.518959082280437
ENSG00000250692	2.5740525509411027e-12	3.918824381181569
ENSG00000155495	2.5740525509411027e-12	8.592103426847713
ENSG00000207146	2.786809919022011e-12	3.8402393613681927
ENSG00000136856	2.7868099190220306e-12	8.639116148733581
ENSG00000164039	2.7868099190220504e-12	8.09904258780186
ENSG00000081760	2.78680991902208e-12	8.684735266371863
ENSG00000072401	3.016804671485679e-12	8.47875377545577
ENSG00000233220	3.016804671485679e-12	5.088596332448536
ENSG00000272841	3.016804671485711e-12	6.397073868616443
ENSG00000124116	3.016804671485711e-12	3.8148803881462627
ENSG00000184634	3.016804671485711e-12	8.852137548345457
ENSG00000119969	3.016804671485711e-12	8.331432902264917
ENSG00000218052	3.016804671485711e-12	7.902989230258306
ENSG00000162139	3.0168046714857326e-12	8.812563968214976
ENSG00000247373	3.0168046714857326e-12	7.5811992526691885
ENSG00000133135	3.265404161119968e-12	3.8379859037871458
ENSG00000101695	3.265404161119991e-12	7.303548260549218
ENSG00000227372	3.265404161119991e-12	8.679147259268085
ENSG00000131759	3.265404161119991e-12	8.702493658871182
ENSG00000155542	3.265404161119991e-12	8.348117613196322
ENSG00000101134	3.265404161120014e-12	4.113172183033004
ENSG00000183943	3.265404161120014e-12	8.434835957089842
ENSG00000115875	3.2654041611200493e-12	8.925159860718681
ENSG00000090776	3.2654041611200493e-12	7.325641411284061
ENSG00000114270	3.2654041611200493e-12	8.341455924524631
ENSG00000130560	3.2654041611200493e-12	8.755768836369135
ENSG00000171033	3.2654041611200493e-12	8.252285742003956
ENSG00000069493	3.5340817997952074e-12	8.448164900280403
ENSG00000181191	3.5340817997952074e-12	8.647229738997275
ENSG00000197256	3.5340817997952074e-12	8.522718424625563
ENSG00000273388	3.5340817997952074e-12	3.9832198500302893
ENSG00000101868	3.5340817997952325e-12	8.577190540187981
ENSG00000146094	3.5340817997952325e-12	8.921103065586836
ENSG00000260352	3.5340817997952325e-12	5.035475531762821
ENSG00000118307	3.5340817997952325e-12	5.582152805305488
ENSG00000165006	3.5340817997952325e-12	8.781103978348188
ENSG00000063660	3.534081799795283e-12	7.328971696102759
ENSG00000049769	3.824425090513506e-12	7.987950993541191
ENSG00000204186	3.824425090513506e-12	8.810038385055064
ENSG00000104738	3.824425090513534e-12	8.717189627426633
ENSG00000005108	3.824425090513534e-12	6.750533129261091
ENSG00000143514	3.824425090513534e-12	8.758294419529046
ENSG00000147533	3.824425090513534e-12	8.71366967307874
ENSG00000185305	3.824425090513534e-12	8.355905380086966
ENSG00000141556	3.824425090513534e-12	8.781640819132145
ENSG00000101811	4.138144252338148e-12	8.366237193331997
ENSG00000165912	4.138144252338148e-12	8.076135255408307
ENSG00000079616	4.138144252338148e-12	8.776052812028363
ENSG00000032389	4.138144252338148e-12	8.627403293742066
ENSG00000179151	4.138144252338148e-12	8.73142806557806
ENSG00000234741	4.138144252338148e-12	8.904875885059452
ENSG00000144847	4.1381442523382065e-12	8.524170326217561
ENSG00000204852	4.1381442523382065e-12	8.699968075711269
ENSG00000246095	4.1381442523382065e-12	6.287305160740355
ENSG00000180182	4.138144252338222e-12	8.801924794791372
ENSG00000153347	4.477081480771346e-12	5.498470620264882
ENSG00000139219	4.477081480771346e-12	4.678677895610746
ENSG00000222222	4.477081480771346e-12	4.131561050279823
ENSG00000104131	4.477081480771362e-12	8.88864870453207
ENSG00000100626	4.477081480771362e-12	4.753414639499014
ENSG00000085719	4.477081480771362e-12	8.896762294795762
ENSG00000164032	4.477081480771362e-12	8.904875885059452
ENSG00000271734	4.477081480771362e-12	4.088621050307121
ENSG00000008869	4.477081480771362e-12	8.864307933740994
ENSG00000105339	4.843220889114491e-12	8.933273450982373
ENSG00000123836	4.843220889114491e-12	8.806975961111196
ENSG00000119900	4.843220889114491e-12	8.808507173083129
ENSG00000250156	4.843220889114491e-12	4.012477542474465
ENSG00000163519	4.8432208891145254e-12	8.049134111925163
ENSG00000136810	4.8432208891145254e-12	8.912989475323146
ENSG00000167978	4.8432208891145254e-12	8.93733024611422
ENSG00000128641	4.8432208891145254e-12	8.486005036408653
ENSG00000120802	4.8432208891145254e-12	8.856194343477304
ENSG00000115977	4.8432208891145254e-12	8.235064190288593
ENSG00000181026	4.8432208891145254e-12	8.887117492560137
ENSG00000260093	5.238699179511707e-12	3.5554475128550447
ENSG00000128928	5.238699179511707e-12	8.872421524004686
ENSG00000119737	5.238699179511707e-12	7.284484222530607
ENSG00000070614	5.238699179511707e-12	8.85466313150537
ENSG00000035681	5.238699179511707e-12	8.776052812028363
ENSG00000117519	5.238699179511781e-12	8.050764836045154
ENSG00000268584	5.238699179511781e-12	6.455644167610619
ENSG00000105063	5.238699179511781e-12	8.895231082823827
ENSG00000180209	5.238699179511781e-12	5.046824982940012
ENSG00000139641	5.238699179511781e-12	8.908932680191299
ENSG00000188868	5.6658170957551625e-12	7.109053226520437
ENSG00000143553	5.6658170957551625e-12	8.677158516892128
ENSG00000145700	5.6658170957551625e-12	7.624777231280476
ENSG00000108828	5.6658170957551625e-12	8.79939921163146
ENSG00000168032	5.6658170957551625e-12	5.190558700110343
ENSG00000113048	5.6658170957551625e-12	8.856194343477304
ENSG00000002834	5.6658170957551625e-12	8.864307933740994
ENSG00000242265	5.665817095755183e-12	5.983535980266761
ENSG00000183150	5.665817095755183e-12	7.039433512691915
ENSG00000163482	5.665817095755183e-12	8.73142806557806
ENSG00000145808	5.665817095755183e-12	4.359978818843637
ENSG00000174780	5.665817095755183e-12	8.908932680191299
ENSG00000213261	5.665817095755183e-12	6.841167803091518
ENSG00000142408	6.127051713536033e-12	3.7668002671461607
ENSG00000145194	6.127051713536119e-12	8.468114602032166
ENSG00000165548	6.127051713536119e-12	8.365975233150543
ENSG00000109927	6.127051713536119e-12	8.614238537158553
ENSG00000176393	6.127051713536119e-12	8.722777634530411
ENSG00000257221	6.127051713536119e-12	7.855354456515173
ENSG00000260618	6.127051713536119e-12	8.422953014797907
ENSG00000135823	6.127051713536119e-12	8.569613790708246
ENSG00000235501	6.127051713536119e-12	5.808334460600401
ENSG00000165804	6.127051713536119e-12	8.256931774570798
ENSG00000101746	6.127051713536119e-12	7.896115180248171
ENSG00000135519	6.127051713536119e-12	6.366424618134064
ENSG00000271086	6.127051713536163e-12	4.621758595610523
ENSG00000100246	6.127051713536163e-12	8.08113402507709
ENSG00000169071	6.127051713536163e-12	8.50964444496253
ENSG00000138286	6.127051713536163e-12	8.671033669004395
ENSG00000232912	6.127051713536163e-12	6.060643754164871
ENSG00000196081	6.127051713536163e-12	6.602347312413863
ENSG00000129474	6.127051713536163e-12	6.587738332554921
ENSG00000044446	6.62506962767338e-12	8.722777634530411
ENSG00000179178	6.62506962767338e-12	7.043836215939679
ENSG00000116497	6.62506962767338e-12	8.85466313150537
ENSG00000160791	6.62506962767338e-12	7.214196687860888
ENSG00000111729	6.625069627673427e-12	7.063081706626407
ENSG00000166104	6.625069627673427e-12	5.7003000100703485
ENSG00000107959	6.625069627673427e-12	8.853131919533435
ENSG00000103174	6.625069627673427e-12	8.5036313870308
ENSG00000169330	6.625069627673427e-12	8.534686243144609
ENSG00000213222	6.625069627673522e-12	6.42299722526012
ENSG00000138326	6.625069627673522e-12	8.93733024611422
ENSG00000241852	6.625069627673522e-12	7.643869834722413
ENSG00000181218	6.625069627673522e-12	5.9344766873323085
ENSG00000116668	7.162741099953678e-12	8.727371270446213
ENSG00000170915	7.162741099953678e-12	6.927575327890962
ENSG00000166224	7.162741099953704e-12	8.634522512817782
ENSG00000153048	7.162741099953704e-12	8.505162599002734
ENSG00000254650	7.1627410999538056e-12	5.631036681271348
ENSG00000179029	7.743155235595024e-12	8.608650530054772
ENSG00000160685	7.743155235595024e-12	8.816083922562868
ENSG00000231050	7.743155235595024e-12	5.863815815004347
ENSG00000101997	7.743155235595024e-12	8.5949489326873
ENSG00000179632	7.743155235595024e-12	8.81409518018691
ENSG00000153162	7.743155235595024e-12	8.912989475323146
ENSG00000113231	7.743155235595024e-12	8.099834392113346
ENSG00000120327	7.743155235595024e-12	7.762048168482719
ENSG00000113712	7.743155235595079e-12	8.880535114268378
ENSG00000172053	7.743155235595079e-12	8.904875885059452
ENSG00000104695	8.369636261014541e-12	8.76893359295265
ENSG00000165195	8.369636261014541e-12	8.736479231897881
ENSG00000240342	8.369636261014541e-12	8.403126569542698
ENSG00000197119	8.369636261014659e-12	7.943609578227806
ENSG00000270012	8.369636261014659e-12	7.638610870525114
ENSG00000185278	8.369636261014659e-12	8.60306252295099
ENSG00000107864	8.369636261014659e-12	8.575659328216048
ENSG00000106993	8.369636261014659e-12	8.670039297816416
ENSG00000169253	8.36963626101469e-12	4.484841989764248
ENSG00000267193	8.36963626101469e-12	3.699476010815296
ENSG00000169679	9.045760980558773e-12	8.654269647693054
ENSG00000160972	9.045760980558838e-12	8.317528738020954
ENSG00000082641	9.045760980558838e-12	8.912989475323146
ENSG00000263874	9.045760980558838e-12	7.21241935495641
ENSG00000139133	9.045760980558838e-12	8.034186262343363
ENSG00000169756	9.045760980558838e-12	8.805981589923219
ENSG00000187372	9.045760980558838e-12	6.837756168911182
ENSG00000253051	9.045760980558838e-12	5.255062058173917
ENSG00000170522	9.045760980558838e-12	7.8935696800132895
ENSG00000116857	9.045760980558838e-12	8.806975961111196
ENSG00000065809	9.045760980558838e-12	8.868364728872839
ENSG00000108239	9.045760980558838e-12	8.48931363849944
ENSG00000157404	9.045760980558838e-12	8.721246422558478
ENSG00000272264	9.045760980558966e-12	6.745678254999792
ENSG00000198182	9.77537749516007e-12	6.591223519682289
ENSG00000094916	9.77537749516007e-12	8.804450377951285
ENSG00000189233	9.77537749516007e-12	8.805981589923219
ENSG00000184293	9.77537749516007e-12	8.690323273475645
ENSG00000235609	9.775377495160106e-12	5.991204175081615
ENSG00000134371	9.775377495160106e-12	8.812563968214976
ENSG00000040199	9.775377495160106e-12	8.798862370847504
ENSG00000225830	9.775377495160106e-12	8.292774382942481
ENSG00000239183	9.775377495160176e-12	5.977418682765265
ENSG00000185834	9.775377495160176e-12	7.310379007055825
ENSG00000212664	9.775377495160176e-12	6.324354496688206
ENSG00000223802	9.775377495160176e-12	3.5541618028206865
ENSG00000145287	9.775377495160176e-12	8.838435950977985
ENSG00000272727	9.775377495160176e-12	3.9872055442148424
ENSG00000273237	1.0562625271544524e-11	8.113078459076794
ENSG00000121073	1.0562625271544524e-11	8.908932680191299
ENSG00000108924	1.0562625271544524e-11	7.270512171286857
ENSG00000149346	1.0562625271544524e-11	7.244903310900006
ENSG00000227373	1.0562625271544637e-11	5.448584012619222
ENSG00000226957	1.0562625271544637e-11	2.869855213745642
ENSG00000196372	1.0562625271544637e-11	7.334586493592209
ENSG00000169740	1.0562625271544637e-11	8.505699439786692
ENSG00000102241	1.0562625271544711e-11	8.856194343477304
ENSG00000233360	1.1411956656644355e-11	4.522527768476899
ENSG00000107242	1.1411956656644355e-11	8.900819089927607
ENSG00000233230	1.1411956656644355e-11	7.437549957932169
ENSG00000157933	1.1411956656644355e-11	8.726834429662258
ENSG00000205730	1.1411956656644355e-11	6.5043264778278065
ENSG00000231459	1.1411956656644355e-11	2.8360581284269895
ENSG00000147536	1.1411956656644355e-11	7.392908397292238
ENSG00000184905	1.1411956656644355e-11	5.018058502652483
ENSG00000100982	1.1411956656644355e-11	8.783172031104078
ENSG00000111602	1.1411956656644355e-11	8.79733115887557
ENSG00000178026	1.1411956656644436e-11	7.250356813164785
ENSG00000123562	1.1411956656644436e-11	8.903344673087517
ENSG00000273107	1.1411956656644599e-11	4.806735270298459
ENSG00000107863	1.1411956656644599e-11	8.831853572686226
ENSG00000180881	1.1411956656644599e-11	7.987035932733147
ENSG00000202078	1.1411956656644599e-11	4.646138098066121
ENSG00000264469	1.1411956656644599e-11	6.492197809338227
ENSG00000227477	1.232815993829422e-11	5.119020093195827
ENSG00000242732	1.232815993829422e-11	7.905180539510755
ENSG00000126733	1.232815993829422e-11	3.8283766365038616
ENSG00000233048	1.232815993829422e-11	3.4159365647018842
ENSG00000227946	1.232815993829422e-11	7.363639833325986
ENSG00000085382	1.2328159938294307e-11	8.287010722691104
ENSG00000176428	1.2328159938294482e-11	6.950947449798275
ENSG00000203435	1.2328159938294482e-11	3.8529218167777435
ENSG00000182197	1.2328159938294482e-11	8.767402380980716
ENSG00000174606	1.2328159938294482e-11	8.838435950977985
ENSG00000171444	1.3316384060141361e-11	8.896762294795762
ENSG00000151640	1.3316384060141361e-11	5.5107020303954215
ENSG00000157110	1.3316384060141361e-11	7.336521197007407
ENSG00000119421	1.3316384060141361e-11	8.721246422558476
ENSG00000253284	1.3316384060141361e-11	2.177823868568096
ENSG00000138780	1.3316384060141361e-11	8.4356602409774
ENSG00000147065	1.331638406014155e-11	8.919571853614903
ENSG00000168405	1.331638406014155e-11	8.892705499663915
ENSG00000151292	1.331638406014155e-11	8.860251138609149
ENSG00000198429	1.4382165105993947e-11	8.278007554541514
ENSG00000069712	1.4382165105993947e-11	7.087742734943349
ENSG00000101294	1.43821651059941e-11	8.933273450982373
ENSG00000147475	1.43821651059941e-11	8.764876797820804
ENSG00000250131	1.43821651059941e-11	5.771803347317883
ENSG00000101199	1.43821651059941e-11	8.908932680191299
ENSG00000063438	1.4382165105994204e-11	7.85267724924932
ENSG00000140548	1.4382165105994204e-11	8.690323273475645
ENSG00000168216	1.5531454676603216e-11	8.85466313150537
ENSG00000166455	1.5531454676603216e-11	5.805832199293587
ENSG00000164967	1.5531454676603216e-11	8.676419109231682
ENSG00000240087	1.5531454676603216e-11	6.030839750854077
ENSG00000162409	1.5531454676603216e-11	3.2995345807401533
ENSG00000177337	1.5531454676603326e-11	5.190980623807937
ENSG00000241644	1.5531454676603326e-11	6.3855745267856925
ENSG00000167283	1.5531454676603326e-11	8.900819089927607
ENSG00000155984	1.553145467660349e-11	8.018011478467022
ENSG00000254211	1.6770650290156154e-11	8.0663856598706
ENSG00000149679	1.677065029015639e-11	8.40213219835472
ENSG00000260919	1.677065029015639e-11	4.045757355520919
ENSG00000131171	1.677065029015639e-11	8.868364728872839
ENSG00000186063	1.677065029015639e-11	8.784166402292056
ENSG00000243224	1.677065029015639e-11	6.47892949329111
ENSG00000115524	1.677065029015639e-11	8.93733024611422
ENSG00000221817	1.677065029015639e-11	8.426015438741773
ENSG00000196890	1.677065029015639e-11	4.078382962825556
ENSG00000228798	1.6770650290156452e-11	4.602465741402229
ENSG00000205683	1.6770650290156452e-11	7.513750951402308
ENSG00000241743	1.6770650290156452e-11	1.9051321219474333
ENSG00000071082	1.6770650290156452e-11	8.933273450982373
ENSG00000150433	1.6770650290156452e-11	8.662383237956744
ENSG00000235663	1.6770650290156452e-11	5.047588879903327
ENSG00000213145	1.6770650290156452e-11	7.094765877450172
ENSG00000073605	1.6770650290156452e-11	8.844023958081767
ENSG00000117411	1.8106627946568993e-11	8.750180829265354
ENSG00000265452	1.8106627946568993e-11	5.218750346868721
ENSG00000147437	1.8106627946568993e-11	6.222430550462243
ENSG00000165175	1.8106627946568993e-11	8.554970218803838
ENSG00000150477	1.8106627946568993e-11	8.09991370249328
ENSG00000270006	1.8106627946568993e-11	5.964856671222714
ENSG00000060138	1.8106627946569252e-11	8.638499997569692
ENSG00000229278	1.8106627946569252e-11	3.7657917393259006
ENSG00000151422	1.9546777005055983e-11	8.767402380980716
ENSG00000189343	1.9546777005056122e-11	8.912989475323146
ENSG00000162631	1.9546777005056122e-11	6.600375139186653
ENSG00000206077	1.9546777005056122e-11	7.892505792907331
ENSG00000163590	1.9546777005056122e-11	8.35676804424397
ENSG00000166068	1.954677700505626e-11	8.590152729895006
ENSG00000123130	1.954677700505626e-11	8.671033669004395
ENSG00000183258	1.954677700505626e-11	8.844023958081767
ENSG00000264349	1.954677700505626e-11	4.7181361941070135
ENSG00000175279	1.954677700505626e-11	7.127552480560693
ENSG00000245556	1.954677700505626e-11	8.35092507361266
ENSG00000177383	2.1099037534450793e-11	8.815626392158844
ENSG00000185008	2.1099037534450793e-11	3.145109191733996
ENSG00000135549	2.1099037534450793e-11	6.390059586570197
ENSG00000164114	2.1099037534451094e-11	8.472963201475501
ENSG00000170502	2.1099037534451094e-11	8.725100650813832
ENSG00000149806	2.1099037534451094e-11	8.929216655850528
ENSG00000013561	2.1099037534451242e-11	8.84808075321361
ENSG00000178607	2.1099037534451242e-11	8.941387041246065
ENSG00000240616	2.1099037534451242e-11	7.09534751718628
ENSG00000129691	2.1099037534451242e-11	8.675627304920196
ENSG00000230897	2.2771940306383206e-11	7.705945613493462
ENSG00000188242	2.2771940306383206e-11	8.450356209532849
ENSG00000230188	2.2771940306383206e-11	4.447105088044092
ENSG00000075945	2.2771940306383286e-11	8.75676320755711
ENSG00000269620	2.2771940306383286e-11	3.925715227469407
ENSG00000243452	2.2771940306383286e-11	8.695911280579425
ENSG00000174989	2.2771940306383286e-11	8.789754409395835
ENSG00000272129	2.2771940306383286e-11	6.1614278752878855
ENSG00000179981	2.2771940306383286e-11	8.474696980323923
ENSG00000196576	2.277194030638361e-11	8.88864870453207
ENSG00000213402	2.277194030638361e-11	8.68305388417448
ENSG00000205771	2.457464961274569e-11	6.619724801441119
ENSG00000131153	2.457464961274569e-11	7.975049651019626
ENSG00000176274	2.457464961274569e-11	7.5113766371179835
ENSG00000053524	2.457464961274569e-11	7.864003433682329
ENSG00000008282	2.457464961274569e-11	8.876478319136533
ENSG00000151012	2.457464961274569e-11	8.594209525026853
ENSG00000189376	2.4574649612745778e-11	6.90822803007244
ENSG00000175061	2.4574649612745778e-11	8.892705499663915
ENSG00000238045	2.4574649612746127e-11	6.385667036571097
ENSG00000104687	2.4574649612746127e-11	8.761356843472914
ENSG00000261114	2.6517009100930344e-11	8.423947385985883
ENSG00000150625	2.6517009100930344e-11	6.423755347276814
ENSG00000126945	2.6517009100930344e-11	8.852137548345457
ENSG00000205763	2.6517009100930344e-11	7.145507757441233
ENSG00000081791	2.6517009100930344e-11	8.831853572686226
ENSG00000164405	2.651700910093053e-11	8.84808075321361
ENSG00000166598	2.651700910093053e-11	8.941387041246065
ENSG00000107771	2.651700910093053e-11	8.66271751186421
ENSG00000196967	2.860959083313307e-11	8.034643792747387
ENSG00000142327	2.860959083313307e-11	8.860251138609149
ENSG00000238961	2.860959083313307e-11	4.491809381137071
ENSG00000162840	2.860959083313307e-11	4.578154321726863
ENSG00000008086	2.860959083313307e-11	8.026785166011225
ENSG00000183323	2.8609590833133374e-11	8.65480648847701
ENSG00000255527	2.8609590833133374e-11	4.129719220989865
ENSG00000149485	2.8609590833133374e-11	8.032311098650103
ENSG00000147586	2.8609590833133374e-11	7.9987871679941085
ENSG00000221562	2.8609590833133374e-11	2.5983926605255867
ENSG00000069011	2.8609590833133374e-11	5.5658803332504885
ENSG00000224578	2.8609590833133374e-11	8.197479352534069
ENSG00000241213	2.8609590833133374e-11	2.2446980728282075
ENSG00000135913	2.8609590833133577e-11	8.446299414401004
ENSG00000125648	2.8609590833133577e-11	8.856194343477304
ENSG00000267127	2.8609590833133577e-11	5.20350066044595
ENSG00000040487	3.0863747789668685e-11	8.370012111207421
ENSG00000146276	3.0863747789668685e-11	5.688864550208623
ENSG00000160753	3.0863747789668685e-11	8.566551366764378
ENSG00000144426	3.0863747789668685e-11	8.494444115199197
ENSG00000148334	3.0863747789668685e-11	8.81409518018691
ENSG00000270041	3.0863747789668685e-11	6.491075599960933
ENSG00000113732	3.0863747789668685e-11	8.904875885059452
ENSG00000196208	3.0863747789668685e-11	7.548457783357012
ENSG00000070610	3.0863747789668904e-11	8.892705499663915
ENSG00000079841	3.0863747789668904e-11	7.318630088395772
ENSG00000049768	3.0863747789668904e-11	5.04282938079054
ENSG00000271334	3.0863747789668904e-11	2.78158897528373
ENSG00000175643	3.0863747789668904e-11	7.560208348925584
ENSG00000146374	3.0863747789668904e-11	4.676592319155796
ENSG00000090989	3.0863747789669234e-11	8.75676320755711
ENSG00000258546	3.3291670050734764e-11	6.084453704203035
ENSG00000185567	3.3291670050734764e-11	5.044423315340133
ENSG00000160094	3.3291670050735003e-11	8.301169850462596
ENSG00000078674	3.3291670050735003e-11	8.86277672176906
ENSG00000250790	3.3291670050735003e-11	3.043482502969424
ENSG00000204104	3.3291670050735003e-11	8.432192683280551
ENSG00000237292	3.3291670050735236e-11	4.188597155051249
ENSG00000172794	3.590644490650773e-11	7.993769935130849
ENSG00000103148	3.590644490650773e-11	8.65733207163692
ENSG00000169967	3.590644490650773e-11	8.881529485456355
ENSG00000147364	3.590644490650773e-11	8.621612719761794
ENSG00000188559	3.590644490650773e-11	8.5949489326873
ENSG00000182310	3.590644490650773e-11	5.097669563857565
ENSG00000255353	3.590644490650773e-11	5.622872258993891
ENSG00000154370	3.590644490650773e-11	8.497840813050532
ENSG00000068784	3.590644490650773e-11	8.695374439795467
ENSG00000228413	3.590644490650824e-11	4.752012088581121
ENSG00000051108	3.590644490650824e-11	8.945443836377912
ENSG00000166484	3.590644490650824e-11	8.445305043213025
ENSG00000225135	3.590644490650824e-11	6.7195222464805555
ENSG00000116251	3.590644490650824e-11	8.917046270454989
ENSG00000166965	3.590644490650824e-11	8.677616047296151
ENSG00000183617	3.590644490650824e-11	8.750180829265354
ENSG00000183386	3.590644490650836e-11	6.625399712650229
ENSG00000138796	3.590644490650836e-11	8.698436863739335
ENSG00000129214	3.590644490650836e-11	4.7990658113481865
ENSG00000120370	3.8722121161847354e-11	8.656337700448944
ENSG00000187243	3.8722121161847354e-11	4.241737982606537
ENSG00000198918	3.8722121161847354e-11	8.917046270454989
ENSG00000164932	3.8722121161847354e-11	8.665445661900613
ENSG00000259291	3.8722121161847354e-11	7.706907505105369
ENSG00000179796	3.872212116184763e-11	2.621787826876312
ENSG00000198814	3.872212116184763e-11	8.166151069698255
ENSG00000152217	3.872212116184763e-11	8.870890312032751
ENSG00000101003	3.872212116184763e-11	7.93968303624644
ENSG00000146677	3.872212116184804e-11	7.906561581257237
ENSG00000135116	4.1753777919337135e-11	5.961880490775851
ENSG00000100991	4.1753777919337135e-11	8.85466313150537
ENSG00000138650	4.1753777919337135e-11	3.599797340941332
ENSG00000122359	4.1753777919337135e-11	8.876478319136533
ENSG00000232065	4.1753777919337135e-11	5.011908998491635
ENSG00000182179	4.1753777919337135e-11	8.908932680191299
ENSG00000157045	4.1753777919337135e-11	8.805981589923219
ENSG00000070814	4.1753777919337283e-11	8.85466313150537
ENSG00000261220	4.1753777919337283e-11	6.2776698260732475
ENSG00000179862	4.1753777919337283e-11	6.5743878448090625
ENSG00000233834	4.1753777919337283e-11	8.024136326354759
ENSG00000125089	4.1753777919337283e-11	8.718720839398566
ENSG00000139537	4.1753777919337283e-11	7.586899384575167
ENSG00000250659	4.1753777919337283e-11	7.168743061707633
ENSG00000100767	4.1753777919337283e-11	8.328044654948002
ENSG00000135776	4.501759814293228e-11	8.713132832294786
ENSG00000213293	4.5017598142932596e-11	3.7988774397498135
ENSG00000176225	4.5017598142932596e-11	8.641896695421027
ENSG00000188266	4.5017598142932596e-11	7.993665141828769
ENSG00000242814	4.5017598142932596e-11	5.20379614247067
ENSG00000232712	4.5017598142932596e-11	5.631720502123219
ENSG00000116198	4.501759814293308e-11	8.778578395188276
ENSG00000170890	4.501759814293308e-11	3.8455188278452965
ENSG00000232648	4.501759814293308e-11	5.060599270259834
ENSG00000168488	4.501759814293308e-11	8.904875885059452
ENSG00000143575	4.501759814293308e-11	8.904875885059452
ENSG00000238150	4.501759814293308e-11	4.633692513418134
ENSG00000106211	4.501759814293308e-11	8.874947107164598
ENSG00000225156	4.501759814293308e-11	3.7367693448952646
ENSG00000100221	4.501759814293308e-11	8.82067755847867
ENSG00000013619	4.501759814293308e-11	6.919648995147473
ENSG00000137747	4.501759814293308e-11	5.619649666537811
ENSG00000124942	4.8530947324200914e-11	8.941387041246065
ENSG00000175602	4.8530947324200914e-11	8.840961534137898
ENSG00000260177	4.8530947324200914e-11	3.043106143402329
ENSG00000251108	4.8530947324200914e-11	2.5909341063722393
ENSG00000235297	4.8530947324200914e-11	6.075463143865636
ENSG00000146263	4.8530947324200914e-11	8.521979016965116
ENSG00000083067	4.853094732420143e-11	6.741447120972188
ENSG00000203666	4.853094732420143e-11	8.375063277527245
ENSG00000103855	4.853094732420143e-11	8.333723438972266
ENSG00000272071	4.853094732420143e-11	3.2846224897108462
ENSG00000099385	5.2312457594076335e-11	8.031510508958002
ENSG00000250584	5.2312457594076335e-11	3.809447113361967
ENSG00000176896	5.2312457594076335e-11	8.332427273452895
ENSG00000198276	5.2312457594076335e-11	8.790748780583813
ENSG00000111224	5.231245759407689e-11	8.248483910399642
ENSG00000127483	5.231245759407689e-11	8.921103065586836
ENSG00000124422	5.231245759407689e-11	8.912989475323146
ENSG00000141150	5.231245759407689e-11	5.456227991771812
ENSG00000087008	5.231245759407689e-11	8.341450358677452
ENSG00000061455	5.2312457594077266e-11	6.453648279875729
ENSG00000095303	5.2312457594077266e-11	8.173401995804944
ENSG00000225200	5.2312457594077266e-11	7.138987905108663
ENSG00000072609	5.2312457594077266e-11	8.792279992555747
ENSG00000103275	5.2312457594077266e-11	8.730151817133658
ENSG00000112029	5.2312457594077266e-11	8.353168779516146
ENSG00000189362	5.2312457594077266e-11	8.593954561499322
ENSG00000073060	5.638211764533363e-11	8.738010443869817
ENSG00000150054	5.638211764533443e-11	6.713129651847508
ENSG00000233922	5.638211764533443e-11	6.669061389318117
ENSG00000120217	5.638211764533443e-11	8.559432147688666
ENSG00000234498	5.638211764533443e-11	6.288274145605947
ENSG00000178715	5.638211764533443e-11	6.686376317650545
ENSG00000259424	5.638211764533443e-11	3.485276972367124
ENSG00000135404	5.638211764533443e-11	8.929216655850528
ENSG00000253766	5.638211764533443e-11	2.451318371977084
ENSG00000174485	5.638211764533443e-11	8.832847943874205
ENSG00000164647	5.638211764533463e-11	6.089484199455019
ENSG00000082458	5.638211764533463e-11	8.543204967161282
ENSG00000272476	6.07613688546046e-11	7.273674961806585
ENSG00000215114	6.07613688546046e-11	8.762351214660892
ENSG00000198440	6.07613688546046e-11	8.372537694367331
ENSG00000197771	6.07613688546046e-11	8.822208770450603
ENSG00000072501	6.076136885460503e-11	8.850606336373524
ENSG00000137106	6.076136885460503e-11	8.810038385055064
ENSG00000139160	6.076136885460503e-11	7.838151367994289
ENSG00000068912	6.076136885460503e-11	8.917046270454989
ENSG00000075826	6.076136885460503e-11	8.811569597026997
ENSG00000163682	6.076136885460568e-11	8.93733024611422
ENSG00000213315	6.076136885460568e-11	6.484318189950705
ENSG00000249717	6.076136885460568e-11	6.074148529843822
ENSG00000197747	6.076136885460568e-11	8.776052812028363
ENSG00000126249	6.076136885460568e-11	8.095320066577477
ENSG00000154359	6.547320801791452e-11	8.784166402292056
ENSG00000197265	6.547320801791452e-11	8.685729637559842
ENSG00000197566	6.547320801791499e-11	7.756111871089877
ENSG00000111540	6.547320801791499e-11	8.53282075726521
ENSG00000185088	6.547320801791499e-11	8.908932680191299
ENSG00000118162	6.547320801791499e-11	8.323979409281735
ENSG00000269996	6.547320801791499e-11	7.9484567237906445
ENSG00000238001	6.547320801791545e-11	2.900592266782118
ENSG00000116871	6.547320801791545e-11	8.783629561508098
ENSG00000248300	6.547320801791545e-11	2.3724705602640657
ENSG00000166454	6.547320801791545e-11	8.85466313150537
ENSG00000108306	7.054229714037677e-11	8.318928242961913
ENSG00000112992	7.054229714037677e-11	8.868364728872839
ENSG00000204131	7.054229714037677e-11	6.2851958667168075
ENSG00000213881	7.054229714037752e-11	5.595929957050692
ENSG00000202474	7.054229714037752e-11	7.239586384204491
ENSG00000241923	7.054229714037752e-11	6.050121045379518
ENSG00000228649	7.054229714037803e-11	7.774576856827376
ENSG00000262246	7.599508074903131e-11	8.523915362690031
ENSG00000068394	7.599508074903159e-11	8.571936806991669
ENSG00000118816	7.599508074903159e-11	8.929216655850528
ENSG00000065970	7.599508074903159e-11	8.696905651767402
ENSG00000236675	7.599508074903159e-11	7.218122473099641
ENSG00000145431	7.599508074903159e-11	6.831537056287043
ENSG00000113643	7.599508074903159e-11	8.793274363743723
ENSG00000270102	7.599508074903159e-11	6.441773460402012
ENSG00000167748	7.599508074903159e-11	3.951231857448914
ENSG00000010810	7.599508074903159e-11	8.36985349044755
ENSG00000270638	7.599508074903159e-11	4.493257107618372
ENSG00000073670	7.599508074903159e-11	6.970609373600242
ENSG00000236830	8.185991122789645e-11	4.315614675744347
ENSG00000132406	8.185991122789645e-11	8.584309759263697
ENSG00000064601	8.185991122789645e-11	8.86277672176906
ENSG00000124098	8.185991122789645e-11	8.677158516892128
ENSG00000272994	8.185991122789703e-11	8.431145915441531
ENSG00000271522	8.185991122789703e-11	3.66465874027475
ENSG00000104472	8.185991122789703e-11	8.666976873872548
ENSG00000237595	8.185991122789703e-11	6.398344471156086
ENSG00000042781	8.185991122789703e-11	7.597854586909864
ENSG00000115947	8.185991122789703e-11	8.649218481373229
ENSG00000269934	8.185991122789761e-11	4.841736026872693
ENSG00000272795	8.185991122789761e-11	3.5008686948631498
ENSG00000248112	8.816718270625359e-11	3.1953692325688126
ENSG00000180479	8.816718270625359e-11	7.688359456794366
ENSG00000165138	8.816718270625359e-11	8.826265565582448
ENSG00000120798	8.816718270625484e-11	8.696703084890911
ENSG00000155366	8.816718270625484e-11	8.386899389015314
ENSG00000182154	8.816718270625484e-11	8.79939921163146
ENSG00000135486	8.816718270625484e-11	8.929216655850528
ENSG00000266709	8.816718270625484e-11	3.068667716584813
ENSG00000273384	8.816718270625484e-11	4.304769924949132
ENSG00000137563	8.816718270625484e-11	8.828791148742358
ENSG00000226029	8.816718270625484e-11	6.279558516024087
ENSG00000156467	8.816718270625547e-11	8.88306069742829
ENSG00000226084	9.49494740650853e-11	7.78284940269713
ENSG00000248866	9.49494740650853e-11	7.744020796074274
ENSG00000273314	9.49494740650853e-11	6.748653537568654
ENSG00000145476	9.49494740650853e-11	8.704024870843115
ENSG00000253390	9.49494740650853e-11	6.1132411435766905
ENSG00000165288	9.49494740650853e-11	8.699431234927314
ENSG00000213516	9.494947406508597e-11	8.547798603077084
ENSG00000141367	9.494947406508597e-11	8.907401468219364
ENSG00000164182	9.494947406508597e-11	8.593215153838875
ENSG00000107902	9.494947406508597e-11	8.426270402269305
ENSG00000169021	9.494947406508699e-11	8.822208770450603
ENSG00000231607	1.0224170166257054e-10	8.075455575899017
ENSG00000068383	1.02241701662572e-10	8.275297867699589
ENSG00000216109	1.02241701662572e-10	4.4350346843503585
ENSG00000131037	1.02241701662572e-10	6.98287623404692
ENSG00000271239	1.0224170166257236e-10	2.4379038487311115
ENSG00000271943	1.0224170166257236e-10	3.7362550541365844
ENSG00000133138	1.0224170166257236e-10	7.31377382562527
ENSG00000131187	1.0224170166257236e-10	8.055949053323488
ENSG00000138709	1.0224170166257236e-10	8.880535114268378
ENSG00000100505	1.0224170166257236e-10	5.826292975696047
ENSG00000198908	1.0224170166257236e-10	7.55000857755772
ENSG00000268218	1.0224170166257236e-10	7.6165787647896686
ENSG00000167842	1.0224170166257236e-10	8.860251138609149
ENSG00000231419	1.1008128241775644e-10	3.54860327282056
ENSG00000141447	1.1008128241775644e-10	8.20166785469689
ENSG00000136848	1.1008128241775644e-10	8.6629200787407
ENSG00000159363	1.1008128241775644e-10	8.71366967307874
ENSG00000254754	1.1008128241775644e-10	2.689135476966143
ENSG00000068438	1.1008128241775684e-10	8.812563968214976
ENSG00000179476	1.1008128241775684e-10	8.269049763315296
ENSG00000128708	1.1008128241775684e-10	8.74612403413351
ENSG00000066027	1.1008128241775684e-10	8.807512801895154
ENSG00000223725	1.1008128241775684e-10	5.39464643376623
ENSG00000180660	1.1008128241775684e-10	6.802736107495605
ENSG00000184992	1.185083079319859e-10	8.667513714656502
ENSG00000158793	1.1850830793198672e-10	8.708081665974962
ENSG00000186312	1.1850830793198672e-10	8.153188879991232
ENSG00000132646	1.1850830793198672e-10	8.79939921163146
ENSG00000116213	1.1850830793198672e-10	8.692848856635557
ENSG00000050393	1.1850830793198672e-10	8.84808075321361
ENSG00000125378	1.1850830793198672e-10	7.9937545748217165
ENSG00000179832	1.1850830793198672e-10	8.54399677147277
ENSG00000144824	1.1850830793198672e-10	7.740717759830666
ENSG00000174437	1.1850830793198672e-10	8.921103065586836
ENSG00000251666	1.1850830793198672e-10	5.62366218859552
ENSG00000164175	1.1850830793198672e-10	4.447631037071936
ENSG00000165215	1.18508307931988e-10	5.8822888287918405
ENSG00000206549	1.18508307931988e-10	6.369827354373469
ENSG00000135185	1.18508307931988e-10	8.900819089927607
ENSG00000143036	1.18508307931988e-10	5.919763055338082
ENSG00000175463	1.2756573037074525e-10	8.844023958081767
ENSG00000248564	1.2756573037074525e-10	3.115789869218261
ENSG00000260940	1.2756573037074525e-10	2.1860245255289303
ENSG00000247416	1.2756573037074525e-10	4.899914021173962
ENSG00000089248	1.2756573037074525e-10	8.917046270454989
ENSG00000197756	1.2756573037074525e-10	8.941387041246065
ENSG00000099622	1.2756573037074525e-10	8.933273450982373
ENSG00000162998	1.2756573037074525e-10	8.896762294795762
ENSG00000203705	1.2756573037074525e-10	8.720788892154456
ENSG00000236998	1.2756573037074525e-10	5.469610202676443
ENSG00000010404	1.2756573037074525e-10	8.896762294795762
ENSG00000139187	1.2756573037074525e-10	6.318966252391358
ENSG00000135766	1.2756573037074616e-10	8.872421524004686
ENSG00000235508	1.2756573037074616e-10	4.781625589121502
ENSG00000015171	1.2756573037074616e-10	8.844023958081767
ENSG00000236297	1.2756573037074616e-10	4.789704895454457
ENSG00000132792	1.2756573037074616e-10	8.656337700448944
ENSG00000167552	1.2756573037074616e-10	8.348399490452747
ENSG00000179526	1.2756573037074616e-10	8.727371270446213
ENSG00000078369	1.3729956087405232e-10	8.900819089927607
ENSG00000234377	1.3729956087405377e-10	5.632837465498095
ENSG00000182827	1.3729956087405377e-10	8.874947107164598
ENSG00000204923	1.3729956087405377e-10	8.405194622298588
ENSG00000146083	1.3729956087405377e-10	8.868364728872839
ENSG00000102921	1.3729956087405377e-10	8.813558339402954
ENSG00000165661	1.3729956087405475e-10	8.88864870453207
ENSG00000109270	1.3729956087405475e-10	8.684198425587908
ENSG00000038532	1.3729956087405475e-10	8.676621676108173
ENSG00000223797	1.3729956087405475e-10	7.588069074064549
ENSG00000251417	1.4775908131201369e-10	6.688435270563791
ENSG00000006788	1.4775908131201472e-10	3.510034732592612
ENSG00000101298	1.4775908131201472e-10	7.894908119570687
ENSG00000229901	1.4775908131201472e-10	1.6812350540115142
ENSG00000259891	1.4775908131201472e-10	6.926108000294585
ENSG00000256594	1.4775908131201472e-10	8.23457974615568
ENSG00000243035	1.4775908131201472e-10	2.205699070656266
ENSG00000183444	1.4775908131201472e-10	7.94192117630275
ENSG00000256166	1.477590813120163e-10	5.123550762569399
ENSG00000255121	1.477590813120163e-10	7.2544761342558175
ENSG00000078098	1.477590813120163e-10	6.038435466042387
ENSG00000250137	1.477590813120163e-10	4.652356759801594
ENSG00000068323	1.4775908131201736e-10	8.798862370847504
ENSG00000126267	1.5899707025331188e-10	8.885586280588202
ENSG00000064692	1.5899707025331188e-10	4.748299836514538
ENSG00000162267	1.5899707025331188e-10	6.64631910465455
ENSG00000095585	1.5899707025331188e-10	8.804450377951285
ENSG00000255112	1.5899707025331188e-10	8.720252051370501
ENSG00000132294	1.5899707025331302e-10	8.812563968214976
ENSG00000172348	1.5899707025331302e-10	5.307203083087032
ENSG00000234215	1.5899707025331302e-10	1.9903989244408193
ENSG00000272750	1.5899707025331302e-10	7.383044243759375
ENSG00000124486	1.7107004406884462e-10	8.864307933740994
ENSG00000139117	1.7107004406884462e-10	8.184466220056498
ENSG00000147604	1.7107004406884462e-10	8.941387041246065
ENSG00000230364	1.7107004406884646e-10	5.135815024782392
ENSG00000270919	1.7107004406884646e-10	3.0417001775523307
ENSG00000099814	1.7107004406884646e-10	8.74864961729342
ENSG00000150281	1.7107004406884646e-10	5.712333428442479
ENSG00000143368	1.7107004406884646e-10	8.792279992555747
ENSG00000164695	1.7107004406884646e-10	8.228605068493394
ENSG00000153914	1.7107004406884646e-10	8.896762294795762
ENSG00000102886	1.7107004406884646e-10	6.660020342248906
ENSG00000227533	1.7107004406884646e-10	4.936192777461743
ENSG00000149124	1.7107004406884646e-10	3.2890921356510825
ENSG00000179051	1.7107004406884767e-10	8.812563968214976
ENSG00000175697	1.7107004406884767e-10	5.373391121314291
ENSG00000119711	1.840385141503323e-10	8.73954165584175
ENSG00000169100	1.840385141503323e-10	8.941387041246065
ENSG00000105676	1.840385141503323e-10	8.753700783613242
ENSG00000233217	1.8403851415033361e-10	4.0788096827236915
ENSG00000111786	1.8403851415033361e-10	8.879003902296445
ENSG00000168081	1.8403851415033361e-10	8.744592822161575
ENSG00000250321	1.8403851415033361e-10	4.895011063419887
ENSG00000153446	1.8403851415033361e-10	3.7538118685800685
ENSG00000236305	1.8403851415033361e-10	5.990999004468079
ENSG00000100218	1.8403851415033361e-10	5.417251817755604
ENSG00000250565	1.8403851415033361e-10	8.486330524935505
ENSG00000054282	1.8403851415033623e-10	8.701499287683204
ENSG00000173809	1.8403851415033623e-10	4.44234753873935
ENSG00000257718	1.8403851415033623e-10	5.424788899128746
ENSG00000258418	1.8403851415033623e-10	2.4268909439663724
ENSG00000242712	1.8403851415033623e-10	5.236359857462808
ENSG00000003393	1.8403851415033623e-10	8.699431234927314
ENSG00000223807	1.9796726128474553e-10	3.3449197470400565
ENSG00000236206	1.9796726128474553e-10	4.2097330403684055
ENSG00000101901	1.9796726128474623e-10	8.830322360714293
ENSG00000099139	1.9796726128474623e-10	6.082991738656455
ENSG00000077235	1.9796726128474623e-10	8.846549541241677
ENSG00000179222	1.9796726128474623e-10	8.921103065586836
ENSG00000263753	1.9796726128474623e-10	8.78921756861188
ENSG00000258449	1.9796726128474623e-10	5.286512439201339
ENSG00000252612	1.9796726128474623e-10	5.039338625497204
ENSG00000164122	1.9796726128474623e-10	5.9693926400020745
ENSG00000260081	1.9796726128474623e-10	5.927723355274251
ENSG00000267623	1.9796726128474623e-10	4.972686156455136
ENSG00000111358	1.9796726128474623e-10	8.63100255846989
ENSG00000234332	1.9796726128474623e-10	3.9870176798594215
ENSG00000174255	1.9796726128474623e-10	3.9149173952609453
ENSG00000232324	1.9796726128474623e-10	3.5227324477437953
ENSG00000158301	1.9796726128474623e-10	7.804957599279074
ENSG00000073578	1.9796726128474905e-10	8.864307933740994
ENSG00000273355	1.9796726128474905e-10	5.717354210147645
ENSG00000155592	1.9796726128474905e-10	8.095777596981499
ENSG00000272324	1.9796726128474905e-10	1.7964076921606003
ENSG00000260785	1.9796726128474905e-10	2.490041894561455
ENSG00000182319	2.1292562829020685e-10	6.990670156199869
ENSG00000181666	2.1292562829020685e-10	8.538153800841458
ENSG00000249198	2.1292562829020685e-10	2.181061217071552
ENSG00000108344	2.129256282902091e-10	8.892705499663915
ENSG00000272599	2.129256282902091e-10	5.603979891408557
ENSG00000156738	2.129256282902091e-10	7.836519584639917
ENSG00000137814	2.129256282902091e-10	8.666976873872548
ENSG00000257743	2.129256282902091e-10	5.467035692265427
ENSG00000164751	2.129256282902091e-10	8.831853572686226
ENSG00000142765	2.129256282902091e-10	8.88864870453207
ENSG00000229809	2.129256282902091e-10	8.460792816079962
ENSG00000237316	2.129256282902091e-10	2.4160072575691913
ENSG00000103496	2.129256282902091e-10	8.652280905317099
ENSG00000113389	2.1292562829021062e-10	4.835027084479328
ENSG00000221968	2.1292562829021062e-10	8.650212852561207
ENSG00000266208	2.2898783208755675e-10	6.3269061431227005
ENSG00000174514	2.2898783208755675e-10	6.985535609101554
ENSG00000169084	2.289878320875592e-10	8.4636002764963
ENSG00000250069	2.289878320875592e-10	4.715812840124893
ENSG00000163995	2.289878320875592e-10	5.357804590971227
ENSG00000142065	2.289878320875592e-10	7.739191778859716
ENSG00000235036	2.289878320875592e-10	5.037286807929765
ENSG00000249856	2.289878320875592e-10	2.5302189756096363
ENSG00000146007	2.289878320875592e-10	8.844023958081767
ENSG00000136830	2.289878320875592e-10	7.770416722273943
ENSG00000162616	2.289878320875592e-10	8.531034581765743
ENSG00000117505	2.289878320875592e-10	8.789754409395835
ENSG00000152518	2.2898783208756083e-10	8.921103065586836
ENSG00000257167	2.2898783208756083e-10	7.138738172582116
ENSG00000133056	2.2898783208756083e-10	8.687797690315735
ENSG00000101384	2.4623329645441113e-10	8.743598450973597
ENSG00000227431	2.4623329645441113e-10	4.184303020802324
ENSG00000188383	2.46233296454412e-10	6.004061926907471
ENSG00000173064	2.46233296454412e-10	8.846549541241677
ENSG00000257261	2.46233296454412e-10	7.847573686278455
ENSG00000144445	2.46233296454412e-10	8.651744064533142
ENSG00000228487	2.46233296454412e-10	7.061983544522557
ENSG00000181982	2.46233296454412e-10	8.651744064533142
ENSG00000143443	2.4623329645441547e-10	8.306018449905931
ENSG00000255122	2.4623329645441547e-10	4.417511453027791
ENSG00000243056	2.647470067855683e-10	5.605747003866645
ENSG00000017621	2.647470067855683e-10	7.231550338667791
ENSG00000197915	2.647470067855683e-10	3.2512540205810714
ENSG00000144868	2.647470067855683e-10	8.534554536113632
ENSG00000178035	2.647470067855692e-10	8.892705499663915
ENSG00000180066	2.647470067855692e-10	4.944325836030078
ENSG00000162814	2.647470067855692e-10	4.445221749157115
ENSG00000247011	2.647470067855692e-10	2.692337465080175
ENSG00000138036	2.647470067855692e-10	8.371209049271888
ENSG00000101412	2.647470067855692e-10	8.57213937386816
ENSG00000122406	2.647470067855692e-10	8.93733024611422
ENSG00000234465	2.647470067855692e-10	7.870168115720002
ENSG00000167487	2.647470067855692e-10	8.170207864830102
ENSG00000213064	2.8461988826505724e-10	8.778578395188276
ENSG00000222808	2.8461988826505724e-10	5.973031944296921
ENSG00000170043	2.8461988826505724e-10	8.71114408991883
ENSG00000197858	2.8461988826505724e-10	8.884591909400223
ENSG00000187741	2.8461988826505724e-10	8.534554536113632
ENSG00000173698	2.8461988826505724e-10	4.200982843763978
ENSG00000225643	2.8461988826505724e-10	6.94163838204574
ENSG00000234699	2.8461988826506024e-10	2.3912323676728287
ENSG00000147853	2.8461988826506024e-10	8.872421524004686
ENSG00000235169	2.8461988826506024e-10	7.180833223905823
ENSG00000256248	2.8461988826506024e-10	4.249699136729571
ENSG00000240005	2.8461988826506225e-10	7.017213526153965
ENSG00000225806	2.8461988826506225e-10	6.082072247457061
ENSG00000170209	3.0594920894149193e-10	8.025130697542735
ENSG00000121039	3.059492089414941e-10	8.09106070456914
ENSG00000087460	3.059492089414941e-10	8.941387041246065
ENSG00000262703	3.059492089414941e-10	3.7252284146076886
ENSG00000068878	3.059492089414941e-10	8.870890312032751
ENSG00000251286	3.059492089414941e-10	2.3514138340289454
ENSG00000146006	3.059492089414941e-10	7.346950893779807
ENSG00000273032	3.059492089414941e-10	7.192539394015862
ENSG00000196268	3.059492089414941e-10	8.468821530116543
ENSG00000226360	3.059492089414941e-10	7.397630972199865
ENSG00000147168	3.059492089414952e-10	8.929216655850528
ENSG00000169188	3.059492089414952e-10	8.502434448966333
ENSG00000270996	3.059492089414952e-10	3.82942323811335
ENSG00000143549	3.2883900928974365e-10	8.912989475323146
ENSG00000143947	3.2883900928974365e-10	8.941387041246065
ENSG00000144645	3.2883900928974365e-10	8.917046270454989
ENSG00000117500	3.2883900928974365e-10	8.925159860718681
ENSG00000171097	3.2883900928974365e-10	8.483602374899103
ENSG00000186918	3.2883900928974365e-10	8.82067755847867
ENSG00000111726	3.2883900928974365e-10	8.57565932821605
ENSG00000128915	3.2883900928974365e-10	8.84808075321361
ENSG00000154478	3.2883900928974365e-10	2.111744085518721
ENSG00000152578	3.288390092897448e-10	5.830587071396807
ENSG00000136699	3.288390092897448e-10	8.794805575715658
ENSG00000167178	3.288390092897448e-10	6.442326021406097
ENSG00000247853	3.288390092897448e-10	6.750712921592022
ENSG00000197992	3.288390092897495e-10	4.499269265745477
ENSG00000272009	3.534005599386775e-10	7.172920746638129
ENSG00000272256	3.534005599386775e-10	8.145435046557152
ENSG00000134318	3.534005599386775e-10	8.771996016896516
ENSG00000124783	3.534005599386775e-10	8.921103065586836
ENSG00000162923	3.534005599386775e-10	8.900819089927607
ENSG00000272562	3.534005599386775e-10	5.411129235812544
ENSG00000255031	3.534005599386825e-10	7.939401158990016
ENSG00000109501	3.534005599386825e-10	8.89117428769198
ENSG00000178162	3.534005599386825e-10	6.283275147158891
ENSG00000171365	3.534005599386825e-10	8.124966967215908
ENSG00000141526	3.534005599386825e-10	8.6923120158516
ENSG00000259673	3.534005599386825e-10	8.674887897259747
ENSG00000267166	3.534005599386825e-10	7.057767595970708
ENSG00000127720	3.534005599386825e-10	8.14326220049918
ENSG00000158290	3.534005599386825e-10	8.834379155846138
ENSG00000226828	3.797528493471933e-10	2.8079190168394526
ENSG00000213639	3.79752849347196e-10	8.856194343477304
ENSG00000135299	3.79752849347196e-10	8.424026696365818
ENSG00000064393	3.79752849347196e-10	8.929216655850528
ENSG00000181798	3.79752849347196e-10	7.156513800996464
ENSG00000267768	3.79752849347196e-10	2.8880237296753477
ENSG00000117318	3.79752849347196e-10	7.711152850732108
ENSG00000119669	3.7975284934720006e-10	8.672564880976328
ENSG00000165678	3.7975284934720006e-10	8.908932680191299
ENSG00000228903	3.7975284934720006e-10	8.538153800841458
ENSG00000268358	3.7975284934720006e-10	7.051468079089794
ENSG00000180263	3.7975284934720006e-10	8.403460843450166
ENSG00000116984	3.7975284934720006e-10	8.844023958081767
ENSG00000243789	3.7975284934720006e-10	7.109309309082264
ENSG00000184575	4.080231033189872e-10	8.899287877955674
ENSG00000259420	4.080231033189872e-10	3.542249825015768
ENSG00000102100	4.080231033189872e-10	8.756226366773156
ENSG00000186174	4.080231033189872e-10	7.995758677506806
ENSG00000177084	4.080231033189872e-10	8.770464804924583
ENSG00000004838	4.080231033189872e-10	6.923437028568295
ENSG00000232341	4.080231033189872e-10	5.398792241632424
ENSG00000152377	4.080231033189901e-10	5.411504994467071
ENSG00000237840	4.080231033189901e-10	6.507440078293391
ENSG00000180769	4.080231033189901e-10	5.418524585888727
ENSG00000072274	4.080231033189901e-10	8.900819089927607
ENSG00000250519	4.080231033189901e-10	4.942182748570691
ENSG00000099800	4.38347338361297e-10	8.752706412425267
ENSG00000117593	4.38347338361297e-10	8.724845687286303
ENSG00000172809	4.38347338361297e-10	8.925159860718681
ENSG00000227986	4.38347338361297e-10	5.718481098177174
ENSG00000168807	4.38347338361297e-10	8.312732535228664
ENSG00000089060	4.38347338361297e-10	8.54958477857655
ENSG00000176732	4.38347338361297e-10	6.113005764430307
ENSG00000185591	4.38347338361297e-10	8.860251138609149
ENSG00000144893	4.3834733836129863e-10	8.052325759554009
ENSG00000164306	4.3834733836129863e-10	8.434920833316953
ENSG00000169379	4.3834733836129863e-10	8.077077229945244
ENSG00000107669	4.3834733836129863e-10	8.73954165584175
ENSG00000198732	4.3834733836129863e-10	8.879003902296445
ENSG00000139613	4.708709510141087e-10	8.832847943874205
ENSG00000214189	4.708709510141087e-10	4.506582531574104
ENSG00000115758	4.708709510141087e-10	8.925159860718681
ENSG00000257542	4.708709510141087e-10	4.465972616944586
ENSG00000145354	4.708709510141087e-10	8.778578395188276
ENSG00000233560	4.708709510141087e-10	5.081536225354865
ENSG00000134504	4.708709510141087e-10	8.58563840435914
ENSG00000119608	4.708709510141103e-10	6.46464724218586
ENSG00000164690	4.708709510141103e-10	5.513479795845425
ENSG00000173812	4.708709510141103e-10	8.941387041246065
ENSG00000213719	4.708709510141103e-10	8.945443836377912
ENSG00000272426	4.708709510141103e-10	5.30569155549821
ENSG00000094841	4.708709510141171e-10	8.373989595959332
ENSG00000150403	4.708709510141171e-10	8.721783263342434
ENSG00000135953	4.708709510141171e-10	8.681672842427998
ENSG00000257178	4.708709510141171e-10	2.4245508979574866
ENSG00000173110	5.057493454046394e-10	7.649428581783555
ENSG00000116406	5.057493454046394e-10	8.904875885059452
ENSG00000233080	5.057493454046394e-10	5.089903036937492
ENSG00000143507	5.057493454046394e-10	8.681672842427998
ENSG00000234380	5.05749345404643e-10	5.251176356451949
ENSG00000211460	5.05749345404643e-10	8.832847943874205
ENSG00000171119	5.05749345404643e-10	5.839634970559421
ENSG00000234141	5.05749345404643e-10	6.670117848362523
ENSG00000210049	5.05749345404643e-10	5.453399117676276
ENSG00000140688	5.05749345404643e-10	8.842492746109832
ENSG00000132475	5.05749345404643e-10	8.93733024611422
ENSG00000107984	5.05749345404643e-10	8.844023958081767
ENSG00000101160	5.05749345404643e-10	8.929216655850528
ENSG00000143621	5.05749345404643e-10	8.900819089927607
ENSG00000109180	5.05749345404643e-10	8.876478319136533
ENSG00000137080	5.05749345404643e-10	2.328154357398006
ENSG00000047597	5.05749345404643e-10	8.720252051370501
ENSG00000259436	5.057493454046466e-10	8.080473927796579
ENSG00000168172	5.057493454046466e-10	8.727371270446213
ENSG00000023287	5.057493454046466e-10	8.836904739006052
ENSG00000235121	5.431486014175642e-10	6.0443919276087135
ENSG00000250831	5.431486014175642e-10	6.993605232727106
ENSG00000139211	5.431486014175642e-10	8.561957730848578
ENSG00000153904	5.4314860141757e-10	7.745199270944268
ENSG00000173401	5.4314860141757e-10	6.306411253446486
ENSG00000140694	5.4314860141757e-10	8.781103978348188
ENSG00000136379	5.4314860141757e-10	8.268257959003808
ENSG00000176236	5.4314860141757e-10	6.077463440094954
ENSG00000197818	5.4314860141757e-10	8.740536027029728
ENSG00000272711	5.4314860141757e-10	6.403512549244403
ENSG00000124635	5.4314860141757e-10	8.586095934763161
ENSG00000161010	5.431486014175738e-10	8.845018329269742
ENSG00000107643	5.431486014175738e-10	8.759825631500979
ENSG00000060237	5.431486014175738e-10	8.884591909400223
ENSG00000164742	5.431486014175738e-10	5.632631954725005
ENSG00000227719	5.832461860151134e-10	6.177064354505817
ENSG00000270504	5.832461860151134e-10	4.522340126796176
[truncated: 4,423 more rows]
