# Supplementary material for: Machine learning predicts treatment sensitivity in multiple myeloma based on molecular and clinical information coupled with drug response
Source: PLoS One. 2021 Jul 28;16(7):e0254596. doi: 10.1371/journal.pone.0254596 (PMC8318243; doi:10.1371/journal.pone.0254596)
Supplement: S1 File — (ZIP) [file pone.0254596.s004.zip › Supplementary Material 1/5q31/selected_genes_experiment_2.csv]

gene	pvalue	entropy
ENSG00000204628	5.958360033889608e-41	8.945443836377912
ENSG00000178982	1.0952350947989807e-39	8.904875885059452
ENSG00000255815	2.5996457871588548e-39	5.630222179100709
ENSG00000145592	3.222221477011721e-37	8.945443836377912
ENSG00000113272	1.1286398984450812e-36	8.678152888080106
ENSG00000146066	1.710489338101464e-36	8.812563968214976
ENSG00000170677	2.972845557590941e-36	7.033418890115975
ENSG00000125827	7.786363507358887e-36	8.838435950977985
ENSG00000188004	1.0241386981210193e-35	6.017876178670533
ENSG00000148303	1.7693178069382234e-35	8.945443836377912
ENSG00000104611	2.027880600123918e-35	6.760853217067804
ENSG00000117461	4.003811534363932e-35	8.675090464136238
ENSG00000174444	9.022730982934497e-35	8.945443836377912
ENSG00000164587	1.352365013571376e-34	8.941387041246065
ENSG00000115268	5.1723851464031555e-34	8.941387041246065
ENSG00000225579	8.817124771754772e-34	7.209024306109927
ENSG00000119280	2.2323463882588765e-33	8.15920750377014
ENSG00000164346	6.409498293401474e-33	8.896762294795762
ENSG00000099624	7.308974022667637e-33	8.866833516900904
ENSG00000164181	7.308974022667637e-33	8.766408009792737
ENSG00000243284	4.53993739605977e-32	5.093514486146119
ENSG00000063177	4.539937396059963e-32	8.93733024611422
ENSG00000180447	1.8766587886475788e-31	7.407656879146819
ENSG00000127184	5.2218226115446305e-31	8.921103065586836
ENSG00000155886	5.93131910548133e-31	5.206617839012562
ENSG00000197183	5.93131910548133e-31	8.55231292861295
ENSG00000272668	7.649963398908753e-31	6.012802366933343
ENSG00000152422	1.119555818038394e-30	8.755768836369135
ENSG00000178741	3.487384554579093e-30	8.900819089927607
ENSG00000179520	3.4873845545791924e-30	5.060414360045794
ENSG00000111752	5.761165027708431e-30	7.8131504999227
ENSG00000131773	5.761165027708431e-30	6.635891577863423
ENSG00000140474	1.3807022015498658e-29	8.917046270454989
ENSG00000002586	2.004610049625957e-29	8.193574181508167
ENSG00000247746	2.0046100496260424e-29	7.320765898111835
ENSG00000229638	2.907427810586036e-29	8.530497740981788
ENSG00000248991	5.390620795275344e-29	6.9051167326670155
ENSG00000241741	6.89509189921184e-29	6.736466266202358
ENSG00000228031	1.2732585459501352e-28	5.655845413512688
ENSG00000167658	1.4389364866808175e-28	8.945443836377912
ENSG00000105372	2.6479838761271267e-28	8.945443836377912
ENSG00000105373	2.6479838761271267e-28	8.93733024611422
ENSG00000168264	2.9904723799181617e-28	8.904875885059452
ENSG00000165801	3.3768685907272853e-28	8.74864961729342
ENSG00000181163	3.8127508912122797e-28	8.945443836377912
ENSG00000198353	5.484167078255923e-28	5.198235502324022
ENSG00000137818	6.9840665624042405e-28	8.945443836377912
ENSG00000156427	6.984066562404389e-28	5.741227486812568
ENSG00000186468	6.984066562404389e-28	8.908932680191299
ENSG00000230207	7.880106273578775e-28	7.214906776044979
ENSG00000159556	1.131104220571276e-27	8.072623350253592
ENSG00000122787	1.2756336011948427e-27	7.5785367314773175
ENSG00000131188	1.2756336011948698e-27	8.41889621966606
ENSG00000164258	1.8285016934717754e-27	8.734948019925948
ENSG00000165169	2.061191377842996e-27	8.721246422558476
ENSG00000173218	2.6182670152047147e-27	7.091367154306163
ENSG00000226926	2.6182670152047517e-27	4.421665424497681
ENSG00000224032	3.324368624048161e-27	8.830322360714293
ENSG00000160691	3.3243686240482316e-27	8.912989475323146
ENSG00000105193	4.2189466887630086e-27	8.945443836377912
ENSG00000185905	4.751998857693539e-27	8.892705499663915
ENSG00000176399	6.78566837987544e-27	6.661625651831579
ENSG00000142541	7.639493122583316e-27	8.945443836377912
ENSG00000130255	8.599760621892023e-27	8.93733024611422
ENSG00000253982	1.7456826363918707e-26	7.625771602468451
ENSG00000227097	2.2082971611257375e-26	8.870890312032751
ENSG00000136942	2.4832959694645197e-26	8.93733024611422
ENSG00000075073	3.5289119812577916e-26	7.026357737607065
ENSG00000182054	3.5289119812577916e-26	8.908932680191299
ENSG00000249353	3.5289119812577916e-26	7.758912000006096
ENSG00000223891	5.628888282689047e-26	8.479290616239725
ENSG00000137154	7.104163774791394e-26	8.945443836377912
ENSG00000196562	7.104163774791394e-26	8.89117428769198
ENSG00000114391	1.2687093871493194e-25	8.93733024611422
ENSG00000197016	1.2687093871493373e-25	6.771930086407576
ENSG00000242071	1.7941986865596772e-25	8.292598729794882
ENSG00000117308	1.7941986865596772e-25	8.337020909368697
ENSG00000129757	1.7941986865597155e-25	7.897325015659937
ENSG00000103253	2.013445164210144e-25	8.467040920464255
ENSG00000081913	2.013445164210144e-25	7.63703497624912
ENSG00000179085	2.5347087657429523e-25	8.700962446899247
ENSG00000251405	3.189451114806848e-25	7.035339791171119
ENSG00000114631	3.189451114806848e-25	7.967525298190931
ENSG00000233927	3.189451114806916e-25	8.941387041246065
ENSG00000232346	5.043018772381601e-25	7.356126612191647
ENSG00000158458	5.043018772381601e-25	8.389961812959184
ENSG00000259514	5.653390798321862e-25	6.6696627205722505
ENSG00000213862	5.653390798321942e-25	6.669309098280359
ENSG00000114423	6.336907040432929e-25	8.551318557424972
ENSG00000105640	7.102243705092507e-25	8.941387041246065
ENSG00000105173	7.102243705092659e-25	8.715200885050676
ENSG00000260521	9.991937466179976e-25	6.043868325850737
ENSG00000272899	9.99193746618019e-25	7.856904131681583
ENSG00000165102	1.5726083213540046e-24	8.74612403413351
ENSG00000271133	2.207103632483155e-24	7.605567606881545
ENSG00000218175	2.470528807213705e-24	8.427264773457283
ENSG00000115649	3.8739834948932495e-24	8.826265565582448
ENSG00000105855	4.333856141734671e-24	7.6575703063604506
ENSG00000071205	4.333856141734763e-24	7.053218061869171
ENSG00000188846	4.333856141734763e-24	8.93733024611422
ENSG00000233762	4.8477601245891294e-24	7.895163083098218
ENSG00000175197	5.4219768452128775e-24	8.710607249134874
ENSG00000140451	8.474671277727185e-24	8.77452160005643
ENSG00000162004	8.474671277727366e-24	8.413642486469746
ENSG00000181524	1.0587779714824915e-23	8.285813784626633
ENSG00000169567	1.0587779714824915e-23	8.919571853614903
ENSG00000157625	1.32216773618211e-23	8.721783263342433
ENSG00000213523	1.32216773618211e-23	8.758294419529046
ENSG00000219665	1.4772440276704179e-23	8.307092131473842
ENSG00000008513	1.6503187586194868e-23	8.73747360308586
ENSG00000108107	1.65031875861951e-23	8.933273450982373
ENSG00000225573	2.058963936552894e-23	7.161022444037064
ENSG00000070081	2.5676112287666918e-23	8.929216655850528
ENSG00000188959	2.866780145566832e-23	5.388614329508737
ENSG00000244165	2.866780145566832e-23	8.24264093976833
ENSG00000131386	3.572517365588064e-23	6.207653809358957
ENSG00000145741	3.9873943329706194e-23	8.929216655850528
ENSG00000229766	3.9873943329706194e-23	6.031382016195486
ENSG00000205664	4.4499377095855705e-23	7.952357782849863
ENSG00000166441	4.4499377095855705e-23	8.93733024611422
ENSG00000160062	5.54029816121052e-23	7.662113006200838
ENSG00000269696	5.54029816121052e-23	4.273647864716416
ENSG00000171530	7.689998219390211e-23	8.831853572686226
ENSG00000166411	7.68999821939032e-23	8.801924794791372
ENSG00000105202	9.563227822743799e-23	8.892705499663915
ENSG00000185950	1.325092478251461e-22	7.637963219097614
ENSG00000149972	1.3250924782514893e-22	8.810038385055064
ENSG00000172365	1.4769299440821909e-22	3.5512050381237583
ENSG00000168159	1.4769299440821909e-22	8.887117492560137
ENSG00000233016	1.8341591919683519e-22	8.777047183216341
ENSG00000171759	2.043621441577429e-22	6.764829440479296
ENSG00000267401	2.043621441577429e-22	4.906622555707089
ENSG00000255086	2.0436214415775017e-22	3.52779719356774
ENSG00000174132	2.5361621433293803e-22	8.872421524004686
ENSG00000164615	2.5361621433294165e-22	8.815626392158844
ENSG00000259331	2.5361621433294165e-22	2.000412280824162
ENSG00000100316	2.5361621433294165e-22	8.945443836377912
ENSG00000173153	2.824815949549876e-22	8.810038385055064
ENSG00000230629	3.5032098701786633e-22	7.630280362157142
ENSG00000204387	3.503209870178738e-22	8.896762294795762
ENSG00000177283	3.9005784216394144e-22	5.313833639544569
ENSG00000248757	4.833975523624521e-22	3.67915421647681
ENSG00000138172	4.83397552362459e-22	7.992186326507874
ENSG00000221983	5.380430453924501e-22	8.93733024611422
ENSG00000260625	5.987968444004844e-22	6.269009695905781
ENSG00000141441	5.987968444004844e-22	8.218517087081537
ENSG00000230131	9.175473452406133e-22	6.0788889963292805
ENSG00000162929	1.020564581635263e-21	7.922278834729557
ENSG00000121797	1.0205645816352846e-21	8.329082972252602
ENSG00000214711	1.1350171065334272e-21	6.2853055913271225
ENSG00000236552	1.262159462748343e-21	8.738010443869817
ENSG00000105426	1.262159462748361e-21	7.26863886742675
ENSG00000223949	1.4033821680771355e-21	4.743786744313551
ENSG00000171425	1.4033821680771355e-21	8.68067847124002
ENSG00000261418	1.4033821680771355e-21	8.506693810974669
ENSG00000198521	2.142505353240185e-21	6.898375183447277
ENSG00000144591	2.3808562267898147e-21	8.870890312032751
ENSG00000160293	2.3808562267898147e-21	8.184131946149032
ENSG00000175886	2.6454181611519172e-21	6.55042774389329
ENSG00000232995	2.6454181611519736e-21	7.112563503054464
ENSG00000182742	2.6454181611519736e-21	7.134666466116848
ENSG00000047365	2.9390393226910564e-21	8.614696067562573
ENSG00000151208	2.9390393226910564e-21	8.506614500594736
ENSG00000248544	3.2648735718458713e-21	6.326177779866586
ENSG00000152402	3.2648735718458713e-21	7.723962072405653
ENSG00000154358	3.626412857107971e-21	8.79733115887557
ENSG00000214612	3.626412857108022e-21	5.9474203247454165
ENSG00000243276	3.626412857108022e-21	7.043768073113503
ENSG00000105894	4.472483196951415e-21	7.216503282015252
ENSG00000257698	4.472483196951415e-21	8.193069820300284
ENSG00000123144	4.966029693653998e-21	8.868364728872839
ENSG00000162244	5.513403938273186e-21	8.93733024611422
ENSG00000143624	6.1204057982706694e-21	8.892705499663915
ENSG00000270036	6.120405798270757e-21	4.304555051981024
ENSG00000118473	6.120405798270757e-21	5.594628618700281
ENSG00000120784	6.793452284593163e-21	6.356136643422956
ENSG00000187824	6.793452284593163e-21	8.370672208487932
ENSG00000213442	7.539642373157659e-21	8.52490973387801
ENSG00000240298	7.539642373157659e-21	5.639410546870502
ENSG00000120306	7.539642373157766e-21	8.676621676108173
ENSG00000243926	8.366828543862433e-21	5.631388447269221
ENSG00000188419	8.366828543862433e-21	8.653812117289032
ENSG00000184083	9.283695723607883e-21	8.322174770587797
ENSG00000254615	9.283695723607883e-21	8.582241706507807
ENSG00000213609	1.0299848388959659e-20	6.532750714809584
ENSG00000104219	1.1425906660081252e-20	8.835910367818073
ENSG00000113328	1.1425906660081252e-20	8.876478319136533
ENSG00000164620	1.267361230109386e-20	8.502689412493863
ENSG00000152582	1.267361230109386e-20	8.78569761426399
ENSG00000139644	1.5587254472736383e-20	8.93733024611422
ENSG00000213885	1.5587254472736383e-20	6.321612138542155
ENSG00000128165	1.7283396299695126e-20	8.816620763346823
ENSG00000177628	1.7283396299695373e-20	8.860251138609149
ENSG00000218426	1.9161895018879403e-20	8.342072075688522
ENSG00000214870	1.9161895018879403e-20	7.142791550366586
ENSG00000130340	1.9161895018879403e-20	8.501818297802442
ENSG00000156384	1.9161895018879674e-20	8.232054162995766
ENSG00000143499	2.124211376590881e-20	8.699026101174333
ENSG00000254343	2.354544539204656e-20	8.318241231952507
ENSG00000242021	2.60955224055782e-20	5.446446452836834
ENSG00000170889	3.204305262888585e-20	8.941387041246065
ENSG00000232533	3.204305262888654e-20	6.847551106934123
ENSG00000230516	3.550117157491949e-20	3.2047188488134584
ENSG00000130159	3.550117157491949e-20	8.744592822161575
ENSG00000196437	3.932795764608002e-20	7.592976685855764
ENSG00000131725	3.932795764608002e-20	8.622352127422245
ENSG00000164741	3.932795764608002e-20	8.115899220071453
ENSG00000169857	4.824680142785427e-20	8.747655246105444
ENSG00000172216	4.824680142785427e-20	8.766408009792737
ENSG00000249184	4.824680142785427e-20	6.574829665790711
ENSG00000120093	4.824680142785427e-20	7.2989069958163215
ENSG00000164334	4.82468014278553e-20	3.937204058293281
ENSG00000245008	4.82468014278553e-20	6.528176152413898
ENSG00000152409	4.82468014278553e-20	8.903344673087517
ENSG00000261739	5.3428988422939054e-20	8.676674072759214
ENSG00000143195	5.342898842293981e-20	6.10043686503182
ENSG00000147100	5.342898842293981e-20	5.319487697759666
ENSG00000169239	5.916096951379105e-20	8.25481132516387
ENSG00000076662	5.916096951379105e-20	8.93733024611422
ENSG00000260027	5.916096951379232e-20	7.054041793387099
ENSG00000188818	5.916096951379232e-20	8.338015280556675
ENSG00000198794	6.550033465983978e-20	8.921103065586836
ENSG00000170899	6.550033465984072e-20	8.376260215591714
ENSG00000130312	6.550033465984212e-20	8.812563968214976
ENSG00000104852	7.251062709518306e-20	8.93733024611422
ENSG00000239268	7.25106270951846e-20	4.604544611636085
ENSG00000137054	8.026195036372714e-20	8.771001645708541
ENSG00000139239	8.026195036372714e-20	8.157571498496123
ENSG00000147003	8.026195036372714e-20	5.468381409383911
ENSG00000149273	1.087760505571071e-19	8.945443836377912
ENSG00000261231	1.2034857627385613e-19	6.021620521271876
ENSG00000250148	1.203485762738587e-19	2.3901543340957634
ENSG00000237991	1.3313692840471385e-19	6.519862203140265
ENSG00000072195	1.3313692840471385e-19	6.594078291918062
ENSG00000239559	1.331369284047167e-19	7.167793489471805
ENSG00000172568	1.472671950532111e-19	6.4109400145164495
ENSG00000102871	1.472671950532111e-19	8.80291916597935
ENSG00000052126	1.472671950532111e-19	7.2222010113929995
ENSG00000089692	1.628783655487965e-19	7.9536833454441265
ENSG00000239815	1.628783655487965e-19	6.200297792002866
ENSG00000102158	1.6287836554879881e-19	8.908932680191299
ENSG00000251249	1.801236321741228e-19	4.6343837747489625
ENSG00000118705	1.801236321741228e-19	8.941387041246065
ENSG00000155792	1.801236321741228e-19	8.852137548345457
ENSG00000166562	1.801236321741228e-19	8.921103065586836
ENSG00000260401	1.9917182134145163e-19	7.273682676153566
ENSG00000226833	1.9917182134145163e-19	4.8030473720999
ENSG00000137876	2.434400394608695e-19	8.912989475323146
ENSG00000120519	2.434400394608695e-19	8.631996929657868
ENSG00000173221	2.434400394608695e-19	8.925159860718681
ENSG00000221413	2.43440039460873e-19	2.090144806569706
ENSG00000214717	2.690908470259623e-19	8.646692898213319
ENSG00000102271	2.690908470259623e-19	4.16492147859638
ENSG00000143603	2.974101235500059e-19	8.89117428769198
ENSG00000244398	3.63177644680507e-19	8.374271473215757
ENSG00000213585	3.63177644680507e-19	8.899287877955674
ENSG00000109685	4.012597945751127e-19	8.872421524004686
ENSG00000204262	4.012597945751184e-19	7.843791771749109
ENSG00000137309	4.432840355378187e-19	8.849075124401589
ENSG00000136383	4.896530239693824e-19	7.823417019169395
ENSG00000204060	5.408099791282028e-19	4.645592393368913
ENSG00000185112	5.97242710974892e-19	7.685195656895792
ENSG00000205339	5.972427109749006e-19	8.908932680191299
ENSG00000171827	5.972427109749006e-19	5.810507330745802
ENSG00000251680	6.594880420292683e-19	4.144442720767838
ENSG00000120280	7.281366611845968e-19	8.692312015851602
ENSG00000234719	8.038384510197214e-19	7.796249205733209
ENSG00000187098	8.038384510197499e-19	7.78122075199698
ENSG00000140367	8.873083340790422e-19	8.856194343477304
ENSG00000256733	8.873083340790422e-19	4.493236147586264
ENSG00000234771	8.873083340790547e-19	8.71366967307874
ENSG00000169184	8.873083340790547e-19	8.052278928750146
ENSG00000118985	9.79332687885415e-19	8.93733024611422
ENSG00000110002	9.793326878854288e-19	8.73954165584175
ENSG00000173207	9.793326878854288e-19	8.592423349527389
ENSG00000105341	9.793326878854288e-19	8.697442492551358
ENSG00000144713	9.793326878854288e-19	8.945443836377912
ENSG00000255438	1.0807763831463114e-18	6.330618839295017
ENSG00000226086	1.0807763831463114e-18	5.425509910759018
ENSG00000038002	1.192590504741064e-18	8.870890312032751
ENSG00000013016	1.192590504741064e-18	8.65580085966499
ENSG00000143578	1.3158208206828824e-18	8.535548907301614
ENSG00000130811	1.3158208206828824e-18	8.881529485456355
ENSG00000215086	1.4516170703699711e-18	4.681811808787844
ENSG00000147251	1.6012431501281795e-18	8.770464804924584
ENSG00000198960	1.7660882813491234e-18	8.493529054391153
ENSG00000255760	1.7660882813491234e-18	5.933757525507277
ENSG00000237212	1.7660882813491484e-18	5.387445972948703
ENSG00000179456	1.947679254505271e-18	8.582778547291763
ENSG00000149295	1.947679254505271e-18	5.687013065025702
ENSG00000177917	1.9476792545052988e-18	8.660394495580789
ENSG00000169230	1.9476792545052988e-18	8.775515971244408
ENSG00000116852	2.14769385102781e-18	8.830322360714293
ENSG00000237857	2.3679755545419574e-18	7.845544013792009
ENSG00000143653	2.3679755545419574e-18	8.373381895329858
ENSG00000148484	2.3679755545419574e-18	8.823739982422536
ENSG00000198108	2.610549673329223e-18	8.713924636606274
ENSG00000228933	2.610549673329223e-18	5.396018528523055
ENSG00000150967	2.8776410072122918e-18	8.856194343477304
ENSG00000267381	2.8776410072122918e-18	4.117825043751642
ENSG00000179057	2.8776410072123534e-18	6.118476893924082
ENSG00000146147	3.1716932044171745e-18	6.6185631675774514
ENSG00000153179	3.1716932044171745e-18	8.602068151763014
ENSG00000136643	3.1716932044171745e-18	8.7542376243972
ENSG00000114023	3.1716932044172196e-18	8.755768836369135
ENSG00000231500	3.4953899674521184e-18	8.945443836377912
ENSG00000151287	3.4953899674521184e-18	7.706449974701346
ENSG00000197647	3.4953899674521184e-18	8.028880132496008
ENSG00000260591	3.4953899674521685e-18	6.9255244453548555
ENSG00000179820	3.4953899674521685e-18	8.576451132527536
ENSG00000111859	3.4953899674521685e-18	8.892705499663915
ENSG00000134698	3.4953899674521685e-18	8.726834429662258
ENSG00000145494	3.851678281757573e-18	8.784166402292056
ENSG00000176371	3.8516782817576275e-18	8.457730392136094
ENSG00000235280	3.851678281757682e-18	5.6580620342058445
ENSG00000170469	4.24379385692834e-18	8.268970452935362
ENSG00000236772	4.24379385692834e-18	4.426644886686146
ENSG00000232176	4.675288987816952e-18	5.059810662524112
ENSG00000114942	4.675288987816952e-18	8.945443836377912
ENSG00000008226	4.675288987816952e-18	8.588366554395543
ENSG00000026103	5.1500630619187914e-18	7.743700538548407
ENSG00000163673	5.1500630619188646e-18	4.283109345162846
ENSG00000246334	5.1500630619188646e-18	7.822061460345058
ENSG00000102265	5.1500630619188646e-18	8.85466313150537
ENSG00000167614	5.1500630619188646e-18	7.084813137064756
ENSG00000086598	5.6723959602537606e-18	8.929216655850528
ENSG00000175806	5.6723959602538415e-18	8.422953014797907
ENSG00000166816	5.6723959602538415e-18	8.277620883983008
ENSG00000170989	6.246984621660581e-18	6.734160088511755
ENSG00000254966	6.246984621660581e-18	4.959355685092456
ENSG00000213755	6.878983065161729e-18	4.516165898707396
ENSG00000235776	7.574046192027126e-18	6.18969156542236
ENSG00000086619	7.574046192027126e-18	8.876478319136533
ENSG00000226851	7.574046192027126e-18	6.0880640936217185
ENSG00000164466	7.574046192027234e-18	8.816620763346823
ENSG00000127920	8.338377718557972e-18	7.42203837422168
ENSG00000249167	8.33837771855809e-18	3.502236052161117
ENSG00000165689	8.33837771855809e-18	8.842492746109832
ENSG00000179899	8.33837771855809e-18	5.193948990562918
ENSG00000162913	9.178782622647033e-18	6.322843204172458
ENSG00000261400	9.178782622647033e-18	3.3614247163698785
ENSG00000164056	1.010272452206736e-17	7.989039026336896
ENSG00000186153	1.010272452206736e-17	8.456938587824608
ENSG00000134339	1.0102724522067503e-17	4.409820773550008
ENSG00000244313	1.0102724522067503e-17	8.551855398208929
ENSG00000246090	1.111838844046927e-17	8.035391650942252
ENSG00000000460	1.111838844046927e-17	7.981160482525766
ENSG00000104979	1.2234749458475422e-17	8.860251138609149
ENSG00000117242	1.2234749458475422e-17	7.909067247342181
ENSG00000180573	1.2234749458475422e-17	8.88864870453207
ENSG00000129595	1.2234749458475422e-17	8.776052812028363
ENSG00000166200	1.3461647792381343e-17	8.899287877955674
ENSG00000174748	1.3461647792381343e-17	8.941387041246065
ENSG00000101888	1.3461647792381343e-17	8.580710494535873
ENSG00000170417	1.4809870892086392e-17	8.21756076131681
ENSG00000225159	1.4809870892086392e-17	5.185854234781268
ENSG00000187446	1.4809870892086392e-17	8.864307933740994
ENSG00000115966	1.4809870892086392e-17	8.82067755847867
ENSG00000120805	1.629124320337455e-17	8.860251138609149
ENSG00000136631	1.791872429789939e-17	8.729896853606125
ENSG00000228205	1.9706516137615605e-17	7.3617146192954275
ENSG00000115286	2.1670180309415838e-17	8.77199601689652
ENSG00000182220	2.3826766140802324e-17	8.844023958081767
ENSG00000145626	2.3826766140802832e-17	3.6667845611960246
ENSG00000163040	2.3826766140802832e-17	5.672603198507679
ENSG00000149823	2.6194950689152812e-17	8.876478319136533
ENSG00000172379	2.6194950689152812e-17	8.42337464827848
ENSG00000111445	2.619495068915337e-17	8.4417057784852
ENSG00000100266	2.619495068915337e-17	8.608650530054772
ENSG00000173295	3.1649894614751556e-17	7.474592389055558
ENSG00000125652	3.1649894614751556e-17	8.864307933740994
ENSG00000125459	3.1649894614751556e-17	8.750180829265354
ENSG00000166025	3.1649894614752456e-17	6.743696970840364
ENSG00000147400	3.1649894614752456e-17	8.639573679137603
ENSG00000101577	3.478359520445148e-17	8.579716123347895
ENSG00000185666	3.478359520445197e-17	3.8267021538364525
ENSG00000231738	3.478359520445197e-17	5.316265233852003
ENSG00000271344	3.822315873864524e-17	7.058388508409508
ENSG00000125691	3.822315873864524e-17	8.941387041246065
ENSG00000110700	3.822315873864524e-17	8.933273450982373
ENSG00000234160	3.822315873864578e-17	7.346256776163516
ENSG00000260144	4.199799770026871e-17	6.017912453829423
ENSG00000137070	4.199799770026871e-17	8.612707325186616
ENSG00000132640	4.199799770026871e-17	8.874947107164598
ENSG00000173166	4.6140309410793494e-17	7.80685701861504
ENSG00000145425	4.6140309410793494e-17	8.93733024611422
ENSG00000231193	5.0685335467927186e-17	4.832596450741871
ENSG00000236796	5.0685335467927186e-17	5.362078392526846
ENSG00000273002	5.56716449462783e-17	7.009726787638399
ENSG00000269533	5.56716449462783e-17	4.160748616867397
ENSG00000260719	5.567164494627948e-17	8.39302423690305
ENSG00000120709	5.567164494627948e-17	8.868364728872839
ENSG00000157680	5.567164494627948e-17	8.389961812959184
ENSG00000259026	5.567164494627948e-17	4.526744831549279
ENSG00000171469	6.11414434991569e-17	8.747655246105444
ENSG00000177731	6.11414434991569e-17	8.903344673087517
ENSG00000123975	6.11414434991569e-17	8.704024870843115
ENSG00000204396	6.11414434991569e-17	8.725303217690323
ENSG00000172362	6.11414434991569e-17	3.4525798981626825
ENSG00000179299	6.714091068844156e-17	7.371882958694383
ENSG00000230979	6.714091068844251e-17	7.036362608444752
ENSG00000111666	7.372056807464768e-17	8.683204054399932
ENSG00000225342	7.372056807464872e-17	6.560047341985044
ENSG00000104626	7.372056807464872e-17	8.402466472262185
ENSG00000140750	7.372056807464872e-17	8.514807401238363
ENSG00000234444	7.372056807464977e-17	8.462860868835852
ENSG00000186056	8.093568082220232e-17	8.413642486469746
ENSG00000121858	8.093568082220232e-17	8.810038385055064
ENSG00000137824	8.093568082220347e-17	8.856194343477304
ENSG00000147324	8.093568082220347e-17	7.417111610512007
ENSG00000104447	8.884669581703612e-17	6.854204058785969
ENSG00000166268	8.884669581703737e-17	6.691512360197482
ENSG00000136521	8.884669581703737e-17	8.880535114268378
ENSG00000268798	8.884669581703737e-17	6.245283365447951
ENSG00000132846	8.884669581703737e-17	8.622352127422245
ENSG00000103707	9.751971955663676e-17	8.5269777866339
ENSG00000185662	9.751971955663815e-17	5.398498093924891
ENSG00000248458	9.751971955663815e-17	4.733628043460587
ENSG00000188342	1.0702703935824995e-16	8.740536027029728
ENSG00000241324	1.0702703935824995e-16	6.830598152281027
ENSG00000198937	1.0702703935824995e-16	8.656337700448944
ENSG00000144671	1.1744769174107342e-16	4.611441779715732
ENSG00000012174	1.1744769174107342e-16	8.696905651767402
ENSG00000140400	1.2886808217496755e-16	8.912989475323146
ENSG00000144026	1.2886808217496755e-16	8.694380068607492
ENSG00000058404	1.2886808217496755e-16	7.0079875595908865
ENSG00000147036	1.2886808217496755e-16	5.419950352540513
ENSG00000232472	1.2886808217496755e-16	8.29318796722988
ENSG00000163931	1.2886808217496755e-16	8.896762294795762
ENSG00000106004	1.2886808217496755e-16	6.794688993374255
ENSG00000254369	1.2886808217496755e-16	4.930798169022122
ENSG00000140563	1.4138266075372768e-16	8.892705499663915
ENSG00000138814	1.4138266075372768e-16	8.824734353610515
ENSG00000175505	1.4138266075372968e-16	7.372455004024979
ENSG00000127946	1.4138266075372968e-16	8.422547881044926
ENSG00000166896	1.4138266075372968e-16	8.120367765452926
ENSG00000143882	1.4138266075372968e-16	8.049923432890655
ENSG00000176978	1.4138266075372968e-16	8.929216655850528
ENSG00000106571	1.5509465874770313e-16	7.237226803686453
ENSG00000187151	1.5509465874770313e-16	4.6613089080896
ENSG00000196154	1.5509465874770313e-16	8.753498216736753
ENSG00000207954	1.5509465874770532e-16	5.858701844584338
ENSG00000266258	1.5509465874770532e-16	2.578195173122171
ENSG00000198380	1.7011689142109418e-16	8.896762294795762
ENSG00000236133	1.7011689142109418e-16	4.205717237457103
ENSG00000101849	1.7011689142109418e-16	8.7542376243972
ENSG00000100373	1.7011689142109418e-16	4.0114473847506
ENSG00000080947	1.701168914210966e-16	7.539672512624167
ENSG00000170464	1.701168914210966e-16	8.491461001635264
ENSG00000173581	1.701168914210966e-16	8.538408764368988
ENSG00000089159	1.8657263296652695e-16	8.684735266371863
ENSG00000104765	1.8657263296652695e-16	8.815626392158844
ENSG00000171792	1.8657263296652695e-16	8.557900935716733
ENSG00000222375	1.8657263296652695e-16	5.1453822683756725
ENSG00000230202	1.8657263296653092e-16	8.557443405312709
ENSG00000269890	1.8657263296653092e-16	6.422436543863737
ENSG00000123684	1.8657263296653092e-16	8.423489855581863
ENSG00000173208	2.04596569916417e-16	8.719257680182523
ENSG00000135253	2.0459656991642133e-16	8.506156970190712
ENSG00000141736	2.0459656991642133e-16	7.956132700725283
ENSG00000182899	2.0459656991642133e-16	8.941387041246065
ENSG00000251478	2.0459656991642133e-16	2.8221489266343407
ENSG00000073150	2.0459656991642133e-16	6.166347598068868
ENSG00000163754	2.0459656991642133e-16	8.852137548345457
ENSG00000206120	2.2433583994059318e-16	6.0632855055659185
ENSG00000144040	2.243358399405964e-16	8.629928876901978
ENSG00000167526	2.459511635361733e-16	8.945443836377912
ENSG00000116990	2.459511635361733e-16	7.465121786087035
ENSG00000148343	2.459511635361768e-16	8.83996716294992
ENSG00000109046	2.6961807676273724e-16	8.864307933740994
ENSG00000144036	2.6961807676273724e-16	8.440253876893202
ENSG00000235065	2.6961807676273724e-16	7.812994763850072
ENSG00000146350	2.9552827387734804e-16	7.8895554937656645
ENSG00000162607	2.9552827387734804e-16	8.77452160005643
ENSG00000136149	2.9552827387735223e-16	7.899501755486489
ENSG00000142279	3.2389106948476544e-16	5.581588988049181
ENSG00000147408	3.5493499064291796e-16	8.872421524004686
ENSG00000111276	3.5493499064291796e-16	8.887117492560137
ENSG00000006756	3.5493499064291796e-16	6.294021302242684
ENSG00000196867	3.889095102576438e-16	5.70616964798916
ENSG00000134109	3.889095102576438e-16	8.929216655850528
ENSG00000268362	3.889095102576438e-16	6.388618563118706
ENSG00000089876	4.260869340697082e-16	8.653275276505076
ENSG00000105649	4.260869340697082e-16	7.656073034540216
ENSG00000233379	4.260869340697143e-16	5.127383046086795
ENSG00000211448	4.260869340697143e-16	7.62383559158973
ENSG00000180530	4.260869340697143e-16	8.365673438819147
ENSG00000144895	4.260869340697143e-16	8.892705499663915
ENSG00000214274	4.260869340697143e-16	7.733486415952753
ENSG00000083845	4.66764454587242e-16	8.941387041246065
ENSG00000121406	4.66764454587242e-16	8.248431513748601
ENSG00000106018	4.66764454587242e-16	6.697327713095873
ENSG00000156313	5.112663864541882e-16	8.270175841534249
ENSG00000134056	5.112663864541882e-16	8.67057613860037
ENSG00000103740	5.112663864541882e-16	5.79628473124739
ENSG00000272016	5.112663864541882e-16	6.691904301269202
ENSG00000159840	5.599465989784978e-16	8.626866452958112
ENSG00000130734	5.599465989784978e-16	8.54978734545304
ENSG00000137575	6.131911628787549e-16	8.827796777554383
ENSG00000057468	6.13191162878768e-16	6.454842814778281
ENSG00000269656	6.714212297544549e-16	4.426968930202152
ENSG00000158716	6.71421229754474e-16	8.434383992532997
ENSG00000138629	6.71421229754474e-16	8.834379155846138
ENSG00000248319	6.71421229754474e-16	2.866729395062539
ENSG00000140374	7.350961643512397e-16	8.847543912429655
ENSG00000163249	7.350961643512397e-16	8.649755322157185
ENSG00000236801	7.350961643512397e-16	7.052324842553424
ENSG00000241352	7.350961643512397e-16	5.488858605494345
ENSG00000208028	7.350961643512397e-16	7.528880400935963
ENSG00000251192	7.350961643512397e-16	7.833924485562024
ENSG00000131943	7.350961643512501e-16	8.729896853606125
ENSG00000228748	8.047169513886693e-16	4.907701468104394
ENSG00000188153	8.047169513886807e-16	8.125387906077172
ENSG00000163346	8.047169513886807e-16	8.908932680191299
ENSG00000242299	8.047169513886807e-16	8.489929789663332
ENSG00000224596	8.047169513886921e-16	4.049230753167031
ENSG00000169016	8.808299005544964e-16	8.653275276505076
ENSG00000240376	8.808299005544964e-16	8.321788100029291
ENSG00000177600	8.808299005544964e-16	8.93733024611422
ENSG00000251535	8.808299005544964e-16	2.850940634851593
ENSG00000227838	8.808299005545089e-16	3.1896850329269126
ENSG00000184164	8.808299005545089e-16	8.899287877955674
ENSG00000165168	8.808299005545089e-16	8.896762294795762
ENSG00000104921	8.808299005545089e-16	8.066951086462046
ENSG00000176928	8.808299005545089e-16	7.597555560617621
ENSG00000149548	8.808299005545089e-16	7.274999378287253
ENSG00000008853	8.808299005545089e-16	8.64569852702534
ENSG00000146904	8.808299005545089e-16	5.389228045024329
ENSG00000264920	9.640306752566972e-16	7.434834705243062
ENSG00000116977	9.640306752566972e-16	8.751712041237289
ENSG00000147852	9.640306752566972e-16	6.991342662425255
ENSG00000155846	9.640306752567108e-16	8.733953648737971
ENSG00000213625	9.640306752567108e-16	8.876478319136533
ENSG00000131127	9.640306752567108e-16	8.195745573685643
ENSG00000047230	1.0549686728769393e-15	8.3737346324318
ENSG00000120705	1.0549686728769393e-15	8.88864870453207
ENSG00000137177	1.0549686728769393e-15	7.572170936443645
ENSG00000235052	1.0549686728769393e-15	5.283564973883372
ENSG00000226237	1.0549686728769393e-15	7.113669547550355
ENSG00000094631	1.0549686728769543e-15	8.84808075321361
ENSG00000091428	1.0549686728769543e-15	8.798862370847504
ENSG00000230565	1.1543517865972613e-15	6.854715008313896
ENSG00000006453	1.1543517865972613e-15	6.347271976621693
ENSG00000117090	1.1543517865972613e-15	8.880535114268378
ENSG00000123570	1.1543517865972613e-15	6.931383299570717
ENSG00000119906	1.1543517865972613e-15	8.749186458077377
ENSG00000159259	1.1543517865972613e-15	7.872660884457648
ENSG00000107518	1.1543517865972777e-15	4.92355209588312
ENSG00000197565	1.2629515813917298e-15	7.924117406880065
ENSG00000124785	1.2629515813917298e-15	7.264893479595223
ENSG00000088881	1.2629515813917477e-15	6.290441942050702
ENSG00000198890	1.2629515813917477e-15	8.229071049431834
ENSG00000152670	1.2629515813917657e-15	4.765607193802885
ENSG00000255547	1.3816089195012794e-15	3.7561809062760236
ENSG00000095059	1.3816089195012794e-15	8.860251138609149
ENSG00000126217	1.3816089195012989e-15	7.62129081832858
ENSG00000262089	1.3816089195012989e-15	5.746264677052064
ENSG00000237214	1.3816089195012989e-15	6.927923887330973
ENSG00000107745	1.3816089195012989e-15	8.705019242031094
ENSG00000231327	1.5112400736590781e-15	6.012843158863814
ENSG00000095110	1.5112400736590781e-15	8.167799972319568
ENSG00000115841	1.5112400736590781e-15	8.357841725811884
ENSG00000220583	1.5112400736590996e-15	6.711472343222607
ENSG00000198755	1.5112400736590996e-15	8.93733024611422
ENSG00000228323	1.5112400736590996e-15	5.919097681940968
ENSG00000134982	1.5112400736590996e-15	8.792279992555747
ENSG00000245954	1.5112400736590996e-15	7.631911136430171
ENSG00000232573	1.5112400736590996e-15	8.495517796767109
ENSG00000241556	1.6528433695245281e-15	6.4057246345102845
ENSG00000158710	1.6528433695245281e-15	8.917046270454989
ENSG00000225938	1.6528433695245281e-15	2.7504748629901346
ENSG00000271147	1.6528433695245281e-15	8.003975607192084
ENSG00000148334	1.6528433695245281e-15	8.836904739006052
ENSG00000158089	1.6528433695245516e-15	6.021447913650785
ENSG00000053371	1.6528433695245516e-15	8.475488784635411
ENSG00000133872	1.6528433695245516e-15	8.925159860718681
ENSG00000112531	1.8075064022338008e-15	8.852137548345457
ENSG00000140443	1.8075064022338394e-15	8.53746678983205
ENSG00000125462	1.8075064022338394e-15	7.798204702576777
ENSG00000251603	1.8075064022338394e-15	5.628098412412817
ENSG00000231969	1.8075064022338394e-15	4.020968337287433
ENSG00000172901	1.9764138757067876e-15	6.30333144108473
ENSG00000104131	1.9764138757067876e-15	8.884591909400223
ENSG00000232070	1.9764138757067876e-15	5.267808368653463
ENSG00000102316	1.9764138757067876e-15	8.88306069742829
ENSG00000118197	1.9764138757067876e-15	8.739999186245774
ENSG00000143870	1.9764138757067876e-15	8.921103065586836
ENSG00000136810	1.9764138757067876e-15	8.904875885059452
ENSG00000149256	1.9764138757067876e-15	7.910629813160754
ENSG00000155545	1.9764138757067876e-15	8.804450377951285
ENSG00000224616	1.9764138757068156e-15	6.183648453919686
ENSG00000133640	2.1608561173832167e-15	3.8001647432700243
ENSG00000244061	2.3622383254244508e-15	5.509619807601524
ENSG00000162878	2.3622383254244508e-15	4.950816383821635
ENSG00000115266	2.3622383254244843e-15	7.970526874949339
ENSG00000155761	2.5820906101293274e-15	6.604758023116587
ENSG00000203930	2.582090610129364e-15	3.667529760816773
ENSG00000088298	2.582090610129364e-15	8.86277672176906
ENSG00000140988	2.582090610129364e-15	8.93733024611422
ENSG00000172296	2.582090610129364e-15	6.206459215457549
ENSG00000172687	2.8220788964093624e-15	6.329679649750978
ENSG00000249734	2.8220788964093624e-15	3.1522258254023363
ENSG00000188906	2.8220788964094027e-15	8.805981589923219
ENSG00000258847	2.8220788964094027e-15	3.9033022579567906
ENSG00000171735	3.084016759675455e-15	8.497049008739044
ENSG00000132704	3.084016759675455e-15	8.88306069742829
ENSG00000170445	3.0840167596754987e-15	8.852137548345457
ENSG00000151117	3.0840167596754987e-15	7.8551703528331585
ENSG00000198342	3.3698782734354555e-15	7.46054216655283
ENSG00000178722	3.3698782734354555e-15	5.313556573532576
ENSG00000257027	3.3698782734355273e-15	7.898683037446107
ENSG00000113734	3.68181195333344e-15	8.255805696351844
ENSG00000125869	3.68181195333344e-15	8.836367898222095
ENSG00000184258	3.681811953333492e-15	4.035590882637224
ENSG00000242247	3.681811953333492e-15	8.887117492560137
ENSG00000183023	3.681811953333492e-15	8.453778390306331
ENSG00000245017	4.022155889301394e-15	6.105867394464787
ENSG00000188825	4.022155889301452e-15	7.067067641912737
ENSG00000247982	4.022155889301452e-15	8.155511896274652
ENSG00000167992	4.022155889301452e-15	7.185557447818301
ENSG00000168556	4.393454164995413e-15	8.466583390060231
ENSG00000203761	4.393454164995413e-15	7.910965547643845
ENSG00000225697	4.3934541649954756e-15	8.79381120452768
ENSG00000213513	4.3934541649954756e-15	4.086981690523657
ENSG00000273382	4.3934541649954756e-15	6.231162094670482
ENSG00000147121	4.798474671787367e-15	8.332629840329387
ENSG00000213881	4.798474671787367e-15	5.576590310259047
ENSG00000250978	4.798474671787367e-15	3.736075499083817
ENSG00000229914	4.798474671787367e-15	6.574218798291244
ENSG00000260359	4.798474671787367e-15	8.810038385055064
ENSG00000100092	4.798474671787367e-15	8.38868556451478
ENSG00000236854	4.798474671787367e-15	3.5845640990667906
ENSG00000260660	4.798474671787367e-15	6.426627497315638
ENSG00000196659	5.240228433326609e-15	8.040442817262075
ENSG00000070886	5.240228433326609e-15	5.787122739401131
ENSG00000067248	5.240228433326609e-15	8.797867999659527
ENSG00000064787	5.240228433326684e-15	8.152246905454293
ENSG00000196683	5.240228433326684e-15	8.917046270454989
ENSG00000126249	5.721990566129457e-15	8.093533891078012
ENSG00000267169	5.721990566129457e-15	7.524253950597896
ENSG00000142676	5.721990566129457e-15	8.93733024611422
ENSG00000178922	5.721990566129538e-15	8.689786432691688
ENSG00000149294	6.2473230118435216e-15	8.711856583850384
ENSG00000114270	6.2473230118435216e-15	8.332347963072962
ENSG00000122705	6.2473230118435216e-15	8.846549541241677
ENSG00000166348	6.820099187837462e-15	8.400398419506296
ENSG00000114698	6.820099187837559e-15	5.996571243795617
ENSG00000229727	6.820099187837559e-15	5.310049754547136
ENSG00000101444	6.820099187837559e-15	8.900819089927607
ENSG00000212802	7.444530714635444e-15	7.904303858972153
ENSG00000144589	7.444530714635444e-15	8.683740895183886
ENSG00000139352	7.444530714635444e-15	6.7025308997587665
ENSG00000207146	7.444530714635444e-15	3.833642131224202
ENSG00000169241	7.444530714635444e-15	8.853131919533435
ENSG00000160055	7.44453071463555e-15	8.211030779676092
ENSG00000224858	7.44453071463555e-15	5.604720340698564
ENSG00000185483	8.125196391527794e-15	5.713703236815077
ENSG00000151229	8.12519639152791e-15	8.460001011768474
ENSG00000090581	8.12519639152791e-15	8.839430322165963
ENSG00000269988	8.12519639152791e-15	5.104119580578703
ENSG00000065320	8.12519639152791e-15	4.301696322356223
ENSG00000249348	8.12519639152791e-15	7.672634488975065
ENSG00000136758	8.12519639152791e-15	8.900819089927607
ENSG00000188971	8.86707360550932e-15	8.589897766367475
ENSG00000086730	8.867073605509446e-15	8.789754409395835
ENSG00000258072	8.867073605509446e-15	6.27480744373131
ENSG00000230852	8.867073605509446e-15	2.159893200987034
ENSG00000112812	9.675572373605277e-15	8.755231995585177
ENSG00000136710	9.675572373605277e-15	8.647687269401297
ENSG00000206559	9.675572373605415e-15	6.575053084899977
ENSG00000167196	9.675572373605415e-15	8.722777634530411
ENSG00000226200	9.675572373605415e-15	8.24289590329586
ENSG00000260219	1.0556572234728969e-14	6.59658020988819
ENSG00000165171	1.0556572234728969e-14	6.276235236866872
ENSG00000104381	1.0556572234728969e-14	7.779674853951061
ENSG00000223722	1.0556572234728969e-14	4.922821884227155
ENSG00000236914	1.1516462224555134e-14	5.478535488580222
ENSG00000188636	1.1516462224555134e-14	8.148682603648538
ENSG00000242615	1.1516462224555134e-14	5.444762314092978
ENSG00000181418	1.1516462224555462e-14	7.449771620944446
ENSG00000233585	1.1516462224555462e-14	5.482125339183201
ENSG00000166946	1.2562184185597404e-14	8.904875885059452
ENSG00000150873	1.2562184185597404e-14	3.3310449311089294
ENSG00000198157	1.2562184185597582e-14	8.31599752604902
ENSG00000250362	1.2562184185597582e-14	6.30397366027198
ENSG00000107242	1.2562184185597582e-14	8.896762294795762
ENSG00000242715	1.2562184185597582e-14	6.2481007467939085
ENSG00000069011	1.256218418559776e-14	5.46810394317031
ENSG00000234648	1.3701279684838856e-14	7.5666349911447135
ENSG00000101974	1.370127968483905e-14	8.80291916597935
ENSG00000255046	1.370127968483905e-14	4.852998908466
ENSG00000080839	1.370127968483905e-14	8.622352127422245
ENSG00000166401	1.370127968483905e-14	7.969461643915847
ENSG00000107816	1.370127968483905e-14	8.592423349527389
ENSG00000109927	1.4941940833005017e-14	8.618295332290398
ENSG00000162869	1.4941940833005017e-14	8.736479231897881
ENSG00000053918	1.4941940833005017e-14	8.519119159897738
ENSG00000166428	1.494194083300523e-14	7.792584647007047
ENSG00000260990	1.494194083300523e-14	5.469266733205173
ENSG00000170962	1.494194083300523e-14	7.581712282609593
ENSG00000053501	1.494194083300523e-14	8.720252051370498
ENSG00000089177	1.629306532299522e-14	8.351382604016681
ENSG00000099326	1.629306532299522e-14	8.872421524004686
ENSG00000260855	1.629306532299522e-14	4.298166646692047
ENSG00000171631	1.6293065322995453e-14	7.940207314529296
ENSG00000115539	1.6293065322995453e-14	8.586835342423607
ENSG00000148824	1.6293065322995453e-14	8.074041719730271
ENSG00000118181	1.7764316030240213e-14	8.93733024611422
ENSG00000102882	1.7764316030240213e-14	8.761356843472914
ENSG00000258920	1.7764316030240213e-14	7.898545764567954
ENSG00000185305	1.7764316030240213e-14	8.356899751274943
ENSG00000196182	1.7764316030240213e-14	8.842492746109832
ENSG00000221890	1.7764316030240213e-14	4.0499684514979135
ENSG00000122203	1.9366185544964162e-14	8.876478319136533
ENSG00000181444	1.9366185544964162e-14	7.930222337692831
ENSG00000183323	1.9366185544964162e-14	8.650749693345164
ENSG00000205022	1.9366185544964162e-14	6.8668453644351395
ENSG00000139219	1.9366185544964162e-14	4.676070656999078
ENSG00000213096	1.9366185544964162e-14	7.980701491546117
ENSG00000133195	2.1110066035644915e-14	8.710404682258385
ENSG00000070614	2.1110066035644915e-14	8.846549541241677
ENSG00000177932	2.1110066035644915e-14	5.957032312383393
ENSG00000173171	2.1110066035645215e-14	8.51273934848247
ENSG00000180815	2.1110066035645215e-14	5.172154036176998
ENSG00000206561	2.1110066035645215e-14	8.25733690832378
ENSG00000134709	2.1110066035645215e-14	8.793811204527682
ENSG00000272663	2.5074386490263702e-14	5.204609437141731
ENSG00000101310	2.5074386490263702e-14	8.88864870453207
ENSG00000148187	2.5074386490264058e-14	8.806975961111196
ENSG00000250889	2.5074386490264058e-14	5.455462686500842
ENSG00000143401	2.5074386490264058e-14	8.860251138609149
ENSG00000183128	2.5074386490264058e-14	4.602445185485954
ENSG00000116771	2.5074386490264058e-14	7.562516223097975
ENSG00000164142	2.5074386490264415e-14	7.8269456422498065
ENSG00000105467	2.7322820948678178e-14	5.199453993502612
ENSG00000167186	2.7322820948678178e-14	8.305560919501907
ENSG00000168028	2.7322820948678373e-14	8.941387041246065
ENSG00000072422	2.7322820948678373e-14	7.251648192047462
ENSG00000102007	2.7322820948678373e-14	8.892705499663915
ENSG00000099994	2.7322820948678373e-14	6.959426054971858
ENSG00000205078	2.7322820948678566e-14	7.592723892012005
ENSG00000231007	2.976943980354833e-14	6.230795421804627
ENSG00000145050	2.976943980354833e-14	8.917046270454989
ENSG00000100678	2.976943980354833e-14	7.3062494968567275
ENSG00000108061	2.976943980354833e-14	8.74612403413351
ENSG00000222020	2.976943980354833e-14	7.289960104832187
ENSG00000128928	2.976943980354875e-14	8.880535114268378
ENSG00000214226	2.976943980354875e-14	7.80435546449678
ENSG00000078061	2.976943980354875e-14	8.831316731902271
ENSG00000231459	2.976943980354875e-14	2.9048715928417432
ENSG00000178761	2.976943980354875e-14	8.852137548345457
ENSG00000106868	2.976943980354875e-14	7.830679411816634
ENSG00000104205	2.976943980354875e-14	8.43877506157231
ENSG00000011021	2.976943980354897e-14	8.617758491506441
ENSG00000227487	2.976943980354897e-14	5.049011240341284
ENSG00000143768	2.976943980354897e-14	6.79628948806103
ENSG00000155974	3.243139979997565e-14	8.618295332290398
ENSG00000155660	3.2431399799975874e-14	8.933273450982373
ENSG00000178209	3.2431399799975874e-14	8.925159860718681
ENSG00000158714	3.2431399799975874e-14	6.4695454404722055
ENSG00000106948	3.2431399799975874e-14	8.844023958081767
ENSG00000171159	3.2431399799975874e-14	8.767939221764673
ENSG00000106993	3.2431399799975874e-14	8.664451290712634
ENSG00000058056	3.2431399799976335e-14	8.476148881915924
ENSG00000157216	3.2431399799976335e-14	8.828791148742358
ENSG00000137478	3.2431399799976335e-14	8.896762294795762
ENSG00000137634	3.532731506008506e-14	8.747118405321485
ENSG00000105063	3.532731506008506e-14	8.887117492560137
ENSG00000124222	3.532731506008506e-14	8.856194343477304
ENSG00000177189	3.532731506008506e-14	8.819683187290691
ENSG00000089220	3.532731506008531e-14	8.921103065586836
ENSG00000179151	3.532731506008531e-14	8.71466404426672
ENSG00000118308	3.532731506008531e-14	8.899287877955674
ENSG00000214097	3.532731506008531e-14	5.075899774013416
ENSG00000145919	3.532731506008531e-14	8.745129662945532
ENSG00000246089	3.532731506008531e-14	7.933303224831174
ENSG00000254211	3.847737842931108e-14	8.065311978302688
ENSG00000100626	3.847737842931108e-14	4.764329916953508
ENSG00000267687	3.847737842931108e-14	2.920986987727728
ENSG00000158555	3.847737842931108e-14	8.418406209685967
ENSG00000244436	3.847737842931108e-14	2.778706212734922
ENSG00000271192	3.847737842931163e-14	5.5423833581347175
ENSG00000125841	3.847737842931163e-14	8.254242004803837
ENSG00000159788	3.847737842931163e-14	8.241698965231393
ENSG00000136828	3.847737842931163e-14	8.822208770450603
ENSG00000250692	3.847737842931163e-14	3.896435873701484
ENSG00000151414	3.847737842931163e-14	8.855657502693346
ENSG00000186187	3.847737842931163e-14	7.527475664994021
ENSG00000257591	3.84773784293119e-14	4.174714401943035
ENSG00000124795	4.190349271471122e-14	8.216023983497697
ENSG00000137720	4.190349271471181e-14	8.790748780583813
ENSG00000215595	4.190349271471181e-14	6.211857933189416
ENSG00000107104	4.190349271471181e-14	8.908932680191299
ENSG00000136021	4.190349271471181e-14	8.903344673087517
ENSG00000205143	4.562941260372749e-14	5.153963257304312
ENSG00000157404	4.562941260372749e-14	8.733416807954017
ENSG00000259562	4.562941260372749e-14	7.478643501692135
ENSG00000166321	4.562941260372781e-14	7.908478009907183
ENSG00000164236	4.562941260372781e-14	5.150718696268749
ENSG00000198242	4.562941260372781e-14	8.908932680191299
ENSG00000198081	4.968089811318059e-14	8.562952102036554
ENSG00000222222	4.968089811318059e-14	4.128283316466464
ENSG00000161031	4.9680898113180946e-14	5.075390691798289
ENSG00000255224	5.4085880484258615e-14	6.47500142608298
ENSG00000164182	5.4085880484258615e-14	8.607656158866794
ENSG00000164332	5.4085880484258615e-14	8.778578395188276
ENSG00000148700	5.4085880484258615e-14	8.876478319136533
ENSG00000134153	5.408588048425938e-14	8.908932680191299
ENSG00000257221	5.408588048425938e-14	7.873277035621539
ENSG00000145700	5.408588048425938e-14	7.581906180753563
ENSG00000147144	5.408588048425938e-14	8.512536781605979
ENSG00000235670	5.408588048425938e-14	4.011252203456795
ENSG00000237434	5.887464151026925e-14	4.286827660363401
ENSG00000144354	5.887464151026925e-14	5.4335478029830035
ENSG00000198453	5.887464151026925e-14	7.762844419607085
ENSG00000187091	5.887464151026925e-14	8.596480144659234
ENSG00000257543	5.887464151026925e-14	5.913463587143296
ENSG00000273230	6.408000736025678e-14	7.633093388420657
ENSG00000234741	6.408000736025769e-14	8.900819089927607
ENSG00000223269	6.408000736025769e-14	2.570276972445877
ENSG00000261786	6.408000736025769e-14	8.726095022001811
ENSG00000164924	6.408000736025814e-14	8.929216655850528
ENSG00000188868	6.973755804372805e-14	7.143004554318122
ENSG00000169116	6.973755804372805e-14	8.933273450982373
ENSG00000170482	6.973755804372805e-14	8.510750606106516
ENSG00000181026	6.973755804372805e-14	8.904875885059452
ENSG00000162139	6.973755804372905e-14	8.809501544271107
ENSG00000173406	6.973755804372905e-14	6.094861759380793
ENSG00000157978	6.973755804372905e-14	8.86530230492897
ENSG00000204390	6.973755804372905e-14	7.242935799757677
ENSG00000181104	7.588585374995575e-14	8.217410591091358
ENSG00000204219	7.588585374995629e-14	6.821791405675223
ENSG00000185008	7.588585374995629e-14	3.083913094032215
ENSG00000102409	7.588585374995629e-14	8.697900022955379
ENSG00000111450	7.588585374995684e-14	8.583772918479742
ENSG00000249948	8.256667939031774e-14	8.593267550489916
ENSG00000069493	8.256667939031774e-14	8.44336869748811
ENSG00000130560	8.256667939031892e-14	8.747655246105444
ENSG00000130055	8.256667939031892e-14	4.8067410552472305
ENSG00000236204	8.256667939031892e-14	6.460221989434965
ENSG00000214212	8.256667939031892e-14	8.479290616239725
ENSG00000171428	8.25666793903195e-14	7.821348966413505
ENSG00000107187	8.25666793903195e-14	4.762165988277321
ENSG00000172292	8.982530877408e-14	7.9401601692634
ENSG00000042980	8.982530877408e-14	8.810038385055064
ENSG00000180592	8.982530877408e-14	4.977808854358077
ENSG00000135677	8.982530877408e-14	8.868364728872839
ENSG00000040341	8.982530877408128e-14	8.724308846502344
ENSG00000258422	8.982530877408128e-14	4.474913584059555
ENSG00000142937	8.982530877408128e-14	8.933273450982373
ENSG00000260063	9.771078995773094e-14	6.266212759443702
ENSG00000156042	9.771078995773164e-14	8.153364533138827
ENSG00000153250	9.771078995773164e-14	8.892705499663915
ENSG00000035403	9.771078995773164e-14	8.536622588869525
ENSG00000163625	9.771078995773164e-14	8.430124630524661
ENSG00000145808	9.771078995773164e-14	4.38288890031638
ENSG00000138326	9.771078995773164e-14	8.933273450982373
ENSG00000269979	9.771078995773164e-14	7.151892132317469
ENSG00000198795	9.771078995773164e-14	4.962480857504841
ENSG00000125648	1.0627625342581048e-13	8.866833516900904
ENSG00000268592	1.0627625342581048e-13	4.414032442588097
ENSG00000213930	1.0627625342581048e-13	8.762351214660892
ENSG00000185686	1.0627625342581048e-13	7.4735866316930775
ENSG00000152760	1.0627625342581123e-13	5.2176465100848315
ENSG00000175395	1.0627625342581123e-13	8.272112187259163
ENSG00000270681	1.1557924488775262e-13	7.1383694076310285
ENSG00000235269	1.1557924488775262e-13	3.366851993548073
ENSG00000166483	1.1557924488775262e-13	8.46153222374041
ENSG00000069329	1.2568208461135153e-13	8.834379155846138
ENSG00000186275	1.2568208461135244e-13	8.225674351580501
ENSG00000239552	1.2568208461135244e-13	3.232725276892457
ENSG00000254650	1.2568208461135244e-13	5.6550641955043925
ENSG00000224578	1.2568208461135244e-13	8.25613997025931
ENSG00000109475	1.2568208461135244e-13	8.941387041246065
ENSG00000272143	1.256820846113542e-13	5.084641223850769
ENSG00000250321	1.256820846113542e-13	4.8688724656787965
ENSG00000169255	1.3665225535952429e-13	6.527129026508317
ENSG00000141447	1.3665225535952429e-13	8.179283346705699
ENSG00000136636	1.3665225535952429e-13	8.844023958081767
ENSG00000108984	1.3665225535952527e-13	8.417365007694126
ENSG00000215301	1.3665225535952527e-13	8.941387041246065
ENSG00000169021	1.3665225535952623e-13	8.835910367818073
ENSG00000182050	1.48562821153994e-13	7.060996137227073
ENSG00000099821	1.48562821153994e-13	8.826265565582448
ENSG00000237301	1.48562821153994e-13	5.208764285513278
ENSG00000107331	1.48562821153994e-13	8.789754409395835
ENSG00000070814	1.4856282115399612e-13	8.836904739006052
ENSG00000232940	1.4856282115399715e-13	6.239207435609043
ENSG00000260093	1.4856282115399715e-13	3.568640351552911
ENSG00000270093	1.6149287925809706e-13	4.8562826792303335
ENSG00000105339	1.7552804795179995e-13	8.933273450982373
ENSG00000124198	1.7552804795179995e-13	8.903344673087517
ENSG00000188242	1.7552804795179995e-13	8.39861224400683
ENSG00000198055	1.7552804795179995e-13	8.904875885059452
ENSG00000164967	1.7552804795179995e-13	8.690120706599153
ENSG00000180098	1.7552804795179995e-13	8.558437776500687
ENSG00000156738	1.7552804795179995e-13	7.853639140861227
ENSG00000122026	1.755280479518012e-13	8.933273450982373
ENSG00000153291	1.755280479518012e-13	6.996454120221098
ENSG00000143498	1.755280479518012e-13	8.317731304897444
ENSG00000143514	1.9076099286636835e-13	8.741530398217707
ENSG00000040199	1.9076099286637242e-13	8.812563968214976
ENSG00000253986	1.9076099286637242e-13	5.020749889384791
ENSG00000069849	1.9076099286637242e-13	8.82320314163858
ENSG00000047346	1.9076099286637242e-13	8.933273450982373
ENSG00000183258	2.072919948546515e-13	8.83996716294992
ENSG00000259560	2.072919948546515e-13	5.694775387792263
ENSG00000259495	2.072919948546515e-13	6.499256719772987
ENSG00000158813	2.072919948546515e-13	7.387303270921519
ENSG00000204682	2.072919948546515e-13	3.7659913794244626
ENSG00000119421	2.0729199485465445e-13	8.739004815057795
ENSG00000156535	2.252295625967298e-13	6.968580794786312
ENSG00000273139	2.252295625967298e-13	4.558185035278552
ENSG00000052850	2.252295625967314e-13	4.703453771530838
ENSG00000160783	2.252295625967314e-13	8.385905017827337
ENSG00000258118	2.252295625967314e-13	2.7251870135503053
ENSG00000143815	2.252295625967314e-13	8.827259936770426
ENSG00000166046	2.4469109338101466e-13	8.6662374662121
ENSG00000166682	2.4469109338101466e-13	7.143826491891939
ENSG00000115875	2.4469109338101466e-13	8.925159860718681
ENSG00000251666	2.4469109338101466e-13	5.620016244083091
ENSG00000108774	2.4469109338101466e-13	8.547261762293129
ENSG00000188001	2.4469109338101466e-13	6.735845236680605
ENSG00000168032	2.446910933810164e-13	5.240357797833664
ENSG00000149806	2.446910933810164e-13	8.917046270454989
ENSG00000146677	2.446910933810164e-13	7.862709056889645
ENSG00000270006	2.6580358575847173e-13	5.965533616697384
ENSG00000255353	2.6580358575847173e-13	5.615372157482015
ENSG00000068308	2.658035857584755e-13	8.861245509797127
ENSG00000272711	2.658035857584755e-13	6.389174201816833
ENSG00000170540	2.8870440804429136e-13	8.823739982422536
ENSG00000220472	2.8870440804429136e-13	7.15672461488007
ENSG00000160789	2.8870440804429136e-13	8.921103065586836
ENSG00000180263	2.8870440804429136e-13	8.416168069629656
ENSG00000170915	2.8870440804429136e-13	6.972642483818225
ENSG00000078725	2.8870440804429343e-13	4.273988947596813
ENSG00000213261	2.8870440804429343e-13	6.817612965687436
ENSG00000150867	2.8870440804429343e-13	8.822208770450603
ENSG00000243574	2.8870440804429343e-13	5.629438457689425
ENSG00000116147	2.8870440804429343e-13	5.414305773578986
ENSG00000131495	2.8870440804429343e-13	8.614238537158553
ENSG00000113712	2.8870440804429343e-13	8.870890312032751
ENSG00000074695	2.887044080442955e-13	8.93733024611422
ENSG00000073584	2.887044080442955e-13	8.716195256238654
ENSG00000231419	2.887044080442955e-13	3.558158504661604
ENSG00000243224	2.887044080442955e-13	6.453280467157811
ENSG00000227939	3.1354212693786805e-13	7.39047082301366
ENSG00000198856	3.1354212693786805e-13	8.900819089927607
ENSG00000185615	3.135421269378725e-13	5.485064400834159
ENSG00000008283	3.135421269378725e-13	8.842492746109832
ENSG00000268061	3.135421269378725e-13	7.5602935599988905
ENSG00000138640	3.135421269378725e-13	8.876478319136533
ENSG00000189143	3.135421269378725e-13	5.646230165678612
ENSG00000113048	3.135421269378725e-13	8.856194343477304
ENSG00000117519	3.135421269378747e-13	8.033639627097454
ENSG00000210196	3.404774008501532e-13	8.834379155846138
ENSG00000160791	3.404774008501532e-13	7.272676683024898
ENSG00000162373	3.404774008501532e-13	6.59019905809502
ENSG00000099800	3.404774008501556e-13	8.763143018972379
ENSG00000260352	3.404774008501556e-13	5.057168729511515
ENSG00000095002	3.4047740085016046e-13	8.644167315053407
ENSG00000239183	3.4047740085016046e-13	6.00781393411183
ENSG00000256917	3.696839428685662e-13	5.273549376114856
ENSG00000183617	3.696839428685662e-13	8.73954165584175
ENSG00000230897	3.696839428685662e-13	7.664902003422702
ENSG00000169330	3.696839428685662e-13	8.516593576737826
ENSG00000172456	3.696839428685662e-13	7.928682675186478
ENSG00000228903	3.696839428685662e-13	8.506156970190712
ENSG00000145194	3.6968394286856883e-13	8.449361838344872
ENSG00000120256	3.6968394286856883e-13	8.320591161964822
ENSG00000107262	3.6968394286856883e-13	8.872421524004686
ENSG00000163362	3.6968394286856883e-13	7.790891396927869
ENSG00000235501	3.6968394286856883e-13	5.75802480334354
ENSG00000171649	3.6968394286856883e-13	7.7501001503905504
ENSG00000136856	3.696839428685741e-13	8.614238537158553
ENSG00000116584	3.696839428685741e-13	8.921103065586836
ENSG00000184863	3.696839428685741e-13	8.921103065586836
ENSG00000089157	3.696839428685741e-13	8.941387041246065
ENSG00000100994	4.0134955865554416e-13	8.892705499663915
ENSG00000069275	4.0134955865554416e-13	8.858719926637214
ENSG00000116957	4.0134955865554416e-13	8.642636103081472
ENSG00000182185	4.0134955865554416e-13	7.469381148095374
ENSG00000227630	4.0134955865554416e-13	2.8576063774606832
ENSG00000137106	4.0134955865554987e-13	8.800393582819439
ENSG00000267868	4.0134955865554987e-13	3.4409963750990484
ENSG00000126267	4.0134955865554987e-13	8.887117492560137
ENSG00000152377	4.0134955865554987e-13	5.381357900648782
ENSG00000143674	4.013495586555527e-13	8.525446574661965
ENSG00000196668	4.013495586555527e-13	7.390544567546418
ENSG00000135486	4.3567726496895783e-13	8.93733024611422
ENSG00000013561	4.3567726496895783e-13	8.830322360714293
ENSG00000135116	4.3567726496895783e-13	5.9627844164977395
ENSG00000146094	4.3567726496895783e-13	8.912989475323146
ENSG00000162631	4.3567726496895783e-13	6.620539807272426
ENSG00000105364	4.3567726496895783e-13	8.695911280579425
ENSG00000184634	4.3567726496895783e-13	8.84808075321361
ENSG00000154227	4.3567726496895783e-13	5.194781631544912
ENSG00000212978	4.3567726496896404e-13	8.159894514779545
ENSG00000169756	4.3567726496896404e-13	8.789754409395835
ENSG00000156467	4.3567726496896404e-13	8.89117428769198
ENSG00000136044	4.356772649689671e-13	8.753243253209222
ENSG00000135324	4.728864949130483e-13	3.095881965065612
ENSG00000184905	4.728864949130483e-13	5.069772578423557
ENSG00000156976	4.728864949130483e-13	8.945443836377912
ENSG00000158828	4.728864949130499e-13	8.489929789663329
ENSG00000213293	4.728864949130499e-13	3.809862207527127
ENSG00000148156	4.728864949130499e-13	4.193597478344839
ENSG00000124143	5.132143964792138e-13	4.9861986443418225
ENSG00000094804	5.132143964792138e-13	8.616764120318463
ENSG00000250220	5.132143964792138e-13	5.807952149513928
ENSG00000175548	5.132143964792138e-13	8.151912631546828
ENSG00000139722	5.132143964792157e-13	8.929216655850528
ENSG00000230790	5.132143964792157e-13	4.799162790198611
ENSG00000162409	5.132143964792193e-13	3.2999452527881448
ENSG00000043039	5.132143964792193e-13	6.691213692878551
ENSG00000153347	5.132143964792193e-13	5.499710629947006
ENSG00000175602	5.132143964792193e-13	8.834379155846138
ENSG00000082512	5.569172314187928e-13	8.599542568603102
ENSG00000126733	5.569172314187968e-13	3.8447019408752263
ENSG00000105676	5.569172314187968e-13	8.721246422558476
ENSG00000159403	5.569172314187968e-13	8.667513714656502
ENSG00000197958	5.569172314188047e-13	8.93733024611422
ENSG00000226957	5.569172314188047e-13	2.906448631181397
ENSG00000205683	6.042718820075127e-13	7.509740285325021
ENSG00000247735	6.042718820075127e-13	5.578604177689878
ENSG00000165006	6.042718820075127e-13	8.777047183216341
ENSG00000233220	6.042718820075127e-13	5.0927767151396575
ENSG00000236882	6.042718820075127e-13	6.3063187903934335
ENSG00000120860	6.042718820075127e-13	8.653275276505076
ENSG00000198785	6.042718820075127e-13	6.756810855750865
ENSG00000147485	6.04271882007517e-13	7.270515099134502
ENSG00000196924	6.04271882007517e-13	8.86277672176906
ENSG00000267193	6.04271882007517e-13	3.69422621104221
ENSG00000213621	6.555774738153974e-13	5.2299564430215595
ENSG00000187123	6.555774738154068e-13	5.321979113234135
ENSG00000272864	6.555774738154068e-13	3.581473902353414
ENSG00000185834	6.555774738154114e-13	7.31764551166975
ENSG00000264469	6.555774738154114e-13	6.520947606173003
ENSG00000055070	6.555774738154114e-13	8.738547284653771
ENSG00000163482	7.111571231902189e-13	8.72331447531437
ENSG00000232633	7.111571231902189e-13	4.948465782555433
ENSG00000181191	7.111571231902189e-13	8.63100255846989
ENSG00000215386	7.111571231902189e-13	6.893222085264483
ENSG00000198918	7.111571231902189e-13	8.917046270454989
ENSG00000273056	7.111571231902189e-13	5.480936582356162
ENSG00000184293	7.111571231902189e-13	8.71366967307874
ENSG00000136928	7.11157123190229e-13	4.072315720193255
ENSG00000180209	7.11157123190229e-13	5.050528127718903
ENSG00000123989	7.713598187978757e-13	8.933273450982373
ENSG00000272717	7.713598187978757e-13	6.036403557445817
ENSG00000236998	7.713598187978757e-13	5.461574184240636
ENSG00000261438	7.713598187978811e-13	3.4020452291487606
ENSG00000166913	7.713598187978811e-13	8.900819089927607
ENSG00000074054	7.713598187978894e-13	8.828791148742358
ENSG00000172955	7.713598187978894e-13	6.221374990547478
ENSG00000164405	7.713598187978894e-13	8.850606336373524
ENSG00000169071	7.713598187978894e-13	8.451068703464403
ENSG00000272667	8.365624472449555e-13	6.621457466232866
ENSG00000072778	8.365624472449555e-13	8.93733024611422
ENSG00000134779	8.365624472449555e-13	8.66391444992868
ENSG00000130779	8.365624472449555e-13	8.866833516900904
ENSG00000082293	8.365624472449675e-13	4.88745976733733
ENSG00000250493	8.365624472449675e-13	5.808262969152691
ENSG00000113231	8.365624472449675e-13	8.12417516290442
ENSG00000166224	8.365624472449734e-13	8.679684100052041
ENSG00000008869	8.365624472449734e-13	8.860251138609149
ENSG00000230067	9.071719735373962e-13	4.7750836163828065
ENSG00000198648	9.071719735373962e-13	8.01672966417544
ENSG00000145063	9.071719735373962e-13	3.0867753499038995
ENSG00000175061	9.071719735374156e-13	8.904875885059452
ENSG00000151553	9.071719735374156e-13	8.760820002688957
ENSG00000260919	9.071719735374156e-13	4.088873845237242
ENSG00000132824	9.836277879102913e-13	8.880535114268378
ENSG00000183291	9.836277879102982e-13	8.921103065586836
ENSG00000131187	9.836277879102982e-13	8.049084797775304
ENSG00000151640	9.836277879102982e-13	5.482694595749841
ENSG00000273237	9.836277879103087e-13	8.107287885096525
ENSG00000196754	9.836277879103087e-13	4.0427284776275005
ENSG00000224545	9.836277879103087e-13	2.8700159752314605
ENSG00000162704	1.0664042313995563e-12	8.887117492560137
ENSG00000224165	1.0664042313995563e-12	6.997865500995079
ENSG00000119403	1.0664042313995563e-12	8.6228889682062
ENSG00000198860	1.0664042313995563e-12	8.795342416499613
ENSG00000107959	1.0664042313995638e-12	8.858719926637214
ENSG00000083067	1.0664042313995638e-12	6.740680127509241
ENSG00000163519	1.0664042313995676e-12	7.99949664591953
ENSG00000104331	1.0664042313995676e-12	8.868364728872839
ENSG00000114013	1.1560133134207156e-12	8.630263150809444
ENSG00000124942	1.1560133134207156e-12	8.941387041246065
ENSG00000101695	1.156013313420732e-12	7.275720657599416
ENSG00000176732	1.156013313420732e-12	6.071070988146445
ENSG00000143761	1.156013313420732e-12	8.93733024611422
ENSG00000250137	1.1560133134207402e-12	4.6906282186040125
ENSG00000238961	1.1560133134207402e-12	4.477713950859944
ENSG00000240087	1.2530076355773689e-12	6.0451346588711825
ENSG00000228649	1.2530076355773689e-12	7.743908671272075
ENSG00000250659	1.2530076355773689e-12	7.140735963847872
ENSG00000078674	1.2530076355773733e-12	8.858719926637214
ENSG00000151151	1.2530076355773733e-12	8.460995382956453
ENSG00000271334	1.2530076355773733e-12	2.797730024352377
ENSG00000095303	1.2530076355773911e-12	8.166740307133253
ENSG00000105146	1.3579835369460193e-12	6.834181634974314
ENSG00000122882	1.3579835369460193e-12	8.741072867813685
ENSG00000145912	1.3579835369460193e-12	8.775515971244408
ENSG00000177888	1.3579835369460288e-12	8.668508085844481
ENSG00000124357	1.3579835369460288e-12	8.860251138609149
ENSG00000124116	1.4715844771801874e-12	3.8227047988795744
ENSG00000173442	1.471584477180198e-12	8.921103065586836
ENSG00000259362	1.471584477180198e-12	4.2942122184265035
ENSG00000146276	1.471584477180198e-12	5.742668777043684
ENSG00000067445	1.5945046749482848e-12	7.552473283763294
ENSG00000078177	1.5945046749482848e-12	8.835910367818073
ENSG00000146083	1.5945046749482848e-12	8.872421524004686
ENSG00000090776	1.5945046749482848e-12	7.301503207369478
ENSG00000102054	1.5945046749482848e-12	8.876478319136533
ENSG00000143258	1.5945046749483075e-12	8.790748780583813
ENSG00000141524	1.5945046749483075e-12	8.786155144668012
ENSG00000100767	1.5945046749483075e-12	8.325774035315622
ENSG00000176428	1.5945046749483075e-12	6.959372628855314
ENSG00000173320	1.5945046749483075e-12	6.708676842303972
ENSG00000253051	1.5945046749483075e-12	5.256123097122058
ENSG00000213339	1.5945046749483075e-12	8.879003902296445
ENSG00000197279	1.7274930204743154e-12	8.166274326194813
ENSG00000259673	1.7274930204743154e-12	8.661723140676234
ENSG00000178035	1.7274930204743154e-12	8.884591909400223
ENSG00000140612	1.7274930204743154e-12	8.908932680191299
ENSG00000245556	1.7274930204743154e-12	8.34000402293263
ENSG00000147604	1.7274930204743154e-12	8.941387041246065
ENSG00000196998	1.7274930204743154e-12	8.78010960716021
ENSG00000179178	1.7274930204743154e-12	7.056578959735651
ENSG00000229414	1.7274930204743154e-12	2.882452028076827
ENSG00000179195	1.7274930204743277e-12	8.884591909400223
ENSG00000171444	1.7274930204743277e-12	8.896762294795762
ENSG00000135519	1.7274930204743277e-12	6.362159888092491
ENSG00000225156	1.7274930204743524e-12	3.7353108339722443
ENSG00000166965	1.871357282289994e-12	8.667971245060526
ENSG00000233922	1.871357282289994e-12	6.670080010494122
ENSG00000206077	1.871357282289994e-12	7.883875278934651
ENSG00000259660	1.871357282289994e-12	5.420633996668189
ENSG00000187372	1.871357282289994e-12	6.875776437056823
ENSG00000134490	1.871357282289994e-12	8.22447741351603
ENSG00000164754	1.871357282289994e-12	8.842492746109832
ENSG00000269165	1.871357282289994e-12	5.8350550554637675
ENSG00000156222	1.8713572822900004e-12	3.572775395008377
ENSG00000153064	1.8713572822900004e-12	8.819146346506736
ENSG00000154479	1.8713572822900004e-12	6.279074856512876
ENSG00000061455	2.0269686297417024e-12	6.464215206068375
ENSG00000226360	2.0269686297417165e-12	7.3809193475395665
ENSG00000005108	2.0269686297417165e-12	6.771976060979607
ENSG00000111452	2.0269686297417165e-12	7.0342013935760885
ENSG00000228798	2.0269686297417165e-12	4.573043004075159
ENSG00000151422	2.0269686297417384e-12	8.78921756861188
ENSG00000125755	2.0269686297417384e-12	8.900819089927607
ENSG00000248300	2.1952664943274755e-12	2.384668310012924
ENSG00000172053	2.1952664943274755e-12	8.903344673087517
ENSG00000185088	2.1952664943274755e-12	8.917046270454989
ENSG00000151292	2.1952664943274755e-12	8.844023958081767
ENSG00000123595	2.1952664943274755e-12	8.769470433736606
ENSG00000162840	2.1952664943274755e-12	4.651458059150272
ENSG00000101997	2.1952664943274755e-12	8.570608161896224
ENSG00000238063	2.195266494327483e-12	5.243787578269135
ENSG00000156140	2.195266494327483e-12	4.077194190100781
ENSG00000109466	2.195266494327483e-12	8.536085748085567
ENSG00000197451	2.195266494327483e-12	8.892705499663915
ENSG00000148730	2.195266494327483e-12	8.870890312032751
ENSG00000213315	2.195266494327483e-12	6.463019591182336
ENSG00000174917	2.195266494327483e-12	8.831853572686226
ENSG00000101134	2.3772637945771567e-12	4.139036943652828
ENSG00000003096	2.3772637945771567e-12	4.640454159494529
ENSG00000197756	2.3772637945771567e-12	8.93733024611422
ENSG00000105997	2.3772637945771567e-12	5.416305675705356
ENSG00000163961	2.3772637945771567e-12	8.777584024000298
ENSG00000139641	2.3772637945771736e-12	8.904875885059452
ENSG00000258178	2.5740525509410478e-12	4.2291788664274295
ENSG00000110092	2.5740525509410478e-12	8.793274363743723
ENSG00000136319	2.5740525509410478e-12	8.50156333427491
ENSG00000232860	2.574052550941066e-12	6.939188332145272
ENSG00000243517	2.574052550941066e-12	7.026328867106422
ENSG00000101052	2.574052550941066e-12	8.507485615286157
ENSG00000251187	2.574052550941066e-12	4.369219511642939
ENSG00000238061	2.574052550941066e-12	6.062289686492682
ENSG00000272156	2.7868099190220306e-12	5.700615875285758
ENSG00000160282	2.7868099190220306e-12	5.897501285864908
ENSG00000117362	2.7868099190220306e-12	8.872421524004686
ENSG00000119900	2.7868099190220306e-12	8.804450377951285
ENSG00000237765	2.7868099190220306e-12	7.861503333444563
ENSG00000167487	2.7868099190220504e-12	8.204448401384333
ENSG00000124098	2.7868099190220504e-12	8.683740895183888
ENSG00000240342	2.7868099190220504e-12	8.378917505782598
ENSG00000221988	3.016804671485679e-12	8.29007314663497
ENSG00000254754	3.016804671485711e-12	2.6677531072391143
ENSG00000135502	3.016804671485711e-12	5.996849611847832
ENSG00000085382	3.016804671485711e-12	8.258868120295713
ENSG00000261597	3.0168046714857326e-12	8.614493500686082
ENSG00000212664	3.0168046714857326e-12	6.290537700199571
ENSG00000155542	3.265404161119991e-12	8.331151025008491
ENSG00000170271	3.265404161119991e-12	7.664972528422024
ENSG00000227372	3.265404161119991e-12	8.675090464136238
ENSG00000271086	3.265404161120014e-12	4.619925754324804
ENSG00000162267	3.265404161120014e-12	6.637670630378651
ENSG00000218052	3.265404161120014e-12	7.885838538388461
ENSG00000196268	3.265404161120014e-12	8.490231583994722
ENSG00000241527	3.265404161120014e-12	6.4825149616793505
ENSG00000085465	3.265404161120014e-12	8.088200847501763
ENSG00000112992	3.5340817997952325e-12	8.860251138609149
ENSG00000150625	3.5340817997952325e-12	6.3858322285358575
ENSG00000205771	3.5340817997952325e-12	6.598957033245236
ENSG00000108405	3.5340817997952325e-12	8.921103065586836
ENSG00000124209	3.534081799795283e-12	8.738010443869817
ENSG00000101443	3.534081799795283e-12	5.6197905888771436
ENSG00000166295	3.824425090513506e-12	8.870890312032751
ENSG00000164122	3.824425090513506e-12	5.988888643790193
ENSG00000181666	3.824425090513534e-12	8.54626739110515
ENSG00000006788	3.824425090513534e-12	3.4399275115507892
ENSG00000133135	3.824425090513534e-12	3.914247639352907
ENSG00000223725	3.824425090513534e-12	5.394626235266986
ENSG00000100206	3.8244250905135475e-12	6.30706531697158
ENSG00000162836	4.138144252338148e-12	8.680141630456063
ENSG00000198429	4.1381442523382065e-12	8.240370320135948
ENSG00000198182	4.1381442523382065e-12	6.551696659245297
ENSG00000250156	4.1381442523382065e-12	4.036175243487103
ENSG00000187735	4.1381442523382065e-12	8.864307933740994
ENSG00000169242	4.1381442523382065e-12	6.54825341687553
ENSG00000273355	4.1381442523382065e-12	5.708700187503867
ENSG00000144567	4.1381442523382065e-12	8.858719926637214
ENSG00000101940	4.138144252338222e-12	8.782635190320123
ENSG00000203832	4.138144252338222e-12	8.141678591876206
ENSG00000118162	4.477081480771346e-12	8.321453826121825
ENSG00000134955	4.477081480771362e-12	7.875573138176065
ENSG00000180066	4.477081480771362e-12	4.929716700314897
ENSG00000138650	4.477081480771362e-12	3.5597056041965507
ENSG00000271734	4.477081480771362e-12	4.083458422780996
ENSG00000263874	4.477081480771362e-12	7.174453412490555
ENSG00000226084	4.477081480771362e-12	7.785366200476429
ENSG00000250584	4.477081480771362e-12	3.8065000653004732
ENSG00000129474	4.843220889114491e-12	6.604568449851322
ENSG00000119737	4.843220889114491e-12	7.284399346303495
ENSG00000262468	4.8432208891145254e-12	8.009106083891842
ENSG00000213222	4.8432208891145254e-12	6.433067098707859
ENSG00000202078	4.8432208891145254e-12	4.610988317939089
ENSG00000189343	4.8432208891145254e-12	8.925159860718681
ENSG00000109705	4.843220889114542e-12	6.535812738741656
ENSG00000219626	5.238699179511707e-12	7.733918463434628
ENSG00000119979	5.238699179511707e-12	8.646692898213319
ENSG00000187243	5.238699179511707e-12	4.220831033126761
ENSG00000108828	5.238699179511707e-12	8.815626392158844
ENSG00000136830	5.238699179511707e-12	7.768663361196743
ENSG00000234215	5.238699179511781e-12	1.9721637024542993
ENSG00000166484	5.238699179511781e-12	8.419433060450016
ENSG00000167283	5.238699179511781e-12	8.900819089927607
ENSG00000169740	5.238699179511781e-12	8.51228181807845
ENSG00000125962	5.238699179511781e-12	8.508225022946602
ENSG00000264349	5.238699179511781e-12	4.718607100742196
ENSG00000243452	5.238699179511781e-12	8.701499287683204
ENSG00000225200	5.238699179511781e-12	7.120079740194933
ENSG00000088833	5.238699179511781e-12	8.852137548345457
ENSG00000250069	5.6658170957551625e-12	4.694003858540739
ENSG00000237595	5.6658170957551625e-12	6.366859078517913
ENSG00000243680	5.6658170957551625e-12	6.212703205185574
ENSG00000244038	5.665817095755183e-12	8.933273450982373
ENSG00000205791	5.665817095755183e-12	6.415746654383789
ENSG00000165195	6.127051713536119e-12	8.765413638604759
ENSG00000260672	6.127051713536119e-12	4.629841924152324
ENSG00000250567	6.127051713536119e-12	2.129196879146066
ENSG00000157045	6.127051713536119e-12	8.78010960716021
ENSG00000205730	6.127051713536119e-12	6.509244248831716
ENSG00000085719	6.127051713536119e-12	8.896762294795762
ENSG00000196081	6.127051713536163e-12	6.568917591123807
ENSG00000101049	6.127051713536163e-12	6.373992055658939
ENSG00000216866	6.127051713536163e-12	5.813309649065394
ENSG00000247416	6.625069627673427e-12	4.828421290854409
ENSG00000068784	6.625069627673427e-12	8.673022411380348
ENSG00000130720	6.625069627673427e-12	2.6048222100934812
ENSG00000183955	6.625069627673427e-12	8.726834429662258
ENSG00000119147	6.625069627673427e-12	3.7578242069687753
ENSG00000136731	6.625069627673427e-12	8.908932680191299
ENSG00000213145	6.625069627673427e-12	7.087365496121505
ENSG00000174485	6.625069627673427e-12	8.827259936770426
ENSG00000273107	6.625069627673522e-12	4.841425504655135
ENSG00000073578	6.625069627673522e-12	8.864307933740994
ENSG00000197557	6.625069627673522e-12	8.210723419497521
ENSG00000174915	6.625069627673522e-12	8.695911280579425
ENSG00000116251	6.625069627673522e-12	8.929216655850528
ENSG00000085231	6.625069627673522e-12	8.872421524004686
ENSG00000180479	7.162741099953678e-12	7.695392958606689
ENSG00000268218	7.162741099953678e-12	7.591366879307173
ENSG00000115808	7.162741099953704e-12	8.705019242031094
ENSG00000165891	7.162741099953704e-12	8.312529968352171
ENSG00000232912	7.162741099953704e-12	6.068392099521318
ENSG00000143862	7.162741099953704e-12	8.691317644663624
ENSG00000101057	7.162741099953704e-12	8.695374439795467
ENSG00000225643	7.162741099953704e-12	6.9464275584152295
ENSG00000180660	7.1627410999538056e-12	6.823631263900827
ENSG00000111716	7.1627410999538056e-12	8.941387041246065
ENSG00000221817	7.743155235595024e-12	8.45242426228874
ENSG00000226029	7.743155235595024e-12	6.289848051053275
ENSG00000060138	7.743155235595024e-12	8.609644901242751
ENSG00000218227	7.743155235595024e-12	8.077948344636665
ENSG00000255031	7.743155235595024e-12	7.90513370870689
ENSG00000243056	7.743155235595024e-12	5.584186238699933
ENSG00000182087	7.743155235595079e-12	8.929216655850528
ENSG00000125089	7.743155235595079e-12	8.706550454003029
ENSG00000169189	7.743155235595079e-12	8.682209683211953
ENSG00000174989	7.743155235595079e-12	8.78569761426399
ENSG00000234361	8.369636261014541e-12	2.243560246495345
ENSG00000171189	8.369636261014659e-12	5.672426862528001
ENSG00000273388	8.369636261014659e-12	3.8926100754764223
ENSG00000165548	8.369636261014659e-12	8.398998914565338
ENSG00000118898	8.369636261014659e-12	6.717057657367199
ENSG00000261114	8.369636261014659e-12	8.425276031081328
ENSG00000157873	8.369636261014659e-12	8.858719926637214
ENSG00000270919	8.369636261014659e-12	3.0850495006773806
ENSG00000242732	8.369636261014659e-12	7.932991970884021
ENSG00000048162	8.36963626101469e-12	8.607119318082837
ENSG00000153914	8.36963626101469e-12	8.900819089927607
ENSG00000163682	8.36963626101469e-12	8.941387041246065
ENSG00000122406	8.36963626101469e-12	8.93733024611422
ENSG00000179862	8.36963626101469e-12	6.572742018603045
ENSG00000268584	9.045760980558773e-12	6.464516722836609
ENSG00000155495	9.045760980558838e-12	8.598233840582628
ENSG00000071082	9.045760980558838e-12	8.941387041246065
ENSG00000271943	9.045760980558838e-12	3.683411061881309
ENSG00000182319	9.045760980558838e-12	6.9812974783268436
ENSG00000105220	9.045760980558838e-12	8.896762294795762
ENSG00000102081	9.045760980558838e-12	8.797867999659527
ENSG00000081721	9.045760980558838e-12	8.75676320755711
ENSG00000268358	9.045760980558838e-12	7.052861683337382
ENSG00000261435	9.045760980558838e-12	5.010471438632011
ENSG00000237316	9.045760980558966e-12	2.4032086880694594
ENSG00000163875	9.045760980558966e-12	8.771996016896518
ENSG00000173545	9.045760980558966e-12	8.7542376243972
ENSG00000265452	9.77537749516007e-12	5.258538264072292
ENSG00000170209	9.77537749516007e-12	7.995527743020927
ENSG00000140548	9.775377495160106e-12	8.691854485447578
ENSG00000141429	9.775377495160106e-12	8.870890312032751
ENSG00000184381	9.775377495160106e-12	8.78010960716021
ENSG00000168405	9.775377495160106e-12	8.904875885059452
ENSG00000231119	9.775377495160176e-12	6.416320323140394
ENSG00000235779	9.775377495160176e-12	3.009020144830589
ENSG00000227986	9.775377495160176e-12	5.696835267456732
ENSG00000065183	1.0562625271544524e-11	8.796336787687592
ENSG00000120327	1.0562625271544637e-11	7.760083455148417
ENSG00000113732	1.0562625271544637e-11	8.892705499663915
ENSG00000183688	1.0562625271544637e-11	8.781103978348188
ENSG00000145287	1.0562625271544637e-11	8.834379155846138
ENSG00000188015	1.0562625271544637e-11	3.109934357471107
ENSG00000113643	1.0562625271544637e-11	8.80291916597935
ENSG00000264176	1.0562625271544711e-11	5.547933828135943
ENSG00000147437	1.1411956656644355e-11	6.237139688101478
ENSG00000101746	1.1411956656644355e-11	7.883331881887569
ENSG00000106211	1.1411956656644355e-11	8.86277672176906
ENSG00000002834	1.1411956656644355e-11	8.872421524004686
ENSG00000229278	1.1411956656644355e-11	3.7690747723195415
ENSG00000272677	1.1411956656644355e-11	6.095755863337349
ENSG00000089280	1.1411956656644436e-11	8.925159860718681
ENSG00000270012	1.1411956656644436e-11	7.626478530552827
ENSG00000108106	1.1411956656644599e-11	8.712138461106807
ENSG00000068650	1.232815993829422e-11	8.70448240124714
ENSG00000180182	1.232815993829422e-11	8.797867999659527
ENSG00000207279	1.232815993829422e-11	5.689458750305679
ENSG00000214389	1.2328159938294307e-11	8.214700904249431
ENSG00000236305	1.2328159938294307e-11	5.957448534345138
ENSG00000269243	1.2328159938294482e-11	7.247365365714522
ENSG00000257743	1.3316384060141361e-11	5.436862948268935
ENSG00000102921	1.3316384060141361e-11	8.808507173083129
ENSG00000112218	1.3316384060141361e-11	8.141325854774266
ENSG00000135074	1.3316384060141361e-11	8.900819089927607
ENSG00000241743	1.3316384060141361e-11	1.9318576443837192
ENSG00000150477	1.3316384060141361e-11	8.073047348542293
ENSG00000197256	1.331638406014155e-11	8.52677521975741
ENSG00000226779	1.331638406014155e-11	4.358987140672494
ENSG00000155506	1.331638406014155e-11	8.93733024611422
ENSG00000238460	1.331638406014155e-11	3.531802132388033
ENSG00000170906	1.331638406014155e-11	8.800393582819439
ENSG00000257058	1.331638406014155e-11	5.86642206665553
ENSG00000166068	1.4382165105993947e-11	8.628195098053554
ENSG00000196967	1.4382165105993947e-11	8.035690560586403
ENSG00000094975	1.4382165105993947e-11	8.872421524004686
ENSG00000063660	1.43821651059941e-11	7.341014596386965
ENSG00000259436	1.43821651059941e-11	8.092644313192116
ENSG00000144847	1.43821651059941e-11	8.515317328293424
ENSG00000255516	1.43821651059941e-11	3.318513751121409
ENSG00000162998	1.43821651059941e-11	8.903344673087517
ENSG00000166104	1.4382165105994204e-11	5.690326184041578
ENSG00000203801	1.5531454676603216e-11	6.181211190979956
ENSG00000134504	1.5531454676603216e-11	8.591965819123365
ENSG00000104695	1.5531454676603216e-11	8.755231995585177
ENSG00000070610	1.5531454676603216e-11	8.908932680191299
ENSG00000259891	1.5531454676603216e-11	6.949356626323272
ENSG00000238045	1.5531454676603216e-11	6.388163742535233
ENSG00000217716	1.5531454676603216e-11	6.116387648686616
ENSG00000197180	1.5531454676603216e-11	6.8208782913539885
ENSG00000166143	1.5531454676603216e-11	6.586669701972672
ENSG00000166455	1.5531454676603216e-11	5.829629486295719
ENSG00000049769	1.5531454676603326e-11	7.97968723305205
ENSG00000221562	1.5531454676603326e-11	2.5992944986907256
ENSG00000133138	1.5531454676603326e-11	7.3059451348856665
ENSG00000167747	1.6770650290156154e-11	8.797867999659527
ENSG00000101439	1.677065029015639e-11	8.904875885059452
ENSG00000162616	1.677065029015639e-11	8.567545737952356
ENSG00000167748	1.6770650290156452e-11	3.8596638220906554
ENSG00000189233	1.6770650290156452e-11	8.797867999659527
ENSG00000230646	1.6770650290156452e-11	3.190426089826372
ENSG00000241852	1.6770650290156452e-11	7.653024626977945
ENSG00000107643	1.6770650290156452e-11	8.742067239001663
ENSG00000165138	1.6770650290156452e-11	8.850606336373524
ENSG00000272009	1.6770650290156452e-11	7.174334267960685
ENSG00000234498	1.8106627946568993e-11	6.312309704718254
ENSG00000233360	1.8106627946568993e-11	4.4972922256728785
ENSG00000025039	1.8106627946568993e-11	8.908932680191299
ENSG00000147364	1.8106627946568993e-11	8.657868912420879
ENSG00000204131	1.8106627946568993e-11	6.279885114690076
ENSG00000152217	1.8106627946568993e-11	8.873415895192664
ENSG00000172260	1.8106627946568993e-11	4.928420984623765
ENSG00000033867	1.8106627946568993e-11	7.987627653514142
ENSG00000248610	1.8106627946568993e-11	6.80514353281569
ENSG00000120217	1.8106627946568993e-11	8.59701698544319
ENSG00000183943	1.8106627946568993e-11	8.393528598110937
ENSG00000198056	1.8106627946569252e-11	8.41517369844168
ENSG00000164039	1.8106627946569252e-11	8.1051405219607
ENSG00000228413	1.8106627946569252e-11	4.73910705881833
ENSG00000081760	1.8106627946569378e-11	8.687260849531777
ENSG00000137806	1.8106627946569378e-11	8.773527228868451
ENSG00000165661	1.8106627946569378e-11	8.880535114268378
ENSG00000167552	1.9546777005055983e-11	8.33880708486816
ENSG00000144369	1.9546777005055983e-11	8.34326901375299
ENSG00000231943	1.9546777005056122e-11	1.844583065516716
ENSG00000116918	1.9546777005056122e-11	8.736479231897881
ENSG00000213402	1.9546777005056122e-11	8.659655087920344
ENSG00000246095	1.9546777005056122e-11	6.295834308495732
ENSG00000117697	1.9546777005056122e-11	8.694380068607492
ENSG00000164175	1.9546777005056122e-11	4.467133779028044
ENSG00000179029	1.9546777005056122e-11	8.556167156868307
ENSG00000240616	1.9546777005056122e-11	7.096914311619629
ENSG00000167978	1.9546777005056122e-11	8.93733024611422
ENSG00000102387	2.1099037534450793e-11	6.1277626527521525
ENSG00000259959	2.1099037534450793e-11	8.304029707529972
ENSG00000126107	2.1099037534451094e-11	8.810038385055064
ENSG00000271522	2.1099037534451094e-11	3.703230148292805
ENSG00000196372	2.1099037534451094e-11	7.33239208145442
ENSG00000271430	2.1099037534451094e-11	8.39960661519481
ENSG00000118307	2.1099037534451094e-11	5.57568552517612
ENSG00000228487	2.1099037534451094e-11	7.0616853045707915
ENSG00000241213	2.1099037534451094e-11	2.254140620268155
ENSG00000115159	2.1099037534451094e-11	8.771001645708541
ENSG00000272071	2.1099037534451094e-11	3.303800033617115
ENSG00000116791	2.1099037534451242e-11	8.708081665974962
ENSG00000238150	2.1099037534451242e-11	4.664956043337647
ENSG00000238251	2.1099037534451242e-11	4.8080214088166295
ENSG00000224738	2.1099037534451242e-11	4.9054104761972335
ENSG00000116871	2.1099037534451242e-11	8.79733115887557
ENSG00000125650	2.1099037534451242e-11	7.524319244596234
ENSG00000164180	2.1099037534451242e-11	8.724308846502344
ENSG00000103544	2.1099037534451242e-11	8.762351214660892
ENSG00000163590	2.2771940306383206e-11	8.374068906339266
ENSG00000012061	2.2771940306383286e-11	8.835910367818073
ENSG00000205763	2.2771940306383286e-11	7.194901909603026
ENSG00000156170	2.2771940306383286e-11	8.638579307949625
ENSG00000198917	2.2771940306383286e-11	8.720252051370498
ENSG00000260618	2.2771940306383286e-11	8.459261604108029
ENSG00000235673	2.2771940306383286e-11	4.967947385731444
ENSG00000236830	2.277194030638361e-11	4.34213906856707
ENSG00000167393	2.277194030638361e-11	8.589897766367475
ENSG00000221968	2.277194030638361e-11	8.6583264428249
ENSG00000141556	2.277194030638361e-11	8.77452160005643
ENSG00000154359	2.457464961274569e-11	8.751712041237289
ENSG00000235663	2.457464961274569e-11	5.0671204799954435
ENSG00000251417	2.457464961274569e-11	6.668590362114109
ENSG00000152413	2.4574649612745778e-11	8.382182496602956
ENSG00000108306	2.4574649612745778e-11	8.285786870897741
ENSG00000117625	2.4574649612745778e-11	8.81508955137489
ENSG00000152578	2.4574649612745778e-11	5.822129402528672
ENSG00000196208	2.4574649612745778e-11	7.505402294301891
ENSG00000267373	2.4574649612745778e-11	4.193628045633823
ENSG00000153162	2.4574649612745778e-11	8.917046270454989
ENSG00000167779	2.4574649612745778e-11	5.729468903549678
ENSG00000259424	2.4574649612746127e-11	3.4726389344474926
ENSG00000163132	2.4574649612746127e-11	5.497294564570474
ENSG00000136379	2.4574649612746127e-11	8.269252330191787
ENSG00000270673	2.6517009100930344e-11	6.887877416487339
ENSG00000160753	2.6517009100930344e-11	8.555375352556819
ENSG00000198088	2.6517009100930344e-11	8.330896061480962
ENSG00000273032	2.6517009100930344e-11	7.206208176961067
ENSG00000175215	2.6517009100930344e-11	8.900819089927607
ENSG00000238001	2.6517009100930344e-11	2.9396941681748765
ENSG00000214189	2.651700910093053e-11	4.559676712046964
ENSG00000163817	2.651700910093053e-11	5.207524939485385
ENSG00000241644	2.860959083313307e-11	6.398420690620935
ENSG00000010810	2.860959083313307e-11	8.37192154320344
ENSG00000228929	2.8609590833133374e-11	7.124375352204699
ENSG00000108924	2.8609590833133374e-11	7.247514061972821
ENSG00000176393	2.8609590833133374e-11	8.72584005847428
ENSG00000078369	2.8609590833133374e-11	8.908932680191299
ENSG00000140464	2.8609590833133374e-11	8.860251138609149
ENSG00000138780	2.8609590833133374e-11	8.445305043213025
ENSG00000138286	2.8609590833133374e-11	8.67157050978835
ENSG00000226221	2.8609590833133374e-11	7.582585860262849
ENSG00000147533	2.8609590833133374e-11	8.717726468210587
ENSG00000072609	2.8609590833133374e-11	8.796336787687592
ENSG00000250519	2.8609590833133577e-11	4.9914520556649995
ENSG00000137877	3.0863747789668685e-11	8.29339053410637
ENSG00000138674	3.0863747789668685e-11	8.917046270454989
ENSG00000154153	3.0863747789668685e-11	5.42565430310592
ENSG00000232065	3.0863747789668685e-11	5.012337989140866
ENSG00000270041	3.0863747789668685e-11	6.477748039313857
ENSG00000272727	3.0863747789668904e-11	3.960498800460822
ENSG00000170522	3.0863747789668904e-11	7.889929266976874
ENSG00000168081	3.0863747789668904e-11	8.736479231897881
ENSG00000244716	3.0863747789668904e-11	7.250635922382059
ENSG00000164253	3.0863747789669234e-11	8.82067755847867
ENSG00000108239	3.0863747789669234e-11	8.504088917434823
ENSG00000135093	3.3291670050734764e-11	8.352993126368549
ENSG00000138279	3.3291670050734764e-11	8.852137548345457
ENSG00000149679	3.3291670050734764e-11	8.400600986382786
ENSG00000258629	3.3291670050734764e-11	1.8824320868851303
ENSG00000267041	3.3291670050734764e-11	6.305090885022994
ENSG00000171119	3.3291670050735003e-11	5.8221311601605645
ENSG00000260940	3.3291670050735003e-11	2.2192740977713514
ENSG00000107863	3.3291670050735003e-11	8.84808075321361
ENSG00000197119	3.3291670050735003e-11	7.946455418913587
ENSG00000113621	3.3291670050735003e-11	8.917046270454989
ENSG00000104408	3.3291670050735003e-11	8.921103065586836
ENSG00000171033	3.3291670050735003e-11	8.246697734900176
ENSG00000213553	3.590644490650773e-11	8.584309759263697
ENSG00000157933	3.590644490650773e-11	8.74864961729342
ENSG00000119711	3.590644490650773e-11	8.734490489521928
ENSG00000125743	3.590644490650773e-11	8.872421524004686
ENSG00000177337	3.590644490650773e-11	5.210480247640153
ENSG00000143412	3.590644490650773e-11	8.186015895222907
ENSG00000169253	3.590644490650824e-11	4.518000917352779
ENSG00000233080	3.590644490650824e-11	5.084824031317762
ENSG00000120798	3.590644490650824e-11	8.710404682258385
ENSG00000143036	3.590644490650824e-11	5.901411877690124
ENSG00000128915	3.8722121161847354e-11	8.852137548345457
ENSG00000100246	3.872212116184763e-11	8.105879929621146
ENSG00000196741	3.872212116184763e-11	6.718287171271668
ENSG00000181904	3.872212116184763e-11	8.806975961111196
ENSG00000172661	3.872212116184763e-11	8.634522512817782
ENSG00000188383	3.872212116184763e-11	6.010394964367049
ENSG00000078098	3.872212116184763e-11	6.03747919208081
ENSG00000188559	3.872212116184763e-11	8.593417720715367
ENSG00000165675	3.872212116184804e-11	8.604391168046435
ENSG00000272264	4.1753777919337135e-11	6.732357074419473
ENSG00000197497	4.1753777919337135e-11	6.160872124723553
ENSG00000226823	4.1753777919337135e-11	6.494325911266343
ENSG00000247011	4.1753777919337135e-11	2.7008717551818524
ENSG00000175697	4.1753777919337135e-11	5.408986532565518
ENSG00000235213	4.1753777919337135e-11	3.2707080034614116
ENSG00000145431	4.1753777919337135e-11	6.857025172561107
ENSG00000111707	4.1753777919337283e-11	8.815626392158844
ENSG00000132026	4.1753777919337283e-11	4.512019605031668
ENSG00000178162	4.1753777919337283e-11	6.215286741002571
ENSG00000166454	4.1753777919337283e-11	8.873415895192664
ENSG00000073605	4.1753777919337283e-11	8.852137548345457
ENSG00000244588	4.1753777919337283e-11	3.773581448438129
ENSG00000177971	4.1753777919337283e-11	8.767939221764673
ENSG00000121413	4.1753777919337283e-11	8.29241607999336
ENSG00000142408	4.175377791933758e-11	3.7316087749847053
ENSG00000242294	4.501759814293228e-11	8.671033669004395
ENSG00000072274	4.5017598142932596e-11	8.896762294795762
ENSG00000155130	4.5017598142932596e-11	8.921103065586836
ENSG00000095752	4.5017598142932596e-11	6.085860758396398
ENSG00000164695	4.501759814293308e-11	8.210389145590053
ENSG00000225135	4.501759814293308e-11	6.714476646007909
ENSG00000116668	4.501759814293308e-11	8.73142806557806
ENSG00000165359	4.501759814293308e-11	8.824734353610515
ENSG00000144893	4.501759814293308e-11	7.994353606718669
ENSG00000165912	4.501759814293308e-11	8.005553649967881
ENSG00000167797	4.501759814293308e-11	8.858719926637214
ENSG00000223797	4.8530947324200914e-11	7.564297958479695
ENSG00000182154	4.8530947324200914e-11	8.823739982422536
ENSG00000044446	4.8530947324200914e-11	8.763882426632826
ENSG00000261037	4.8530947324200914e-11	5.743922488032425
ENSG00000173698	4.8530947324200914e-11	4.1766568448567964
ENSG00000123836	4.8530947324200914e-11	8.777047183216341
ENSG00000251108	4.8530947324200914e-11	2.600389151450826
ENSG00000113389	4.8530947324200914e-11	4.793226966827511
ENSG00000111224	4.8530947324200914e-11	8.221160026044632
ENSG00000177119	4.8530947324200914e-11	8.770464804924583
ENSG00000270102	4.8530947324200914e-11	6.43468144833326
ENSG00000129691	4.8530947324200914e-11	8.640647360705515
ENSG00000243829	4.853094732420143e-11	6.641075662116312
ENSG00000255122	4.853094732420143e-11	4.447153179235886
ENSG00000272795	5.2312457594076335e-11	3.52706099741316
ENSG00000147475	5.231245759407689e-11	8.778578395188276
ENSG00000272102	5.231245759407689e-11	5.392761948106816
ENSG00000270504	5.231245759407689e-11	4.539570264776672
ENSG00000198440	5.231245759407689e-11	8.387973070583229
ENSG00000140263	5.2312457594077266e-11	8.283798128521784
ENSG00000151012	5.2312457594077266e-11	8.606916751206347
ENSG00000234332	5.2312457594077266e-11	3.9826580733404393
ENSG00000155366	5.2312457594077266e-11	8.395602216714005
ENSG00000010404	5.2312457594077266e-11	8.904875885059452
ENSG00000214784	5.638211764533443e-11	6.0804022205525
ENSG00000104687	5.638211764533443e-11	8.735484860709905
ENSG00000136848	5.638211764533443e-11	8.652280905317097
ENSG00000188227	5.638211764533443e-11	5.382649233741201
ENSG00000265451	5.638211764533443e-11	6.901157095681082
ENSG00000116903	5.638211764533443e-11	8.722777634530411
ENSG00000221949	5.638211764533443e-11	6.807760365574336
ENSG00000049768	5.638211764533443e-11	5.023419335199522
ENSG00000137802	5.638211764533443e-11	8.74612403413351
ENSG00000233230	5.638211764533463e-11	7.430789041805572
ENSG00000185567	6.076136885460503e-11	5.016283264137298
ENSG00000063438	6.076136885460503e-11	7.870350765521523
ENSG00000196531	6.076136885460503e-11	8.93733024611422
ENSG00000142327	6.076136885460568e-11	8.868364728872839
ENSG00000271420	6.076136885460568e-11	2.5213455943519687
ENSG00000101298	6.076136885460568e-11	7.870769915656102
ENSG00000217130	6.076136885460568e-11	5.450054764774981
ENSG00000154478	6.076136885460568e-11	2.1021913651746873
ENSG00000089060	6.076136885460568e-11	8.55211036173646
ENSG00000075568	6.076136885460568e-11	8.896762294795762
ENSG00000213967	6.076136885460568e-11	6.065982539203188
ENSG00000174886	6.547320801791452e-11	8.327041833225604
ENSG00000051108	6.547320801791452e-11	8.945443836377912
ENSG00000144868	6.547320801791452e-11	8.515801772426338
ENSG00000270110	6.547320801791452e-11	5.497521530988062
ENSG00000089248	6.547320801791499e-11	8.912989475323146
ENSG00000256166	6.547320801791499e-11	5.151487905919215
ENSG00000147044	6.547320801791499e-11	8.662383237956744
ENSG00000132915	6.547320801791499e-11	4.303805803197118
ENSG00000198625	6.547320801791499e-11	8.892705499663915
ENSG00000164619	6.547320801791499e-11	6.717914450599708
ENSG00000257951	6.547320801791499e-11	6.502598165883908
ENSG00000266088	6.547320801791499e-11	3.2159079768193846
ENSG00000099622	6.547320801791499e-11	8.929216655850528
ENSG00000140876	7.054229714037677e-11	5.938397912301224
ENSG00000253619	7.054229714037677e-11	4.526765341611291
ENSG00000234797	7.054229714037752e-11	8.097256412302393
ENSG00000247373	7.054229714037752e-11	7.576939890660851
ENSG00000176387	7.054229714037752e-11	5.772972896720291
ENSG00000267470	7.054229714037803e-11	5.91656921087914
ENSG00000162819	7.054229714037803e-11	8.78010960716021
ENSG00000235297	7.054229714037803e-11	6.034995922683143
ENSG00000064490	7.054229714037803e-11	8.732422436766036
ENSG00000035681	7.599508074903159e-11	8.782635190320123
ENSG00000174446	7.599508074903159e-11	8.695911280579425
ENSG00000141526	7.599508074903159e-11	8.72377200571839
ENSG00000149485	7.599508074903159e-11	8.007570759953225
ENSG00000150403	7.599508074903159e-11	8.717726468210587
ENSG00000125378	7.599508074903159e-11	8.016940649529435
ENSG00000144645	7.599508074903159e-11	8.917046270454989
ENSG00000267623	7.599508074903159e-11	4.955509486710443
ENSG00000142765	7.599508074903159e-11	8.892705499663915
ENSG00000126768	7.599508074903266e-11	8.736479231897881
ENSG00000236841	7.599508074903266e-11	3.597961922985461
ENSG00000247679	8.185991122789645e-11	8.133688258109071
ENSG00000135404	8.185991122789645e-11	8.933273450982373
ENSG00000079841	8.185991122789703e-11	7.315951864918583
ENSG00000178718	8.185991122789703e-11	8.823739982422536
ENSG00000267475	8.185991122789703e-11	6.412438719833018
ENSG00000157110	8.185991122789761e-11	7.371515157603681
ENSG00000176871	8.185991122789761e-11	8.562494571632532
ENSG00000270638	8.185991122789761e-11	4.490670858359907
ENSG00000146263	8.816718270625359e-11	8.533560164925657
ENSG00000155254	8.816718270625359e-11	8.278125245190893
ENSG00000184007	8.816718270625484e-11	8.908932680191299
ENSG00000214022	8.816718270625484e-11	8.892705499663915
ENSG00000167136	8.816718270625484e-11	7.752506705668682
ENSG00000182141	8.816718270625484e-11	8.374068906339266
ENSG00000273314	8.816718270625484e-11	6.758848862123639
ENSG00000269540	8.816718270625484e-11	3.338256005814348
ENSG00000150281	8.816718270625484e-11	5.746381435230974
ENSG00000172809	8.816718270625547e-11	8.925159860718681
ENSG00000122359	8.816718270625547e-11	8.884591909400223
ENSG00000226856	8.816718270625547e-11	5.356221483609271
ENSG00000086189	9.49494740650853e-11	8.811032756243042
ENSG00000255527	9.49494740650853e-11	4.1582087099058365
ENSG00000032389	9.49494740650853e-11	8.639573679137603
ENSG00000178715	9.49494740650853e-11	6.676174472862842
ENSG00000255112	9.494947406508597e-11	8.743061610189642
ENSG00000081791	9.494947406508597e-11	8.852137548345457
ENSG00000103148	9.494947406508597e-11	8.698436863739335
ENSG00000259291	9.494947406508597e-11	7.744695244582577
ENSG00000064692	9.494947406508597e-11	4.751116874546415
ENSG00000087274	9.494947406508699e-11	8.921103065586836
ENSG00000087206	9.494947406508699e-11	8.734948019925948
ENSG00000230798	9.494947406508699e-11	3.4884194756980733
ENSG00000269071	1.0224170166257054e-10	5.123289898190973
ENSG00000104529	1.02241701662572e-10	8.929216655850528
ENSG00000167178	1.02241701662572e-10	6.44707852294164
ENSG00000131759	1.02241701662572e-10	8.72584005847428
ENSG00000156650	1.02241701662572e-10	8.830322360714293
ENSG00000072401	1.02241701662572e-10	8.474160139539967
ENSG00000272256	1.02241701662572e-10	8.141476024999715
ENSG00000257261	1.02241701662572e-10	7.804839908629696
ENSG00000124635	1.0224170166257236e-10	8.57798234449947
ENSG00000159399	1.0224170166257236e-10	8.674351056475793
ENSG00000146007	1.0224170166257236e-10	8.84808075321361
ENSG00000011451	1.0224170166257236e-10	8.856194343477304
ENSG00000269148	1.0224170166257236e-10	6.1043996504624
ENSG00000147168	1.1008128241775644e-10	8.921103065586836
ENSG00000116497	1.1008128241775644e-10	8.836904739006052
ENSG00000106278	1.1008128241775644e-10	6.872234371979762
ENSG00000008086	1.1008128241775684e-10	8.005172545256553
ENSG00000242593	1.1008128241775684e-10	4.805788350950079
ENSG00000240907	1.1008128241775684e-10	4.688498811245611
ENSG00000158427	1.1008128241775684e-10	7.737528859856807
ENSG00000248564	1.1008128241775684e-10	3.071316772193862
ENSG00000095713	1.1008128241775684e-10	3.6354607516889184
ENSG00000115977	1.1008128241775684e-10	8.236595402260528
ENSG00000262246	1.1008128241775684e-10	8.536085748085569
ENSG00000186687	1.1008128241775684e-10	8.71114408991883
ENSG00000123901	1.1008128241775762e-10	6.581390697357181
ENSG00000117318	1.1008128241775762e-10	7.714262105479839
ENSG00000113600	1.1008128241775762e-10	3.594514530393276
ENSG00000256248	1.1850830793198672e-10	4.253832536995269
ENSG00000144824	1.1850830793198672e-10	7.753367023511942
ENSG00000250479	1.1850830793198672e-10	8.818151975318758
ENSG00000101868	1.1850830793198672e-10	8.575659328216048
ENSG00000021461	1.1850830793198672e-10	6.629454395312682
ENSG00000271239	1.1850830793198672e-10	2.408037922120082
ENSG00000267421	1.18508307931988e-10	1.8596499038509595
ENSG00000235169	1.18508307931988e-10	7.167832988775548
ENSG00000260810	1.18508307931988e-10	4.321808064057023
ENSG00000266709	1.18508307931988e-10	2.8899014050235348
ENSG00000255858	1.18508307931988e-10	5.203771812042225
ENSG00000143156	1.18508307931988e-10	7.9654376632062664
ENSG00000260361	1.18508307931988e-10	7.430684248503493
ENSG00000223802	1.18508307931988e-10	3.5786131045981753
ENSG00000176225	1.18508307931988e-10	8.658660716732365
ENSG00000107984	1.18508307931988e-10	8.844023958081767
ENSG00000231711	1.2756573037074525e-10	7.4030872722726695
ENSG00000254635	1.2756573037074525e-10	8.571602533084203
ENSG00000139626	1.2756573037074525e-10	8.917046270454989
ENSG00000250831	1.2756573037074616e-10	7.029890589302252
ENSG00000039600	1.2756573037074616e-10	7.626360839903449
ENSG00000158113	1.2756573037074616e-10	4.698296424969917
ENSG00000261581	1.2756573037074616e-10	3.661831645409971
ENSG00000213598	1.2756573037074616e-10	6.350272526066973
ENSG00000178607	1.2756573037074616e-10	8.933273450982373
ENSG00000230970	1.2756573037074616e-10	2.033539628413295
ENSG00000197265	1.3729956087405232e-10	8.676084835324216
ENSG00000246731	1.3729956087405232e-10	5.4688520647679635
ENSG00000102886	1.3729956087405377e-10	6.6535199257281405
ENSG00000166557	1.3729956087405377e-10	8.904875885059452
ENSG00000272841	1.3729956087405377e-10	6.389604402479917
ENSG00000206549	1.3729956087405475e-10	6.377302750103781
ENSG00000203435	1.3729956087405475e-10	3.8351969227913685
ENSG00000179796	1.3729956087405475e-10	2.655303058768762
ENSG00000184925	1.3729956087405475e-10	7.6702930094971675
ENSG00000090487	1.3729956087405475e-10	8.842492746109832
ENSG00000242814	1.3729956087405475e-10	5.248940241342749
ENSG00000096092	1.3729956087405475e-10	8.602068151763016
ENSG00000256347	1.4775908131201369e-10	4.062488875682829
ENSG00000142444	1.4775908131201369e-10	8.52950336979381
ENSG00000111602	1.4775908131201472e-10	8.784166402292056
ENSG00000234465	1.4775908131201472e-10	7.857945333673423
ENSG00000237506	1.4775908131201472e-10	6.131027969204998
ENSG00000257542	1.4775908131201472e-10	4.51406537030364
ENSG00000167632	1.4775908131201472e-10	8.717726468210587
ENSG00000158669	1.4775908131201472e-10	8.794805575715658
ENSG00000146039	1.4775908131201472e-10	1.6931310799743313
ENSG00000261220	1.4775908131201472e-10	6.247091976569716
ENSG00000196172	1.477590813120163e-10	7.059836236209028
ENSG00000143553	1.477590813120163e-10	8.679684100052041
ENSG00000173578	1.477590813120163e-10	8.604391168046435
ENSG00000137747	1.5899707025331131e-10	5.618932156574933
ENSG00000260177	1.5899707025331131e-10	3.0260489715603645
ENSG00000205138	1.5899707025331188e-10	8.457932959012584
ENSG00000120802	1.5899707025331188e-10	8.839430322165963
ENSG00000146006	1.5899707025331188e-10	7.367584503655633
ENSG00000128463	1.5899707025331188e-10	8.864307933740994
ENSG00000117407	1.5899707025331188e-10	8.258665553419222
ENSG00000261645	1.5899707025331188e-10	7.390029960382296
ENSG00000004838	1.5899707025331188e-10	6.935098722591161
ENSG00000135913	1.5899707025331302e-10	8.436654612165379
ENSG00000115526	1.5899707025331302e-10	5.5842250378078875
ENSG00000248478	1.5899707025331302e-10	2.015642628270658
ENSG00000107249	1.5899707025331302e-10	8.228246765544274
ENSG00000087008	1.7107004406884646e-10	8.353450656772571
ENSG00000253766	1.7107004406884646e-10	2.462030401114256
ENSG00000181007	1.7107004406884646e-10	7.83547871749427
ENSG00000131171	1.7107004406884646e-10	8.864307933740994
ENSG00000197747	1.7107004406884646e-10	8.7542376243972
ENSG00000077264	1.7107004406884646e-10	5.0898142626649925
ENSG00000141367	1.7107004406884646e-10	8.903344673087517
ENSG00000133026	1.7107004406884646e-10	8.298239133549703
ENSG00000223387	1.7107004406884767e-10	4.318088855869634
ENSG00000105722	1.7107004406884767e-10	8.671033669004395
ENSG00000272129	1.7107004406884767e-10	6.1611143702468105
ENSG00000232324	1.7107004406884948e-10	3.485936458175031
ENSG00000249584	1.840385141503323e-10	2.0942813326227836
ENSG00000196576	1.840385141503323e-10	8.899287877955674
ENSG00000087589	1.840385141503323e-10	5.932272916285533
ENSG00000176896	1.840385141503323e-10	8.298239133549703
ENSG00000232519	1.8403851415033361e-10	4.316852368846766
ENSG00000148411	1.8403851415033361e-10	7.984595560646543
ENSG00000163995	1.8403851415033361e-10	5.32285339805443
ENSG00000171421	1.8403851415033361e-10	8.578721752159916
ENSG00000176108	1.8403851415033623e-10	8.03642996824685
ENSG00000269425	1.8403851415033623e-10	4.226361229332866
ENSG00000094916	1.8403851415033623e-10	8.816620763346823
ENSG00000069712	1.8403851415033623e-10	7.071045126664648
ENSG00000003393	1.8403851415033623e-10	8.666976873872548
ENSG00000072849	1.8403851415033623e-10	8.880535114268378
ENSG00000269996	1.8403851415033623e-10	7.975120510865142
ENSG00000160685	1.8403851415033623e-10	8.811032756243042
ENSG00000258994	1.8403851415033623e-10	5.469319892723198
ENSG00000133056	1.9796726128474553e-10	8.6862664783438
ENSG00000116857	1.9796726128474553e-10	8.800393582819439
ENSG00000053524	1.9796726128474623e-10	7.907503555794174
ENSG00000257241	1.9796726128474623e-10	3.2400186134270514
ENSG00000234699	1.9796726128474623e-10	2.427514874525834
ENSG00000165688	1.9796726128474623e-10	8.830322360714293
ENSG00000204186	1.9796726128474623e-10	8.78569761426399
ENSG00000249198	1.9796726128474623e-10	2.2307249089674186
ENSG00000116761	1.9796726128474623e-10	8.426015438741773
ENSG00000242265	1.9796726128474623e-10	5.997832784188108
ENSG00000196890	1.9796726128474905e-10	4.0201862740323255
ENSG00000204852	2.1292562829020685e-10	8.724308846502344
ENSG00000101843	2.1292562829020685e-10	8.721783263342434
ENSG00000168216	2.1292562829020685e-10	8.860251138609149
ENSG00000228451	2.129256282902091e-10	7.630233531353279
ENSG00000179476	2.129256282902091e-10	8.27410092963512
ENSG00000082458	2.129256282902091e-10	8.559432147688666
ENSG00000235609	2.129256282902091e-10	5.953865459289973
ENSG00000230364	2.129256282902091e-10	5.157205422046975
ENSG00000141905	2.129256282902091e-10	8.784166402292056
ENSG00000178026	2.1292562829021062e-10	7.215189682766909
ENSG00000220749	2.1292562829021062e-10	7.0240976987771155
ENSG00000169019	2.289878320875592e-10	8.548792974265062
ENSG00000198363	2.289878320875592e-10	8.819146346506736
ENSG00000268041	2.289878320875592e-10	7.638003053247551
ENSG00000183386	2.289878320875592e-10	6.5813131118618635
ENSG00000099814	2.289878320875592e-10	8.736479231897881
ENSG00000268496	2.289878320875592e-10	3.9205770756593137
ENSG00000040487	2.289878320875592e-10	8.338807084868163
ENSG00000168807	2.289878320875592e-10	8.326716009852559
ENSG00000175390	2.2898783208756083e-10	8.900819089927607
ENSG00000175643	2.2898783208756083e-10	7.580322572130589
ENSG00000267166	2.4623329645441113e-10	7.015851364886951
ENSG00000134049	2.4623329645441113e-10	8.80291916597935
ENSG00000103160	2.4623329645441113e-10	8.606124946894859
ENSG00000186918	2.46233296454412e-10	8.819683187290691
ENSG00000140395	2.46233296454412e-10	8.816620763346823
ENSG00000184984	2.46233296454412e-10	5.955328419109738
ENSG00000272426	2.46233296454412e-10	5.311711960796647
ENSG00000198393	2.46233296454412e-10	5.761838810398206
ENSG00000169679	2.46233296454412e-10	8.657332071636922
ENSG00000213719	2.46233296454412e-10	8.945443836377912
ENSG00000165215	2.46233296454412e-10	5.902051889998653
ENSG00000138964	2.4623329645441547e-10	8.507151341378691
ENSG00000245146	2.4623329645441547e-10	8.02293938829029
ENSG00000164308	2.4623329645441547e-10	8.907401468219364
ENSG00000186063	2.647470067855683e-10	8.796336787687592
ENSG00000135185	2.647470067855683e-10	8.917046270454989
ENSG00000108679	2.647470067855683e-10	8.734745453049458
ENSG00000204923	2.647470067855683e-10	8.377791427563647
ENSG00000147606	2.647470067855692e-10	7.0092179796176355
ENSG00000101294	2.647470067855692e-10	8.929216655850528
ENSG00000135299	2.647470067855692e-10	8.437648983353354
ENSG00000135473	2.647470067855692e-10	8.892705499663915
ENSG00000182197	2.647470067855692e-10	8.77452160005643
ENSG00000204104	2.647470067855692e-10	8.430072233873618
ENSG00000140521	2.647470067855711e-10	8.813558339402954
ENSG00000235121	2.8461988826505724e-10	6.03010479498413
ENSG00000075826	2.8461988826505724e-10	8.811569597026997
ENSG00000164114	2.8461988826506024e-10	8.469443247127609
ENSG00000241923	2.8461988826506024e-10	6.061468852009415
ENSG00000197566	2.8461988826506024e-10	7.727323187795573
ENSG00000147853	2.8461988826506024e-10	8.864307933740994
ENSG00000174437	2.8461988826506024e-10	8.912989475323146
ENSG00000132906	2.8461988826506225e-10	8.387233662922782
ENSG00000107864	3.059492089414941e-10	8.581247335319828
ENSG00000065970	3.059492089414941e-10	8.696905651767402
ENSG00000188266	3.059492089414941e-10	7.991262815165413
ENSG00000113108	3.059492089414941e-10	8.834379155846138
ENSG00000111729	3.059492089414941e-10	7.0845909879594915
ENSG00000143947	3.059492089414952e-10	8.93733024611422
ENSG00000099139	3.059492089414952e-10	6.081874220712004
ENSG00000227431	3.059492089414952e-10	4.145446794231961
ENSG00000225093	3.059492089414952e-10	7.005379760979637
ENSG00000242268	3.059492089414952e-10	4.4040661916991795
ENSG00000166603	3.059492089414952e-10	8.506614500594736
ENSG00000140839	3.059492089414952e-10	7.069097197751093
ENSG00000143507	3.059492089414952e-10	8.691317644663624
ENSG00000185100	3.059492089414952e-10	6.845118344345659
ENSG00000100592	3.059492089414952e-10	8.606582477298883
ENSG00000066027	3.2883900928974365e-10	8.823739982422536
ENSG00000104969	3.2883900928974365e-10	8.876478319136533
ENSG00000139211	3.2883900928974365e-10	8.522920991502053
ENSG00000185641	3.2883900928974365e-10	7.510933792787947
ENSG00000124783	3.2883900928974365e-10	8.921103065586836
ENSG00000090989	3.2883900928974365e-10	8.762351214660892
ENSG00000172382	3.2883900928974365e-10	6.757526908604805
ENSG00000230188	3.2883900928974365e-10	4.412593779843913
ENSG00000082641	3.2883900928974365e-10	8.912989475323146
ENSG00000260081	3.2883900928974365e-10	5.924225388605091
ENSG00000150054	3.2883900928974365e-10	6.7138793564275625
ENSG00000134321	3.2883900928974365e-10	8.551828484480037
ENSG00000165066	3.2883900928974365e-10	4.996115922185527
ENSG00000138085	3.2883900928974365e-10	8.880535114268378
ENSG00000164932	3.2883900928974365e-10	8.694380068607492
ENSG00000225988	3.2883900928974365e-10	6.828177298257482
ENSG00000117020	3.2883900928974365e-10	8.117390217736173
ENSG00000180881	3.2883900928974365e-10	8.016578040069497
ENSG00000213931	3.2883900928974365e-10	5.071585825219517
ENSG00000244219	3.288390092897448e-10	5.6959952742806905
ENSG00000239719	3.288390092897448e-10	6.205554855842987
ENSG00000250790	3.288390092897448e-10	3.06785050775364
ENSG00000260396	3.288390092897448e-10	5.276119615831319
ENSG00000107679	3.288390092897448e-10	8.210088805139154
ENSG00000013619	3.288390092897495e-10	6.979995863779392
ENSG00000226828	3.534005599386775e-10	2.779682699179755
ENSG00000249626	3.534005599386775e-10	6.57222475302313
ENSG00000258449	3.534005599386775e-10	5.27214473735679
ENSG00000180769	3.534005599386775e-10	5.4477391899818475
ENSG00000105808	3.534005599386825e-10	7.097125576997519
ENSG00000242712	3.534005599386825e-10	5.217818472985414
ENSG00000109270	3.534005599386825e-10	8.690323273475645
ENSG00000267768	3.797528493471933e-10	2.877263298247409
ENSG00000162191	3.797528493471933e-10	8.836904739006052
ENSG00000132406	3.797528493471933e-10	8.601073780575037
ENSG00000266208	3.797528493471933e-10	6.287123683412488
ENSG00000063046	3.79752849347196e-10	8.917046270454989
ENSG00000148335	3.79752849347196e-10	8.647687269401295
ENSG00000166477	3.79752849347196e-10	8.607656158866794
ENSG00000165124	3.79752849347196e-10	5.235851071048901
ENSG00000269946	3.79752849347196e-10	4.924718147815179
ENSG00000178343	3.79752849347196e-10	3.9845886576761904
ENSG00000168702	3.7975284934720006e-10	3.47401358410847
ENSG00000065665	3.7975284934720006e-10	8.380114443847066
ENSG00000183150	3.7975284934720006e-10	7.060339540208409
ENSG00000050393	3.7975284934720006e-10	8.842492746109832
ENSG00000226781	3.7975284934720006e-10	4.360458035151359
ENSG00000141101	3.7975284934720006e-10	8.66950245703246
ENSG00000146374	4.080231033189872e-10	4.645664442405064
ENSG00000017621	4.080231033189872e-10	7.209827023917666
ENSG00000137285	4.080231033189872e-10	5.634711156795956
ENSG00000253704	4.080231033189872e-10	5.323875086707695
ENSG00000196963	4.080231033189901e-10	7.1680951671551085
ENSG00000171097	4.080231033189901e-10	8.511542410418004
ENSG00000174255	4.383473383612908e-10	3.8982629107109985
ENSG00000197992	4.38347338361297e-10	4.386470773911114
ENSG00000174721	4.38347338361297e-10	7.034860128697277
ENSG00000145476	4.38347338361297e-10	8.702493658871182
ENSG00000229809	4.38347338361297e-10	8.457730392136094
ENSG00000240449	4.38347338361297e-10	6.873765002871617
ENSG00000123130	4.38347338361297e-10	8.644167315053407
ENSG00000129562	4.38347338361297e-10	8.884591909400223
ENSG00000127483	4.3834733836129863e-10	8.917046270454989
ENSG00000102001	4.3834733836129863e-10	7.309885777542298
ENSG00000233048	4.3834733836129863e-10	3.3977740817047275
ENSG00000217325	4.3834733836129863e-10	4.138841384341977
ENSG00000272975	4.3834733836130173e-10	1.9553000698151524
ENSG00000158321	4.708709510141087e-10	6.114769684285995
ENSG00000170502	4.708709510141087e-10	8.748447050416932
ENSG00000248866	4.708709510141087e-10	7.756433247650046
ENSG00000161021	4.708709510141103e-10	8.824734353610515
ENSG00000272870	4.708709510141103e-10	7.226397147085036
ENSG00000164032	4.708709510141103e-10	8.904875885059452
ENSG00000179981	4.708709510141103e-10	8.450356209532849
ENSG00000137767	4.708709510141103e-10	8.655800859664987
ENSG00000134371	4.708709510141103e-10	8.80291916597935
ENSG00000184992	4.708709510141103e-10	8.686803319127756
ENSG00000169100	4.708709510141103e-10	8.93733024611422
ENSG00000182179	4.708709510141103e-10	8.904875885059452
ENSG00000072501	4.708709510141171e-10	8.845018329269742
ENSG00000172348	4.708709510141171e-10	5.279380479013128
ENSG00000174013	4.708709510141171e-10	8.698973704523292
ENSG00000262165	5.057493454046394e-10	3.2919085323384625
ENSG00000005379	5.05749345404643e-10	8.406241390137607
ENSG00000165804	5.05749345404643e-10	8.243682141760171
ENSG00000255121	5.05749345404643e-10	7.21986439740517
ENSG00000100221	5.05749345404643e-10	8.835910367818073
ENSG00000161243	5.05749345404643e-10	4.2918204344586135
ENSG00000166341	5.05749345404643e-10	8.223685609204544
ENSG00000149124	5.05749345404643e-10	3.302273319114522
ENSG00000196547	5.05749345404643e-10	8.88864870453207
ENSG00000225830	5.05749345404643e-10	8.258076315984225
ENSG00000169084	5.05749345404643e-10	8.49225280594675
ENSG00000175463	5.05749345404643e-10	8.827796777554383
ENSG00000253483	5.05749345404643e-10	5.552684466967832
ENSG00000141401	5.057493454046466e-10	8.30229592868155
ENSG00000269620	5.057493454046466e-10	3.8834472088104968
ENSG00000182287	5.057493454046466e-10	8.846549541241677
ENSG00000104738	5.057493454046466e-10	8.742067239001663
ENSG00000198732	5.057493454046466e-10	8.879003902296445
ENSG00000068323	5.057493454046466e-10	8.810038385055064
ENSG00000174695	5.057493454046466e-10	8.933273450982373
ENSG00000231050	5.431486014175642e-10	5.887870604100702
ENSG00000153048	5.431486014175642e-10	8.523175955029583
ENSG00000147454	5.4314860141757e-10	8.687797690315735
ENSG00000141665	5.4314860141757e-10	5.630261957388879
ENSG00000198053	5.4314860141757e-10	8.519656000681694
ENSG00000089169	5.4314860141757e-10	8.142712797214122
ENSG00000228686	5.431486014175738e-10	3.79595125041525
ENSG00000270996	5.431486014175738e-10	3.8416936394046757
ENSG00000168172	5.431486014175738e-10	8.747655246105444
ENSG00000240393	5.431486014175738e-10	1.9992893767416056
ENSG00000132185	5.431486014175738e-10	8.921103065586836
ENSG00000048540	5.431486014175738e-10	5.351194178765498
ENSG00000103855	5.431486014175738e-10	8.352268069935892
ENSG00000200959	5.832461860151134e-10	3.8181572921697837
ENSG00000232453	5.832461860151134e-10	6.526052076675197
ENSG00000100218	5.832461860151134e-10	5.406469896405849
ENSG00000231292	5.832461860151134e-10	7.959292898243561
[truncated: 4,371 more rows]
