# Supplementary material for: Machine learning predicts treatment sensitivity in multiple myeloma based on molecular and clinical information coupled with drug response
Source: PLoS One. 2021 Jul 28;16(7):e0254596. doi: 10.1371/journal.pone.0254596 (PMC8318243; doi:10.1371/journal.pone.0254596)
Supplement: S1 File — (ZIP) [file pone.0254596.s004.zip › Supplementary Material 1/5q31/selected_genes_experiment_6.csv]

gene	pvalue	entropy
ENSG00000255815	1.254516005016562e-38	5.632488959489301
ENSG00000170677	2.5537739155832065e-38	7.0693969279433215
ENSG00000204628	3.390894537109013e-38	8.941387041246065
ENSG00000113272	7.916031737342286e-38	8.700962446899247
ENSG00000125827	2.43571555882547e-37	8.858719926637214
ENSG00000188004	4.898610478899066e-37	6.02303082619513
ENSG00000104611	1.3464260364310805e-35	6.819230335988224
ENSG00000117461	4.003811534363932e-35	8.672564880976328
ENSG00000145592	1.032698174122078e-34	8.945443836377912
ENSG00000146066	1.1818400825135928e-34	8.842492746109832
ENSG00000225579	1.352365013571376e-34	7.227316436507855
ENSG00000178982	2.024878624816782e-34	8.896762294795762
ENSG00000180447	2.3159748037871735e-34	7.387364976228589
ENSG00000174444	5.172385146403376e-34	8.945443836377912
ENSG00000148303	1.712951346606559e-33	8.945443836377912
ENSG00000164587	1.955592455141796e-33	8.945443836377912
ENSG00000243284	1.8267556197076618e-32	5.10495616655067
ENSG00000247746	3.0754338936003813e-32	7.346250875470146
ENSG00000155886	3.502173411750434e-32	5.252807476984357
ENSG00000119280	3.502173411750434e-32	8.09552263345397
ENSG00000115268	3.987666248940355e-32	8.941387041246065
ENSG00000272668	3.1333179761907145e-31	6.023763228152392
ENSG00000063177	4.045884504268235e-31	8.93733024611422
ENSG00000164346	5.931319105481499e-31	8.907401468219364
ENSG00000156427	7.649963398908753e-31	5.766336542900821
ENSG00000197183	1.2707916734149028e-30	8.564483314008488
ENSG00000131773	2.3903747490166397e-30	6.667848580625764
ENSG00000152422	2.7114027729353514e-30	8.729896853606125
ENSG00000248991	3.075190221143951e-30	6.870581714648213
ENSG00000229638	3.4873845545791924e-30	8.527972157821875
ENSG00000002586	8.384789851306721e-30	8.22532161447856
ENSG00000241741	9.499905442532268e-30	6.756843000480742
ENSG00000164181	1.219054719235095e-29	8.801924794791372
ENSG00000168264	1.5636038830887854e-29	8.899287877955674
ENSG00000226926	2.907427810586077e-29	4.539840165694138
ENSG00000230207	5.390620795275114e-29	7.192277793607521
ENSG00000159556	5.390620795275344e-29	8.09574726590523
ENSG00000099624	8.815378381768153e-29	8.860251138609149
ENSG00000165801	9.965894064540987e-29	8.722777634530411
ENSG00000178741	2.0754684445387043e-28	8.900819089927607
ENSG00000176399	2.990472379918034e-28	6.669331263844962
ENSG00000228031	3.376868590727213e-28	5.708217007356591
ENSG00000131188	4.304399850196869e-28	8.391493024931117
ENSG00000111752	4.304399850196869e-28	7.825778415722261
ENSG00000105373	1.131104220571276e-27	8.929216655850528
ENSG00000081913	1.2756336011948427e-27	7.61601768205204
ENSG00000198353	1.6218934591994264e-27	5.202846951089754
ENSG00000185905	1.6218934591994264e-27	8.896762294795762
ENSG00000105372	4.751998857693539e-27	8.945443836377912
ENSG00000071205	6.026575817093161e-27	7.111782004681097
ENSG00000173218	6.026575817093161e-27	7.17208186544558
ENSG00000224032	6.785668379875151e-27	8.790748780583813
ENSG00000223891	8.599760621892206e-27	8.445560006740557
ENSG00000122787	9.679615062419886e-27	7.574200827128196
ENSG00000160691	9.679615062420092e-27	8.925159860718681
ENSG00000242071	1.3793443266763275e-26	8.33296411423685
ENSG00000186468	1.5518296295282582e-26	8.912989475323146
ENSG00000272899	1.7456826363918707e-26	7.877607257475391
ENSG00000117308	1.9635250685179355e-26	8.300764716709615
ENSG00000181163	2.2082971611257375e-26	8.945443836377912
ENSG00000179520	3.1392083414341434e-26	5.117292881107807
ENSG00000129757	3.1392083414341434e-26	7.963597630480136
ENSG00000271133	3.1392083414341434e-26	7.6325270542978805
ENSG00000165102	3.5289119812577916e-26	8.7542376243972
ENSG00000136942	3.966536166296407e-26	8.941387041246065
ENSG00000165169	3.966536166296491e-26	8.743061610189642
ENSG00000127184	4.457916364630238e-26	8.912989475323146
ENSG00000070081	4.457916364630238e-26	8.933273450982373
ENSG00000140474	5.0095915759754146e-26	8.933273450982373
ENSG00000227097	7.104163774791293e-26	8.86277672176906
ENSG00000259514	7.104163774791394e-26	6.731033358800685
ENSG00000167658	7.104163774791394e-26	8.945443836377912
ENSG00000075073	7.979634349463366e-26	7.005586666423861
ENSG00000253982	7.979634349463366e-26	7.650438196632575
ENSG00000142541	1.5986418146067064e-25	8.945443836377912
ENSG00000137818	1.7941986865597155e-25	8.945443836377912
ENSG00000105193	2.2592223908239324e-25	8.941387041246065
ENSG00000251405	2.2592223908239324e-25	7.061350695817132
ENSG00000103253	2.534708765742898e-25	8.468572132436188
ENSG00000137154	5.0430187723816725e-25	8.945443836377912
ENSG00000182054	5.653390798321862e-25	8.912989475323146
ENSG00000219665	5.653390798321862e-25	8.295379276482326
ENSG00000197016	6.336907040433019e-25	6.817536213379654
ENSG00000131386	7.102243705092406e-25	6.256615796716121
ENSG00000114391	7.9590954027002435e-25	8.941387041246065
ENSG00000175197	8.918293402380071e-25	8.71213846110681
ENSG00000162004	1.971539281341523e-24	8.401472101074209
ENSG00000214711	2.2071036324832022e-24	6.2660652704182604
ENSG00000130255	3.094382760191036e-24	8.941387041246065
ENSG00000164258	3.462509284476439e-24	8.747655246105444
ENSG00000164334	3.462509284476439e-24	3.9567520490817016
ENSG00000182742	4.333856141734671e-24	7.099788011967113
ENSG00000140451	4.8477601245891294e-24	8.762351214660892
ENSG00000105640	4.8477601245891294e-24	8.941387041246065
ENSG00000260521	6.063510036594501e-24	6.04082133613855
ENSG00000229766	1.1832343615657425e-23	6.0432021068027035
ENSG00000171759	1.3221677361821287e-23	6.761185894788657
ENSG00000267401	1.4772440276704179e-23	4.889924830071396
ENSG00000172365	1.843458372586707e-23	3.5707369410643226
ENSG00000008513	2.058963936552894e-23	8.72377200571839
ENSG00000218175	2.299397475626807e-23	8.442497582796689
ENSG00000230516	2.2993974756268558e-23	3.212566075591922
ENSG00000188959	2.5676112287667283e-23	5.364587775771549
ENSG00000168159	2.5676112287667283e-23	8.887117492560137
ENSG00000233927	2.866780145566771e-23	8.933273450982373
ENSG00000158458	3.572517365588064e-23	8.377333897159625
ENSG00000115649	4.4499377095855705e-23	8.822208770450603
ENSG00000141441	4.9655639783167246e-23	8.234207426824963
ENSG00000114423	4.965563978316795e-23	8.566551366764378
ENSG00000188846	5.540298161210402e-23	8.93733024611422
ENSG00000205664	6.180841391973742e-23	7.950369040473909
ENSG00000105855	7.689998219390048e-23	7.717675805950021
ENSG00000179085	7.689998219390211e-23	8.726834429662258
ENSG00000047365	8.576111480931282e-23	8.636511255193735
ENSG00000105173	8.576111480931282e-23	8.68067847124002
ENSG00000225573	1.0662731956763406e-22	7.181910343205273
ENSG00000230131	1.0662731956763406e-22	6.144323686368345
ENSG00000249353	1.0662731956763406e-22	7.806678480780202
ENSG00000230629	1.325092478251461e-22	7.622322842812271
ENSG00000248757	1.3250924782514893e-22	3.749788723107974
ENSG00000157625	1.4769299440821594e-22	8.767939221764673
ENSG00000160062	1.645976037384555e-22	7.697590674742591
ENSG00000138172	2.0436214415774725e-22	8.031877597287734
ENSG00000260625	2.2767417959247365e-22	6.303370807796631
ENSG00000270036	2.8248159495498355e-22	4.42298395123195
ENSG00000232346	2.824815949549876e-22	7.357676287358056
ENSG00000114631	3.1459600507886523e-22	8.00142599499052
ENSG00000213523	3.1459600507887196e-22	8.766408009792737
ENSG00000120519	3.9005784216394144e-22	8.614493500686082
ENSG00000261418	4.342519503153815e-22	8.530497740981788
ENSG00000160293	4.833975523624521e-22	8.201131013912935
ENSG00000175886	4.83397552362459e-22	6.592847524482666
ENSG00000105426	5.987968444004844e-22	7.271661895266999
ENSG00000108107	7.414027313202079e-22	8.93733024611422
ENSG00000198794	7.414027313202079e-22	8.921103065586836
ENSG00000177283	7.414027313202079e-22	5.335753744644683
ENSG00000169239	7.414027313202237e-22	8.274761026915632
ENSG00000246334	8.248336676949165e-22	7.836907599125957
ENSG00000181524	9.175473452406004e-22	8.290328110162502
ENSG00000121797	9.175473452406004e-22	8.312143297793666
ENSG00000109685	9.17547345240633e-22	8.892705499663915
ENSG00000162929	1.1350171065334514e-21	7.947109615500727
ENSG00000164741	1.262159462748343e-21	8.125043195094662
ENSG00000131725	1.262159462748361e-21	8.605588106110904
ENSG00000152402	1.560226269527812e-21	7.706564131355258
ENSG00000249184	1.560226269527812e-21	6.5764321687182825
ENSG00000233762	1.5602262695278453e-21	7.93202697638677
ENSG00000196562	2.1425053532401547e-21	8.899287877955674
ENSG00000170899	2.142505353240185e-21	8.376594489499178
ENSG00000204262	2.6454181611519736e-21	7.871227446060123
ENSG00000244165	2.9390393226910564e-21	8.229933713588835
ENSG00000171425	2.9390393226910564e-21	8.691317644663624
ENSG00000104852	3.2648735718458246e-21	8.933273450982373
ENSG00000100316	3.2648735718458713e-21	8.945443836377912
ENSG00000260027	3.626412857108022e-21	7.039657439420381
ENSG00000259331	3.626412857108022e-21	2.0114155603285533
ENSG00000254343	3.626412857108022e-21	8.285786870897741
ENSG00000120093	4.027522996637501e-21	7.250190523369019
ENSG00000185950	4.027522996637558e-21	7.654950394052799
ENSG00000151208	4.4724831969513514e-21	8.536877552397055
ENSG00000166441	6.793452284593163e-21	8.93733024611422
ENSG00000144591	7.539642373157659e-21	8.884591909400223
ENSG00000169567	7.539642373157766e-21	8.919571853614903
ENSG00000221983	8.366828543862433e-21	8.933273450982373
ENSG00000013016	8.366828543862433e-21	8.651744064533142
ENSG00000213885	8.366828543862433e-21	6.34073199055918
ENSG00000130340	9.283695723607883e-21	8.47533861440996
ENSG00000215086	1.0299848388959879e-20	4.717224898932503
ENSG00000204387	1.0299848388959879e-20	8.892705499663915
ENSG00000173221	1.1425906660081089e-20	8.921103065586836
ENSG00000139644	1.1425906660081252e-20	8.933273450982373
ENSG00000149972	1.267361230109386e-20	8.811569597026997
ENSG00000245008	1.4055945633823772e-20	6.537334208817991
ENSG00000038002	1.4055945633823772e-20	8.887117492560137
ENSG00000143624	1.5587254472736383e-20	8.900819089927607
ENSG00000255086	1.5587254472736383e-20	3.5181131726878974
ENSG00000223949	1.7283396299695373e-20	4.765762792073466
ENSG00000213755	1.7283396299695373e-20	4.519914490952323
ENSG00000154358	2.354544539204656e-20	8.78921756861188
ENSG00000118705	2.609552240557857e-20	8.941387041246065
ENSG00000171530	2.6095522405579126e-20	8.856194343477304
ENSG00000257698	2.891844832949005e-20	8.183038347506152
ENSG00000102158	2.891844832949005e-20	8.921103065586836
ENSG00000177628	3.550117157491873e-20	8.84808075321361
ENSG00000118473	3.550117157491873e-20	5.538151002629818
ENSG00000250148	3.550117157491949e-20	2.453403183072643
ENSG00000170469	3.550117157491949e-20	8.287468253095126
ENSG00000145741	3.550117157491949e-20	8.925159860718681
ENSG00000243276	3.932795764608002e-20	7.081708329129905
ENSG00000184083	4.356222032463546e-20	8.303087732993037
ENSG00000233016	4.824680142785427e-20	8.782635190320123
ENSG00000237991	4.82468014278553e-20	6.5161755788393325
ENSG00000254966	5.3428988422939054e-20	5.034336372968731
ENSG00000239815	5.342898842293981e-20	6.216196690168861
ENSG00000116852	5.916096951379021e-20	8.850606336373524
ENSG00000234719	5.916096951379105e-20	7.793089008214931
ENSG00000259026	5.916096951379232e-20	4.565081423467312
ENSG00000234771	6.550033465984072e-20	8.715200885050676
ENSG00000130159	6.550033465984072e-20	8.747655246105444
ENSG00000143195	7.25106270951846e-20	6.134028188505434
ENSG00000162244	7.25106270951846e-20	8.941387041246065
ENSG00000105202	8.026195036372714e-20	8.904875885059452
ENSG00000269696	8.883163637656844e-20	4.28810743529757
ENSG00000232533	1.087760505571071e-19	6.862054874351122
ENSG00000188419	1.2034857627385613e-19	8.648224110185254
ENSG00000260591	1.3313692840471385e-19	6.974649166113238
ENSG00000170889	1.472671950532111e-19	8.941387041246065
ENSG00000163673	1.472671950532111e-19	4.302943867208161
ENSG00000143499	1.472671950532111e-19	8.74864961729342
ENSG00000214870	1.472671950532111e-19	7.136017682196894
ENSG00000214717	1.472671950532132e-19	8.629471346497956
ENSG00000105894	1.472671950532132e-19	7.280748992388155
ENSG00000136383	1.628783655487965e-19	7.897603790031017
ENSG00000237212	1.6287836554879881e-19	5.4042234941403455
ENSG00000166411	1.801236321741228e-19	8.781640819132145
ENSG00000147100	1.9917182134145163e-19	5.346858930790651
ENSG00000155792	1.9917182134145163e-19	8.852137548345457
ENSG00000226833	1.9917182134145163e-19	4.857795557813394
ENSG00000169184	1.9917182134145163e-19	8.079602813105154
ENSG00000236552	2.2020896689781867e-19	8.72584005847428
ENSG00000120784	2.2020896689781867e-19	6.389803943545872
ENSG00000239559	2.2020896689781867e-19	7.151422039412345
ENSG00000240298	2.434400394608695e-19	5.605114238553915
ENSG00000086598	2.43440039460873e-19	8.929216655850528
ENSG00000144713	2.43440039460873e-19	8.945443836377912
ENSG00000151287	2.690908470259623e-19	7.743210528568312
ENSG00000136643	2.974101235500059e-19	8.78569761426399
ENSG00000213442	3.286718238214154e-19	8.55438098136884
ENSG00000185666	3.286718238214154e-19	3.7928227893999886
ENSG00000248544	3.2867182382142007e-19	6.334798361110395
ENSG00000110002	3.2867182382142007e-19	8.72584005847428
ENSG00000120280	3.2867182382142474e-19	8.70348803005916
ENSG00000102871	3.6317764468049923e-19	8.82320314163858
ENSG00000179820	3.6317764468049923e-19	8.56986875423578
ENSG00000134339	3.6317764468051213e-19	4.389020655484619
ENSG00000241324	4.012597945751184e-19	6.848153358364509
ENSG00000026103	4.432840355378093e-19	7.76867726093025
ENSG00000256733	4.432840355378093e-19	4.50614394949556
ENSG00000232995	4.432840355378093e-19	7.119896420701023
ENSG00000104219	4.432840355378187e-19	8.822208770450603
ENSG00000147003	4.432840355378187e-19	5.493243112703735
ENSG00000120306	4.432840355378187e-19	8.675627304920196
ENSG00000164620	4.896530239693824e-19	8.473297475382966
ENSG00000251478	4.896530239693824e-19	2.823557308333738
ENSG00000152582	4.896530239693824e-19	8.777584024000298
ENSG00000204060	4.8965302396938945e-19	4.6103240321349634
ENSG00000164615	4.8965302396938945e-19	8.822208770450603
ENSG00000149273	5.408099791282028e-19	8.945443836377912
ENSG00000198521	5.972427109749006e-19	6.909145333252136
ENSG00000261739	6.594880420292542e-19	8.66044689223183
ENSG00000156384	6.594880420292683e-19	8.218810096032318
ENSG00000172216	6.594880420292683e-19	8.76893359295265
ENSG00000174132	7.281366611845813e-19	8.880535114268378
ENSG00000123144	7.281366611845813e-19	8.864307933740994
ENSG00000187824	7.281366611845813e-19	8.361484936656327
ENSG00000182220	7.281366611845968e-19	8.850606336373524
ENSG00000140750	7.281366611845968e-19	8.48082182821166
ENSG00000242021	7.281366611845968e-19	5.484273957954497
ENSG00000179456	8.038384510197386e-19	8.568082578736313
ENSG00000261231	8.873083340790547e-19	6.09254857150602
ENSG00000187098	9.793326878854288e-19	7.831577775083143
ENSG00000249167	1.0807763831463114e-18	3.5480391587555338
ENSG00000140367	1.0807763831463114e-18	8.876478319136533
ENSG00000111445	1.192590504741064e-18	8.448288156776961
ENSG00000166896	1.3158208206828545e-18	8.166321156998675
ENSG00000243926	1.3158208206828545e-18	5.654527282668185
ENSG00000176371	1.3158208206828824e-18	8.47222379381505
ENSG00000236854	1.451617070370002e-18	3.6230612313954436
ENSG00000178722	1.451617070370002e-18	5.355638078369763
ENSG00000147400	1.451617070370002e-18	8.63551688400576
ENSG00000214612	1.6012431501281566e-18	5.982103996814905
ENSG00000130810	1.6012431501281795e-18	7.6596992129969355
ENSG00000188818	1.7660882813491234e-18	8.365700352548043
ENSG00000177917	1.7660882813491234e-18	8.695911280579425
ENSG00000206120	1.7660882813491484e-18	6.071774132105473
ENSG00000136631	1.9476792545052988e-18	8.724308846502344
ENSG00000260401	2.14769385102781e-18	7.301230115493664
ENSG00000137876	2.3679755545419574e-18	8.908932680191299
ENSG00000175806	2.3679755545419574e-18	8.392487396119094
ENSG00000089692	2.3679755545419574e-18	7.937898649473664
ENSG00000196437	2.3679755545419574e-18	7.651934466066601
ENSG00000101849	2.610549673329223e-18	8.770464804924583
ENSG00000135253	2.8776410072122918e-18	8.528508998605831
ENSG00000000460	2.8776410072123534e-18	7.99241580711326
ENSG00000170989	3.1716932044171745e-18	6.802032517952737
ENSG00000153179	3.4953899674521184e-18	8.60306252295099
ENSG00000150967	3.8516782817576275e-18	8.850606336373524
ENSG00000147251	3.8516782817576275e-18	8.772990388084494
ENSG00000086619	3.8516782817576275e-18	8.880535114268378
ENSG00000142279	3.8516782817576275e-18	5.5923636660192715
ENSG00000157680	3.8516782817576275e-18	8.417162440817634
ENSG00000179057	3.8516782817576275e-18	6.143518446165055
ENSG00000118985	3.8516782817576275e-18	8.933273450982373
ENSG00000076662	4.24379385692819e-18	8.93733024611422
ENSG00000225938	4.24379385692828e-18	2.7958488321763477
ENSG00000118197	4.24379385692828e-18	8.747118405321487
ENSG00000251249	4.24379385692834e-18	4.6054944420463615
ENSG00000113328	4.24379385692834e-18	8.864307933740994
ENSG00000174748	4.675288987816952e-18	8.941387041246065
ENSG00000148484	5.1500630619187914e-18	8.828791148742358
ENSG00000170417	5.1500630619187914e-18	8.279688936738898
ENSG00000089159	5.1500630619187914e-18	8.68879206150371
ENSG00000163040	5.6723959602537606e-18	5.672529046377714
ENSG00000218426	5.6723959602537606e-18	8.398075403222876
ENSG00000236772	5.6723959602537606e-18	4.394405687970632
ENSG00000166816	6.246984621660581e-18	8.279688936738898
ENSG00000130811	6.246984621660581e-18	8.893699870851894
ENSG00000213609	6.246984621660581e-18	6.529013339466158
ENSG00000137054	6.246984621660581e-18	8.766408009792737
ENSG00000072195	6.878983065161827e-18	6.595997137078397
ENSG00000165689	6.878983065161827e-18	8.844023958081767
ENSG00000179899	6.878983065161827e-18	5.1766682095180245
ENSG00000144026	6.878983065161827e-18	8.696905651767402
ENSG00000149295	6.878983065161827e-18	5.7154240022605025
ENSG00000102271	7.574046192027126e-18	4.1791981491163055
ENSG00000173153	7.574046192027126e-18	8.830322360714293
ENSG00000164056	7.574046192027126e-18	8.03238195849562
ENSG00000143578	7.574046192027234e-18	8.526440945849941
ENSG00000140400	7.574046192027234e-18	8.925159860718681
ENSG00000244313	7.574046192027234e-18	8.57213937386816
ENSG00000103740	7.574046192027234e-18	5.845276145023987
ENSG00000254615	7.574046192027342e-18	8.583772918479742
ENSG00000166562	8.338377718557972e-18	8.925159860718681
ENSG00000162913	8.338377718557972e-18	6.350975941510853
ENSG00000052126	8.338377718557972e-18	7.199394896537854
ENSG00000171792	8.33837771855809e-18	8.586298501639652
ENSG00000115966	9.178782622646902e-18	8.824734353610515
ENSG00000139239	9.178782622647033e-18	8.165685088759814
ENSG00000149548	1.010272452206736e-17	7.279863672885911
ENSG00000125462	1.010272452206736e-17	7.777715392001906
ENSG00000221413	1.0102724522067503e-17	2.17491176254881
ENSG00000272016	1.0102724522067503e-17	6.715475374891689
ENSG00000231738	1.111838844046927e-17	5.325266304104469
ENSG00000269988	1.111838844046927e-17	5.172163784661317
ENSG00000134698	1.111838844046927e-17	8.709612877946897
ENSG00000129595	1.111838844046927e-17	8.773527228868451
ENSG00000228933	1.111838844046927e-17	5.4381536068760346
ENSG00000180573	1.111838844046927e-17	8.892705499663915
ENSG00000127946	1.2234749458475248e-17	8.43338962134502
ENSG00000173207	1.2234749458475422e-17	8.599005727819147
ENSG00000239268	1.3461647792381152e-17	4.554715399765185
ENSG00000073150	1.3461647792381343e-17	6.147954690060656
ENSG00000171827	1.3461647792381343e-17	5.8445346358930035
ENSG00000146147	1.3461647792381343e-17	6.629044049521612
ENSG00000128165	1.4809870892086183e-17	8.81409518018691
ENSG00000120805	1.4809870892086183e-17	8.864307933740994
ENSG00000246090	1.4809870892086183e-17	8.060260811982863
ENSG00000222375	1.4809870892086392e-17	5.132947920959889
ENSG00000226237	1.629124320337432e-17	7.077627504956406
ENSG00000080947	1.629124320337432e-17	7.4948239680637485
ENSG00000211448	1.629124320337455e-17	7.652260071241545
ENSG00000225159	1.629124320337455e-17	5.211826767311465
ENSG00000089876	1.6291243203374782e-17	8.684735266371867
ENSG00000269890	1.7918724297898755e-17	6.4325303425150775
ENSG00000123684	1.7918724297898755e-17	8.417365007694126
ENSG00000143603	1.791872429789939e-17	8.900819089927607
ENSG00000166025	1.9706516137615605e-17	6.787969384740264
ENSG00000121406	1.9706516137615886e-17	8.249680848464111
ENSG00000130312	2.1670180309415838e-17	8.804450377951285
ENSG00000172568	2.1670180309415838e-17	6.4226392062043525
ENSG00000267381	2.1670180309415838e-17	4.174866833264548
ENSG00000152409	2.1670180309415838e-17	8.91145826335121
ENSG00000127920	2.1670180309415838e-17	7.44238207803207
ENSG00000132640	2.1670180309416146e-17	8.874947107164598
ENSG00000147408	2.1670180309416146e-17	8.872421524004686
ENSG00000165168	2.1670180309416146e-17	8.887117492560137
ENSG00000163249	2.3826766140802832e-17	8.649755322157187
ENSG00000184258	2.6194950689152812e-17	4.1629818123201465
ENSG00000198937	2.6194950689152812e-17	8.660394495580789
ENSG00000111859	2.8795191686037316e-17	8.900819089927607
ENSG00000185112	3.1649894614751556e-17	7.728024550032769
ENSG00000143882	3.478359520445148e-17	8.07182349674893
ENSG00000261400	3.478359520445197e-17	3.393341861888134
ENSG00000230852	3.822315873864578e-17	2.171183843818987
ENSG00000260144	4.199799770026871e-17	6.03530052043811
ENSG00000255760	4.199799770026871e-17	5.903439219031359
ENSG00000100092	4.6140309410793494e-17	8.410043221741923
ENSG00000106004	4.6140309410793494e-17	6.796600684293239
ENSG00000144671	4.6140309410793494e-17	4.639316370611055
ENSG00000198453	4.6140309410793494e-17	7.795436053540004
ENSG00000162607	4.6140309410793494e-17	8.816620763346823
ENSG00000169857	5.0685335467927186e-17	8.759825631500979
ENSG00000231193	5.0685335467927186e-17	4.857634944838121
ENSG00000158089	5.0685335467927186e-17	6.031613748402038
ENSG00000012174	5.0685335467927186e-17	8.682209683211953
ENSG00000221890	5.567164494627948e-17	4.1467267254880635
ENSG00000163754	5.567164494627948e-17	8.868364728872839
ENSG00000101888	6.11414434991569e-17	8.573591275460158
ENSG00000107745	6.11414434991569e-17	8.687797690315735
ENSG00000271147	6.11414434991569e-17	7.977980367932519
ENSG00000117242	6.11414434991569e-17	7.9093222108697105
ENSG00000182899	7.372056807464768e-17	8.945443836377912
ENSG00000198380	7.372056807464872e-17	8.907401468219364
ENSG00000146904	7.372056807464977e-17	5.403069735049025
ENSG00000235776	8.093568082220347e-17	6.1904143046127
ENSG00000140563	8.093568082220462e-17	8.895231082823827
ENSG00000104626	8.884669581703612e-17	8.396086660846919
ENSG00000118308	8.884669581703737e-17	8.904875885059452
ENSG00000111666	8.884669581703737e-17	8.646156057429364
ENSG00000158710	8.884669581703737e-17	8.908932680191299
ENSG00000053371	8.884669581703737e-17	8.499829555426485
ENSG00000170464	8.884669581703737e-17	8.495517796767109
ENSG00000145626	9.751971955663676e-17	3.6901195759389904
ENSG00000124785	9.751971955663815e-17	7.258523249055227
ENSG00000214274	9.751971955663815e-17	7.752389349865497
ENSG00000123570	1.0702703935824995e-16	6.925356676751678
ENSG00000232176	1.0702703935824995e-16	5.0800678918752205
ENSG00000144040	1.0702703935825147e-16	8.627403293742066
ENSG00000230979	1.0702703935825147e-16	7.039332824661388
ENSG00000106018	1.1744769174107342e-16	6.698172293299985
ENSG00000148343	1.1744769174107342e-16	8.831853572686226
ENSG00000143653	1.1744769174107342e-16	8.414636857657722
ENSG00000107518	1.2886808217496755e-16	5.021849491164629
ENSG00000110700	1.2886808217496755e-16	8.93733024611422
ENSG00000146350	1.2886808217496755e-16	7.910003656031939
ENSG00000136149	1.4138266075372968e-16	7.873753029220035
ENSG00000250220	1.5509465874770313e-16	5.752348592469328
ENSG00000226851	1.5509465874770313e-16	6.112780557141536
ENSG00000100266	1.5509465874770313e-16	8.5949489326873
ENSG00000186056	1.5509465874770313e-16	8.424026696365818
ENSG00000207954	1.5509465874770532e-16	5.834352776344174
ENSG00000225342	1.5509465874770532e-16	6.581558280927441
ENSG00000169230	1.5509465874770532e-16	8.78010960716021
ENSG00000114942	1.7011689142109053e-16	8.945443836377912
ENSG00000267687	1.7011689142109418e-16	2.928418132196102
ENSG00000144036	1.701168914210966e-16	8.378865109131558
ENSG00000260660	1.701168914210966e-16	6.4499592726705455
ENSG00000269656	1.8657263296652695e-16	4.4632152908990745
ENSG00000125869	1.8657263296652695e-16	8.841955905325873
ENSG00000089220	1.8657263296653092e-16	8.925159860718681
ENSG00000235280	1.8657263296653092e-16	5.641209296202757
ENSG00000121858	2.0459656991642133e-16	8.830322360714293
ENSG00000164924	2.0459656991642133e-16	8.929216655850528
ENSG00000136521	2.243358399405964e-16	8.876478319136533
ENSG00000102882	2.243358399405964e-16	8.755768836369135
ENSG00000137309	2.459511635361733e-16	8.849075124401589
ENSG00000251680	2.459511635361733e-16	4.163394840040411
ENSG00000244398	2.459511635361733e-16	8.354981868744506
ENSG00000114698	2.459511635361733e-16	6.038215486687366
ENSG00000196659	2.6961807676273724e-16	8.06271553529726
ENSG00000133640	2.6961807676273724e-16	3.794040295884324
ENSG00000106571	2.9552827387734385e-16	7.274536796858739
ENSG00000198960	2.9552827387734385e-16	8.481358668995615
ENSG00000102265	2.9552827387734804e-16	8.859714297825192
ENSG00000147036	2.9552827387734804e-16	5.40440656850681
ENSG00000119906	2.9552827387734804e-16	8.742067239001663
ENSG00000196154	3.2389106948476544e-16	8.722777634530411
ENSG00000149823	3.2389106948476544e-16	8.88306069742829
ENSG00000094631	3.2389106948477007e-16	8.856194343477304
ENSG00000158813	3.2389106948477007e-16	7.396589988406128
ENSG00000123975	3.5493499064291796e-16	8.698436863739335
ENSG00000053918	3.54934990642923e-16	8.571602533084203
ENSG00000125459	3.54934990642923e-16	8.75676320755711
ENSG00000104921	3.54934990642923e-16	8.059404048519232
ENSG00000095110	3.54934990642928e-16	8.182797735206412
ENSG00000134109	3.889095102576438e-16	8.933273450982373
ENSG00000231500	4.260869340697082e-16	8.945443836377912
ENSG00000102316	4.260869340697082e-16	8.879003902296445
ENSG00000179299	4.260869340697082e-16	7.408748622567963
ENSG00000215595	4.260869340697143e-16	6.240507979293872
ENSG00000226086	4.260869340697143e-16	5.429063973794972
ENSG00000236796	4.260869340697143e-16	5.4019419899596315
ENSG00000168556	4.260869340697143e-16	8.439717036109245
ENSG00000236801	4.66764454587242e-16	7.106594056393161
ENSG00000269533	5.112663864541882e-16	4.127813265525599
ENSG00000147852	5.112663864541882e-16	7.034758866438486
ENSG00000138814	5.112663864541882e-16	8.826265565582448
ENSG00000198755	5.112663864541882e-16	8.933273450982373
ENSG00000255438	5.599465989784858e-16	6.323417554086595
ENSG00000180815	5.599465989784858e-16	5.2333304973895975
ENSG00000173581	5.599465989784858e-16	8.544736179133215
ENSG00000198108	6.131911628787549e-16	8.728823172038213
ENSG00000251535	6.131911628787549e-16	2.911709821449176
ENSG00000222020	6.131911628787549e-16	7.341633210512689
ENSG00000104447	6.131911628787549e-16	6.883413541549304
ENSG00000088298	6.131911628787549e-16	8.866833516900904
ENSG00000104765	6.131911628787549e-16	8.805981589923219
ENSG00000271344	6.131911628787549e-16	7.084667413652186
ENSG00000267169	6.13191162878768e-16	7.520418520383211
ENSG00000143870	6.13191162878768e-16	8.917046270454989
ENSG00000185686	6.714212297544549e-16	7.409827830796142
ENSG00000260719	6.714212297544644e-16	8.39236413962254
ENSG00000248458	6.714212297544644e-16	4.69069460673041
ENSG00000125691	6.71421229754474e-16	8.941387041246065
ENSG00000171469	6.71421229754474e-16	8.752706412425267
ENSG00000231969	6.71421229754474e-16	4.065856130728835
ENSG00000177731	7.35096164351224e-16	8.903344673087517
ENSG00000164236	7.35096164351224e-16	5.201153019766933
ENSG00000101577	7.35096164351224e-16	8.539148172029437
ENSG00000145494	7.35096164351224e-16	8.797867999659527
ENSG00000242247	7.350961643512397e-16	8.895231082823827
ENSG00000203930	7.350961643512397e-16	3.7199550672277404
ENSG00000260990	7.350961643512501e-16	5.45752592489797
ENSG00000228323	8.047169513886807e-16	5.886998267788647
ENSG00000132846	8.047169513886921e-16	8.630465717685935
ENSG00000173208	8.808299005544964e-16	8.701499287683204
ENSG00000186153	8.808299005545089e-16	8.460001011768474
ENSG00000162878	8.808299005545089e-16	4.968911654662207
ENSG00000112531	8.808299005545089e-16	8.880535114268378
ENSG00000172901	8.808299005545089e-16	6.363260985265467
ENSG00000086730	9.640306752566972e-16	8.797867999659527
ENSG00000197565	9.640306752566972e-16	7.9542812312274815
ENSG00000133872	9.640306752566972e-16	8.929216655850528
ENSG00000187151	9.640306752567108e-16	4.665948002705622
ENSG00000213625	9.640306752567108e-16	8.880535114268378
ENSG00000175505	9.640306752567108e-16	7.355757395746276
ENSG00000120709	9.640306752567108e-16	8.872421524004686
ENSG00000159259	9.640306752567108e-16	7.8861783781431045
ENSG00000250493	1.0549686728769393e-15	5.8715235999451085
ENSG00000268362	1.0549686728769393e-15	6.462943718428679
ENSG00000058404	1.0549686728769393e-15	7.080255418456566
ENSG00000137070	1.0549686728769543e-15	8.632991300845847
ENSG00000105341	1.0549686728769543e-15	8.704024870843115
ENSG00000188342	1.1543517865972613e-15	8.730891224794103
ENSG00000233585	1.1543517865972613e-15	5.47889713413099
ENSG00000232573	1.1543517865972613e-15	8.4636002764963
ENSG00000245017	1.1543517865972777e-15	6.1434531521667175
ENSG00000272663	1.1543517865972777e-15	5.261120761069146
ENSG00000116147	1.2629515813917298e-15	5.382011841215074
ENSG00000161031	1.2629515813917298e-15	5.0932739532554345
ENSG00000260219	1.2629515813917477e-15	6.614011020056651
ENSG00000176978	1.2629515813917477e-15	8.929216655850528
ENSG00000145050	1.2629515813917477e-15	8.921103065586836
ENSG00000241352	1.3816089195012794e-15	5.534481631840834
ENSG00000105649	1.3816089195012794e-15	7.646192851005835
ENSG00000172362	1.3816089195012989e-15	3.4599405739792197
ENSG00000241556	1.3816089195012989e-15	6.38151031936504
ENSG00000167614	1.5112400736590781e-15	7.057127730227194
ENSG00000035403	1.5112400736590781e-15	8.560505829256577
ENSG00000255547	1.5112400736590781e-15	3.7861894172832247
ENSG00000258920	1.5112400736590781e-15	7.9691982298538955
ENSG00000273382	1.5112400736590781e-15	6.226645554139762
ENSG00000197647	1.5112400736590781e-15	8.002773103280438
ENSG00000230565	1.5112400736590996e-15	6.8672560640353
ENSG00000188906	1.5112400736590996e-15	8.784166402292056
ENSG00000136758	1.6528433695245281e-15	8.904875885059452
ENSG00000196683	1.6528433695245281e-15	8.912989475323146
ENSG00000158716	1.6528433695245281e-15	8.446888651836
ENSG00000139352	1.6528433695245281e-15	6.693970521243415
ENSG00000166483	1.6528433695245516e-15	8.467120230844188
ENSG00000229727	1.807506402233865e-15	5.345925477585012
ENSG00000249348	1.807506402233865e-15	7.654089858011438
ENSG00000083845	1.9764138757067876e-15	8.941387041246065
ENSG00000088881	1.9764138757067876e-15	6.332449883157453
ENSG00000177189	1.9764138757067876e-15	8.842492746109832
ENSG00000159840	1.9764138757068156e-15	8.59288087993141
ENSG00000111276	2.1608561173832167e-15	8.88306069742829
ENSG00000187123	2.1608561173832167e-15	5.326896745750025
ENSG00000204219	2.1608561173832167e-15	6.856809598681864
ENSG00000266258	2.1608561173832167e-15	2.626776602829256
ENSG00000157978	2.1608561173832167e-15	8.85718871466528
ENSG00000095059	2.3622383254244508e-15	8.834379155846138
ENSG00000273002	2.3622383254244508e-15	6.978220200263928
ENSG00000228748	2.3622383254244508e-15	4.969994698876213
ENSG00000227838	2.3622383254244508e-15	3.1133401925935638
ENSG00000203761	2.3622383254244508e-15	7.9310850018498344
ENSG00000102007	2.3622383254244843e-15	8.880535114268378
ENSG00000104979	2.3622383254244843e-15	8.83996716294992
ENSG00000137575	2.5820906101293274e-15	8.84808075321361
ENSG00000247982	2.5820906101293274e-15	8.195797970336686
ENSG00000187446	2.5820906101293274e-15	8.844023958081767
ENSG00000099326	2.5820906101293274e-15	8.876478319136533
ENSG00000102409	2.5820906101293274e-15	8.693843227823535
ENSG00000166268	2.5820906101293274e-15	6.716158103285257
ENSG00000136710	2.582090610129364e-15	8.628397664930045
ENSG00000224858	2.582090610129364e-15	5.6221098790442
ENSG00000172379	2.582090610129364e-15	8.43817602967536
ENSG00000141736	2.8220788964093624e-15	7.97491794398865
ENSG00000205339	2.8220788964093624e-15	8.917046270454989
ENSG00000198890	2.8220788964094027e-15	8.200254333374335
ENSG00000137177	2.822078896409443e-15	7.549786428452454
ENSG00000126217	2.822078896409443e-15	7.630725593569246
ENSG00000058056	3.084016759675411e-15	8.486330524935505
ENSG00000258847	3.084016759675411e-15	3.9282288674047954
ENSG00000143258	3.084016759675455e-15	8.775515971244408
ENSG00000256917	3.084016759675455e-15	5.303822322158604
ENSG00000064787	3.0840167596754987e-15	8.170882313338405
ENSG00000116990	3.0840167596754987e-15	7.489550535990567
ENSG00000233220	3.3698782734355273e-15	5.160957979155593
ENSG00000101310	3.3698782734355273e-15	8.88864870453207
ENSG00000164466	3.68181195333344e-15	8.811032756243042
ENSG00000173166	3.68181195333344e-15	7.81384453065978
ENSG00000228205	3.681811953333492e-15	7.399874678103353
ENSG00000196668	3.681811953333492e-15	7.421200550373731
ENSG00000139722	3.681811953333492e-15	8.929216655850528
ENSG00000101974	3.681811953333492e-15	8.790748780583813
ENSG00000083067	4.022155889301452e-15	6.699344246130054
ENSG00000171735	4.022155889301452e-15	8.480284987427703
ENSG00000188636	4.022155889301452e-15	8.173794567056822
ENSG00000198856	4.022155889301452e-15	8.892705499663915
ENSG00000258072	4.022155889301452e-15	6.318278220867561
ENSG00000185662	4.022155889301452e-15	5.439053174964391
ENSG00000180530	4.393454164995413e-15	8.354779301868016
ENSG00000151229	4.393454164995413e-15	8.479290616239725
ENSG00000078725	4.393454164995413e-15	4.2619444999095375
ENSG00000257543	4.393454164995413e-15	5.924585567160109
ENSG00000080839	4.393454164995413e-15	8.616764120318463
ENSG00000259560	4.393454164995413e-15	5.7338765147518185
ENSG00000234444	4.3934541649954756e-15	8.475031254231391
ENSG00000248319	4.798474671787367e-15	2.91116865369878
ENSG00000136828	5.240228433326609e-15	8.822208770450603
ENSG00000163362	5.240228433326609e-15	7.790844251661976
ENSG00000120256	5.240228433326609e-15	8.322776905370091
ENSG00000244436	5.240228433326609e-15	2.7712558056724026
ENSG00000147324	5.240228433326609e-15	7.4276655728623036
ENSG00000176928	5.240228433326609e-15	7.5608368020074925
ENSG00000137824	5.240228433326684e-15	8.85466313150537
ENSG00000163931	5.240228433326684e-15	8.88864870453207
ENSG00000140988	5.240228433326684e-15	8.941387041246065
ENSG00000264920	5.240228433326684e-15	7.477640461771637
ENSG00000224545	5.240228433326684e-15	2.9259492108236898
ENSG00000111450	5.240228433326684e-15	8.587829713611585
ENSG00000111452	5.240228433326758e-15	7.035976847307354
ENSG00000130734	5.721990566129457e-15	8.5376169600575
ENSG00000208028	5.721990566129457e-15	7.559038994282398
ENSG00000242299	5.721990566129538e-15	8.512202507698515
ENSG00000100626	5.721990566129538e-15	4.809593921706781
ENSG00000230202	6.2473230118435216e-15	8.548792974265062
ENSG00000149256	6.247323011843611e-15	7.980651892703106
ENSG00000259660	6.247323011843611e-15	5.434004202324903
ENSG00000164122	6.247323011843611e-15	5.996513815334623
ENSG00000204396	6.247323011843611e-15	8.717189627426633
ENSG00000103707	6.247323011843611e-15	8.552849769396907
ENSG00000163961	6.820099187837462e-15	8.769470433736606
ENSG00000223722	6.820099187837559e-15	4.978765402638352
ENSG00000100373	6.820099187837559e-15	3.9799775399199926
ENSG00000213585	6.820099187837559e-15	8.884591909400223
ENSG00000253986	6.820099187837559e-15	5.065219477462322
ENSG00000102054	6.820099187837559e-15	8.86277672176906
ENSG00000155545	7.444530714635444e-15	8.798862370847504
ENSG00000008226	7.444530714635444e-15	8.604593734922926
ENSG00000162869	7.444530714635444e-15	8.71114408991883
ENSG00000271192	7.444530714635444e-15	5.595542272618024
ENSG00000235670	7.44453071463555e-15	4.047917741991549
ENSG00000155660	8.125196391527794e-15	8.933273450982373
ENSG00000235052	8.12519639152791e-15	5.289324393104217
ENSG00000245954	8.12519639152791e-15	7.650027497032413
ENSG00000247735	8.12519639152791e-15	5.554686095485858
ENSG00000136928	8.867073605509446e-15	4.145037919505072
ENSG00000159788	8.867073605509446e-15	8.26065429579518
ENSG00000099994	8.867073605509446e-15	6.9855593032970145
ENSG00000184164	8.867073605509446e-15	8.899287877955674
ENSG00000235065	9.675572373605277e-15	7.847259329445959
ENSG00000214097	9.675572373605277e-15	5.091958937644194
ENSG00000163625	9.675572373605277e-15	8.434920833316953
ENSG00000244061	9.675572373605277e-15	5.531782150098017
ENSG00000197279	9.675572373605277e-15	8.173648508798056
ENSG00000151414	9.675572373605277e-15	8.845018329269742
ENSG00000167186	9.675572373605415e-15	8.302295928681547
ENSG00000047230	1.0556572234728969e-14	8.397538562438918
ENSG00000157216	1.0556572234728969e-14	8.866833516900904
ENSG00000155761	1.0556572234728969e-14	6.610984239829035
ENSG00000204390	1.0556572234728969e-14	7.258575313378647
ENSG00000220583	1.0556572234728969e-14	6.720820567194862
ENSG00000006453	1.055657223472912e-14	6.34184903775392
ENSG00000237214	1.055657223472912e-14	6.937971360357744
ENSG00000115841	1.1516462224555134e-14	8.392029865715074
ENSG00000262089	1.1516462224555298e-14	5.751173249137716
ENSG00000114023	1.1516462224555298e-14	8.764876797820804
ENSG00000259495	1.1516462224555298e-14	6.530657598568918
ENSG00000229914	1.1516462224555462e-14	6.493426699622341
ENSG00000003096	1.1516462224555462e-14	4.6223248361675005
ENSG00000148730	1.2562184185597582e-14	8.874947107164598
ENSG00000144895	1.3701279684838856e-14	8.904875885059452
ENSG00000106948	1.3701279684838856e-14	8.844023958081767
ENSG00000173295	1.370127968483905e-14	7.511913812748134
ENSG00000172955	1.370127968483905e-14	6.219602238969558
ENSG00000070886	1.370127968483905e-14	5.816704660377978
ENSG00000125652	1.4941940833005017e-14	8.850606336373524
ENSG00000239552	1.4941940833005017e-14	3.2168752987178957
ENSG00000236133	1.494194083300523e-14	4.086328930371257
ENSG00000152670	1.494194083300523e-14	4.752689924031009
ENSG00000183023	1.494194083300523e-14	8.435175796844483
ENSG00000254211	1.494194083300523e-14	8.108353116130019
ENSG00000137634	1.494194083300523e-14	8.753700783613246
ENSG00000237857	1.494194083300523e-14	7.834839546370067
ENSG00000117090	1.494194083300523e-14	8.88864870453207
ENSG00000188153	1.6293065322995453e-14	8.11578506341754
ENSG00000268061	1.6293065322995453e-14	7.593892462467085
ENSG00000115266	1.6293065322995453e-14	7.979124909345947
ENSG00000006756	1.6293065322995453e-14	6.274767120421235
ENSG00000166401	1.7764316030240213e-14	7.986395752527605
ENSG00000069329	1.9366185544964162e-14	8.850606336373524
ENSG00000206559	1.9366185544964162e-14	6.594917020246099
ENSG00000107187	1.9366185544964162e-14	4.827101578228925
ENSG00000169255	1.9366185544964162e-14	6.569178848756158
ENSG00000242083	1.9366185544964162e-14	5.321267105721144
ENSG00000112812	1.9366185544964162e-14	8.76334558584887
ENSG00000272667	1.9366185544964162e-14	6.645041395634521
ENSG00000158714	1.9366185544964162e-14	6.439776955415815
ENSG00000148700	2.1110066035644915e-14	8.900819089927607
ENSG00000143674	2.1110066035644915e-14	8.532028952953722
ENSG00000143761	2.1110066035645215e-14	8.933273450982373
ENSG00000178922	2.1110066035645215e-14	8.646947861740848
ENSG00000145425	2.300832487455355e-14	8.93733024611422
ENSG00000232472	2.300832487455355e-14	8.294719179201813
ENSG00000124222	2.300832487455355e-14	8.876478319136533
ENSG00000231007	2.300832487455355e-14	6.193502162194135
ENSG00000138629	2.300832487455355e-14	8.846549541241677
ENSG00000232940	2.300832487455355e-14	6.27195181937734
ENSG00000078177	2.3008324874553875e-14	8.830322360714293
ENSG00000156313	2.3008324874553875e-14	8.275632141607053
ENSG00000249734	2.3008324874553875e-14	3.1925650596390334
ENSG00000261438	2.3008324874553875e-14	3.459872262492555
ENSG00000231327	2.3008324874553875e-14	6.058209024102713
ENSG00000170540	2.5074386490264058e-14	8.807512801895154
ENSG00000151640	2.5074386490264415e-14	5.500490700126588
ENSG00000151117	2.5074386490264415e-14	7.819451000958034
ENSG00000259959	2.5074386490264415e-14	8.28346385461432
ENSG00000173171	2.7322820948678373e-14	8.501642644654845
ENSG00000259562	2.7322820948678373e-14	7.497787047904621
ENSG00000008853	2.7322820948678373e-14	8.62334649861022
ENSG00000047346	2.7322820948678373e-14	8.929216655850528
ENSG00000175548	2.7322820948678566e-14	8.191768088933735
ENSG00000205078	2.7322820948678566e-14	7.570220239490942
ENSG00000182050	2.7322820948678566e-14	7.058517688364816
ENSG00000261786	2.976943980354833e-14	8.756763207557114
ENSG00000174989	2.976943980354875e-14	8.803456006763307
ENSG00000042980	2.976943980354875e-14	8.769470433736606
ENSG00000091428	2.976943980354875e-14	8.80291916597935
ENSG00000107816	2.976943980354875e-14	8.626408922554088
ENSG00000235269	2.976943980354897e-14	3.379578924334313
ENSG00000105467	3.2431399799975874e-14	5.231761591134888
ENSG00000150873	3.2431399799975874e-14	3.36102897155697
ENSG00000134709	3.2431399799975874e-14	8.793071796867233
ENSG00000250692	3.2431399799975874e-14	3.9239526874605026
ENSG00000109046	3.2431399799975874e-14	8.868364728872839
ENSG00000169116	3.2431399799975874e-14	8.917046270454989
ENSG00000183291	3.2431399799976335e-14	8.908932680191299
ENSG00000160789	3.2431399799976335e-14	8.917046270454989
ENSG00000143768	3.532731506008506e-14	6.8028929788088774
ENSG00000233379	3.532731506008531e-14	5.039790067647237
ENSG00000196867	3.532731506008531e-14	5.7414316622072095
ENSG00000078061	3.532731506008531e-14	8.850606336373524
ENSG00000268798	3.532731506008556e-14	6.266711623622839
ENSG00000198157	3.532731506008556e-14	8.28925442859459
ENSG00000173406	3.847737842931108e-14	6.118685159580013
ENSG00000272711	3.847737842931108e-14	6.454876005280762
ENSG00000163346	3.847737842931108e-14	8.899287877955674
ENSG00000144354	3.847737842931108e-14	5.481725909779934
ENSG00000234160	3.847737842931108e-14	7.410485483917568
ENSG00000224616	3.847737842931163e-14	6.184795763372263
ENSG00000186187	3.847737842931163e-14	7.532452751934893
ENSG00000168028	3.847737842931163e-14	8.945443836377912
ENSG00000180592	3.847737842931163e-14	5.019019601752131
ENSG00000250978	3.847737842931163e-14	3.7002970656229226
ENSG00000270093	4.190349271471122e-14	4.8882147053142075
ENSG00000213096	4.190349271471122e-14	7.977126372508039
ENSG00000135324	4.190349271471181e-14	3.1628411493131168
ENSG00000270012	4.190349271471181e-14	7.649334920175831
ENSG00000169330	4.1903492714712107e-14	8.531826386077231
ENSG00000258118	4.562941260372749e-14	2.7278852378148826
ENSG00000142676	4.562941260372749e-14	8.933273450982373
ENSG00000215301	4.562941260372749e-14	8.941387041246065
ENSG00000116977	4.562941260372781e-14	8.777584024000298
ENSG00000177600	4.562941260372781e-14	8.933273450982373
ENSG00000170962	4.562941260372781e-14	7.554432126173103
ENSG00000074695	4.562941260372781e-14	8.933273450982373
ENSG00000125841	4.562941260372781e-14	8.205847906325292
ENSG00000181444	4.562941260372781e-14	7.989123902564008
ENSG00000169016	4.968089811318059e-14	8.653812117289032
ENSG00000143514	4.9680898113180946e-14	8.776052812028363
ENSG00000133195	4.9680898113180946e-14	8.71160162032285
ENSG00000072422	4.9680898113180946e-14	7.275753020527398
ENSG00000164754	4.9680898113180946e-14	8.858719926637214
ENSG00000172296	5.4085880484258615e-14	6.229511388029694
ENSG00000232860	5.4085880484258615e-14	6.960045740131213
ENSG00000181418	5.4085880484258615e-14	7.516238468754809
ENSG00000149294	5.408588048425938e-14	8.716652786642676
ENSG00000120705	5.408588048425938e-14	8.900819089927607
ENSG00000246089	5.408588048425938e-14	7.939263886111863
ENSG00000251666	5.408588048425938e-14	5.615607090722672
ENSG00000230067	5.408588048425938e-14	4.7947789363353
ENSG00000116771	5.408588048425938e-14	7.586267873102146
ENSG00000133135	5.887464151026883e-14	3.8948317391468903
ENSG00000260359	5.887464151026883e-14	8.830322360714293
ENSG00000135677	5.887464151026883e-14	8.876478319136533
ENSG00000179195	5.887464151026883e-14	8.896762294795762
ENSG00000167196	5.887464151026925e-14	8.717189627426633
ENSG00000165171	5.887464151026925e-14	6.337861476890569
ENSG00000178209	5.887464151026925e-14	8.921103065586836
ENSG00000143401	5.887464151026925e-14	8.84808075321361
ENSG00000181104	5.887464151026925e-14	8.236157788931475
ENSG00000148334	6.408000736025769e-14	8.824734353610515
ENSG00000251192	6.408000736025769e-14	7.846349834485092
ENSG00000011021	6.408000736025814e-14	8.568540109140335
ENSG00000272864	6.408000736025814e-14	3.5720801380681038
ENSG00000163519	6.973755804372756e-14	8.068273211324772
ENSG00000236204	6.973755804372805e-14	6.506020888164597
ENSG00000187091	6.973755804372805e-14	8.603599363734947
ENSG00000225697	6.973755804372805e-14	8.763882426632826
ENSG00000143862	6.973755804372905e-14	8.678152888080106
ENSG00000134056	6.973755804372905e-14	8.70555608281505
ENSG00000257027	6.973755804372905e-14	7.917128440954831
ENSG00000114013	7.588585374995629e-14	8.655343329260965
ENSG00000169756	7.588585374995629e-14	8.785697614263992
ENSG00000116957	7.588585374995629e-14	8.595485773471257
ENSG00000205022	7.588585374995629e-14	6.8668540331676615
ENSG00000243574	7.588585374995629e-14	5.643320696943857
ENSG00000227487	7.588585374995629e-14	5.045147569576065
ENSG00000151553	7.588585374995629e-14	8.758294419529046
ENSG00000166913	7.588585374995684e-14	8.908932680191299
ENSG00000136021	7.588585374995684e-14	8.907401468219364
ENSG00000198081	8.256667939031892e-14	8.549787345453039
ENSG00000154479	8.256667939031892e-14	6.277308871908583
ENSG00000184863	8.256667939031892e-14	8.921103065586836
ENSG00000150867	8.256667939031892e-14	8.826265565582448
ENSG00000108061	8.256667939031892e-14	8.795342416499613
ENSG00000227630	8.25666793903195e-14	2.878124497087673
ENSG00000100767	8.982530877408e-14	8.35763915893539
ENSG00000227939	8.982530877408e-14	7.392500495500107
ENSG00000187735	8.982530877408e-14	8.868364728872839
ENSG00000033867	8.982530877408e-14	8.011730894506657
ENSG00000166200	8.982530877408e-14	8.880535114268378
ENSG00000143815	8.982530877408128e-14	8.813558339402954
ENSG00000171631	9.771078995773094e-14	7.898061005973009
ENSG00000183128	9.771078995773164e-14	4.590589828731508
ENSG00000167526	9.771078995773164e-14	8.945443836377912
ENSG00000220472	9.771078995773164e-14	7.194796781454753
ENSG00000247373	9.771078995773164e-14	7.577981092652692
ENSG00000117519	9.771078995773164e-14	8.055986089665396
ENSG00000155974	9.771078995773303e-14	8.62334649861022
ENSG00000229414	9.771078995773303e-14	2.9151539498920984
ENSG00000145700	1.0627625342580973e-13	7.641926469269826
ENSG00000206561	1.0627625342580973e-13	8.26172797736309
ENSG00000140374	1.0627625342581048e-13	8.850069495589567
ENSG00000101695	1.0627625342581048e-13	7.28742615801707
ENSG00000130779	1.1557924488775098e-13	8.85466313150537
ENSG00000214226	1.1557924488775098e-13	7.791590275819069
ENSG00000131127	1.1557924488775262e-13	8.19281485677275
ENSG00000100994	1.1557924488775345e-13	8.88864870453207
ENSG00000148187	1.1557924488775345e-13	8.796336787687592
ENSG00000205791	1.1557924488775345e-13	6.47977735872232
ENSG00000240376	1.1557924488775345e-13	8.329901690292983
ENSG00000103855	1.2568208461135153e-13	8.354007414631496
ENSG00000234648	1.2568208461135244e-13	7.555478894012123
ENSG00000255516	1.2568208461135244e-13	3.300049779347245
ENSG00000198055	1.2568208461135244e-13	8.904875885059452
ENSG00000181191	1.256820846113542e-13	8.643172943865428
ENSG00000272717	1.256820846113542e-13	6.065659374351193
ENSG00000105146	1.256820846113542e-13	6.850132620740541
ENSG00000250584	1.3665225535952429e-13	3.840502169834208
ENSG00000129474	1.3665225535952429e-13	6.612947126255561
ENSG00000232070	1.3665225535952527e-13	5.27625120207646
ENSG00000213513	1.3665225535952527e-13	4.122523137158249
ENSG00000118162	1.3665225535952527e-13	8.350388232828704
ENSG00000101049	1.3665225535952527e-13	6.372888402787874
ENSG00000250567	1.3665225535952527e-13	2.1705229764427196
ENSG00000166348	1.3665225535952527e-13	8.380317010723557
ENSG00000104331	1.3665225535952623e-13	8.856194343477304
ENSG00000104381	1.3665225535952623e-13	7.797682644130733
ENSG00000222222	1.48562821153994e-13	4.134245060773477
ENSG00000162139	1.48562821153994e-13	8.819146346506736
ENSG00000085719	1.48562821153994e-13	8.896762294795762
ENSG00000212802	1.48562821153994e-13	7.906240204697069
ENSG00000142937	1.4856282115399612e-13	8.933273450982373
ENSG00000269979	1.4856282115399612e-13	7.188648122723465
ENSG00000101746	1.4856282115399612e-13	7.852332930624883
ENSG00000144589	1.4856282115399715e-13	8.693385697419513
ENSG00000104205	1.6149287925809706e-13	8.42201104026097
ENSG00000237765	1.6149287925809706e-13	7.871920357762901
ENSG00000156140	1.614928792580982e-13	4.061211993086792
ENSG00000113048	1.614928792580982e-13	8.84808075321361
ENSG00000124795	1.614928792580982e-13	8.243512054459751
ENSG00000149679	1.614928792580982e-13	8.42448422676984
ENSG00000094804	1.614928792581005e-13	8.644959119364895
ENSG00000070614	1.7552804795179995e-13	8.866833516900904
ENSG00000158555	1.7552804795179995e-13	8.435372797873798
ENSG00000215386	1.755280479518012e-13	6.887833820451511
ENSG00000147144	1.755280479518012e-13	8.507943145690179
ENSG00000132824	1.755280479518012e-13	8.874947107164598
ENSG00000067248	1.9076099286636972e-13	8.81409518018691
ENSG00000234361	1.9076099286636972e-13	2.2922620111600116
ENSG00000153291	1.9076099286636972e-13	6.990638166575247
ENSG00000055070	1.9076099286637242e-13	8.777584024000298
ENSG00000153250	1.9076099286637242e-13	8.900819089927607
ENSG00000178761	1.9076099286637242e-13	8.864307933740994
ENSG00000175395	2.072919948546515e-13	8.288005093879082
ENSG00000113734	2.072919948546515e-13	8.272287840406758
ENSG00000166321	2.072919948546515e-13	7.91176291780251
ENSG00000165891	2.072919948546515e-13	8.352561078886673
ENSG00000150625	2.072919948546515e-13	6.413587152362436
ENSG00000073605	2.072919948546515e-13	8.844023958081767
ENSG00000242715	2.072919948546515e-13	6.278522019051177
ENSG00000049768	2.072919948546515e-13	5.048004572559466
ENSG00000123595	2.0729199485465445e-13	8.779115235972231
ENSG00000109475	2.0729199485465445e-13	8.941387041246065
ENSG00000008283	2.0729199485465445e-13	8.850606336373524
ENSG00000131943	2.0729199485465445e-13	8.726834429662258
ENSG00000134779	2.252295625967298e-13	8.666440033088591
ENSG00000117362	2.252295625967298e-13	8.884591909400223
ENSG00000210196	2.252295625967298e-13	8.849075124401589
ENSG00000257221	2.252295625967298e-13	7.849983032669481
ENSG00000101052	2.252295625967314e-13	8.511744977294494
ENSG00000235501	2.4469109338101466e-13	5.879029456833441
ENSG00000124116	2.4469109338101466e-13	3.8718702454035308
ENSG00000234741	2.4469109338101466e-13	8.912989475323146
ENSG00000271086	2.4469109338101466e-13	4.648096521136829
ENSG00000165195	2.4469109338101466e-13	8.700962446899247
ENSG00000259362	2.4469109338101466e-13	4.2938845922533
ENSG00000138640	2.4469109338101466e-13	8.868364728872839
ENSG00000251603	2.4469109338101466e-13	5.650342765126653
ENSG00000130720	2.446910933810164e-13	2.670568239408534
ENSG00000115539	2.446910933810164e-13	8.622352127422245
ENSG00000069011	2.446910933810164e-13	5.630223857434867
ENSG00000102886	2.446910933810164e-13	6.704333859678979
ENSG00000136044	2.446910933810164e-13	8.753243253209222
ENSG00000060138	2.446910933810164e-13	8.620081507789862
ENSG00000164332	2.6580358575847173e-13	8.7542376243972
ENSG00000106868	2.6580358575847173e-13	7.837053657384722
ENSG00000155846	2.6580358575847173e-13	8.741530398217707
ENSG00000255046	2.6580358575847173e-13	4.870380592272617
ENSG00000224596	2.658035857584755e-13	4.047708121914455
ENSG00000188971	2.658035857584755e-13	8.619289703478376
ENSG00000090776	2.8870440804429343e-13	7.323920529782936
ENSG00000232633	2.887044080442955e-13	4.980970575620596
ENSG00000136636	2.887044080442955e-13	8.827796777554383
ENSG00000198242	3.1354212693786805e-13	8.917046270454989
ENSG00000153064	3.1354212693786805e-13	8.801387954007417
ENSG00000231459	3.1354212693786805e-13	2.923278772485669
ENSG00000107959	3.135421269378725e-13	8.858719926637214
ENSG00000070610	3.135421269378725e-13	8.896762294795762
ENSG00000068308	3.135421269378725e-13	8.870890312032751
ENSG00000057468	3.135421269378725e-13	6.474179222310393
ENSG00000100678	3.135421269378747e-13	7.339010117287555
ENSG00000267868	3.135421269378747e-13	3.4386104446188686
ENSG00000236914	3.404774008501532e-13	5.508550727270714
ENSG00000172687	3.404774008501532e-13	6.357640805300744
ENSG00000169241	3.404774008501532e-13	8.845018329269742
ENSG00000109927	3.404774008501532e-13	8.61171295399864
ENSG00000100206	3.404774008501556e-13	6.275685200857089
ENSG00000105339	3.404774008501556e-13	8.929216655850528
ENSG00000125089	3.404774008501556e-13	8.705019242031094
ENSG00000273388	3.404774008501556e-13	4.05591740951137
ENSG00000228649	3.404774008501556e-13	7.771358696810879
ENSG00000053501	3.404774008501556e-13	8.721783263342434
ENSG00000074054	3.404774008501556e-13	8.836904739006052
ENSG00000122705	3.404774008501556e-13	8.849075124401589
ENSG00000137720	3.404774008501556e-13	8.770464804924583
ENSG00000152377	3.404774008501556e-13	5.467017869019631
ENSG00000089280	3.696839428685662e-13	8.925159860718681
ENSG00000081760	3.696839428685662e-13	8.688255220719755
ENSG00000134982	3.696839428685662e-13	8.771996016896516
ENSG00000124198	3.696839428685662e-13	8.903344673087517
ENSG00000216866	3.6968394286856883e-13	5.809092776911967
ENSG00000237301	3.6968394286856883e-13	5.246817074724372
ENSG00000189143	4.0134955865554416e-13	5.668980751677335
ENSG00000124098	4.0134955865554416e-13	8.668508085844481
ENSG00000151292	4.0134955865554987e-13	8.856194343477304
ENSG00000155542	4.0134955865554987e-13	8.351971841451677
ENSG00000107242	4.0134955865554987e-13	8.904875885059452
ENSG00000115808	4.0134955865554987e-13	8.713669673078742
ENSG00000156535	4.3567726496895783e-13	6.986650848904217
ENSG00000243680	4.3567726496895783e-13	6.223669141867976
ENSG00000270681	4.3567726496895783e-13	7.191517774252795
ENSG00000164142	4.3567726496896404e-13	7.843287410541226
ENSG00000183323	4.3567726496896404e-13	8.683204054399932
ENSG00000227373	4.3567726496896404e-13	5.491753682645931
ENSG00000198795	4.356772649689671e-13	5.036342322417897
ENSG00000186275	4.356772649689671e-13	8.217358194440319
ENSG00000166946	4.728864949130483e-13	8.896762294795762
ENSG00000049769	4.728864949130483e-13	7.9974725392802615
ENSG00000235673	4.728864949130483e-13	4.973768724136392
ENSG00000213261	4.728864949130483e-13	6.856767249266371
ENSG00000251108	4.728864949130483e-13	2.6019116251982792
ENSG00000251187	4.728864949130483e-13	4.427148915606908
ENSG00000141524	4.728864949130499e-13	8.78010960716021
ENSG00000094975	4.728864949130499e-13	8.876478319136533
ENSG00000151151	4.728864949130499e-13	8.48434178255955
ENSG00000131187	4.728864949130499e-13	8.057532661946462
ENSG00000153347	4.728864949130566e-13	5.551271031103223
ENSG00000147485	5.132143964792138e-13	7.276488322916293
ENSG00000168405	5.132143964792138e-13	8.912989475323146
ENSG00000167632	5.132143964792138e-13	8.745129662945532
ENSG00000184634	5.132143964792157e-13	8.844023958081767
ENSG00000197180	5.132143964792157e-13	6.819845539896567
ENSG00000185483	5.132143964792157e-13	5.718517966999864
ENSG00000122203	5.132143964792157e-13	8.88864870453207
ENSG00000241852	5.132143964792193e-13	7.641763736543272
ENSG00000090581	5.569172314187968e-13	8.836904739006052
ENSG00000132704	5.569172314187968e-13	8.879003902296445
ENSG00000185008	5.569172314187968e-13	3.077101795260507
ENSG00000223269	5.569172314187968e-13	2.558145745186606
ENSG00000166295	5.569172314187968e-13	8.879003902296445
ENSG00000166428	5.569172314188047e-13	7.787952965667994
ENSG00000272071	5.569172314188047e-13	3.4077503598059797
ENSG00000114270	5.569172314188047e-13	8.356433770336505
ENSG00000207146	5.569172314188047e-13	3.8846343306513655
ENSG00000272143	6.042718820075127e-13	5.153611727575308
ENSG00000242593	6.042718820075127e-13	4.82480328790779
ENSG00000119979	6.042718820075127e-13	8.61270732518662
ENSG00000259891	6.042718820075127e-13	6.969874529400765
ENSG00000089177	6.04271882007517e-13	8.376717745995734
ENSG00000171119	6.04271882007517e-13	5.771044139129803
ENSG00000213930	6.04271882007517e-13	8.743598450973597
ENSG00000197256	6.04271882007517e-13	8.518124788709759
ENSG00000122026	6.04271882007517e-13	8.933273450982373
ENSG00000052850	6.555774738153974e-13	4.739433349642081
ENSG00000170445	6.555774738154068e-13	8.868364728872839
ENSG00000162836	6.555774738154068e-13	8.661388866768768
ENSG00000151422	6.555774738154068e-13	8.772990388084494
ENSG00000115875	6.555774738154068e-13	8.933273450982373
ENSG00000213881	6.555774738154068e-13	5.617030606336138
ENSG00000203801	6.555774738154114e-13	6.258446104175889
ENSG00000243452	6.555774738154114e-13	8.704024870843115
ENSG00000233360	6.555774738154114e-13	4.531260090064853
ENSG00000107104	6.555774738154114e-13	8.917046270454989
ENSG00000069275	6.555774738154114e-13	8.86277672176906
ENSG00000271420	7.111571231902164e-13	2.568243249298997
ENSG00000115286	7.111571231902189e-13	8.781640819132145
ENSG00000228903	7.111571231902189e-13	8.548792974265062
ENSG00000171444	7.111571231902189e-13	8.892705499663915
ENSG00000202078	7.111571231902189e-13	4.6286399536404215
ENSG00000147475	7.111571231902189e-13	8.767939221764673
ENSG00000166046	7.111571231902189e-13	8.696905651767402
ENSG00000144567	7.111571231902189e-13	8.850606336373524
ENSG00000162631	7.111571231902189e-13	6.594900943893967
ENSG00000065320	7.111571231902189e-13	4.342303562077069
ENSG00000239183	7.11157123190229e-13	5.993394288935887
ENSG00000147121	7.713598187978757e-13	8.33768100664921
ENSG00000237434	7.713598187978811e-13	4.3164753824246676
ENSG00000262468	7.713598187978811e-13	8.003263113260532
ENSG00000250137	7.713598187978894e-13	4.6585085811835665
ENSG00000126249	7.713598187978894e-13	8.110605272567925
ENSG00000180066	8.365624472449555e-13	4.988051818543404
ENSG00000112218	8.365624472449555e-13	8.148647640726471
ENSG00000184381	8.365624472449675e-13	8.818151975318758
ENSG00000108924	8.365624472449675e-13	7.3315101925537185
ENSG00000061455	8.365624472449675e-13	6.46381430281995
ENSG00000270673	8.365624472449734e-13	6.943923236257821
ENSG00000185305	8.365624472449734e-13	8.365163511764086
ENSG00000166682	8.365624472449734e-13	7.187507809924813
ENSG00000171159	9.071719735373962e-13	8.776052812028363
ENSG00000040341	9.071719735373962e-13	8.717189627426633
ENSG00000118307	9.071719735374092e-13	5.574781272878135
ENSG00000143498	9.071719735374092e-13	8.275297867699587
ENSG00000198785	9.071719735374092e-13	6.77516405822749
ENSG00000155130	9.071719735374092e-13	8.921103065586836
ENSG00000135116	9.071719735374156e-13	6.014571104252735
ENSG00000166104	9.071719735374156e-13	5.703309760311914
ENSG00000197958	9.836277879102982e-13	8.941387041246065
ENSG00000101444	9.836277879102982e-13	8.877472690324511
ENSG00000224738	9.836277879102982e-13	4.919546385236467
ENSG00000205683	9.836277879102982e-13	7.559026096935099
ENSG00000260352	9.836277879102982e-13	5.057746907061149
ENSG00000109466	9.836277879102982e-13	8.556703997652262
ENSG00000136810	9.836277879102982e-13	8.900819089927607
ENSG00000156976	9.836277879103087e-13	8.941387041246065
ENSG00000146276	9.836277879103087e-13	5.770735017893287
ENSG00000043039	1.0664042313995563e-12	6.715005428180659
ENSG00000088833	1.0664042313995563e-12	8.828791148742358
ENSG00000139219	1.0664042313995563e-12	4.7185020766056684
ENSG00000164619	1.0664042313995563e-12	6.745313130136943
ENSG00000226957	1.0664042313995563e-12	2.918489089725308
ENSG00000236830	1.0664042313995563e-12	4.410921889302414
ENSG00000169189	1.0664042313995563e-12	8.699968075711269
ENSG00000267193	1.0664042313995638e-12	3.700417945095959
ENSG00000241644	1.0664042313995638e-12	6.428701063477628
ENSG00000250889	1.0664042313995638e-12	5.448805778221364
ENSG00000128641	1.0664042313995638e-12	8.495819591098504
ENSG00000138326	1.0664042313995638e-12	8.933273450982373
ENSG00000254754	1.0664042313995638e-12	2.706329360107264
ENSG00000120860	1.0664042313995676e-12	8.676084835324216
ENSG00000226200	1.0664042313995676e-12	8.24491155940071
ENSG00000095002	1.0664042313995676e-12	8.634522512817782
ENSG00000266088	1.1560133134207156e-12	3.1851113313059685
ENSG00000087274	1.156013313420732e-12	8.925159860718681
ENSG00000221988	1.156013313420732e-12	8.291067517822947
ENSG00000166455	1.156013313420732e-12	5.7834465485163085
ENSG00000185834	1.156013313420732e-12	7.314026329866958
ENSG00000152760	1.156013313420732e-12	5.184342879796825
ENSG00000169242	1.156013313420732e-12	6.57803625315971
ENSG00000269165	1.1560133134207402e-12	5.859952055729257
ENSG00000198648	1.1560133134207402e-12	7.9763318001574
ENSG00000258422	1.2530076355773689e-12	4.522549841167832
ENSG00000261114	1.2530076355773733e-12	8.439971999636777
ENSG00000141447	1.2530076355773733e-12	8.200274250449304
ENSG00000171189	1.2530076355773733e-12	5.711228374362535
ENSG00000073584	1.2530076355773733e-12	8.753243253209222
ENSG00000212978	1.2530076355773733e-12	8.130247614141116
ENSG00000108774	1.2530076355773911e-12	8.537080119273545
ENSG00000119900	1.2530076355773911e-12	8.798862370847504
ENSG00000138674	1.3579835369460193e-12	8.921103065586836
ENSG00000167779	1.3579835369460193e-12	5.777307681056823
ENSG00000244038	1.3579835369460193e-12	8.929216655850528
ENSG00000146374	1.3579835369460193e-12	4.637063012284547
ENSG00000184293	1.3579835369460193e-12	8.702493658871182
ENSG00000198918	1.3579835369460288e-12	8.929216655850528
ENSG00000171428	1.3579835369460288e-12	7.81537428875122
ENSG00000105997	1.4715844771801666e-12	5.4336987599830895
ENSG00000214212	1.4715844771801666e-12	8.497049008739044
ENSG00000251286	1.4715844771801874e-12	2.3746964189212107
ENSG00000125962	1.4715844771801874e-12	8.497585849522999
ENSG00000270006	1.4715844771801874e-12	6.025226937545272
ENSG00000145808	1.4715844771801874e-12	4.3520712371056005
ENSG00000225156	1.4715844771801874e-12	3.7804395021058426
ENSG00000198625	1.4715844771801874e-12	8.896762294795762
ENSG00000117407	1.4715844771801874e-12	8.28532934049372
ENSG00000226360	1.5945046749482848e-12	7.396026015695174
ENSG00000119737	1.5945046749482848e-12	7.291359609773146
ENSG00000172292	1.5945046749482848e-12	7.978607671174929
ENSG00000272156	1.5945046749482848e-12	5.700735592606025
ENSG00000122882	1.5945046749483075e-12	8.749186458077377
ENSG00000180209	1.5945046749483075e-12	5.046980358234967
ENSG00000260855	1.5945046749483075e-12	4.268429494807155
ENSG00000111707	1.5945046749483075e-12	8.811569597026997
ENSG00000169071	1.5945046749483075e-12	8.491225955182701
ENSG00000180769	1.7274930204743154e-12	5.453711989415479
ENSG00000159403	1.7274930204743154e-12	8.681215312023975
ENSG00000124143	1.7274930204743154e-12	5.028890942813421
ENSG00000231119	1.7274930204743154e-12	6.450073429324459
ENSG00000137478	1.7274930204743277e-12	8.912989475323146
ENSG00000082293	1.7274930204743277e-12	4.816073947471395
ENSG00000263874	1.7274930204743277e-12	7.168931818419413
ENSG00000116918	1.7274930204743277e-12	8.70348803005916
ENSG00000167992	1.7274930204743277e-12	7.199147255229765
ENSG00000146677	1.7274930204743524e-12	7.9070460253901516
ENSG00000130560	1.7274930204743524e-12	8.78010960716021
ENSG00000172456	1.871357282289994e-12	7.938045600165679
ENSG00000196998	1.8713572822900004e-12	8.788223197423902
ENSG00000118181	1.8713572822900004e-12	8.945443836377912
ENSG00000273056	1.8713572822900004e-12	5.487824025569162
ENSG00000268592	1.8713572822900004e-12	4.427738776734915
ENSG00000163482	1.8713572822900004e-12	8.733953648737971
ENSG00000242294	1.8713572822900004e-12	8.68879206150371
ENSG00000251417	1.8713572822900004e-12	6.672739038711904
ENSG00000230897	1.8713572822900004e-12	7.7086681976826865
ENSG00000147044	1.8713572822900004e-12	8.68672400874782
ENSG00000106993	2.0269686297417165e-12	8.690323273475645
ENSG00000177888	2.0269686297417165e-12	8.66950245703246
ENSG00000180098	2.0269686297417165e-12	8.596480144659234
ENSG00000180479	2.0269686297417165e-12	7.6718299757455055
ENSG00000245556	2.0269686297417165e-12	8.336484068584742
ENSG00000255121	2.0269686297417384e-12	7.286210669878912
ENSG00000144369	2.0269686297417384e-12	8.355826069707032
ENSG00000205143	2.0269686297417384e-12	5.181212042794455
ENSG00000242732	2.0269686297417384e-12	7.945123976010114
ENSG00000117625	2.0269686297417384e-12	8.82320314163858
ENSG00000124357	2.1952664943274597e-12	8.846549541241677
ENSG00000243517	2.1952664943274755e-12	7.056336449191128
ENSG00000167797	2.1952664943274755e-12	8.866833516900904
ENSG00000271430	2.1952664943274755e-12	8.376260215591712
ENSG00000065970	2.1952664943274755e-12	8.692848856635557
ENSG00000145919	2.1952664943274755e-12	8.743598450973597
ENSG00000149806	2.195266494327483e-12	8.917046270454989
ENSG00000188001	2.195266494327483e-12	6.760722317033371
ENSG00000137877	2.195266494327483e-12	8.305560919501909
ENSG00000253051	2.3772637945771227e-12	5.308753696162354
ENSG00000255224	2.3772637945771227e-12	6.527451631769196
ENSG00000166965	2.3772637945771567e-12	8.659857654796832
ENSG00000165006	2.3772637945771567e-12	8.804450377951285
ENSG00000143412	2.3772637945771567e-12	8.190817663862378
ENSG00000258178	2.3772637945771567e-12	4.2328661293820256
ENSG00000179029	2.3772637945771567e-12	8.610436705554235
ENSG00000162409	2.3772637945771567e-12	3.3466767049461117
ENSG00000232065	2.3772637945771736e-12	5.0369160425528605
ENSG00000198342	2.5740525509410478e-12	7.48876441417435
ENSG00000140548	2.5740525509410478e-12	8.702493658871182
ENSG00000238460	2.574052550941066e-12	3.499315236145612
ENSG00000116791	2.574052550941066e-12	8.721783263342433
ENSG00000075568	2.574052550941066e-12	8.892705499663915
ENSG00000182185	2.574052550941066e-12	7.4675908606292225
ENSG00000272795	2.574052550941066e-12	3.5292297929240863
ENSG00000198440	2.5740525509411027e-12	8.394555448874984
ENSG00000158828	2.5740525509411027e-12	8.503094546246844
ENSG00000248300	2.5740525509411027e-12	2.359742898341882
ENSG00000181026	2.5740525509411027e-12	8.88306069742829
ENSG00000148824	2.786809919022011e-12	8.103028523088186
ENSG00000187243	2.786809919022011e-12	4.228153287707732
ENSG00000069493	2.7868099190220306e-12	8.440051310016711
ENSG00000176428	2.7868099190220306e-12	6.968220060932274
ENSG00000212664	2.7868099190220306e-12	6.3289754462650984
ENSG00000260063	2.7868099190220306e-12	6.237259201618173
ENSG00000113712	2.7868099190220306e-12	8.879003902296445
ENSG00000139211	2.7868099190220306e-12	8.543204967161282
ENSG00000162704	2.7868099190220306e-12	8.88306069742829
ENSG00000242265	2.7868099190220306e-12	6.126067179663627
ENSG00000272841	2.7868099190220306e-12	6.36731971440368
ENSG00000162373	2.7868099190220306e-12	6.547656125258781
ENSG00000176393	2.7868099190220306e-12	8.742067239001663
ENSG00000196182	2.7868099190220504e-12	8.842492746109832
ENSG00000196741	3.016804671485679e-12	6.729690657306646
ENSG00000177932	3.016804671485711e-12	5.986531759991091
ENSG00000173320	3.0168046714857326e-12	6.665612236426135
ENSG00000273237	3.0168046714857326e-12	8.149589615263407
ENSG00000156042	3.0168046714857326e-12	8.190412530109395
ENSG00000179151	3.265404161119991e-12	8.744592822161575
ENSG00000197557	3.265404161119991e-12	8.202864792761359
ENSG00000081721	3.265404161120014e-12	8.73954165584175
ENSG00000094916	3.265404161120014e-12	8.818151975318758
ENSG00000082512	3.265404161120014e-12	8.615769749130484
ENSG00000157404	3.2654041611200493e-12	8.761814373876936
ENSG00000255353	3.2654041611200493e-12	5.651465854830842
ENSG00000265452	3.2654041611200493e-12	5.263047494706677
ENSG00000250362	3.2654041611200493e-12	6.319151869764742
ENSG00000189343	3.5340817997952074e-12	8.917046270454989
ENSG00000259436	3.5340817997952325e-12	8.10389118724519
ENSG00000250659	3.5340817997952325e-12	7.202046157417018
ENSG00000166224	3.5340817997952325e-12	8.650749693345164
ENSG00000180182	3.5340817997952325e-12	8.797867999659527
ENSG00000128928	3.5340817997952325e-12	8.868364728872839
ENSG00000162819	3.824425090513506e-12	8.76893359295265
ENSG00000226823	3.824425090513534e-12	6.511010303866263
ENSG00000155254	3.824425090513534e-12	8.265347159165884
ENSG00000164695	3.824425090513534e-12	8.238249870729017
ENSG00000081791	3.8244250905135475e-12	8.852137548345457
ENSG00000101057	4.138144252338148e-12	8.721783263342434
ENSG00000237316	4.138144252338148e-12	2.452626998686984
ENSG00000230790	4.138144252338148e-12	4.794848314222391
ENSG00000155366	4.138144252338148e-12	8.420682395165526
ENSG00000101443	4.138144252338148e-12	5.696262325772375
ENSG00000236998	4.1381442523382065e-12	5.506195461232049
ENSG00000273139	4.1381442523382065e-12	4.602570157565181
ENSG00000165675	4.1381442523382065e-12	8.59247574617843
ENSG00000271239	4.138144252338222e-12	2.4797886490763794
ENSG00000260361	4.477081480771346e-12	7.430457652585348
ENSG00000233048	4.477081480771346e-12	3.4121446910781934
ENSG00000105063	4.477081480771346e-12	8.88864870453207
ENSG00000156650	4.477081480771346e-12	8.830322360714293
ENSG00000169019	4.477081480771346e-12	8.531034581765743
ENSG00000188015	4.477081480771346e-12	3.076062183011061
ENSG00000109705	4.477081480771346e-12	6.456563537193869
ENSG00000116857	4.477081480771346e-12	8.806975961111196
ENSG00000235779	4.477081480771346e-12	3.0472180413819423
ENSG00000242712	4.477081480771346e-12	5.278993683587797
ENSG00000002834	4.477081480771362e-12	8.864307933740994
ENSG00000226856	4.477081480771362e-12	5.383303327234631
ENSG00000108306	4.477081480771362e-12	8.30349286674602
ENSG00000188825	4.477081480771362e-12	7.05450180057808
ENSG00000136319	4.843220889114491e-12	8.537871923585033
ENSG00000207279	4.843220889114491e-12	5.722652596790437
ENSG00000227372	4.843220889114491e-12	8.664451290712634
ENSG00000134049	4.843220889114491e-12	8.798862370847504
ENSG00000238061	4.843220889114491e-12	6.049695505291641
ENSG00000168032	4.843220889114491e-12	5.247311031128671
ENSG00000136731	4.8432208891145254e-12	8.912989475323146
ENSG00000196924	4.8432208891145254e-12	8.879003902296445
ENSG00000006788	4.8432208891145254e-12	3.5389229151379333
ENSG00000258449	4.8432208891145254e-12	5.315443806887402
ENSG00000144847	5.23869917951167e-12	8.56030916307346
ENSG00000170271	5.23869917951167e-12	7.691302041589056
ENSG00000145194	5.23869917951167e-12	8.44124824808118
ENSG00000141429	5.238699179511707e-12	8.866833516900904
ENSG00000008869	5.238699179511707e-12	8.876478319136533
ENSG00000119421	5.238699179511707e-12	8.759288790717024
ENSG00000102081	5.238699179511707e-12	8.781640819132145
ENSG00000213931	5.238699179511781e-12	5.089685349625775
ENSG00000119403	5.238699179511781e-12	8.605588106110904
ENSG00000189233	5.238699179511781e-12	8.823739982422536
ENSG00000225643	5.238699179511781e-12	6.941647050778262
ENSG00000234332	5.238699179511781e-12	4.03741413571505
ENSG00000095303	5.238699179511781e-12	8.186095205602841
ENSG00000169740	5.665817095755183e-12	8.513813030050384
ENSG00000179796	5.665817095755183e-12	2.642316692901926
ENSG00000260940	6.127051713536119e-12	2.2571714779294125
ENSG00000238045	6.127051713536119e-12	6.350836334666376
ENSG00000145063	6.127051713536119e-12	3.0918422905164022
ENSG00000115159	6.127051713536119e-12	8.753243253209222
ENSG00000108239	6.127051713536119e-12	8.464515337304341
ENSG00000158427	6.127051713536119e-12	7.741684882443556
ENSG00000123989	6.127051713536119e-12	8.929216655850528
ENSG00000260618	6.127051713536163e-12	8.456401747040651
ENSG00000135486	6.127051713536163e-12	8.933273450982373
ENSG00000187372	6.127051713536163e-12	6.898745068130118
ENSG00000135074	6.127051713536163e-12	8.904875885059452
ENSG00000017621	6.127051713536163e-12	7.229174590887136
ENSG00000144868	6.127051713536163e-12	8.528508998605833
ENSG00000224165	6.127051713536163e-12	6.977894239858629
ENSG00000117697	6.127051713536163e-12	8.684735266371867
ENSG00000243224	6.625069627673427e-12	6.488262642082248
ENSG00000271734	6.625069627673427e-12	4.080875461036529
ENSG00000234891	6.625069627673427e-12	2.306786210917025
ENSG00000143036	6.625069627673427e-12	5.979250210090282
ENSG00000250321	6.625069627673427e-12	4.889843143608841
ENSG00000196268	6.625069627673427e-12	8.462781558455918
ENSG00000104131	6.625069627673522e-12	8.896762294795762
ENSG00000154227	6.625069627673522e-12	5.195607245257926
ENSG00000273230	6.625069627673522e-12	7.610676066007198
ENSG00000204104	6.625069627673522e-12	8.429869666997128
ENSG00000226084	7.162741099953704e-12	7.774439583949223
ENSG00000138279	7.162741099953704e-12	8.864307933740994
ENSG00000160055	7.162741099953704e-12	8.246900301776666
ENSG00000152217	7.1627410999538056e-12	8.873415895192664
ENSG00000116903	7.1627410999538056e-12	8.720252051370501
ENSG00000165661	7.1627410999538056e-12	8.88864870453207
ENSG00000260785	7.743155235595024e-12	2.5308611518551944
ENSG00000197756	7.743155235595024e-12	8.93733024611422
ENSG00000230646	7.743155235595024e-12	3.326951851948377
ENSG00000113231	7.743155235595024e-12	8.147187288600051
ENSG00000206077	7.743155235595024e-12	7.919032307103674
ENSG00000134153	7.743155235595024e-12	8.908932680191299
ENSG00000126733	7.743155235595079e-12	3.8567052109782414
ENSG00000253619	7.743155235595079e-12	4.607894769685991
ENSG00000149485	7.743155235595079e-12	8.090990179569818
ENSG00000172053	7.743155235595079e-12	8.899287877955674
ENSG00000185615	8.369636261014541e-12	5.473067599591372
ENSG00000164967	8.369636261014541e-12	8.708081665974962
ENSG00000087008	8.369636261014541e-12	8.35903866387635
ENSG00000110092	8.369636261014541e-12	8.80291916597935
ENSG00000134490	8.369636261014659e-12	8.199881679197423
ENSG00000237292	8.369636261014659e-12	4.213282576492012
ENSG00000179862	8.36963626101469e-12	6.59153988900939
ENSG00000156170	8.36963626101469e-12	8.632991300845847
ENSG00000249948	8.36963626101469e-12	8.625132674109686
ENSG00000228798	9.045760980558773e-12	4.631558892436133
ENSG00000270919	9.045760980558838e-12	3.0510760432343216
ENSG00000170915	9.045760980558838e-12	6.966460179622357
ENSG00000162840	9.045760980558838e-12	4.638269604183924
ENSG00000231419	9.045760980558838e-12	3.5495413169184085
ENSG00000168081	9.045760980558838e-12	8.752706412425267
ENSG00000259291	9.045760980558838e-12	7.718291652036596
ENSG00000103160	9.045760980558838e-12	8.634319945941291
ENSG00000256166	9.045760980558966e-12	5.166121859340516
ENSG00000261597	9.045760980558966e-12	8.619289703478376
ENSG00000135823	9.77537749516007e-12	8.593954561499322
ENSG00000141367	9.77537749516007e-12	8.903344673087517
ENSG00000147437	9.77537749516007e-12	6.253142197128045
ENSG00000162998	9.77537749516007e-12	8.89117428769198
ENSG00000213621	9.775377495160106e-12	5.236703955861381
ENSG00000260919	9.775377495160106e-12	4.096627338892631
ENSG00000203435	9.775377495160106e-12	3.827745411572434
ENSG00000257591	9.775377495160106e-12	4.176429338352646
ENSG00000013561	9.775377495160106e-12	8.83996716294992
ENSG00000078674	9.775377495160106e-12	8.86277672176906
ENSG00000236882	9.775377495160176e-12	6.304632135626938
ENSG00000259673	9.775377495160176e-12	8.650749693345164
ENSG00000113389	9.775377495160176e-12	4.83087836197497
ENSG00000071082	1.0562625271544524e-11	8.93733024611422
ENSG00000137806	1.0562625271544637e-11	8.787228826235923
ENSG00000155495	1.0562625271544637e-11	8.604593734922926
ENSG00000166143	1.0562625271544637e-11	6.638536397420998
ENSG00000099622	1.0562625271544637e-11	8.929216655850528
ENSG00000205730	1.0562625271544637e-11	6.509238070814988
ENSG00000164405	1.0562625271544637e-11	8.845018329269742
ENSG00000218227	1.0562625271544711e-11	8.115735749267682
ENSG00000248564	1.1411956656644355e-11	3.132449362370193
ENSG00000184905	1.1411956656644355e-11	4.9973712446386225
ENSG00000101940	1.1411956656644355e-11	8.78921756861188
ENSG00000213293	1.1411956656644355e-11	3.8230928413097023
ENSG00000148156	1.1411956656644355e-11	4.227402052573973
ENSG00000131495	1.1411956656644355e-11	8.638579307949625
ENSG00000242615	1.1411956656644355e-11	5.453772361311144
ENSG00000124209	1.1411956656644436e-11	8.736479231897881
ENSG00000160791	1.1411956656644436e-11	7.24255277062902
ENSG00000040487	1.1411956656644599e-11	8.382771734037954
ENSG00000233922	1.1411956656644599e-11	6.71066480843867
ENSG00000101868	1.232815993829422e-11	8.576653699404027
ENSG00000175463	1.232815993829422e-11	8.864307933740994
ENSG00000163682	1.2328159938294307e-11	8.93733024611422
ENSG00000219626	1.2328159938294307e-11	7.7200198650378455
ENSG00000198056	1.2328159938294482e-11	8.421958643609928
ENSG00000136848	1.3316384060141361e-11	8.67202804019237
ENSG00000217130	1.3316384060141361e-11	5.478319016454867
ENSG00000173442	1.3316384060141361e-11	8.925159860718681
ENSG00000178162	1.3316384060141361e-11	6.286667900258725
ENSG00000152413	1.3316384060141361e-11	8.399201481441828
ENSG00000197119	1.331638406014155e-11	7.954143958349328
ENSG00000238001	1.331638406014155e-11	2.941407678668931
ENSG00000268584	1.4382165105993845e-11	6.47381133596743
ENSG00000066027	1.4382165105993845e-11	8.826265565582448
ENSG00000124942	1.4382165105993947e-11	8.941387041246065
ENSG00000227477	1.43821651059941e-11	5.097049471106401
ENSG00000204131	1.43821651059941e-11	6.271993290732875
ENSG00000183955	1.43821651059941e-11	8.744592822161575
ENSG00000271334	1.4382165105994204e-11	2.828028569817822
ENSG00000233230	1.5531454676603216e-11	7.468925071571845
ENSG00000105676	1.5531454676603216e-11	8.743061610189642
ENSG00000225200	1.5531454676603216e-11	7.1883848253096065
ENSG00000166068	1.5531454676603216e-11	8.603854327262479
ENSG00000234498	1.5531454676603326e-11	6.321777689460898
ENSG00000122359	1.5531454676603326e-11	8.88864870453207
ENSG00000181666	1.553145467660349e-11	8.523378521906077
ENSG00000156738	1.6770650290156154e-11	7.850253996429656
ENSG00000255122	1.677065029015639e-11	4.467913982407471
ENSG00000250069	1.677065029015639e-11	4.716601371529908
ENSG00000258994	1.677065029015639e-11	5.469402987640884
ENSG00000134955	1.6770650290156452e-11	7.875002363935544
ENSG00000101298	1.6770650290156452e-11	7.888933441908401
ENSG00000072609	1.6770650290156452e-11	8.793274363743723
ENSG00000196081	1.6770650290156452e-11	6.623227192157776
ENSG00000099800	1.6770650290156452e-11	8.759086223840532
ENSG00000069849	1.6770650290156452e-11	8.80291916597935
ENSG00000198088	1.8106627946568993e-11	8.287063119342145
ENSG00000198860	1.8106627946568993e-11	8.795342416499613
ENSG00000089060	1.8106627946568993e-11	8.575659328216048
ENSG00000123836	1.8106627946568993e-11	8.813558339402954
ENSG00000130055	1.8106627946569252e-11	4.764925468730032
ENSG00000218052	1.8106627946569252e-11	7.916441429945424
ENSG00000108984	1.8106627946569252e-11	8.405652152702611
ENSG00000197747	1.8106627946569252e-11	8.763882426632826
ENSG00000272264	1.8106627946569252e-11	6.738431537123718
ENSG00000175602	1.8106627946569252e-11	8.82320314163858
ENSG00000065809	1.9546777005055983e-11	8.896762294795762
ENSG00000235663	1.9546777005055983e-11	5.073334578757091
ENSG00000168216	1.9546777005055983e-11	8.876478319136533
ENSG00000170209	1.9546777005055983e-11	8.031608282532412
ENSG00000238063	1.9546777005055983e-11	5.273957219302567
ENSG00000108828	1.9546777005056122e-11	8.819683187290691
ENSG00000072401	1.954677700505626e-11	8.490387320067352
ENSG00000099814	1.954677700505626e-11	8.762351214660892
ENSG00000183258	1.954677700505626e-11	8.831853572686226
ENSG00000119711	2.1099037534450793e-11	8.747655246105444
ENSG00000198429	2.1099037534451094e-11	8.252285742003956
ENSG00000198732	2.1099037534451094e-11	8.870890312032751
ENSG00000257743	2.1099037534451094e-11	5.501393303858099
ENSG00000135502	2.1099037534451094e-11	6.0270596787364275
ENSG00000168807	2.1099037534451094e-11	8.32112800274878
ENSG00000159399	2.1099037534451094e-11	8.67157050978835
ENSG00000244219	2.1099037534451094e-11	5.697297897280686
ENSG00000116584	2.1099037534451094e-11	8.917046270454989
ENSG00000157933	2.1099037534451094e-11	8.771996016896516
ENSG00000101400	2.1099037534451094e-11	8.400732693413762
ENSG00000104738	2.1099037534451242e-11	8.708081665974962
ENSG00000188868	2.1099037534451242e-11	7.1435714117163185
ENSG00000198182	2.1099037534451242e-11	6.613040969162516
ENSG00000166484	2.2771940306383206e-11	8.412313841374303
ENSG00000078900	2.2771940306383206e-11	6.1635740835341934
ENSG00000233080	2.2771940306383286e-11	5.066203872081473
ENSG00000183386	2.2771940306383286e-11	6.695019547100334
ENSG00000131153	2.2771940306383286e-11	7.976712570022536
ENSG00000146094	2.2771940306383286e-11	8.912989475323146
ENSG00000040199	2.277194030638361e-11	8.809501544271107
ENSG00000165359	2.277194030638361e-11	8.864307933740994
ENSG00000256757	2.457464961274569e-11	4.3403814835922585
ENSG00000260672	2.457464961274569e-11	4.636486202434026
ENSG00000090989	2.457464961274569e-11	8.758294419529046
ENSG00000072849	2.457464961274569e-11	8.884591909400223
ENSG00000135093	2.457464961274569e-11	8.371209049271888
ENSG00000269996	2.457464961274569e-11	7.956754417736352
ENSG00000217716	2.457464961274569e-11	6.149607572304401
ENSG00000225988	2.4574649612745778e-11	6.8783505777949925
ENSG00000117500	2.4574649612745778e-11	8.929216655850528
ENSG00000269946	2.4574649612745778e-11	4.929135578669441
ENSG00000125648	2.4574649612745778e-11	8.85466313150537
ENSG00000223725	2.4574649612745778e-11	5.373172542191846
ENSG00000221562	2.4574649612745778e-11	2.6668674947552806
ENSG00000197265	2.4574649612745778e-11	8.694837599011512
ENSG00000100246	2.4574649612745778e-11	8.122643950932487
ENSG00000064692	2.4574649612746127e-11	4.761956650620311
ENSG00000137747	2.651700910093006e-11	5.611842591347192
ENSG00000167283	2.6517009100930344e-11	8.912989475323146
ENSG00000160282	2.6517009100930344e-11	5.907420180132353
ENSG00000089157	2.6517009100930344e-11	8.941387041246065
ENSG00000235609	2.6517009100930344e-11	6.002393029437139
ENSG00000273314	2.6517009100930344e-11	6.785804990608902
ENSG00000139641	2.6517009100930344e-11	8.904875885059452
ENSG00000264469	2.860959083313307e-11	6.517949952952055
ENSG00000163590	2.860959083313307e-11	8.38743622979927
ENSG00000157045	2.8609590833133374e-11	8.777584024000298
ENSG00000132406	2.8609590833133374e-11	8.601531310979057
ENSG00000138650	2.8609590833133374e-11	3.578857231508011
ENSG00000256248	2.8609590833133374e-11	4.276754894517281
ENSG00000198053	2.8609590833133374e-11	8.514270560454406
ENSG00000063660	2.8609590833133374e-11	7.400032179828923
ENSG00000104687	2.8609590833133374e-11	8.771001645708541
ENSG00000254650	2.8609590833133374e-11	5.677016603733355
ENSG00000175061	2.8609590833133374e-11	8.896762294795762
ENSG00000235297	2.8609590833133374e-11	6.098046286348783
ENSG00000234699	2.8609590833133374e-11	2.433922966542073
ENSG00000174780	2.8609590833133577e-11	8.904875885059452
ENSG00000150054	3.0863747789668685e-11	6.750765003781034
ENSG00000183617	3.0863747789668685e-11	8.765413638604759
ENSG00000228487	3.0863747789668685e-11	7.083135866834058
ENSG00000164039	3.0863747789668685e-11	8.082580360821911
ENSG00000067445	3.0863747789668904e-11	7.5363750422277365
ENSG00000175643	3.0863747789668904e-11	7.583549517527697
ENSG00000160783	3.0863747789668904e-11	8.380114443847068
ENSG00000129214	3.0863747789669234e-11	4.856823444172079
ENSG00000101997	3.0863747789669234e-11	8.595485773471257
ENSG00000213315	3.0863747789669234e-11	6.490668964064197
ENSG00000078098	3.3291670050734764e-11	6.037308190690026
ENSG00000141556	3.3291670050734764e-11	8.776052812028363
ENSG00000260081	3.3291670050734764e-11	5.941670885181642
ENSG00000232912	3.3291670050735003e-11	6.077789338114362
ENSG00000143156	3.3291670050735003e-11	7.961028130972479
ENSG00000136856	3.3291670050735003e-11	8.642636103081472
ENSG00000099821	3.3291670050735003e-11	8.826265565582448
ENSG00000096092	3.3291670050735003e-11	8.588366554395542
ENSG00000139537	3.3291670050735003e-11	7.619659651928012
ENSG00000105364	3.590644490650773e-11	8.708081665974962
ENSG00000213967	3.590644490650773e-11	6.083203975070259
ENSG00000107679	3.590644490650773e-11	8.259085038399993
ENSG00000249198	3.590644490650773e-11	2.159242497306384
ENSG00000072501	3.590644490650773e-11	8.849075124401589
ENSG00000257058	3.590644490650773e-11	5.901983456693794
ENSG00000196754	3.590644490650773e-11	3.9816945770891836
ENSG00000231050	3.590644490650824e-11	5.898203215200373
ENSG00000072778	3.590644490650824e-11	8.93733024611422
ENSG00000165548	3.590644490650824e-11	8.407230195478407
ENSG00000269071	3.590644490650836e-11	5.195562243757148
ENSG00000255112	3.8722121161847354e-11	8.741072867813685
ENSG00000230188	3.872212116184763e-11	4.46295101893861
ENSG00000240342	3.872212116184763e-11	8.399069774410851
ENSG00000127483	3.872212116184763e-11	8.921103065586836
ENSG00000104695	3.872212116184763e-11	8.750180829265354
ENSG00000085382	3.872212116184763e-11	8.275834708483544
ENSG00000147364	3.872212116184763e-11	8.631996929657868
ENSG00000173744	3.872212116184763e-11	8.808507173083129
ENSG00000246095	3.872212116184804e-11	6.260379297420759
ENSG00000172809	4.1753777919337135e-11	8.93733024611422
ENSG00000267373	4.1753777919337135e-11	4.185767478097904
ENSG00000268358	4.1753777919337135e-11	7.10486061239093
ENSG00000198908	4.1753777919337283e-11	7.578377775871255
ENSG00000142765	4.1753777919337283e-11	8.904875885059452
ENSG00000178026	4.1753777919337283e-11	7.29084833879055
ENSG00000035681	4.1753777919337283e-11	8.790748780583813
ENSG00000100739	4.1753777919337283e-11	6.041626799883865
ENSG00000221949	4.1753777919337283e-11	6.849480857346356
ENSG00000253483	4.1753777919337283e-11	5.556631710541832
ENSG00000051108	4.1753777919337283e-11	8.945443836377912
ENSG00000136830	4.1753777919337283e-11	7.793678245649928
ENSG00000107643	4.1753777919337283e-11	8.764876797820804
ENSG00000135549	4.1753777919337283e-11	6.397466446563453
ENSG00000150477	4.1753777919337283e-11	8.094985792670013
ENSG00000087206	4.1753777919337283e-11	8.740536027029728
ENSG00000182287	4.5017598142932596e-11	8.842492746109832
ENSG00000188266	4.5017598142932596e-11	7.961536604147049
ENSG00000165138	4.5017598142932596e-11	8.840961534137898
ENSG00000242268	4.501759814293308e-11	4.423442587103286
ENSG00000164032	4.501759814293308e-11	8.900819089927607
ENSG00000142408	4.501759814293308e-11	3.7810588350862844
ENSG00000171033	4.501759814293308e-11	8.266189906247918
ENSG00000264349	4.501759814293308e-11	4.705312270392586
ENSG00000206549	4.8530947324200914e-11	6.447227474981052
ENSG00000240449	4.8530947324200914e-11	6.906173993698147
ENSG00000226029	4.8530947324200914e-11	6.314590777632025
ENSG00000118898	4.8530947324200914e-11	6.750832037807935
ENSG00000260177	4.8530947324200914e-11	3.0336295956286206
ENSG00000261435	4.8530947324200914e-11	5.007886228412911
ENSG00000101439	4.8530947324200914e-11	8.893699870851894
ENSG00000250519	4.853094732420143e-11	5.011447596248538
ENSG00000179178	4.853094732420143e-11	7.065826358771622
ENSG00000157873	4.853094732420143e-11	8.866833516900904
ENSG00000189362	4.853094732420143e-11	8.608650530054772
ENSG00000158301	4.853094732420143e-11	7.842228080201101
ENSG00000117318	4.853094732420143e-11	7.719864463811409
ENSG00000257542	4.853094732420143e-11	4.551797804399471
ENSG00000142327	5.2312457594076335e-11	8.876478319136533
ENSG00000100221	5.231245759407689e-11	8.822208770450603
ENSG00000070814	5.231245759407689e-11	8.846549541241677
ENSG00000186918	5.231245759407689e-11	8.808507173083129
ENSG00000244716	5.2312457594077266e-11	7.263292205791005
ENSG00000224578	5.2312457594077266e-11	8.223351335297078
ENSG00000186063	5.2312457594077266e-11	8.776052812028363
ENSG00000138796	5.2312457594077266e-11	8.70348803005916
ENSG00000156467	5.638211764533443e-11	8.884591909400223
ENSG00000078369	5.638211764533443e-11	8.908932680191299
ENSG00000068784	5.638211764533443e-11	8.689786432691688
ENSG00000120798	5.638211764533443e-11	8.727371270446213
ENSG00000025039	5.638211764533443e-11	8.88864870453207
ENSG00000134504	5.638211764533463e-11	8.57653044290747
ENSG00000116871	5.638211764533463e-11	8.82067755847867
ENSG00000140612	5.638211764533463e-11	8.892705499663915
ENSG00000204682	6.07613688546046e-11	3.7486242386576545
ENSG00000270041	6.07613688546046e-11	6.5038488080629415
ENSG00000176732	6.076136885460503e-11	6.096534426734766
ENSG00000108405	6.076136885460503e-11	8.91145826335121
ENSG00000188383	6.076136885460503e-11	6.009038563831768
ENSG00000137106	6.076136885460503e-11	8.797867999659527
ENSG00000170482	6.076136885460503e-11	8.510750606106516
ENSG00000135913	6.076136885460503e-11	8.458469799796541
ENSG00000079335	6.076136885460503e-11	8.346331437696858
ENSG00000185567	6.076136885460503e-11	5.010434942894719
ENSG00000260396	6.076136885460568e-11	5.2962690604685285
ENSG00000240907	6.076136885460568e-11	4.742726433752326
ENSG00000126267	6.076136885460568e-11	8.887117492560137
ENSG00000176108	6.076136885460568e-11	8.059318837445927
ENSG00000198917	6.076136885460568e-11	8.716195256238654
ENSG00000179832	6.076136885460568e-11	8.556167156868307
ENSG00000246523	6.076136885460568e-11	4.684878320694355
ENSG00000167487	6.547320801791452e-11	8.174801500745904
ENSG00000177119	6.547320801791452e-11	8.764876797820804
ENSG00000257951	6.547320801791499e-11	6.472537639611736
ENSG00000122406	6.547320801791499e-11	8.941387041246065
ENSG00000107984	6.547320801791499e-11	8.880535114268378
ENSG00000234465	6.547320801791499e-11	7.884406553871431
ENSG00000010810	6.547320801791499e-11	8.381566345439067
ENSG00000227986	6.547320801791499e-11	5.7569279824776425
ENSG00000160753	6.547320801791545e-11	8.557364094932776
ENSG00000135404	6.547320801791545e-11	8.929216655850528
ENSG00000010404	6.547320801791545e-11	8.904875885059452
ENSG00000136699	7.054229714037677e-11	8.810038385055064
ENSG00000163875	7.054229714037752e-11	8.752706412425267
ENSG00000120217	7.054229714037752e-11	8.579716123347895
ENSG00000238961	7.054229714037752e-11	4.480363989470986
ENSG00000147606	7.054229714037752e-11	7.031346712813895
ENSG00000238251	7.054229714037752e-11	4.833650639108798
ENSG00000042781	7.054229714037752e-11	7.610063134376742
ENSG00000232341	7.054229714037752e-11	5.417998587852409
ENSG00000089248	7.054229714037803e-11	8.925159860718681
ENSG00000082641	7.054229714037803e-11	8.917046270454989
ENSG00000258546	7.054229714037803e-11	6.118229037310539
ENSG00000254003	7.054229714037803e-11	6.076862901442832
ENSG00000107902	7.054229714037803e-11	8.437446416476867
ENSG00000259236	7.054229714037803e-11	5.5445988629215845
ENSG00000204186	7.054229714037803e-11	8.805981589923219
ENSG00000236206	7.054229714037803e-11	4.200572264613946
ENSG00000077420	7.599508074903131e-11	8.707087294786984
ENSG00000116198	7.599508074903159e-11	8.81508955137489
ENSG00000116668	7.599508074903159e-11	8.742067239001663
ENSG00000185869	7.599508074903159e-11	7.145859504127223
ENSG00000205771	7.599508074903159e-11	6.595386136126798
ENSG00000107863	7.599508074903159e-11	8.827796777554383
ENSG00000234215	7.599508074903159e-11	1.9764115809709824
ENSG00000185088	7.599508074903159e-11	8.904875885059452
ENSG00000225093	7.599508074903266e-11	7.009374146800386
ENSG00000086570	7.599508074903266e-11	6.321087240719952
ENSG00000156222	8.185991122789645e-11	3.5943315130615208
ENSG00000226221	8.185991122789645e-11	7.6191623104478
ENSG00000133138	8.185991122789645e-11	7.3327498023214694
ENSG00000101843	8.185991122789703e-11	8.751712041237289
ENSG00000203832	8.185991122789703e-11	8.130502577668647
ENSG00000261037	8.185991122789703e-11	5.780954944057077
ENSG00000261220	8.185991122789703e-11	6.272066283363288
ENSG00000270110	8.185991122789703e-11	5.515255736208076
ENSG00000167393	8.185991122789703e-11	8.61171295399864
ENSG00000124635	8.185991122789703e-11	8.602323115290545
ENSG00000145287	8.816718270625359e-11	8.826265565582448
ENSG00000223797	8.816718270625359e-11	7.610826236232649
ENSG00000085465	8.816718270625359e-11	8.084850980454291
ENSG00000235121	8.816718270625359e-11	6.013749243469941
ENSG00000234377	8.816718270625359e-11	5.579877765887715
ENSG00000213402	8.816718270625359e-11	8.639423508912154
ENSG00000164989	8.816718270625484e-11	7.254911784117989
ENSG00000233499	8.816718270625484e-11	1.4713251906702836
ENSG00000204852	8.816718270625484e-11	8.698436863739335
ENSG00000198814	8.816718270625484e-11	8.16556183226326
ENSG00000125755	8.816718270625484e-11	8.896762294795762
ENSG00000272677	8.816718270625547e-11	6.115502998212622
ENSG00000095713	9.49494740650853e-11	3.6894339341754736
ENSG00000240616	9.49494740650853e-11	7.150040327973473
ENSG00000095203	9.49494740650853e-11	4.84343895883433
ENSG00000165912	9.49494740650853e-11	8.03556173824267
ENSG00000082458	9.494947406508597e-11	8.525446574661965
ENSG00000181544	9.494947406508597e-11	7.311887082419356
ENSG00000144645	9.494947406508597e-11	8.921103065586836
ENSG00000185278	9.494947406508597e-11	8.628934505714
ENSG00000143553	9.494947406508597e-11	8.679684100052041
ENSG00000167747	9.494947406508597e-11	8.789754409395835
ENSG00000063438	9.494947406508597e-11	7.86235598494151
ENSG00000120327	9.494947406508699e-11	7.795110230166958
ENSG00000174255	9.494947406508699e-11	3.9299835137723362
ENSG00000241527	1.02241701662572e-10	6.511341750196824
ENSG00000250910	1.02241701662572e-10	3.986152420364576
ENSG00000145912	1.02241701662572e-10	8.762351214660892
ENSG00000166454	1.0224170166257236e-10	8.85718871466528
ENSG00000175279	1.0224170166257236e-10	7.140711671297031
ENSG00000257178	1.0224170166257236e-10	2.4309526713504157
ENSG00000250156	1.0224170166257236e-10	4.047145443520345
ENSG00000241743	1.0224170166257236e-10	1.9199497372038659
ENSG00000242169	1.0224170166257236e-10	3.770848558009025
ENSG00000261827	1.0224170166257236e-10	7.8332786228612115
ENSG00000182087	1.0224170166257236e-10	8.925159860718681
ENSG00000107331	1.0224170166257236e-10	8.801924794791372
ENSG00000133056	1.1008128241775644e-10	8.674096092948261
ENSG00000226828	1.1008128241775644e-10	2.80725674788746
ENSG00000225135	1.1008128241775644e-10	6.7532504477136905
ENSG00000118816	1.1008128241775644e-10	8.929216655850528
ENSG00000116497	1.1008128241775644e-10	8.868364728872839
ENSG00000175215	1.1008128241775644e-10	8.904875885059452
ENSG00000259420	1.1008128241775644e-10	3.6002119577545275
ENSG00000254635	1.1008128241775644e-10	8.620284074666351
ENSG00000257718	1.1008128241775644e-10	5.384814325477499
ENSG00000181218	1.1008128241775644e-10	5.8946910159923105
ENSG00000170906	1.1008128241775684e-10	8.812563968214976
ENSG00000271943	1.1008128241775684e-10	3.7158400518413175
ENSG00000170832	1.1008128241775684e-10	8.497506539143064
ENSG00000240005	1.1008128241775684e-10	7.008377312650573
ENSG00000262246	1.1008128241775684e-10	8.57818491137596
ENSG00000146083	1.1008128241775762e-10	8.884591909400223
ENSG00000272782	1.1850830793198672e-10	6.497359974730819
ENSG00000152578	1.1850830793198672e-10	5.855046215921173
ENSG00000205763	1.1850830793198672e-10	7.181882759783991
ENSG00000267414	1.1850830793198672e-10	8.019340123562463
ENSG00000148411	1.1850830793198672e-10	7.999361045119973
ENSG00000186312	1.18508307931988e-10	8.180847038253706
ENSG00000120370	1.18508307931988e-10	8.66598250268457
ENSG00000244588	1.18508307931988e-10	3.7987620648779106
ENSG00000164114	1.18508307931988e-10	8.48124687903961
ENSG00000179981	1.18508307931988e-10	8.480284987427703
ENSG00000044446	1.18508307931988e-10	8.728365641634191
ENSG00000068650	1.18508307931988e-10	8.695831970199489
ENSG00000119326	1.2756573037074525e-10	8.57818491137596
ENSG00000167978	1.2756573037074525e-10	8.93733024611422
ENSG00000167748	1.2756573037074525e-10	3.905001773944609
ENSG00000113732	1.2756573037074525e-10	8.904875885059452
ENSG00000240087	1.2756573037074525e-10	6.054140314909525
ENSG00000188242	1.2756573037074525e-10	8.4435712643646
ENSG00000135299	1.2756573037074525e-10	8.430072233873618
ENSG00000166341	1.2756573037074616e-10	8.258947430675649
ENSG00000221817	1.2756573037074616e-10	8.437191452949333
ENSG00000267470	1.2756573037074616e-10	5.925956226120342
ENSG00000167895	1.2756573037074616e-10	8.635516884005757
ENSG00000260093	1.2756573037074616e-10	3.573951614685229
ENSG00000141401	1.2756573037074616e-10	8.290583073690033
ENSG00000160972	1.2756573037074616e-10	8.323451019032198
ENSG00000176225	1.2756573037074616e-10	8.632991300845847
ENSG00000273319	1.3729956087405377e-10	6.710761121437457
ENSG00000124313	1.3729956087405377e-10	8.625872081770133
ENSG00000085231	1.3729956087405377e-10	8.874947107164598
ENSG00000163817	1.3729956087405377e-10	5.251758539186485
ENSG00000125650	1.3729956087405377e-10	7.555124703029689
ENSG00000175697	1.3729956087405475e-10	5.368051674194393
ENSG00000138964	1.3729956087405475e-10	8.456736020948115
ENSG00000068912	1.3729956087405475e-10	8.921103065586836
ENSG00000270102	1.3729956087405475e-10	6.472199914623276
ENSG00000099385	1.4775908131201369e-10	8.025535831295716
ENSG00000115977	1.4775908131201369e-10	8.241725878960287
ENSG00000039600	1.4775908131201472e-10	7.665547749475423
ENSG00000126107	1.4775908131201472e-10	8.811032756243042
ENSG00000247416	1.4775908131201472e-10	4.873323814370812
ENSG00000133818	1.4775908131201472e-10	7.956862313923776
ENSG00000021461	1.4775908131201472e-10	6.6505525553202
ENSG00000174606	1.4775908131201472e-10	8.831853572686226
ENSG00000240393	1.4775908131201472e-10	2.0266045595080686
ENSG00000153914	1.4775908131201472e-10	8.900819089927607
ENSG00000144893	1.477590813120163e-10	7.993397615800133
ENSG00000268218	1.477590813120163e-10	7.61203195967773
ENSG00000140464	1.477590813120163e-10	8.846549541241677
ENSG00000138036	1.477590813120163e-10	8.401392790694274
ENSG00000182197	1.477590813120163e-10	8.747118405321485
ENSG00000113108	1.477590813120163e-10	8.831853572686226
ENSG00000225806	1.4775908131201736e-10	6.083938279250763
ENSG00000227895	1.5899707025331188e-10	5.245092056671769
ENSG00000169021	1.5899707025331188e-10	8.827796777554383
ENSG00000100997	1.5899707025331188e-10	8.789754409395835
ENSG00000147604	1.5899707025331188e-10	8.945443836377912
ENSG00000154040	1.5899707025331188e-10	3.552096661645805
ENSG00000111602	1.5899707025331188e-10	8.788223197423902
ENSG00000107864	1.5899707025331188e-10	8.583772918479738
ENSG00000139626	1.5899707025331302e-10	8.925159860718681
ENSG00000146828	1.5899707025331302e-10	8.808507173083129
ENSG00000131089	1.5899707025331302e-10	8.738010443869817
ENSG00000076258	1.5899707025331302e-10	7.999153921477646
ENSG00000235169	1.5899707025331302e-10	7.206167246850577
ENSG00000137814	1.5899707025331302e-10	8.66391444992868
ENSG00000140876	1.5899707025331302e-10	5.984480221747873
ENSG00000138378	1.5899707025331302e-10	8.742067239001663
ENSG00000183166	1.5899707025331302e-10	3.8233838107883744
ENSG00000197858	1.7107004406884462e-10	8.892705499663915
ENSG00000140521	1.7107004406884462e-10	8.830322360714293
ENSG00000173110	1.7107004406884646e-10	7.650616734467411
ENSG00000172661	1.7107004406884646e-10	8.642636103081472
ENSG00000135473	1.7107004406884646e-10	8.896762294795762
ENSG00000116251	1.7107004406884646e-10	8.908932680191299
ENSG00000188559	1.7107004406884767e-10	8.61270732518662
ENSG00000253704	1.7107004406884767e-10	5.356687421041185
ENSG00000005108	1.7107004406884767e-10	6.791040377993643
ENSG00000143368	1.7107004406884948e-10	8.789754409395835
ENSG00000270504	1.840385141503323e-10	4.574079912779266
ENSG00000073060	1.840385141503323e-10	8.738010443869817
ENSG00000129691	1.840385141503323e-10	8.655343329260965
ENSG00000248866	1.8403851415033361e-10	7.758796075009657
ENSG00000252612	1.8403851415033361e-10	5.02217745109021
ENSG00000250155	1.8403851415033361e-10	7.953017880130374
ENSG00000153048	1.8403851415033361e-10	8.502891979370354
ENSG00000153446	1.8403851415033361e-10	3.7561963619483256
ENSG00000233491	1.8403851415033361e-10	4.849896638610709
ENSG00000163995	1.8403851415033361e-10	5.346801343391945
ENSG00000169253	1.8403851415033623e-10	4.538659885927678
ENSG00000128915	1.8403851415033623e-10	8.842492746109832
ENSG00000228413	1.8403851415033623e-10	4.744881685749962
ENSG00000012061	1.8403851415033623e-10	8.856194343477304
ENSG00000204361	1.8403851415033623e-10	4.237730990046776
ENSG00000214128	1.8403851415033623e-10	3.465859719972921
ENSG00000269934	1.9796726128474553e-10	4.8824969770642825
ENSG00000221968	1.9796726128474553e-10	8.642099262297517
ENSG00000139719	1.9796726128474623e-10	8.313806216796575
ENSG00000230364	1.9796726128474623e-10	5.1762173313957724
ENSG00000179476	1.9796726128474623e-10	8.280683307926875
ENSG00000111540	1.9796726128474623e-10	8.537080119273545
ENSG00000269620	1.9796726128474623e-10	3.9039619754708257
ENSG00000234797	1.9796726128474623e-10	8.090189589877719
ENSG00000153162	1.9796726128474623e-10	8.921103065586836
ENSG00000132792	1.9796726128474623e-10	8.664451290712634
ENSG00000146263	1.9796726128474623e-10	8.530040210577765
ENSG00000121039	1.9796726128474905e-10	8.121728890124443
ENSG00000174485	2.1292562829020685e-10	8.827259936770426
ENSG00000154153	2.1292562829020685e-10	5.428386249563149
ENSG00000167552	2.1292562829020685e-10	8.307883935785329
ENSG00000174437	2.1292562829020685e-10	8.921103065586836
ENSG00000140443	2.1292562829020685e-10	8.52396775934107
ENSG00000178715	2.1292562829020685e-10	6.700590944958423
ENSG00000180660	2.129256282902091e-10	6.782960885978194
ENSG00000145476	2.129256282902091e-10	8.694380068607492
ENSG00000237595	2.129256282902091e-10	6.371569035700596
ENSG00000196890	2.129256282902091e-10	4.059590838260185
ENSG00000178343	2.129256282902091e-10	4.064289770790432
ENSG00000261069	2.129256282902091e-10	8.082867803925513
ENSG00000273301	2.129256282902091e-10	6.239413607275289
ENSG00000120802	2.1292562829021062e-10	8.850606336373524
ENSG00000079841	2.1292562829021062e-10	7.3308095022969475
ENSG00000107262	2.1292562829021062e-10	8.872421524004686
ENSG00000108387	2.2898783208755675e-10	7.007680397226255
ENSG00000177337	2.2898783208755675e-10	5.232114840168308
ENSG00000135776	2.2898783208755675e-10	8.699968075711269
ENSG00000258875	2.2898783208755675e-10	5.887197458995913
ENSG00000260278	2.2898783208755675e-10	4.925283950505049
ENSG00000228929	2.2898783208755675e-10	7.155519648006591
ENSG00000172382	2.289878320875592e-10	6.774625873515999
ENSG00000168826	2.289878320875592e-10	8.143596474406646
ENSG00000267623	2.289878320875592e-10	4.992553148901399
ENSG00000101811	2.289878320875592e-10	8.424615933800816
ENSG00000161010	2.289878320875592e-10	8.845018329269742
ENSG00000169679	2.289878320875592e-10	8.681672842427998
ENSG00000213222	2.289878320875592e-10	6.431633660310335
ENSG00000260810	2.2898783208756083e-10	4.334618914364939
ENSG00000263753	2.2898783208756083e-10	8.770464804924583
ENSG00000243789	2.4623329645441113e-10	7.151276765341683
ENSG00000272324	2.4623329645441113e-10	1.7960134278047852
ENSG00000111729	2.4623329645441113e-10	7.0912058458273215
ENSG00000069712	2.4623329645441113e-10	7.101434989343153
ENSG00000235213	2.4623329645441113e-10	3.2469102658788076
ENSG00000053524	2.4623329645441113e-10	7.922707997524193
ENSG00000174695	2.4623329645441113e-10	8.925159860718681
ENSG00000269243	2.46233296454412e-10	7.243563534110209
ENSG00000163517	2.46233296454412e-10	7.815139242298657
ENSG00000265451	2.46233296454412e-10	6.935979849942639
ENSG00000147853	2.46233296454412e-10	8.876478319136533
ENSG00000068383	2.46233296454412e-10	8.313340235858135
ENSG00000100368	2.46233296454412e-10	8.907401468219364
ENSG00000262165	2.46233296454412e-10	3.3241831826574546
ENSG00000248478	2.647470067855645e-10	2.051518567698993
ENSG00000271522	2.647470067855683e-10	3.7036762831865886
ENSG00000213398	2.647470067855683e-10	8.312882705454113
ENSG00000179222	2.647470067855692e-10	8.908932680191299
ENSG00000104408	2.647470067855692e-10	8.925159860718681
ENSG00000136193	2.647470067855692e-10	8.884591909400223
ENSG00000101134	2.647470067855692e-10	4.0874609401457755
ENSG00000196372	2.647470067855692e-10	7.344126502525753
ENSG00000186815	2.647470067855692e-10	8.864307933740994
ENSG00000147533	2.647470067855692e-10	8.741072867813685
ENSG00000073578	2.647470067855692e-10	8.864307933740994
ENSG00000154359	2.647470067855692e-10	8.758294419529046
ENSG00000273032	2.647470067855711e-10	7.241052302178088
ENSG00000135605	2.8461988826505724e-10	8.699968075711269
ENSG00000228686	2.8461988826505724e-10	3.779118066010209
ENSG00000162616	2.8461988826505724e-10	8.544533612256725
ENSG00000220842	2.8461988826505724e-10	6.603036208413884
ENSG00000103544	2.8461988826505724e-10	8.759825631500979
ENSG00000266208	2.8461988826505724e-10	6.3436839609674225
ENSG00000089169	2.8461988826506024e-10	8.135599198807881
ENSG00000110851	2.8461988826506024e-10	8.675090464136238
ENSG00000242814	2.8461988826506024e-10	5.254505658072232
ENSG00000156574	2.8461988826506024e-10	4.76916171975991
ENSG00000095585	2.8461988826506024e-10	8.839430322165963
ENSG00000271978	2.8461988826506225e-10	6.404132092410937
ENSG00000099139	2.8461988826506225e-10	6.065770676530675
ENSG00000233217	2.8461988826506225e-10	4.065588906936569
ENSG00000236675	2.8461988826506225e-10	7.227359373543138
ENSG00000270638	2.8461988826506225e-10	4.510788389229066
ENSG00000182319	2.8461988826506225e-10	7.021046907058879
ENSG00000102387	3.0594920894149193e-10	6.136703119767497
ENSG00000055813	3.059492089414941e-10	4.946185963203338
ENSG00000196172	3.059492089414941e-10	7.070275890819187
ENSG00000248112	3.059492089414941e-10	3.2543606832125183
ENSG00000141905	3.059492089414941e-10	8.790748780583813
ENSG00000126768	3.059492089414941e-10	8.759825631500979
ENSG00000148399	3.059492089414941e-10	8.864307933740994
ENSG00000182141	3.059492089414941e-10	8.410861939782304
ENSG00000225830	3.059492089414941e-10	8.288005093879082
ENSG00000161570	3.059492089414941e-10	8.383968672102423
ENSG00000169504	3.059492089414952e-10	8.912989475323146
ENSG00000102921	3.059492089414952e-10	8.819146346506736
ENSG00000170502	3.059492089414952e-10	8.758294419529046
ENSG00000273355	3.059492089414952e-10	5.722830308194377
ENSG00000246705	3.059492089414952e-10	8.708081665974962
ENSG00000171365	3.059492089414952e-10	8.098760710545433
ENSG00000180263	3.059492089414952e-10	8.39861224400683
ENSG00000177084	3.059492089414952e-10	8.767939221764673
ENSG00000197575	3.059492089414952e-10	2.508277558048353
ENSG00000258940	3.2883900928974365e-10	6.288810013772571
ENSG00000229278	3.2883900928974365e-10	3.794323906915272
ENSG00000226779	3.2883900928974365e-10	4.265708214184433
ENSG00000147065	3.2883900928974365e-10	8.929216655850528
ENSG00000188227	3.2883900928974365e-10	5.381667885281483
ENSG00000203705	3.2883900928974365e-10	8.71366967307874
ENSG00000164182	3.288390092897448e-10	8.624675143705662
ENSG00000175305	3.288390092897448e-10	8.161472557555342
ENSG00000174514	3.288390092897448e-10	6.992924817167737
ENSG00000119608	3.288390092897448e-10	6.519174710867697
ENSG00000272102	3.288390092897448e-10	5.435744458354959
ENSG00000198756	3.288390092897448e-10	5.7703045464010945
ENSG00000269950	3.288390092897448e-10	2.6396210637039816
ENSG00000171097	3.5340055993867624e-10	8.52391536269003
ENSG00000267041	3.534005599386775e-10	6.367062476343542
ENSG00000250790	3.534005599386775e-10	3.1038728413009773
ENSG00000256594	3.534005599386775e-10	8.251669590840065
ENSG00000143575	3.534005599386775e-10	8.904875885059452
ENSG00000115524	3.534005599386775e-10	8.933273450982373
ENSG00000005379	3.534005599386775e-10	8.427396480488257
ENSG00000166598	3.534005599386775e-10	8.941387041246065
ENSG00000203485	3.534005599386775e-10	8.728365641634191
ENSG00000112195	3.534005599386775e-10	8.57007132111227
ENSG00000118495	3.534005599386825e-10	8.33069349460447
ENSG00000154478	3.534005599386825e-10	2.1403761250598556
ENSG00000168488	3.534005599386825e-10	8.88864870453207
ENSG00000104472	3.534005599386825e-10	8.698436863739335
ENSG00000101104	3.534005599386825e-10	8.805981589923219
ENSG00000015171	3.534005599386825e-10	8.852137548345457
ENSG00000144619	3.534005599386825e-10	7.805658626670078
ENSG00000231292	3.534005599386825e-10	7.996346461061308
ENSG00000169967	3.534005599386825e-10	8.879003902296445
ENSG00000103111	3.797528493471933e-10	8.810038385055064
ENSG00000270996	3.797528493471933e-10	3.8970662276865218
ENSG00000182551	3.79752849347196e-10	8.876478319136533
ENSG00000176896	3.79752849347196e-10	8.351382604016681
ENSG00000116213	3.79752849347196e-10	8.713132832294786
ENSG00000141526	3.79752849347196e-10	8.696368810983445
ENSG00000272727	3.79752849347196e-10	4.000098572869881
ENSG00000158669	3.79752849347196e-10	8.785160773480033
ENSG00000131759	3.79752849347196e-10	8.704024870843115
ENSG00000196967	3.7975284934720006e-10	8.051252077986097
ENSG00000087589	3.7975284934720006e-10	5.973288798670417
ENSG00000145087	3.7975284934720006e-10	5.659223652086598
ENSG00000235508	3.7975284934720006e-10	4.82000050068964
ENSG00000129562	4.0802310331898286e-10	8.880535114268378
ENSG00000179632	4.080231033189872e-10	8.797867999659527
ENSG00000135519	4.080231033189872e-10	6.425127824359364
ENSG00000228679	4.080231033189872e-10	4.596042450668726
ENSG00000124422	4.080231033189872e-10	8.900819089927607
ENSG00000090971	4.080231033189901e-10	7.798375220987317
ENSG00000174917	4.080231033189901e-10	8.852137548345457
ENSG00000226329	4.080231033189901e-10	6.540028725189256
ENSG00000164180	4.080231033189901e-10	8.74864961729342
ENSG00000213516	4.080231033189901e-10	8.601865584886525
ENSG00000109680	4.080231033189901e-10	7.631764743325213
ENSG00000226386	4.080231033189901e-10	4.5548383206406875
ENSG00000121073	4.080231033189901e-10	8.896762294795762
ENSG00000271119	4.38347338361297e-10	6.408859642384482
ENSG00000084112	4.38347338361297e-10	8.78010960716021
ENSG00000143549	4.38347338361297e-10	8.908932680191299
ENSG00000068438	4.38347338361297e-10	8.816620763346823
ENSG00000272562	4.38347338361297e-10	5.40687682004419
ENSG00000162267	4.38347338361297e-10	6.687540126830718
ENSG00000108106	4.38347338361297e-10	8.701499287683204
ENSG00000183943	4.38347338361297e-10	8.423994216789747
ENSG00000013619	4.38347338361297e-10	7.00274988941296
ENSG00000205293	4.38347338361297e-10	5.761037676848393
ENSG00000267166	4.38347338361297e-10	7.0343332172551545
ENSG00000268041	4.3834733836129863e-10	7.606326261924572
ENSG00000169100	4.3834733836129863e-10	8.93733024611422
ENSG00000132849	4.3834733836129863e-10	8.6923120158516
ENSG00000132294	4.3834733836129863e-10	8.819146346506736
ENSG00000184992	4.3834733836129863e-10	8.700504916495225
ENSG00000124783	4.3834733836129863e-10	8.921103065586836
ENSG00000184984	4.3834733836129863e-10	5.990522154060559
ENSG00000008086	4.3834733836129863e-10	8.022015876947826
ENSG00000269148	4.3834733836129863e-10	6.124522687273769
ENSG00000234222	4.3834733836129863e-10	6.82948712259876
ENSG00000204923	4.708709510141087e-10	8.417365007694126
ENSG00000176871	4.708709510141087e-10	8.589897766367475
ENSG00000173064	4.708709510141087e-10	8.85718871466528
ENSG00000068323	4.708709510141087e-10	8.786691985451967
ENSG00000186086	4.708709510141087e-10	7.489464705377914
ENSG00000196963	4.708709510141087e-10	7.121518598022666
ENSG00000147536	4.708709510141087e-10	7.377135979129727
ENSG00000147174	4.708709510141103e-10	8.184621956129126
ENSG00000135766	4.708709510141103e-10	8.872421524004686
ENSG00000213339	4.708709510141103e-10	8.879003902296445
ENSG00000135778	4.708709510141103e-10	8.61423853715855
ENSG00000108679	4.708709510141103e-10	8.735739824237436
ENSG00000104969	4.708709510141171e-10	8.870890312032751
ENSG00000248456	4.708709510141171e-10	2.952562469031676
ENSG00000154370	4.708709510141171e-10	8.532565793737678
ENSG00000179604	4.708709510141171e-10	7.216655265894312
ENSG00000138286	5.05749345404643e-10	8.669044926628438
ENSG00000032389	5.05749345404643e-10	8.628934505714
ENSG00000158290	5.05749345404643e-10	8.830322360714293
ENSG00000103148	5.05749345404643e-10	8.6862664783438
ENSG00000130021	5.05749345404643e-10	8.477759404267792
ENSG00000159363	5.05749345404643e-10	8.728902482418148
ENSG00000178878	5.05749345404643e-10	8.169671024046146
ENSG00000241213	5.05749345404643e-10	2.267102435687927
ENSG00000144824	5.05749345404643e-10	7.763022957441923
ENSG00000243829	5.057493454046466e-10	6.634691622086271
ENSG00000151012	5.057493454046466e-10	8.597271948970722
ENSG00000102241	5.431486014175642e-10	8.846549541241677
ENSG00000138780	5.431486014175642e-10	8.440174566513267
ENSG00000173578	5.431486014175642e-10	8.588366554395542
ENSG00000173273	5.431486014175642e-10	8.795597380027145
ENSG00000228643	5.431486014175642e-10	5.179220712581272
ENSG00000139117	5.431486014175642e-10	8.192037403689056
ENSG00000198830	5.431486014175642e-10	8.925159860718681
ENSG00000234684	5.4314860141757e-10	8.0156884621836
ENSG00000266976	5.4314860141757e-10	6.3504915658657
ENSG00000139187	5.4314860141757e-10	6.316514258066558
ENSG00000272009	5.4314860141757e-10	7.187674677691797
ENSG00000199933	5.4314860141757e-10	4.21363258414603
ENSG00000250565	5.4314860141757e-10	8.473165768351992
ENSG00000144485	5.4314860141757e-10	7.758161460651292
ENSG00000171222	5.431486014175738e-10	8.828791148742358
ENSG00000259424	5.431486014175738e-10	3.4851581419133923
ENSG00000165795	5.431486014175738e-10	8.547516725820659
ENSG00000100991	5.431486014175738e-10	8.858719926637214
ENSG00000101199	5.832461860151134e-10	8.908932680191299
ENSG00000092978	5.832461860151134e-10	8.66950245703246
ENSG00000165288	5.832461860151175e-10	8.71466404426672
ENSG00000170522	5.832461860151175e-10	7.851484867950688
[truncated: 4,421 more rows]
