# Supplementary material for: Machine learning predicts treatment sensitivity in multiple myeloma based on molecular and clinical information coupled with drug response
Source: PLoS One. 2021 Jul 28;16(7):e0254596. doi: 10.1371/journal.pone.0254596 (PMC8318243; doi:10.1371/journal.pone.0254596)
Supplement: S1 File — (ZIP) [file pone.0254596.s004.zip › Supplementary Material 1/5q31/selected_genes_experiment_1.csv]

gene	pvalue	entropy
ENSG00000255815	5.183657863719431e-38	5.6445819161680095
ENSG00000204628	1.0491506488109897e-37	8.941387041246065
ENSG00000178982	4.898610478899066e-37	8.912989475323146
ENSG00000125827	7.439428557198679e-37	8.842492746109832
ENSG00000113272	2.972845557591068e-36	8.698436863739335
ENSG00000164587	8.930417709992002e-36	8.941387041246065
ENSG00000170677	1.0241386981209903e-35	7.06510116023591
ENSG00000146066	6.885205790215057e-35	8.818151975318758
ENSG00000188004	6.885205790215154e-35	6.000946804386284
ENSG00000104611	3.0286787892569322e-34	6.786237962878448
ENSG00000145592	3.0286787892569322e-34	8.945443836377912
ENSG00000119280	4.525395987019761e-34	8.134559372800492
ENSG00000180447	2.232346388258845e-33	7.396469194871406
ENSG00000148303	4.927299817070031e-33	8.945443836377912
ENSG00000117461	1.2344826869027637e-32	8.684735266371863
ENSG00000115268	1.603240703065058e-32	8.941387041246065
ENSG00000248991	3.502173411750434e-32	6.870448719945683
ENSG00000105372	3.987666248940525e-32	8.945443836377912
ENSG00000197183	7.618564829206047e-32	8.553844140584886
ENSG00000164346	9.862437254658672e-32	8.896762294795762
ENSG00000225579	1.12192714170461e-31	7.180826204178152
ENSG00000174444	1.6504611002511165e-31	8.945443836377912
ENSG00000164181	1.65046110025114e-31	8.765413638604759
ENSG00000247746	3.1333179761907145e-31	7.30590862763658
ENSG00000063177	3.1333179761908034e-31	8.933273450982373
ENSG00000099624	6.736438832067891e-31	8.85466313150537
ENSG00000243284	1.1195558180383621e-30	5.090410822938065
ENSG00000272668	1.2707916734149028e-30	5.9832277679837285
ENSG00000122787	2.3903747490166397e-30	7.570601679048463
ENSG00000155886	4.4833770705908e-30	5.220443063434936
ENSG00000002586	7.399714907385371e-30	8.204900365941176
ENSG00000152422	9.499905442532268e-30	8.738010443869817
ENSG00000168264	1.5636038830887854e-29	8.899287877955674
ENSG00000131773	1.7705303223144652e-29	6.665883146116353
ENSG00000165801	3.723155370432208e-29	8.721246422558476
ENSG00000111752	4.2124729827186323e-29	7.847777707035439
ENSG00000241741	6.89509189921184e-29	6.778726614764466
ENSG00000105373	1.1265266760904036e-28	8.933273450982373
ENSG00000179520	1.1265266760904195e-28	5.0662982610578835
ENSG00000229638	2.344448961874934e-28	8.515264931642383
ENSG00000156427	4.858885775622489e-28	5.79315329675708
ENSG00000228031	4.858885775622593e-28	5.698354605705593
ENSG00000159556	6.189200767729988e-28	8.069896229682692
ENSG00000165169	8.890080325052637e-28	8.687260849531777
ENSG00000178741	1.8285016934717495e-27	8.904875885059452
ENSG00000117308	1.8285016934717495e-27	8.310612085821731
ENSG00000127184	1.8285016934717495e-27	8.917046270454989
ENSG00000186468	2.061191377842996e-27	8.908932680191299
ENSG00000224032	2.6182670152047517e-27	8.812563968214976
ENSG00000173218	2.9504387398738067e-27	7.133586605423942
ENSG00000175197	3.745257249401655e-27	8.701499287683204
ENSG00000137818	3.745257249401655e-27	8.945443836377912
ENSG00000176399	4.751998857693539e-27	6.614762008387164
ENSG00000164258	5.3517833394793825e-27	8.752706412425267
ENSG00000129757	7.639493122583152e-27	7.926259422366814
ENSG00000230207	8.599760621892023e-27	7.209088645722724
ENSG00000105193	1.0893807993154077e-26	8.941387041246065
ENSG00000130255	2.4832959694645197e-26	8.93733024611422
ENSG00000136942	2.4832959694645197e-26	8.93733024611422
ENSG00000165102	2.4832959694645728e-26	8.742067239001663
ENSG00000223891	2.4832959694645728e-26	8.39282167002656
ENSG00000259514	2.792218233983052e-26	6.7163824255925855
ENSG00000131188	3.1392083414341434e-26	8.367656615347926
ENSG00000185905	3.1392083414341434e-26	8.892705499663915
ENSG00000213862	3.9665361662963505e-26	6.733055551969427
ENSG00000114423	3.966536166296491e-26	8.556906564528754
ENSG00000260521	5.628888282688968e-26	6.038976279785735
ENSG00000140474	5.628888282689047e-26	8.921103065586836
ENSG00000142541	6.324014313089103e-26	8.945443836377912
ENSG00000081913	7.979634349463366e-26	7.621725624568931
ENSG00000242071	1.0064049421987609e-25	8.316200092925511
ENSG00000251405	1.2687093871493644e-25	7.049382877298086
ENSG00000181163	1.5986418146066836e-25	8.945443836377912
ENSG00000198353	2.2592223908238842e-25	5.231217322567768
ENSG00000070081	2.2592223908238842e-25	8.925159860718681
ENSG00000168159	2.534708765742898e-25	8.88306069742829
ENSG00000253982	2.843459556768385e-25	7.658965371183665
ENSG00000271133	2.843459556768385e-25	7.59642678943948
ENSG00000167658	3.577130219513597e-25	8.945443836377912
ENSG00000226926	3.5771302195136737e-25	4.459099895896057
ENSG00000227097	9.991937466179976e-25	8.86277672176906
ENSG00000177283	1.1193542804338152e-24	5.349711899470479
ENSG00000137154	1.1193542804338152e-24	8.945443836377912
ENSG00000179085	1.4042776872954193e-24	8.70907603716294
ENSG00000188846	2.7650756945238207e-24	8.93733024611422
ENSG00000177628	2.76507569452386e-24	8.860251138609149
ENSG00000160691	3.0943827601909704e-24	8.921103065586836
ENSG00000160062	3.462509284476439e-24	7.674153833065204
ENSG00000115649	3.8739834948932495e-24	8.838435950977985
ENSG00000197016	3.873983494893332e-24	6.794904453855085
ENSG00000205664	4.333856141734671e-24	7.980388595289247
ENSG00000233927	4.333856141734763e-24	8.941387041246065
ENSG00000075073	6.0635100365942424e-24	6.990071644981836
ENSG00000114391	6.780167900612618e-24	8.93733024611422
ENSG00000108107	6.780167900612764e-24	8.93733024611422
ENSG00000149972	8.474671277727185e-24	8.810038385055064
ENSG00000218175	8.474671277727185e-24	8.437112142569399
ENSG00000230131	9.473030298708243e-24	6.099775985150083
ENSG00000219665	1.3221677361821287e-23	8.331432902264917
ENSG00000105640	1.3221677361821287e-23	8.945443836377912
ENSG00000103253	1.4772440276703864e-23	8.458927330200561
ENSG00000071205	1.4772440276703864e-23	7.119349528708026
ENSG00000272899	1.4772440276704179e-23	7.888161554671883
ENSG00000229766	1.4772440276704179e-23	6.065448490023565
ENSG00000230629	1.843458372586733e-23	7.672012771963996
ENSG00000160293	2.058963936552894e-23	8.166197900502118
ENSG00000008513	2.299397475626807e-23	8.732422436766038
ENSG00000166441	2.5676112287666918e-23	8.93733024611422
ENSG00000182054	2.5676112287666918e-23	8.917046270454989
ENSG00000143624	3.20043797878248e-23	8.896762294795762
ENSG00000114631	4.9655639783167246e-23	8.00840060968796
ENSG00000172365	4.9655639783167246e-23	3.5692098765536917
ENSG00000157625	4.965563978316795e-23	8.72584005847428
ENSG00000249353	5.540298161210402e-23	7.807130445337046
ENSG00000038002	6.894645901478725e-23	8.879003902296445
ENSG00000151208	1.0662731956763406e-22	8.555375352556819
ENSG00000162004	1.0662731956763406e-22	8.37999118735051
ENSG00000105426	1.0662731956763406e-22	7.287674819509984
ENSG00000120519	1.1887277127025086e-22	8.624877710582155
ENSG00000233762	1.325092478251461e-22	7.955505083020843
ENSG00000181524	1.325092478251461e-22	8.227408130428925
ENSG00000230516	1.325092478251461e-22	3.252728965530144
ENSG00000225573	1.325092478251461e-22	7.175724429933974
ENSG00000105855	1.4769299440821594e-22	7.68784625551007
ENSG00000214612	1.645976037384555e-22	6.027093359215075
ENSG00000171759	1.645976037384555e-22	6.729246242448024
ENSG00000138172	1.8341591919683519e-22	7.984275303120674
ENSG00000116852	1.8341591919683519e-22	8.826265565582448
ENSG00000121797	2.2767417959247365e-22	8.32742850378411
ENSG00000196562	2.2767417959247365e-22	8.89117428769198
ENSG00000162929	2.8248159495498355e-22	7.912587201690069
ENSG00000173207	2.8248159495498355e-22	8.590892137555453
ENSG00000118705	2.824815949549876e-22	8.941387041246065
ENSG00000184083	2.824815949549876e-22	8.299312815117615
ENSG00000204387	3.1459600507887196e-22	8.900819089927607
ENSG00000182742	3.503209870178738e-22	7.106100922343758
ENSG00000213523	3.503209870178738e-22	8.78010960716021
ENSG00000147003	3.9005784216394144e-22	5.4670167496956115
ENSG00000131386	3.9005784216394144e-22	6.240780657538859
ENSG00000128165	4.833975523624521e-22	8.81409518018691
ENSG00000143603	4.833975523624521e-22	8.887117492560137
ENSG00000267401	6.663338704448849e-22	4.873412605132853
ENSG00000109685	9.17547345240633e-22	8.868364728872839
ENSG00000123144	1.0205645816352485e-21	8.872421524004686
ENSG00000140451	1.1350171065334272e-21	8.771996016896518
ENSG00000171530	1.1350171065334514e-21	8.827796777554383
ENSG00000233016	1.1350171065334514e-21	8.755231995585177
ENSG00000154358	1.262159462748361e-21	8.785160773480033
ENSG00000143499	1.4033821680771355e-21	8.712727698541803
ENSG00000141441	1.4033821680771355e-21	8.227592234110938
ENSG00000179456	1.4033821680771355e-21	8.549787345453039
ENSG00000105173	1.4033821680771355e-21	8.71466404426672
ENSG00000248757	1.560226269527812e-21	3.677720156244606
ENSG00000234719	1.5602262695278453e-21	7.767668990008765
ENSG00000145741	1.7343994352872577e-21	8.925159860718681
ENSG00000270036	1.927793744729092e-21	4.3527569099653425
ENSG00000104852	1.927793744729133e-21	8.941387041246065
ENSG00000139644	2.3808562267898147e-21	8.933273450982373
ENSG00000173221	2.6454181611518796e-21	8.921103065586836
ENSG00000169567	2.6454181611519736e-21	8.919571853614903
ENSG00000255086	2.6454181611519736e-21	3.5184664325927373
ENSG00000105202	2.6454181611519736e-21	8.892705499663915
ENSG00000269696	2.9390393226910564e-21	4.2526812075818405
ENSG00000232995	3.2648735718458713e-21	7.080005685930017
ENSG00000102158	3.2648735718458713e-21	8.908932680191299
ENSG00000260401	3.2648735718458713e-21	7.273582754079353
ENSG00000171425	3.626412857108022e-21	8.698436863739335
ENSG00000149273	3.626412857108022e-21	8.945443836377912
ENSG00000164615	4.027522996637558e-21	8.81409518018691
ENSG00000232346	4.4724831969513514e-21	7.3510939090663
ENSG00000260625	4.4724831969513514e-21	6.230582227717312
ENSG00000188419	4.4724831969513514e-21	8.629928876901978
ENSG00000175886	4.4724831969513514e-21	6.614978447746858
ENSG00000232533	4.966029693653822e-21	6.870359564950754
ENSG00000164741	4.966029693653998e-21	8.120393218606194
ENSG00000150967	5.513403938273304e-21	8.860251138609149
ENSG00000131725	5.513403938273382e-21	8.628934505714
ENSG00000144591	6.120405798270757e-21	8.88306069742829
ENSG00000143578	6.120405798270757e-21	8.540142543217414
ENSG00000198521	6.120405798270757e-21	6.892012730681019
ENSG00000170899	8.366828543862433e-21	8.350977470263699
ENSG00000177917	8.366828543862433e-21	8.656337700448944
ENSG00000143195	9.283695723607883e-21	6.1262958106586485
ENSG00000214711	9.283695723607883e-21	6.2707606878596795
ENSG00000221983	9.283695723607883e-21	8.93733024611422
ENSG00000158458	1.0299848388959659e-20	8.431858409373085
ENSG00000173153	1.1425906660081089e-20	8.83996716294992
ENSG00000223949	1.1425906660081089e-20	4.757237556009553
ENSG00000204262	1.267361230109386e-20	7.865691835607384
ENSG00000162244	1.267361230109413e-20	8.941387041246065
ENSG00000261418	1.5587254472736383e-20	8.51273934848247
ENSG00000152582	1.5587254472736383e-20	8.766408009792737
ENSG00000188959	1.5587254472736383e-20	5.339713910186589
ENSG00000130159	1.5587254472736383e-20	8.766408009792737
ENSG00000243276	1.7283396299695126e-20	7.081275624388577
ENSG00000076662	1.7283396299695373e-20	8.93733024611422
ENSG00000156384	1.7283396299695373e-20	8.26851292253134
ENSG00000136643	1.7283396299695373e-20	8.788223197423902
ENSG00000254343	1.7283396299695373e-20	8.254326881030952
ENSG00000196437	1.9161895018879403e-20	7.6405467851399065
ENSG00000249184	1.9161895018879403e-20	6.6138853249723795
ENSG00000172216	1.9161895018879403e-20	8.792279992555747
ENSG00000214717	1.9161895018879403e-20	8.635059353601736
ENSG00000169184	1.9161895018879403e-20	8.038544851806604
ENSG00000102271	2.124211376590881e-20	4.1881256178767154
ENSG00000100316	2.124211376590881e-20	8.945443836377912
ENSG00000104219	2.1242113765909262e-20	8.810038385055064
ENSG00000185950	2.1242113765909262e-20	7.66668884148456
ENSG00000254615	2.60955224055782e-20	8.590355296771499
ENSG00000170889	2.8918448329489433e-20	8.941387041246065
ENSG00000257698	2.891844832949005e-20	8.179773356685793
ENSG00000166562	3.204305262888585e-20	8.921103065586836
ENSG00000243926	3.204305262888654e-20	5.6236740016092845
ENSG00000120093	3.204305262888654e-20	7.273517507544473
ENSG00000127920	3.550117157491873e-20	7.499586565550536
ENSG00000120784	3.550117157491873e-20	6.333820694159083
ENSG00000164334	3.550117157491949e-20	3.9731850929793104
ENSG00000174132	4.356222032463546e-20	8.880535114268378
ENSG00000256733	4.356222032463546e-20	4.471111886795618
ENSG00000245008	4.82468014278553e-20	6.523134607899546
ENSG00000047365	4.82468014278553e-20	8.621815286638286
ENSG00000102871	4.82468014278553e-20	8.808507173083129
ENSG00000213442	5.3428988422939054e-20	8.511744977294494
ENSG00000213885	5.342898842293981e-20	6.33622967307107
ENSG00000148484	5.916096951379021e-20	8.811032756243042
ENSG00000120306	5.916096951379105e-20	8.648224110185254
ENSG00000105894	6.550033465984072e-20	7.242586889929268
ENSG00000259331	6.550033465984072e-20	2.00626661674995
ENSG00000187098	6.550033465984212e-20	7.783118382606259
ENSG00000215086	6.550033465984212e-20	4.7098731500376285
ENSG00000198794	8.026195036372714e-20	8.921103065586836
ENSG00000218426	8.026195036372714e-20	8.380114443847066
ENSG00000111859	8.026195036372714e-20	8.892705499663915
ENSG00000213609	8.026195036372714e-20	6.5280890716785915
ENSG00000086598	8.883163637656655e-20	8.925159860718681
ENSG00000248544	8.883163637656655e-20	6.3201516636817585
ENSG00000236552	9.830498053564664e-20	8.704024870843115
ENSG00000166816	9.830498053564664e-20	8.28553190737021
ENSG00000250148	9.830498053564664e-20	2.451699632763586
ENSG00000155792	1.2034857627385442e-19	8.860251138609149
ENSG00000152402	1.331369284047186e-19	7.667559176965497
ENSG00000086619	1.472671950532132e-19	8.868364728872839
ENSG00000120280	1.4726719505321633e-19	8.689786432691688
ENSG00000198960	1.628783655487965e-19	8.49452342557913
ENSG00000246334	1.628783655487965e-19	7.821956667042977
ENSG00000171827	1.628783655487965e-19	5.809218912345001
ENSG00000163673	1.801236321741164e-19	4.323415543811505
ENSG00000110002	1.801236321741228e-19	8.712138461106807
ENSG00000260591	1.9917182134145163e-19	6.969240031690489
ENSG00000179899	1.9917182134145163e-19	5.170841469623895
ENSG00000164620	1.9917182134145163e-19	8.521187212653627
ENSG00000240298	2.2020896689781867e-19	5.6847147044944375
ENSG00000204060	2.2020896689781867e-19	4.594866378446059
ENSG00000137876	2.434400394608695e-19	8.908932680191299
ENSG00000166411	2.690908470259623e-19	8.777584024000298
ENSG00000121858	2.690908470259623e-19	8.830322360714293
ENSG00000260027	2.974101235500059e-19	7.041205369318011
ENSG00000072195	2.974101235500059e-19	6.5818726260871845
ENSG00000152409	2.974101235500059e-19	8.895231082823827
ENSG00000267381	2.974101235500101e-19	4.154299627281522
ENSG00000134698	3.6317764468049923e-19	8.720252051370501
ENSG00000147251	3.63177644680507e-19	8.760820002688957
ENSG00000101849	3.63177644680507e-19	8.755768836369135
ENSG00000234771	3.63177644680507e-19	8.695911280579425
ENSG00000246090	3.63177644680507e-19	8.03804049059872
ENSG00000147400	4.012597945751184e-19	8.666976873872548
ENSG00000000460	4.012597945751184e-19	7.963689533130052
ENSG00000196154	4.432840355378093e-19	8.742859043313151
ENSG00000101888	4.432840355378187e-19	8.566014525980423
ENSG00000244165	4.896530239693824e-19	8.229141909277349
ENSG00000179057	5.408099791282028e-19	6.141801410169248
ENSG00000239559	5.408099791282028e-19	7.212523029224191
ENSG00000130340	5.97242710974892e-19	8.507943145690179
ENSG00000261739	6.594880420292542e-19	8.688844458154751
ENSG00000182220	7.281366611845813e-19	8.858719926637214
ENSG00000162607	7.281366611845813e-19	8.801924794791372
ENSG00000197647	7.281366611845813e-19	7.988476702630791
ENSG00000255760	8.038384510197214e-19	5.940217810189143
ENSG00000254966	8.038384510197214e-19	5.042049399251859
ENSG00000140750	8.038384510197499e-19	8.513276189266428
ENSG00000163040	8.873083340790422e-19	5.684814879775196
ENSG00000137054	8.873083340790422e-19	8.788223197423902
ENSG00000179820	9.793326878854288e-19	8.593875251119387
ENSG00000111445	9.793326878854288e-19	8.447830626372937
ENSG00000237212	1.1925905047410386e-18	5.399834486473453
ENSG00000111666	1.1925905047410386e-18	8.661388866768768
ENSG00000185666	1.1925905047410386e-18	3.8552640045217497
ENSG00000198380	1.192590504741064e-18	8.892705499663915
ENSG00000123684	1.3158208206828545e-18	8.406725834270523
ENSG00000149548	1.3158208206828545e-18	7.270479821750401
ENSG00000213755	1.3158208206828824e-18	4.501748640573172
ENSG00000214870	1.451617070370002e-18	7.1399624691746295
ENSG00000141736	1.451617070370002e-18	7.965108955145978
ENSG00000012174	1.6012431501281566e-18	8.681215312023975
ENSG00000169239	1.6012431501281566e-18	8.236313525004103
ENSG00000102265	1.6012431501281795e-18	8.867827888088883
ENSG00000149823	1.6012431501281795e-18	8.89117428769198
ENSG00000235280	1.7660882813491734e-18	5.616388044994262
ENSG00000239815	1.7660882813491734e-18	6.1846199171840235
ENSG00000134109	1.7660882813491734e-18	8.929216655850528
ENSG00000251249	1.9476792545052988e-18	4.600199033559736
ENSG00000013016	1.9476792545052988e-18	8.6583264428249
ENSG00000236772	2.1476938510278555e-18	4.400582407623434
ENSG00000236796	2.3679755545419574e-18	5.39280253745014
ENSG00000139239	2.3679755545419574e-18	8.16369634638386
ENSG00000198937	2.610549673329223e-18	8.64011051992156
ENSG00000113328	2.610549673329223e-18	8.872421524004686
ENSG00000237991	2.610549673329223e-18	6.544356008459869
ENSG00000127946	2.610549673329223e-18	8.4389776284488
ENSG00000170469	2.610549673329223e-18	8.296171080793814
ENSG00000185112	2.8776410072123534e-18	7.725695851254079
ENSG00000153179	3.1716932044171745e-18	8.61270732518662
ENSG00000146147	3.1716932044171745e-18	6.597816318747028
ENSG00000136631	3.1716932044171745e-18	8.716195256238654
ENSG00000102316	3.1716932044172196e-18	8.880535114268378
ENSG00000180530	3.4953899674521685e-18	8.347915046319832
ENSG00000151287	3.851678281757573e-18	7.687697211014051
ENSG00000223722	3.8516782817576275e-18	4.949358568118933
ENSG00000208028	3.8516782817576275e-18	7.5690288672736505
ENSG00000236854	3.8516782817576275e-18	3.5718164408603745
ENSG00000173208	4.24379385692828e-18	8.708081665974962
ENSG00000178722	4.24379385692828e-18	5.366247540505164
ENSG00000177600	5.1500630619188646e-18	8.933273450982373
ENSG00000129595	5.1500630619188646e-18	8.78010960716021
ENSG00000226833	5.6723959602537606e-18	4.8221246904592245
ENSG00000171792	5.6723959602537606e-18	8.58025296413185
ENSG00000118473	5.6723959602537606e-18	5.5737134379605155
ENSG00000110700	7.574046192027234e-18	8.933273450982373
ENSG00000269656	7.574046192027234e-18	4.447246849592469
ENSG00000272016	8.338377718557972e-18	6.720590766557438
ENSG00000052126	8.338377718557972e-18	7.213979519501587
ENSG00000230565	8.338377718557972e-18	6.841517437308116
ENSG00000204219	8.33837771855809e-18	6.797983141870383
ENSG00000100266	1.010272452206736e-17	8.614238537158553
ENSG00000221413	1.0102724522067503e-17	2.1473891047621616
ENSG00000133640	1.0102724522067503e-17	3.814524535621546
ENSG00000158716	1.111838844046927e-17	8.432060976249575
ENSG00000117242	1.111838844046927e-17	7.924423313178142
ENSG00000172568	1.111838844046927e-17	6.415798476806568
ENSG00000259026	1.111838844046927e-17	4.5719393313505945
ENSG00000176978	1.2234749458475422e-17	8.929216655850528
ENSG00000261231	1.2234749458475422e-17	6.027691534063201
ENSG00000187824	1.3461647792381343e-17	8.371129738891955
ENSG00000230852	1.4809870892086183e-17	2.198058963696369
ENSG00000149295	1.629124320337455e-17	5.709984548184468
ENSG00000089692	1.629124320337455e-17	7.960368368538162
ENSG00000188818	1.629124320337455e-17	8.332092999545429
ENSG00000089159	1.6291243203374782e-17	8.687260849531777
ENSG00000221890	1.6291243203374782e-17	4.185022248683353
ENSG00000125462	1.7918724297898755e-17	7.8012151609797264
ENSG00000125691	1.7918724297898755e-17	8.945443836377912
ENSG00000145626	1.7918724297899137e-17	3.712247729302048
ENSG00000244398	1.791872429789939e-17	8.324058719661672
ENSG00000138814	1.791872429789939e-17	8.808507173083129
ENSG00000251680	1.791872429789939e-17	4.203077177020712
ENSG00000266258	1.9706516137615605e-17	2.6131184066075517
ENSG00000242021	2.1670180309415838e-17	5.483818879420887
ENSG00000058056	2.3826766140802324e-17	8.489392948879374
ENSG00000170417	2.3826766140802324e-17	8.249144007680155
ENSG00000107745	2.3826766140802832e-17	8.704024870843115
ENSG00000114942	2.3826766140802832e-17	8.945443836377912
ENSG00000136149	2.3826766140802832e-17	7.93720984973757
ENSG00000140367	2.6194950689152812e-17	8.864307933740994
ENSG00000235065	2.6194950689152812e-17	7.833519351809043
ENSG00000125459	2.6194950689152812e-17	8.751175200453332
ENSG00000157978	2.6194950689152812e-17	8.85466313150537
ENSG00000183128	2.619495068915337e-17	4.551011574663932
ENSG00000260719	2.619495068915337e-17	8.354576734991525
ENSG00000130312	2.619495068915337e-17	8.810038385055064
ENSG00000206120	2.619495068915337e-17	6.118541435703023
ENSG00000136383	2.619495068915337e-17	7.871071709987495
ENSG00000026103	2.879519168603691e-17	7.734428390489689
ENSG00000130811	2.879519168603691e-17	8.893699870851894
ENSG00000166896	2.8795191686037316e-17	8.14864764072647
ENSG00000228205	2.8795191686037316e-17	7.395921222393095
ENSG00000235776	3.1649894614751556e-17	6.245399297574382
ENSG00000188342	3.1649894614752006e-17	8.74864961729342
ENSG00000104979	3.1649894614752006e-17	8.852137548345457
ENSG00000144040	3.1649894614752456e-17	8.611176113214684
ENSG00000203761	3.478359520445148e-17	7.9139951571654485
ENSG00000088298	3.478359520445148e-17	8.858719926637214
ENSG00000120805	3.478359520445148e-17	8.860251138609149
ENSG00000137070	3.478359520445148e-17	8.60306252295099
ENSG00000175806	3.822315873864524e-17	8.392487396119094
ENSG00000104447	3.822315873864524e-17	6.85731054549455
ENSG00000198890	3.822315873864578e-17	8.211712224838317
ENSG00000104765	3.822315873864578e-17	8.81409518018691
ENSG00000226237	3.822315873864578e-17	7.073198273845754
ENSG00000173166	4.1997997700268113e-17	7.787010991131058
ENSG00000261400	4.1997997700268113e-17	3.3658187022347223
ENSG00000198108	4.199799770026871e-17	8.72915744594568
ENSG00000143653	4.199799770026871e-17	8.385552280725397
ENSG00000130810	4.199799770026871e-17	7.659167938060156
ENSG00000147324	4.199799770026871e-17	7.465280005505661
ENSG00000239268	4.199799770026871e-17	4.510741875427265
ENSG00000140400	4.6140309410793494e-17	8.912989475323146
ENSG00000258920	4.614030941079415e-17	7.913529176227007
ENSG00000144036	4.614030941079415e-17	8.403205879922634
ENSG00000008226	4.614030941079415e-17	8.59701698544319
ENSG00000094631	5.0685335467926465e-17	8.856194343477304
ENSG00000119906	5.0685335467927186e-17	8.75676320755711
ENSG00000186153	5.567164494627948e-17	8.43918019532529
ENSG00000158710	5.567164494627948e-17	8.900819089927607
ENSG00000166025	5.567164494627948e-17	6.756441733050848
ENSG00000163362	6.11414434991569e-17	7.801450870429546
ENSG00000176371	6.11414434991569e-17	8.449819368748894
ENSG00000260144	6.11414434991569e-17	6.046565623076888
ENSG00000169857	6.11414434991569e-17	8.729896853606125
ENSG00000104626	6.11414434991582e-17	8.35903866387635
ENSG00000273002	6.714091068844156e-17	6.940201020110757
ENSG00000104381	6.714091068844156e-17	7.8020268823661825
ENSG00000149256	6.714091068844156e-17	7.955592442593954
ENSG00000145050	6.714091068844156e-17	8.921103065586836
ENSG00000147852	6.714091068844156e-17	7.0312779118993864
ENSG00000115966	6.714091068844251e-17	8.824734353610515
ENSG00000134339	6.714091068844251e-17	4.403096266572634
ENSG00000158555	6.714091068844251e-17	8.379087593083018
ENSG00000237214	7.372056807464872e-17	6.929108233125459
ENSG00000146350	8.093568082220232e-17	7.896504625540959
ENSG00000235670	8.093568082220347e-17	4.011213017044071
ENSG00000225938	8.093568082220347e-17	2.732829035286049
ENSG00000231738	8.093568082220347e-17	5.314961516873212
ENSG00000175591	8.884669581703612e-17	7.63051719733639
ENSG00000244313	8.884669581703737e-17	8.555912193340776
ENSG00000249734	9.751971955663676e-17	3.1915324130318092
ENSG00000260219	9.751971955663815e-17	6.612587034579755
ENSG00000174748	9.751971955663815e-17	8.941387041246065
ENSG00000118197	1.0702703935824995e-16	8.745587193349552
ENSG00000162913	1.0702703935824995e-16	6.3189400128976105
ENSG00000251603	1.0702703935825147e-16	5.627170780381404
ENSG00000222020	1.1744769174107342e-16	7.3150598655124845
ENSG00000165689	1.1744769174107342e-16	8.838435950977985
ENSG00000241352	1.1744769174107342e-16	5.52491887822634
ENSG00000251192	1.2886808217496755e-16	7.863368819323964
ENSG00000126217	1.2886808217496755e-16	7.621748657783411
ENSG00000090581	1.2886808217496755e-16	8.817615134534801
ENSG00000215301	1.2886808217496755e-16	8.945443836377912
ENSG00000069329	1.2886808217496755e-16	8.846549541241677
ENSG00000260990	1.2886808217496755e-16	5.536406285148541
ENSG00000170464	1.2886808217496755e-16	8.508682553350626
ENSG00000151229	1.4138266075372768e-16	8.447373095968915
ENSG00000115841	1.4138266075372968e-16	8.403997684234119
ENSG00000105341	1.4138266075372968e-16	8.717726468210587
ENSG00000232176	1.5509465874770313e-16	5.060135443666707
ENSG00000159259	1.5509465874770313e-16	7.884746393626073
ENSG00000164466	1.5509465874770532e-16	8.850606336373524
ENSG00000101577	1.7011689142109418e-16	8.560963359660597
ENSG00000120709	1.8657263296652695e-16	8.876478319136533
ENSG00000198453	1.8657263296652695e-16	7.773647779637736
ENSG00000182899	1.8657263296652695e-16	8.941387041246065
ENSG00000230979	2.0459656991642133e-16	7.074803230350445
ENSG00000187446	2.0459656991642133e-16	8.84808075321361
ENSG00000241324	2.459511635361733e-16	6.845010929421395
ENSG00000143882	2.459511635361733e-16	8.093101843596136
ENSG00000220472	2.459511635361733e-16	7.214469162715927
ENSG00000144671	2.459511635361733e-16	4.622985942312636
ENSG00000179299	2.6961807676273724e-16	7.3467776761485455
ENSG00000103740	2.6961807676273724e-16	5.784919550748546
ENSG00000181104	2.9552827387734385e-16	8.260786002826153
ENSG00000237857	2.9552827387735223e-16	7.827969724974706
ENSG00000100373	3.2389106948476544e-16	4.023965221178535
ENSG00000172362	3.2389106948476544e-16	3.4396360345755004
ENSG00000272143	3.2389106948476544e-16	5.140453222659817
ENSG00000249167	3.2389106948477007e-16	3.546024484297771
ENSG00000102882	3.2389106948477007e-16	8.750180829265354
ENSG00000147100	3.2389106948477007e-16	5.220306995110629
ENSG00000171735	3.2389106948477007e-16	8.493986584795175
ENSG00000124795	3.5493499064291796e-16	8.234829143836032
ENSG00000155660	3.5493499064291796e-16	8.929216655850528
ENSG00000187151	3.5493499064291796e-16	4.641973215084436
ENSG00000175505	3.889095102576355e-16	7.367253332633511
ENSG00000118308	3.889095102576438e-16	8.900819089927607
ENSG00000168556	3.889095102576438e-16	8.43798325726082
ENSG00000244436	3.889095102576438e-16	2.6972171593678125
ENSG00000177731	3.889095102576438e-16	8.895231082823827
ENSG00000232940	3.889095102576438e-16	6.22074428616404
ENSG00000176928	3.889095102576438e-16	7.57647082722123
ENSG00000100092	4.260869340697082e-16	8.406980797798054
ENSG00000213585	4.260869340697082e-16	8.879003902296445
ENSG00000053371	4.260869340697082e-16	8.515264931642383
ENSG00000132640	4.260869340697082e-16	8.880535114268378
ENSG00000233585	4.260869340697082e-16	5.453500394791842
ENSG00000269890	4.260869340697143e-16	6.373812799115961
ENSG00000172379	4.260869340697143e-16	8.401685485183023
ENSG00000106018	4.260869340697143e-16	6.652257989869308
ENSG00000264920	4.260869340697143e-16	7.461234743409416
ENSG00000186056	4.260869340697143e-16	8.421421802825973
ENSG00000230067	4.66764454587242e-16	4.829210320929794
ENSG00000137309	4.66764454587242e-16	8.858719926637214
ENSG00000229914	4.66764454587242e-16	6.544758910056656
ENSG00000241556	4.66764454587242e-16	6.4227003225407575
ENSG00000118985	4.66764454587242e-16	8.933273450982373
ENSG00000169016	4.66764454587242e-16	8.634522512817782
ENSG00000111450	4.66764454587242e-16	8.609108060458794
ENSG00000143870	5.112663864541882e-16	8.917046270454989
ENSG00000140563	5.112663864541882e-16	8.887117492560137
ENSG00000143258	5.112663864541882e-16	8.77452160005643
ENSG00000255438	5.112663864541882e-16	6.388557914791293
ENSG00000182050	5.599465989784858e-16	7.0904292226465655
ENSG00000197565	5.599465989784858e-16	7.933102111835176
ENSG00000163931	5.599465989784858e-16	8.900819089927607
ENSG00000203930	5.599465989784978e-16	3.700800720404841
ENSG00000164142	5.599465989784978e-16	7.778431085082732
ENSG00000089876	6.131911628787549e-16	8.68067847124002
ENSG00000170989	6.131911628787549e-16	6.725285012146308
ENSG00000165171	6.131911628787549e-16	6.327391772649303
ENSG00000196683	6.131911628787549e-16	8.917046270454989
ENSG00000167186	6.131911628787549e-16	8.269049763315294
ENSG00000139352	6.13191162878768e-16	6.6868914663218755
ENSG00000204396	6.714212297544549e-16	8.696905651767402
ENSG00000212978	7.35096164351224e-16	8.160633922439992
ENSG00000106571	7.350961643512397e-16	7.257041738395884
ENSG00000230202	7.350961643512397e-16	8.518864196370206
ENSG00000188001	7.350961643512501e-16	6.731197374253809
ENSG00000198860	7.350961643512501e-16	8.795342416499613
ENSG00000146904	8.047169513886693e-16	5.384600200003056
ENSG00000088881	8.047169513886807e-16	6.299070228135096
ENSG00000271344	8.047169513886807e-16	7.0523444247822
ENSG00000135253	8.047169513886921e-16	8.513276189266426
ENSG00000156313	8.047169513886921e-16	8.300509753182084
ENSG00000205339	8.047169513886921e-16	8.900819089927607
ENSG00000257027	8.047169513886921e-16	7.870710522351136
ENSG00000187123	8.808299005544964e-16	5.291927282037192
ENSG00000135677	8.808299005544964e-16	8.864307933740994
ENSG00000008853	8.808299005545089e-16	8.608113689270816
ENSG00000231327	8.808299005545089e-16	6.038801747647474
ENSG00000267687	8.808299005545089e-16	2.890808168157595
ENSG00000095110	8.808299005545089e-16	8.158072442356632
ENSG00000156042	8.808299005545089e-16	8.158952540242607
ENSG00000116990	8.808299005545089e-16	7.495299961662244
ENSG00000251535	8.808299005545089e-16	2.8499333952969685
ENSG00000222375	9.640306752566972e-16	5.143570885817962
ENSG00000214274	9.640306752567108e-16	7.749053499199623
ENSG00000229727	9.640306752567108e-16	5.36171621225191
ENSG00000184164	9.640306752567108e-16	8.903344673087517
ENSG00000058404	9.640306752567108e-16	7.0833360873968045
ENSG00000163346	1.0549686728769393e-15	8.899287877955674
ENSG00000225159	1.0549686728769393e-15	5.228573075692358
ENSG00000172687	1.0549686728769393e-15	6.3588179438710855
ENSG00000242247	1.1543517865972613e-15	8.89117428769198
ENSG00000164056	1.1543517865972613e-15	8.011810539732785
ENSG00000157680	1.1543517865972613e-15	8.421219235949481
ENSG00000111276	1.1543517865972613e-15	8.880535114268378
ENSG00000167614	1.1543517865972613e-15	7.078482502767097
ENSG00000144026	1.1543517865972777e-15	8.66391444992868
ENSG00000131127	1.2629515813917298e-15	8.182416630495084
ENSG00000137478	1.2629515813917298e-15	8.896762294795762
ENSG00000137575	1.2629515813917477e-15	8.819683187290691
ENSG00000011021	1.3816089195012794e-15	8.577190540187981
ENSG00000138629	1.3816089195012794e-15	8.842492746109832
ENSG00000164236	1.3816089195012794e-15	5.176163969109797
ENSG00000236914	1.3816089195012794e-15	5.407359002408718
ENSG00000078061	1.3816089195012794e-15	8.831316731902271
ENSG00000143768	1.3816089195012794e-15	6.796005944170686
ENSG00000231500	1.5112400736590781e-15	8.945443836377912
ENSG00000136636	1.5112400736590996e-15	8.856194343477304
ENSG00000210196	1.5112400736590996e-15	8.832847943874205
ENSG00000157216	1.5112400736590996e-15	8.845018329269742
ENSG00000188906	1.6528433695245281e-15	8.796336787687592
ENSG00000213513	1.6528433695245281e-15	4.117631544984398
ENSG00000142279	1.6528433695245281e-15	5.58609867697681
ENSG00000139722	1.6528433695245281e-15	8.929216655850528
ENSG00000116147	1.6528433695245516e-15	5.438288427072915
ENSG00000183023	1.6528433695245516e-15	8.432113372900615
ENSG00000158089	1.8075064022338394e-15	6.057057220345606
ENSG00000188971	1.8075064022338394e-15	8.624877710582155
ENSG00000256917	1.807506402233865e-15	5.302012235741
ENSG00000158714	1.807506402233865e-15	6.457679039338637
ENSG00000125869	1.807506402233865e-15	8.833842315062183
ENSG00000112812	1.807506402233865e-15	8.781103978348188
ENSG00000143401	1.9764138757067876e-15	8.856194343477304
ENSG00000166483	1.9764138757067876e-15	8.456481057420584
ENSG00000073150	1.9764138757067876e-15	6.108737072338569
ENSG00000173171	1.9764138757067876e-15	8.515801772426338
ENSG00000115539	1.9764138757067876e-15	8.58025296413185
ENSG00000196182	1.9764138757067876e-15	8.84808075321361
ENSG00000134779	2.160856117383186e-15	8.675090464136238
ENSG00000086730	2.1608561173832167e-15	8.831853572686226
ENSG00000099994	2.1608561173832167e-15	6.957290676365918
ENSG00000169230	2.1608561173832167e-15	8.769927964140626
ENSG00000106868	2.1608561173832167e-15	7.824718750535944
ENSG00000122203	2.1608561173832167e-15	8.876478319136533
ENSG00000251478	2.3622383254244508e-15	2.8243332599398747
ENSG00000245954	2.3622383254244508e-15	7.658607068234546
ENSG00000169255	2.3622383254244508e-15	6.580780796317267
ENSG00000178922	2.3622383254244843e-15	8.644624845457427
ENSG00000148343	2.5820906101293274e-15	8.84808075321361
ENSG00000147036	2.5820906101293274e-15	5.436297092970152
ENSG00000213625	2.5820906101293274e-15	8.884591909400223
ENSG00000273382	2.822078896409443e-15	6.2001923878041865
ENSG00000180573	2.822078896409443e-15	8.892705499663915
ENSG00000137177	2.822078896409443e-15	7.551849250207361
ENSG00000116771	3.084016759675411e-15	7.610441354400829
ENSG00000196659	3.084016759675411e-15	8.053810140722081
ENSG00000224616	3.084016759675455e-15	6.144487788384218
ENSG00000162869	3.084016759675455e-15	8.702493658871182
ENSG00000198157	3.084016759675455e-15	8.288796898190569
ENSG00000133872	3.084016759675455e-15	8.929216655850528
ENSG00000080947	3.0840167596754987e-15	7.486581773654424
ENSG00000228933	3.0840167596754987e-15	5.39365549665437
ENSG00000268362	3.0840167596754987e-15	6.409911056991733
ENSG00000136758	3.3698782734354078e-15	8.904875885059452
ENSG00000247735	3.3698782734354078e-15	5.521612366245536
ENSG00000169241	3.3698782734354555e-15	8.85466313150537
ENSG00000053501	3.3698782734354555e-15	8.708081665974962
ENSG00000166268	3.3698782734354555e-15	6.7034364507980095
ENSG00000173581	3.3698782734354555e-15	8.543002400284792
ENSG00000116977	3.3698782734354555e-15	8.76334558584887
ENSG00000173295	3.3698782734355273e-15	7.4816703431745895
ENSG00000234444	3.3698782734355273e-15	8.48620726843895
ENSG00000225342	3.3698782734355273e-15	6.510577551945501
ENSG00000147408	3.3698782734355273e-15	8.868364728872839
ENSG00000272663	3.68181195333344e-15	5.188826664972399
ENSG00000107816	3.68181195333344e-15	8.602068151763014
ENSG00000226851	3.681811953333492e-15	6.088226532143907
ENSG00000181191	3.681811953333492e-15	8.613244165970574
ENSG00000136810	3.681811953333492e-15	8.900819089927607
ENSG00000047230	3.681811953333492e-15	8.381311381911535
ENSG00000271147	3.681811953333492e-15	8.004460051325
ENSG00000035403	3.681811953333492e-15	8.561957730848578
ENSG00000151414	3.681811953333492e-15	8.835373527034116
ENSG00000083845	4.022155889301394e-15	8.945443836377912
ENSG00000145494	4.022155889301452e-15	8.816620763346823
ENSG00000140443	4.393454164995413e-15	8.513865426701425
ENSG00000107518	4.393454164995413e-15	4.920893081035585
ENSG00000232472	4.393454164995413e-15	8.35858113347233
ENSG00000003096	4.393454164995413e-15	4.584686227061466
ENSG00000181418	4.393454164995413e-15	7.43931098535568
ENSG00000166401	4.393454164995413e-15	8.000470004071985
ENSG00000114023	4.393454164995413e-15	8.753243253209222
ENSG00000105467	4.3934541649954756e-15	5.1800425980622125
ENSG00000159840	4.3934541649954756e-15	8.59846888703519
ENSG00000180098	4.798474671787367e-15	8.585840971235632
ENSG00000180592	4.798474671787367e-15	4.995810405293164
ENSG00000162704	5.240228433326609e-15	8.887117492560137
ENSG00000248458	5.240228433326684e-15	4.712208038013364
ENSG00000134056	5.240228433326684e-15	8.655343329260965
ENSG00000117090	5.240228433326684e-15	8.88864870453207
ENSG00000171631	5.240228433326684e-15	7.940245694798738
ENSG00000236204	5.721990566129457e-15	6.4811031577464755
ENSG00000125652	5.721990566129457e-15	8.85466313150537
ENSG00000198242	5.721990566129457e-15	8.921103065586836
ENSG00000006756	5.721990566129538e-15	6.27152772606864
ENSG00000179195	5.721990566129538e-15	8.896762294795762
ENSG00000269533	5.721990566129538e-15	4.117452482263913
ENSG00000175548	6.2473230118434324e-15	8.19607984759311
ENSG00000207954	6.2473230118435216e-15	5.864691822729066
ENSG00000124785	6.2473230118435216e-15	7.209318775933839
ENSG00000166200	6.2473230118435216e-15	8.879003902296445
ENSG00000188153	6.2473230118435216e-15	8.11705183186202
ENSG00000163249	6.2473230118435216e-15	8.642636103081472
ENSG00000152670	6.247323011843611e-15	4.740197473172628
ENSG00000101974	6.247323011843611e-15	8.782635190320123
ENSG00000078177	6.820099187837365e-15	8.838435950977985
ENSG00000144895	6.820099187837365e-15	8.896762294795762
ENSG00000204390	6.820099187837462e-15	7.208374026365112
ENSG00000172296	6.820099187837462e-15	6.24825201681605
ENSG00000171469	6.820099187837462e-15	8.760820002688957
ENSG00000053918	6.820099187837462e-15	8.531492112169767
ENSG00000119403	6.820099187837559e-15	8.606124946894859
ENSG00000144589	6.820099187837559e-15	8.691317644663624
ENSG00000120860	6.820099187837559e-15	8.653275276505076
ENSG00000116957	6.820099187837559e-15	8.615769749130486
ENSG00000145425	7.44453071463555e-15	8.93733024611422
ENSG00000268798	8.12519639152791e-15	6.247959265250282
ENSG00000165168	8.12519639152791e-15	8.887117492560137
ENSG00000198342	8.12519639152791e-15	7.470225349057901
ENSG00000228748	8.86707360550932e-15	4.965645308880289
ENSG00000074695	8.867073605509446e-15	8.933273450982373
ENSG00000234160	8.867073605509446e-15	7.348771227629072
ENSG00000250493	8.867073605509446e-15	5.848396899900092
ENSG00000137824	8.867073605509446e-15	8.86277672176906
ENSG00000070886	8.867073605509446e-15	5.836569723217842
ENSG00000258422	8.867073605509446e-15	4.511032735788293
ENSG00000006453	9.675572373605277e-15	6.33164485740311
ENSG00000196867	9.675572373605277e-15	5.736300631152921
ENSG00000226086	9.675572373605415e-15	5.391996996461631
ENSG00000130779	9.675572373605415e-15	8.864307933740994
ENSG00000231007	1.0556572234728969e-14	6.209296435103112
ENSG00000185615	1.0556572234728969e-14	5.525203392111871
ENSG00000132846	1.0556572234728969e-14	8.624877710582155
ENSG00000248319	1.0556572234728969e-14	2.886795931939366
ENSG00000198856	1.0556572234728969e-14	8.896762294795762
ENSG00000184258	1.0556572234728969e-14	4.076195680906782
ENSG00000220583	1.0556572234728969e-14	6.750217345764752
ENSG00000057468	1.055657223472912e-14	6.448074300026496
ENSG00000196754	1.055657223472912e-14	3.9743310321419747
ENSG00000166348	1.055657223472912e-14	8.414100016873768
ENSG00000133195	1.1516462224555462e-14	8.709867841474427
ENSG00000257543	1.2562184185597582e-14	5.904470141674527
ENSG00000123989	1.2562184185597582e-14	8.929216655850528
ENSG00000224858	1.2562184185597582e-14	5.622301175756353
ENSG00000138326	1.2562184185597582e-14	8.933273450982373
ENSG00000142676	1.3701279684838856e-14	8.93733024611422
ENSG00000269988	1.3701279684838856e-14	5.158510685089309
ENSG00000102007	1.370127968483905e-14	8.892705499663915
ENSG00000231193	1.370127968483905e-14	4.849770588814639
ENSG00000232070	1.3701279684839246e-14	5.205280614693546
ENSG00000102054	1.3701279684839246e-14	8.884591909400223
ENSG00000114698	1.3701279684839246e-14	5.988951531920506
ENSG00000115286	1.3701279684839246e-14	8.777584024000298
ENSG00000043039	1.4941940833005017e-14	6.792391376458336
ENSG00000249348	1.4941940833005017e-14	7.6621709686990584
ENSG00000233379	1.4941940833005017e-14	5.141532631978809
ENSG00000103707	1.4941940833005017e-14	8.560426518876643
ENSG00000166428	1.494194083300523e-14	7.791467354168707
ENSG00000247982	1.494194083300523e-14	8.173596112147017
ENSG00000245017	1.494194083300523e-14	6.083716164583633
ENSG00000177189	1.494194083300523e-14	8.810038385055064
ENSG00000236133	1.629306532299522e-14	4.125715678757643
ENSG00000064787	1.629306532299522e-14	8.126644237446607
ENSG00000105339	1.629306532299522e-14	8.93733024611422
ENSG00000250889	1.629306532299522e-14	5.426368863029597
ENSG00000104921	1.629306532299522e-14	8.05605694951091
ENSG00000172901	1.6293065322995453e-14	6.370074766496224
ENSG00000206559	1.6293065322995453e-14	6.572705672671794
ENSG00000118181	1.6293065322995453e-14	8.945443836377912
ENSG00000270006	1.6293065322995453e-14	5.985059903335277
ENSG00000153250	1.7764316030240213e-14	8.900819089927607
ENSG00000136521	1.7764316030240213e-14	8.876478319136533
ENSG00000198755	1.7764316030240213e-14	8.93733024611422
ENSG00000250362	1.9366185544964162e-14	6.331061049831652
ENSG00000100206	1.9366185544964162e-14	6.300865141711686
ENSG00000181444	1.9366185544964162e-14	7.945375836652303
ENSG00000148730	1.9366185544964162e-14	8.858719926637214
ENSG00000243452	2.1110066035644915e-14	8.682209683211953
ENSG00000253986	2.1110066035644915e-14	4.985127788463787
ENSG00000168028	2.1110066035645215e-14	8.941387041246065
ENSG00000257221	2.1110066035645215e-14	7.852376908798418
ENSG00000136828	2.1110066035645215e-14	8.810038385055064
ENSG00000198081	2.1110066035645215e-14	8.543204967161282
ENSG00000271420	2.300832487455355e-14	2.5701241126385113
ENSG00000052850	2.300832487455355e-14	4.7244183336035865
ENSG00000232573	2.300832487455355e-14	8.48082182821166
ENSG00000158813	2.300832487455355e-14	7.366792699344146
ENSG00000183291	2.300832487455355e-14	8.912989475323146
ENSG00000170445	2.300832487455355e-14	8.876478319136533
ENSG00000101443	2.300832487455355e-14	5.731719504664993
ENSG00000090776	2.3008324874553875e-14	7.266373092929348
ENSG00000156535	2.3008324874553875e-14	6.938489160420133
ENSG00000175395	2.3008324874553875e-14	8.28527694384268
ENSG00000255046	2.5074386490263702e-14	4.821086414042894
ENSG00000215595	2.5074386490264058e-14	6.189405709806182
ENSG00000099326	2.5074386490264058e-14	8.880535114268378
ENSG00000100678	2.5074386490264415e-14	7.356311628691075
ENSG00000121406	2.5074386490264415e-14	8.24037032013595
ENSG00000258118	2.5074386490264415e-14	2.7218493814959888
ENSG00000172456	2.7322820948678178e-14	7.961955754281625
ENSG00000267169	2.7322820948678373e-14	7.532432834859925
ENSG00000131943	2.7322820948678373e-14	8.729896853606125
ENSG00000137720	2.7322820948678373e-14	8.78010960716021
ENSG00000151117	2.7322820948678373e-14	7.841879455065847
ENSG00000095059	2.7322820948678373e-14	8.852137548345457
ENSG00000185483	2.7322820948678373e-14	5.71469987716998
ENSG00000213930	2.7322820948678566e-14	8.765413638604759
ENSG00000231969	2.7322820948678566e-14	4.033178999576684
ENSG00000237434	2.976943980354875e-14	4.267050318428879
ENSG00000149806	2.976943980354875e-14	8.921103065586836
ENSG00000228323	2.976943980354875e-14	5.930301707861125
ENSG00000095303	2.976943980354897e-14	8.178825816301677
ENSG00000113734	3.2431399799975874e-14	8.243635310956307
ENSG00000130055	3.2431399799976335e-14	4.76583964679345
ENSG00000109475	3.2431399799976335e-14	8.941387041246065
ENSG00000069275	3.532731506008506e-14	8.85466313150537
ENSG00000234648	3.532731506008531e-14	7.558149081550305
ENSG00000259495	3.532731506008531e-14	6.473635146290246
ENSG00000187091	3.532731506008531e-14	8.571602533084203
ENSG00000089220	3.532731506008531e-14	8.925159860718681
ENSG00000136710	3.532731506008531e-14	8.621815286638286
ENSG00000112531	3.532731506008556e-14	8.868364728872839
ENSG00000139641	3.532731506008556e-14	8.912989475323146
ENSG00000055070	3.847737842931081e-14	8.743598450973597
ENSG00000108061	3.847737842931163e-14	8.740536027029728
ENSG00000213096	3.847737842931163e-14	7.9509895151074526
ENSG00000148824	3.847737842931163e-14	8.110350309040394
ENSG00000198056	4.190349271471181e-14	8.382182496602958
ENSG00000250978	4.562941260372749e-14	3.689849330774948
ENSG00000162878	4.562941260372749e-14	4.9618841005097165
ENSG00000229414	4.562941260372749e-14	2.8937862323712027
ENSG00000105146	4.562941260372749e-14	6.833491784588752
ENSG00000105649	4.562941260372749e-14	7.606972007977294
ENSG00000196924	4.562941260372781e-14	8.874947107164598
ENSG00000160055	4.562941260372781e-14	8.228199934740413
ENSG00000153291	4.562941260372781e-14	6.9794247642038885
ENSG00000223269	4.562941260372781e-14	2.5508273188521327
ENSG00000136021	4.562941260372781e-14	8.917046270454989
ENSG00000213261	4.968089811318059e-14	6.82504209478277
ENSG00000101310	4.968089811318059e-14	8.880535114268378
ENSG00000165195	4.968089811318059e-14	8.72584005847428
ENSG00000233220	4.9680898113180946e-14	5.07934830997099
ENSG00000255547	4.9680898113180946e-14	3.7976439674272795
ENSG00000255224	5.4085880484258615e-14	6.47079675903876
ENSG00000065320	5.4085880484258615e-14	4.33783252358143
ENSG00000189143	5.4085880484258615e-14	5.731189039017248
ENSG00000188636	5.408588048425938e-14	8.113092810304586
ENSG00000167526	5.408588048425938e-14	8.945443836377912
ENSG00000116857	5.408588048425938e-14	8.811032756243042
ENSG00000270681	5.408588048425938e-14	7.1792119047057925
ENSG00000231459	5.408588048425938e-14	2.9570521806401726
ENSG00000164754	5.887464151026883e-14	8.860251138609149
ENSG00000159403	5.887464151026883e-14	8.675090464136238
ENSG00000138640	5.887464151026883e-14	8.868364728872839
ENSG00000212802	5.887464151026883e-14	7.9057683230652565
ENSG00000163754	5.887464151026925e-14	8.852137548345457
ENSG00000135074	5.887464151026925e-14	8.904875885059452
ENSG00000080839	5.887464151026925e-14	8.602068151763014
ENSG00000150867	5.887464151026925e-14	8.827796777554383
ENSG00000125841	5.887464151026925e-14	8.22919430592839
ENSG00000254369	5.887464151026925e-14	4.894554047822424
ENSG00000136044	5.887464151026925e-14	8.749186458077377
ENSG00000258072	6.408000736025678e-14	6.3223545704578115
ENSG00000143761	6.408000736025769e-14	8.93733024611422
ENSG00000122705	6.408000736025769e-14	8.846549541241677
ENSG00000132824	6.408000736025769e-14	8.880535114268378
ENSG00000155761	6.408000736025769e-14	6.61708281932261
ENSG00000156976	6.408000736025769e-14	8.941387041246065
ENSG00000120256	6.408000736025814e-14	8.312143297793666
ENSG00000164332	6.408000736025814e-14	8.732422436766036
ENSG00000184381	6.973755804372805e-14	8.792279992555747
ENSG00000172955	6.973755804372805e-14	6.192108474639284
ENSG00000169189	6.973755804372805e-14	8.701499287683204
ENSG00000070614	6.973755804372805e-14	8.860251138609149
ENSG00000240376	6.973755804372805e-14	8.343400720783965
ENSG00000142937	6.973755804372905e-14	8.933273450982373
ENSG00000068308	6.973755804372905e-14	8.836904739006052
ENSG00000186187	6.973755804372905e-14	7.499488798671258
ENSG00000109046	7.588585374995575e-14	8.872421524004686
ENSG00000106004	7.588585374995575e-14	6.803600979519157
ENSG00000248300	7.588585374995629e-14	2.3822375591863314
ENSG00000107187	7.588585374995629e-14	4.830304811439184
ENSG00000207279	7.588585374995629e-14	5.695828881091003
ENSG00000178761	7.588585374995684e-14	8.84808075321361
ENSG00000136928	7.588585374995684e-14	4.135094229509244
ENSG00000155545	8.256667939031892e-14	8.790748780583813
ENSG00000117362	8.256667939031892e-14	8.880535114268378
ENSG00000258847	8.256667939031892e-14	3.921017439210054
ENSG00000162840	8.25666793903195e-14	4.586474839993923
ENSG00000180815	8.25666793903195e-14	5.155157915901645
ENSG00000185662	8.25666793903195e-14	5.429833218168706
ENSG00000242615	8.982530877407936e-14	5.471998903286216
ENSG00000260063	8.982530877408e-14	6.228881707655443
ENSG00000130734	8.982530877408e-14	8.536085748085569
ENSG00000227630	8.982530877408e-14	2.8764749770506106
ENSG00000185686	8.982530877408128e-14	7.494791836588039
ENSG00000143815	9.771078995773094e-14	8.806975961111196
ENSG00000215386	9.771078995773164e-14	6.9175467861941575
ENSG00000170540	9.771078995773164e-14	8.807512801895154
ENSG00000101439	9.771078995773164e-14	8.885586280588202
ENSG00000255516	9.771078995773164e-14	3.328253056895888
ENSG00000132704	9.771078995773303e-14	8.880535114268378
ENSG00000124198	9.771078995773303e-14	8.907401468219364
ENSG00000165006	1.0627625342580973e-13	8.782635190320123
ENSG00000262089	1.0627625342580973e-13	5.729274912658112
ENSG00000104331	1.0627625342581048e-13	8.864307933740994
ENSG00000081760	1.0627625342581123e-13	8.6583264428249
ENSG00000140988	1.0627625342581123e-13	8.93733024611422
ENSG00000182185	1.1557924488775262e-13	7.451472585370605
ENSG00000224596	1.1557924488775262e-13	3.9843218200233657
ENSG00000197279	1.1557924488775262e-13	8.154156337450315
ENSG00000160783	1.1557924488775262e-13	8.393481767307073
ENSG00000224545	1.1557924488775262e-13	2.900017422017736
ENSG00000237301	1.1557924488775262e-13	5.256414461300022
ENSG00000082293	1.1557924488775345e-13	4.834645152001427
ENSG00000271192	1.2568208461135153e-13	5.5621754926347435
ENSG00000147485	1.2568208461135153e-13	7.321259127625362
ENSG00000214226	1.2568208461135153e-13	7.761243466823935
ENSG00000227939	1.2568208461135244e-13	7.416591868610829
ENSG00000170962	1.2568208461135244e-13	7.578435423907441
ENSG00000101940	1.2568208461135244e-13	8.771459176112561
ENSG00000126733	1.2568208461135244e-13	3.8081389959923113
ENSG00000180660	1.2568208461135244e-13	6.831015794010321
ENSG00000094804	1.2568208461135244e-13	8.646692898213319
ENSG00000236882	1.256820846113542e-13	6.352919570301622
ENSG00000175602	1.3665225535952429e-13	8.827259936770426
ENSG00000250220	1.3665225535952429e-13	5.759599193241036
ENSG00000106948	1.3665225535952429e-13	8.84808075321361
ENSG00000251187	1.3665225535952429e-13	4.404344199929415
ENSG00000155974	1.3665225535952527e-13	8.587090305951138
ENSG00000234498	1.3665225535952527e-13	6.330991943406226
ENSG00000234361	1.3665225535952527e-13	2.225000205694621
ENSG00000134709	1.3665225535952527e-13	8.789015001735388
ENSG00000238061	1.3665225535952623e-13	6.015140181365745
ENSG00000207146	1.48562821153994e-13	3.8851795031368015
ENSG00000272071	1.48562821153994e-13	3.3767786811974587
ENSG00000102409	1.48562821153994e-13	8.70348803005916
ENSG00000205078	1.48562821153994e-13	7.577321330218373
ENSG00000143674	1.4856282115399612e-13	8.555375352556819
ENSG00000211448	1.6149287925809706e-13	7.627560662655157
ENSG00000242083	1.6149287925809706e-13	5.336285867825244
ENSG00000157045	1.6149287925809706e-13	8.779115235972231
ENSG00000109927	1.614928792580982e-13	8.623883339394176
ENSG00000169116	1.614928792580982e-13	8.917046270454989
ENSG00000167992	1.614928792580982e-13	7.23984134773202
ENSG00000156140	1.614928792580982e-13	4.069068454429889
ENSG00000163482	1.614928792580982e-13	8.73142806557806
ENSG00000244061	1.614928792581005e-13	5.505259723816047
ENSG00000236801	1.7552804795179995e-13	7.084636248234771
ENSG00000174989	1.7552804795179995e-13	8.79939921163146
ENSG00000166682	1.7552804795179995e-13	7.177359983713706
ENSG00000270093	1.7552804795179995e-13	4.882713604997263
ENSG00000173406	1.7552804795179995e-13	6.0822844600904995
ENSG00000166946	1.755280479518012e-13	8.884591909400223
ENSG00000122026	1.755280479518012e-13	8.93733024611422
ENSG00000143498	1.755280479518012e-13	8.26751855134336
ENSG00000232860	1.755280479518012e-13	6.925534458014912
ENSG00000244038	1.755280479518012e-13	8.93733024611422
ENSG00000143514	1.9076099286636835e-13	8.745587193349552
ENSG00000196668	1.9076099286636972e-13	7.339844287358237
ENSG00000235609	1.9076099286636972e-13	5.992963638053162
ENSG00000184863	1.9076099286637242e-13	8.925159860718681
ENSG00000267868	1.9076099286637242e-13	3.429417606768477
ENSG00000269165	2.072919948546515e-13	5.856577182478353
ENSG00000250659	2.072919948546515e-13	7.14453461748688
ENSG00000126249	2.072919948546515e-13	8.08175017624098
ENSG00000146276	2.072919948546515e-13	5.758066127961526
ENSG00000166321	2.0729199485465445e-13	7.870840775501618
ENSG00000242299	2.0729199485465445e-13	8.475691351511902
ENSG00000187735	2.252295625967266e-13	8.872421524004686
ENSG00000117407	2.252295625967298e-13	8.267976081747383
ENSG00000227838	2.252295625967298e-13	3.053487799049292
ENSG00000206077	2.252295625967298e-13	7.906908752512
ENSG00000108774	2.252295625967314e-13	8.531034581765743
ENSG00000107242	2.252295625967314e-13	8.904875885059452
ENSG00000206561	2.4469109338101466e-13	8.268715489407828
ENSG00000146094	2.4469109338101466e-13	8.908932680191299
ENSG00000152760	2.4469109338101466e-13	5.217403737002613
ENSG00000243680	2.4469109338101466e-13	6.2517124417284995
ENSG00000197756	2.4469109338101466e-13	8.93733024611422
ENSG00000150625	2.4469109338101466e-13	6.410836743320906
ENSG00000169740	2.446910933810164e-13	8.524452203473988
ENSG00000222222	2.446910933810164e-13	4.142039637779769
ENSG00000164924	2.6580358575847173e-13	8.925159860718681
ENSG00000170915	2.6580358575847173e-13	6.928949433217039
ENSG00000134982	2.6580358575847173e-13	8.78010960716021
ENSG00000204186	2.6580358575847173e-13	8.79939921163146
ENSG00000091428	2.658035857584755e-13	8.796336787687592
ENSG00000081721	2.658035857584755e-13	8.740536027029728
ENSG00000124222	2.658035857584755e-13	8.872421524004686
ENSG00000225697	2.8870440804429136e-13	8.784166402292056
ENSG00000047346	2.8870440804429343e-13	8.93733024611422
ENSG00000239552	2.8870440804429343e-13	3.191881024771528
ENSG00000228798	3.1354212693786805e-13	4.603426416737086
ENSG00000067248	3.1354212693786805e-13	8.78569761426399
ENSG00000148156	3.135421269378725e-13	4.228745504599626
ENSG00000101057	3.135421269378725e-13	8.710607249134874
ENSG00000241644	3.135421269378725e-13	6.385599181628225
ENSG00000260359	3.135421269378725e-13	8.824734353610515
ENSG00000204682	3.135421269378725e-13	3.711351056781225
ENSG00000113048	3.135421269378747e-13	8.864307933740994
ENSG00000147044	3.135421269378747e-13	8.680141630456063
ENSG00000225156	3.135421269378747e-13	3.782981676738591
ENSG00000214212	3.404774008501532e-13	8.492992213607199
ENSG00000140374	3.404774008501532e-13	8.86530230492897
ENSG00000166295	3.404774008501532e-13	8.870890312032751
ENSG00000160789	3.404774008501532e-13	8.925159860718681
ENSG00000149294	3.404774008501532e-13	8.699483631578355
ENSG00000119737	3.404774008501556e-13	7.258122229787505
ENSG00000159788	3.404774008501556e-13	8.2629773120786
ENSG00000236998	3.404774008501556e-13	5.485776318479787
ENSG00000224165	3.404774008501556e-13	6.956805750969839
ENSG00000268218	3.404774008501556e-13	7.607399943492484
ENSG00000272717	3.4047740085016046e-13	6.047804648468929
ENSG00000176393	3.4047740085016046e-13	8.72584005847428
ENSG00000264349	3.4047740085016046e-13	4.677695181027771
ENSG00000158828	3.696839428685662e-13	8.490924160851307
ENSG00000171444	3.696839428685662e-13	8.900819089927607
ENSG00000272156	3.696839428685662e-13	5.664707172557889
ENSG00000243574	3.696839428685662e-13	5.677683086002128
ENSG00000165891	3.6968394286856883e-13	8.32382923905629
ENSG00000123975	3.6968394286856883e-13	8.691854485447578
ENSG00000162631	3.696839428685741e-13	6.601867643196802
ENSG00000167196	4.0134955865554416e-13	8.719715210586543
ENSG00000107104	4.0134955865554987e-13	8.908932680191299
ENSG00000198795	4.0134955865554987e-13	5.0269968386781025
ENSG00000196372	4.0134955865554987e-13	7.368890681835059
ENSG00000123570	4.0134955865554987e-13	6.90184018984816
ENSG00000074054	4.0134955865554987e-13	8.838435950977985
ENSG00000069011	4.0134955865554987e-13	5.632338901404228
ENSG00000120705	4.0134955865554987e-13	8.88864870453207
ENSG00000148187	4.0134955865554987e-13	8.796336787687592
ENSG00000169071	4.0134955865554987e-13	8.492965299878303
ENSG00000143412	4.0134955865554987e-13	8.21109607367443
ENSG00000040341	4.0134955865554987e-13	8.70907603716294
ENSG00000246089	4.013495586555527e-13	7.947561580057571
ENSG00000166224	4.3567726496895783e-13	8.648224110185254
ENSG00000075568	4.3567726496895783e-13	8.884591909400223
ENSG00000251666	4.3567726496895783e-13	5.606365527968737
ENSG00000104205	4.3567726496895783e-13	8.428875295809153
ENSG00000137634	4.3567726496895783e-13	8.761814373876936
ENSG00000147121	4.3567726496895783e-13	8.300175479274618
ENSG00000164967	4.3567726496896404e-13	8.700962446899247
ENSG00000153347	4.3567726496896404e-13	5.531897354625968
ENSG00000260855	4.3567726496896404e-13	4.27570090967245
ENSG00000134153	4.356772649689671e-13	8.904875885059452
ENSG00000008283	4.356772649689671e-13	8.852137548345457
ENSG00000072422	4.728864949130483e-13	7.272521969858737
ENSG00000268592	4.728864949130483e-13	4.3923439928599475
ENSG00000147144	4.728864949130483e-13	8.524452203473988
ENSG00000100246	4.728864949130483e-13	8.094703915413586
ENSG00000259362	4.728864949130483e-13	4.285798413159869
ENSG00000169242	4.728864949130499e-13	6.555021446304141
ENSG00000146677	4.728864949130499e-13	7.937766607596494
ENSG00000167779	4.728864949130499e-13	5.787083939718174
ENSG00000150873	4.728864949130499e-13	3.2806845569373815
ENSG00000177932	4.728864949130499e-13	5.962145276565043
ENSG00000008869	4.728864949130499e-13	8.84808075321361
ENSG00000186275	4.728864949130499e-13	8.170410431706593
ENSG00000205022	4.728864949130499e-13	6.882095066440438
ENSG00000083067	4.728864949130499e-13	6.746662444438545
ENSG00000185834	5.132143964792138e-13	7.306686080720277
ENSG00000117697	5.132143964792138e-13	8.674096092948263
ENSG00000188825	5.132143964792138e-13	7.0137926826128885
ENSG00000162836	5.132143964792157e-13	8.676621676108173
ENSG00000151553	5.132143964792157e-13	8.733953648737971
ENSG00000270919	5.132143964792157e-13	3.0219744498299876
ENSG00000073584	5.132143964792193e-13	8.721783263342434
ENSG00000113732	5.569172314187968e-13	8.904875885059452
ENSG00000241743	5.569172314188047e-13	1.8968992175006734
ENSG00000069493	5.569172314188047e-13	8.435994514884865
ENSG00000135116	5.569172314188047e-13	5.869519202115858
ENSG00000115266	5.569172314188047e-13	7.979582439749969
ENSG00000154479	6.042718820075127e-13	6.273904233719724
ENSG00000104738	6.042718820075127e-13	8.715658415454698
ENSG00000196208	6.042718820075127e-13	7.594109380571365
ENSG00000197958	6.042718820075127e-13	8.933273450982373
ENSG00000205730	6.042718820075127e-13	6.571649133009704
ENSG00000162373	6.042718820075127e-13	6.53626247455995
ENSG00000153064	6.042718820075127e-13	8.78921756861188
ENSG00000235269	6.04271882007517e-13	3.3327439995475503
ENSG00000100994	6.04271882007517e-13	8.880535114268378
ENSG00000096092	6.04271882007517e-13	8.60260499254697
ENSG00000095002	6.04271882007517e-13	8.636845529101203
ENSG00000213293	6.04271882007517e-13	3.832816353416382
ENSG00000177888	6.555774738153974e-13	8.68067847124002
ENSG00000166455	6.555774738154068e-13	5.806012976783063
ENSG00000205791	6.555774738154068e-13	6.418927888011334
ENSG00000253051	6.555774738154068e-13	5.2842362005808035
ENSG00000143553	6.555774738154114e-13	8.675627304920196
ENSG00000172809	6.555774738154114e-13	8.925159860718681
ENSG00000105063	6.555774738154114e-13	8.892705499663915
ENSG00000247373	6.555774738154114e-13	7.523861714192213
ENSG00000253619	6.555774738154114e-13	4.592818251343642
ENSG00000144354	6.555774738154114e-13	5.531850367619347
ENSG00000273237	6.555774738154114e-13	8.13968984950025
ENSG00000051108	7.111571231902164e-13	8.945443836377912
ENSG00000271430	7.111571231902189e-13	8.388967441771207
ENSG00000078725	7.111571231902189e-13	4.304733228827856
ENSG00000189233	7.111571231902189e-13	8.818151975318758
ENSG00000120217	7.111571231902189e-13	8.57466495702807
ENSG00000184293	7.111571231902189e-13	8.6862664783438
ENSG00000271522	7.11157123190229e-13	3.7256367208053773
ENSG00000272841	7.11157123190229e-13	6.409872796333084
ENSG00000106993	7.11157123190229e-13	8.679684100052041
ENSG00000104131	7.11157123190229e-13	8.88864870453207
ENSG00000130720	7.11157123190229e-13	2.6111062648741235
ENSG00000232633	7.11157123190229e-13	4.93907968788667
ENSG00000226957	7.11157123190229e-13	2.8785912097402826
ENSG00000214097	7.713598187978757e-13	5.061879337495018
ENSG00000148700	7.713598187978757e-13	8.88864870453207
ENSG00000157873	7.713598187978894e-13	8.860251138609149
ENSG00000180479	7.713598187978894e-13	7.668547865658205
ENSG00000073578	8.365624472449555e-13	8.868364728872839
ENSG00000225200	8.365624472449675e-13	7.185351661408375
ENSG00000235052	8.365624472449675e-13	5.280937839420537
ENSG00000259560	9.071719735373962e-13	5.678398234371251
ENSG00000171159	9.071719735373962e-13	8.776052812028363
ENSG00000259891	9.071719735373962e-13	6.92614081471685
ENSG00000188227	9.071719735373962e-13	5.371838212128196
ENSG00000255121	9.071719735373962e-13	7.271207341144891
ENSG00000203801	9.071719735374092e-13	6.189095314692234
ENSG00000136731	9.071719735374092e-13	8.912989475323146
ENSG00000067445	9.071719735374092e-13	7.525183551062955
ENSG00000111452	9.071719735374092e-13	7.000589980613007
ENSG00000185305	9.071719735374156e-13	8.341614545284498
ENSG00000237765	9.071719735374156e-13	7.843692544294205
ENSG00000143862	9.071719735374156e-13	8.689786432691688
ENSG00000196998	9.071719735374156e-13	8.784166402292056
ENSG00000147475	9.836277879102913e-13	8.776052812028363
ENSG00000175643	9.836277879102913e-13	7.547797351230306
ENSG00000072501	9.836277879102913e-13	8.852137548345457
ENSG00000144369	9.836277879102913e-13	8.35676804424397
ENSG00000242715	9.836277879102913e-13	6.244933591911062
ENSG00000166913	9.836277879102913e-13	8.904875885059452
ENSG00000230897	9.836277879102982e-13	7.693030254590299
ENSG00000101444	9.836277879102982e-13	8.881529485456355
ENSG00000178209	9.836277879102982e-13	8.921103065586836
ENSG00000141524	9.836277879102982e-13	8.794268734931702
ENSG00000115875	9.836277879102982e-13	8.925159860718681
ENSG00000170482	9.836277879102982e-13	8.515344242022318
ENSG00000196081	9.836277879102982e-13	6.622329610389791
ENSG00000271734	9.836277879102982e-13	4.062844019865422
ENSG00000145087	9.836277879103087e-13	5.626406839889886
ENSG00000198625	1.0664042313995563e-12	8.908932680191299
ENSG00000234741	1.0664042313995638e-12	8.896762294795762
ENSG00000261786	1.0664042313995638e-12	8.752503845548775
ENSG00000143156	1.0664042313995638e-12	7.958940161141619
ENSG00000063660	1.0664042313995676e-12	7.375862498724474
ENSG00000260081	1.0664042313995676e-12	5.918179979045618
ENSG00000262468	1.0664042313995676e-12	7.969814381017787
ENSG00000136319	1.156013313420732e-12	8.524909733878008
ENSG00000258178	1.156013313420732e-12	4.241968997301989
ENSG00000165548	1.156013313420732e-12	8.375502344736791
ENSG00000115977	1.1560133134207402e-12	8.225621954929458
ENSG00000155846	1.2530076355773689e-12	8.74864961729342
ENSG00000124098	1.2530076355773689e-12	8.675627304920196
ENSG00000141429	1.2530076355773733e-12	8.876478319136533
ENSG00000070814	1.2530076355773733e-12	8.834379155846138
ENSG00000118162	1.3579835369460193e-12	8.339669749025164
ENSG00000185088	1.3579835369460193e-12	8.917046270454989
ENSG00000198440	1.3579835369460193e-12	8.352711249112122
ENSG00000152377	1.3579835369460288e-12	5.408455849700423
ENSG00000233360	1.3579835369460288e-12	4.503937429163881
ENSG00000249948	1.3579835369460288e-12	8.590944534206495
ENSG00000040199	1.3579835369460288e-12	8.782635190320123
ENSG00000257591	1.3579835369460288e-12	4.190453384432977
ENSG00000068784	1.3579835369460288e-12	8.68672400874782
ENSG00000151422	1.3579835369460288e-12	8.770464804924583
ENSG00000119979	1.4715844771801666e-12	8.657868912420879
ENSG00000145919	1.4715844771801666e-12	8.747655246105444
ENSG00000226200	1.4715844771801874e-12	8.187834550298444
ENSG00000116903	1.4715844771801874e-12	8.739004815057795
ENSG00000186063	1.471584477180198e-12	8.796336787687592
ENSG00000188868	1.471584477180198e-12	7.104900111694672
ENSG00000171189	1.5945046749482848e-12	5.695264179168198
ENSG00000116918	1.5945046749482848e-12	8.713132832294786
ENSG00000128928	1.5945046749482848e-12	8.884591909400223
ENSG00000260660	1.5945046749482848e-12	6.3999357215051225
ENSG00000073605	1.5945046749482848e-12	8.844023958081767
ENSG00000261435	1.5945046749482848e-12	4.991657715231229
ENSG00000145700	1.5945046749483075e-12	7.5941090457251725
ENSG00000049769	1.5945046749483075e-12	7.964199460185112
ENSG00000267193	1.5945046749483075e-12	3.6831792707273503
ENSG00000136856	1.5945046749483075e-12	8.663456919524657
ENSG00000085382	1.7274930204743154e-12	8.265529808967406
ENSG00000124116	1.7274930204743154e-12	3.795074348194401
ENSG00000272009	1.7274930204743154e-12	7.163337126434157
ENSG00000153162	1.7274930204743277e-12	8.912989475323146
ENSG00000272667	1.7274930204743277e-12	6.625481970217864
ENSG00000184634	1.7274930204743277e-12	8.83996716294992
ENSG00000272864	1.7274930204743277e-12	3.5239235630861407
ENSG00000119421	1.7274930204743524e-12	8.719715210586543
ENSG00000163590	1.871357282289994e-12	8.38743622979927
ENSG00000100626	1.871357282289994e-12	4.787372407259697
ENSG00000134490	1.871357282289994e-12	8.214577647752876
ENSG00000259660	1.871357282289994e-12	5.4487158394319986
ENSG00000243517	1.871357282289994e-12	7.053761267188203
ENSG00000141556	1.8713572822900004e-12	8.770464804924583
ENSG00000179051	1.8713572822900004e-12	8.844023958081767
ENSG00000268061	1.8713572822900004e-12	7.536592969413359
ENSG00000250567	1.8713572822900004e-12	2.104721236712854
ENSG00000123595	1.8713572822900004e-12	8.763882426632826
ENSG00000166046	2.0269686297417165e-12	8.654067080816564
ENSG00000101811	2.0269686297417165e-12	8.3820592401064
ENSG00000270673	2.0269686297417165e-12	6.870345401708061
ENSG00000164039	2.0269686297417165e-12	8.063827597134617
ENSG00000122882	2.0269686297417384e-12	8.735484860709903
ENSG00000008086	2.0269686297417384e-12	7.989279638636635
ENSG00000138650	2.1952664943274597e-12	3.5190470165307786
ENSG00000213881	2.1952664943274755e-12	5.6030733167711295
ENSG00000188015	2.1952664943274755e-12	3.045894456030683
ENSG00000255353	2.1952664943274755e-12	5.628821841569471
ENSG00000108984	2.1952664943274755e-12	8.437446416476865
ENSG00000142327	2.1952664943274755e-12	8.860251138609149
ENSG00000245556	2.1952664943274755e-12	8.310612085821731
ENSG00000116584	2.195266494327483e-12	8.921103065586836
ENSG00000135093	2.195266494327483e-12	8.374271473215757
ENSG00000071082	2.195266494327483e-12	8.933273450982373
ENSG00000261114	2.195266494327483e-12	8.412771371778327
ENSG00000162409	2.195266494327483e-12	3.3418049784329558
ENSG00000089177	2.195266494327483e-12	8.402669039138678
ENSG00000227372	2.195266494327483e-12	8.699431234927314
ENSG00000124942	2.3772637945771227e-12	8.941387041246065
ENSG00000115808	2.3772637945771227e-12	8.689328902287667
ENSG00000235663	2.3772637945771567e-12	5.033076817981298
ENSG00000267373	2.3772637945771567e-12	4.230750742015707
ENSG00000243224	2.3772637945771567e-12	6.471284973597032
ENSG00000123836	2.3772637945771567e-12	8.798862370847504
ENSG00000226084	2.3772637945771567e-12	7.784673623619845
ENSG00000165675	2.3772637945771736e-12	8.602068151763014
ENSG00000101868	2.5740525509410478e-12	8.596480144659234
ENSG00000183617	2.5740525509410478e-12	8.751712041237289
ENSG00000151151	2.574052550941066e-12	8.465052178088298
ENSG00000171033	2.574052550941066e-12	8.225216821176478
ENSG00000168807	2.574052550941066e-12	8.322324940813246
ENSG00000145808	2.5740525509411027e-12	4.376982819078861
ENSG00000072778	2.5740525509411027e-12	8.93733024611422
ENSG00000165215	2.786809919022011e-12	5.947305930732968
ENSG00000198055	2.7868099190220306e-12	8.912989475323146
ENSG00000135324	2.7868099190220306e-12	3.1611847625425056
ENSG00000185278	2.7868099190220306e-12	8.593417720715367
ENSG00000101746	2.7868099190220306e-12	7.867903367012117
ENSG00000144847	2.7868099190220306e-12	8.507655702586574
ENSG00000167283	2.7868099190220306e-12	8.904875885059452
ENSG00000160282	2.7868099190220306e-12	5.912987974482334
ENSG00000227487	3.016804671485679e-12	5.028015577434984
ENSG00000117625	3.016804671485679e-12	8.805444749139262
ENSG00000049768	3.016804671485679e-12	5.035904440921136
ENSG00000108828	3.016804671485679e-12	8.815626392158844
ENSG00000242712	3.016804671485679e-12	5.22046696932886
ENSG00000089280	3.016804671485711e-12	8.921103065586836
ENSG00000235501	3.016804671485711e-12	5.80263336596435
ENSG00000167393	3.016804671485711e-12	8.587372183207565
ENSG00000162819	3.0168046714857326e-12	8.773527228868451
ENSG00000103544	3.0168046714857326e-12	8.770464804924583
ENSG00000271086	3.0168046714857326e-12	4.63171958037386
ENSG00000167632	3.0168046714857326e-12	8.71366967307874
ENSG00000212664	3.0168046714857326e-12	6.355774394181953
ENSG00000218227	3.265404161119991e-12	8.126832453095307
ENSG00000253483	3.265404161119991e-12	5.539401067254181
ENSG00000101695	3.265404161119991e-12	7.276318235615875
ENSG00000235673	3.265404161119991e-12	4.985542172085922
ENSG00000198918	3.265404161119991e-12	8.933273450982373
ENSG00000163519	3.265404161119991e-12	8.07830986711922
ENSG00000161031	3.265404161119991e-12	5.078034295874103
ENSG00000183955	3.265404161120014e-12	8.718720839398564
ENSG00000136848	3.265404161120014e-12	8.648681640589274
ENSG00000082512	3.265404161120014e-12	8.590892137555453
ENSG00000111602	3.265404161120014e-12	8.795799946903637
ENSG00000221562	3.265404161120014e-12	2.6641568941748135
ENSG00000180182	3.265404161120014e-12	8.797867999659527
ENSG00000107331	3.265404161120014e-12	8.801924794791372
ENSG00000088833	3.2654041611200493e-12	8.824734353610515
ENSG00000177119	3.5340817997952074e-12	8.763882426632826
ENSG00000173320	3.5340817997952074e-12	6.689068349892414
ENSG00000167552	3.5340817997952074e-12	8.339801456056138
ENSG00000114270	3.5340817997952325e-12	8.38077454112758
ENSG00000233230	3.5340817997952325e-12	7.408026648636487
ENSG00000197180	3.5340817997952325e-12	6.766640770749847
ENSG00000153048	3.5340817997952325e-12	8.525446574661965
ENSG00000141526	3.5340817997952325e-12	8.706013613219072
ENSG00000170209	3.534081799795283e-12	7.977848660901543
ENSG00000233080	3.824425090513506e-12	5.093947787833247
ENSG00000176428	3.824425090513506e-12	6.893187658301377
ENSG00000224738	3.824425090513534e-12	4.838492648755124
ENSG00000198648	3.824425090513534e-12	8.008638759025867
ENSG00000102081	3.824425090513534e-12	8.79381120452768
ENSG00000260177	3.824425090513534e-12	3.0191840562110417
ENSG00000237316	4.138144252338148e-12	2.4536859969797358
ENSG00000157933	4.138144252338148e-12	8.716195256238654
ENSG00000114013	4.138144252338148e-12	8.66498813149659
ENSG00000250584	4.138144252338148e-12	3.828704090939298
ENSG00000101134	4.138144252338148e-12	4.233034493531981
ENSG00000166484	4.138144252338148e-12	8.41078262940237
ENSG00000089248	4.1381442523382065e-12	8.917046270454989
ENSG00000180263	4.138144252338222e-12	8.41869365278957
ENSG00000130560	4.477081480771346e-12	8.767939221764673
ENSG00000156738	4.477081480771346e-12	7.8334219130808265
ENSG00000259562	4.477081480771346e-12	7.552179969735198
ENSG00000168488	4.477081480771346e-12	8.896762294795762
ENSG00000163682	4.477081480771362e-12	8.93733024611422
ENSG00000213967	4.477081480771362e-12	6.036168557864322
ENSG00000151640	4.477081480771362e-12	5.480573408133732
ENSG00000148334	4.477081480771362e-12	8.826265565582448
ENSG00000257261	4.477081480771362e-12	7.834056192592999
ENSG00000165175	4.477081480771362e-12	8.554433378019882
ENSG00000144567	4.477081480771362e-12	8.868364728872839
ENSG00000272677	4.843220889114491e-12	6.070352590935978
ENSG00000163961	4.843220889114491e-12	8.761356843472914
ENSG00000171428	4.843220889114491e-12	7.861582643824497
ENSG00000228929	4.843220889114491e-12	7.154510306051474
ENSG00000112218	4.843220889114491e-12	8.163009335374452
ENSG00000198785	4.843220889114491e-12	6.755813716523738
ENSG00000101052	4.843220889114491e-12	8.564817587915954
ENSG00000266208	4.8432208891145254e-12	6.312299737193636
ENSG00000213621	4.8432208891145254e-12	5.2345491198054575
ENSG00000157404	4.8432208891145254e-12	8.738010443869817
ENSG00000269979	5.238699179511707e-12	7.132445026120648
ENSG00000099800	5.238699179511781e-12	8.752706412425267
ENSG00000250692	5.238699179511781e-12	3.9068796640510364
ENSG00000226856	5.238699179511781e-12	5.312429998500784
ENSG00000268584	5.238699179511781e-12	6.434951320802135
ENSG00000178715	5.238699179511781e-12	6.69412974974338
ENSG00000108306	5.238699179511781e-12	8.30482151184146
ENSG00000205143	5.238699179511781e-12	5.1827377983337914
ENSG00000162139	5.238699179511781e-12	8.809501544271107
ENSG00000155542	5.6658170957551625e-12	8.30933583737733
ENSG00000183323	5.6658170957551625e-12	8.670039297816416
ENSG00000261438	5.6658170957551625e-12	3.413909247548609
ENSG00000182179	5.6658170957551625e-12	8.912989475323146
ENSG00000151292	5.6658170957551625e-12	8.852137548345457
ENSG00000156170	5.665817095755183e-12	8.644167315053407
ENSG00000144868	5.665817095755183e-12	8.522463461098031
ENSG00000156467	5.665817095755183e-12	8.88306069742829
ENSG00000266088	5.665817095755263e-12	3.1750627052949265
ENSG00000234215	6.127051713536033e-12	1.9967940136504232
ENSG00000042980	6.127051713536119e-12	8.766408009792737
ENSG00000160791	6.127051713536119e-12	7.259819004648442
ENSG00000261270	6.127051713536119e-12	8.557443405312709
ENSG00000233048	6.127051713536119e-12	3.447265884916514
ENSG00000267041	6.127051713536119e-12	6.344625923100501
ENSG00000236675	6.127051713536119e-12	7.235948622559132
ENSG00000269071	6.127051713536163e-12	5.150356601733841
ENSG00000135502	6.127051713536163e-12	6.001514811877029
ENSG00000168032	6.127051713536163e-12	5.164788888223743
ENSG00000119711	6.127051713536163e-12	8.72331447531437
ENSG00000183258	6.127051713536163e-12	8.835910367818073
ENSG00000138286	6.127051713536163e-12	8.6629200787407
ENSG00000078369	6.62506962767338e-12	8.908932680191299
ENSG00000228649	6.625069627673427e-12	7.771763830563861
ENSG00000089157	6.625069627673427e-12	8.941387041246065
ENSG00000169756	6.625069627673427e-12	8.808507173083129
ENSG00000135404	6.625069627673427e-12	8.93733024611422
ENSG00000138780	6.625069627673427e-12	8.44377383124109
ENSG00000256594	6.625069627673522e-12	8.237967993472594
ENSG00000100767	6.625069627673522e-12	8.351848584955121
ENSG00000173545	6.625069627673522e-12	8.764876797820804
ENSG00000053524	6.625069627673522e-12	7.913523610379828
ENSG00000160972	6.625069627673522e-12	8.311148926605687
ENSG00000259959	6.625069627673522e-12	8.254326881030952
ENSG00000131187	7.162741099953704e-12	8.046984265443344
ENSG00000118307	7.162741099953704e-12	5.562655223779138
ENSG00000242294	7.162741099953704e-12	8.656337700448944
ENSG00000164122	7.162741099953704e-12	5.9943581612421415
ENSG00000181666	7.162741099953704e-12	8.52743531703792
ENSG00000232065	7.162741099953704e-12	4.955143246598945
ENSG00000196967	7.162741099953704e-12	8.057735228822953
ENSG00000198429	7.162741099953704e-12	8.283138031241274
ENSG00000220749	7.1627410999538056e-12	7.061101632982974
ENSG00000110092	7.743155235595024e-12	8.805444749139262
ENSG00000233499	7.743155235595024e-12	1.45012092364631
ENSG00000181218	7.743155235595024e-12	5.977802763102775
ENSG00000235297	7.743155235595024e-12	6.072863579743074
ENSG00000273230	7.743155235595024e-12	7.6058871947150255
ENSG00000155254	7.743155235595024e-12	8.295968513917323
ENSG00000169679	7.743155235595024e-12	8.665445661900613
ENSG00000109466	7.743155235595024e-12	8.554838511772864
ENSG00000231105	7.743155235595079e-12	7.294339925529052
ENSG00000250069	7.743155235595079e-12	4.697857781200856
ENSG00000149679	7.743155235595079e-12	8.394018608091029
ENSG00000184575	8.369636261014541e-12	8.887117492560137
ENSG00000032389	8.369636261014541e-12	8.591886508743432
ENSG00000147536	8.369636261014541e-12	7.37319687464726
ENSG00000118898	8.369636261014659e-12	6.715358318165426
ENSG00000050393	8.369636261014659e-12	8.842492746109832
ENSG00000270012	8.369636261014659e-12	7.617403048677228
ENSG00000258449	8.36963626101469e-12	5.269666325081986
ENSG00000078674	8.36963626101469e-12	8.858719926637214
ENSG00000233922	8.36963626101469e-12	6.685111952723323
ENSG00000162998	8.36963626101469e-12	8.88864870453207
ENSG00000272727	9.045760980558773e-12	3.9641948713989628
ENSG00000272711	9.045760980558838e-12	6.50613329765995
ENSG00000228903	9.045760980558838e-12	8.548792974265062
ENSG00000140548	9.045760980558838e-12	8.71213846110681
ENSG00000116791	9.045760980558838e-12	8.720252051370501
ENSG00000204666	9.045760980558838e-12	5.015575876533453
ENSG00000124357	9.045760980558838e-12	8.830322360714293
ENSG00000116668	9.045760980558838e-12	8.72331447531437
ENSG00000107262	9.045760980558838e-12	8.880535114268378
ENSG00000069712	9.77537749516007e-12	7.11115588242528
ENSG00000265452	9.77537749516007e-12	5.270305217774567
ENSG00000167748	9.77537749516007e-12	3.9160366271115423
ENSG00000162814	9.775377495160106e-12	4.465810172474485
ENSG00000240342	9.775377495160176e-12	8.40519462229859
ENSG00000227373	9.775377495160176e-12	5.468478817883678
ENSG00000197557	9.775377495160176e-12	8.215774585817343
ENSG00000170271	1.0562625271544524e-11	7.686415396722472
ENSG00000111707	1.0562625271544524e-11	8.811569597026997
ENSG00000146039	1.0562625271544524e-11	1.696557932644157
ENSG00000138036	1.0562625271544524e-11	8.394018608091029
ENSG00000113231	1.0562625271544637e-11	8.111547247104859
ENSG00000139219	1.0562625271544637e-11	4.6955991500686105
ENSG00000125962	1.0562625271544637e-11	8.519858567558185
ENSG00000217716	1.0562625271544637e-11	6.125429917086741
ENSG00000206549	1.0562625271544711e-11	6.375099122046213
ENSG00000040487	1.0562625271544711e-11	8.370803915518907
ENSG00000272795	1.1411956656644355e-11	3.476259532764253
ENSG00000196268	1.1411956656644436e-11	8.48290979804252
ENSG00000116213	1.1411956656644436e-11	8.6629200787407
ENSG00000128641	1.1411956656644436e-11	8.4615465749682
ENSG00000126768	1.1411956656644599e-11	8.738010443869817
ENSG00000231292	1.1411956656644599e-11	7.9898164794205915
ENSG00000174437	1.232815993829422e-11	8.917046270454989
ENSG00000259420	1.2328159938294307e-11	3.6141982324040107
ENSG00000273056	1.2328159938294307e-11	5.48158171728175
ENSG00000238045	1.2328159938294307e-11	6.334956770192908
ENSG00000164695	1.2328159938294307e-11	8.23373554519315
ENSG00000147604	1.2328159938294307e-11	8.941387041246065
ENSG00000094975	1.2328159938294307e-11	8.884591909400223
ENSG00000075945	1.2328159938294307e-11	8.74864961729342
ENSG00000179029	1.2328159938294307e-11	8.579513556471404
ENSG00000126267	1.2328159938294307e-11	8.874947107164598
ENSG00000104529	1.2328159938294307e-11	8.93733024611422
ENSG00000013561	1.2328159938294482e-11	8.831853572686226
ENSG00000133135	1.3316384060141361e-11	3.8421775334280936
ENSG00000251108	1.3316384060141361e-11	2.6111778454252885
ENSG00000094916	1.3316384060141361e-11	8.822208770450603
ENSG00000251286	1.3316384060141361e-11	2.3749183811184666
ENSG00000172053	1.3316384060141361e-11	8.91145826335121
ENSG00000164182	1.3316384060141361e-11	8.615030341470039
ENSG00000167797	1.3316384060141361e-11	8.860251138609149
ENSG00000251417	1.3316384060141361e-11	6.646898547627592
ENSG00000131037	1.331638406014155e-11	7.012399187883399
ENSG00000175061	1.331638406014155e-11	8.904875885059452
ENSG00000104687	1.331638406014155e-11	8.765413638604759
ENSG00000197256	1.331638406014155e-11	8.516593576737826
ENSG00000230790	1.331638406014155e-11	4.780655519736612
ENSG00000155130	1.4382165105993947e-11	8.917046270454989
ENSG00000109705	1.4382165105993947e-11	6.457215304313958
ENSG00000155366	1.4382165105993947e-11	8.403918373854186
ENSG00000143443	1.4382165105993947e-11	8.279152095954943
ENSG00000268041	1.4382165105993947e-11	7.624295890032902
ENSG00000124143	1.4382165105993947e-11	5.06572375426283
ENSG00000111224	1.43821651059941e-11	8.202864792761359
ENSG00000108924	1.43821651059941e-11	7.2654509923069766
ENSG00000154370	1.4382165105994204e-11	8.52677521975741
ENSG00000125648	1.4382165105994204e-11	8.86277672176906
ENSG00000233217	1.4382165105994204e-11	4.100067877939372
ENSG00000183943	1.4382165105994204e-11	8.40213219835472
ENSG00000254650	1.5531454676603216e-11	5.6306315017090425
ENSG00000131089	1.5531454676603216e-11	8.735484860709903
ENSG00000254211	1.5531454676603216e-11	8.068322005595515
ENSG00000162616	1.5531454676603216e-11	8.564817587915954
ENSG00000112029	1.5531454676603216e-11	8.377843824214686
ENSG00000144645	1.5531454676603216e-11	8.917046270454989
ENSG00000177337	1.5531454676603326e-11	5.202655348854672
ENSG00000120798	1.5531454676603326e-11	8.725100650813832
ENSG00000266709	1.5531454676603326e-11	3.082123360000668
ENSG00000146374	1.5531454676603326e-11	4.699171376134677
ENSG00000176871	1.6770650290156154e-11	8.54626739110515
ENSG00000249453	1.6770650290156154e-11	5.6673822776594776
ENSG00000104695	1.6770650290156154e-11	8.778578395188276
ENSG00000267421	1.6770650290156154e-11	1.8515434786314005
ENSG00000223797	1.677065029015639e-11	7.569160574304625
ENSG00000164032	1.677065029015639e-11	8.904875885059452
ENSG00000273388	1.6770650290156452e-11	3.9206029106062315
ENSG00000227986	1.6770650290156452e-11	5.713620612986459
ENSG00000167978	1.6770650290156452e-11	8.93733024611422
ENSG00000119900	1.8106627946568993e-11	8.81508955137489
ENSG00000249856	1.8106627946568993e-11	2.5220175196617602
ENSG00000180209	1.8106627946568993e-11	5.031032984861558
ENSG00000115159	1.8106627946569252e-11	8.775058440840384
ENSG00000188383	1.8106627946569252e-11	5.990043976712105
ENSG00000158062	1.8106627946569252e-11	8.674096092948263
ENSG00000137877	1.8106627946569252e-11	8.322527507689738
ENSG00000226360	1.8106627946569252e-11	7.414216455676368
ENSG00000169019	1.8106627946569252e-11	8.564280747131997
ENSG00000117519	1.8106627946569378e-11	8.036332499749758
ENSG00000044446	1.8106627946569378e-11	8.734948019925948
ENSG00000117500	1.8106627946569378e-11	8.933273450982373
ENSG00000180066	1.9546777005055983e-11	4.9774649500564765
ENSG00000137106	1.9546777005056122e-11	8.824734353610515
ENSG00000188242	1.9546777005056122e-11	8.433926462128975
ENSG00000169084	1.9546777005056122e-11	8.481156102119126
ENSG00000082641	1.9546777005056122e-11	8.908932680191299
ENSG00000125089	1.9546777005056122e-11	8.736479231897881
ENSG00000202078	1.9546777005056122e-11	4.634254224340177
ENSG00000203435	1.9546777005056122e-11	3.825764158123139
ENSG00000167487	1.9546777005056122e-11	8.198402863876531
ENSG00000113621	1.954677700505626e-11	8.917046270454989
ENSG00000142765	1.954677700505626e-11	8.896762294795762
ENSG00000267623	1.954677700505626e-11	5.0193955822660525
ENSG00000078098	2.1099037534451094e-11	6.020741163482331
ENSG00000111729	2.1099037534451094e-11	7.034901058807767
ENSG00000116251	2.1099037534451094e-11	8.912989475323146
ENSG00000152217	2.1099037534451094e-11	8.870890312032751
ENSG00000172292	2.1099037534451242e-11	7.992768947446225
ENSG00000270996	2.2771940306383206e-11	3.82372788004732
ENSG00000101843	2.2771940306383206e-11	8.74612403413351
ENSG00000181544	2.2771940306383206e-11	7.301085176269199
ENSG00000242169	2.2771940306383206e-11	3.8172416068913746
ENSG00000085231	2.2771940306383286e-11	8.86277672176906
ENSG00000081791	2.2771940306383286e-11	8.844023958081767
ENSG00000134955	2.2771940306383286e-11	7.846566752589374
ENSG00000239183	2.2771940306383286e-11	5.985112588670018
ENSG00000069849	2.2771940306383286e-11	8.820677558478668
ENSG00000101997	2.277194030638361e-11	8.558437776500687
ENSG00000163625	2.277194030638361e-11	8.431119001712638
ENSG00000170043	2.277194030638361e-11	8.701499287683204
ENSG00000260919	2.277194030638361e-11	4.073129956564521
ENSG00000135823	2.277194030638361e-11	8.55438098136884
ENSG00000253766	2.457464961274569e-11	2.4936932296324823
ENSG00000224578	2.4574649612745778e-11	8.2256743515805
ENSG00000175215	2.4574649612745778e-11	8.900819089927607
ENSG00000101294	2.4574649612745778e-11	8.925159860718681
ENSG00000145912	2.4574649612746127e-11	8.739004815057795
ENSG00000156650	2.4574649612746127e-11	8.834379155846138
ENSG00000179981	2.651700910093006e-11	8.467577761248211
ENSG00000166068	2.6517009100930344e-11	8.60513057570688
ENSG00000144426	2.6517009100930344e-11	8.515801772426338
ENSG00000236305	2.6517009100930344e-11	6.00839096881884
ENSG00000124209	2.6517009100930344e-11	8.72584005847428
ENSG00000227477	2.6517009100930344e-11	5.086670542174796
ENSG00000154478	2.6517009100930344e-11	2.142657870534785
ENSG00000122359	2.6517009100930344e-11	8.876478319136533
ENSG00000271334	2.6517009100930344e-11	2.809510430958772
ENSG00000154227	2.651700910093053e-11	5.20956478615378
ENSG00000134321	2.651700910093053e-11	8.569992010732333
ENSG00000139211	2.651700910093053e-11	8.551855398208929
ENSG00000271239	2.651700910093053e-11	2.4816928252638513
ENSG00000260785	2.651700910093053e-11	2.5577642102857796
ENSG00000173442	2.860959083313307e-11	8.929216655850528
ENSG00000187741	2.860959083313307e-11	8.559432147688666
ENSG00000197747	2.8609590833133374e-11	8.763882426632826
ENSG00000260672	2.8609590833133374e-11	4.6162387903549815
ENSG00000150403	2.8609590833133374e-11	8.708081665974962
ENSG00000153914	2.8609590833133374e-11	8.892705499663915
ENSG00000218052	2.8609590833133577e-11	7.920733606376027
ENSG00000002834	3.0863747789668685e-11	8.884591909400223
ENSG00000182287	3.0863747789668685e-11	8.860251138609149
ENSG00000259436	3.0863747789668685e-11	8.115656438887747
ENSG00000061455	3.0863747789668685e-11	6.457218569254071
ENSG00000226221	3.0863747789668904e-11	7.611063071411899
ENSG00000179151	3.0863747789668904e-11	8.710607249134876
ENSG00000127483	3.0863747789668904e-11	8.921103065586836
ENSG00000182141	3.0863747789668904e-11	8.370346385114885
ENSG00000185567	3.0863747789668904e-11	4.996451429814696
ENSG00000242814	3.0863747789668904e-11	5.282218601208176
ENSG00000197254	3.0863747789669234e-11	2.6299676964260885
ENSG00000108239	3.0863747789669234e-11	8.491918532039286
ENSG00000223807	3.3291670050734764e-11	3.3744851421452893
ENSG00000228487	3.3291670050734764e-11	7.070653892645172
ENSG00000012061	3.3291670050734764e-11	8.835910367818073
ENSG00000099622	3.3291670050735003e-11	8.929216655850528
ENSG00000263874	3.3291670050735003e-11	7.175140423499963
ENSG00000213222	3.590644490650773e-11	6.398300573040132
ENSG00000213598	3.590644490650773e-11	6.4007080780345476
ENSG00000221817	3.590644490650773e-11	8.439180195325289
ENSG00000270110	3.590644490650773e-11	5.507427769268067
ENSG00000198182	3.590644490650773e-11	6.55943246089253
ENSG00000260093	3.590644490650773e-11	3.5465859415187864
ENSG00000204104	3.590644490650773e-11	8.416959873941146
ENSG00000238961	3.590644490650773e-11	4.460782292940636
ENSG00000138674	3.590644490650824e-11	8.925159860718681
ENSG00000178035	3.590644490650824e-11	8.884591909400223
ENSG00000262246	3.590644490650824e-11	8.531034581765743
ENSG00000189362	3.590644490650824e-11	8.5889033951795
ENSG00000256248	3.8722121161847354e-11	4.251847645613719
ENSG00000135473	3.8722121161847354e-11	8.892705499663915
ENSG00000196890	3.872212116184763e-11	4.119758360046565
ENSG00000021461	3.872212116184763e-11	6.66989529262993
ENSG00000033867	3.872212116184763e-11	8.031146523513614
ENSG00000129474	3.872212116184763e-11	6.574941413846783
ENSG00000273139	3.872212116184763e-11	4.502207590848668
ENSG00000166454	3.872212116184763e-11	8.858719926637214
ENSG00000260618	3.872212116184804e-11	8.448367467156894
ENSG00000164308	4.1753777919337135e-11	8.91145826335121
ENSG00000085719	4.1753777919337135e-11	8.892705499663915
ENSG00000170906	4.1753777919337135e-11	8.815626392158844
ENSG00000112195	4.1753777919337135e-11	8.565275118319976
ENSG00000164932	4.1753777919337135e-11	8.650749693345164
ENSG00000248478	4.1753777919337135e-11	2.0631841486087716
ENSG00000066027	4.1753777919337135e-11	8.830322360714293
ENSG00000264469	4.1753777919337283e-11	6.506752276400748
ENSG00000102241	4.1753777919337283e-11	8.85466313150537
ENSG00000185008	4.1753777919337283e-11	3.1699981760183733
ENSG00000102886	4.1753777919337283e-11	6.676266222400657
ENSG00000250565	4.501759814293228e-11	8.479290616239728
ENSG00000259291	4.501759814293228e-11	7.712571937901841
ENSG00000060138	4.501759814293228e-11	8.63804246716567
ENSG00000230364	4.5017598142932596e-11	5.216004059916178
ENSG00000116871	4.5017598142932596e-11	8.793274363743723
ENSG00000131759	4.5017598142932596e-11	8.683204054399932
ENSG00000164405	4.5017598142932596e-11	8.836904739006052
ENSG00000042781	4.5017598142932596e-11	7.6188283713865275
ENSG00000077235	4.5017598142932596e-11	8.832847943874205
ENSG00000145194	4.5017598142932596e-11	8.452881792692763
ENSG00000237595	4.5017598142932596e-11	6.3543873383928355
ENSG00000236297	4.501759814293308e-11	4.75991899706972
ENSG00000138085	4.501759814293308e-11	8.868364728872839
ENSG00000260352	4.501759814293308e-11	5.0368215325634536
ENSG00000182310	4.501759814293308e-11	5.119814078236668
ENSG00000226828	4.501759814293308e-11	2.731563767493534
ENSG00000226823	4.501759814293308e-11	6.475817936780129
ENSG00000075826	4.501759814293308e-11	8.803456006763307
ENSG00000143365	4.501759814293308e-11	6.281556810488685
ENSG00000065135	4.8530947324200914e-11	8.784166402292056
ENSG00000175279	4.8530947324200914e-11	7.165246558430178
ENSG00000142408	4.8530947324200914e-11	3.745755783892591
ENSG00000113712	4.853094732420143e-11	8.879003902296445
ENSG00000213145	4.853094732420143e-11	7.052909611991577
ENSG00000113643	4.853094732420143e-11	8.806975961111196
ENSG00000107959	4.853094732420143e-11	8.845018329269742
ENSG00000100505	4.853094732420143e-11	5.737934370504843
ENSG00000178162	5.2312457594076335e-11	6.2914537875209415
ENSG00000116761	5.2312457594076335e-11	8.400143455978766
ENSG00000164180	5.231245759407689e-11	8.751712041237289
ENSG00000230188	5.231245759407689e-11	4.40543668300898
ENSG00000234465	5.2312457594077266e-11	7.863938474530184
ENSG00000213971	5.2312457594077266e-11	7.762943312215795
ENSG00000105364	5.2312457594077266e-11	8.678152888080106
ENSG00000213402	5.2312457594077266e-11	8.693843227823535
ENSG00000173064	5.2312457594077266e-11	8.845018329269742
ENSG00000087274	5.2312457594077266e-11	8.921103065586836
ENSG00000116406	5.638211764533363e-11	8.892705499663915
ENSG00000178607	5.638211764533363e-11	8.933273450982373
ENSG00000103855	5.638211764533363e-11	8.331485298915958
ENSG00000134508	5.638211764533363e-11	8.465104574739339
ENSG00000205683	5.638211764533443e-11	7.5247069650044045
ENSG00000107679	5.638211764533443e-11	8.228351558846356
ENSG00000259424	5.638211764533443e-11	3.5459719146553104
ENSG00000205771	5.638211764533443e-11	6.596455813973171
ENSG00000100997	5.638211764533443e-11	8.79381120452768
ENSG00000249584	5.638211764533443e-11	2.0677052132249183
ENSG00000197119	5.638211764533443e-11	7.9093222108697105
ENSG00000187372	5.638211764533443e-11	6.842161690728296
ENSG00000268358	5.638211764533443e-11	7.0423077209870835
ENSG00000099821	5.638211764533443e-11	8.856194343477304
ENSG00000241213	5.638211764533443e-11	2.2058621970071792
ENSG00000136699	5.638211764533463e-11	8.811032756243042
ENSG00000243056	5.638211764533463e-11	5.6164136156956905
ENSG00000188559	5.638211764533463e-11	8.602068151763014
ENSG00000250790	5.638211764533463e-11	3.087407652922205
ENSG00000166598	5.638211764533463e-11	8.941387041246065
ENSG00000203780	5.638211764533463e-11	3.752237645450669
ENSG00000134504	6.07613688546046e-11	8.58816398751905
ENSG00000103148	6.076136885460503e-11	8.691317644663624
ENSG00000170522	6.076136885460503e-11	7.908432632983814
ENSG00000087128	6.076136885460568e-11	6.793605969606381
ENSG00000273314	6.076136885460568e-11	6.726520977098862
ENSG00000068438	6.076136885460568e-11	8.82067755847867
ENSG00000198732	6.076136885460568e-11	8.876478319136533
ENSG00000111540	6.076136885460568e-11	8.529758333321341
ENSG00000231419	6.076136885460568e-11	3.561830783980208
ENSG00000260940	6.076136885460568e-11	2.197466631745979
ENSG00000142784	6.076136885460568e-11	8.860251138609149
ENSG00000126107	6.076136885460568e-11	8.808507173083129
ENSG00000189343	6.547320801791452e-11	8.908932680191299
ENSG00000169504	6.547320801791452e-11	8.921103065586836
ENSG00000246095	6.547320801791499e-11	6.289893006886614
ENSG00000104408	6.547320801791499e-11	8.921103065586836
ENSG00000232453	6.547320801791499e-11	6.518560136927523
ENSG00000235779	6.547320801791499e-11	3.037651669876914
ENSG00000103160	6.547320801791499e-11	8.615567182253994
ENSG00000068383	6.547320801791545e-11	8.253940210472445
ENSG00000234797	6.547320801791545e-11	8.105219832340634
ENSG00000216109	6.547320801791545e-11	4.429267937676552
ENSG00000143575	7.054229714037677e-11	8.892705499663915
ENSG00000182319	7.054229714037677e-11	7.022681652540435
ENSG00000120802	7.054229714037677e-11	8.839430322165963
ENSG00000225806	7.054229714037677e-11	6.067523630118017
ENSG00000182197	7.054229714037677e-11	8.772990388084494
ENSG00000267127	7.054229714037677e-11	5.233894887243859
ENSG00000155495	7.054229714037752e-11	8.60303004337492
ENSG00000010404	7.054229714037752e-11	8.904875885059452
ENSG00000176225	7.054229714037752e-11	8.664451290712634
ENSG00000239719	7.054229714037752e-11	6.224572593691994
ENSG00000090989	7.599508074903131e-11	8.766408009792737
ENSG00000076258	7.599508074903131e-11	7.985151983659272
ENSG00000079616	7.599508074903131e-11	8.810038385055064
ENSG00000149346	7.599508074903159e-11	7.24447269422488
ENSG00000138279	7.599508074903159e-11	8.864307933740994
ENSG00000273107	7.599508074903159e-11	4.806771773797295
ENSG00000183150	7.599508074903159e-11	7.069649398844179
ENSG00000137563	7.599508074903266e-11	8.817615134534801
ENSG00000089060	7.599508074903266e-11	8.596198267402809
ENSG00000247416	8.185991122789645e-11	4.883682814568507
ENSG00000169330	8.185991122789645e-11	8.555375352556819
ENSG00000269996	8.185991122789645e-11	7.956825277581867
ENSG00000164619	8.185991122789703e-11	6.681589478210085
ENSG00000181026	8.185991122789703e-11	8.887117492560137
ENSG00000106211	8.185991122789703e-11	8.876478319136533
ENSG00000139160	8.185991122789703e-11	7.837699403437445
ENSG00000060237	8.185991122789703e-11	8.872421524004686
ENSG00000198088	8.185991122789703e-11	8.33541038701683
ENSG00000116497	8.185991122789703e-11	8.85466313150537
ENSG00000125650	8.185991122789703e-11	7.529299551070541
ENSG00000236841	8.185991122789703e-11	3.5875825139621664
ENSG00000147065	8.185991122789761e-11	8.919571853614903
ENSG00000223387	8.816718270625359e-11	4.31762799214988
ENSG00000146263	8.816718270625359e-11	8.533894438833121
ENSG00000256287	8.816718270625359e-11	3.3271912535453025
ENSG00000176108	8.816718270625359e-11	8.07860844191718
ENSG00000103111	8.816718270625484e-11	8.784166402292056
ENSG00000116198	8.816718270625484e-11	8.78921756861188
ENSG00000135776	8.816718270625484e-11	8.70907603716294
ENSG00000102931	8.816718270625484e-11	8.723314475314366
ENSG00000158669	8.816718270625484e-11	8.786691985451967
ENSG00000135486	8.816718270625484e-11	8.933273450982373
ENSG00000070610	8.816718270625484e-11	8.900819089927607
ENSG00000255112	8.816718270625547e-11	8.708081665974962
ENSG00000150281	8.816718270625547e-11	5.704829403558261
ENSG00000151012	8.816718270625547e-11	8.602525682167036
ENSG00000082458	8.816718270625547e-11	8.539148172029437
ENSG00000065809	9.49494740650853e-11	8.880535114268378
ENSG00000261037	9.49494740650853e-11	5.762186855314708
ENSG00000087008	9.49494740650853e-11	8.339461616301495
ENSG00000262703	9.49494740650853e-11	3.7265948308075205
ENSG00000257058	9.49494740650853e-11	5.879356990711019
ENSG00000105220	9.494947406508597e-11	8.904875885059452
ENSG00000263753	9.494947406508597e-11	8.78921756861188
ENSG00000141367	9.494947406508597e-11	8.895231082823827
ENSG00000232712	9.494947406508597e-11	5.581743247475934
ENSG00000244716	9.494947406508597e-11	7.277830984393333
ENSG00000141232	9.494947406508597e-11	8.818151975318758
ENSG00000148411	9.494947406508597e-11	7.975844558216457
ENSG00000169021	9.494947406508699e-11	8.830322360714293
ENSG00000249626	9.494947406508699e-11	6.564623621423759
ENSG00000172661	1.02241701662572e-10	8.606124946894859
ENSG00000187243	1.02241701662572e-10	4.15156104833762
ENSG00000072401	1.02241701662572e-10	8.48434178255955
ENSG00000231943	1.02241701662572e-10	1.894316098116642
ENSG00000183921	1.02241701662572e-10	7.4521411331855365
ENSG00000149485	1.02241701662572e-10	8.060360039437768
ENSG00000248610	1.02241701662572e-10	6.842895899444674
ENSG00000267166	1.02241701662572e-10	7.004311365235005
ENSG00000117593	1.02241701662572e-10	8.732959277549993
ENSG00000272324	1.02241701662572e-10	1.7763392282011337
ENSG00000171119	1.0224170166257236e-10	5.752923803362047
ENSG00000153446	1.0224170166257236e-10	3.733037675767063
ENSG00000143947	1.0224170166257236e-10	8.941387041246065
ENSG00000164114	1.0224170166257236e-10	8.487993443938416
ENSG00000119969	1.0224170166257236e-10	8.309872678161284
ENSG00000006788	1.0224170166257236e-10	3.4275466745663206
ENSG00000135913	1.0224170166257236e-10	8.462526594928388
ENSG00000242732	1.0224170166257236e-10	7.927526885430603
ENSG00000234332	1.1008128241775644e-10	3.9881360522773823
ENSG00000169253	1.1008128241775644e-10	4.546452779066596
ENSG00000272129	1.1008128241775644e-10	6.138678502200075
ENSG00000213315	1.1008128241775644e-10	6.4899766922849285
ENSG00000103051	1.1008128241775684e-10	8.830322360714293
ENSG00000269620	1.1008128241775684e-10	3.930066166562962
ENSG00000237292	1.1008128241775684e-10	4.184138511256349
ENSG00000171241	1.1008128241775684e-10	8.472963201475501
ENSG00000273355	1.1008128241775684e-10	5.6704113664885005
ENSG00000087206	1.1008128241775684e-10	8.724308846502344
ENSG00000103174	1.1008128241775684e-10	8.497585849522999
ENSG00000148798	1.1008128241775762e-10	3.683336277712086
ENSG00000250131	1.1850830793198672e-10	5.794084927431659
ENSG00000165359	1.1850830793198672e-10	8.812563968214976
ENSG00000157110	1.1850830793198672e-10	7.371292673652222
ENSG00000102387	1.1850830793198672e-10	6.156183437058573
ENSG00000160753	1.18508307931988e-10	8.514270560454404
ENSG00000227895	1.18508307931988e-10	5.319353803365787
ENSG00000135185	1.18508307931988e-10	8.900819089927607
ENSG00000124243	1.18508307931988e-10	8.373584462206349
ENSG00000270638	1.2756573037074525e-10	4.486122507619709
ENSG00000150054	1.2756573037074525e-10	6.65442557223151
ENSG00000250156	1.2756573037074525e-10	4.026029107642007
ENSG00000143036	1.2756573037074525e-10	5.927733411056384
ENSG00000100221	1.2756573037074525e-10	8.822208770450603
ENSG00000120370	1.2756573037074525e-10	8.674096092948261
ENSG00000204681	1.2756573037074525e-10	7.733947049242117
ENSG00000140464	1.2756573037074616e-10	8.858719926637214
ENSG00000166104	1.2756573037074616e-10	5.687265960330294
ENSG00000141447	1.2756573037074616e-10	8.201432808244327
ENSG00000264176	1.2756573037074616e-10	5.511743758078542
ENSG00000246731	1.3729956087405232e-10	5.442237107654062
ENSG00000270504	1.3729956087405232e-10	4.602049678235925
ENSG00000161243	1.3729956087405232e-10	4.457585240449746
ENSG00000072849	1.3729956087405377e-10	8.880535114268378
ENSG00000235213	1.3729956087405377e-10	3.2375595022209875
ENSG00000256347	1.3729956087405377e-10	4.09555612636437
ENSG00000226337	1.3729956087405377e-10	4.870971595906496
ENSG00000147364	1.3729956087405475e-10	8.634319945941291
ENSG00000176732	1.3729956087405475e-10	6.098856652704216
ENSG00000092978	1.3729956087405475e-10	8.649218481373229
ENSG00000119147	1.3729956087405475e-10	3.795520037256977
ENSG00000172348	1.3729956087405475e-10	5.250975048779928
ENSG00000203705	1.3729956087405475e-10	8.693385697419513
ENSG00000150477	1.3729956087405475e-10	8.031405715655922
ENSG00000025039	1.3729956087405475e-10	8.896762294795762
ENSG00000064601	1.3729956087405475e-10	8.85466313150537
ENSG00000140876	1.3729956087405475e-10	5.956065130512169
ENSG00000225093	1.3729956087405475e-10	7.039893526441935
ENSG00000160094	1.4775908131201369e-10	8.344597658848432
ENSG00000146083	1.4775908131201472e-10	8.880535114268378
ENSG00000213104	1.4775908131201472e-10	4.3839740100082585
ENSG00000205763	1.4775908131201472e-10	7.1638753044505155
ENSG00000100097	1.4775908131201472e-10	8.921103065586836
ENSG00000132294	1.4775908131201472e-10	8.824734353610515
ENSG00000154803	1.477590813120163e-10	8.616764120318463
ENSG00000186918	1.4775908131201736e-10	8.818151975318758
ENSG00000165804	1.4775908131201736e-10	8.260196765391157
ENSG00000254635	1.5899707025331131e-10	8.593417720715367
ENSG00000213516	1.5899707025331188e-10	8.569666187359287
ENSG00000017621	1.5899707025331188e-10	7.167872488079292
ENSG00000223725	1.5899707025331188e-10	5.380472335971451
ENSG00000270666	1.5899707025331188e-10	2.5388429959765975
ENSG00000234891	1.5899707025331188e-10	2.327927143367088
ENSG00000230646	1.5899707025331188e-10	3.2399561142664504
ENSG00000198053	1.5899707025331188e-10	8.523915362690031
ENSG00000204131	1.5899707025331188e-10	6.313858869042178
ENSG00000188266	1.5899707025331302e-10	7.993565914373865
ENSG00000203832	1.5899707025331302e-10	8.153646410395254
ENSG00000198711	1.5899707025331302e-10	5.845492287736731
ENSG00000154153	1.5899707025331302e-10	5.382766009971072
ENSG00000152413	1.5899707025331302e-10	8.41542866196921
ENSG00000240616	1.7107004406884462e-10	7.153639927547491
ENSG00000149269	1.7107004406884462e-10	8.858719926637214
ENSG00000003393	1.7107004406884462e-10	8.693843227823535
ENSG00000161570	1.7107004406884462e-10	8.40093526029025
ENSG00000244219	1.7107004406884646e-10	5.7179114697287865
ENSG00000168081	1.7107004406884646e-10	8.760820002688957
ENSG00000269540	1.7107004406884646e-10	3.3108976582683107
ENSG00000165661	1.7107004406884646e-10	8.880535114268378
ENSG00000188878	1.7107004406884646e-10	8.081415902333514
ENSG00000125629	1.7107004406884646e-10	8.741072867813685
ENSG00000101199	1.7107004406884646e-10	8.900819089927607
ENSG00000100360	1.7107004406884646e-10	8.708081665974962
ENSG00000272970	1.7107004406884646e-10	4.420362763228635
ENSG00000154359	1.7107004406884646e-10	8.74612403413351
ENSG00000112992	1.7107004406884767e-10	8.864307933740994
ENSG00000272102	1.7107004406884767e-10	5.430471515073331
ENSG00000038532	1.7107004406884948e-10	8.691854485447578
ENSG00000240509	1.840385141503323e-10	6.498307335966385
ENSG00000185100	1.840385141503323e-10	6.816128438102397
ENSG00000140009	1.840385141503323e-10	8.323169141775773
ENSG00000105676	1.840385141503323e-10	8.744592822161575
ENSG00000227431	1.840385141503323e-10	4.12604304961998
ENSG00000129691	1.8403851415033361e-10	8.633528141629803
ENSG00000170832	1.8403851415033361e-10	8.534554536113635
ENSG00000236206	1.8403851415033361e-10	4.167171756981417
ENSG00000269946	1.8403851415033361e-10	4.861968725901301
ENSG00000107643	1.8403851415033361e-10	8.729896853606125
ENSG00000113389	1.8403851415033361e-10	4.866500793123052
ENSG00000135953	1.8403851415033623e-10	8.674096092948263
ENSG00000128408	1.8403851415033623e-10	5.849200848194088
ENSG00000118816	1.9796726128474553e-10	8.933273450982373
ENSG00000182518	1.9796726128474553e-10	8.025078300891696
ENSG00000145431	1.9796726128474553e-10	6.843565277192399
ENSG00000163995	1.9796726128474553e-10	5.3055557681812
ENSG00000197265	1.9796726128474553e-10	8.690323273475645
ENSG00000131495	1.9796726128474623e-10	8.619826544262331
ENSG00000204852	1.9796726128474623e-10	8.730891224794103
ENSG00000157796	1.9796726128474623e-10	8.800393582819439
ENSG00000198363	1.9796726128474623e-10	8.826265565582448
ENSG00000087077	1.9796726128474623e-10	8.718720839398566
ENSG00000255527	1.9796726128474623e-10	4.142934343761294
ENSG00000227252	1.9796726128474623e-10	5.705493211166709
ENSG00000257178	1.9796726128474623e-10	2.418049107231565
ENSG00000216866	1.9796726128474623e-10	5.853031483043814
ENSG00000167178	1.9796726128474623e-10	6.4326178972945565
ENSG00000103275	1.9796726128474623e-10	8.743061610189642
ENSG00000123562	1.9796726128474623e-10	8.903344673087517
ENSG00000173744	1.9796726128474623e-10	8.806975961111196
ENSG00000123901	1.9796726128474623e-10	6.634834487890896
ENSG00000221949	1.9796726128474623e-10	6.805891965238819
ENSG00000272264	1.9796726128474623e-10	6.699411632350979
ENSG00000273319	1.9796726128474905e-10	6.703765568784455
ENSG00000168216	1.9796726128474905e-10	8.85466313150537
ENSG00000134049	1.9796726128474905e-10	8.800393582819439
ENSG00000101049	1.9796726128474905e-10	6.402463402578627
ENSG00000196741	2.1292562829020685e-10	6.697019712993791
ENSG00000129214	2.129256282902091e-10	4.841683382556933
ENSG00000198908	2.129256282902091e-10	7.553056650273799
ENSG00000139626	2.129256282902091e-10	8.921103065586836
ENSG00000164175	2.129256282902091e-10	4.4790792219620075
ENSG00000261578	2.129256282902091e-10	4.575415766915589
ENSG00000163875	2.129256282902091e-10	8.76893359295265
ENSG00000072609	2.129256282902091e-10	8.79733115887557
ENSG00000179862	2.129256282902091e-10	6.546183862568079
ENSG00000174485	2.129256282902091e-10	8.840961534137898
ENSG00000198814	2.1292562829021062e-10	8.137956070651825
ENSG00000102057	2.1292562829021062e-10	7.5588220761781155
ENSG00000015171	2.1292562829021062e-10	8.852137548345457
ENSG00000226029	2.2898783208755675e-10	6.272334998963426
ENSG00000158427	2.2898783208755675e-10	7.707529222116436
ENSG00000140612	2.289878320875592e-10	8.896762294795762
ENSG00000215283	2.289878320875592e-10	4.959991867417825
ENSG00000141665	2.289878320875592e-10	5.628359988370458
ENSG00000182827	2.289878320875592e-10	8.88864870453207
ENSG00000165678	2.289878320875592e-10	8.904875885059452
ENSG00000257743	2.289878320875592e-10	5.522959335184674
ENSG00000180881	2.2898783208756083e-10	7.979177305996989
ENSG00000261597	2.4623329645441113e-10	8.620618348573819
ENSG00000205659	2.4623329645441113e-10	8.668508085844481
ENSG00000102100	2.4623329645441113e-10	8.770922335328605
ENSG00000174917	2.4623329645441113e-10	8.823739982422536
ENSG00000213719	2.4623329645441113e-10	8.93733024611422
ENSG00000269243	2.46233296454412e-10	7.255997668413889
ENSG00000272476	2.46233296454412e-10	7.294260731797208
ENSG00000039600	2.46233296454412e-10	7.643039984987675
ENSG00000237840	2.46233296454412e-10	6.522013657858612
ENSG00000107984	2.46233296454412e-10	8.84808075321361
ENSG00000166965	2.4623329645441547e-10	8.675090464136238
ENSG00000234751	2.4623329645441547e-10	4.223449530431545
ENSG00000198830	2.4623329645441547e-10	8.917046270454989
ENSG00000224993	2.4623329645441547e-10	4.819953525006942
ENSG00000097046	2.647470067855683e-10	8.284792499709761
ENSG00000171720	2.647470067855683e-10	8.782635190320123
ENSG00000179476	2.647470067855683e-10	8.262388074643605
ENSG00000115758	2.647470067855683e-10	8.929216655850528
ENSG00000102921	2.647470067855683e-10	8.79733115887557
ENSG00000173812	2.647470067855692e-10	8.945443836377912
ENSG00000176274	2.647470067855692e-10	7.547345386673462
ENSG00000184992	2.647470067855692e-10	8.674096092948261
ENSG00000125743	2.647470067855692e-10	8.884591909400223
ENSG00000233560	2.647470067855692e-10	5.084272799559676
ENSG00000102001	2.647470067855692e-10	7.351428182973766
ENSG00000225830	2.647470067855692e-10	8.281422715587322
ENSG00000064692	2.647470067855711e-10	4.824957363491305
ENSG00000147437	2.8461988826505724e-10	6.207559168141264
ENSG00000104369	2.8461988826505724e-10	3.6869026261132825
ENSG00000248564	2.8461988826506024e-10	3.1281930193223597
ENSG00000240087	2.8461988826506024e-10	6.077938289527474
ENSG00000144893	2.8461988826506024e-10	8.034567367054693
ENSG00000078900	2.8461988826506024e-10	6.1841907362075155
ENSG00000144485	2.8461988826506024e-10	7.807779410923202
ENSG00000119608	2.8461988826506024e-10	6.493798851690172
ENSG00000124422	2.8461988826506024e-10	8.91145826335121
ENSG00000189157	2.8461988826506225e-10	6.173270429410138
ENSG00000099814	2.8461988826506225e-10	8.734948019925948
ENSG00000261827	3.059492089414941e-10	7.826320822353395
ENSG00000196172	3.059492089414941e-10	7.070782263287013
ENSG00000184925	3.059492089414941e-10	7.689902871494287
ENSG00000107863	3.059492089414941e-10	8.835910367818073
ENSG00000107902	3.059492089414952e-10	8.438977628448798
ENSG00000205189	3.059492089414952e-10	8.808507173083129
ENSG00000131153	3.059492089414952e-10	7.997806813187728
ENSG00000143368	3.059492089414952e-10	8.811569597026997
ENSG00000214389	3.059492089414952e-10	8.165534918534364
ENSG00000165912	3.2883900928974365e-10	7.994744389243859
ENSG00000068650	3.2883900928974365e-10	8.701956818087226
ENSG00000122884	3.2883900928974365e-10	8.86277672176906
ENSG00000181798	3.2883900928974365e-10	7.120238026108608
ENSG00000246100	3.2883900928974365e-10	4.761782440662929
ENSG00000270041	3.2883900928974365e-10	6.451180301728957
ENSG00000139133	3.2883900928974365e-10	8.019797653966487
ENSG00000231119	3.2883900928974365e-10	6.388257455539929
ENSG00000238001	3.2883900928974365e-10	2.967867435535868
ENSG00000173769	3.2883900928974365e-10	2.5762569132781103
ENSG00000120327	3.2883900928974365e-10	7.72148578301144
ENSG00000175463	3.2883900928974365e-10	8.835910367818073
ENSG00000147168	3.288390092897448e-10	8.917046270454989
ENSG00000167842	3.288390092897448e-10	8.85466313150537
ENSG00000250321	3.288390092897448e-10	4.888389999204401
ENSG00000232412	3.288390092897448e-10	4.658752672225354
ENSG00000137747	3.288390092897448e-10	5.620535700698726
ENSG00000232324	3.288390092897495e-10	3.491710831901617
ENSG00000227533	3.5340055993867624e-10	4.923634074682702
ENSG00000004838	3.5340055993867624e-10	6.891807068049179
ENSG00000177971	3.5340055993867624e-10	8.771996016896516
ENSG00000178562	3.534005599386775e-10	8.503094546246844
ENSG00000158985	3.534005599386775e-10	8.929216655850528
ENSG00000238251	3.534005599386775e-10	4.839224974705537
ENSG00000173273	3.534005599386775e-10	8.794805575715658
ENSG00000179526	3.534005599386775e-10	8.753243253209222
ENSG00000109680	3.534005599386775e-10	7.632655775091604
ENSG00000234699	3.534005599386775e-10	2.42350569910577
ENSG00000143590	3.534005599386825e-10	5.842861219531613
ENSG00000228451	3.534005599386825e-10	7.588474207817529
ENSG00000249784	3.534005599386825e-10	3.5993280415910758
ENSG00000231607	3.534005599386825e-10	8.093835685409406
ENSG00000273032	3.534005599386825e-10	7.186466607932972
ENSG00000186312	3.797528493471933e-10	8.165816795790791
ENSG00000172361	3.797528493471933e-10	6.74614968513732
ENSG00000102678	3.797528493471933e-10	3.519038898718793
ENSG00000133056	3.797528493471933e-10	8.672564880976328
ENSG00000175390	3.797528493471933e-10	8.900819089927607
ENSG00000272256	3.797528493471933e-10	8.166406033225787
ENSG00000117411	3.79752849347196e-10	8.74405598137762
ENSG00000154928	3.79752849347196e-10	8.338067677207716
ENSG00000248456	3.79752849347196e-10	2.883685488350869
ENSG00000152578	3.79752849347196e-10	5.847260819256108
ENSG00000165832	3.79752849347196e-10	8.665445661900613
ENSG00000160685	3.79752849347196e-10	8.795799946903637
ENSG00000257167	3.79752849347196e-10	7.150781524360607
ENSG00000253390	3.79752849347196e-10	6.083113101885847
ENSG00000254754	3.7975284934720006e-10	2.717891619188183
ENSG00000262165	3.7975284934720006e-10	3.275018944481925
ENSG00000147533	3.7975284934720006e-10	8.71466404426672
ENSG00000238460	3.7975284934720006e-10	3.5316858902258152
ENSG00000143507	3.7975284934720006e-10	8.70348803005916
ENSG00000139537	3.7975284934720006e-10	7.59988705720434
ENSG00000262155	4.0802310331898286e-10	4.629327009180043
ENSG00000168405	4.0802310331898286e-10	8.896762294795762
ENSG00000156482	4.080231033189872e-10	8.917046270454989
ENSG00000171649	4.080231033189872e-10	7.756897992906096
ENSG00000170044	4.080231033189872e-10	2.431001722175203
ENSG00000068323	4.080231033189872e-10	8.796336787687592
ENSG00000272994	4.080231033189872e-10	8.455486686232609
ENSG00000186815	4.080231033189872e-10	8.870890312032751
ENSG00000260943	4.080231033189872e-10	2.9868104989240454
ENSG00000170558	4.080231033189901e-10	7.163788641950298
ENSG00000166987	4.080231033189901e-10	8.835910367818073
ENSG00000122335	4.080231033189901e-10	8.107745415500546
ENSG00000258546	4.080231033189901e-10	6.113815790055174
ENSG00000197771	4.080231033189901e-10	8.830322360714293
ENSG00000117505	4.080231033189901e-10	8.781640819132145
ENSG00000087510	4.080231033189901e-10	4.472444587900725
ENSG00000135519	4.38347338361297e-10	6.3753603984813125
ENSG00000155506	4.38347338361297e-10	8.941387041246065
ENSG00000236830	4.38347338361297e-10	4.325447121225216
ENSG00000101003	4.38347338361297e-10	7.935344363858169
ENSG00000145287	4.38347338361297e-10	8.830322360714293
ENSG00000144619	4.38347338361297e-10	7.816212923866568
ENSG00000099385	4.38347338361297e-10	8.059803281578843
ENSG00000240449	4.38347338361297e-10	6.8699842140717005
ENSG00000177383	4.3834733836129863e-10	8.815626392158844
ENSG00000261220	4.3834733836129863e-10	6.23967965851959
ENSG00000249198	4.3834733836129863e-10	2.1768780387086837
ENSG00000172794	4.3834733836129863e-10	7.999867869289691
ENSG00000258994	4.3834733836129863e-10	5.599715475600167
ENSG00000133138	4.3834733836129863e-10	7.325573693373443
ENSG00000196169	4.3834733836129863e-10	8.756226366773156
ENSG00000054282	4.708709510141087e-10	8.689328902287668
ENSG00000164796	4.708709510141087e-10	3.231649052925565
ENSG00000243035	4.708709510141087e-10	2.231311891073091
ENSG00000242265	4.708709510141087e-10	5.977693623736471
ENSG00000166341	4.708709510141103e-10	8.245703363712199
ENSG00000135299	4.708709510141103e-10	8.471634556380057
ENSG00000198917	4.708709510141103e-10	8.745129662945532
ENSG00000269950	4.708709510141103e-10	2.622639114897452
ENSG00000170502	4.708709510141103e-10	8.758294419529046
ENSG00000230124	4.708709510141171e-10	8.212632851493542
ENSG00000241852	4.708709510141171e-10	7.651459481549445
ENSG00000128463	4.708709510141171e-10	8.864307933740994
ENSG00000117153	4.708709510141171e-10	8.788223197423902
ENSG00000130227	4.708709510141171e-10	8.819683187290691
[truncated: 4,492 more rows]
