# Supplementary material for: Machine learning predicts treatment sensitivity in multiple myeloma based on molecular and clinical information coupled with drug response
Source: PLoS One. 2021 Jul 28;16(7):e0254596. doi: 10.1371/journal.pone.0254596 (PMC8318243; doi:10.1371/journal.pone.0254596)
Supplement: S1 File — (ZIP) [file pone.0254596.s004.zip › Supplementary Material 1/7q22/selected_genes_experiment_8.csv]

gene	pvalue	entropy
ENSG00000272899	8.493333141527211e-32	7.8983452885318615
ENSG00000188004	7.449238433952368e-28	5.989409294204237
ENSG00000140474	1.5546321445234934e-26	8.924075733608968
ENSG00000185905	4.725786105204624e-26	8.899784235633259
ENSG00000239815	3.613885000636774e-25	6.214078753486086
ENSG00000273230	3.6581395670958398e-25	7.608316152100311
ENSG00000117461	6.216258378081947e-25	8.652741523047615
ENSG00000135253	1.4584668772961971e-24	8.50691338536076
ENSG00000272668	3.9226342698095454e-24	5.961701839137114
ENSG00000146828	1.3186707904257845e-23	8.810179655660605
ENSG00000242294	4.3730202442560366e-23	8.641588132350599
ENSG00000214022	4.6172488058918116e-23	8.911929984621112
ENSG00000255815	9.120999439216278e-23	5.605499069948145
ENSG00000240449	1.1186530079449902e-22	6.889164434540979
ENSG00000228031	1.4033863315064994e-22	5.695013769421057
ENSG00000196683	1.6112412453846228e-22	8.911929984621112
ENSG00000213339	2.1969782202154883e-22	8.873964625304993
ENSG00000162004	2.1969782202154883e-22	8.427267680972204
ENSG00000241468	5.475412384920899e-22	8.696283577712245
ENSG00000099624	8.266884697483018e-22	8.853721710325235
ENSG00000103253	1.3532994913788618e-21	8.456266522995064
ENSG00000170677	1.8331921719303872e-21	7.00230034481346
ENSG00000130810	3.53345714676141e-21	7.625084540722429
ENSG00000205143	5.7419944025674124e-21	5.120644032515716
ENSG00000230131	7.353473294806023e-21	6.105572704910861
ENSG00000243284	1.2036689813226661e-20	5.075882263594339
ENSG00000241685	1.31919942902605e-20	8.872436512952435
ENSG00000225579	1.4039587819169415e-20	7.1735240968278875
ENSG00000160062	1.6857383021425898e-20	7.66393357351663
ENSG00000119280	1.7937528059969575e-20	8.126574171900696
ENSG00000196204	1.8469248791133498e-20	8.541822519971763
ENSG00000228649	2.5360460486637373e-20	7.7584005841854875
ENSG00000160917	3.165393676893785e-20	8.755484210298958
ENSG00000136261	3.991921324277887e-20	8.774278162758765
ENSG00000214706	4.0355108821422e-20	8.817284463361672
ENSG00000087077	5.982510961890499e-20	8.720575075687954
ENSG00000130159	6.884628952886838e-20	8.773742408697043
ENSG00000271344	7.240251180590475e-20	7.060815279160303
ENSG00000165801	8.758858655127688e-20	8.744866573663662
ENSG00000111752	1.2309242359302933e-19	7.847326860518305
ENSG00000104611	2.4215874924219323e-19	6.772170506861272
ENSG00000228903	2.5903740024637313e-19	8.490719053376953
ENSG00000188191	3.158475517065766e-19	8.529220166754795
ENSG00000229638	4.640129234784717e-19	8.522115359053728
ENSG00000146066	5.013680959456419e-19	8.819804934005067
ENSG00000078967	5.21145048501499e-19	8.54136591574265
ENSG00000136271	5.322554293323463e-19	8.859298405673744
ENSG00000006625	6.805141945582777e-19	8.570698355005145
ENSG00000247746	7.719702228525234e-19	7.323963071775249
ENSG00000176371	8.514086449272909e-19	8.44346201295601
ENSG00000105894	9.291298336667847e-19	7.235670125156346
ENSG00000174444	1.4113496474963021e-18	8.948367231584678
ENSG00000081913	1.466331786268461e-18	7.620566052020627
ENSG00000106263	1.6329261435476001e-18	8.907881401625161
ENSG00000136521	1.6788705736934777e-18	8.891687069641355
ENSG00000165169	1.7807853257263995e-18	8.71247790969605
ENSG00000214300	1.8499626344162714e-18	8.098892851980233
ENSG00000114023	1.8692855724063804e-18	8.77122193805365
ENSG00000132846	2.6962603729259837e-18	8.624401442075955
ENSG00000205664	3.490574675421974e-18	7.972499001984794
ENSG00000222375	3.7388670482167256e-18	5.1667056222126195
ENSG00000244165	4.7532777475446855e-18	8.267027771061128
ENSG00000125827	5.125013080078562e-18	8.861818876317137
ENSG00000106608	5.855873592755279e-18	8.724623658683905
ENSG00000181418	7.434803757210448e-18	7.444724722821072
ENSG00000213402	1.0061077852329788e-17	8.66394720432958
ENSG00000164815	1.1600296624497345e-17	8.644644357055713
ENSG00000146963	1.1718739521782185e-17	8.827902099996969
ENSG00000105173	1.2287452884900074e-17	8.705908856056706
ENSG00000178741	1.4403404632082334e-17	8.895735652637308
ENSG00000180447	1.599197555464256e-17	7.3798105096184
ENSG00000197647	1.6154593791087133e-17	8.034905725513763
ENSG00000205085	2.5778759608596987e-17	7.957753632520941
ENSG00000206120	2.6039294474441656e-17	6.069530857431217
ENSG00000241258	3.8891439946379647e-17	8.59453324875174
ENSG00000178982	4.1158809732121484e-17	8.911929984621112
ENSG00000173218	4.639975301926416e-17	7.137676724836135
ENSG00000218175	4.8128739871273003e-17	8.418099006856858
ENSG00000230207	5.739225809564424e-17	7.220815620299407
ENSG00000234141	6.23523609843846e-17	6.654896434481703
ENSG00000166529	6.297529613660065e-17	8.076181756942029
ENSG00000104131	6.6623023911567e-17	8.899784235633259
ENSG00000261418	6.978296440063717e-17	8.525171583758842
ENSG00000182742	7.73158107711064e-17	7.162250350560077
ENSG00000090263	8.232358770729578e-17	8.753499493717285
ENSG00000005108	8.452666077202081e-17	6.828457597110395
ENSG00000268061	1.0166401138737878e-16	7.58544120281661
ENSG00000115268	1.1905038471707598e-16	8.944318648588725
ENSG00000135185	1.4686692908150415e-16	8.903832818629208
ENSG00000146576	1.7297761009244194e-16	8.722638942102233
ENSG00000137309	1.7640352412547407e-16	8.86991604230904
ENSG00000221983	1.895475908918556e-16	8.936221482596823
ENSG00000204628	1.984102072847913e-16	8.944318648588725
ENSG00000078319	2.0565935363127495e-16	8.399384204229658
ENSG00000214253	2.17379508051475e-16	8.82232540464846
ENSG00000057468	2.297579797724913e-16	6.430078686292534
ENSG00000233927	2.7033774860372934e-16	8.940270065592774
ENSG00000167614	3.210773645947368e-16	7.092776321954175
ENSG00000240366	3.242148408928781e-16	4.510055388422143
ENSG00000241741	3.242148408928781e-16	6.775575282632383
ENSG00000166025	3.273825500370201e-16	6.793491961225335
ENSG00000196262	3.5156389977898363e-16	8.93217289960087
ENSG00000237857	3.5156389977898363e-16	7.8285708764667215
ENSG00000105819	4.027206661615017e-16	8.8714441546616
ENSG00000232346	4.2135278527806225e-16	7.363833329503699
ENSG00000248991	4.2135278527806225e-16	6.886948241400003
ENSG00000232956	4.480052823250122e-16	8.80918729736977
ENSG00000167658	4.951027181208789e-16	8.948367231584678
ENSG00000273081	5.815511175101682e-16	7.738848844084871
ENSG00000164610	7.02844731193007e-16	8.262391143418508
ENSG00000052126	7.280714335625548e-16	7.2344152321448005
ENSG00000216895	7.614726652670301e-16	8.368523652614604
ENSG00000232533	7.887723198674925e-16	6.826591709669703
ENSG00000080802	7.887723198675038e-16	8.675504908670767
ENSG00000002586	8.328716473726239e-16	8.23165504973035
ENSG00000106628	9.255275668630486e-16	8.87549273765755
ENSG00000165138	9.616810662407858e-16	8.840047848984822
ENSG00000101888	1.0120592853637807e-15	8.5641293013658
ENSG00000197343	1.1570140001063153e-15	8.911929984621112
ENSG00000230733	1.2097386946582203e-15	7.911568100223439
ENSG00000137818	1.2648302179165314e-15	8.948367231584678
ENSG00000233762	1.2769534330542096e-15	7.942630808660578
ENSG00000099994	1.3223931643280504e-15	6.96814048647418
ENSG00000106591	1.3694259059192381e-15	8.843104073689938
ENSG00000214274	1.4316766509439354e-15	7.768933516407896
ENSG00000122787	1.549851451234517e-15	7.605833984033508
ENSG00000063177	1.620176092760099e-15	8.936221482596823
ENSG00000106113	1.8505672374934072e-15	6.220538863072287
ENSG00000164181	1.886013443639885e-15	8.78489579939406
ENSG00000164587	1.9343177797894422e-15	8.944318648588725
ENSG00000133627	1.9527445229963436e-15	7.839855707581292
ENSG00000113272	2.02180134333657e-15	8.671992079736537
ENSG00000146833	2.0932636950857264e-15	8.779319104045552
ENSG00000255760	2.208629669142273e-15	5.916905855233055
ENSG00000171469	2.3672688380006467e-15	8.734784691090086
ENSG00000106638	2.389753680687481e-15	8.85120123968184
ENSG00000131943	2.4124489526150114e-15	8.72767988338902
ENSG00000236305	2.4124489526150114e-15	5.988484776153426
ENSG00000146731	2.4974968160021202e-15	8.920027150613016
ENSG00000219665	2.6100236923719342e-15	8.284416618157854
ENSG00000188732	2.634778873683297e-15	8.628247868249822
ENSG00000182054	2.823524447665706e-15	8.924075733608968
ENSG00000176387	2.922832007373421e-15	5.80261039140247
ENSG00000106012	3.054213840553907e-15	8.738297520024316
ENSG00000090266	3.3979989309000128e-15	8.70491649776587
ENSG00000158604	3.606438034040284e-15	8.920027150613016
ENSG00000270810	3.674841230472232e-15	6.532317938039222
ENSG00000197157	4.074541892448275e-15	8.920027150613016
ENSG00000127922	4.190791711527516e-15	8.811707768013164
ENSG00000126249	4.4055806142763534e-15	8.122446439072137
ENSG00000137054	4.447044149494466e-15	8.781839574688945
ENSG00000175886	4.853051547276911e-15	6.578902279452127
ENSG00000160282	4.853051547276911e-15	5.902765897601475
ENSG00000269988	5.069535742755317e-15	5.136505646271934
ENSG00000244560	5.2955268806768924e-15	8.182464132375262
ENSG00000105202	5.53143568053091e-15	8.899784235633259
ENSG00000178035	5.53143568053091e-15	8.895735652637308
ENSG00000261373	6.303041268575833e-15	8.270083995766242
ENSG00000105808	7.3607228430081e-15	7.115408935496508
ENSG00000181524	7.615893885789741e-15	8.283757857106655
ENSG00000105372	7.615893885789741e-15	8.948367231584678
ENSG00000157680	8.102355353675458e-15	8.439870034189173
ENSG00000146701	8.102355353675458e-15	8.895735652637308
ENSG00000227097	8.22867606039198e-15	8.86991604230904
ENSG00000148303	9.140614331926002e-15	8.948367231584678
ENSG00000166411	1.040544757755785e-14	8.764652884414305
ENSG00000156427	1.0665205840225624e-14	5.768623994721438
ENSG00000226851	1.0764252712455991e-14	6.073667818542397
ENSG00000198839	1.1135235664055644e-14	8.614776163731497
ENSG00000225573	1.1342867640495798e-14	7.188921979549463
ENSG00000152422	1.2025843822913649e-14	8.736769407671758
ENSG00000181163	1.2025843822913649e-14	8.948367231584678
ENSG00000213442	1.3809113627415533e-14	8.5234413145842
ENSG00000213609	1.6096790122983935e-14	6.546867039429641
ENSG00000242071	1.6648089291285457e-14	8.296105762916593
ENSG00000213862	1.7376695833710885e-14	6.685908025836039
ENSG00000147100	1.769848386691567e-14	5.274106721744353
ENSG00000241556	1.9576022132891054e-14	6.42577110166636
ENSG00000136247	1.9576022132891054e-14	8.745402327725383
ENSG00000196411	1.9756127547029987e-14	7.730798414097633
ENSG00000151208	2.043057994254552e-14	8.552975910668781
ENSG00000176399	2.0618422442321382e-14	6.643809112232462
ENSG00000106415	2.061842244232197e-14	8.940270065592774
ENSG00000254369	2.061842244232197e-14	4.935450631474707
ENSG00000273056	2.3220718353489516e-14	5.466654451020716
ENSG00000106588	2.4011425568657334e-14	8.022962133347994
ENSG00000121406	2.423163439088883e-14	8.243395034136618
ENSG00000171530	2.4231634390889174e-14	8.839055490693989
ENSG00000115266	2.445383095270575e-14	7.9379941810179595
ENSG00000135318	2.4453830952706098e-14	6.823075718261273
ENSG00000236801	2.4828623753191242e-14	7.081316527433549
ENSG00000215086	2.5056207644334154e-14	4.694794099769378
ENSG00000198353	2.6385171927565662e-14	5.221486111326883
ENSG00000163597	2.8466477946880846e-14	8.72011847145884
ENSG00000075073	2.9432678691071585e-14	7.015077249327107
ENSG00000130255	2.970174332185845e-14	8.948367231584678
ENSG00000120093	3.1272802222837084e-14	7.3226716982845925
ENSG00000136942	3.3427855855421957e-14	8.940270065592774
ENSG00000108448	3.3427855855421957e-14	7.842108859578349
ENSG00000145194	3.404054051233007e-14	8.466427555401246
ENSG00000205078	3.487467501890772e-14	7.576811161610779
ENSG00000198874	3.923801777694658e-14	8.73119271232325
ENSG00000214612	4.019732842109301e-14	5.994185567573619
ENSG00000226329	4.130415931230179e-14	6.550248735698218
ENSG00000105640	4.231315263587136e-14	8.944318648588725
ENSG00000223705	4.413758000412308e-14	8.878013208300944
ENSG00000260660	4.413758000412308e-14	6.421684582347201
ENSG00000204946	5.3513150479294826e-14	8.78489579939406
ENSG00000128524	5.5811685425615863e-14	8.683145470433555
ENSG00000106404	5.682625901022763e-14	8.568713638423473
ENSG00000170522	6.070402392949278e-14	7.888912392374378
ENSG00000196313	6.125258994565376e-14	8.787416270037454
ENSG00000179820	6.236439524147746e-14	8.579331275058768
ENSG00000117308	7.178845292574308e-14	8.291855023098558
ENSG00000213585	7.243542784734288e-14	8.886110374292846
ENSG00000132434	7.418887125937223e-14	8.650221052404223
ENSG00000160908	7.735842794029599e-14	8.719046963335396
ENSG00000169230	8.066111291322455e-14	8.782831932979782
ENSG00000201772	8.410241883162814e-14	6.231209722403215
ENSG00000198720	8.48584208982506e-14	7.952557270416733
ENSG00000099800	8.84757575197715e-14	8.77122193805365
ENSG00000136379	9.224468155061829e-14	8.322742433961272
ENSG00000160789	9.446880296844762e-14	8.924075733608968
ENSG00000095752	9.937167651422538e-14	6.094579425389111
ENSG00000159556	1.0452464200122107e-13	8.107358841527063
ENSG00000153790	1.1528891069831567e-13	8.586436082759835
ENSG00000224858	1.1528891069831567e-13	5.61417060371969
ENSG00000175463	1.17012268899296e-13	8.839055490693989
ENSG00000163754	1.1735996875982307e-13	8.859298405673744
ENSG00000168028	1.2416270732160135e-13	8.944318648588725
ENSG00000164620	1.3057716886572493e-13	8.496629345965099
ENSG00000214293	1.3057716886572493e-13	8.422885500736616
ENSG00000234160	1.361034780949192e-13	7.373309075779387
ENSG00000130312	1.4060637307733173e-13	8.80513871437382
ENSG00000268041	1.5139221708557944e-13	7.6255694551366195
ENSG00000133138	1.5273998341353883e-13	7.351292650239861
ENSG00000260719	1.5778350691787775e-13	8.403968541287332
ENSG00000247982	1.5918720566468836e-13	8.19878990477662
ENSG00000164332	1.6299071992775485e-13	8.760068547356632
ENSG00000128563	1.6299071992775485e-13	8.821333046357623
ENSG00000106610	1.6986307171675574e-13	8.295367852032788
ENSG00000183060	1.7289486975386058e-13	8.628450025071908
ENSG00000010404	1.7702017717854792e-13	8.915978567617064
ENSG00000129757	1.861104888299629e-13	7.977783281518049
ENSG00000130511	1.8611048882996555e-13	8.689714524072901
ENSG00000146677	1.8611048882996555e-13	7.91706564573934
ENSG00000197008	1.9223544778098178e-13	8.509969610065873
ENSG00000204060	2.003181858635747e-13	4.614014451833254
ENSG00000126231	2.0031818586357756e-13	6.526224935148565
ENSG00000157800	2.0031818586357756e-13	8.689714524072901
ENSG00000139239	2.0031818586357756e-13	8.18026882554343
ENSG00000169857	2.213649237700743e-13	8.746930440077941
ENSG00000198521	2.286286804299951e-13	6.932210111416492
ENSG00000140263	2.3612665855956634e-13	8.29058135815303
ENSG00000106348	2.3612665855956634e-13	8.87549273765755
ENSG00000148187	2.3821318116525924e-13	8.82385351700102
ENSG00000204947	2.3961425615666264e-13	7.930099171848143
ENSG00000173153	2.4386627311424295e-13	8.830958324702085
ENSG00000102316	2.5407825349146304e-13	8.886110374292846
ENSG00000267169	2.5407825349146667e-13	7.533377791758905
ENSG00000232176	2.585824548602329e-13	5.0760412115573965
ENSG00000147955	2.623958493172579e-13	8.873964625304993
ENSG00000168264	2.6471036816937364e-13	8.906353289272603
ENSG00000163346	2.709809958479734e-13	8.911929984621112
ENSG00000164654	2.733699385186269e-13	8.833478795345478
ENSG00000127184	2.782101063806543e-13	8.920027150613016
ENSG00000064393	2.823078575976205e-13	8.924075733608968
ENSG00000128595	2.847949287230913e-13	8.928124316604919
ENSG00000114391	2.940998482044418e-13	8.940270065592774
ENSG00000228748	2.940998482044418e-13	4.964473651017378
ENSG00000165055	3.0907106729326247e-13	8.696283577712247
ENSG00000144713	3.0907106729326247e-13	8.948367231584678
ENSG00000257923	3.412958886727172e-13	8.861818876317137
ENSG00000120709	3.4630531780786586e-13	8.87549273765755
ENSG00000106009	3.5241210263776397e-13	8.829430212349527
ENSG00000053501	3.5758185059084883e-13	8.72363130039307
ENSG00000238961	3.638840173147445e-13	4.442184600869651
ENSG00000240616	3.638840173147445e-13	7.119159097516598
ENSG00000131188	3.757228040651825e-13	8.388936310588504
ENSG00000165359	3.845698244114714e-13	8.819804934005067
ENSG00000169567	3.91339157394661e-13	8.928124316604919
ENSG00000064419	3.9476760728025514e-13	8.78436004533234
ENSG00000105193	4.040551303127819e-13	8.944318648588725
ENSG00000241644	4.564519896323237e-13	6.414751194017772
ENSG00000188846	4.671637364172389e-13	8.940270065592774
ENSG00000155034	4.671637364172389e-13	8.01417379247695
ENSG00000162244	4.822967579549477e-13	8.944318648588725
ENSG00000145592	4.865068884778639e-13	8.948367231584678
ENSG00000156976	5.066366072867217e-13	8.944318648588725
ENSG00000124785	5.321825843985591e-13	7.223580056042022
ENSG00000120280	5.414976753368184e-13	8.69959424982439
ENSG00000138629	5.541674340714841e-13	8.841575961337382
ENSG00000177283	5.720651607886604e-13	5.317349659751599
ENSG00000240204	5.770441538649047e-13	6.371568267656834
ENSG00000228510	5.820657249900791e-13	5.084723623481795
ENSG00000212802	6.008482389921343e-13	7.878995705253331
ENSG00000217130	6.148810755581373e-13	5.50036269634863
ENSG00000233016	6.256165690271165e-13	8.790929098971684
ENSG00000271978	6.608418517991094e-13	6.391976396055621
ENSG00000106355	6.665790711503184e-13	8.807659185017213
ENSG00000204387	6.723652249833117e-13	8.895735652637308
ENSG00000128604	6.723652249833117e-13	8.85120123968184
ENSG00000137177	6.940064406367965e-13	7.536996174659513
ENSG00000235776	7.225418892677633e-13	6.169228639905095
ENSG00000099821	7.225418892677633e-13	8.841575961337382
ENSG00000243056	7.288049766191138e-13	5.617160343882632
ENSG00000253982	7.522293286716723e-13	7.652464677231193
ENSG00000105976	7.522293286716777e-13	8.700332160708196
ENSG00000104093	8.413948484600915e-13	8.722638942102233
ENSG00000187446	8.758717623787468e-13	8.85120123968184
ENSG00000236753	8.834382788018561e-13	7.220749792286436
ENSG00000105926	8.834382788018561e-13	8.74990751495045
ENSG00000188266	9.490410223364513e-13	7.990371312558298
ENSG00000189283	1.0020777645400554e-12	8.45221793999911
ENSG00000181026	1.0701864381384094e-12	8.895735652637308
ENSG00000240087	1.0949262971880144e-12	6.0429757721383925
ENSG00000173207	1.139579819822303e-12	8.614776163731495
ENSG00000143494	1.1493786368069958e-12	7.605540833521075
ENSG00000225051	1.1759152308377153e-12	6.108753753566182
ENSG00000083845	1.1759152308377153e-12	8.944318648588725
ENSG00000175697	1.196211715204025e-12	5.411715803045347
ENSG00000182220	1.2556055309581621e-12	8.857770293321186
ENSG00000185950	1.3367839652925431e-12	7.620921936089848
ENSG00000148399	1.4475903541386167e-12	8.853721710325235
ENSG00000256733	1.447590354138632e-12	4.485417969242687
ENSG00000105341	1.4599844832934378e-12	8.707436968409263
ENSG00000176428	1.4935472673802576e-12	6.971242662435264
ENSG00000110002	1.4935472673802576e-12	8.72767988338902
ENSG00000169330	1.6033898347816038e-12	8.518400373297414
ENSG00000156384	1.6033898347816038e-12	8.238687690089465
ENSG00000136193	1.6170926725762488e-12	8.883589903649453
ENSG00000105953	1.6170926725762488e-12	8.89420754028475
ENSG00000106105	1.6170926725762488e-12	8.920027150613016
ENSG00000224032	1.7065869627907014e-12	8.798033906672751
ENSG00000133872	1.7806599388134695e-12	8.93217289960087
ENSG00000065183	1.8790311096834683e-12	8.791464853033405
ENSG00000214711	1.971557940738201e-12	6.229278097221323
ENSG00000246334	2.016633930972009e-12	7.8039597692597305
ENSG00000174748	2.016633930972009e-12	8.948367231584678
ENSG00000248079	2.0802695442132627e-12	4.922603054708565
ENSG00000174013	2.133798058179473e-12	8.701860273060754
ENSG00000198648	2.2323189291626e-12	8.024053518228438
ENSG00000259562	2.2704042875258415e-12	7.513944955004903
ENSG00000135502	2.2704042875258415e-12	5.972185844975508
ENSG00000198429	2.28968547639211e-12	8.274536892406363
ENSG00000155506	2.3617684262435237e-12	8.944318648588725
ENSG00000170027	2.3818110638553493e-12	8.891687069641355
ENSG00000219545	2.57711247474896e-12	8.811707768013164
ENSG00000125648	2.6580666644822942e-12	8.853721710325235
ENSG00000076662	2.695684360554115e-12	8.944318648588725
ENSG00000166111	2.7415159230550147e-12	7.4803581873821035
ENSG00000135249	2.7881122050094942e-12	8.73325657873753
ENSG00000176320	2.8514517934446366e-12	6.788161525659957
ENSG00000137876	2.8514517934446366e-12	8.907881401625161
ENSG00000106028	2.965712156309862e-12	8.848145014976726
ENSG00000137824	2.965712156309862e-12	8.849673127329284
ENSG00000198342	2.9907750344911074e-12	7.484114730088908
ENSG00000237517	3.0330092919410093e-12	5.646859141587219
ENSG00000240889	3.058630284924811e-12	4.896630718339348
ENSG00000136270	3.110511256971967e-12	8.810179655660605
ENSG00000189043	3.181031632749775e-12	8.899784235633259
ENSG00000260361	3.181031632749775e-12	7.411776324391872
ENSG00000230897	3.5182868274400828e-12	7.692964495199064
ENSG00000124614	3.5778094962500536e-12	7.651674475762442
ENSG00000251405	3.689512260432562e-12	7.071978444492427
ENSG00000105821	3.804635986349292e-12	8.750979023073892
ENSG00000197016	3.868909229997508e-12	6.824106581302562
ENSG00000244219	3.989522890655544e-12	5.647776896015031
ENSG00000144591	3.989522890655572e-12	8.902304706276652
ENSG00000094631	4.183219742035956e-12	8.863346988669695
ENSG00000106305	4.183219742035986e-12	8.272317605174665
ENSG00000140374	4.313440126765243e-12	8.858762651612023
ENSG00000123975	4.3496398694895025e-12	8.684137828724392
ENSG00000172115	4.410636398208619e-12	8.911929984621112
ENSG00000106603	4.447636421185677e-12	8.837527378341429
ENSG00000230629	4.447636421185677e-12	7.677142063031484
ENSG00000025039	4.702206015681243e-12	8.899784235633259
ENSG00000006756	4.88885754062569e-12	6.285455118698649
ENSG00000230979	4.957265307824446e-12	7.03420091982167
ENSG00000234771	4.998759905791985e-12	8.719582717397117
ENSG00000242268	4.998759905792021e-12	4.41886764024511
ENSG00000152642	5.068676200277259e-12	8.807659185017213
ENSG00000213261	5.1110856370859364e-12	6.853121726586478
ENSG00000162373	5.1538432109331515e-12	6.537854823196955
ENSG00000005075	5.153843210933189e-12	8.724623658683905
ENSG00000188186	5.153843210933189e-12	8.768165713348534
ENSG00000141985	5.26958678055721e-12	8.826909741706134
ENSG00000225200	5.313644987009265e-12	7.1599854205030615
ENSG00000123965	5.313644987009265e-12	7.457226490484993
ENSG00000264067	5.313644987009265e-12	2.9622085842228034
ENSG00000273382	5.358064590589021e-12	6.218724535889541
ENSG00000131725	5.358064590589021e-12	8.606678997739593
ENSG00000164466	5.358064590589117e-12	8.829430212349527
ENSG00000169255	5.402848496413622e-12	6.533903641663439
ENSG00000233048	5.478305862940325e-12	3.421847932089153
ENSG00000258118	5.478305862940325e-12	2.7098972726841053
ENSG00000104219	5.524075618592227e-12	8.81323588036572
ENSG00000164916	5.570220525476034e-12	8.78489579939406
ENSG00000171759	5.742677096779014e-12	6.7303747986482705
ENSG00000174353	6.205647013695493e-12	7.336450735018852
ENSG00000163931	6.25737146437925e-12	8.891687069641355
ENSG00000171097	6.309518837654819e-12	8.487996425911474
ENSG00000232472	6.344520382339563e-12	8.319940656663187
ENSG00000180822	6.39738016939694e-12	8.53578922039414
ENSG00000165689	6.504399255211251e-12	8.829430212349527
ENSG00000162631	6.594921933481767e-12	6.612055014991031
ENSG00000203401	6.594921933481767e-12	5.151804349974606
ENSG00000230583	6.649827607596101e-12	5.248580491022515
ENSG00000104979	6.705181677646636e-12	8.855249822677791
ENSG00000228714	6.760987731596258e-12	5.2625348853247145
ENSG00000249353	6.760987731596258e-12	7.801120023553422
ENSG00000260987	6.969535645796331e-12	4.848532344057568
ENSG00000105514	7.027499230067987e-12	8.80361060202126
ENSG00000101444	7.125157852790013e-12	8.882061791296895
ENSG00000139352	7.184390790790141e-12	6.709082007699241
ENSG00000259560	7.244106725594895e-12	5.735037545996518
ENSG00000273032	7.529281573508576e-12	7.227107587338889
ENSG00000235837	7.591808269004366e-12	5.046998468889371
ENSG00000198618	7.761047077589465e-12	7.763148775488653
ENSG00000026103	7.999806915613126e-12	7.775125115650734
ENSG00000235269	7.999806915613126e-12	3.300020009211029
ENSG00000186480	7.999806915613126e-12	8.85120123968184
ENSG00000152670	7.999806915613126e-12	4.756407675537023
ENSG00000164258	8.133061258959418e-12	8.773742408697043
ENSG00000152582	8.133061258959418e-12	8.7752705210496
ENSG00000207954	8.200502506523438e-12	5.847938311598244
ENSG00000104852	8.97953486237438e-12	8.936221482596823
ENSG00000231536	9.2550005486404e-12	2.9218138960580955
ENSG00000103707	9.25500054864053e-12	8.55503977708306
ENSG00000108107	9.25500054864053e-12	8.936221482596823
ENSG00000175806	9.486532112688483e-12	8.405619660629366
ENSG00000160993	9.538749962541642e-12	8.198527023941516
ENSG00000267317	9.697100800064282e-12	7.648293087245765
ENSG00000242732	9.697100800064455e-12	7.968169112334151
ENSG00000172687	9.831027002759523e-12	6.376678636908767
ENSG00000165102	9.994134576181573e-12	8.735777049380923
ENSG00000205309	9.994134576181751e-12	7.631948889024819
ENSG00000140451	1.0076680721326366e-11	8.770686183991927
ENSG00000155495	1.0076680721326366e-11	8.5888394351624
ENSG00000260352	1.0300086794060216e-11	5.044250439269044
ENSG00000048405	1.070279353414539e-11	8.757548076713238
ENSG00000091127	1.0880072305936738e-11	8.64617246940827
ENSG00000242299	1.1120930157154907e-11	8.49171141166779
ENSG00000204673	1.1120930157154907e-11	8.791464853033405
ENSG00000102158	1.1212593494796209e-11	8.915978567617064
ENSG00000249184	1.1304997660617124e-11	6.60199725724378
ENSG00000186056	1.1650246386723527e-11	8.40669116875281
ENSG00000185112	1.1746186022615739e-11	7.6802069389210805
ENSG00000131386	1.2104639097224649e-11	6.235418847432071
ENSG00000100628	1.2372048141414513e-11	7.503354511785635
ENSG00000104047	1.2473812866333131e-11	8.817284463361672
ENSG00000143195	1.2576398291839568e-11	6.078027850427783
ENSG00000271086	1.2576398291839568e-11	4.6070277128883745
ENSG00000145494	1.2854021191658343e-11	8.807659185017213
ENSG00000142534	1.335439212499394e-11	8.944318648588725
ENSG00000170260	1.3873848230836474e-11	8.537317332746698
ENSG00000136149	1.398771119767942e-11	7.966922306636286
ENSG00000070081	1.398771119767952e-11	8.93217289960087
ENSG00000077809	1.4295844307672319e-11	8.819804934005067
ENSG00000146904	1.4851169839403523e-11	5.389200811765117
ENSG00000161091	1.4972891468250388e-11	8.830422570640364
ENSG00000218227	1.530228480680188e-11	8.106585704327967
ENSG00000174446	1.5553982241431828e-11	8.715534134401166
ENSG00000131773	1.6157167351873522e-11	6.648505337224759
ENSG00000160828	1.6647132797716863e-11	8.243676340791309
ENSG00000155846	1.6783268798495093e-11	8.753499493717285
ENSG00000100626	1.7151656595012204e-11	4.765000791876949
ENSG00000259514	1.7433138460924606e-11	6.687372410504656
ENSG00000001629	1.8655527972797242e-11	8.87549273765755
ENSG00000128915	1.8655527972797242e-11	8.84715265668589
ENSG00000149485	1.8655527972797507e-11	8.046798478032
ENSG00000106299	1.9219637229065514e-11	8.614776163731497
ENSG00000105552	1.9961827359821576e-11	8.689257919843785
ENSG00000147044	2.0900898993661682e-11	8.668935855031423
ENSG00000158714	2.1357668016910618e-11	6.435711480901062
ENSG00000164077	2.2849050286932063e-11	8.604158527096198
ENSG00000227719	2.3221900272784145e-11	6.185548738937812
ENSG00000198157	2.322190027278431e-11	8.278716915819865
ENSG00000166200	2.3921008926302e-11	8.891687069641355
ENSG00000104886	2.4115228238154835e-11	8.777790991692996
ENSG00000178917	2.4115228238154835e-11	8.356044306387114
ENSG00000005486	2.4442367016815187e-11	8.84715265668589
ENSG00000196456	2.4640733898998554e-11	8.867395571665647
ENSG00000242615	2.504221270329084e-11	5.462107656396053
ENSG00000122678	2.558750466597098e-11	8.80513871437382
ENSG00000177479	2.6144428576324204e-11	8.887638486645404
ENSG00000244313	2.635632329586716e-11	8.558096001788178
ENSG00000157514	2.6569900827227916e-11	8.948367231584678
ENSG00000239559	2.6785174249357717e-11	7.199938375248648
ENSG00000005007	2.8646860787960638e-11	8.903832818629208
ENSG00000072954	2.950563336165111e-11	8.651749164756781
ENSG00000242021	2.974418976625434e-11	5.462979345718484
ENSG00000205339	2.9984635939291086e-11	8.911929984621112
ENSG00000048162	3.038961888325418e-11	8.59858183174769
ENSG00000203632	3.038961888325418e-11	6.692891809066917
ENSG00000168556	3.180706016297254e-11	8.473330206280227
ENSG00000198960	3.180706016297254e-11	8.506992535193364
ENSG00000171766	3.1807060162972766e-11	8.826909741706134
ENSG00000155886	3.3022836804065795e-11	5.194932051931598
ENSG00000182165	3.3022836804065795e-11	8.35963628515395
ENSG00000231969	3.428411384914604e-11	4.046963728845705
ENSG00000160691	3.4560465980002875e-11	8.924075733608968
ENSG00000189419	3.483900038866599e-11	5.923867424624591
ENSG00000114738	3.559255635195691e-11	8.753499493717285
ENSG00000102871	3.665482760353767e-11	8.82232540464846
ENSG00000221890	3.7547009498379693e-11	4.115097076798701
ENSG00000184293	3.981843195706335e-11	8.700867914769919
ENSG00000184863	4.0677340616499524e-11	8.928124316604919
ENSG00000213965	4.1004088883939635e-11	8.510505364127596
ENSG00000170962	4.1004088883939635e-11	7.591341386601283
ENSG00000261739	4.290480972377771e-11	8.681669648665942
ENSG00000213621	4.3828875103186454e-11	5.226477445799512
ENSG00000239556	4.3828875103186454e-11	5.507704473484466
ENSG00000136997	4.3828875103186454e-11	8.902304706276652
ENSG00000167552	4.5493124345034e-11	8.336055838814387
ENSG00000144671	4.7219230574307326e-11	4.614000613800296
ENSG00000268496	4.7219230574307326e-11	3.9205743208458186
ENSG00000220583	4.7219230574307326e-11	6.725288876753987
ENSG00000130811	4.759737252663854e-11	8.892679427932192
ENSG00000163884	4.759737252663854e-11	8.717062246753724
ENSG00000101577	4.862031270018304e-11	8.559088360079013
ENSG00000197183	5.046251943306717e-11	8.568177884361752
ENSG00000105676	5.046251943306789e-11	8.738297520024316
ENSG00000167196	5.392370682842516e-11	8.722103188040512
ENSG00000167136	5.435436178848664e-11	7.764466297591052
ENSG00000244436	5.435436178848664e-11	2.771613130165352
ENSG00000149823	5.551931150514507e-11	8.887638486645404
ENSG00000140367	5.5962442758738474e-11	8.863346988669695
ENSG00000231193	5.6409037549963705e-11	4.840659473426387
ENSG00000107745	5.6409037549964106e-11	8.700332160708196
ENSG00000136908	5.685912235275611e-11	8.83195068299292
ENSG00000137154	5.731272383863047e-11	8.948367231584678
ENSG00000236423	6.123314513022147e-11	7.36357888209667
ENSG00000116497	6.304022744351409e-11	8.848145014976726
ENSG00000184905	6.59361812699444e-11	5.0352402498967335
ENSG00000159840	6.628533032358148e-11	8.610191826673823
ENSG00000215301	6.734367619963799e-11	8.948367231584678
ENSG00000228409	6.734367619963799e-11	8.413795976453876
ENSG00000188859	6.841856433027588e-11	7.22380112859999
ENSG00000172382	7.09923945413007e-11	6.739279919058215
ENSG00000213553	7.405011865855623e-11	8.588956553403229
ENSG00000123570	7.405011865855623e-11	6.915448487973543
ENSG00000154479	7.867267159820171e-11	6.277246418858176
ENSG00000166428	7.971434707457017e-11	7.79668555273289
ENSG00000270102	8.034582180389539e-11	6.482626325232816
ENSG00000165661	8.098219360277564e-11	8.8795413206535
ENSG00000271553	8.205379660299286e-11	7.126592954915686
ENSG00000137124	8.205379660299286e-11	8.679096887437602
ENSG00000121858	8.205379660299286e-11	8.825381629353576
ENSG00000175197	8.401777707764667e-11	8.696283577712247
ENSG00000145912	8.512868775669704e-11	8.762589018000027
ENSG00000150938	8.580212367652722e-11	7.770850613189236
ENSG00000271192	8.716467990274601e-11	5.565160795575743
ENSG00000186468	8.716467990274601e-11	8.911929984621112
ENSG00000171466	8.716467990274601e-11	8.701860273060754
ENSG00000172053	8.901441923095301e-11	8.914450455264506
ENSG00000228933	8.901441923095301e-11	5.403181087072663
ENSG00000067248	9.042689001426629e-11	8.817284463361672
ENSG00000144895	9.16206909572161e-11	8.903832818629208
ENSG00000145919	9.234436314930348e-11	8.738833274086039
ENSG00000110324	9.579616443555643e-11	8.83195068299292
ENSG00000124795	9.655210548462227e-11	8.27446617600183
ENSG00000186704	9.782500388857939e-11	6.602730039312102
ENSG00000184083	9.782500388857939e-11	8.29575373985737
ENSG00000223473	9.859661293066668e-11	7.763421648715271
ENSG00000214189	9.937417894166524e-11	4.534877134033393
ENSG00000273489	1.0068348223449423e-10	4.707267173985527
ENSG00000104907	1.0147715414477877e-10	8.891687069641355
ENSG00000272655	1.0227694946007453e-10	7.554788362603923
ENSG00000178467	1.0227694946007453e-10	8.87549273765755
ENSG00000134504	1.0227694946007453e-10	8.586769679999472
ENSG00000164855	1.052626712741761e-10	7.903982925649795
ENSG00000106018	1.060916585156837e-10	6.695324404289155
ENSG00000235052	1.0776884989344842e-10	5.261859294102183
ENSG00000112306	1.0918631203256971e-10	8.948367231584678
ENSG00000213199	1.1091136889242881e-10	8.363939315556932
ENSG00000102921	1.1414352778156374e-10	8.819804934005067
ENSG00000203930	1.150409097765715e-10	3.6768444276481067
ENSG00000130734	1.150409097765715e-10	8.544957894509485
ENSG00000167487	1.174678241818474e-10	8.206351316706801
ENSG00000128928	1.174678241818474e-10	8.883589903649453
ENSG00000244398	1.1839077694017793e-10	8.36521298050246
ENSG00000147408	1.1839077694018002e-10	8.8795413206535
ENSG00000226926	1.2088682357473475e-10	4.42914070355607
ENSG00000197191	1.218360587854176e-10	6.426182585405748
ENSG00000249774	1.2279258798127415e-10	4.640315341936896
ENSG00000165891	1.2375646592984765e-10	8.320651708299332
ENSG00000127415	1.2440316109649927e-10	8.867395571665647
ENSG00000070669	1.263631551975555e-10	8.895735652637308
ENSG00000092978	1.2735445365335407e-10	8.671456325674816
ENSG00000117090	1.2735445365335407e-10	8.895735652637308
ENSG00000259673	1.2902355632806378e-10	8.656587949221482
ENSG00000230202	1.3003527432616876e-10	8.552519306439667
ENSG00000179520	1.3105475514963466e-10	5.069059855590622
ENSG00000239789	1.3486021191141623e-10	7.695203659187766
ENSG00000073536	1.3769552813325572e-10	8.495759994663741
ENSG00000143578	1.3877374237115215e-10	8.527692054402237
ENSG00000171827	1.3986021763067536e-10	5.82666619367628
ENSG00000186153	1.3986021763067536e-10	8.444656528068931
ENSG00000173221	1.3986021763067635e-10	8.924075733608968
ENSG00000180815	1.4095501575187928e-10	5.1466336477286445
ENSG00000235670	1.450414938083898e-10	4.0059077063204604
ENSG00000129646	1.450414938083898e-10	8.234762114082994
ENSG00000171159	1.473191140385071e-10	8.7752705210496
ENSG00000106636	1.559737449275612e-10	8.887638486645404
ENSG00000107262	1.604856895072658e-10	8.867395571665647
ENSG00000105185	1.6300032300370343e-10	8.86991604230904
ENSG00000171649	1.6641321901159224e-10	7.765564264433346
ENSG00000228929	1.6771099859598002e-10	7.1520563221299005
ENSG00000166557	1.6771099859598002e-10	8.899784235633259
ENSG00000180573	1.6901867919697e-10	8.903832818629208
ENSG00000254615	1.738994149836469e-10	8.599574190038526
ENSG00000139318	1.7525428465832958e-10	8.915978567617064
ENSG00000168090	1.761632632032306e-10	8.80918729736977
ENSG00000006015	1.789179636043266e-10	8.857770293321186
ENSG00000214870	1.803110737055724e-10	7.127503698716255
ENSG00000156738	1.803110737055724e-10	7.869677499069212
ENSG00000259728	1.8171479471600407e-10	5.638782100511698
ENSG00000113889	1.826565426323548e-10	4.319788628594401
ENSG00000102265	1.8407812419922697e-10	8.85066548562012
ENSG00000164900	1.8551052846004178e-10	2.320054086668376
ENSG00000229766	1.855105284600431e-10	6.074032527169537
ENSG00000106682	1.869538358921836e-10	8.902304706276652
ENSG00000239552	1.869538358921836e-10	3.2406151755507078
ENSG00000196437	1.8938379797988719e-10	7.639048359902013
ENSG00000196967	1.8938379797988719e-10	8.023014423932938
ENSG00000144908	1.9085657843098054e-10	8.537317332746698
ENSG00000100994	1.9234056216058208e-10	8.887638486645404
ENSG00000156140	1.9383583240444306e-10	4.1105148350921885
ENSG00000269620	1.978790377494826e-10	3.9311194497527424
ENSG00000213885	1.99416413796766e-10	6.32411405337524
ENSG00000006634	2.0515407517163273e-10	8.728672241679856
ENSG00000068745	2.0515407517163273e-10	8.844096431980775
ENSG00000236914	2.1105313259122704e-10	5.438998844265393
ENSG00000250990	2.1105313259122854e-10	5.024729185885246
ENSG00000075290	2.285848470890009e-10	6.330736012928044
ENSG00000110697	2.3154286847792755e-10	8.792992965385965
ENSG00000171425	2.333356189198014e-10	8.696283577712245
ENSG00000213303	2.3514194422135287e-10	5.541011605429804
ENSG00000104921	2.369619447543979e-10	8.026591407652754
ENSG00000095059	2.369619447543979e-10	8.853721710325235
ENSG00000155970	2.3879572161415813e-10	5.326782345477591
ENSG00000106993	2.4002594328866906e-10	8.676040662732488
ENSG00000260591	2.4002594328866906e-10	6.965329723823248
ENSG00000238150	2.4188290732982995e-10	4.690399355261436
ENSG00000107833	2.488127683631511e-10	8.507501430007427
ENSG00000260219	2.5462676258518687e-10	6.607940870156838
ENSG00000173581	2.546267625851905e-10	8.559088360079013
ENSG00000033050	2.5593669343065444e-10	8.87549273765755
ENSG00000091732	2.579139566117749e-10	8.30346501802469
ENSG00000165178	2.5990615738633125e-10	8.604158527096198
ENSG00000004866	2.5990615738633125e-10	8.734248937028365
ENSG00000106948	2.5990615738633125e-10	8.84715265668589
ENSG00000196668	2.6393581323398257e-10	7.3626715623870895
ENSG00000187098	2.7357745215736817e-10	7.788394997515344
ENSG00000135605	2.771036920523776e-10	8.681081604019274
ENSG00000170727	2.771036920523776e-10	8.18373779732079
ENSG00000186615	2.8139388510090185e-10	7.211712558588643
ENSG00000260027	2.835632728878675e-10	7.041850183685471
ENSG00000104765	2.894285832756894e-10	8.80513871437382
ENSG00000181751	2.999796358897762e-10	8.802082489668702
ENSG00000101049	3.02289033888365e-10	6.372698318897864
ENSG00000178922	3.046158147501825e-10	8.641052378288878
ENSG00000137841	3.0617672217436743e-10	8.769158071639371
ENSG00000163817	3.085327587605625e-10	5.1887237086503655
ENSG00000261438	3.109065208464841e-10	3.412807158510115
ENSG00000176273	3.157077431619431e-10	8.038366263863049
ENSG00000059378	3.173242040261776e-10	8.857770293321186
ENSG00000213280	3.2222229791735486e-10	5.075943994287669
ENSG00000232633	3.2886823819233785e-10	4.930589713955287
ENSG00000212533	3.313948647997273e-10	5.623165140638914
ENSG00000259026	3.313948647997273e-10	4.5370567937384045
ENSG00000236796	3.3394046875329645e-10	5.367318961252805
ENSG00000115286	3.4082258531857254e-10	8.807659185017213
ENSG00000214717	3.5320147096273604e-10	8.627457666781071
ENSG00000236552	3.532014709627423e-10	8.737305161733481
ENSG00000188242	3.559107255535348e-10	8.44139814654173
ENSG00000205583	3.559107255535348e-10	7.03925618328518
ENSG00000220472	3.559107255535348e-10	7.191029368952245
ENSG00000104408	3.559107255535348e-10	8.928124316604919
ENSG00000058404	3.613903289901397e-10	7.069197207455925
ENSG00000106609	3.660196008538794e-10	8.8795413206535
ENSG00000261786	3.6882493977587237e-10	8.764907331821334
ENSG00000013016	3.68824939775875e-10	8.648157185989943
ENSG00000128463	3.7640901685299686e-10	8.863346988669695
ENSG00000259404	3.7640901685299686e-10	4.871910134433029
ENSG00000005187	3.792921766364467e-10	8.176887437026753
ENSG00000122203	3.792921766364467e-10	8.891687069641355
ENSG00000136279	3.792921766364467e-10	8.867395571665647
ENSG00000244485	3.9004965473489174e-10	4.716040681022377
ENSG00000112992	3.9004965473489174e-10	8.867395571665647
ENSG00000261645	3.9303491211475e-10	7.387303693862971
ENSG00000069018	4.011052244548293e-10	1.7319815599833648
ENSG00000189056	4.0726405001275316e-10	8.328965353290041
ENSG00000105997	4.0726405001275316e-10	5.437791108376253
ENSG00000148498	4.0726405001275605e-10	8.12930380488387
ENSG00000104936	4.1561980871883014e-10	8.505921027069922
ENSG00000225697	4.1561980871883014e-10	8.789936740680849
ENSG00000185834	4.187962302595337e-10	7.304928659916767
ENSG00000224545	4.187962302595337e-10	2.9048711214643474
ENSG00000099139	4.219963792652042e-10	6.059342729033004
ENSG00000171792	4.219963792652042e-10	8.574746938001098
ENSG00000225218	4.219963792652042e-10	5.4434222271753985
ENSG00000228323	4.252204286908871e-10	6.005670965909647
ENSG00000187372	4.3393606889576e-10	6.890113123722734
ENSG00000213293	4.3393606889576e-10	3.8104158892081768
ENSG00000197857	4.4058716073348534e-10	8.666415384388028
ENSG00000213513	4.4961049402399485e-10	4.11245048676859
ENSG00000158525	4.530406062224639e-10	4.267173510911926
ENSG00000142279	4.530406062224639e-10	5.582824399239768
ENSG00000197037	4.658379120101742e-10	8.625191643544708
ENSG00000006740	4.658379120101742e-10	7.746892712453162
ENSG00000086619	4.658379120101742e-10	8.87549273765755
ENSG00000243789	4.753662996356501e-10	7.147647064890245
ENSG00000237991	4.753662996356501e-10	6.536656006709703
ENSG00000158089	4.789883375868226e-10	6.014028649513917
ENSG00000169116	4.826373459926485e-10	8.920027150613016
ENSG00000144040	4.962509721570959e-10	8.620352859080006
ENSG00000125869	5.000284559493383e-10	8.819269179943344
ENSG00000258561	5.000284559493383e-10	5.408148031060529
ENSG00000164615	5.03834039005339e-10	8.833478795345478
ENSG00000179041	5.03834039005339e-10	8.638531907645483
ENSG00000181904	5.03834039005339e-10	8.814228238656558
ENSG00000175283	5.180315593971241e-10	8.678561133375881
ENSG00000183298	5.246135307649101e-10	6.753354779682191
ENSG00000230188	5.246135307649101e-10	4.423370265693679
ENSG00000269979	5.326198403680283e-10	7.146834441985066
ENSG00000174374	5.326198403680283e-10	8.40722692281453
ENSG00000259668	5.326198403680283e-10	5.862917015799838
ENSG00000188818	5.326198403680283e-10	8.340842332694143
ENSG00000258987	5.630109059048104e-10	4.687555430180388
ENSG00000102241	5.672842756268277e-10	8.857770293321186
ENSG00000197180	5.672842756268277e-10	6.785993227103255
ENSG00000157625	5.715893379087649e-10	8.766180996766863
ENSG00000118705	5.921054549693339e-10	8.944318648588725
ENSG00000239183	5.921054549693339e-10	5.994786884285309
ENSG00000011451	5.921054549693339e-10	8.845624544333333
ENSG00000127914	6.133405913991713e-10	8.924075733608968
ENSG00000228205	6.164342999193985e-10	7.3620183559161685
ENSG00000178715	6.211034732186436e-10	6.682300079225696
ENSG00000239415	6.25807199407909e-10	7.1908683935545445
ENSG00000188868	6.25807199407909e-10	7.136093798360291
ENSG00000091140	6.25807199407909e-10	8.7939853236768
ENSG00000184381	6.305457278840635e-10	8.798033906672751
ENSG00000167992	6.353193097962906e-10	7.191403365015584
ENSG00000183605	6.531264514806375e-10	8.852193597972677
ENSG00000158623	6.531264514806375e-10	8.126776328722778
ENSG00000224596	6.531264514806421e-10	3.981356806956801
ENSG00000174485	6.764966661593251e-10	8.840047848984822
ENSG00000232559	6.81609850457369e-10	8.330760450120568
ENSG00000105677	6.902158566272729e-10	8.886110374292846
ENSG00000243680	6.954303238042329e-10	6.238120493317528
ENSG00000214243	7.006832743651527e-10	4.231395507294124
ENSG00000245008	7.148813960353128e-10	6.530171712194566
ENSG00000237181	7.148813960353128e-10	7.873556339071022
ENSG00000213523	7.202778367959064e-10	8.76564524270514
ENSG00000140400	7.404074167164932e-10	8.907881401625161
ENSG00000187994	7.404074167164932e-10	8.821333046357623
ENSG00000112531	7.459920197702833e-10	8.867395571665647
ENSG00000164889	7.553912711708932e-10	8.78436004533234
ENSG00000267166	7.784240321334418e-10	7.012483299843349
ENSG00000241923	7.784240321334418e-10	6.0838705076544635
ENSG00000233297	7.882222366407058e-10	6.437809507048492
ENSG00000261441	7.941588831230992e-10	6.455557783250952
ENSG00000228113	7.941588831230992e-10	5.512203281683206
ENSG00000226833	8.061635071916715e-10	4.82171240503832
ENSG00000196372	8.224457684501305e-10	7.305932315415954
ENSG00000089157	8.224457684501305e-10	8.948367231584678
ENSG00000153291	8.224457684501305e-10	6.977929525245228
ENSG00000186193	8.286340705843583e-10	8.309779624257004
ENSG00000188825	8.286340705843583e-10	7.0231789695422036
ENSG00000136059	8.453594272310289e-10	8.804602960312097
ENSG00000235489	8.517160772614804e-10	4.682400636607958
ENSG00000179862	8.754257410483987e-10	6.588203822224334
ENSG00000114942	8.75425741048405e-10	8.948367231584678
ENSG00000164967	8.75425741048405e-10	8.693560950246766
ENSG00000166979	9.201967852949677e-10	5.957443110725682
ENSG00000111666	9.317344214346431e-10	8.650221052404223
ENSG00000157778	9.387246976370532e-10	8.663894913744633
ENSG00000120306	9.528592589171587e-10	8.654805389461895
ENSG00000255650	9.57616810149678e-10	5.3352681294772655
ENSG00000105220	9.647966675458396e-10	8.895735652637308
ENSG00000137802	9.647966675458396e-10	8.737305161733481
ENSG00000214046	9.86653151385701e-10	8.797041548381916
ENSG00000235065	9.915754217408242e-10	7.858649660041099
ENSG00000146830	9.990038265113906e-10	8.896728010928143
ENSG00000183291	1.0064865726322013e-09	8.920027150613016
ENSG00000163040	1.0064865726322013e-09	5.661908968365294
ENSG00000239672	1.0140240475996753e-09	8.650221052404223
ENSG00000243276	1.0216166415980926e-09	7.09593918259231
ENSG00000184304	1.0421360262914821e-09	6.229424573131585
ENSG00000257591	1.0710086361629093e-09	4.174365412382019
ENSG00000129353	1.0870850787494638e-09	8.724623658683905
ENSG00000117020	1.0870850787494638e-09	8.082092049530173
ENSG00000111832	1.1006619272504886e-09	8.86991604230904
ENSG00000039600	1.1006619272504886e-09	7.663755062926045
ENSG00000242013	1.1088873698389535e-09	7.353197267048815
ENSG00000162878	1.1255187346426382e-09	4.975241347778381
ENSG00000140612	1.1566444978540785e-09	8.920027150613016
ENSG00000261597	1.1566444978540785e-09	8.61729663437489
ENSG00000173531	1.1652782071742948e-09	8.686658299367785
ENSG00000125691	1.1886102531117403e-09	8.944318648588725
ENSG00000181218	1.2397155990998767e-09	5.930839483196258
ENSG00000198933	1.2645015471967974e-09	8.36068093402973
ENSG00000168273	1.2739204725505063e-09	8.377815333719429
ENSG00000206603	1.2993737677079103e-09	3.8085140841526632
ENSG00000157343	1.309046205716938e-09	7.22273529146879
ENSG00000259660	1.309046205716938e-09	5.426336730926509
ENSG00000134153	1.3187889298642317e-09	8.899784235633259
ENSG00000256604	1.3351843481420747e-09	4.668179941594016
ENSG00000106397	1.3551216684922817e-09	8.857770293321186
ENSG00000170265	1.3821574498054011e-09	8.673520192089095
ENSG00000006788	1.4307425975225765e-09	3.4237841397847046
ENSG00000136643	1.4307425975225765e-09	8.777790991692996
ENSG00000235673	1.452071574658644e-09	4.973766336554231
ENSG00000154359	1.4592499732747416e-09	8.776798633402159
ENSG00000069849	1.462852152187265e-09	8.812700126303998
ENSG00000180530	1.5329662449749141e-09	8.35869621744806
ENSG00000157259	1.5557813730665102e-09	8.763124772061747
ENSG00000122779	1.586717778397022e-09	8.773742408697043
ENSG00000178951	1.642307536935742e-09	8.787416270037456
ENSG00000106258	1.6544646246649738e-09	6.502877482300705
ENSG00000226221	1.6544646246649738e-09	7.621779423190564
ENSG00000184258	1.666709537417472e-09	4.133018350744139
ENSG00000261342	1.6749219092987726e-09	6.326428441232306
ENSG00000183688	1.6790428932374742e-09	8.772214296344485
ENSG00000230189	1.6997967184671668e-09	7.580451101177354
ENSG00000164346	1.7123689762557833e-09	8.910401872268555
ENSG00000137970	1.7123689762557833e-09	7.925523268218543
ENSG00000130475	1.7463403770921303e-09	8.78489579939406
ENSG00000167747	1.7463403770921303e-09	8.782375328750668
ENSG00000174718	1.7463403770921552e-09	8.882061791296895
ENSG00000108061	1.7592484998275037e-09	8.743874215372825
ENSG00000109046	1.7722497289538068e-09	8.859298405673744
ENSG00000166441	1.7722497289538068e-09	8.940270065592774
ENSG00000146083	1.7722497289538068e-09	8.8714441546616
ENSG00000162869	1.8073798489675024e-09	8.691242636425457
ENSG00000205022	1.8073798489675152e-09	6.8494575804776945
ENSG00000234500	1.8073798489675152e-09	6.518064485823116
ENSG00000150076	1.8341725461400565e-09	6.944856341836329
ENSG00000111276	1.8341725461400565e-09	8.873964625304993
ENSG00000260359	1.8431892873453413e-09	8.815756351009115
ENSG00000164897	1.8843028380140155e-09	8.753499493717285
ENSG00000136021	1.8843028380140155e-09	8.914450455264506
ENSG00000233266	1.8843028380140155e-09	5.026006932894404
ENSG00000177600	1.8843028380140155e-09	8.940270065592774
ENSG00000188959	1.8982052099519596e-09	5.334269505023801
ENSG00000242083	1.907529017614656e-09	5.299563389425958
ENSG00000176410	1.9357694156672165e-09	8.344434311460981
ENSG00000239521	1.9500422106807102e-09	8.04295060092072
ENSG00000165195	1.9500422106807243e-09	8.727679883389019
ENSG00000260625	1.9500422106807243e-09	6.2752219660923645
ENSG00000114698	1.9788965655683696e-09	6.002125594140363
ENSG00000261400	2.003259779117955e-09	3.3733871877086155
ENSG00000164885	2.003259779117955e-09	8.511497722418433
ENSG00000136383	2.0328821990945768e-09	7.844708480054349
ENSG00000118816	2.0328821990945768e-09	8.93217289960087
ENSG00000008513	2.042851000102365e-09	8.743874215372825
ENSG00000235335	2.0578937056401026e-09	4.681513255361959
ENSG00000170775	2.0730444839504213e-09	7.883208476663144
ENSG00000052850	2.088304091150542e-09	4.726001231357759
ENSG00000113231	2.088304091150542e-09	8.133749696006294
ENSG00000103978	2.113980681748112e-09	8.80918729736977
ENSG00000214160	2.1609770588373723e-09	8.857770293321186
ENSG00000212664	2.1609770588373723e-09	6.352635796126764
ENSG00000166401	2.203606355167539e-09	7.979735250103413
ENSG00000169253	2.2036063551675624e-09	4.537786846480439
ENSG00000106266	2.2361157257730146e-09	8.545212341916516
ENSG00000130340	2.247055817028383e-09	8.485194648613389
ENSG00000116871	2.2801903766921087e-09	8.810179655660605
ENSG00000179899	2.2801903766921087e-09	5.1908168531013645
ENSG00000177971	2.280190376692149e-09	8.79956201902531
ENSG00000102271	2.2969359517708288e-09	4.168544778772424
ENSG00000121797	2.359369185695554e-09	8.305502025191307
ENSG00000260919	2.405812033786792e-09	4.0479436997969325
ENSG00000062582	2.4412283233619476e-09	6.475617635564946
ENSG00000226957	2.4412283233619476e-09	2.918069660667095
ENSG00000158710	2.441228323361991e-09	8.907881401625161
ENSG00000167964	2.4591267079195568e-09	8.484483596977244
ENSG00000136243	2.5258560683720662e-09	8.797041548381916
ENSG00000168994	2.525856068372093e-09	7.035675105857686
ENSG00000226386	2.525856068372093e-09	4.484625837374192
ENSG00000155761	2.5943508037332548e-09	6.579166636101107
ENSG00000145087	2.613343521709314e-09	5.603869170188818
ENSG00000146147	2.632471858687653e-09	6.64669897776915
ENSG00000123144	2.684150973172037e-09	8.867395571665647
ENSG00000242715	2.7037846940006917e-09	6.239387489165138
ENSG00000147324	2.723558488044394e-09	7.408781851081342
ENSG00000260317	2.7568287304001414e-09	6.423469765537603
ENSG00000226360	2.7769808267631552e-09	7.40364641040366
ENSG00000205138	2.7769808267631552e-09	8.501872444073971
ENSG00000250321	2.872939796394249e-09	4.900221750599123
ENSG00000169071	2.893919328545304e-09	8.48416432191433
ENSG00000109685	2.893919328545314e-09	8.8795413206535
ENSG00000261435	2.9079886261657737e-09	5.000153438975346
ENSG00000225159	2.9292177532274487e-09	5.1690026871296855
ENSG00000099326	3.015656191081558e-09	8.887638486645404
ENSG00000226942	3.0303024489242236e-09	5.5514798616526635
ENSG00000119608	3.0746587436159973e-09	6.467130245281674
ENSG00000173638	3.0746587436159973e-09	8.593005136399182
ENSG00000133619	3.1347867204846343e-09	8.40954523663584
ENSG00000173898	3.1347867204846343e-09	8.895735652637308
ENSG00000217716	3.157629111207346e-09	6.129688063694963
ENSG00000120327	3.157629111207346e-09	7.7714212390549795
ENSG00000229251	3.157629111207346e-09	5.838916307134872
ENSG00000170469	3.157629111207346e-09	8.285944730510412
ENSG00000179151	3.1806338130102693e-09	8.707436968409263
ENSG00000105364	3.1806338130102693e-09	8.689714524072901
ENSG00000133818	3.1960610076957374e-09	7.944475453983116
ENSG00000103740	3.2038019483592027e-09	5.792365927978016
ENSG00000258603	3.242781765507688e-09	3.754717460175158
ENSG00000196562	3.266391268730276e-09	8.908873759915998
ENSG00000270504	3.2901683860639348e-09	4.514267649551152
ENSG00000104497	3.2901683860639348e-09	8.454079649591305
ENSG00000135299	3.2901683860639348e-09	8.44870511106488
ENSG00000100439	3.2901683860639348e-09	8.698601891533553
ENSG00000137106	3.3141142755690063e-09	8.79956201902531
ENSG00000154227	3.3141142755690063e-09	5.2265182539496315
ENSG00000227269	3.330172539619787e-09	4.4396982955540105
ENSG00000259715	3.3544023106667354e-09	7.804574673154058
ENSG00000236854	3.378803980161934e-09	3.5728410937203594
ENSG00000184205	3.403378734897504e-09	8.920027150613016
ENSG00000120798	3.403378734897504e-09	8.723429143570984
ENSG00000178718	3.403378734897504e-09	8.79956201902531
ENSG00000172296	3.5203848164831657e-09	6.2383280644505215
ENSG00000102081	3.563116033208304e-09	8.788944382390012
ENSG00000135116	3.5889971068291074e-09	5.950428061787159
ENSG00000145425	3.588997106829171e-09	8.940270065592774
ENSG00000164253	3.6150614699393e-09	8.814228238656558
ENSG00000105879	3.641310385615582e-09	8.709957439052657
ENSG00000241493	3.6589128195012828e-09	4.297272776330421
ENSG00000148357	3.6589128195012828e-09	4.974521611680493
ENSG00000267212	3.71221944792496e-09	4.756690950802732
ENSG00000123595	3.7122194479249993e-09	8.788944382390012
ENSG00000141447	3.739155999806038e-09	8.188139854313382
ENSG00000162913	3.739155999806038e-09	6.3324905758953
ENSG00000136828	3.8395637024679e-09	8.821333046357623
ENSG00000270036	3.8395637024679e-09	4.326232573707482
ENSG00000144426	3.971163933445054e-09	8.503400556426529
ENSG00000243144	4.019221639714408e-09	5.750187210302883
ENSG00000269125	4.048327954159782e-09	3.535828247315201
ENSG00000162929	4.077639748184094e-09	7.929741594208638
ENSG00000218426	4.107158433055353e-09	8.377815333719429
ENSG00000164619	4.107158433055353e-09	6.746527635382225
ENSG00000197448	4.107158433055353e-09	8.887638486645404
ENSG00000170989	4.3300869403213046e-09	6.698848207860774
ENSG00000145741	4.361385873369519e-09	8.93217289960087
ENSG00000213304	4.361385873369519e-09	5.040737029982736
ENSG00000262814	4.361385873369519e-09	7.6701547077396155
ENSG00000228350	4.361385873369519e-09	4.344960951012163
ENSG00000258847	4.39290533096543e-09	3.8804904203672477
ENSG00000067992	4.39290533096543e-09	8.090927126405884
ENSG00000128944	4.39290533096543e-09	8.493239524020346
ENSG00000181220	4.414041562318169e-09	8.534261108041582
ENSG00000177917	4.4780468643029095e-09	8.64617246940827
ENSG00000105063	4.478046864302926e-09	8.890158957288799
ENSG00000155428	4.5103879199013624e-09	5.22552507528156
ENSG00000011422	4.510387919901378e-09	7.535145022303107
ENSG00000204957	4.542956640006089e-09	6.387834348165903
ENSG00000065054	4.542956640006089e-09	7.865096040859333
ENSG00000273344	4.630931475142999e-09	8.615566365200248
ENSG00000140548	4.630931475142999e-09	8.726151771036463
ENSG00000141101	4.6643483815628644e-09	8.680089245728439
ENSG00000100739	4.6643483815628644e-09	6.073430967113138
ENSG00000251108	4.698000316603473e-09	2.5910107436547483
ENSG00000241527	4.720566304975036e-09	6.484387646685465
ENSG00000160293	4.754613532622742e-09	8.223198855161526
ENSG00000035681	4.811891586240711e-09	8.773742408697043
ENSG00000158292	4.858197811847384e-09	5.550338101826857
ENSG00000169413	4.893212261440828e-09	8.282282035339044
ENSG00000113328	4.916691763873773e-09	8.863346988669695
ENSG00000146776	4.9521170648708996e-09	8.501213683022772
ENSG00000182087	4.987791123698679e-09	8.936221482596823
ENSG00000139055	4.987791123698732e-09	6.819478591634104
ENSG00000196867	5.023715639255137e-09	5.713309422620395
ENSG00000260144	5.120751844073462e-09	6.017383010633566
ENSG00000235663	5.157609418678761e-09	5.056365298549844
ENSG00000236255	5.21961410221356e-09	8.331752808411405
ENSG00000012171	5.2571650282796715e-09	7.6574306820586235
ENSG00000174917	5.2571650282796715e-09	8.814763992718278
ENSG00000081320	5.294979218312376e-09	8.924075733608968
ENSG00000224550	5.435912753205311e-09	5.1717547952142455
ENSG00000206634	5.47497943417664e-09	4.906314082907259
ENSG00000259658	5.5804998844783684e-09	7.392906100947252
ENSG00000183397	5.6205788841654115e-09	7.712036875465769
ENSG00000254211	5.6205788841654115e-09	8.072362190015824
ENSG00000154743	5.728832670077669e-09	8.525707337820565
ENSG00000214226	5.72883267007773e-09	7.782437634754165
ENSG00000005844	5.769949483257241e-09	8.855249822677791
ENSG00000180211	5.811353842685571e-09	6.385371443230688
ENSG00000248757	5.811353842685571e-09	3.6782943312487464
ENSG00000243554	5.8530477036974385e-09	8.36261336002646
ENSG00000181666	5.881005416684519e-09	8.532732995689026
ENSG00000179299	5.8950330345239295e-09	7.3706804891893425
ENSG00000132915	5.93731181637529e-09	4.294707316317197
ENSG00000215270	5.9656616835755696e-09	4.939523912871968
ENSG00000188419	6.008433988671217e-09	8.64617246940827
ENSG00000260054	6.051505092101776e-09	8.64617246940827
ENSG00000251249	6.167837636485057e-09	4.622465835338445
ENSG00000137814	6.212021799350953e-09	8.665879630326305
ENSG00000177337	6.212021799350997e-09	5.232013138180283
ENSG00000234335	6.286348402339164e-09	5.4655487911447
ENSG00000147437	6.301317370977252e-09	6.22757586631466
ENSG00000137747	6.301317370977252e-09	5.6138733521442115
ENSG00000170445	6.422326053412532e-09	8.8714441546616
ENSG00000269044	6.422326053412532e-09	8.361621001735623
ENSG00000105988	6.499103213118589e-09	4.097641594338334
ENSG00000257176	6.545598029825924e-09	7.854756497862566
ENSG00000198453	6.766894192191574e-09	7.761343794292639
ENSG00000184305	6.766894192191574e-09	8.069863740280045
ENSG00000179528	7.045425142455084e-09	5.821444795819088
ENSG00000156928	7.095723802021214e-09	8.571769863128589
ENSG00000110700	7.180333401503348e-09	8.940270065592774
ENSG00000196757	7.28316298509299e-09	8.692234994716294
ENSG00000171428	7.335114393276651e-09	7.82137547560412
ENSG00000183943	7.3699490531803005e-09	8.41280361816304
ENSG00000055070	7.387426769746258e-09	8.75250713542645
ENSG00000106868	7.422503428536076e-09	7.835016923116589
ENSG00000115875	7.475422844075399e-09	8.928124316604919
ENSG00000230516	7.475422844075533e-09	3.2226832050843908
ENSG00000184307	7.475422844075533e-09	8.807659185017213
ENSG00000149547	7.528709764279473e-09	8.853721710325235
ENSG00000120784	7.528709764279554e-09	6.4033346820886425
ENSG00000204131	7.528709764279554e-09	6.3016043431945326
ENSG00000179456	7.528709764279554e-09	8.57528269206282
ENSG00000185686	7.582366669759675e-09	7.440502541547172
ENSG00000183023	7.582366669759675e-09	8.439588727534481
ENSG00000146826	7.672623824005004e-09	8.678104529146768
ENSG00000105649	7.727279608094277e-09	7.645628304945511
ENSG00000160783	7.782314612695786e-09	8.454281806413391
ENSG00000204396	7.874889285785082e-09	8.70690121434754
ENSG00000180817	7.93094809262995e-09	8.899784235633259
ENSG00000268362	8.197737569282602e-09	6.460156779030111
ENSG00000137720	8.197737569282718e-09	8.777790991692996
ENSG00000250148	8.256033798423771e-09	2.408810958730582
ENSG00000096063	8.314733775948708e-09	8.840047848984822
ENSG00000249258	8.373840219296772e-09	2.7157496383196396
ENSG00000125962	8.47326165251777e-09	8.486213866151887
ENSG00000088538	8.634732167190536e-09	8.515010551352661
ENSG00000147234	8.634732167190536e-09	6.94899200614811
ENSG00000104783	8.696053059695973e-09	8.605686639448757
ENSG00000226781	8.757798044801336e-09	4.396968309922568
ENSG00000213881	8.819969972574115e-09	5.586627200299069
ENSG00000171444	8.819969972574115e-09	8.895735652637308
ENSG00000107331	8.882571711645662e-09	8.81323588036572
ENSG00000140563	8.924546413475017e-09	8.898256123280701
ENSG00000114054	9.051632999621094e-09	8.776798633402159
ENSG00000268798	9.051632999621094e-09	6.247675247270693
ENSG00000150967	9.051632999621128e-09	8.865867459313089
ENSG00000000460	9.051632999621128e-09	7.975136925037386
ENSG00000125084	9.28921844089745e-09	6.467216122562203
ENSG00000259362	9.289218440897484e-09	4.294417961523555
ENSG00000186687	9.355061575669321e-09	8.702396027122475
ENSG00000255086	9.355061575669321e-09	3.573886668743442
ENSG00000039123	9.355061575669321e-09	8.855249822677791
ENSG00000240376	9.355061575669321e-09	8.331550651589321
ENSG00000140157	9.600397751789945e-09	8.846616902624168
ENSG00000207357	9.668387898287366e-09	5.96064253852637
ENSG00000106615	9.668387898287366e-09	8.863346988669695
ENSG00000146540	9.805777873053929e-09	8.867395571665647
ENSG00000185238	9.851995636587765e-09	8.574290333771982
ENSG00000247626	9.851995636587765e-09	8.635554832772975
ENSG00000254876	9.991925428375225e-09	6.182253279629094
ENSG00000105373	9.991925428375225e-09	8.936221482596823
ENSG00000155254	1.0038997359248852e-08	8.250683572840183
ENSG00000153789	1.0062614237268561e-08	8.12444268568608
ENSG00000172365	1.0181512567415112e-08	3.5618948538931257
ENSG00000242814	1.0253507076094813e-08	5.25368863408248
ENSG00000251192	1.032599723896615e-08	7.826618573712991
ENSG00000259479	1.0325997238966259e-08	5.305490288440727
ENSG00000120158	1.0521752816696611e-08	8.686658299367785
ENSG00000120328	1.0670936299678759e-08	6.219484254903036
ENSG00000250519	1.0670936299678759e-08	5.025364559126356
ENSG00000208028	1.0670936299678759e-08	7.55446319879236
ENSG00000114503	1.0796827490942166e-08	8.891687069641355
ENSG00000198917	1.0949806733441805e-08	8.72767988338902
ENSG00000042980	1.0949806733441883e-08	8.794521077738521
ENSG00000068394	1.0949806733441883e-08	8.561942427962043
ENSG00000224993	1.1157065829515202e-08	4.812010492017698
ENSG00000090238	1.123576865313576e-08	8.845624544333333
ENSG00000137764	1.1448294918204006e-08	8.553511664730504
ENSG00000179604	1.161025313727113e-08	7.209711560337995
ENSG00000143624	1.161025313727113e-08	8.895735652637308
ENSG00000225373	1.1610253137271295e-08	7.823158035363707
ENSG00000171084	1.1610253137271295e-08	7.2847035024198625
ENSG00000106635	1.1692066632165384e-08	8.789936740680849
ENSG00000171405	1.1692066632165384e-08	4.9351080144484065
ENSG00000267193	1.1692066632165384e-08	3.679005933290129
ENSG00000166965	1.1774441329248577e-08	8.666415384388028
ENSG00000177628	1.208134396463896e-08	8.843104073689938
ENSG00000241852	1.2309423374453862e-08	7.64223292842048
ENSG00000187742	1.2396029367739256e-08	8.895735652637308
ENSG00000261374	1.2541692651649906e-08	3.8401359951053333
ENSG00000077348	1.2629889041112464e-08	8.731728466384972
ENSG00000270673	1.2718689112774324e-08	6.940228481790152
ENSG00000237214	1.271868911277455e-08	6.957366644272767
ENSG00000259494	1.2808096879358293e-08	7.655051426467888
ENSG00000082512	1.2988751677502224e-08	8.575080535240732
ENSG00000239246	1.3049519338588761e-08	5.900633086227127
ENSG00000106244	1.3049519338588761e-08	8.853721710325235
ENSG00000151287	1.3049519338588761e-08	7.700376040892106
ENSG00000233830	1.3233487566822259e-08	5.735454759048788
ENSG00000127957	1.3233487566822259e-08	8.0867415484121
ENSG00000123374	1.32334875668224e-08	8.496295748725464
ENSG00000232995	1.3482710140480978e-08	7.083344767003725
ENSG00000237506	1.3482710140480978e-08	6.132021045510487
ENSG00000142937	1.3577341581646013e-08	8.936221482596823
ENSG00000172809	1.3577341581646013e-08	8.928124316604919
ENSG00000130592	1.3672619437216673e-08	8.920027150613016
ENSG00000127955	1.3768547994714828e-08	4.7505893193857585
ENSG00000267427	1.4125923187979658e-08	8.755027606069843
ENSG00000078369	1.4125923187979658e-08	8.915978567617064
ENSG00000254966	1.4125923187979658e-08	5.018226839790479
ENSG00000234741	1.4391487014189024e-08	8.907881401625161
ENSG00000107187	1.4391487014189024e-08	4.830292691695507
ENSG00000267381	1.4492321037028429e-08	4.169219899052287
ENSG00000119900	1.4593842578419236e-08	8.827902099996969
ENSG00000071189	1.4593842578419236e-08	8.783367687041503
ENSG00000272870	1.4593842578419236e-08	7.185204535817067
ENSG00000118162	1.4764585341087913e-08	8.329688941997125
ENSG00000184984	1.4867962595258908e-08	5.938151233741552
ENSG00000265451	1.4867962595258908e-08	6.899014843068728
ENSG00000105576	1.497204419908241e-08	8.82385351700102
ENSG00000155380	1.497204419908241e-08	8.795513436029358
ENSG00000136710	1.4972044199082515e-08	8.64617246940827
ENSG00000167114	1.525307415671794e-08	8.767173355057698
ENSG00000170482	1.528856184900181e-08	8.47910905845082
ENSG00000164684	1.535977846475679e-08	6.618870889184595
ENSG00000228991	1.535977846475679e-08	6.266816613855207
ENSG00000205903	1.53597784647569e-08	8.687194053429506
ENSG00000257178	1.53597784647569e-08	2.453289044533619
ENSG00000130775	1.5467209121670343e-08	8.8714441546616
ENSG00000108298	1.5757278513029135e-08	8.944318648588725
ENSG00000172379	1.5757278513029135e-08	8.446377022608464
ENSG00000138621	1.586741374944854e-08	8.833478795345478
ENSG00000167978	1.5978297998634472e-08	8.944318648588725
ENSG00000271529	1.5978297998634528e-08	8.656790106043568
ENSG00000162409	1.6089936205458575e-08	3.3153675597854257
ENSG00000187151	1.6505807589131258e-08	4.67143474348409
ENSG00000183718	1.6621030580919935e-08	8.837527378341429
ENSG00000256278	1.669828035833963e-08	4.690655665068161
ENSG00000115649	1.6814810516430444e-08	8.841575961337382
ENSG00000214016	1.6932131872810838e-08	4.343308556951208
ENSG00000140521	1.7050249641722954e-08	8.82232540464846
ENSG00000125656	1.72488966631559e-08	8.801090131377867
ENSG00000100218	1.749024704291361e-08	5.372830767580289
ENSG00000197375	1.749024704291361e-08	8.717062246753724
ENSG00000166143	1.761215133032247e-08	6.597675006832334
ENSG00000104205	1.761215133032247e-08	8.42239648267956
ENSG00000225988	1.761215133032247e-08	6.825610820273525
ENSG00000117242	1.7734882211933697e-08	7.878441525372022
ENSG00000088833	1.7734882211933697e-08	8.825381629353576
ENSG00000154358	1.794128534794766e-08	8.796505794320195
ENSG00000248544	1.8066247169929242e-08	6.329444923801329
ENSG00000141526	1.8192055702302975e-08	8.683602074662671
ENSG00000162144	1.8403633307139834e-08	8.731728466384972
ENSG00000001631	1.8403633307139834e-08	8.810715409722327
ENSG00000165271	1.8403633307139834e-08	8.8714441546616
ENSG00000223387	1.8403633307139834e-08	4.353964912990601
ENSG00000236683	1.8531727051388618e-08	2.9220265428212935
ENSG00000269305	1.914105798148807e-08	4.972660564316861
ENSG00000244716	1.914105798148807e-08	7.280218860288534
ENSG00000188735	1.9274142367094818e-08	8.769693825701092
ENSG00000164122	1.936336496968761e-08	5.993395908165726
ENSG00000241127	1.9769864149042945e-08	8.230256926857928
ENSG00000145246	1.9769864149043015e-08	8.8714441546616
ENSG00000176788	1.9769864149043015e-08	8.575132825825678
ENSG00000269946	1.9907199719521366e-08	4.916331930444942
ENSG00000108878	1.999927192886091e-08	3.010913072192677
ENSG00000082014	2.0045463256845182e-08	7.962031231586638
ENSG00000144036	2.0277981177000258e-08	8.391568344892447
ENSG00000128408	2.0798794035621382e-08	5.771307224136457
ENSG00000125388	2.0943077591438323e-08	8.198992061598705
ENSG00000254003	2.0943077591438323e-08	6.074068508978972
ENSG00000241324	2.108833463846816e-08	6.840479219326691
ENSG00000149273	2.108833463846816e-08	8.948367231584678
ENSG00000198626	2.1332610358018928e-08	5.241960394000327
ENSG00000130720	2.1480494647727292e-08	2.6518398229464246
ENSG00000139219	2.1629375993922547e-08	4.711859752781356
ENSG00000180354	2.193015598543043e-08	8.709755282230573
ENSG00000078900	2.2183910481319246e-08	6.150259449924734
ENSG00000170889	2.2183910481319405e-08	8.944318648588725
ENSG00000204262	2.2337531664083794e-08	7.880877291602528
ENSG00000224376	2.2492187411671347e-08	5.729606855202032
ENSG00000068308	2.2492187411671347e-08	8.860290763964581
ENSG00000118985	2.2647884483407035e-08	8.936221482596823
ENSG00000147604	2.290971215075733e-08	8.944318648588725
ENSG00000226084	2.3068219458164703e-08	7.800432952317147
ENSG00000040199	2.3068219458164785e-08	8.810179655660605
ENSG00000157954	2.322779324137039e-08	8.85120123968184
ENSG00000170581	2.3658590288282272e-08	8.907881401625161
ENSG00000160813	2.3822134372284853e-08	8.296843673800398
ENSG00000198785	2.3822134372284853e-08	6.765984591975094
ENSG00000105426	2.4263645961250864e-08	7.316435301048393
ENSG00000266318	2.4263645961250864e-08	3.996647888139049
ENSG00000136631	2.4263645961250864e-08	8.72363130039307
ENSG00000105146	2.4431256119449993e-08	6.8381424796857955
ENSG00000009954	2.459999212123195e-08	8.8795413206535
ENSG00000170632	2.4883740609718892e-08	8.700867914769919
ENSG00000130560	2.5228442054418364e-08	8.778326745754716
ENSG00000231500	2.5228442054418364e-08	8.948367231584678
ENSG00000174695	2.5228442054418364e-08	8.920027150613016
ENSG00000148334	2.5519236621151188e-08	8.829430212349527
ENSG00000172292	2.587249456186945e-08	7.9565069220939515
ENSG00000105085	2.587249456186963e-08	8.39380750888115
ENSG00000147251	2.6050902295505484e-08	8.772214296344485
ENSG00000270441	2.6230506160906733e-08	6.280139378173516
ENSG00000095585	2.623050616090692e-08	8.83195068299292
ENSG00000106571	2.6532525154394023e-08	7.2216388102788995
ENSG00000226086	2.689941346144656e-08	5.417953705419272
ENSG00000219470	2.7084702909449285e-08	5.161000387330237
ENSG00000134716	2.7396280095670574e-08	8.55152694814883
ENSG00000249995	2.7396280095670574e-08	2.97243174595696
ENSG00000272677	2.739628009567067e-08	6.084655389629207
ENSG00000198625	2.7584896431720787e-08	8.895735652637308
ENSG00000140543	2.796592468146157e-08	8.183508781251042
ENSG00000094916	2.796592468146157e-08	8.82385351700102
ENSG00000242262	2.809406763967498e-08	5.159817493516743
ENSG00000256917	2.8287353201718852e-08	5.337821991410485
ENSG00000111716	2.8287353201718852e-08	8.944318648588725
ENSG00000272711	2.8287353201718852e-08	6.446042350120292
ENSG00000099804	2.848193152388383e-08	8.65174916475678
ENSG00000167619	2.848193152388383e-08	6.403337919197377
ENSG00000241352	2.848193152388383e-08	5.527094324332658
ENSG00000165675	2.8481931523883933e-08	8.596851562573049
ENSG00000164924	2.8677810990856024e-08	8.928124316604919
ENSG00000126561	2.880912432477261e-08	8.36224734895888
ENSG00000260231	2.887500003989685e-08	8.353444685911114
ENSG00000144815	2.9206581721104384e-08	8.911929984621112
ENSG00000146909	2.9206581721104592e-08	8.71805460504456
ENSG00000140395	2.9206581721104592e-08	8.811707768013164
ENSG00000144354	2.9407304641105077e-08	5.5034971391478855
ENSG00000118804	2.9407304641105077e-08	7.8181115394966385
ENSG00000133874	2.960936853477892e-08	8.777790991692996
ENSG00000155903	2.960936853477892e-08	8.837527378341429
ENSG00000264469	2.960936853477892e-08	6.52748157730842
ENSG00000125912	2.9949145250925234e-08	8.895735652637308
ENSG00000145431	3.015482769133858e-08	6.819666942405039
ENSG00000104980	3.0361883224057635e-08	8.822861158710182
ENSG00000223722	3.036188322405796e-08	4.970393727035327
ENSG00000074590	3.036188322405796e-08	5.3005948037154145
ENSG00000179603	3.057032073701062e-08	6.6656470192050605
ENSG00000070886	3.057032073701062e-08	5.786067227327058
ENSG00000141682	3.057032073701062e-08	8.638780800472231
ENSG00000133597	3.071005126004063e-08	8.55503977708306
ENSG00000205189	3.092081197553398e-08	8.82385351700102
ENSG00000258527	3.1346560362527304e-08	5.731511402861358
ENSG00000106330	3.1346560362527304e-08	8.100467700337457
ENSG00000220848	3.1923099388647094e-08	6.75595983832651
ENSG00000185662	3.236225552520299e-08	5.416871242881101
ENSG00000084092	3.273270032163838e-08	8.719582717397117
ENSG00000223756	3.2956942367903874e-08	6.380690779032785
ENSG00000226824	3.318267748460781e-08	6.552961997624937
ENSG00000197991	3.340991530935107e-08	2.775949743432586
ENSG00000155130	3.3638665539855665e-08	8.915978567617064
ENSG00000130222	3.3638665539855665e-08	6.383441081748797
ENSG00000203801	3.36386655398559e-08	6.2053681864382115
ENSG00000036530	3.42561345417939e-08	7.854018586978761
ENSG00000057252	3.4490514210886837e-08	8.794521077738523
ENSG00000164404	3.4490514210886837e-08	7.535616955747608
ENSG00000214389	3.46476325200626e-08	8.209021653587335
ENSG00000100368	3.472645234741913e-08	8.910401872268555
ENSG00000072195	3.5123173147810884e-08	6.571982572305259
ENSG00000230454	3.5123173147810884e-08	7.383657942830931
ENSG00000198242	3.536331647801754e-08	8.915978567617064
ENSG00000205356	3.536331647801754e-08	8.899784235633259
ENSG00000155792	3.536331647801792e-08	8.867395571665647
ENSG00000146007	3.560505541537724e-08	8.843104073689938
ENSG00000269533	3.576710622759139e-08	4.120829108326973
ENSG00000205485	3.625757168327524e-08	7.722231772637308
ENSG00000164707	3.650524958958924e-08	7.507572169438994
ENSG00000170906	3.650524958958924e-08	8.821333046357623
ENSG00000259322	3.66712809391658e-08	5.430393250354278
ENSG00000272864	3.6754571610505554e-08	3.556609246714085
ENSG00000168890	3.742754888269405e-08	8.56061647243157
ENSG00000154654	3.768299032872423e-08	5.180697025629155
ENSG00000088298	3.768299032872423e-08	8.86991604230904
ENSG00000269696	3.794012582056436e-08	4.265684036498434
ENSG00000271239	3.811249599266819e-08	2.468237772521284
ENSG00000133020	3.811249599266819e-08	3.151684119372329
ENSG00000100767	3.837247912449241e-08	8.36361415174537
ENSG00000171617	3.837247912449241e-08	7.465324967975313
ENSG00000234338	3.837247912449241e-08	7.163558639281944
ENSG00000136933	3.9162812263531926e-08	8.70570669923462
ENSG00000164172	3.9162812263531926e-08	8.671992079736537
ENSG00000196648	3.9878593938549095e-08	6.319335779565325
ENSG00000260672	3.9878593938549095e-08	4.596700737099079
ENSG00000123684	4.0150276414272175e-08	8.426934083732567
ENSG00000240583	4.0423757231323616e-08	6.798566263096482
ENSG00000170540	4.088358627094649e-08	8.822861158710182
ENSG00000022267	4.1161919255847287e-08	8.63680163847084
ENSG00000206838	4.1442093230179094e-08	4.75907929870298
ENSG00000188971	4.1442093230179094e-08	8.621880971432562
ENSG00000047230	4.1442093230179094e-08	8.386448253773054
ENSG00000270170	4.1913173023774605e-08	8.527489897580153
ENSG00000182154	4.219831419012877e-08	8.81881257571423
ENSG00000186088	4.219831419012877e-08	8.788408628328291
ENSG00000171858	4.219831419012877e-08	8.940270065592774
ENSG00000213145	4.2485339970453216e-08	7.063959004158133
ENSG00000151623	4.355408761244732e-08	8.167308894686958
ENSG00000120860	4.385006906006375e-08	8.676040662732488
ENSG00000015676	4.434771987393969e-08	8.811707768013164
ENSG00000182310	4.444790646747724e-08	5.105646048613909
ENSG00000232888	4.60811182988834e-08	7.727971205462264
ENSG00000189343	4.60811182988834e-08	8.915978567617064
ENSG00000130517	4.60811182988834e-08	8.886110374292846
ENSG00000188707	4.639377004837794e-08	8.478037550327377
ENSG00000171735	4.6708482349098235e-08	8.502408198135692
ENSG00000198795	4.702526835762091e-08	5.020835646608461
ENSG00000213096	4.723761762364341e-08	7.998054390270923
ENSG00000152939	4.755788926922921e-08	8.320063663652666
ENSG00000140526	4.755788926922921e-08	8.93217289960087
ENSG00000136856	4.7880270104732536e-08	8.6629025554538
ENSG00000189001	4.820477358654225e-08	2.915057158790736
ENSG00000172331	4.820477358654225e-08	8.650221052404223
ENSG00000103160	4.87503665257911e-08	8.621880971432562
ENSG00000243445	4.87503665257911e-08	4.967841744337289
ENSG00000196636	4.9080596816539885e-08	8.56817788436175
ENSG00000237433	4.9412999806683696e-08	3.4617028688395255
ENSG00000181690	4.974758934370003e-08	8.044252910219694
ENSG00000145358	4.974758934370003e-08	3.414082627605343
ENSG00000123836	4.974758934370003e-08	8.798033906672751
ENSG00000232671	5.031013544578405e-08	4.972936023148021
ENSG00000004838	5.065062412290675e-08	6.901591824351892
ENSG00000013561	5.065062412290675e-08	8.833478795345478
ENSG00000183323	5.099335085390692e-08	8.663894913744633
ENSG00000169504	5.099335085390692e-08	8.924075733608968
ENSG00000106701	5.099335085390692e-08	8.322127530066945
ENSG00000120805	5.133832988827424e-08	8.859298405673744
ENSG00000134779	5.1918339044250994e-08	8.668935855031423
ENSG00000257573	5.191833904425154e-08	4.422273514285591
ENSG00000254162	5.226939455290303e-08	5.670320687160481
ENSG00000093072	5.262275536642044e-08	8.928124316604919
ENSG00000263874	5.285961720417331e-08	7.197033133549721
ENSG00000185641	5.3216852820724235e-08	7.563965470147341
ENSG00000105429	5.393837277517817e-08	8.845624544333333
ENSG00000166562	5.3938372775178556e-08	8.920027150613016
ENSG00000100997	5.3938372775178556e-08	8.788944382390012
ENSG00000255031	5.4302687012531915e-08	7.916609041510227
ENSG00000225535	5.565906591398241e-08	5.237036783947338
ENSG00000124818	5.628642605842258e-08	3.2814647919653606
ENSG00000160472	5.666613303816181e-08	4.139722493579602
ENSG00000174886	5.704832733617166e-08	8.375294863076034
ENSG00000197696	5.743302473135254e-08	8.114094825673202
ENSG00000185567	5.7820241099217156e-08	4.944398759169558
ENSG00000260910	5.7820241099217156e-08	7.236788703452823
ENSG00000229806	5.807979265746501e-08	3.4285096861660556
ENSG00000171295	5.8471242856274896e-08	8.319607059423552
ENSG00000197279	5.886525483915424e-08	8.168052360151044
ENSG00000103544	5.886525483915424e-08	8.769693825701092
ENSG00000104447	5.926184484076791e-08	6.858518419810904
ENSG00000106367	5.926184484076791e-08	8.54136591574265
ENSG00000162894	5.926184484076791e-08	8.28964129044714
ENSG00000232352	5.966102919507761e-08	5.503373309269187
ENSG00000102409	5.992860151635268e-08	8.690171128302016
ENSG00000229119	6.033214636106196e-08	7.354376343215966
ENSG00000162377	6.183451111744576e-08	8.325183754772059
ENSG00000172901	6.183451111744576e-08	6.334254686808265
ENSG00000174607	6.225051217674532e-08	8.653733881338454
ENSG00000272256	6.309068315529075e-08	8.122657029322294
ENSG00000185100	6.351488754832942e-08	6.807235045945498
ENSG00000164597	6.379922778433855e-08	8.798569660734474
ENSG00000158793	6.422805704983727e-08	8.699875556479082
ENSG00000163519	6.422805704983727e-08	8.03023224623197
ENSG00000183150	6.626654718174085e-08	7.036355379397485
ENSG00000156206	6.745945898938405e-08	4.669093561011011
ENSG00000213626	6.83677995965835e-08	7.094969741362305
ENSG00000011021	6.83677995965835e-08	8.60209466068192
ENSG00000163673	6.83677995965835e-08	4.347499150192291
ENSG00000187257	6.8826411969672e-08	8.772750050406207
ENSG00000272797	6.928801063131422e-08	2.0181306826886045
ENSG00000148343	6.959741141258623e-08	8.835006907698036
ENSG00000152804	6.959741141258672e-08	6.7703520541649524
ENSG00000273329	7.006402910890288e-08	8.033992517055532
ENSG00000258072	7.006402910890288e-08	6.242938857810656
ENSG00000234545	7.053368354518424e-08	8.592012778108344
ENSG00000228019	7.053368354518424e-08	4.7968142944282315
ENSG00000150867	7.053368354518449e-08	8.841575961337382
ENSG00000111348	7.084848302285317e-08	8.907881401625161
ENSG00000198755	7.13232412620412e-08	8.936221482596823
ENSG00000230383	7.13232412620412e-08	6.202385222817054
ENSG00000213087	7.180108751458414e-08	5.675754390374301
ENSG00000175985	7.228204122253861e-08	5.320239878649084
ENSG00000123179	7.228204122253861e-08	8.569170242652588
ENSG00000113212	7.228204122253861e-08	6.2181897334147
ENSG00000105700	7.228204122253861e-08	8.764117130352583
ENSG00000234753	7.228204122253861e-08	3.7269430833633166
ENSG00000116990	7.276612194603923e-08	7.41496398951454
ENSG00000187953	7.276612194603923e-08	8.318614701132713
ENSG00000082293	7.276612194603975e-08	4.837475229097839
ENSG00000123562	7.276612194603975e-08	8.914450455264506
ENSG00000180881	7.325334936399574e-08	8.021231864173352
ENSG00000205593	7.374374327477927e-08	8.743338461311104
ENSG00000127663	7.456815726454522e-08	8.800554377316146
ENSG00000142444	7.456815726454522e-08	8.536781578684975
ENSG00000158716	7.506709286426566e-08	8.441195989719645
ENSG00000176978	7.506709286426566e-08	8.936221482596823
ENSG00000272308	7.556926858421558e-08	5.293552392880937
ENSG00000107104	7.641348375323431e-08	8.907881401625161
ENSG00000110092	7.658342196882519e-08	8.79956201902531
ENSG00000100678	7.69243996923583e-08	7.287639416210886
ENSG00000166848	7.692439969235884e-08	8.843104073689938
ENSG00000227373	7.743863102944307e-08	5.444877024340689
ENSG00000257698	7.743863102944307e-08	8.171846495739965
ENSG00000227615	7.778330408555984e-08	8.11182880243684
ENSG00000161048	7.83031074178525e-08	8.595525607042575
ENSG00000114125	7.882628195235823e-08	8.789936740680849
ENSG00000187699	7.935284884838447e-08	8.883589903649453
ENSG00000114270	7.935284884838447e-08	8.339235070508979
ENSG00000132704	7.935284884838532e-08	8.882061791296895
ENSG00000235314	7.988282939332407e-08	7.94150700995219
ENSG00000141441	7.988282939332407e-08	8.269163804817355
ENSG00000235297	8.077377441416997e-08	6.069694460088105
ENSG00000259291	8.077377441416997e-08	7.675599628502205
ENSG00000258393	8.131296307666485e-08	2.9377177387087747
ENSG00000071243	8.185564454973665e-08	8.718844806513312
ENSG00000221829	8.185564454973665e-08	8.772214296344485
ENSG00000157764	8.185564454973665e-08	8.744409969434548
ENSG00000204219	8.185564454973694e-08	6.8739656646691145
ENSG00000124143	8.240184072841145e-08	5.021817260839659
ENSG00000004864	8.2951573640067e-08	8.524635829697122
ENSG00000258810	8.332003803745212e-08	4.166502397915102
ENSG00000273488	8.3320038037453e-08	6.671497199383828
ENSG00000259245	8.3320038037453e-08	1.9307414327220185
ENSG00000182185	8.387571481573763e-08	7.4510209032338
ENSG00000213625	8.387571481573763e-08	8.883589903649453
ENSG00000060138	8.387571481573763e-08	8.64563671534655
ENSG00000240235	8.387571481573794e-08	3.490852486290278
ENSG00000271522	8.387571481573794e-08	3.7146975276982217
ENSG00000147853	8.387571481573794e-08	8.8714441546616
ENSG00000124571	8.443498771962115e-08	8.891687069641355
ENSG00000180098	8.443498771962115e-08	8.573297975481147
ENSG00000101843	8.443498771962115e-08	8.72767988338902
ENSG00000090661	8.537516184136109e-08	8.681415201258911
ENSG00000105778	8.556441211734428e-08	8.779319104045552
ENSG00000185088	8.651678727695659e-08	8.907881401625161
ENSG00000141314	8.709314206141709e-08	3.6595424130677565
ENSG00000231234	8.70931420614177e-08	5.8513768053290995
ENSG00000160200	8.864836528056042e-08	8.883589903649453
ENSG00000134982	8.864836528056042e-08	8.783367687041503
ENSG00000143401	8.923849469386001e-08	8.859298405673744
ENSG00000179598	8.923849469386001e-08	8.377815333719429
ENSG00000236081	8.983243577650572e-08	6.68994188634779
ENSG00000105974	8.983243577650572e-08	8.895735652637308
ENSG00000108852	8.983243577650572e-08	7.359629325690328
ENSG00000164124	9.02305258491729e-08	7.447486707931549
ENSG00000122687	9.043021234800309e-08	8.671992079736537
ENSG00000180879	9.083087271712783e-08	8.948367231584678
ENSG00000248319	9.08308727171288e-08	2.882695373673532
ENSG00000150764	9.204321717909877e-08	8.026038234810112
ENSG00000089169	9.204321717909877e-08	8.160970642223141
ENSG00000186275	9.20432171790991e-08	8.188576581785494
ENSG00000107959	9.26552633269235e-08	8.848145014976726
ENSG00000072422	9.26552633269235e-08	7.255809543743238
ENSG00000138172	9.306548621701373e-08	8.000499931136536
ENSG00000166913	9.32712580322394e-08	8.903832818629208
ENSG00000070814	9.32712580322394e-08	8.844096431980775
ENSG00000229841	9.493340252309705e-08	7.41684524169537
ENSG00000049167	9.556408724395565e-08	8.33505792594327
ENSG00000198169	9.598680040593116e-08	8.71301366375777
ENSG00000125755	9.662427392487741e-08	8.891687069641355
ENSG00000110318	9.662427392487775e-08	8.173224741855384
ENSG00000245954	9.683767653912048e-08	7.644879619069513
ENSG00000120519	9.726585460361276e-08	8.622671172901313
ENSG00000179133	9.726585460361276e-08	2.880084135084398
ENSG00000221027	9.791156803953334e-08	2.267203368366806
ENSG00000198108	9.791156803953334e-08	8.720575075687954
ENSG00000178809	9.791156803953334e-08	4.438493868935525
ENSG00000078061	9.791156803953334e-08	8.834471153636315
ENSG00000136286	9.856143998380735e-08	8.314820565543794
ENSG00000168803	9.856143998380735e-08	8.538845445099257
ENSG00000122406	9.89970110156835e-08	8.940270065592774
ENSG00000225152	9.965387145249967e-08	1.922054732263263
ENSG00000241061	1.0031495982599234e-07	6.350296023958706
ENSG00000109084	1.0098030245879322e-07	8.561608830722406
ENSG00000113924	1.0164992583148525e-07	6.663498807422726
ENSG00000184220	1.0209873275082407e-07	8.764652884414305
ENSG00000241494	1.0209873275082407e-07	5.652825839514425
ENSG00000169371	1.0345671931836742e-07	8.264963904646848
ENSG00000232573	1.0345671931836742e-07	8.471011892458918
ENSG00000215196	1.0345671931836742e-07	4.123481838447429
ENSG00000249167	1.0345671931836742e-07	3.5102077301738093
ENSG00000086189	1.0345671931836742e-07	8.838519736632266
ENSG00000129474	1.0345671931836742e-07	6.562939087345781
ENSG00000163611	1.0483222285411439e-07	8.789400986619128
ENSG00000214975	1.0529465438116845e-07	4.923465336428555
ENSG00000196268	1.0529465438116919e-07	8.505516713425752
ENSG00000161036	1.059920143711367e-07	8.77473476698788
ENSG00000063438	1.0669385420549661e-07	7.865048970686301
ENSG00000185519	1.0669385420549698e-07	2.717788943139414
ENSG00000135164	1.0740020171695931e-07	8.915978567617064
ENSG00000198208	1.0740020171695931e-07	8.50744913942248
ENSG00000251680	1.0858754075306027e-07	4.144907199779518
ENSG00000164299	1.0858754075306027e-07	2.4147967301329283
ENSG00000238045	1.1002916256649933e-07	6.354882286140211
ENSG00000144847	1.1075691883680497e-07	8.552486892611725
ENSG00000243904	1.1124468155037534e-07	2.4620415394198014
ENSG00000096696	1.1148934367876087e-07	5.0917242243741985
ENSG00000179271	1.1198023485268813e-07	8.810179655660605
ENSG00000227855	1.1272050509253312e-07	8.33804055539606
ENSG00000069275	1.1471784265482635e-07	8.86991604230904
ENSG00000183208	1.1547565992271548e-07	7.31828734983713
ENSG00000235508	1.1547565992271548e-07	4.795814251257423
ENSG00000219747	1.1623833213548498e-07	6.072033869387924
ENSG00000128534	1.1623833213548498e-07	8.798033906672751
ENSG00000267904	1.1623833213548498e-07	7.874261501958519
ENSG00000152527	1.1700588936831496e-07	4.659786619822528
ENSG00000184903	1.1700588936831496e-07	8.437095116138748
ENSG00000155893	1.1855578009336867e-07	8.580859387411326
ENSG00000233264	1.1986255082828403e-07	8.739289878315153
ENSG00000148291	1.1986255082828403e-07	8.33234085305807
ENSG00000185436	1.1986255082828615e-07	8.787416270037454
ENSG00000131373	1.2065330778392642e-07	8.680624999790162
ENSG00000253738	1.2065330778392642e-07	8.844096431980775
ENSG00000196208	1.2065330778392642e-07	7.533684529750881
ENSG00000234776	1.219824934146637e-07	4.772156276798672
ENSG00000251495	1.219824934146637e-07	4.58146726934023
ENSG00000073331	1.2278681031051804e-07	8.614240409669774
ENSG00000259314	1.2278681031051804e-07	4.863273258804226
ENSG00000047346	1.2359626993186667e-07	8.940270065592774
ENSG00000111859	1.2359626993186667e-07	8.883589903649453
ENSG00000121716	1.2359626993186667e-07	8.567975727539666
ENSG00000123159	1.2359626993186667e-07	8.692234994716294
ENSG00000213315	1.2359626993186667e-07	6.476510674581787
ENSG00000119403	1.2495688401118706e-07	8.588956553403229
ENSG00000216866	1.2495688401118838e-07	5.824922529491087
ENSG00000075239	1.2578021350440138e-07	8.852193597972677
ENSG00000243517	1.2578021350440138e-07	7.060988791628942
ENSG00000249986	1.2660880321846207e-07	5.032808428154099
ENSG00000168807	1.2660880321846297e-07	8.311843490671285
ENSG00000262468	1.2660880321846297e-07	8.008427354134296
ENSG00000232860	1.2660880321846297e-07	6.9380473807230825
ENSG00000174915	1.2744268564377782e-07	8.731728466384972
ENSG00000198742	1.2744268564377782e-07	8.60767135603043
ENSG00000234449	1.2969249676252322e-07	4.017258962668806
ENSG00000127952	1.30546066904917e-07	8.599907787278163
ENSG00000120370	1.3054606690491885e-07	8.669471609093144
ENSG00000188227	1.3054606690491885e-07	5.395184404132896
ENSG00000259236	1.3054606690491885e-07	5.54388921907753
ENSG00000144852	1.3140508395417149e-07	7.2567113408645625
ENSG00000197451	1.3226958151072378e-07	8.903832818629208
ENSG00000233080	1.3226958151072378e-07	5.074272369237885
ENSG00000267040	1.3226958151072378e-07	7.556023724972859
ENSG00000169609	1.3284897462451177e-07	8.574290333771982
ENSG00000242593	1.3372268157025264e-07	4.805539831526662
ENSG00000198056	1.3372268157025264e-07	8.428997950146845
ENSG00000162616	1.3372268157025264e-07	8.576810804415375
ENSG00000234498	1.3460195960351025e-07	6.322006004203258
ENSG00000164056	1.3460195960351025e-07	8.013619946764008
ENSG00000158109	1.3548684306226766e-07	8.81881257571423
ENSG00000130382	1.3548684306226766e-07	8.752963739655565
ENSG00000160221	1.360798965426415e-07	8.890158957288799
ENSG00000130165	1.3697419923797952e-07	8.79956201902531
ENSG00000225329	1.3877993369892672e-07	5.812326231918537
ENSG00000135245	1.3877993369892672e-07	7.569908510731796
ENSG00000118473	1.3877993369892672e-07	5.52149926323684
ENSG00000196154	1.3969143585470605e-07	8.76564524270514
ENSG00000198380	1.3969143585470605e-07	8.903832818629208
ENSG00000224616	1.4060874190216222e-07	6.168034774144992
ENSG00000088881	1.4060874190216222e-07	6.306427208914828
ENSG00000263080	1.4122352128167062e-07	3.06558821074905
ENSG00000135378	1.4122352128167062e-07	7.647221579122323
ENSG00000141664	1.4215057996176702e-07	8.177320060856001
ENSG00000138964	1.4215057996176702e-07	8.487512962434698
ENSG00000264950	1.4215057996176702e-07	3.444399719217547
ENSG00000100206	1.4215057996176702e-07	6.29007158255774
ENSG00000153162	1.4215057996176702e-07	8.924075733608968
ENSG00000092841	1.4308353825495817e-07	8.928124316604919
ENSG00000173077	1.430835382549597e-07	3.0557431829976025
ENSG00000130669	1.4402243244730716e-07	8.415578536213463
ENSG00000175764	1.4560054622442392e-07	8.092624981752584
ENSG00000198556	1.4560054622442392e-07	8.54773281255991
ENSG00000123154	1.4655544851784232e-07	7.99441989555425
ENSG00000076043	1.4816046140815453e-07	8.797041548381916
ENSG00000066697	1.484835027917826e-07	8.567185526070915
ENSG00000001630	1.484835027917826e-07	7.705853709651005
ENSG00000146707	1.4913163548710526e-07	7.880491403777945
ENSG00000269165	1.5010898031796054e-07	5.845904721495733
ENSG00000184924	1.5010898031796163e-07	7.8908078570015485
ENSG00000103496	1.5109253379129565e-07	8.682609716371832
ENSG00000137634	1.52082334021673e-07	8.761060905647467
ENSG00000205808	1.52082334021673e-07	8.57581844612454
ENSG00000169718	1.5274569018644577e-07	8.911929984621112
ENSG00000136928	1.5307841934892755e-07	4.1368237919718
ENSG00000161031	1.5307841934892755e-07	5.07946974674695
ENSG00000165006	1.547526332942338e-07	8.781839574688947
ENSG00000127980	1.557656680458991e-07	8.764652884414305
ENSG00000243566	1.557656680458991e-07	5.400275262666259
ENSG00000171421	1.5678513042178655e-07	8.581395141473047
ENSG00000221926	1.5678513042178655e-07	8.005371129429182
ENSG00000070610	1.5781105982993883e-07	8.911929984621112
ENSG00000101974	1.5953542113143336e-07	8.781839574688947
ENSG00000143553	1.6057879039349853e-07	8.693763107068852
ENSG00000136758	1.616287731839227e-07	8.899784235633259
ENSG00000248015	1.616287731839227e-07	5.812308663200908
ENSG00000132824	1.616287731839227e-07	8.878013208300944
ENSG00000130653	1.633935513519403e-07	8.818276821652509
ENSG00000202343	1.6553594964564034e-07	4.508172561245123
ENSG00000177082	1.6553594964564034e-07	8.825381629353576
ENSG00000137070	1.6553594964564034e-07	8.616304276084053
ENSG00000106554	1.677055665980255e-07	8.700332160708196
ENSG00000253284	1.6770556659802728e-07	2.1910741857154017
ENSG00000145050	1.684348784597837e-07	8.920027150613016
ENSG00000253540	1.684348784597843e-07	7.807701614263708
ENSG00000205929	1.684348784597843e-07	7.199103581925846
ENSG00000234797	1.69534613622848e-07	8.106454263910416
ENSG00000164032	1.69534613622848e-07	8.915978567617064
ENSG00000271943	1.69534613622848e-07	3.743895320710021
ENSG00000235962	1.7064130723762366e-07	4.317066375235271
ENSG00000080200	1.7064130723762366e-07	8.753499493717285
ENSG00000196511	1.7064130723762366e-07	8.239477891558218
ENSG00000114779	1.7064130723762366e-07	8.887638486645404
ENSG00000153774	1.7064130723762366e-07	8.335801391407356
ENSG00000223886	1.7064130723762366e-07	6.011661440430695
ENSG00000257543	1.7250137546548412e-07	5.899665854940063
ENSG00000113734	1.7287574021767646e-07	8.258799164651673
ENSG00000099817	1.7475940735375405e-07	8.84715265668589
ENSG00000168081	1.747594073537559e-07	8.743874215372825
ENSG00000188906	1.747594073537559e-07	8.795513436029358
ENSG00000085465	1.7589914022663998e-07	8.09025993192661
ENSG00000115718	1.7666296100074953e-07	5.627027814747075
ENSG00000165288	1.770460759218159e-07	8.70896508076182
ENSG00000188512	1.770460759218178e-07	4.594402285016787
ENSG00000259250	1.770460759218178e-07	7.523544802012079
ENSG00000155858	1.770460759218178e-07	8.265499658708569
ENSG00000128394	1.7781472299103652e-07	8.502408198135692
ENSG00000134109	1.78973761235542e-07	8.93217289960087
ENSG00000105849	1.789737612355439e-07	8.707436968409263
ENSG00000077454	1.789737612355439e-07	8.764117130352583
ENSG00000248112	1.8014012013872598e-07	3.2043904015317435
ENSG00000136867	1.8014012013872598e-07	6.601179642277976
ENSG00000173253	1.8131384436581306e-07	8.215322265129716
ENSG00000108405	1.8131384436581306e-07	8.920027150613016
ENSG00000260948	1.8131384436581306e-07	7.153099520068267
ENSG00000226104	1.8131384436581306e-07	2.881950195821795
ENSG00000196507	1.8131384436581306e-07	8.643651998764877
ENSG00000114767	1.8328654094190238e-07	8.700332160708196
ENSG00000106245	1.8448012639492927e-07	8.629978137424466
ENSG00000229278	1.8448012639492927e-07	3.7822193895784215
ENSG00000177707	1.8892139121481255e-07	8.411732110039598
ENSG00000144741	1.889213912148132e-07	8.57375457971026
ENSG00000259205	1.9015051773876008e-07	7.199689482421898
ENSG00000121413	1.9015051773876074e-07	8.247217814078985
ENSG00000196427	1.9138739213584393e-07	7.844813100194745
ENSG00000111012	1.9138739213584393e-07	8.388432970354724
ENSG00000254343	1.9138739213584393e-07	8.293303985618508
ENSG00000095321	1.9346619520330264e-07	8.78489579939406
ENSG00000126267	1.972633102249784e-07	8.884582261940288
ENSG00000147485	1.972633102249784e-07	7.27875590976023
ENSG00000242169	1.972633102249784e-07	3.78584709453958
ENSG00000267496	2.0069907091916834e-07	6.111508434702667
ENSG00000118181	2.0069907091916834e-07	8.944318648588725
ENSG00000033867	2.0069907091916834e-07	8.024126378783587
ENSG00000125351	2.0200237184379575e-07	8.534594705281219
ENSG00000031823	2.0331387179535102e-07	8.777790991692996
ENSG00000035141	2.0331387179535102e-07	8.86991604230904
ENSG00000070614	2.0463362058439614e-07	8.849673127329284
ENSG00000240771	2.0463362058439614e-07	8.169123868274488
ENSG00000072401	2.0685166886045465e-07	8.51653866370522
ENSG00000251666	2.0685166886045613e-07	5.586262828940591
ENSG00000246763	2.0819366028661636e-07	6.679278671739528
ENSG00000170382	2.0819366028661636e-07	8.865867459313089
ENSG00000204165	2.0819366028661785e-07	6.765777352737371
ENSG00000258188	2.0954408569178079e-07	3.749279594139776
ENSG00000236205	2.118136760265308e-07	2.052534718253749
ENSG00000189233	2.1456863325288482e-07	8.80513871437382
ENSG00000105865	2.145686332528871e-07	8.239275734736134
ENSG00000147400	2.1549464312734461e-07	8.665879630326305
ENSG00000230487	2.159590988249582e-07	8.32543820217909
ENSG00000206530	2.159590988249582e-07	8.853721710325235
ENSG00000139626	2.159590988249582e-07	8.924075733608968
ENSG00000176700	2.1829596309473035e-07	8.652741523047615
ENSG00000070831	2.1829596309473035e-07	8.891687069641355
ENSG00000142409	2.1970982101806543e-07	8.674055946150816
ENSG00000135931	2.2113254868190372e-07	8.023093573765545
ENSG00000133612	2.2113254868190372e-07	8.772750050406207
ENSG00000146950	2.2400482844049433e-07	2.6806958442123983
ENSG00000200959	2.26425973926277e-07	3.827626163627559
ENSG00000181649	2.2642597392627783e-07	5.475345887075234
ENSG00000111540	2.2642597392627783e-07	8.531740637398189
ENSG00000163933	2.2789080914069398e-07	8.773206654635322
ENSG00000121900	2.2936482269825863e-07	6.276995206423727
ENSG00000234080	2.3184205922186098e-07	1.8538557596358662
ENSG00000240914	2.3184205922186098e-07	4.9703901323492525
ENSG00000165688	2.3184205922186098e-07	8.829430212349527
ENSG00000155545	2.3334082067323887e-07	8.7939853236768
ENSG00000182141	2.343452045370115e-07	8.363482711327817
ENSG00000230927	2.3484896562708448e-07	3.9923063062249033
ENSG00000125459	2.3484896562708448e-07	8.754491852008123
ENSG00000159399	2.3738354696378934e-07	8.663359159682912
ENSG00000063176	2.3738354696378934e-07	8.580859387411328
ENSG00000183077	2.3738354696378934e-07	8.526699696111402
ENSG00000136273	2.3738354696378934e-07	8.567185526070915
ENSG00000206965	2.389169927530714e-07	5.0763162021536985
ENSG00000127946	2.389169927530714e-07	8.410001840864956
ENSG00000146733	2.389169927530752e-07	8.538845445099255
ENSG00000181458	2.4046003161072804e-07	8.825381629353576
ENSG00000188033	2.4046003161072804e-07	7.514885022710794
ENSG00000214097	2.4046003161072804e-07	5.0851070503842
ENSG00000122257	2.404600316107293e-07	8.872436512952435
ENSG00000257951	2.4201272146772953e-07	6.431655451510805
ENSG00000213967	2.430532384654466e-07	6.063744441270184
ENSG00000117500	2.435751205913834e-07	8.928124316604919
ENSG00000114859	2.446221429712072e-07	8.205019806596049
ENSG00000068323	2.446221429712072e-07	8.814763992718278
ENSG00000183111	2.446221429712072e-07	8.298626233559986
ENSG00000063245	2.462008546083098e-07	8.845624544333333
ENSG00000133056	2.4938793631329776e-07	8.654269635400174
ENSG00000137806	2.4938793631329776e-07	8.778326745754716
ENSG00000120705	2.520743293771837e-07	8.891687069641355
ENSG00000109475	2.5369959559820533e-07	8.944318648588725
ENSG00000196963	2.5369959559820533e-07	7.154168599924247
ENSG00000166682	2.5533500883562183e-07	7.192945348964536
ENSG00000166295	2.5533500883562183e-07	8.878013208300944
ENSG00000267475	2.5533500883562183e-07	6.404703047851568
ENSG00000082458	2.5533500883562183e-07	8.558096001788176
ENSG00000064102	2.5808341271960524e-07	8.811707768013164
ENSG00000268087	2.5863652128869744e-07	7.7987295423901655
ENSG00000136891	2.5863652128869744e-07	8.788944382390012
ENSG00000227372	2.5863652128870157e-07	8.678561133375881
ENSG00000002834	2.597461845550922e-07	8.87549273765755
ENSG00000172594	2.6141932933742904e-07	7.472257672661172
ENSG00000119383	2.6310290951854567e-07	8.899784235633259
ENSG00000167118	2.6310290951854567e-07	8.7939853236768
ENSG00000162882	2.6310290951854567e-07	6.606512992264453
ENSG00000130803	2.6310290951854567e-07	8.785888157684896
ENSG00000147036	2.647969879117836e-07	5.4169343663692215
ENSG00000229180	2.6479698791178593e-07	8.504392914717364
ENSG00000250978	2.659322370307234e-07	3.739681869880888
ENSG00000259414	2.659322370307234e-07	4.525801640962876
ENSG00000203761	2.676439530173016e-07	7.926972230738493
ENSG00000125266	2.676439530173016e-07	5.952280478914179
ENSG00000128607	2.6764395301730253e-07	8.757012322651516
ENSG00000130175	2.693663365003484e-07	8.940270065592774
ENSG00000228998	2.693663365003484e-07	8.318535551300108
ENSG00000196715	2.7109945163554587e-07	8.788944382390012
ENSG00000271983	2.7577404975352534e-07	3.4726605496457026
ENSG00000234692	2.7577404975352534e-07	3.353309375764432
ENSG00000168301	2.775470691822619e-07	8.282177454169151
ENSG00000166823	2.775470691822619e-07	7.90162765045893
ENSG00000155111	2.775470691822619e-07	8.424870217318286
ENSG00000255438	2.775470691822619e-07	6.36634657169489
ENSG00000113643	2.793311245927039e-07	8.814228238656558
ENSG00000102886	2.805266586845392e-07	6.655626362517763
ENSG00000225938	2.811262822691443e-07	2.6723058863414093
ENSG00000131171	2.8232925488509825e-07	8.85120123968184
ENSG00000173660	2.8414306467671114e-07	8.911929984621112
ENSG00000224215	2.841430646767142e-07	2.8856673586785155
ENSG00000257815	2.859681553685994e-07	7.669162015280412
ENSG00000138814	2.859681553685994e-07	8.827902099996969
ENSG00000126945	2.859681553685994e-07	8.867395571665647
ENSG00000233585	2.878045946582034e-07	5.443323198367662
ENSG00000125650	2.8780459465820644e-07	7.5175749021799625
ENSG00000140297	2.8780459465820644e-07	6.107833291037464
ENSG00000152990	2.890352259019408e-07	8.447844527359965
ENSG00000136478	2.890352259019423e-07	8.819804934005067
ENSG00000221988	2.9089073102111546e-07	8.306266795322776
ENSG00000085231	2.927577671788915e-07	8.86991604230904
ENSG00000147027	2.9463640351466026e-07	4.854522785161539
ENSG00000164850	2.9463640351466185e-07	5.845868441236138
ENSG00000068985	2.958953066049789e-07	4.994570012238709
ENSG00000148123	2.9779343129664145e-07	3.1264061655690623
ENSG00000100316	2.997033424912764e-07	8.948367231584678
ENSG00000080561	2.997033424912764e-07	8.530748279107353
ENSG00000166532	3.016251107995218e-07	7.6373941439557775
ENSG00000156467	3.016251107995218e-07	8.882061791296895
ENSG00000110060	3.016251107995218e-07	8.614776163731495
ENSG00000164039	3.0355880723844275e-07	8.078213209528366
ENSG00000180979	3.0355880723844275e-07	8.569249392485196
ENSG00000164556	3.055045032337513e-07	7.443590931721171
ENSG00000166268	3.055045032337513e-07	6.701492790749391
ENSG00000238266	3.055045032337513e-07	8.391489195059838
ENSG00000246528	3.0746227062206894e-07	8.032046103050451
ENSG00000196652	3.107522380089952e-07	8.690250278134622
ENSG00000137776	3.107522380089952e-07	8.89420754028475
ENSG00000141736	3.1075223800899683e-07	7.929864601198114
ENSG00000147533	3.1075223800899683e-07	8.689714524072901
ENSG00000170681	3.14745200595356e-07	7.40036882045619
ENSG00000246922	3.14745200595356e-07	8.372774392432639
ENSG00000167112	3.160871919620881e-07	8.738833274086039
ENSG00000006016	3.160871919620881e-07	5.348341486163406
ENSG00000164896	3.160871919620881e-07	8.882061791296895
ENSG00000204556	3.181105705125196e-07	5.0514682228598256
ENSG00000155849	3.181105705125196e-07	8.841575961337382
ENSG00000272305	3.201464851099627e-07	6.354252569971268
ENSG00000053371	3.221950106741035e-07	8.509433856004152
ENSG00000106443	3.2356773766812903e-07	8.742346103020267
ENSG00000225648	3.2771997352840994e-07	8.85120123968184
ENSG00000269425	3.312195284877427e-07	4.210419091460866
ENSG00000236232	3.312195284877427e-07	1.2992385029331843
ENSG00000138326	3.319237673067674e-07	8.936221482596823
ENSG00000259330	3.319237673067674e-07	8.324981597949975
ENSG00000186594	3.333365957127188e-07	8.797041548381916
ENSG00000234985	3.376100949223273e-07	3.89492565585873
ENSG00000260401	3.376100949223273e-07	7.270976895380613
ENSG00000006704	3.376100949223291e-07	5.834593641037411
ENSG00000224322	3.3904634337477595e-07	1.4107351088934774
ENSG00000114854	3.397666836125449e-07	7.026358535405166
ENSG00000180198	3.397666836125449e-07	8.70896508076182
ENSG00000235609	3.45582977988881e-07	5.9651864546612465
ENSG00000230852	3.4558297798888286e-07	2.1509319920472003
ENSG00000116251	3.4558297798888286e-07	8.915978567617064
ENSG00000156017	3.5000832259660633e-07	8.81323588036572
ENSG00000165548	3.544884920358532e-07	8.396596749108294
ENSG00000183283	3.5599417811621145e-07	8.924075733608968
ENSG00000256383	3.5599417811621463e-07	7.6015504962191605
ENSG00000127540	3.5599417811621463e-07	8.093043283405107
ENSG00000008300	3.5599417811621463e-07	8.812700126303998
ENSG00000125652	3.5599417811621463e-07	8.865867459313089
ENSG00000259959	3.5826431887736125e-07	8.30061095014166
ENSG00000270919	3.667086471049901e-07	3.1019567975432514
ENSG00000140577	3.667086471049901e-07	8.773206654635322
ENSG00000273002	3.6670864710499206e-07	6.941998433286201
ENSG00000261324	3.690448737154389e-07	8.696283577712247
ENSG00000143498	3.7139550104934977e-07	8.308708116133563
ENSG00000155974	3.729706285886392e-07	8.629442383362743
ENSG00000157823	3.737606146997537e-07	8.555496381312176
ENSG00000218107	3.7376061469975566e-07	3.678339427542282
ENSG00000197992	3.7376061469975566e-07	4.430876210991236
ENSG00000139132	3.7376061469975566e-07	8.827902099996969
ENSG00000126602	3.753454475761532e-07	8.78084721639811
ENSG00000128891	3.753454475761532e-07	8.77122193805365
ENSG00000182179	3.777348966219376e-07	8.920027150613016
ENSG00000178761	3.777348966219376e-07	8.867395571665647
ENSG00000091428	3.777348966219376e-07	8.80361060202126
ENSG00000101443	3.801390626274621e-07	5.669232695716458
ENSG00000244061	3.841789479250859e-07	5.503764450417956
ENSG00000185880	3.8662278778547536e-07	8.887638486645404
ENSG00000127526	3.890816675046999e-07	8.827902099996969
ENSG00000116791	3.89081667504702e-07	8.703388385413312
ENSG00000255182	3.9072932017490386e-07	6.037625224419548
ENSG00000196363	3.9155567632007737e-07	8.772750050406207
ENSG00000253893	3.9155567632007737e-07	4.135107650879343
ENSG00000176919	3.9321346488154475e-07	6.419010355317857
ENSG00000165704	3.957128885440339e-07	8.580323633349606
ENSG00000105671	3.982276817612447e-07	8.807659185017213
ENSG00000146094	3.982276817612447e-07	8.920027150613016
ENSG00000272016	4.007579356477111e-07	6.708113158970386
ENSG00000138617	4.0330374183645227e-07	8.684137828724392
ENSG00000263718	4.058651924818087e-07	3.1586309967472888
ENSG00000086598	4.0586519248181087e-07	8.93217289960087
ENSG00000198034	4.075815633556458e-07	8.944318648588725
ENSG00000271396	4.075815633556458e-07	4.460956804919959
ENSG00000125485	4.075815633556458e-07	8.576275050353653
ENSG00000085871	4.1016929430758075e-07	8.353901290140227
ENSG00000223891	4.1277291803112905e-07	8.484149999737609
ENSG00000119906	4.1277291803112905e-07	8.760068547356632
ENSG00000136206	4.1277291803112905e-07	6.091438619376842
ENSG00000145730	4.1277291803112905e-07	8.899784235633259
ENSG00000183475	4.1277291803112905e-07	8.671992079736537
ENSG00000164796	4.1539252861638585e-07	3.308519605907644
ENSG00000249487	4.171478639692215e-07	2.8849150494421174
ENSG00000038532	4.180282206880588e-07	8.697811690064801
ENSG00000141905	4.197943298664453e-07	8.78489579939406
ENSG00000113712	4.2245703615391286e-07	8.878013208300944
ENSG00000108984	4.224570361539151e-07	8.440072191011257
ENSG00000038002	4.2513607889624177e-07	8.882061791296895
ENSG00000101310	4.2513607889624177e-07	8.887638486645404
ENSG00000260618	4.269312308854702e-07	8.440405788250894
ENSG00000173320	4.2783155470338284e-07	6.6963372750859955
ENSG00000156411	4.278315547033851e-07	8.779319104045552
ENSG00000110169	4.305435607336001e-07	6.378691434724053
ENSG00000227008	4.3236079643984326e-07	6.287411652691578
ENSG00000142453	4.3236079643984326e-07	8.853721710325235
ENSG00000233493	4.3236079643984326e-07	8.19972997248251
ENSG00000166855	4.351005702476726e-07	8.818276821652509
ENSG00000254650	4.378571360704262e-07	5.684147422075595
ENSG00000132912	4.378571360704262e-07	8.844096431980775
ENSG00000228614	4.378571360704262e-07	4.9197783752740865
ENSG00000114646	4.4063059310226803e-07	6.1649332643726265
ENSG00000100982	4.4063059310226803e-07	8.78084721639811
ENSG00000122705	4.4063059310226803e-07	8.853721710325235
ENSG00000260785	4.4248899770109987e-07	2.57024000379034
ENSG00000114416	4.4529082870816065e-07	8.883589903649453
ENSG00000164334	4.4529082870816065e-07	3.983965895069057
ENSG00000168303	4.4529082870816065e-07	8.66137444310124
ENSG00000196576	4.481098181993117e-07	8.899784235633259
ENSG00000266258	4.481098181993117e-07	2.6022000829645866
ENSG00000172456	4.481098181993117e-07	7.922458610085353
ENSG00000158290	4.481098181993117e-07	8.841575961337382
ENSG00000119328	4.50946067445342e-07	8.647700581760828
ENSG00000188372	4.50946067445342e-07	7.947162855133305
ENSG00000271948	4.5571178140792344e-07	6.929250388667557
ENSG00000143507	4.5571178140792344e-07	8.684137828724392
ENSG00000187650	4.5859455613986705e-07	8.734248937028365
ENSG00000117877	4.614949668831648e-07	7.614957373081603
ENSG00000198712	4.614949668831648e-07	8.948367231584678
ENSG00000272894	4.614949668831648e-07	7.856153169797573
ENSG00000256166	4.614949668831648e-07	5.116609501191068
ENSG00000169758	4.6636845858906714e-07	6.47022858681401
ENSG00000272121	4.673491128870737e-07	7.046449464873631
ENSG00000249198	4.693164086110113e-07	2.2250713813300007
ENSG00000166192	4.7228237876529664e-07	6.703462826109511
ENSG00000237765	4.722823787653017e-07	7.865895900551229
ENSG00000067057	4.7526647519765404e-07	6.61743209017944
ENSG00000227533	4.782688046536156e-07	4.901481113416391
ENSG00000236279	4.833134967488486e-07	3.4315795304779604
ENSG00000167173	4.833134967488486e-07	8.891687069641355
ENSG00000203666	4.863649740645907e-07	8.385455895482215
ENSG00000109705	4.863649740645907e-07	6.478269555279767
ENSG00000198517	4.894350809884282e-07	8.16659496420302
ENSG00000164236	4.894350809884282e-07	5.183854112189969
ENSG00000135677	4.894350809884282e-07	8.8714441546616
ENSG00000166925	4.894350809884282e-07	8.837527378341429
ENSG00000198088	4.925239271080522e-07	8.326176113062898
ENSG00000250802	5.008533040213919e-07	7.06673000955968
ENSG00000188306	5.008533040213919e-07	4.049134256394039
ENSG00000123119	5.008533040213972e-07	7.580427120777484
ENSG00000166483	5.008533040213972e-07	8.462378972405293
ENSG00000160055	5.071895710898345e-07	8.216714505935068
ENSG00000071794	5.093188349205827e-07	8.837527378341429
ENSG00000118242	5.103867060126463e-07	7.787915303513066
ENSG00000155984	5.12528947658738e-07	8.036635994688407
ENSG00000250155	5.125289476587434e-07	7.920526184088626
ENSG00000258994	5.125289476587434e-07	5.490167217244308
ENSG00000166526	5.157586223461619e-07	8.773206654635322
ENSG00000187824	5.190079738263111e-07	8.360013739550459
ENSG00000233730	5.190079738263111e-07	2.9426515516220433
ENSG00000133135	5.222771175892449e-07	3.9084555233102964
ENSG00000145536	5.24467599803481e-07	5.54632542122452
ENSG00000134698	5.244675998034838e-07	8.711485551405215
ENSG00000101997	5.277699891161829e-07	8.57933127505877
ENSG00000231305	5.277699891161904e-07	7.9671244634583696
ENSG00000133026	5.310924818728177e-07	8.312300094900401
ENSG00000130779	5.310924818728177e-07	8.861818876317137
ENSG00000139644	5.310924818728177e-07	8.940270065592774
ENSG00000003096	5.344351959641811e-07	4.62730286084144
ENSG00000144161	5.3667496461761e-07	8.622416725494285
ENSG00000217094	5.40051644715287e-07	5.765799726201779
ENSG00000261218	5.40051644715287e-07	7.665490886680969
ENSG00000171793	5.40051644715287e-07	8.737305161733481
ENSG00000227073	5.434488637739371e-07	2.7154726672782044
ENSG00000260534	5.434488637739371e-07	7.20590651300202
ENSG00000041880	5.434488637739371e-07	8.71751885098284
ENSG00000158427	5.4344886377394e-07	7.765739962536579
ENSG00000148090	5.468667421326336e-07	8.734784691090086
ENSG00000236204	5.468667421326394e-07	6.449801609473767
ENSG00000260025	5.503054008065278e-07	2.421801947984251
ENSG00000144659	5.526094446101526e-07	8.826909741706134
ENSG00000197961	5.56083007913011e-07	8.785888157684898
ENSG00000152578	5.59577677571e-07	5.854010453307804
ENSG00000152056	5.59577677571e-07	8.125046059548136
ENSG00000231081	5.59577677571e-07	4.0724550776489385
ENSG00000140750	5.59577677571e-07	8.48468575379933
ENSG00000064490	5.666308307464575e-07	8.749450910721334
ENSG00000161057	5.666308307464575e-07	8.87549273765755
ENSG00000251009	5.701895633974772e-07	5.071690518802452
ENSG00000147526	5.725740466205453e-07	8.890158957288799
ENSG00000251819	5.76168857121929e-07	5.8298880417071475
ENSG00000184992	5.822087499063461e-07	8.679096887437602
ENSG00000173578	5.834240522959389e-07	8.612053536266018
ENSG00000234444	5.858620189156428e-07	8.458663986648979
ENSG00000100097	5.89537445076817e-07	8.907881401625161
ENSG00000185182	5.994478918573241e-07	2.6571770086620465
ENSG00000100299	6.00697964256778e-07	8.903832818629208
ENSG00000144848	6.032056736558595e-07	8.857770293321186
ENSG00000196642	6.032056736558595e-07	8.907881401625161
ENSG00000172785	6.032056736558595e-07	8.826909741706134
ENSG00000102387	6.032056736558595e-07	6.136656679341776
ENSG00000213178	6.069862227756574e-07	6.638835409630789
ENSG00000166946	6.069862227756574e-07	8.899784235633259
ENSG00000188383	6.107896720472461e-07	5.992827571354078
ENSG00000239713	6.107896720472461e-07	8.840047848984822
ENSG00000251226	6.107896720472461e-07	4.59925601549266
ENSG00000180769	6.107896720472461e-07	5.4076574834988875
ENSG00000179085	6.107896720472461e-07	8.735777049380923
ENSG00000244558	6.107896720472461e-07	4.583396757017086
ENSG00000156860	6.146161550440032e-07	8.859298405673744
ENSG00000104969	6.146161550440032e-07	8.8714441546616
ENSG00000197958	6.210451779209589e-07	8.940270065592774
ENSG00000197557	6.249337429018029e-07	8.236167219446074
ENSG00000165264	6.288458377961041e-07	8.817284463361672
ENSG00000144199	6.327815996963109e-07	8.402642585756858
ENSG00000155542	6.39394170987071e-07	8.370508369196276
ENSG00000167130	6.433937209673552e-07	8.653733881338454
ENSG00000034713	6.433937209673643e-07	8.806131072664654
ENSG00000185591	6.474174472062531e-07	8.8795413206535
ENSG00000177599	6.514654904035615e-07	7.725174982744459
ENSG00000162511	6.514654904035615e-07	8.847609260915005
ENSG00000271824	6.541777651262371e-07	1.649586312453053
ENSG00000259744	6.555379920437598e-07	1.9621074931580573
ENSG00000272434	6.582666513869116e-07	5.5714735996888205
ENSG00000180773	6.582666513869116e-07	8.583915612116442
ENSG00000264920	6.623802336530251e-07	7.448096118946237
ENSG00000164142	6.665186555219851e-07	7.815657565202952
ENSG00000130055	6.665186555219851e-07	4.778213115865502
ENSG00000166938	6.665186555219851e-07	8.819804934005067
ENSG00000075975	6.734716169756521e-07	8.71805460504456
ENSG00000178429	6.819077278588217e-07	6.803673503319468
ENSG00000169100	6.819077278588217e-07	8.940270065592774
ENSG00000196547	6.861639901740006e-07	8.8795413206535
ENSG00000226624	6.861639901740006e-07	3.9000791953672747
ENSG00000162881	6.861639901740042e-07	5.887365435349459
ENSG00000141576	6.904459210483522e-07	8.455607761943863
ENSG00000140326	6.933148754940258e-07	8.716526492692003
ENSG00000273164	6.933148754940258e-07	5.269292880993747
ENSG00000151718	6.947536694938826e-07	7.442811641999476
ENSG00000213976	7.019910299687995e-07	4.256107192239187
ENSG00000256248	7.063683600906418e-07	4.263586550061772
[truncated: 1,319 more rows]
