# Supplementary material for: Machine learning predicts treatment sensitivity in multiple myeloma based on molecular and clinical information coupled with drug response
Source: PLoS One. 2021 Jul 28;16(7):e0254596. doi: 10.1371/journal.pone.0254596 (PMC8318243; doi:10.1371/journal.pone.0254596)
Supplement: S1 File — (ZIP) [file pone.0254596.s004.zip › Supplementary Material 1/5q31/selected_genes_experiment_3.csv]

gene	pvalue	entropy
ENSG00000204628	4.4420823544823245e-41	8.941387041246065
ENSG00000255815	1.6593547649883128e-40	5.621381451191886
ENSG00000113272	5.325686593152832e-39	8.693843227823534
ENSG00000178982	1.4464973524596048e-38	8.904875885059452
ENSG00000148303	5.970034249594156e-38	8.945443836377912
ENSG00000188004	1.2076132666470953e-37	6.027310016248876
ENSG00000125827	3.222221477011721e-37	8.864307933740994
ENSG00000170677	6.472928080852355e-37	7.047576144000339
ENSG00000145592	8.930417709992002e-36	8.945443836377912
ENSG00000104611	1.0241386981210193e-35	6.819254312793124
ENSG00000146066	1.1743449542407131e-35	8.82067755847867
ENSG00000119280	1.5435447393937543e-35	8.134277495544067
ENSG00000117461	5.251646250934834e-35	8.674096092948263
ENSG00000164587	6.0135543723045e-35	8.941387041246065
ENSG00000225579	2.0248786248166955e-34	7.176340129603581
ENSG00000131773	3.4628825945810544e-34	6.655112840273291
ENSG00000099624	4.525395987019761e-34	8.850606336373524
ENSG00000115268	5.172385146403376e-34	8.941387041246065
ENSG00000174444	1.0071885581111868e-33	8.945443836377912
ENSG00000180447	3.7861129384378214e-33	7.426375709377549
ENSG00000063177	4.319428843833268e-33	8.933273450982373
ENSG00000248991	4.319428843833268e-33	6.874163116896926
ENSG00000164346	1.2344826869027637e-32	8.895231082823827
ENSG00000197183	2.700381050427134e-32	8.567008897168401
ENSG00000272668	3.0754338936003813e-32	6.0133128733560905
ENSG00000111752	4.53993739605977e-32	7.878478707013006
ENSG00000152422	5.168099083963333e-32	8.751712041237289
ENSG00000155886	5.168099083963333e-32	5.237423638808668
ENSG00000243284	1.276130127116684e-31	5.0874124345856515
ENSG00000105372	4.045884504268235e-31	8.945443836377912
ENSG00000002586	4.596664904053141e-31	8.209872221881065
ENSG00000168264	6.736438832067699e-31	8.899287877955674
ENSG00000164181	7.649963398908427e-31	8.776052812028363
ENSG00000229638	1.2707916734149028e-30	8.548792974265062
ENSG00000247746	2.7114027729353514e-30	7.3272718507109
ENSG00000122787	5.0825637915085056e-30	7.595051355108303
ENSG00000105373	8.384789851306721e-30	8.933273450982373
ENSG00000156427	5.390620795275114e-29	5.767107832090422
ENSG00000178741	6.895091899211546e-29	8.892705499663915
ENSG00000241741	6.89509189921184e-29	6.728651250736625
ENSG00000159556	8.815378381768278e-29	8.127281335150968
ENSG00000176399	1.1265266760904036e-28	6.657635261329424
ENSG00000173218	1.1265266760904195e-28	7.11582419392304
ENSG00000165801	1.1265266760904195e-28	8.743061610189642
ENSG00000167658	1.4389364866808175e-28	8.945443836377912
ENSG00000127184	2.0754684445387043e-28	8.917046270454989
ENSG00000186468	2.344448961874934e-28	8.917046270454989
ENSG00000130255	3.376868590727213e-28	8.93733024611422
ENSG00000224032	1.1311042205713001e-27	8.812563968214976
ENSG00000142541	1.4384646165028972e-27	8.945443836377912
ENSG00000131188	1.6218934591994264e-27	8.39075361727067
ENSG00000230207	1.8285016934717495e-27	7.204385293270755
ENSG00000179520	2.061191377842996e-27	5.0623442699406604
ENSG00000226926	2.061191377842996e-27	4.471305137114049
ENSG00000181163	2.3232244679153985e-27	8.945443836377912
ENSG00000271133	2.9504387398737647e-27	7.65791437472987
ENSG00000228031	6.026575817093161e-27	5.705300780931095
ENSG00000227097	6.785668379875296e-27	8.86277672176906
ENSG00000164258	9.679615062419886e-27	8.74864961729342
ENSG00000242071	9.679615062420092e-27	8.297984170022172
ENSG00000137154	1.0893807993154077e-26	8.945443836377912
ENSG00000140474	1.0893807993154308e-26	8.925159860718681
ENSG00000253982	1.9635250685179355e-26	7.633178264647769
ENSG00000213523	2.4832959694645197e-26	8.78010960716021
ENSG00000105193	2.792218233983052e-26	8.941387041246065
ENSG00000114631	2.792218233983052e-26	7.996166695947028
ENSG00000108107	5.628888282688848e-26	8.933273450982373
ENSG00000185905	6.324014313088879e-26	8.88864870453207
ENSG00000260521	6.324014313088969e-26	6.0203793592588
ENSG00000136942	7.979634349463366e-26	8.93733024611422
ENSG00000198353	7.979634349463366e-26	5.243179624712423
ENSG00000075073	1.0064049421987394e-25	7.004909303459441
ENSG00000129757	1.2687093871493373e-25	7.940848948615332
ENSG00000272899	1.2687093871493373e-25	7.902300765368406
ENSG00000171425	1.5986418146067064e-25	8.700962446899247
ENSG00000259514	1.5986418146067064e-25	6.770552333012959
ENSG00000071205	1.7941986865597155e-25	7.126124848973831
ENSG00000137818	1.7941986865597155e-25	8.945443836377912
ENSG00000165102	2.013445164210144e-25	8.74612403413351
ENSG00000251405	2.2592223908238842e-25	7.094881201401646
ENSG00000103253	2.2592223908238842e-25	8.45180811112485
ENSG00000182742	2.5347087657429523e-25	7.1356055584851195
ENSG00000219665	2.843459556768385e-25	8.29810742651873
ENSG00000213862	2.8434595567684455e-25	6.704311509411054
ENSG00000188846	3.189451114806848e-25	8.93733024611422
ENSG00000114391	4.0114691447111296e-25	8.93733024611422
ENSG00000249184	4.011469144711215e-25	6.559786206157157
ENSG00000249353	5.0430187723816725e-25	7.811677250448986
ENSG00000070081	5.653390798321862e-25	8.929216655850528
ENSG00000205664	6.336907040432929e-25	7.996040554763229
ENSG00000117308	7.959095402700074e-25	8.3215855331528
ENSG00000158458	9.991937466179976e-25	8.374068906339266
ENSG00000175197	1.1193542804338152e-24	8.706550454003029
ENSG00000223891	1.4042776872954193e-24	8.44377383124109
ENSG00000105855	1.760913605840064e-24	7.71580733383337
ENSG00000197016	2.470528807213705e-24	6.7990120448679905
ENSG00000115649	2.7650756945238207e-24	8.844023958081767
ENSG00000160691	3.0943827601909704e-24	8.921103065586836
ENSG00000166441	3.462509284476439e-24	8.941387041246065
ENSG00000081913	3.462509284476439e-24	7.620048805832515
ENSG00000105640	3.4625092844765126e-24	8.945443836377912
ENSG00000182054	3.873983494893387e-24	8.912989475323146
ENSG00000140451	4.8477601245891294e-24	8.782635190320123
ENSG00000233016	5.4219768452128775e-24	8.765871169008783
ENSG00000121797	6.063510036594372e-24	8.291577444878012
ENSG00000105426	7.580654478239697e-24	7.339142996902174
ENSG00000255086	8.474671277727185e-24	3.5725474258667553
ENSG00000149972	8.474671277727366e-24	8.822208770450603
ENSG00000171759	8.474671277727366e-24	6.75599261413169
ENSG00000233927	1.0587779714824539e-23	8.933273450982373
ENSG00000221983	1.1832343615657425e-23	8.93733024611422
ENSG00000165169	1.1832343615657425e-23	8.695374439795469
ENSG00000114423	1.3221677361821287e-23	8.582241706507807
ENSG00000229766	1.322167736182157e-23	6.059165794231734
ENSG00000181524	1.4772440276704179e-23	8.265582205618447
ENSG00000105173	4.4499377095855705e-23	8.700962446899247
ENSG00000269696	5.54029816121052e-23	4.276160335452868
ENSG00000230629	5.54029816121052e-23	7.619967012106584
ENSG00000218175	6.180841391973873e-23	8.414839424534213
ENSG00000171530	6.894645901478872e-23	8.844023958081767
ENSG00000196562	8.57611148093116e-23	8.899287877955674
ENSG00000179085	8.576111480931282e-23	8.71466404426672
ENSG00000164334	9.563227822744002e-23	3.9725698157210325
ENSG00000162004	1.0662731956763406e-22	8.412648115281769
ENSG00000260027	1.1887277127025086e-22	7.054326610895028
ENSG00000164620	1.1887277127025086e-22	8.461127089987428
ENSG00000169567	1.1887277127025086e-22	8.919571853614903
ENSG00000232346	1.325092478251461e-22	7.375528006618906
ENSG00000008513	1.3250924782514893e-22	8.721246422558476
ENSG00000184083	1.4769299440821594e-22	8.319851754304377
ENSG00000177283	1.4769299440821594e-22	5.349575898978953
ENSG00000230131	1.8341591919683519e-22	6.122729109370779
ENSG00000164615	2.043621441577429e-22	8.844023958081767
ENSG00000172365	2.2767417959247365e-22	3.5904596869798864
ENSG00000100316	2.2767417959247365e-22	8.945443836377912
ENSG00000204387	2.5361621433294165e-22	8.892705499663915
ENSG00000113328	2.8248159495498355e-22	8.872421524004686
ENSG00000225573	3.1459600507887196e-22	7.182429729876095
ENSG00000248757	3.5032098701787875e-22	3.747796821533608
ENSG00000267401	3.9005784216394144e-22	4.88592041254812
ENSG00000105202	4.342519503153876e-22	8.896762294795762
ENSG00000261418	4.833975523624521e-22	8.534554536113635
ENSG00000145741	4.833975523624521e-22	8.933273450982373
ENSG00000213885	4.83397552362459e-22	6.312611460433695
ENSG00000138172	5.380430453924577e-22	7.997727502807793
ENSG00000188818	7.414027313202237e-22	8.35092507361266
ENSG00000160062	8.248336676949282e-22	7.683300910973756
ENSG00000174132	1.020564581635263e-21	8.88864870453207
ENSG00000175886	1.020564581635263e-21	6.560224789774204
ENSG00000160293	1.1350171065334514e-21	8.201582978469778
ENSG00000168159	1.1350171065334514e-21	8.892705499663915
ENSG00000188959	1.1350171065334514e-21	5.376106300866669
ENSG00000244165	1.262159462748361e-21	8.266444869775448
ENSG00000157625	1.4033821680771355e-21	8.72584005847428
ENSG00000152582	1.4033821680771355e-21	8.771996016896516
ENSG00000162244	1.927793744729092e-21	8.941387041246065
ENSG00000239815	1.927793744729133e-21	6.232753081647789
ENSG00000143624	2.1425053532401547e-21	8.904875885059452
ENSG00000236552	2.142505353240185e-21	8.751712041237289
ENSG00000120093	2.6454181611519736e-21	7.24810291579325
ENSG00000149273	2.6454181611519736e-21	8.945443836377912
ENSG00000233762	2.939039322691098e-21	7.933100657954683
ENSG00000123144	3.2648735718458246e-21	8.864307933740994
ENSG00000146147	3.2648735718458713e-21	6.565294902208488
ENSG00000169184	3.626412857108022e-21	8.055157249012002
ENSG00000254615	4.027522996637501e-21	8.57565932821605
ENSG00000214870	4.027522996637558e-21	7.115536035815965
ENSG00000215086	4.9660296936539284e-21	4.71974777618095
ENSG00000270036	4.9660296936539284e-21	4.386198615353005
ENSG00000179456	4.966029693653998e-21	8.557443405312709
ENSG00000232533	5.513403938273186e-21	6.86940325957019
ENSG00000245008	5.513403938273304e-21	6.573309294154695
ENSG00000185950	5.513403938273304e-21	7.702897875623578
ENSG00000151208	5.513403938273304e-21	8.519576690301761
ENSG00000213442	6.1204057982706694e-21	8.528966529009853
ENSG00000089692	7.539642373157659e-21	7.94776663028006
ENSG00000072195	8.366828543862433e-21	6.579120467266794
ENSG00000243276	8.366828543862433e-21	7.09392308236747
ENSG00000251249	9.283695723607883e-21	4.546900744474742
ENSG00000047365	9.283695723607883e-21	8.649218481373232
ENSG00000259331	9.283695723607883e-21	2.0318693276247
ENSG00000038002	1.0299848388959879e-20	8.896762294795762
ENSG00000169239	1.0299848388959879e-20	8.273027248067207
ENSG00000128165	1.1425906660081089e-20	8.822208770450603
ENSG00000120280	1.267361230109431e-20	8.701956818087226
ENSG00000179899	1.4055945633823772e-20	5.219091661070326
ENSG00000198794	1.4055945633823772e-20	8.921103065586836
ENSG00000218426	1.4055945633823974e-20	8.351382604016681
ENSG00000173153	1.4055945633823974e-20	8.834379155846138
ENSG00000166411	1.5587254472736383e-20	8.789754409395835
ENSG00000169857	1.5587254472736383e-20	8.745129662945532
ENSG00000260625	1.7283396299695373e-20	6.273349856612677
ENSG00000120306	1.7283396299695373e-20	8.6568745412329
ENSG00000170889	2.124211376590881e-20	8.945443836377912
ENSG00000223949	2.1242113765909262e-20	4.684660017640768
ENSG00000140750	2.1242113765909262e-20	8.497049008739044
ENSG00000052126	2.3545445392046226e-20	7.271716992787476
ENSG00000118705	2.8918448329489433e-20	8.941387041246065
ENSG00000139239	2.8918448329489433e-20	8.168210671919727
ENSG00000204262	2.8918448329490457e-20	7.866628244297144
ENSG00000136383	3.204305262888654e-20	7.866307986771275
ENSG00000230516	3.550117157491873e-20	3.194972427703035
ENSG00000240298	3.550117157491873e-20	5.69179272806024
ENSG00000162929	3.550117157491873e-20	7.911560350926019
ENSG00000127946	3.550117157491949e-20	8.434920833316953
ENSG00000237991	3.932795764608002e-20	6.507471796755104
ENSG00000180573	3.932795764608002e-20	8.896762294795762
ENSG00000131386	3.932795764608002e-20	6.252639030034423
ENSG00000214711	4.82468014278553e-20	6.234100099568659
ENSG00000139644	4.82468014278553e-20	8.933273450982373
ENSG00000144591	4.82468014278553e-20	8.880535114268378
ENSG00000154358	5.342898842293981e-20	8.778578395188276
ENSG00000147100	5.342898842293981e-20	5.2900094198833845
ENSG00000163754	5.916096951379105e-20	8.856194343477304
ENSG00000102871	6.550033465984072e-20	8.790748780583813
ENSG00000130810	6.550033465984072e-20	7.666961270797978
ENSG00000257698	7.25106270951846e-20	8.13675068205294
ENSG00000239268	8.026195036372543e-20	4.555264311973002
ENSG00000109685	8.883163637656655e-20	8.876478319136533
ENSG00000131725	8.883163637656844e-20	8.641641731893493
ENSG00000137876	8.883163637656844e-20	8.908932680191299
ENSG00000260401	9.830498053564664e-20	7.2837211206747
ENSG00000111859	9.830498053564664e-20	8.88864870453207
ENSG00000177628	9.830498053564664e-20	8.852137548345457
ENSG00000260591	9.830498053564664e-20	6.987665518124245
ENSG00000231193	1.087760505571071e-19	4.86170040316477
ENSG00000165689	1.087760505571071e-19	8.834379155846138
ENSG00000120519	1.087760505571071e-19	8.615030341470039
ENSG00000104219	1.0877605055710943e-19	8.81409518018691
ENSG00000144713	1.2034857627385442e-19	8.945443836377912
ENSG00000076662	1.2034857627385613e-19	8.93733024611422
ENSG00000150967	1.2034857627385613e-19	8.870890312032751
ENSG00000235280	1.3313692840471385e-19	5.633189784791369
ENSG00000137054	1.331369284047167e-19	8.770464804924583
ENSG00000221413	1.331369284047167e-19	2.1477179467062255
ENSG00000179820	1.472671950532111e-19	8.576248565651047
ENSG00000130340	1.472671950532111e-19	8.51506236476589
ENSG00000147003	1.472671950532111e-19	5.461500675385069
ENSG00000140367	1.472671950532111e-19	8.876478319136533
ENSG00000130159	1.472671950532132e-19	8.751712041237289
ENSG00000175505	1.628783655487965e-19	7.410338533225555
ENSG00000243926	1.8012363217411895e-19	5.655085873492095
ENSG00000173221	1.8012363217411895e-19	8.929216655850528
ENSG00000135253	1.801236321741228e-19	8.526440945849941
ENSG00000173208	1.9917182134145163e-19	8.715200885050676
ENSG00000170469	1.9917182134145163e-19	8.272569717663185
ENSG00000130811	1.9917182134145445e-19	8.89117428769198
ENSG00000214717	2.434400394608695e-19	8.644167315053407
ENSG00000236772	2.690908470259623e-19	4.39526869707524
ENSG00000197647	2.690908470259661e-19	7.9891508162929
ENSG00000226833	3.2867182382142474e-19	4.816648392409416
ENSG00000176371	3.63177644680507e-19	8.423005411448946
ENSG00000246334	3.63177644680507e-19	7.859887245245518
ENSG00000213609	3.63177644680507e-19	6.518345798433165
ENSG00000163040	3.63177644680507e-19	5.704630121389797
ENSG00000239559	3.6317764468051213e-19	7.185217608063657
ENSG00000204060	4.432840355378093e-19	4.57798104845982
ENSG00000164741	4.432840355378093e-19	8.137920793267725
ENSG00000132846	4.896530239693824e-19	8.644704155837362
ENSG00000213585	5.408099791282028e-19	8.895231082823827
ENSG00000198521	5.408099791282028e-19	6.916700698522242
ENSG00000169230	5.97242710974892e-19	8.787686356639945
ENSG00000250148	6.594880420292542e-19	2.422689173626832
ENSG00000104852	6.594880420292683e-19	8.93733024611422
ENSG00000170899	7.281366611845813e-19	8.379911876970576
ENSG00000255760	7.281366611845813e-19	5.95381997314517
ENSG00000134698	8.038384510197214e-19	8.695911280579425
ENSG00000174748	8.038384510197499e-19	8.941387041246065
ENSG00000120784	8.038384510197499e-19	6.369477953793613
ENSG00000118985	8.038384510197499e-19	8.933273450982373
ENSG00000214612	9.79332687885415e-19	5.991032519218382
ENSG00000248544	9.79332687885415e-19	6.330834996134001
ENSG00000137309	9.793326878854288e-19	8.861245509797127
ENSG00000242021	1.0807763831463114e-18	5.408334266910078
ENSG00000143653	1.0807763831463114e-18	8.39800454337736
ENSG00000152409	1.1925905047410386e-18	8.899287877955674
ENSG00000256733	1.1925905047410386e-18	4.456207395878442
ENSG00000118473	1.1925905047410386e-18	5.550553797209491
ENSG00000170464	1.1925905047410386e-18	8.496512167955087
ENSG00000143603	1.3158208206828545e-18	8.89117428769198
ENSG00000141441	1.3158208206828824e-18	8.253039500892193
ENSG00000228205	1.3158208206828824e-18	7.386818826788604
ENSG00000164466	1.451617070370002e-18	8.82067755847867
ENSG00000125691	1.4516170703700226e-18	8.941387041246065
ENSG00000164056	1.4516170703700226e-18	7.990924429291264
ENSG00000121858	1.6012431501281795e-18	8.836904739006052
ENSG00000102271	1.7660882813491484e-18	4.240978013114934
ENSG00000233379	1.7660882813491484e-18	5.138816889112499
ENSG00000232176	2.14769385102781e-18	5.077367254032854
ENSG00000136643	2.1476938510278555e-18	8.763882426632826
ENSG00000187446	2.3679755545419574e-18	8.872421524004686
ENSG00000105341	2.3679755545419574e-18	8.72331447531437
ENSG00000110700	2.3679755545419574e-18	8.93733024611422
ENSG00000234771	2.3679755545419574e-18	8.715200885050676
ENSG00000129595	2.3679755545419574e-18	8.781640819132145
ENSG00000166025	2.610549673329223e-18	6.841227121950206
ENSG00000147036	2.610549673329223e-18	5.3986641835434215
ENSG00000198960	2.8776410072122918e-18	8.517332984398273
ENSG00000064787	2.8776410072123534e-18	8.185455025397298
ENSG00000149823	3.1716932044171745e-18	8.892705499663915
ENSG00000086598	3.1716932044171745e-18	8.929216655850528
ENSG00000148343	3.1716932044171745e-18	8.83996716294992
ENSG00000166562	3.1716932044172196e-18	8.921103065586836
ENSG00000121406	3.4953899674521685e-18	8.25154633434351
ENSG00000143578	3.4953899674521685e-18	8.53509137689759
ENSG00000118308	3.4953899674521685e-18	8.895231082823827
ENSG00000254343	3.495389967452243e-18	8.27667890944607
ENSG00000105894	3.8516782817576275e-18	7.284160180754253
ENSG00000153179	3.8516782817576275e-18	8.63100255846989
ENSG00000104979	3.851678281757682e-18	8.856194343477304
ENSG00000143499	4.24379385692834e-18	8.726834429662258
ENSG00000116852	4.24379385692834e-18	8.822208770450601
ENSG00000244398	4.24379385692834e-18	8.331177938737385
ENSG00000226851	4.675288987816952e-18	6.105889327447715
ENSG00000187824	5.1500630619187914e-18	8.371129738891954
ENSG00000188906	5.1500630619187914e-18	8.812563968214976
ENSG00000207954	5.1500630619188646e-18	5.77633081581381
ENSG00000246090	5.6723959602537606e-18	8.050545149901723
ENSG00000166896	5.6723959602538415e-18	8.146574022123401
ENSG00000086619	6.246984621660581e-18	8.880535114268378
ENSG00000117242	6.246984621660581e-18	7.980426640712496
ENSG00000134339	6.246984621660581e-18	4.40044246444916
ENSG00000236133	6.246984621660669e-18	4.167318464573854
ENSG00000114023	6.878983065161729e-18	8.770464804924584
ENSG00000152402	6.878983065161827e-18	7.70827388116203
ENSG00000100373	6.878983065161827e-18	4.048430357260964
ENSG00000177917	6.878983065161827e-18	8.672564880976328
ENSG00000261739	6.8789830651619245e-18	8.69210944897511
ENSG00000188419	7.574046192027126e-18	8.649218481373229
ENSG00000179057	7.574046192027126e-18	6.119731245756387
ENSG00000143195	7.574046192027234e-18	6.068409365545297
ENSG00000230565	8.338377718557972e-18	6.81813889297514
ENSG00000130312	8.338377718557972e-18	8.822208770450603
ENSG00000172216	8.33837771855809e-18	8.767939221764673
ENSG00000187098	8.33837771855809e-18	7.760996169642717
ENSG00000102158	9.178782622646902e-18	8.908932680191299
ENSG00000237857	9.178782622646902e-18	7.839230615409379
ENSG00000245954	9.178782622647033e-18	7.653476591534788
ENSG00000225342	9.178782622647033e-18	6.581128443462799
ENSG00000261400	1.010272452206736e-17	3.366970125463952
ENSG00000259026	1.111838844046927e-17	4.557555176927333
ENSG00000145494	1.111838844046927e-17	8.822208770450603
ENSG00000080947	1.111838844046927e-17	7.534199093284422
ENSG00000254966	1.111838844046927e-17	5.005728269390325
ENSG00000185112	1.2234749458475422e-17	7.734070422386765
ENSG00000234160	1.2234749458475422e-17	7.340460301489873
ENSG00000104921	1.3461647792381152e-17	8.019815108079621
ENSG00000110002	1.3461647792381152e-17	8.736479231897881
ENSG00000126217	1.3461647792381343e-17	7.622424156941184
ENSG00000101444	1.4809870892086183e-17	8.881529485456355
ENSG00000184258	1.4809870892086392e-17	4.210603378079049
ENSG00000172379	1.4809870892086392e-17	8.416445718271309
ENSG00000221890	1.6291243203374782e-17	4.147689134152148
ENSG00000123684	1.7918724297899137e-17	8.387436229799272
ENSG00000162373	1.7918724297899137e-17	6.569299967872859
ENSG00000222375	1.7918724297899137e-17	5.142986044331725
ENSG00000225159	1.7918724297899137e-17	5.228404259054982
ENSG00000226237	1.791872429789939e-17	7.125733708837064
ENSG00000058404	1.791872429789939e-17	7.087413377574838
ENSG00000249734	1.9706516137615183e-17	3.1815013353540156
ENSG00000176928	1.9706516137615605e-17	7.5765264471316085
ENSG00000236796	1.9706516137615605e-17	5.385430406104285
ENSG00000235776	1.9706516137615605e-17	6.190772231844949
ENSG00000144040	1.9706516137615605e-17	8.634522512817782
ENSG00000235065	1.9706516137615886e-17	7.8359076620908015
ENSG00000232995	2.1670180309415838e-17	7.120553720173508
ENSG00000171469	2.1670180309415838e-17	8.771001645708541
ENSG00000208028	2.1670180309415838e-17	7.588737956725675
ENSG00000176978	2.1670180309416146e-17	8.929216655850528
ENSG00000258118	2.3826766140802832e-17	2.7338307918315214
ENSG00000231738	2.3826766140802832e-17	5.340053537776652
ENSG00000206120	2.3826766140802832e-17	6.058929130533729
ENSG00000163931	2.3826766140802832e-17	8.896762294795762
ENSG00000144671	2.3826766140802832e-17	4.640229298153896
ENSG00000125869	2.3826766140802832e-17	8.817615134534801
ENSG00000140563	2.6194950689152812e-17	8.887117492560137
ENSG00000251478	2.6194950689152812e-17	2.8461092598194417
ENSG00000260990	2.619495068915337e-17	5.50359208672418
ENSG00000114942	2.619495068915337e-17	8.945443836377912
ENSG00000182899	2.879519168603691e-17	8.941387041246065
ENSG00000231500	3.1649894614751556e-17	8.945443836377912
ENSG00000088298	3.1649894614752006e-17	8.88306069742829
ENSG00000170989	3.1649894614752006e-17	6.755120055193908
ENSG00000175806	3.478359520445148e-17	8.417901848478081
ENSG00000173207	3.478359520445148e-17	8.580789804915808
ENSG00000101849	3.478359520445148e-17	8.79381120452768
ENSG00000230202	3.478359520445197e-17	8.539148172029437
ENSG00000111666	3.822315873864524e-17	8.661388866768768
ENSG00000165168	3.822315873864524e-17	8.88306069742829
ENSG00000249167	3.822315873864524e-17	3.5403765595787564
ENSG00000115286	3.822315873864578e-17	8.79733115887557
ENSG00000271192	4.1997997700268113e-17	5.539956165047016
ENSG00000013016	4.1997997700268113e-17	8.65580085966499
ENSG00000122705	4.199799770026871e-17	8.836904739006052
ENSG00000162878	4.614030941079284e-17	4.960841772253415
ENSG00000120805	4.6140309410793494e-17	8.876478319136533
ENSG00000137070	4.6140309410793494e-17	8.599005727819147
ENSG00000244313	4.6140309410793494e-17	8.574664957028071
ENSG00000196437	5.0685335467927186e-17	7.630857225520258
ENSG00000269656	5.0685335467927186e-17	4.425962035072679
ENSG00000214274	5.0685335467927186e-17	7.74420489975629
ENSG00000170417	5.0685335467927186e-17	8.1944169285902
ENSG00000269533	5.56716449462783e-17	4.150503458431944
ENSG00000136631	5.567164494627948e-17	8.735484860709903
ENSG00000111445	5.567164494627948e-17	8.476765033079815
ENSG00000234719	5.567164494627948e-17	7.8156436035065395
ENSG00000244061	6.11414434991569e-17	5.524458211920106
ENSG00000106006	6.11414434991569e-17	4.963444475233096
ENSG00000177600	6.11414434991582e-17	8.933273450982373
ENSG00000166682	6.714091068844156e-17	7.184859188466448
ENSG00000151287	6.714091068844156e-17	7.729075429838472
ENSG00000158710	6.714091068844156e-17	8.917046270454989
ENSG00000124785	6.714091068844251e-17	7.242276461600992
ENSG00000257027	7.372056807464768e-17	7.883600398332151
ENSG00000271344	7.372056807464768e-17	7.078035406748538
ENSG00000006756	7.372056807464872e-17	6.351926908011592
ENSG00000171827	8.093568082220347e-17	5.784021049438992
ENSG00000137177	8.093568082220347e-17	7.592589722019193
ENSG00000125652	8.093568082220347e-17	8.86277672176906
ENSG00000156384	8.884669581703612e-17	8.25481132516387
ENSG00000026103	8.884669581703737e-17	7.797940375697414
ENSG00000228933	9.751971955663676e-17	5.32905450992796
ENSG00000115966	9.751971955663676e-17	8.826265565582448
ENSG00000241324	9.751971955663815e-17	6.873146395441024
ENSG00000228323	9.751971955663815e-17	5.972308094231503
ENSG00000137824	1.0702703935824995e-16	8.86277672176906
ENSG00000166946	1.1744769174107342e-16	8.892705499663915
ENSG00000115266	1.1744769174107342e-16	7.937412416614061
ENSG00000106571	1.1744769174107342e-16	7.318684812300377
ENSG00000136149	1.2886808217496755e-16	7.929553789877899
ENSG00000186056	1.2886808217496755e-16	8.431400878969063
ENSG00000130734	1.2886808217496755e-16	8.525446574661965
ENSG00000241352	1.2886808217496755e-16	5.519665228661248
ENSG00000205339	1.2886808217496755e-16	8.912989475323146
ENSG00000136521	1.2886808217496755e-16	8.884591909400223
ENSG00000144895	1.2886808217496755e-16	8.896762294795762
ENSG00000148484	1.4138266075372968e-16	8.81508955137489
ENSG00000231969	1.4138266075372968e-16	4.0546555654619185
ENSG00000203930	1.4138266075372968e-16	3.73656921392103
ENSG00000261231	1.4138266075372968e-16	6.058636298510429
ENSG00000182220	1.5509465874770313e-16	8.870890312032751
ENSG00000166816	1.5509465874770313e-16	8.320793728841313
ENSG00000146904	1.5509465874770313e-16	5.390795929597027
ENSG00000197565	1.5509465874770313e-16	7.9034411948151515
ENSG00000073150	1.5509465874770532e-16	6.136454577328066
ENSG00000186153	1.7011689142109053e-16	8.435123400193444
ENSG00000185666	1.7011689142109053e-16	3.8368409361787865
ENSG00000173581	1.701168914210966e-16	8.5315714225497
ENSG00000237212	1.8657263296652695e-16	5.4456840678223175
ENSG00000184164	1.8657263296652695e-16	8.904875885059452
ENSG00000155792	1.8657263296653092e-16	8.84808075321361
ENSG00000196154	1.8657263296653092e-16	8.738010443869817
ENSG00000166268	2.0459656991642133e-16	6.6880503683478105
ENSG00000255438	2.0459656991642133e-16	6.333698122388437
ENSG00000260144	2.0459656991642133e-16	6.040170977926738
ENSG00000259560	2.0459656991642133e-16	5.737090982031258
ENSG00000163362	2.0459656991642133e-16	7.794050585364806
ENSG00000131943	2.243358399405964e-16	8.750180829265354
ENSG00000153291	2.243358399405964e-16	7.005540658857658
ENSG00000251680	2.243358399405964e-16	4.199565633855545
ENSG00000269890	2.243358399405964e-16	6.401290457091801
ENSG00000244436	2.243358399405964e-16	2.7923978693588123
ENSG00000102265	2.243358399405964e-16	8.86277672176906
ENSG00000164332	2.459511635361733e-16	8.752706412425267
ENSG00000260660	2.459511635361733e-16	6.414081020011654
ENSG00000148187	2.459511635361768e-16	8.798862370847504
ENSG00000142279	2.459511635361768e-16	5.590843255335911
ENSG00000127920	2.6961807676273724e-16	7.455103613871225
ENSG00000273002	2.9552827387734385e-16	6.999940885251087
ENSG00000144026	2.9552827387734804e-16	8.680141630456063
ENSG00000149548	2.9552827387734804e-16	7.29035234123787
ENSG00000231007	2.9552827387734804e-16	6.264049450897533
ENSG00000234444	2.9552827387735223e-16	8.468448875939634
ENSG00000136810	2.9552827387735223e-16	8.904875885059452
ENSG00000198108	3.2389106948476544e-16	8.743061610189642
ENSG00000167526	3.2389106948476544e-16	8.945443836377912
ENSG00000100092	3.2389106948477007e-16	8.39634162437445
ENSG00000167196	3.2389106948477007e-16	8.743598450973597
ENSG00000053501	3.5493499064291796e-16	8.708081665974962
ENSG00000228748	3.5493499064291796e-16	4.959077500935499
ENSG00000267169	3.5493499064291796e-16	7.495314312890036
ENSG00000083845	3.5493499064291796e-16	8.941387041246065
ENSG00000255547	3.54934990642923e-16	3.760098916223509
ENSG00000248319	3.889095102576438e-16	2.9631424689729564
ENSG00000134982	3.889095102576438e-16	8.797867999659527
ENSG00000213755	3.889095102576438e-16	4.535553398553703
ENSG00000139352	3.889095102576438e-16	6.699429203112205
ENSG00000101888	4.260869340697082e-16	8.609644901242751
ENSG00000147251	4.260869340697082e-16	8.772990388084494
ENSG00000008226	4.260869340697143e-16	8.62334649861022
ENSG00000147400	4.260869340697143e-16	8.6629200787407
ENSG00000134109	4.66764454587242e-16	8.933273450982373
ENSG00000120709	4.66764454587242e-16	8.864307933740994
ENSG00000117090	4.66764454587242e-16	8.88864870453207
ENSG00000237214	4.66764454587242e-16	6.950771578452575
ENSG00000212802	5.112663864541882e-16	7.91750109513174
ENSG00000162913	5.112663864541882e-16	6.329303367403423
ENSG00000138814	5.112663864541882e-16	8.832847943874205
ENSG00000163673	5.112663864541882e-16	4.335681463037219
ENSG00000232472	5.112663864541882e-16	8.304363981437438
ENSG00000166200	5.599465989784858e-16	8.887117492560137
ENSG00000179299	5.599465989784858e-16	7.42097981596205
ENSG00000099994	5.599465989784978e-16	6.952228261703647
ENSG00000119906	5.599465989784978e-16	8.762351214660892
ENSG00000168028	5.599465989784978e-16	8.941387041246065
ENSG00000196683	6.131911628787549e-16	8.917046270454989
ENSG00000172568	6.131911628787549e-16	6.410354769003744
ENSG00000145626	6.131911628787549e-16	3.6768030022086102
ENSG00000228649	6.714212297544549e-16	7.769898344684461
ENSG00000167614	6.714212297544644e-16	7.091161696183396
ENSG00000145425	6.71421229754474e-16	8.93733024611422
ENSG00000053918	6.71421229754474e-16	8.52723275016143
ENSG00000198795	7.35096164351224e-16	5.079858395813514
ENSG00000101577	7.35096164351224e-16	8.567545737952356
ENSG00000143882	7.350961643512397e-16	8.08584535164227
ENSG00000000460	7.350961643512397e-16	8.009303084921156
ENSG00000125462	7.350961643512397e-16	7.836048037854299
ENSG00000067248	7.350961643512397e-16	8.776052812028363
ENSG00000180530	7.350961643512397e-16	8.35092507361266
ENSG00000149295	7.350961643512397e-16	5.698210701822922
ENSG00000088881	7.350961643512501e-16	6.366434873221963
ENSG00000104131	8.047169513886693e-16	8.88864870453207
ENSG00000172901	8.047169513886807e-16	6.373906436114395
ENSG00000158089	8.047169513886807e-16	6.024915258210736
ENSG00000094631	8.047169513886807e-16	8.844023958081767
ENSG00000224596	8.047169513886921e-16	4.057586487929829
ENSG00000251603	8.808299005544964e-16	5.649323369173889
ENSG00000239552	8.808299005545089e-16	3.185732081736954
ENSG00000123975	8.808299005545089e-16	8.684735266371867
ENSG00000227838	8.808299005545089e-16	3.179792145964487
ENSG00000205078	8.808299005545089e-16	7.620230761014729
ENSG00000102316	9.640306752566972e-16	8.896762294795762
ENSG00000146350	9.640306752566972e-16	7.931032605198793
ENSG00000095059	9.640306752566972e-16	8.870890312032751
ENSG00000170445	9.640306752566972e-16	8.880535114268378
ENSG00000126249	9.640306752567108e-16	8.098382490521345
ENSG00000058056	9.640306752567108e-16	8.496969698359111
ENSG00000225938	9.640306752567108e-16	2.748920383437706
ENSG00000115841	9.640306752567108e-16	8.378328268347603
ENSG00000187151	1.0549686728769393e-15	4.704758353760369
ENSG00000111276	1.0549686728769393e-15	8.88306069742829
ENSG00000123570	1.0549686728769393e-15	6.964354919180665
ENSG00000251535	1.0549686728769393e-15	2.905517100892398
ENSG00000171792	1.0549686728769543e-15	8.569076949924291
ENSG00000145194	1.0549686728769543e-15	8.473702609135946
ENSG00000147324	1.1543517865972613e-15	7.441501645299901
ENSG00000226086	1.1543517865972613e-15	5.437314232976414
ENSG00000112531	1.1543517865972613e-15	8.876478319136533
ENSG00000164967	1.1543517865972777e-15	8.706550454003029
ENSG00000114698	1.2629515813917298e-15	5.968391325425316
ENSG00000235052	1.2629515813917298e-15	5.272096805102751
ENSG00000203761	1.2629515813917298e-15	7.916808518275156
ENSG00000204219	1.2629515813917477e-15	6.794963110972614
ENSG00000140374	1.3816089195012794e-15	8.873415895192664
ENSG00000172687	1.3816089195012794e-15	6.347320088706064
ENSG00000223722	1.3816089195012794e-15	4.989868899915402
ENSG00000134056	1.3816089195012989e-15	8.67157050978835
ENSG00000198937	1.3816089195012989e-15	8.668508085844481
ENSG00000116147	1.3816089195013186e-15	5.420359745398957
ENSG00000171159	1.5112400736590566e-15	8.773527228868451
ENSG00000137720	1.5112400736590781e-15	8.782635190320123
ENSG00000241644	1.5112400736590781e-15	6.412502364826505
ENSG00000257221	1.5112400736590996e-15	7.916690827625779
ENSG00000122203	1.5112400736590996e-15	8.880535114268378
ENSG00000213930	1.6528433695245281e-15	8.776052812028363
ENSG00000247982	1.6528433695245516e-15	8.199854765468531
ENSG00000149256	1.6528433695245516e-15	7.955871435163137
ENSG00000213096	1.8075064022338008e-15	7.951884775488619
ENSG00000237434	1.8075064022338394e-15	4.278343653641708
ENSG00000188153	1.8075064022338394e-15	8.1084097347007
ENSG00000268362	1.8075064022338394e-15	6.412542574955901
ENSG00000140988	1.8075064022338394e-15	8.93733024611422
ENSG00000273382	1.8075064022338394e-15	6.213750325667714
ENSG00000106868	1.807506402233865e-15	7.859306458344939
ENSG00000166428	1.9764138757067876e-15	7.855146323791507
ENSG00000261786	1.9764138757067876e-15	8.738265407397348
ENSG00000250978	1.9764138757067876e-15	3.7670480937635893
ENSG00000140400	1.9764138757067876e-15	8.912989475323146
ENSG00000181444	1.9764138757067876e-15	7.9748470841431365
ENSG00000163249	1.9764138757068156e-15	8.664451290712634
ENSG00000185662	2.160856117383186e-15	5.430897416448771
ENSG00000181026	2.160856117383186e-15	8.887117492560137
ENSG00000198342	2.1608561173832167e-15	7.489881707012689
ENSG00000103707	2.1608561173832167e-15	8.566551366764378
ENSG00000159840	2.1608561173832167e-15	8.594412091903344
ENSG00000180592	2.1608561173832167e-15	4.999397745152454
ENSG00000168556	2.3622383254244508e-15	8.45494984544865
ENSG00000156976	2.5820906101293274e-15	8.941387041246065
ENSG00000116990	2.5820906101293274e-15	7.48065949264318
ENSG00000270093	2.5820906101293274e-15	4.892458859760176
ENSG00000151117	2.8220788964093624e-15	7.793611497771097
ENSG00000222020	2.8220788964093624e-15	7.3204488601194
ENSG00000178722	2.8220788964093624e-15	5.3661995220077445
ENSG00000213513	2.8220788964094027e-15	4.099740990930815
ENSG00000052850	3.084016759675455e-15	4.722160964007208
ENSG00000250889	3.084016759675455e-15	5.460528571618483
ENSG00000161031	3.0840167596754987e-15	5.101291541377091
ENSG00000145700	3.0840167596754987e-15	7.59278040062973
ENSG00000118197	3.3698782734354078e-15	8.755231995585177
ENSG00000198755	3.3698782734354555e-15	8.93733024611422
ENSG00000099326	3.3698782734354555e-15	8.872421524004686
ENSG00000148334	3.3698782734354555e-15	8.835910367818073
ENSG00000250362	3.3698782734354555e-15	6.309971977433923
ENSG00000187123	3.68181195333344e-15	5.343356885902774
ENSG00000183323	3.68181195333344e-15	8.675627304920196
ENSG00000260359	3.681811953333492e-15	8.816620763346823
ENSG00000258920	3.681811953333492e-15	7.936207028015174
ENSG00000125459	4.022155889301394e-15	8.760820002688957
ENSG00000105146	4.022155889301452e-15	6.865936802675851
ENSG00000271147	4.022155889301452e-15	7.98045355444139
ENSG00000157978	4.022155889301452e-15	8.869359100060818
ENSG00000132640	4.022155889301452e-15	8.88864870453207
ENSG00000144354	4.022155889301452e-15	5.501588126382289
ENSG00000144036	4.022155889301452e-15	8.395092289658942
ENSG00000101443	4.022155889301452e-15	5.7524461657894586
ENSG00000170962	4.022155889301452e-15	7.631358483842799
ENSG00000145919	4.393454164995413e-15	8.755768836369135
ENSG00000267381	4.393454164995413e-15	4.080803949763412
ENSG00000107187	4.393454164995413e-15	4.816227282652779
ENSG00000220583	4.393454164995413e-15	6.713391497899447
ENSG00000224616	4.798474671787367e-15	6.187999233571819
ENSG00000103740	4.798474671787367e-15	5.820859502384318
ENSG00000089159	4.798474671787367e-15	8.708081665974962
ENSG00000169116	4.798474671787367e-15	8.925159860718681
ENSG00000232070	4.798474671787367e-15	5.281310174536865
ENSG00000102409	4.798474671787367e-15	8.697900022955379
ENSG00000147408	4.798474671787367e-15	8.876478319136533
ENSG00000242247	4.798474671787367e-15	8.874947107164598
ENSG00000137106	4.798474671787367e-15	8.81508955137489
ENSG00000249948	4.798474671787367e-15	8.624727540356703
ENSG00000118181	4.798474671787367e-15	8.93733024611422
ENSG00000106948	4.798474671787367e-15	8.831853572686226
ENSG00000239183	4.798474671787367e-15	5.966698934669131
ENSG00000236854	4.798474671787367e-15	3.6040012253007627
ENSG00000124222	4.798474671787367e-15	8.880535114268378
ENSG00000120256	4.798474671787367e-15	8.307426405381308
ENSG00000143870	4.798474671787367e-15	8.921103065586836
ENSG00000110092	5.240228433326609e-15	8.82067755847867
ENSG00000169071	5.240228433326609e-15	8.495655404491457
ENSG00000256917	5.240228433326684e-15	5.341454124834174
ENSG00000215301	5.240228433326684e-15	8.941387041246065
ENSG00000008853	5.240228433326758e-15	8.628934505714
ENSG00000242615	5.721990566129457e-15	5.463064208692545
ENSG00000253986	5.721990566129457e-15	5.0495095430571855
ENSG00000104765	5.721990566129457e-15	8.823739982422536
ENSG00000248458	5.721990566129457e-15	4.724009436815389
ENSG00000242299	5.721990566129538e-15	8.47668572269988
ENSG00000131127	5.721990566129538e-15	8.190896974242312
ENSG00000100266	5.721990566129538e-15	8.569076949924291
ENSG00000104447	5.721990566129538e-15	6.881692129748024
ENSG00000260719	6.2473230118435216e-15	8.38044871775453
ENSG00000130560	6.2473230118435216e-15	8.755768836369135
ENSG00000178922	6.2473230118435216e-15	8.619544667005908
ENSG00000273230	6.2473230118435216e-15	7.631764743325213
ENSG00000003096	6.2473230118435216e-15	4.6673483928955815
ENSG00000183023	6.247323011843611e-15	8.453725993655288
ENSG00000152670	6.247323011843611e-15	4.766605943041767
ENSG00000204682	6.247323011843611e-15	3.7651607145081396
ENSG00000215386	6.820099187837462e-15	6.928064264893991
ENSG00000230979	6.820099187837462e-15	7.054294002700606
ENSG00000234741	6.820099187837559e-15	8.900819089927607
ENSG00000254211	6.820099187837559e-15	8.072968038162358
ENSG00000155846	6.820099187837559e-15	8.743598450973597
ENSG00000259495	6.820099187837559e-15	6.519580757557765
ENSG00000197958	7.444530714635444e-15	8.93733024611422
ENSG00000153347	7.444530714635444e-15	5.529777920529815
ENSG00000151229	7.44453071463555e-15	8.479827457023683
ENSG00000104381	7.44453071463555e-15	7.822310858025411
ENSG00000246089	7.44453071463555e-15	7.930627471445812
ENSG00000146276	8.125196391527794e-15	5.726549520686557
ENSG00000165912	8.125196391527794e-15	8.026996183422135
ENSG00000165006	8.125196391527794e-15	8.792279992555747
ENSG00000214097	8.12519639152791e-15	5.067134467778379
ENSG00000155545	8.12519639152791e-15	8.792279992555747
ENSG00000080839	8.12519639152791e-15	8.623883339394176
ENSG00000144589	8.86707360550932e-15	8.691854485447578
ENSG00000188342	8.86707360550932e-15	8.733416807954013
ENSG00000269988	8.867073605509446e-15	5.131435352773481
ENSG00000196867	8.867073605509446e-15	5.7203364304098665
ENSG00000213402	9.675572373605277e-15	8.66628986286314
ENSG00000232573	9.675572373605277e-15	8.472708237947968
ENSG00000105364	9.675572373605277e-15	8.68879206150371
ENSG00000148824	1.0556572234728969e-14	8.107693018849504
ENSG00000141736	1.0556572234728969e-14	7.94858843082162
ENSG00000117519	1.0556572234728969e-14	8.054287588201072
ENSG00000113048	1.0556572234728969e-14	8.860251138609149
ENSG00000138629	1.0556572234728969e-14	8.85466313150537
ENSG00000119421	1.0556572234728969e-14	8.733416807954013
ENSG00000105649	1.055657223472912e-14	7.616302453380422
ENSG00000211448	1.055657223472912e-14	7.598744281443852
ENSG00000006453	1.055657223472912e-14	6.354503730408711
ENSG00000269979	1.1516462224555134e-14	7.154381007286533
ENSG00000164142	1.1516462224555134e-14	7.762500016391472
ENSG00000106993	1.1516462224555134e-14	8.697900022955379
ENSG00000167779	1.1516462224555134e-14	5.828488635260924
ENSG00000106018	1.1516462224555298e-14	6.657846470468388
ENSG00000133872	1.1516462224555462e-14	8.925159860718681
ENSG00000133640	1.1516462224555462e-14	3.828728360577002
ENSG00000198890	1.2562184185597404e-14	8.203853598102159
ENSG00000268798	1.2562184185597582e-14	6.269431350570321
ENSG00000137478	1.3701279684838856e-14	8.892705499663915
ENSG00000124795	1.370127968483905e-14	8.237099763468413
ENSG00000158716	1.370127968483905e-14	8.445894280648021
ENSG00000224858	1.370127968483905e-14	5.6372957040344716
ENSG00000181104	1.4941940833005017e-14	8.207190902648527
ENSG00000135074	1.4941940833005017e-14	8.904875885059452
ENSG00000158714	1.4941940833005017e-14	6.495818954905405
ENSG00000162409	1.494194083300523e-14	3.3165546824281473
ENSG00000128928	1.494194083300523e-14	8.864307933740994
ENSG00000258072	1.494194083300523e-14	6.341831750808119
ENSG00000035403	1.494194083300523e-14	8.542747436757258
ENSG00000223269	1.494194083300523e-14	2.5477573511215708
ENSG00000105063	1.629306532299522e-14	8.887117492560137
ENSG00000053371	1.629306532299522e-14	8.509474357662114
ENSG00000109046	1.629306532299522e-14	8.856194343477304
ENSG00000078177	1.629306532299522e-14	8.838435950977985
ENSG00000156738	1.6293065322995453e-14	7.82384240484354
ENSG00000118162	1.6293065322995453e-14	8.361564247036263
ENSG00000136856	1.7764316030240213e-14	8.653812117289032
ENSG00000086730	1.7764316030240213e-14	8.78569761426399
ENSG00000181418	1.7764316030240213e-14	7.4663939225647535
ENSG00000162139	1.9366185544964162e-14	8.832847943874205
ENSG00000234361	1.9366185544964162e-14	2.278279508701825
ENSG00000236801	1.9366185544964162e-14	7.0751056989169845
ENSG00000012174	1.9366185544964162e-14	8.687797690315731
ENSG00000109927	1.9366185544964162e-14	8.63758493676165
ENSG00000067445	1.9366185544964162e-14	7.609781257120318
ENSG00000162607	1.9366185544964162e-14	8.786691985451967
ENSG00000204396	1.9366185544964162e-14	8.705019242031094
ENSG00000185615	1.9366185544964162e-14	5.554305782798978
ENSG00000156042	1.9366185544964162e-14	8.151375790762872
ENSG00000107104	2.1110066035644915e-14	8.908932680191299
ENSG00000177731	2.1110066035644915e-14	8.912989475323146
ENSG00000272016	2.1110066035645215e-14	6.7142923227356
ENSG00000188971	2.1110066035645215e-14	8.633528141629803
ENSG00000156140	2.1110066035645215e-14	4.129378275213304
ENSG00000178761	2.300832487455355e-14	8.860251138609149
ENSG00000227630	2.300832487455355e-14	2.874736815393654
ENSG00000070886	2.300832487455355e-14	5.812558669657801
ENSG00000143674	2.300832487455355e-14	8.525446574661965
ENSG00000229727	2.3008324874553875e-14	5.353123321213871
ENSG00000047230	2.3008324874553875e-14	8.405194622298588
ENSG00000107745	2.5074386490264058e-14	8.690323273475645
ENSG00000210196	2.5074386490264058e-14	8.83996716294992
ENSG00000136021	2.5074386490264058e-14	8.91145826335121
ENSG00000172296	2.5074386490264058e-14	6.227906140474782
ENSG00000144847	2.5074386490264415e-14	8.514487478558687
ENSG00000169021	2.7322820948678373e-14	8.835910367818073
ENSG00000172362	2.7322820948678373e-14	3.459915627786047
ENSG00000264920	2.7322820948678373e-14	7.46138080166818
ENSG00000235501	2.7322820948678373e-14	5.856559044853368
ENSG00000113734	2.7322820948678373e-14	8.29484243569837
ENSG00000166965	2.7322820948678373e-14	8.71466404426672
ENSG00000241556	2.7322820948678373e-14	6.393883934199461
ENSG00000220472	2.7322820948678373e-14	7.175447667030443
ENSG00000057468	2.7322820948678373e-14	6.447513587372999
ENSG00000157216	2.7322820948678373e-14	8.828791148742358
ENSG00000267868	2.976943980354833e-14	3.459690992335271
ENSG00000271734	2.976943980354875e-14	4.1070437066332435
ENSG00000101310	2.976943980354875e-14	8.896762294795762
ENSG00000147485	2.976943980354897e-14	7.303043204722025
ENSG00000249348	2.976943980354897e-14	7.709093248510636
ENSG00000157404	3.2431399799975874e-14	8.748112776509464
ENSG00000203801	3.2431399799975874e-14	6.240687621674175
ENSG00000165171	3.2431399799975874e-14	6.345304027903386
ENSG00000270919	3.2431399799975874e-14	3.008462289255503
ENSG00000189233	3.2431399799975874e-14	8.805981589923219
ENSG00000262089	3.2431399799976335e-14	5.737317790700586
ENSG00000272864	3.2431399799976335e-14	3.591390452071283
ENSG00000104626	3.532731506008531e-14	8.40420025111061
ENSG00000188636	3.532731506008531e-14	8.127991345736524
ENSG00000198055	3.532731506008531e-14	8.904875885059452
ENSG00000153250	3.532731506008531e-14	8.900819089927607
ENSG00000183258	3.532731506008556e-14	8.844023958081767
ENSG00000171189	3.532731506008556e-14	5.7141890385354825
ENSG00000167992	3.532731506008556e-14	7.227860297019483
ENSG00000178035	3.847737842931108e-14	8.892705499663915
ENSG00000136828	3.847737842931108e-14	8.81409518018691
ENSG00000242715	3.847737842931163e-14	6.236806892260318
ENSG00000145050	3.847737842931163e-14	8.917046270454989
ENSG00000107816	3.847737842931163e-14	8.588366554395542
ENSG00000251192	3.847737842931163e-14	7.825019090986845
ENSG00000175395	3.847737842931163e-14	8.260399332267648
ENSG00000268592	3.84773784293119e-14	4.426073949268193
ENSG00000120705	3.84773784293119e-14	8.896762294795762
ENSG00000238961	3.84773784293119e-14	4.487342143944623
ENSG00000268061	4.190349271471122e-14	7.5992723368471955
ENSG00000134153	4.190349271471122e-14	8.900819089927607
ENSG00000198380	4.190349271471181e-14	8.88306069742829
ENSG00000266258	4.190349271471181e-14	2.643456783418839
ENSG00000149806	4.190349271471181e-14	8.921103065586836
ENSG00000043039	4.1903492714712107e-14	6.787814635580166
ENSG00000025039	4.562941260372749e-14	8.892705499663915
ENSG00000143768	4.562941260372781e-14	6.784086522214074
ENSG00000105339	4.562941260372781e-14	8.933273450982373
ENSG00000105997	4.562941260372781e-14	5.3903643170138515
ENSG00000147852	4.968089811318059e-14	7.010071184158878
ENSG00000130720	4.9680898113180946e-14	2.6361222877080044
ENSG00000160789	4.9680898113180946e-14	8.925159860718681
ENSG00000235670	4.9680898113180946e-14	4.060354589594255
ENSG00000132704	4.9680898113180946e-14	8.879003902296445
ENSG00000134709	5.4085880484258615e-14	8.812361401338485
ENSG00000160282	5.408588048425938e-14	5.904538055644935
ENSG00000205022	5.408588048425938e-14	6.86930749103079
ENSG00000171444	5.408588048425938e-14	8.900819089927607
ENSG00000159259	5.408588048425938e-14	7.8670532951250935
ENSG00000180815	5.887464151026883e-14	5.230674661846965
ENSG00000135677	5.887464151026883e-14	8.884591909400223
ENSG00000272156	5.887464151026883e-14	5.699266377500456
ENSG00000188001	5.887464151026925e-14	6.72853004172717
ENSG00000166483	5.887464151026925e-14	8.500568963086932
ENSG00000105676	6.408000736025769e-14	8.76893359295265
ENSG00000099821	6.408000736025769e-14	8.834379155846138
ENSG00000260855	6.408000736025769e-14	4.315106424471852
ENSG00000107518	6.408000736025769e-14	4.96041686648994
ENSG00000155761	6.408000736025769e-14	6.616471572727412
ENSG00000172456	6.408000736025814e-14	7.941055627458506
ENSG00000155254	6.408000736025814e-14	8.28326128773783
ENSG00000082512	6.408000736025814e-14	8.60944233436626
ENSG00000250692	6.408000736025814e-14	3.934193393951218
ENSG00000188242	6.973755804372756e-14	8.46737519437172
ENSG00000188868	6.973755804372805e-14	7.150388836460639
ENSG00000226828	6.973755804372805e-14	2.827679280126961
ENSG00000245017	6.973755804372805e-14	6.094789048924957
ENSG00000173320	6.973755804372805e-14	6.774474071265772
ENSG00000078061	6.973755804372805e-14	8.836904739006052
ENSG00000140443	6.973755804372805e-14	8.507819889193621
ENSG00000198242	6.973755804372805e-14	8.917046270454989
ENSG00000069849	6.973755804372905e-14	8.813558339402954
ENSG00000267193	7.588585374995629e-14	3.7019147486603736
ENSG00000185483	7.588585374995629e-14	5.678128349624523
ENSG00000162869	7.588585374995629e-14	8.713669673078742
ENSG00000173545	7.588585374995684e-14	8.758294419529046
ENSG00000160791	8.256667939031774e-14	7.277986046230813
ENSG00000228903	8.256667939031774e-14	8.541673755189347
ENSG00000120860	8.256667939031892e-14	8.699431234927314
ENSG00000140548	8.256667939031892e-14	8.701499287683204
ENSG00000228798	8.256667939031892e-14	4.648250476454307
ENSG00000198081	8.256667939031892e-14	8.528966529009853
ENSG00000164182	8.256667939031892e-14	8.627940134526023
ENSG00000113643	8.256667939031892e-14	8.818151975318758
ENSG00000166046	8.256667939031892e-14	8.659857654796832
ENSG00000159788	8.256667939031892e-14	8.246697734900176
ENSG00000258422	8.256667939031892e-14	4.487448396893815
ENSG00000135299	8.25666793903195e-14	8.430072233873618
ENSG00000101974	8.982530877407936e-14	8.78010960716021
ENSG00000157680	8.982530877407936e-14	8.413642486469746
ENSG00000090581	8.982530877408e-14	8.828791148742358
ENSG00000082293	8.982530877408e-14	4.842102657480331
ENSG00000169241	8.982530877408e-14	8.85466313150537
ENSG00000232633	8.982530877408128e-14	4.989956939920524
ENSG00000040199	9.771078995773164e-14	8.809501544271107
ENSG00000185008	9.771078995773164e-14	3.2086142685207926
ENSG00000138326	9.771078995773164e-14	8.933273450982373
ENSG00000070814	9.771078995773164e-14	8.846549541241677
ENSG00000065320	9.771078995773164e-14	4.363056573832488
ENSG00000142676	9.771078995773164e-14	8.93733024611422
ENSG00000146007	9.771078995773164e-14	8.860251138609149
ENSG00000173166	9.771078995773164e-14	7.812915453470138
ENSG00000229414	9.771078995773303e-14	2.8831464054243816
ENSG00000229914	1.0627625342580973e-13	6.618876736399368
ENSG00000273388	1.0627625342581048e-13	4.003975060740495
ENSG00000269165	1.0627625342581048e-13	5.816921166239385
ENSG00000042980	1.0627625342581123e-13	8.770464804924584
ENSG00000198157	1.1557924488775098e-13	8.325105487500691
ENSG00000070610	1.1557924488775098e-13	8.900819089927607
ENSG00000185686	1.1557924488775262e-13	7.435212179694997
ENSG00000254754	1.2568208461135153e-13	2.71372218051609
ENSG00000099800	1.2568208461135153e-13	8.741327831341216
ENSG00000150867	1.2568208461135244e-13	8.803456006763307
ENSG00000213881	1.2568208461135244e-13	5.599304170970732
ENSG00000213261	1.2568208461135244e-13	6.853073765343766
ENSG00000258449	1.2568208461135244e-13	5.279516439914127
ENSG00000113712	1.256820846113542e-13	8.879003902296445
ENSG00000182185	1.256820846113542e-13	7.469729773230629
ENSG00000258847	1.256820846113542e-13	3.911831921818618
ENSG00000113732	1.3665225535952429e-13	8.904875885059452
ENSG00000172053	1.3665225535952429e-13	8.895231082823827
ENSG00000155660	1.3665225535952429e-13	8.93733024611422
ENSG00000165195	1.3665225535952527e-13	8.70907603716294
ENSG00000122026	1.3665225535952527e-13	8.929216655850528
ENSG00000136758	1.3665225535952527e-13	8.900819089927607
ENSG00000165891	1.3665225535952527e-13	8.32184049668033
ENSG00000198648	1.3665225535952623e-13	8.018844547735194
ENSG00000213625	1.48562821153994e-13	8.884591909400223
ENSG00000089220	1.48562821153994e-13	8.921103065586836
ENSG00000137806	1.48562821153994e-13	8.766944850576694
ENSG00000175548	1.48562821153994e-13	8.203656597072847
ENSG00000100626	1.48562821153994e-13	4.789460604888256
ENSG00000225697	1.4856282115399612e-13	8.782635190320123
ENSG00000069493	1.6149287925809706e-13	8.490264063570796
ENSG00000245556	1.6149287925809706e-13	8.355976239932483
ENSG00000169016	1.6149287925809706e-13	8.645161686241385
ENSG00000131495	1.614928792580982e-13	8.632991300845847
ENSG00000259436	1.614928792580982e-13	8.059521404322417
ENSG00000100678	1.614928792580982e-13	7.360289924710388
ENSG00000231327	1.614928792581005e-13	6.048646703653293
ENSG00000136928	1.614928792581005e-13	4.135537266532399
ENSG00000104205	1.7552804795179995e-13	8.432107807053438
ENSG00000124198	1.7552804795179995e-13	8.907401468219364
ENSG00000139722	1.7552804795179995e-13	8.929216655850528
ENSG00000242083	1.7552804795179995e-13	5.309679194955267
ENSG00000230067	1.9076099286636972e-13	4.814886948696767
ENSG00000257543	1.9076099286637242e-13	5.943566011260959
ENSG00000172955	1.9076099286637242e-13	6.202829918210025
ENSG00000183688	2.072919948546515e-13	8.765668602132292
ENSG00000091428	2.072919948546515e-13	8.785697614263992
ENSG00000130779	2.072919948546515e-13	8.85466313150537
ENSG00000196668	2.0729199485465445e-13	7.40872767602749
ENSG00000230188	2.0729199485465445e-13	4.425257376035121
ENSG00000215595	2.252295625967266e-13	6.21689693834938
ENSG00000185305	2.252295625967298e-13	8.33602653818072
ENSG00000171119	2.252295625967298e-13	5.8271305413162935
ENSG00000236914	2.252295625967298e-13	5.466689842297782
ENSG00000163346	2.252295625967298e-13	8.908932680191299
ENSG00000214212	2.252295625967314e-13	8.522384150718098
ENSG00000143514	2.252295625967314e-13	8.75676320755711
ENSG00000125841	2.252295625967314e-13	8.21217532108952
ENSG00000183128	2.252295625967314e-13	4.6234058938058675
ENSG00000125755	2.252295625967314e-13	8.908932680191299
ENSG00000233585	2.252295625967314e-13	5.479408967905515
ENSG00000240376	2.4469109338101466e-13	8.35577367305599
ENSG00000182050	2.4469109338101466e-13	7.104499688274755
ENSG00000164405	2.4469109338101466e-13	8.834379155846138
ENSG00000112812	2.4469109338101466e-13	8.779572766376255
ENSG00000150873	2.446910933810164e-13	3.329358191050229
ENSG00000108106	2.446910933810164e-13	8.721783263342434
ENSG00000175602	2.446910933810164e-13	8.836904739006052
ENSG00000233220	2.446910933810164e-13	5.125089171557919
ENSG00000270681	2.446910933810164e-13	7.203599171454537
ENSG00000269946	2.446910933810164e-13	4.930771092162557
ENSG00000257591	2.6580358575846986e-13	4.164301881235424
ENSG00000173295	2.6580358575847173e-13	7.463825620567664
ENSG00000070614	2.6580358575847173e-13	8.860251138609149
ENSG00000170482	2.6580358575847173e-13	8.52904583938979
ENSG00000250493	2.6580358575847173e-13	5.862023681530167
ENSG00000011021	2.658035857584755e-13	8.571065692300245
ENSG00000118898	2.658035857584755e-13	6.7465964937731435
ENSG00000063660	2.658035857584755e-13	7.397182110528366
ENSG00000143258	2.658035857584755e-13	8.783629561508098
ENSG00000100994	2.8870440804429136e-13	8.884591909400223
ENSG00000198785	2.8870440804429136e-13	6.786822436452993
ENSG00000236204	2.8870440804429136e-13	6.475346396396861
ENSG00000047346	2.8870440804429136e-13	8.929216655850528
ENSG00000179151	2.8870440804429343e-13	8.72584005847428
ENSG00000259959	2.887044080442955e-13	8.290583073690033
ENSG00000083067	2.887044080442955e-13	6.684879405900929
ENSG00000151414	3.1354212693786805e-13	8.847543912429655
ENSG00000187091	3.1354212693786805e-13	8.551318557424972
ENSG00000255353	3.135421269378725e-13	5.656813491064061
ENSG00000267687	3.135421269378725e-13	2.9154698640145535
ENSG00000183291	3.135421269378725e-13	8.912989475323146
ENSG00000166321	3.135421269378747e-13	7.889640369992776
ENSG00000250220	3.135421269378747e-13	5.758834659688683
ENSG00000169255	3.135421269378747e-13	6.533098448635289
ENSG00000100206	3.404774008501556e-13	6.306776573433691
ENSG00000204390	3.404774008501556e-13	7.249400604048147
ENSG00000078725	3.404774008501556e-13	4.297140325680664
ENSG00000158555	3.404774008501556e-13	8.388967441771207
ENSG00000125089	3.404774008501556e-13	8.71466404426672
ENSG00000136710	3.4047740085016046e-13	8.650749693345164
ENSG00000102054	3.4047740085016046e-13	8.874947107164598
ENSG00000250137	3.4047740085016046e-13	4.662969555541636
ENSG00000013561	3.696839428685662e-13	8.850606336373524
ENSG00000250567	3.696839428685662e-13	2.1638166312193667
ENSG00000198918	3.696839428685662e-13	8.917046270454989
ENSG00000213293	3.6968394286856883e-13	3.810417467971915
ENSG00000108984	3.696839428685741e-13	8.429332826213173
ENSG00000207146	4.0134955865554416e-13	3.8427512359235774
ENSG00000137575	4.0134955865554416e-13	8.835910367818073
ENSG00000153064	4.0134955865554987e-13	8.803913537167329
ENSG00000206561	4.0134955865554987e-13	8.224345706485057
ENSG00000116957	4.0134955865554987e-13	8.621357756234266
ENSG00000155495	4.0134955865554987e-13	8.592390869951315
ENSG00000156313	4.0134955865554987e-13	8.294719179201813
ENSG00000165359	4.3567726496895783e-13	8.838435950977985
ENSG00000170271	4.3567726496896404e-13	7.688102344767033
ENSG00000136044	4.3567726496896404e-13	8.754774465181157
ENSG00000167186	4.356772649689671e-13	8.280278174173898
ENSG00000175061	4.356772649689671e-13	8.896762294795762
ENSG00000198453	4.728864949130483e-13	7.778707731338172
ENSG00000235269	4.728864949130499e-13	3.4286604729158476
ENSG00000198917	4.728864949130499e-13	8.71366967307874
ENSG00000168032	4.728864949130566e-13	5.229383799919036
ENSG00000162616	5.132143964792138e-13	8.553844140584886
ENSG00000131187	5.132143964792138e-13	8.071070072706885
ENSG00000125648	5.132143964792138e-13	8.850606336373524
ENSG00000179195	5.132143964792157e-13	8.88864870453207
ENSG00000115875	5.569172314187968e-13	8.929216655850528
ENSG00000142937	5.569172314187968e-13	8.93733024611422
ENSG00000171631	5.569172314187968e-13	7.9564170613277065
ENSG00000259562	5.569172314187968e-13	7.554837259926085
ENSG00000136636	5.569172314188047e-13	8.864307933740994
ENSG00000249198	5.569172314188047e-13	2.1946534907576436
ENSG00000185834	5.569172314188047e-13	7.332185409306376
ENSG00000072422	5.569172314188047e-13	7.31005896772806
ENSG00000171735	6.042718820075127e-13	8.472708237947968
ENSG00000167487	6.042718820075127e-13	8.229476183184815
ENSG00000237316	6.042718820075127e-13	2.468635040079947
ENSG00000205143	6.042718820075127e-13	5.18106016584978
ENSG00000102882	6.042718820075127e-13	8.742067239001663
ENSG00000069329	6.04271882007517e-13	8.852137548345457
ENSG00000143815	6.04271882007517e-13	8.81508955137489
ENSG00000147044	6.04271882007517e-13	8.668965616248503
ENSG00000137634	6.04271882007517e-13	8.773984759272473
ENSG00000153162	6.04271882007517e-13	8.929216655850528
ENSG00000111450	6.04271882007517e-13	8.59846888703519
ENSG00000140612	6.555774738153974e-13	8.892705499663915
ENSG00000118307	6.555774738153974e-13	5.578765116079234
ENSG00000272727	6.555774738154068e-13	3.9473182641905553
ENSG00000272717	6.555774738154114e-13	6.046354070546799
ENSG00000116771	6.555774738154114e-13	7.539613119319201
ENSG00000250659	6.555774738154114e-13	7.1341061767810325
ENSG00000065183	6.555774738154114e-13	8.784166402292056
ENSG00000049769	6.555774738154114e-13	7.96162148037416
ENSG00000232940	7.111571231902189e-13	6.267568251772988
ENSG00000085231	7.111571231902189e-13	8.86277672176906
ENSG00000272663	7.111571231902189e-13	5.205737860693672
ENSG00000095110	7.111571231902189e-13	8.207877913657933
ENSG00000234648	7.11157123190229e-13	7.545192457690458
ENSG00000107262	7.11157123190229e-13	8.868364728872839
ENSG00000147121	7.713598187978757e-13	8.30828906953831
ENSG00000116977	7.713598187978757e-13	8.778578395188276
ENSG00000270006	7.713598187978811e-13	5.988940671094179
ENSG00000181191	7.713598187978811e-13	8.659400124392812
ENSG00000242294	7.713598187978811e-13	8.680141630456063
ENSG00000129474	7.713598187978811e-13	6.579006813504139
ENSG00000126267	7.713598187978894e-13	8.885586280588202
ENSG00000115159	7.713598187978894e-13	8.775058440840384
ENSG00000146083	8.365624472449555e-13	8.876478319136533
ENSG00000251666	8.365624472449675e-13	5.630146316411068
ENSG00000196659	8.365624472449675e-13	8.056133157005503
ENSG00000112992	8.365624472449734e-13	8.860251138609149
ENSG00000133135	9.071719735373962e-13	3.889718247841639
ENSG00000255516	9.071719735374092e-13	3.2979390242213436
ENSG00000063438	9.071719735374092e-13	7.877601691628214
ENSG00000114270	9.071719735374092e-13	8.340998394120609
ENSG00000264469	9.071719735374156e-13	6.52276446582672
ENSG00000005108	9.071719735374156e-13	6.794332543896006
ENSG00000159403	9.071719735374156e-13	8.686266478343798
ENSG00000154479	9.071719735374156e-13	6.275447586764861
ENSG00000081760	9.071719735374156e-13	8.701956818087226
ENSG00000158813	9.071719735374156e-13	7.363730493598379
ENSG00000119900	9.836277879102913e-13	8.826265565582448
ENSG00000089177	9.836277879102913e-13	8.386899389015317
ENSG00000183617	9.836277879102913e-13	8.7542376243972
ENSG00000124143	9.836277879102982e-13	5.031524020048454
ENSG00000261645	9.836277879102982e-13	7.383001488458188
ENSG00000166348	9.836277879103087e-13	8.38822803411076
ENSG00000233922	9.836277879103087e-13	6.670214911813705
ENSG00000146677	1.0664042313995563e-12	7.8970938629759555
ENSG00000061455	1.0664042313995563e-12	6.45040645772069
ENSG00000178209	1.0664042313995563e-12	8.925159860718681
ENSG00000160055	1.0664042313995638e-12	8.206719021016713
ENSG00000197180	1.0664042313995638e-12	6.80074725395936
ENSG00000136878	1.0664042313995638e-12	8.834379155846138
ENSG00000259291	1.0664042313995638e-12	7.725712665443703
ENSG00000261438	1.0664042313995676e-12	3.4954724197411373
ENSG00000145912	1.0664042313995676e-12	8.73747360308586
ENSG00000240342	1.0664042313995676e-12	8.358554219743436
ENSG00000248300	1.1560133134207156e-12	2.4108285789446313
ENSG00000102007	1.156013313420732e-12	8.88864870453207
ENSG00000183955	1.156013313420732e-12	8.71366967307874
ENSG00000079841	1.1560133134207402e-12	7.353871992791908
ENSG00000261435	1.2530076355773689e-12	5.043566680378951
ENSG00000143498	1.2530076355773733e-12	8.308746599942333
ENSG00000069275	1.2530076355773733e-12	8.868364728872839
ENSG00000240087	1.2530076355773911e-12	6.064566113605746
ENSG00000068308	1.3579835369460193e-12	8.849075124401589
ENSG00000139219	1.3579835369460193e-12	4.698164471001176
ENSG00000260219	1.3579835369460288e-12	6.602785766779196
ENSG00000163961	1.3579835369460288e-12	8.771996016896516
ENSG00000151640	1.3579835369460288e-12	5.5336327748944125
ENSG00000196998	1.3579835369460288e-12	8.797867999659527
ENSG00000272143	1.3579835369460288e-12	5.162603684281637
ENSG00000055070	1.3579835369460288e-12	8.757300048341069
ENSG00000260093	1.3579835369460288e-12	3.5497905499138325
ENSG00000165548	1.3579835369460288e-12	8.386749218789866
ENSG00000158828	1.3579835369460288e-12	8.525446574661965
ENSG00000155506	1.3579835369460288e-12	8.93733024611422
ENSG00000240616	1.4715844771801666e-12	7.085178771513996
ENSG00000134490	1.4715844771801666e-12	8.196282414469602
ENSG00000230852	1.4715844771801666e-12	2.135640585851127
ENSG00000268218	1.4715844771801666e-12	7.591805946516719
ENSG00000172292	1.4715844771801666e-12	7.970544404142437
ENSG00000101695	1.4715844771801874e-12	7.294609240284372
ENSG00000230790	1.4715844771801874e-12	4.854994588651533
ENSG00000197119	1.471584477180198e-12	7.949112709104473
ENSG00000109705	1.5945046749482848e-12	6.5189057653967035
ENSG00000203435	1.5945046749482848e-12	3.8433209992678448
ENSG00000148700	1.5945046749483075e-12	8.884591909400223
ENSG00000072778	1.5945046749483075e-12	8.945443836377912
ENSG00000124357	1.5945046749483075e-12	8.85466313150537
ENSG00000196182	1.5945046749483075e-12	8.850606336373524
ENSG00000101439	1.5945046749483075e-12	8.903344673087517
ENSG00000238061	1.5945046749483075e-12	6.02783956104625
ENSG00000074695	1.5945046749483075e-12	8.933273450982373
ENSG00000260063	1.5945046749483075e-12	6.25287271432766
ENSG00000089876	1.7274930204743154e-12	8.692848856635557
ENSG00000234215	1.7274930204743154e-12	2.004270154391395
ENSG00000184863	1.7274930204743154e-12	8.921103065586836
ENSG00000273237	1.7274930204743154e-12	8.121649579744508
ENSG00000135116	1.7274930204743154e-12	5.978268686873323
ENSG00000151292	1.7274930204743154e-12	8.852137548345457
ENSG00000236841	1.7274930204743154e-12	3.5899776772627936
ENSG00000184905	1.7274930204743154e-12	5.0294370083499995
ENSG00000170906	1.7274930204743277e-12	8.800393582819439
ENSG00000146094	1.7274930204743277e-12	8.908932680191299
ENSG00000187243	1.7274930204743277e-12	4.230747528201437
ENSG00000232860	1.7274930204743277e-12	6.950914084484085
ENSG00000163519	1.7274930204743277e-12	8.016884391166728
ENSG00000107242	1.871357282289994e-12	8.900819089927607
ENSG00000133195	1.871357282289994e-12	8.713132832294786
ENSG00000140464	1.8713572822900004e-12	8.874947107164598
ENSG00000198429	1.8713572822900004e-12	8.229580976486895
ENSG00000166104	1.8713572822900004e-12	5.672105027946054
ENSG00000105220	1.8713572822900004e-12	8.904875885059452
ENSG00000225988	1.8713572822900004e-12	6.830967413484682
ENSG00000071082	2.0269686297417165e-12	8.93733024611422
ENSG00000136848	2.0269686297417165e-12	8.660852025984811
ENSG00000230897	2.0269686297417165e-12	7.70446123232539
ENSG00000150625	2.0269686297417165e-12	6.417248021211873
ENSG00000141524	2.0269686297417165e-12	8.773984759272473
ENSG00000271086	2.0269686297417384e-12	4.62247762791352
ENSG00000156535	2.0269686297417384e-12	6.969726484898876
ENSG00000197256	2.0269686297417384e-12	8.51253678160598
ENSG00000222222	2.1952664943274755e-12	4.132829753261659
ENSG00000162840	2.1952664943274755e-12	4.672387112955627
ENSG00000187372	2.1952664943274755e-12	6.8356088519549045
ENSG00000243574	2.1952664943274755e-12	5.660654516616135
ENSG00000180098	2.1952664943274755e-12	8.593954561499322
ENSG00000151553	2.1952664943274755e-12	8.758294419529046
ENSG00000271334	2.1952664943274755e-12	2.814633154386208
ENSG00000213621	2.195266494327483e-12	5.241046228805307
ENSG00000100767	2.195266494327483e-12	8.358967804030835
ENSG00000267166	2.195266494327483e-12	7.0712473586949445
ENSG00000101057	2.3772637945771567e-12	8.706550454003029
ENSG00000169330	2.3772637945771567e-12	8.534149402360653
ENSG00000197451	2.3772637945771567e-12	8.904875885059452
ENSG00000186275	2.3772637945771736e-12	8.203656597072847
ENSG00000258178	2.5740525509410478e-12	4.235902447822507
ENSG00000170540	2.574052550941066e-12	8.79939921163146
ENSG00000173406	2.5740525509411027e-12	6.1259455266370715
ENSG00000073578	2.5740525509411027e-12	8.88864870453207
ENSG00000169242	2.786809919022011e-12	6.564199281158869
ENSG00000199933	2.7868099190220306e-12	4.195079061518384
ENSG00000107331	2.7868099190220306e-12	8.811569597026997
ENSG00000135324	2.7868099190220306e-12	3.1593742679166934
ENSG00000108405	2.7868099190220306e-12	8.921103065586836
ENSG00000226360	2.7868099190220504e-12	7.443910187118661
ENSG00000207279	3.016804671485679e-12	5.736305417129833
ENSG00000271239	3.016804671485679e-12	2.5190699618187558
ENSG00000260785	3.016804671485679e-12	2.5922505479597526
ENSG00000250519	3.016804671485711e-12	5.030190029214641
ENSG00000231459	3.016804671485711e-12	2.9705862400711633
ENSG00000145808	3.016804671485711e-12	4.358192908026472
ENSG00000268358	3.0168046714857326e-12	7.089147470885293
ENSG00000134504	3.0168046714857326e-12	8.595028243067233
ENSG00000142765	3.265404161119991e-12	8.896762294795762
ENSG00000164236	3.265404161119991e-12	5.165507209915823
ENSG00000251108	3.265404161119991e-12	2.626082408957142
ENSG00000123989	3.265404161119991e-12	8.933273450982373
ENSG00000205683	3.265404161120014e-12	7.48754159184649
ENSG00000198056	3.265404161120014e-12	8.405326329329563
ENSG00000188266	3.265404161120014e-12	7.981212879176805
ENSG00000224545	3.265404161120014e-12	2.9092354841530974
ENSG00000149269	3.265404161120014e-12	8.853131919533435
ENSG00000197279	3.265404161120014e-12	8.188423787733441
ENSG00000225156	3.265404161120014e-12	3.776251227448705
ENSG00000185088	3.265404161120014e-12	8.904875885059452
ENSG00000039600	3.2654041611200493e-12	7.6687942771013065
ENSG00000184381	3.5340817997952074e-12	8.77452160005643
ENSG00000074054	3.5340817997952074e-12	8.826265565582448
ENSG00000165661	3.5340817997952074e-12	8.88864870453207
ENSG00000156650	3.5340817997952074e-12	8.828791148742358
ENSG00000224165	3.5340817997952325e-12	6.980028923845259
ENSG00000242265	3.5340817997952325e-12	5.9937903207232255
ENSG00000178026	3.5340817997952325e-12	7.285591837555085
ENSG00000155130	3.5340817997952325e-12	8.917046270454989
ENSG00000087206	3.5340817997952325e-12	8.742067239001663
ENSG00000226221	3.534081799795283e-12	7.600494422987618
ENSG00000236882	3.824425090513506e-12	6.3350767115013475
ENSG00000172809	3.824425090513506e-12	8.925159860718681
ENSG00000166295	3.824425090513506e-12	8.864307933740994
ENSG00000095303	3.824425090513506e-12	8.176710932741926
ENSG00000160783	3.824425090513506e-12	8.418359378882105
ENSG00000101052	3.824425090513534e-12	8.528508998605831
ENSG00000104408	3.8244250905135475e-12	8.921103065586836
ENSG00000177189	3.8244250905135475e-12	8.810038385055064
ENSG00000234332	4.138144252338148e-12	4.0227602085452085
ENSG00000107864	4.1381442523382065e-12	8.608650530054772
ENSG00000155974	4.1381442523382065e-12	8.598266320158698
ENSG00000125650	4.1381442523382065e-12	7.551355351001444
ENSG00000117020	4.138144252338222e-12	8.12050503833108
ENSG00000177337	4.138144252338222e-12	5.2157494436753
ENSG00000255046	4.138144252338222e-12	4.859465402521291
ENSG00000173171	4.138144252338222e-12	8.519858567558185
ENSG00000184009	4.477081480771346e-12	8.933273450982373
ENSG00000152760	4.477081480771346e-12	5.231066116165564
ENSG00000126733	4.477081480771362e-12	3.8801982231050367
ENSG00000033867	4.477081480771362e-12	7.998947125986378
ENSG00000164924	4.477081480771362e-12	8.933273450982373
ENSG00000119403	4.477081480771362e-12	8.636053724789715
ENSG00000240449	4.477081480771362e-12	6.904604401456769
ENSG00000162631	4.477081480771362e-12	6.689749322806875
ENSG00000270102	4.477081480771362e-12	6.489390683768082
ENSG00000185567	4.843220889114491e-12	5.0303177599107265
ENSG00000177932	4.843220889114491e-12	5.9212958138850995
ENSG00000148156	4.8432208891145254e-12	4.244672860536026
ENSG00000137802	4.8432208891145254e-12	8.73954165584175
ENSG00000226957	4.8432208891145254e-12	2.882056231621944
ENSG00000123595	4.8432208891145254e-12	8.784166402292056
ENSG00000107984	4.843220889114542e-12	8.876478319136533
ENSG00000174485	5.23869917951167e-12	8.839430322165963
ENSG00000078674	5.238699179511707e-12	8.879003902296445
ENSG00000125743	5.238699179511781e-12	8.872421524004686
ENSG00000198625	5.238699179511781e-12	8.896762294795762
ENSG00000262468	5.6658170957551625e-12	8.03078956449203
ENSG00000064692	5.6658170957551625e-12	4.77685755793525
ENSG00000165688	5.6658170957551625e-12	8.828791148742358
ENSG00000143761	5.6658170957551625e-12	8.933273450982373
ENSG00000189343	5.6658170957551625e-12	8.921103065586836
ENSG00000186187	5.665817095755183e-12	7.490503758869952
ENSG00000139641	5.665817095755183e-12	8.904875885059452
ENSG00000089280	5.665817095755183e-12	8.929216655850528
ENSG00000149294	6.127051713536033e-12	8.730151817133658
ENSG00000180209	6.127051713536119e-12	5.03022925690033
ENSG00000264349	6.127051713536119e-12	4.6949439117825955
ENSG00000155542	6.127051713536119e-12	8.36255861822424
ENSG00000171097	6.127051713536163e-12	8.492789646730706
ENSG00000086189	6.127051713536163e-12	8.832847943874205
ENSG00000184984	6.127051713536163e-12	5.987679932636084
ENSG00000170209	6.127051713536163e-12	7.967412054354431
ENSG00000145431	6.62506962767338e-12	6.879824583840309
ENSG00000259362	6.62506962767338e-12	4.310594289124514
ENSG00000227939	6.62506962767338e-12	7.410329412998747
ENSG00000235609	6.625069627673427e-12	5.983617988607948
ENSG00000135486	6.625069627673427e-12	8.929216655850528
ENSG00000243056	6.625069627673427e-12	5.624959656550289
ENSG00000164122	6.625069627673427e-12	6.004099158052529
ENSG00000205138	6.625069627673427e-12	8.487861736907439
ENSG00000272677	6.625069627673427e-12	6.116536560937443
ENSG00000260177	6.625069627673427e-12	3.0316380159360685
ENSG00000182154	6.625069627673522e-12	8.79128562136777
ENSG00000198856	7.162741099953678e-12	8.900819089927607
ENSG00000170606	7.162741099953704e-12	8.874947107164598
ENSG00000012061	7.162741099953704e-12	8.835910367818073
ENSG00000143401	7.162741099953704e-12	8.844023958081767
ENSG00000260672	7.162741099953704e-12	4.640793774173636
ENSG00000008283	7.162741099953704e-12	8.846549541241677
ENSG00000235297	7.162741099953704e-12	6.078398202742565
ENSG00000224578	7.162741099953704e-12	8.230013023968771
ENSG00000231119	7.1627410999538056e-12	6.413538169016229
ENSG00000142408	7.1627410999538056e-12	3.8334693791746974
ENSG00000099814	7.1627410999538056e-12	8.755231995585177
ENSG00000179862	7.1627410999538056e-12	6.631336647710638
ENSG00000165138	7.743155235594914e-12	8.840961534137898
ENSG00000177888	7.743155235595024e-12	8.699431234927314
ENSG00000226084	7.743155235595024e-12	7.787454170307288
ENSG00000251187	7.743155235595024e-12	4.426326378171354
ENSG00000101400	7.743155235595024e-12	8.451482287751803
ENSG00000213145	7.743155235595079e-12	7.100042600837922
ENSG00000260919	7.743155235595079e-12	4.056956662724145
ENSG00000105722	7.743155235595079e-12	8.695374439795467
ENSG00000167283	7.743155235595079e-12	8.892705499663915
ENSG00000259660	7.743155235595079e-12	5.453284343519225
ENSG00000105467	8.369636261014541e-12	5.199461980847174
ENSG00000124942	8.369636261014541e-12	8.941387041246065
ENSG00000104529	8.369636261014541e-12	8.925159860718681
ENSG00000167748	8.369636261014541e-12	3.9503319225755122
ENSG00000271978	8.369636261014659e-12	6.4124845482506725
ENSG00000248112	8.369636261014659e-12	3.2229266763623636
ENSG00000008869	8.369636261014659e-12	8.856194343477304
ENSG00000140263	8.36963626101469e-12	8.335542094047804
ENSG00000177971	8.36963626101469e-12	8.801924794791372
ENSG00000257178	8.36963626101469e-12	2.453469000232094
ENSG00000114013	8.36963626101469e-12	8.678944692391594
ENSG00000069011	8.36963626101469e-12	5.5590895633648065
ENSG00000115977	8.36963626101469e-12	8.258613156768183
ENSG00000196576	9.045760980558773e-12	8.88864870453207
ENSG00000236998	9.045760980558773e-12	5.47864917361685
ENSG00000161010	9.045760980558773e-12	8.832847943874205
ENSG00000101049	9.045760980558773e-12	6.378643510954819
ENSG00000169253	9.045760980558838e-12	4.513445381199608
ENSG00000124635	9.045760980558838e-12	8.59267831305492
ENSG00000224738	9.045760980558838e-12	4.848583658616949
ENSG00000238063	9.77537749516007e-12	5.264534528308164
ENSG00000124444	9.77537749516007e-12	8.416370636506148
ENSG00000166401	9.775377495160106e-12	7.942510413737747
ENSG00000188825	9.775377495160106e-12	7.032196602966824
ENSG00000170915	9.775377495160106e-12	6.9567367616261055
ENSG00000137747	9.775377495160106e-12	5.64855905421147
ENSG00000145287	9.775377495160176e-12	8.838435950977985
ENSG00000227372	1.0562625271544524e-11	8.719715210586543
ENSG00000154359	1.0562625271544524e-11	8.757300048341069
ENSG00000133056	1.0562625271544524e-11	8.678152888080106
ENSG00000221949	1.0562625271544524e-11	6.87528074458146
ENSG00000162267	1.0562625271544524e-11	6.671365752880529
ENSG00000171421	1.0562625271544524e-11	8.592960190311343
ENSG00000188383	1.0562625271544637e-11	5.992090917149398
ENSG00000225135	1.0562625271544637e-11	6.713615127964501
ENSG00000048162	1.0562625271544637e-11	8.568082578736313
ENSG00000260940	1.0562625271544637e-11	2.2290623795087336
ENSG00000243517	1.0562625271544637e-11	7.0394945780754785
ENSG00000233080	1.0562625271544711e-11	5.068246988436507
ENSG00000113231	1.0562625271544711e-11	8.155045915336212
ENSG00000163590	1.1411956656644355e-11	8.385165610166892
ENSG00000261597	1.1411956656644436e-11	8.607911122394325
ENSG00000212664	1.1411956656644436e-11	6.349347832146907
ENSG00000116791	1.1411956656644436e-11	8.716195256238654
ENSG00000227719	1.1411956656644436e-11	6.2385955063647955
ENSG00000088833	1.1411956656644599e-11	8.824734353610515
ENSG00000143412	1.1411956656644599e-11	8.20678988086223
ENSG00000120314	1.1411956656644599e-11	8.797867999659527
ENSG00000213339	1.1411956656644599e-11	8.903344673087517
ENSG00000174917	1.232815993829422e-11	8.835910367818073
ENSG00000221968	1.232815993829422e-11	8.65480648847701
ENSG00000231711	1.232815993829422e-11	7.424033828558408
ENSG00000154227	1.232815993829422e-11	5.217292744409189
ENSG00000237301	1.232815993829422e-11	5.211460136648087
ENSG00000142444	1.232815993829422e-11	8.544736179133215
ENSG00000117407	1.2328159938294307e-11	8.27974133338994
ENSG00000135093	1.2328159938294307e-11	8.379859480319535
ENSG00000272711	1.2328159938294307e-11	6.433460790940394
ENSG00000064490	1.2328159938294307e-11	8.728365641634191
ENSG00000170522	1.2328159938294482e-11	7.919008161413931
ENSG00000148730	1.2328159938294482e-11	8.866833516900904
ENSG00000180660	1.3316384060141361e-11	6.843115069305325
ENSG00000213315	1.3316384060141361e-11	6.481457259959915
ENSG00000113389	1.3316384060141361e-11	4.841763658890715
ENSG00000226029	1.3316384060141361e-11	6.301909815873199
ENSG00000164932	1.331638406014155e-11	8.712138461106807
ENSG00000234465	1.331638406014155e-11	7.88120685704941
ENSG00000138640	1.4382165105993947e-11	8.864307933740994
ENSG00000151422	1.4382165105993947e-11	8.790748780583813
ENSG00000081791	1.4382165105993947e-11	8.835910367818073
ENSG00000101746	1.4382165105993947e-11	7.91672022470067
ENSG00000214226	1.43821651059941e-11	7.773158888691942
ENSG00000226329	1.43821651059941e-11	6.526897022410075
ENSG00000196208	1.43821651059941e-11	7.55663076692567
ENSG00000165804	1.43821651059941e-11	8.212882249173893
ENSG00000197756	1.5531454676603216e-11	8.93733024611422
ENSG00000246095	1.5531454676603216e-11	6.3064491089205985
ENSG00000255031	1.5531454676603216e-11	7.9645521972870545
ENSG00000157873	1.5531454676603216e-11	8.874947107164598
ENSG00000111716	1.5531454676603216e-11	8.93733024611422
ENSG00000219626	1.5531454676603216e-11	7.70059298768844
ENSG00000164180	1.5531454676603216e-11	8.75676320755711
ENSG00000226823	1.5531454676603216e-11	6.48425349108642
ENSG00000249717	1.5531454676603216e-11	6.0929809658043474
ENSG00000148291	1.5531454676603216e-11	8.34207207568852
ENSG00000119979	1.5531454676603216e-11	8.637048095977692
ENSG00000134779	1.5531454676603216e-11	8.688255220719755
ENSG00000169740	1.5531454676603216e-11	8.528508998605831
ENSG00000164754	1.5531454676603216e-11	8.838435950977985
ENSG00000099622	1.5531454676603216e-11	8.933273450982373
ENSG00000253483	1.5531454676603216e-11	5.582312922277374
ENSG00000144567	1.5531454676603326e-11	8.858719926637214
ENSG00000147144	1.553145467660349e-11	8.500366396210442
ENSG00000272071	1.6770650290156154e-11	3.336708746867334
ENSG00000107959	1.6770650290156154e-11	8.853131919533435
ENSG00000141401	1.677065029015639e-11	8.284589932833272
ENSG00000145087	1.6770650290156452e-11	5.644679722526977
ENSG00000104969	1.6770650290156452e-11	8.879003902296445
ENSG00000212978	1.6770650290156452e-11	8.14440674191261
ENSG00000196081	1.8106627946568993e-11	6.616215001763159
ENSG00000253051	1.8106627946568993e-11	5.284419663550269
ENSG00000094804	1.8106627946568993e-11	8.632991300845847
ENSG00000168081	1.8106627946568993e-11	8.765413638604759
ENSG00000227986	1.8106627946568993e-11	5.7342727408790575
ENSG00000247735	1.8106627946569252e-11	5.558115394274514
ENSG00000161021	1.8106627946569252e-11	8.838435950977985
ENSG00000272264	1.8106627946569252e-11	6.714265293750806
ENSG00000223802	1.8106627946569378e-11	3.5856344181934174
ENSG00000089157	1.9546777005055983e-11	8.945443836377912
ENSG00000137814	1.9546777005055983e-11	8.666976873872548
ENSG00000164619	1.9546777005055983e-11	6.731616667506528
ENSG00000174695	1.9546777005056122e-11	8.925159860718681
ENSG00000151012	1.9546777005056122e-11	8.623143931733729
ENSG00000243452	1.9546777005056122e-11	8.6862664783438
ENSG00000233230	1.9546777005056122e-11	7.4453620887106595
ENSG00000241923	1.9546777005056122e-11	6.07140389515667
ENSG00000216866	1.954677700505626e-11	5.801174291243066
ENSG00000205293	1.954677700505626e-11	5.783368986198783
ENSG00000236830	1.954677700505626e-11	4.305626048928493
ENSG00000136478	1.954677700505626e-11	8.828791148742358
ENSG00000179178	1.954677700505626e-11	7.120221292707674
ENSG00000130165	2.1099037534450793e-11	8.801924794791372
ENSG00000206559	2.1099037534451094e-11	6.579575104398664
ENSG00000147604	2.1099037534451094e-11	8.941387041246065
ENSG00000010810	2.1099037534451094e-11	8.35263193873219
ENSG00000259673	2.1099037534451094e-11	8.686803319127753
ENSG00000243829	2.1099037534451094e-11	6.6504036743264825
ENSG00000143036	2.1099037534451094e-11	5.92513066208091
ENSG00000136830	2.1099037534451242e-11	7.834716289873511
ENSG00000218227	2.1099037534451242e-11	8.12272326131242
ENSG00000163482	2.1099037534451242e-11	8.735484860709903
ENSG00000115808	2.2771940306383206e-11	8.691115077787131
ENSG00000147437	2.2771940306383206e-11	6.226461767207816
ENSG00000142327	2.2771940306383286e-11	8.868364728872839
ENSG00000196268	2.2771940306383286e-11	8.468703839467162
ENSG00000221988	2.2771940306383286e-11	8.330438531076938
ENSG00000078098	2.2771940306383286e-11	6.055378125870111
ENSG00000227487	2.2771940306383286e-11	5.093593083281803
ENSG00000205771	2.2771940306383286e-11	6.612197377783995
ENSG00000116857	2.2771940306383286e-11	8.827259936770426
ENSG00000152377	2.2771940306383286e-11	5.412839745748961
ENSG00000235673	2.2771940306383286e-11	4.994247941610542
ENSG00000198053	2.277194030638361e-11	8.5069487745022
ENSG00000272667	2.277194030638361e-11	6.637359041585305
ENSG00000164308	2.277194030638361e-11	8.903344673087517
ENSG00000013619	2.277194030638361e-11	7.021824353898097
ENSG00000200959	2.457464961274569e-11	3.8351839175235494
ENSG00000068784	2.457464961274569e-11	8.66391444992868
ENSG00000133138	2.457464961274569e-11	7.340421574701482
ENSG00000172794	2.4574649612745778e-11	8.031929993938775
ENSG00000235121	2.4574649612745778e-11	6.057134142208156
ENSG00000117625	2.4574649612745778e-11	8.819146346506736
ENSG00000250321	2.4574649612745778e-11	4.895903291984166
ENSG00000184634	2.4574649612745778e-11	8.83996716294992
ENSG00000226200	2.4574649612745778e-11	8.249557591967553
ENSG00000255122	2.4574649612745778e-11	4.471449227366827
ENSG00000178718	2.4574649612745778e-11	8.81409518018691
ENSG00000100097	2.4574649612745778e-11	8.904875885059452
ENSG00000234498	2.4574649612746127e-11	6.30793588097869
ENSG00000060138	2.651700910093006e-11	8.659320814012878
ENSG00000167632	2.651700910093006e-11	8.72584005847428
ENSG00000132824	2.6517009100930344e-11	8.874947107164598
ENSG00000143553	2.6517009100930344e-11	8.685272107155821
ENSG00000142039	2.6517009100930344e-11	8.759825631500979
ENSG00000006788	2.6517009100930344e-11	3.467153384319748
ENSG00000116251	2.6517009100930344e-11	8.908932680191299
ENSG00000221562	2.6517009100930344e-11	2.6532853978078323
ENSG00000040341	2.6517009100930344e-11	8.72377200571839
ENSG00000100246	2.651700910093053e-11	8.096621797944026
ENSG00000196924	2.651700910093053e-11	8.876478319136533
ENSG00000111452	2.651700910093053e-11	7.050944378778159
ENSG00000180263	2.651700910093053e-11	8.419688023977548
ENSG00000179029	2.860959083313307e-11	8.585304130451673
ENSG00000226386	2.860959083313307e-11	4.538962542139471
ENSG00000236305	2.860959083313307e-11	6.000574533516536
ENSG00000182087	2.8609590833133374e-11	8.933273450982373
ENSG00000053524	2.8609590833133374e-11	7.893362891217157
ENSG00000100505	2.8609590833133374e-11	5.816236066412019
ENSG00000145063	2.8609590833133374e-11	3.07260460360166
ENSG00000102081	2.8609590833133374e-11	8.819683187290691
ENSG00000255224	2.8609590833133374e-11	6.475483102176746
ENSG00000123836	2.8609590833133374e-11	8.790748780583813
ENSG00000241213	2.8609590833133374e-11	2.2503176791513138
ENSG00000174989	2.8609590833133577e-11	8.810038385055064
ENSG00000117318	2.8609590833133577e-11	7.6905105721237605
ENSG00000235213	2.8609590833133577e-11	3.299215004715173
ENSG00000185100	3.0863747789668685e-11	6.842041979100156
ENSG00000227533	3.0863747789668685e-11	4.941179571203534
ENSG00000259891	3.0863747789668685e-11	6.984234880121214
ENSG00000135185	3.0863747789668904e-11	8.917046270454989
ENSG00000234699	3.0863747789668904e-11	2.4258152251720193
ENSG00000137877	3.3291670050734764e-11	8.311685767389644
ENSG00000117362	3.3291670050734764e-11	8.88864870453207
ENSG00000156467	3.3291670050734764e-11	8.88864870453207
ENSG00000049768	3.3291670050734764e-11	5.034998202870842
ENSG00000165675	3.3291670050734764e-11	8.598011356631169
ENSG00000186687	3.3291670050734764e-11	8.693385697419513
ENSG00000204852	3.3291670050734764e-11	8.740536027029728
ENSG00000116497	3.3291670050734764e-11	8.846549541241677
ENSG00000140521	3.3291670050735003e-11	8.82320314163858
ENSG00000175697	3.3291670050735003e-11	5.439375969954868
ENSG00000241743	3.3291670050735003e-11	1.8795695262948728
ENSG00000162998	3.3291670050735003e-11	8.89117428769198
ENSG00000182319	3.590644490650773e-11	6.99180864211198
ENSG00000095002	3.590644490650773e-11	8.623883339394178
ENSG00000146374	3.590644490650773e-11	4.6077264137896865
ENSG00000143862	3.590644490650773e-11	8.706013613219072
ENSG00000120327	3.590644490650773e-11	7.784890206877933
ENSG00000187735	3.590644490650824e-11	8.872421524004686
ENSG00000248610	3.590644490650824e-11	6.831537741625677
ENSG00000108061	3.590644490650824e-11	8.762351214660892
ENSG00000270041	3.590644490650836e-11	6.509568836659727
ENSG00000119737	3.590644490650836e-11	7.271017671615699
ENSG00000073584	3.590644490650836e-11	8.729896853606125
ENSG00000182179	3.590644490650836e-11	8.908932680191299
ENSG00000115539	3.8722121161847354e-11	8.583772918479738
ENSG00000273056	3.8722121161847354e-11	5.499297183125463
ENSG00000236423	3.8722121161847354e-11	7.393481634494594
ENSG00000101940	3.8722121161847354e-11	8.75676320755711
ENSG00000174013	3.8722121161847354e-11	8.706550454003029
ENSG00000146828	3.872212116184763e-11	8.789754409395835
ENSG00000188015	3.872212116184763e-11	3.09239539134899
ENSG00000124098	3.872212116184763e-11	8.666976873872548
ENSG00000040487	4.1753777919337135e-11	8.400935260290254
ENSG00000130055	4.1753777919337135e-11	4.781037685109531
ENSG00000182141	4.1753777919337135e-11	8.409840654865432
ENSG00000075568	4.1753777919337135e-11	8.896762294795762
ENSG00000135404	4.1753777919337135e-11	8.933273450982373
ENSG00000175283	4.1753777919337135e-11	8.695911280579425
ENSG00000005379	4.1753777919337283e-11	8.439971999636777
ENSG00000269243	4.1753777919337283e-11	7.280848366260025
ENSG00000178162	4.1753777919337283e-11	6.25883682398058
ENSG00000183386	4.1753777919337283e-11	6.646566037951803
ENSG00000189143	4.1753777919337283e-11	5.635015777803697
ENSG00000267475	4.5017598142932596e-11	6.40152208619699
ENSG00000205791	4.5017598142932596e-11	6.423991281986068
ENSG00000266709	4.501759814293308e-11	3.037450730615334
ENSG00000090776	4.501759814293308e-11	7.291937715513788
ENSG00000073605	4.501759814293308e-11	8.831853572686226
ENSG00000244716	4.501759814293308e-11	7.273976756137978
ENSG00000244038	4.501759814293308e-11	8.933273450982373
ENSG00000271430	4.501759814293308e-11	8.387973070583229
ENSG00000152578	4.501759814293308e-11	5.867541788014236
ENSG00000109466	4.8530947324200914e-11	8.545730550321194
ENSG00000145916	4.8530947324200914e-11	8.805444749139262
ENSG00000174886	4.8530947324200914e-11	8.360033035064328
ENSG00000232912	4.8530947324200914e-11	6.090409610903946
ENSG00000262155	4.8530947324200914e-11	4.710101112039164
ENSG00000270012	4.8530947324200914e-11	7.681017059147885
ENSG00000170890	4.8530947324200914e-11	3.8775854800470873
ENSG00000260618	4.8530947324200914e-11	8.454413004664694
ENSG00000011451	4.853094732420143e-11	8.845018329269742
ENSG00000150054	4.853094732420143e-11	6.692310640813577
ENSG00000144868	4.853094732420143e-11	8.501642644654845
ENSG00000184925	4.853094732420143e-11	7.657363634212409
ENSG00000225200	4.853094732420143e-11	7.1568311738350925
ENSG00000248456	4.853094732420143e-11	3.024894607876539
ENSG00000176428	4.853094732420143e-11	6.964297770639432
ENSG00000163682	4.853094732420143e-11	8.941387041246065
ENSG00000232712	5.2312457594076335e-11	5.635110487876425
ENSG00000090487	5.2312457594076335e-11	8.838435950977985
ENSG00000223725	5.231245759407689e-11	5.412354271866683
ENSG00000172661	5.231245759407689e-11	8.646692898213319
ENSG00000198182	5.231245759407689e-11	6.56785643330495
ENSG00000167747	5.231245759407689e-11	8.787228826235923
ENSG00000213516	5.231245759407689e-11	8.57698797331149
ENSG00000269620	5.2312457594077266e-11	3.8974711794027947
ENSG00000154153	5.2312457594077266e-11	5.464861637049307
ENSG00000204186	5.2312457594077266e-11	8.807512801895154
ENSG00000171649	5.638211764533363e-11	7.7361241239148635
ENSG00000184293	5.638211764533443e-11	8.687797690315735
ENSG00000144369	5.638211764533443e-11	8.32257990434078
ENSG00000253766	5.638211764533443e-11	2.4658597458453584
ENSG00000269425	5.638211764533443e-11	4.241641909768452
ENSG00000116871	5.638211764533443e-11	8.798862370847504
ENSG00000120217	5.638211764533443e-11	8.578721752159916
ENSG00000260352	5.638211764533463e-11	5.0472352877351545
ENSG00000134955	5.638211764533463e-11	7.864155057788272
ENSG00000181544	6.076136885460503e-11	7.327468851740211
ENSG00000174446	6.076136885460503e-11	8.729896853606125
ENSG00000163625	6.076136885460503e-11	8.41662560003368
ENSG00000156508	6.076136885460503e-11	8.945443836377912
ENSG00000256248	6.076136885460503e-11	4.277791108069242
ENSG00000128463	6.076136885460503e-11	8.868364728872839
ENSG00000234377	6.076136885460568e-11	5.673631697611394
ENSG00000119711	6.076136885460568e-11	8.72331447531437
ENSG00000087077	6.076136885460568e-11	8.734948019925948
ENSG00000139537	6.076136885460568e-11	7.593751077622248
ENSG00000272324	6.076136885460568e-11	1.8179357349566898
ENSG00000152413	6.547320801791452e-11	8.400450816157337
ENSG00000235663	6.547320801791452e-11	5.0412970686857355
ENSG00000171033	6.547320801791452e-11	8.232741174005174
ENSG00000263874	6.547320801791499e-11	7.169298906749145
ENSG00000228487	6.547320801791499e-11	7.067870243072385
ENSG00000254650	6.547320801791499e-11	5.627837872836245
ENSG00000138650	6.547320801791499e-11	3.6085140599497687
ENSG00000128915	6.547320801791499e-11	8.846549541241677
ENSG00000152359	6.547320801791499e-11	8.619289703478376
ENSG00000229466	6.547320801791499e-11	3.0424194524406225
ENSG00000196372	6.547320801791499e-11	7.306497413577292
ENSG00000181666	6.547320801791499e-11	8.540142543217414
ENSG00000153048	6.547320801791499e-11	8.505954403314222
ENSG00000162836	6.547320801791499e-11	8.698436863739335
ENSG00000094975	6.547320801791499e-11	8.892705499663915
ENSG00000260361	6.547320801791545e-11	7.437275412175863
ENSG00000144824	6.547320801791545e-11	7.712522760784236
ENSG00000253284	7.054229714037677e-11	2.2386542027553067
ENSG00000173809	7.054229714037677e-11	4.469865178284018
ENSG00000198860	7.054229714037677e-11	8.807512801895154
ENSG00000233360	7.054229714037677e-11	4.508325671246599
ENSG00000155970	7.054229714037677e-11	5.3340646159452
ENSG00000135519	7.054229714037752e-11	6.393220690210755
ENSG00000136319	7.054229714037752e-11	8.52723275016143
ENSG00000039123	7.054229714037752e-11	8.858719926637214
ENSG00000214022	7.054229714037752e-11	8.892705499663915
ENSG00000253619	7.054229714037752e-11	4.5890045142223395
ENSG00000250069	7.054229714037803e-11	4.689684386471377
ENSG00000151151	7.054229714037803e-11	8.50210017505887
ENSG00000168405	7.599508074903131e-11	8.88864870453207
ENSG00000149124	7.599508074903131e-11	3.328261885533638
ENSG00000081721	7.599508074903159e-11	8.760820002688957
ENSG00000217130	7.599508074903159e-11	5.463164708778762
ENSG00000218052	7.599508074903159e-11	7.913863450134472
ENSG00000258546	7.599508074903159e-11	6.1178906648279145
ENSG00000123901	7.599508074903159e-11	6.629509463738944
ENSG00000138674	7.599508074903159e-11	8.917046270454989
ENSG00000176871	7.599508074903159e-11	8.569613790708246
ENSG00000213199	8.185991122789645e-11	8.370469641611441
ENSG00000240393	8.185991122789645e-11	2.027148201822619
ENSG00000112218	8.185991122789645e-11	8.170383517977697
ENSG00000248564	8.185991122789703e-11	3.108551434072185
ENSG00000217716	8.185991122789703e-11	6.087450492172379
ENSG00000140961	8.185991122789703e-11	7.242780515179334
ENSG00000102886	8.185991122789703e-11	6.660542496958877
ENSG00000175463	8.185991122789761e-11	8.831853572686226
ENSG00000150403	8.816718270625359e-11	8.703030499655137
ENSG00000107223	8.816718270625359e-11	8.904875885059452
ENSG00000247373	8.816718270625359e-11	7.582782861292163
ENSG00000128641	8.816718270625359e-11	8.457809702516027
ENSG00000166913	8.816718270625484e-11	8.896762294795762
ENSG00000125656	8.816718270625484e-11	8.81409518018691
ENSG00000172348	8.816718270625484e-11	5.317574714596505
ENSG00000257743	8.816718270625484e-11	5.481787563128677
ENSG00000202078	8.816718270625484e-11	4.640385148388885
ENSG00000166143	8.816718270625484e-11	6.651284227449701
ENSG00000137767	8.816718270625547e-11	8.665445661900613
ENSG00000270673	9.49494740650853e-11	6.945304612850499
ENSG00000108924	9.49494740650853e-11	7.271453289420953
ENSG00000264176	9.49494740650853e-11	5.557776084458364
ENSG00000119326	9.49494740650853e-11	8.560426518876644
ENSG00000246731	9.494947406508597e-11	5.462076443604487
ENSG00000238460	9.494947406508597e-11	3.5504371928519736
ENSG00000272795	9.494947406508597e-11	3.5156966314324456
ENSG00000261114	9.494947406508597e-11	8.423410545201929
ENSG00000140395	9.494947406508597e-11	8.818151975318758
ENSG00000205730	9.494947406508597e-11	6.555989266908943
ENSG00000196172	9.494947406508597e-11	7.092399716323568
ENSG00000087274	9.494947406508699e-11	8.925159860718681
ENSG00000148498	1.02241701662572e-10	8.125027718137437
ENSG00000165066	1.02241701662572e-10	4.962423553273051
ENSG00000149485	1.02241701662572e-10	8.101851502098688
ENSG00000166224	1.02241701662572e-10	8.648224110185254
ENSG00000206077	1.0224170166257236e-10	7.870168115720002
ENSG00000156170	1.0224170166257236e-10	8.65733207163692
ENSG00000178715	1.0224170166257236e-10	6.668646292760615
ENSG00000147475	1.1008128241775644e-10	8.760820002688957
ENSG00000122882	1.1008128241775644e-10	8.734490489521928
ENSG00000131759	1.1008128241775644e-10	8.694380068607492
ENSG00000072501	1.1008128241775644e-10	8.850606336373524
ENSG00000265452	1.1008128241775644e-10	5.271944988371045
ENSG00000234797	1.1008128241775644e-10	8.10932902412352
ENSG00000106588	1.1008128241775644e-10	8.084804149650429
ENSG00000257951	1.1008128241775684e-10	6.554906443373737
ENSG00000243680	1.1008128241775684e-10	6.243414640695062
ENSG00000273301	1.1008128241775684e-10	6.274950866907709
ENSG00000173578	1.1008128241775762e-10	8.609979175150215
ENSG00000181904	1.1850830793198672e-10	8.82067755847867
ENSG00000173898	1.1850830793198672e-10	8.876478319136533
ENSG00000144645	1.1850830793198672e-10	8.921103065586836
ENSG00000250156	1.1850830793198672e-10	4.049132454168067
ENSG00000122406	1.1850830793198672e-10	8.93733024611422
ENSG00000136193	1.1850830793198672e-10	8.880535114268378
ENSG00000110492	1.18508307931988e-10	8.874947107164598
ENSG00000271420	1.2756573037074525e-10	2.4831368557558227
ENSG00000169100	1.2756573037074525e-10	8.941387041246065
ENSG00000225218	1.2756573037074525e-10	5.503407559767677
ENSG00000205808	1.2756573037074525e-10	8.57818491137596
ENSG00000253390	1.2756573037074525e-10	6.120135415739113
ENSG00000230646	1.2756573037074525e-10	3.2112171818456288
ENSG00000089248	1.2756573037074525e-10	8.917046270454989
ENSG00000073060	1.2756573037074525e-10	8.766944850576694
ENSG00000135502	1.2756573037074616e-10	6.037034863974903
ENSG00000231419	1.2756573037074616e-10	3.523643027391795
ENSG00000206549	1.2756573037074616e-10	6.367077090201529
ENSG00000257058	1.2756573037074616e-10	5.859294867539179
ENSG00000226779	1.3729956087405232e-10	4.246951396375937
ENSG00000213931	1.3729956087405377e-10	5.126867089984288
ENSG00000197992	1.3729956087405377e-10	4.536767604739846
ENSG00000214389	1.3729956087405475e-10	8.214040806968919
ENSG00000180066	1.3729956087405475e-10	4.9842222356132195
ENSG00000176393	1.3729956087405475e-10	8.739004815057795
ENSG00000176732	1.3729956087405475e-10	6.090291193347806
ENSG00000124116	1.4775908131201369e-10	3.7971397452673967
ENSG00000167552	1.4775908131201369e-10	8.36255861822424
ENSG00000162704	1.4775908131201472e-10	8.88306069742829
ENSG00000183718	1.4775908131201472e-10	8.840961534137898
ENSG00000242268	1.4775908131201472e-10	4.368314130658556
ENSG00000267373	1.4775908131201472e-10	4.174609510497265
ENSG00000068383	1.4775908131201472e-10	8.275834708483542
ENSG00000231607	1.4775908131201472e-10	8.05363482242068
ENSG00000259420	1.4775908131201472e-10	3.6418844509143296
ENSG00000095752	1.4775908131201472e-10	6.10523884487136
ENSG00000189362	1.4775908131201472e-10	8.598011356631169
ENSG00000167393	1.477590813120163e-10	8.597474515847212
ENSG00000243789	1.477590813120163e-10	7.138804920460947
ENSG00000249487	1.477590813120163e-10	2.938414542223853
ENSG00000111707	1.5899707025331188e-10	8.819683187290691
ENSG00000021826	1.5899707025331188e-10	7.9667478451072355
ENSG00000233834	1.5899707025331188e-10	8.043091656918545
ENSG00000104369	1.5899707025331188e-10	3.6589769780873125
ENSG00000251286	1.5899707025331188e-10	2.3709217705472536
ENSG00000243224	1.5899707025331188e-10	6.488325285933457
ENSG00000238001	1.5899707025331188e-10	2.965592874319037
ENSG00000230798	1.5899707025331188e-10	3.537390753017396
ENSG00000220749	1.5899707025331188e-10	7.071364040262982
ENSG00000241852	1.5899707025331188e-10	7.663767139823135
ENSG00000148090	1.5899707025331188e-10	8.709612877946897
ENSG00000120798	1.5899707025331302e-10	8.72584005847428
ENSG00000136379	1.7107004406884462e-10	8.317933871773935
ENSG00000064393	1.7107004406884462e-10	8.917046270454989
ENSG00000068650	1.7107004406884646e-10	8.692312015851602
ENSG00000242732	1.7107004406884646e-10	7.889172928478711
ENSG00000116903	1.7107004406884646e-10	8.68879206150371
ENSG00000238045	1.7107004406884646e-10	6.326529299517926
ENSG00000273139	1.7107004406884646e-10	4.569834378085516
ENSG00000261037	1.7107004406884646e-10	5.765306945622145
ENSG00000167978	1.7107004406884646e-10	8.93733024611422
ENSG00000204666	1.7107004406884767e-10	5.054952945463372
ENSG00000108774	1.7107004406884767e-10	8.556369723744798
ENSG00000198677	1.7107004406884767e-10	8.896762294795762
ENSG00000136731	1.7107004406884767e-10	8.912989475323146
ENSG00000244219	1.840385141503323e-10	5.713734339280315
ENSG00000113621	1.840385141503323e-10	8.912989475323146
ENSG00000141101	1.840385141503323e-10	8.676621676108173
ENSG00000213280	1.840385141503323e-10	5.066608805002079
ENSG00000260317	1.8403851415033361e-10	6.4289654843661985
ENSG00000165124	1.8403851415033361e-10	5.282587415286459
ENSG00000223807	1.8403851415033361e-10	3.358931304878559
ENSG00000168807	1.8403851415033361e-10	8.295713550389792
ENSG00000271119	1.8403851415033361e-10	6.4023818391967025
ENSG00000188227	1.8403851415033361e-10	5.358476745597872
ENSG00000154217	1.8403851415033623e-10	8.293979771541366
ENSG00000268041	1.8403851415033623e-10	7.687476399141188
ENSG00000176700	1.8403851415033623e-10	8.631460088873913
ENSG00000149679	1.9796726128474553e-10	8.377791427563647
ENSG00000237595	1.9796726128474553e-10	6.4327133592197105
ENSG00000272782	1.9796726128474553e-10	6.5017248042763836
ENSG00000104331	1.9796726128474553e-10	8.872421524004686
ENSG00000132912	1.9796726128474553e-10	8.849075124401589
ENSG00000072756	1.9796726128474623e-10	8.824734353610515
ENSG00000227946	1.9796726128474623e-10	7.361355197312009
ENSG00000131844	1.9796726128474623e-10	8.868364728872839
ENSG00000270504	1.9796726128474905e-10	4.570430887196537
ENSG00000171720	1.9796726128474905e-10	8.810038385055064
ENSG00000102678	2.1292562829020685e-10	3.5739611182271207
ENSG00000237437	2.1292562829020685e-10	6.8324342912385765
ENSG00000181218	2.1292562829020685e-10	5.922653743282591
ENSG00000176896	2.1292562829020685e-10	8.30808650266182
ENSG00000272841	2.1292562829020685e-10	6.358874645350969
ENSG00000226856	2.129256282902091e-10	5.399362324562862
ENSG00000103021	2.129256282902091e-10	6.363474725607507
ENSG00000115524	2.129256282902091e-10	8.933273450982373
ENSG00000169189	2.129256282902091e-10	8.681215312023975
ENSG00000141556	2.129256282902091e-10	8.788223197423902
ENSG00000128610	2.129256282902091e-10	4.867364588050144
ENSG00000198756	2.129256282902091e-10	5.800956708926279
ENSG00000167178	2.1292562829021062e-10	6.439108369880779
ENSG00000119383	2.2898783208755675e-10	8.872421524004686
ENSG00000153914	2.2898783208755675e-10	8.904875885059452
ENSG00000228929	2.2898783208755675e-10	7.17123105093858
ENSG00000166598	2.2898783208755675e-10	8.941387041246065
ENSG00000129646	2.289878320875592e-10	8.248352203368665
ENSG00000256594	2.289878320875592e-10	8.23705293266455
ENSG00000032389	2.289878320875592e-10	8.628397664930045
ENSG00000179271	2.289878320875592e-10	8.794805575715658
ENSG00000228413	2.289878320875592e-10	4.719310664309625
ENSG00000101134	2.289878320875592e-10	4.069410204501306
ENSG00000232324	2.289878320875592e-10	3.5449016554165356
ENSG00000115380	2.2898783208756083e-10	8.030087193173493
ENSG00000108239	2.4623329645441113e-10	8.508682553350626
ENSG00000243035	2.4623329645441113e-10	2.234535422979813
ENSG00000067057	2.4623329645441113e-10	6.640460290162907
ENSG00000170502	2.46233296454412e-10	8.741327831341216
ENSG00000124243	2.46233296454412e-10	8.369730233950994
ENSG00000226781	2.46233296454412e-10	4.398301370456096
ENSG00000186891	2.4623329645441547e-10	7.467087528886841
ENSG00000139187	2.4623329645441547e-10	6.339401138436969
ENSG00000163597	2.647470067855683e-10	8.702493658871182
ENSG00000180104	2.647470067855683e-10	8.812563968214976
ENSG00000069712	2.647470067855683e-10	7.073250787144885
ENSG00000229901	2.647470067855692e-10	1.6557301557065491
ENSG00000176058	2.647470067855692e-10	8.434181425656506
ENSG00000139626	2.647470067855692e-10	8.925159860718681
ENSG00000165271	2.647470067855692e-10	8.876478319136533
ENSG00000117691	2.647470067855692e-10	8.838435950977985
ENSG00000075826	2.647470067855692e-10	8.815626392158844
ENSG00000164483	2.647470067855692e-10	7.685953991215258
ENSG00000261578	2.647470067855692e-10	4.570400221539476
ENSG00000010404	2.647470067855692e-10	8.900819089927607
ENSG00000196754	2.647470067855692e-10	3.9814832242211233
ENSG00000132970	2.647470067855692e-10	6.23385834315744
ENSG00000197816	2.647470067855692e-10	8.21756076131681
ENSG00000049167	2.8461988826505724e-10	8.336765945841167
ENSG00000166477	2.8461988826506024e-10	8.609644901242751
ENSG00000167797	2.8461988826506024e-10	8.879003902296445
ENSG00000197557	2.8461988826506225e-10	8.21304643578094
ENSG00000100360	2.8461988826506225e-10	8.716195256238654
ENSG00000079335	2.8461988826506225e-10	8.32195818732971
ENSG00000220867	2.8461988826506225e-10	2.433652312197535
ENSG00000272102	3.059492089414941e-10	5.415655066178332
ENSG00000166068	3.059492089414941e-10	8.574919920555601
ENSG00000232412	3.059492089414941e-10	4.670285297984737
ENSG00000273032	3.059492089414952e-10	7.219425330195623
ENSG00000104936	3.059492089414952e-10	8.522841681122118
ENSG00000188559	3.059492089414952e-10	8.611176113214684
ENSG00000229278	3.059492089414952e-10	3.7581969089245457
ENSG00000268584	3.059492089414952e-10	6.459843588555776
ENSG00000085465	3.2883900928974365e-10	8.099579428585814
ENSG00000214021	3.2883900928974365e-10	8.652280905317099
ENSG00000116918	3.2883900928974365e-10	8.6923120158516
ENSG00000113068	3.2883900928974365e-10	8.677616047296151
ENSG00000147853	3.2883900928974365e-10	8.868364728872839
ENSG00000177119	3.2883900928974365e-10	8.758294419529046
ENSG00000138378	3.2883900928974365e-10	8.771996016896516
ENSG00000152939	3.2883900928974365e-10	8.333624211517364
ENSG00000272975	3.2883900928974365e-10	2.0238031869790527
ENSG00000135776	3.2883900928974365e-10	8.70907603716294
ENSG00000183943	3.2883900928974365e-10	8.434049718625532
ENSG00000251417	3.2883900928974365e-10	6.670665345028875
ENSG00000252612	3.2883900928974365e-10	5.044042714187737
ENSG00000273314	3.2883900928974365e-10	6.7709954366756255
ENSG00000116668	3.2883900928974365e-10	8.736479231897881
ENSG00000119446	3.288390092897448e-10	8.777584024000298
ENSG00000117500	3.288390092897495e-10	8.933273450982373
ENSG00000143947	3.5340055993867624e-10	8.93733024611422
ENSG00000198732	3.5340055993867624e-10	8.900819089927607
ENSG00000263361	3.534005599386775e-10	3.584463219179769
ENSG00000102921	3.534005599386775e-10	8.827259936770426
ENSG00000203832	3.534005599386775e-10	8.162956938723413
ENSG00000101199	3.534005599386775e-10	8.904875885059452
ENSG00000164253	3.534005599386825e-10	8.819146346506736
ENSG00000256287	3.534005599386825e-10	3.327652366093969
ENSG00000269069	3.534005599386825e-10	8.213372259153987
ENSG00000197696	3.534005599386825e-10	8.108766700417418
ENSG00000271943	3.534005599386825e-10	3.711485935114037
ENSG00000269934	3.797528493471933e-10	4.849446477739431
ENSG00000250584	3.797528493471933e-10	3.8122172503036085
ENSG00000196642	3.79752849347196e-10	8.884591909400223
ENSG00000096092	3.79752849347196e-10	8.561500200444556
ENSG00000103160	3.79752849347196e-10	8.620081507789862
ENSG00000182310	3.79752849347196e-10	5.121911050915984
ENSG00000113108	3.79752849347196e-10	8.83996716294992
ENSG00000148798	3.79752849347196e-10	3.590708131437961
ENSG00000247679	3.79752849347196e-10	8.156374560431654
ENSG00000184992	3.79752849347196e-10	8.689328902287667
ENSG00000225643	3.79752849347196e-10	6.941462728898143
ENSG00000108852	3.79752849347196e-10	7.416926142518296
ENSG00000161914	3.79752849347196e-10	8.13208618629162
ENSG00000108679	3.79752849347196e-10	8.766205442916247
ENSG00000065970	3.7975284934720006e-10	8.674096092948263
ENSG00000164695	3.7975284934720006e-10	8.189110798742846
ENSG00000100997	3.7975284934720006e-10	8.777584024000298
ENSG00000091527	3.7975284934720006e-10	8.945443836377912
ENSG00000180881	3.7975284934720006e-10	8.028853218767116
ENSG00000213598	4.080231033189872e-10	6.3857268564434255
ENSG00000198393	4.080231033189872e-10	5.796013390842359
ENSG00000164989	4.080231033189872e-10	7.2320442628006285
ENSG00000077420	4.080231033189872e-10	8.706550454003029
ENSG00000155366	4.080231033189872e-10	8.39282167002656
ENSG00000141150	4.080231033189901e-10	5.516853273450071
ENSG00000213967	4.080231033189901e-10	6.0732947955733865
ENSG00000153575	4.383473383612908e-10	8.805981589923219
ENSG00000147027	4.38347338361297e-10	4.861779197576036
ENSG00000165215	4.38347338361297e-10	5.909057160609674
ENSG00000002834	4.38347338361297e-10	8.880535114268378
ENSG00000087008	4.38347338361297e-10	8.312143297793666
ENSG00000221817	4.38347338361297e-10	8.436117771381422
ENSG00000176236	4.38347338361297e-10	6.117768626226086
ENSG00000150477	4.38347338361297e-10	8.091263271445632
ENSG00000261373	4.38347338361297e-10	8.328907319105006
ENSG00000183150	4.38347338361297e-10	7.066954398076238
ENSG00000100221	4.38347338361297e-10	8.834379155846138
ENSG00000272121	4.38347338361297e-10	6.99045495783186
ENSG00000008086	4.3834733836129863e-10	7.997982466335323
ENSG00000141447	4.3834733836129863e-10	8.217730848617228
ENSG00000180769	4.3834733836129863e-10	5.38416670166431
ENSG00000155428	4.708709510141087e-10	5.235245300251164
ENSG00000125962	4.708709510141087e-10	8.542210595973305
ENSG00000166557	4.708709510141103e-10	8.908932680191299
ENSG00000256166	4.708709510141103e-10	5.149237120926453
ENSG00000177051	4.708709510141103e-10	8.80291916597935
ENSG00000162191	4.708709510141171e-10	8.838435950977985
ENSG00000185630	4.708709510141171e-10	5.636738275912201
ENSG00000137563	4.708709510141171e-10	8.820677558478668
ENSG00000103174	4.708709510141171e-10	8.500111432682912
ENSG00000204681	4.708709510141171e-10	7.747431845153399
ENSG00000086570	5.057493454046394e-10	6.291075516899687
ENSG00000271522	5.057493454046394e-10	3.7236987719993175
ENSG00000180479	5.057493454046394e-10	7.639733298100509
ENSG00000140876	5.05749345404643e-10	5.952202906942583
ENSG00000169084	5.05749345404643e-10	8.484676056467015
ENSG00000236206	5.05749345404643e-10	4.237729991791488
ENSG00000257261	5.05749345404643e-10	7.850943470400894
ENSG00000156482	5.05749345404643e-10	8.929216655850528
ENSG00000101298	5.05749345404643e-10	7.8849814400786356
ENSG00000166922	5.05749345404643e-10	6.450883845628606
ENSG00000272426	5.057493454046466e-10	5.32614430482293
ENSG00000085719	5.057493454046466e-10	8.904875885059452
ENSG00000163817	5.431486014175642e-10	5.248742857526905
ENSG00000175215	5.431486014175642e-10	8.900819089927607
ENSG00000101997	5.431486014175642e-10	8.581247335319828
ENSG00000089060	5.431486014175642e-10	8.561755163972087
ENSG00000141665	5.431486014175642e-10	5.639445590376176
ENSG00000233871	5.431486014175642e-10	1.5394227821056419
ENSG00000260001	5.431486014175642e-10	6.232966199728841
ENSG00000073905	5.4314860141757e-10	4.937355979320009
ENSG00000165283	5.4314860141757e-10	8.874947107164598
ENSG00000089169	5.4314860141757e-10	8.1144906044149
ENSG00000237765	5.4314860141757e-10	7.842528420652003
ENSG00000116584	5.4314860141757e-10	8.921103065586836
ENSG00000125378	5.4314860141757e-10	8.045902567036675
ENSG00000113555	5.4314860141757e-10	8.223888176081037
ENSG00000120802	5.431486014175738e-10	8.859714297825192
ENSG00000152217	5.431486014175738e-10	8.869359100060818
ENSG00000242814	5.431486014175738e-10	5.230409380233294
ENSG00000124191	5.832461860151134e-10	5.547050648880957
ENSG00000158113	5.832461860151134e-10	4.774753494274847
ENSG00000185519	5.832461860151134e-10	2.678956157698087
ENSG00000156222	5.832461860151134e-10	3.58873017821893
ENSG00000148300	5.832461860151175e-10	8.70887347028645
ENSG00000134243	5.832461860151175e-10	8.805981589923219
ENSG00000173442	5.832461860151175e-10	8.925159860718681
ENSG00000087128	5.832461860151175e-10	6.8249463036381375
ENSG00000101294	5.832461860151175e-10	8.929216655850528
ENSG00000258418	5.832461860151175e-10	2.4648870752208527
ENSG00000232648	5.832461860151175e-10	5.05005874546241
ENSG00000131446	5.832461860151175e-10	8.917046270454989
ENSG00000171428	5.832461860151175e-10	7.833053370870602
ENSG00000131153	5.832461860151175e-10	8.013294586054664
ENSG00000175390	5.832461860151237e-10	8.900819089927607
ENSG00000255121	6.262317103927199e-10	7.237951832810968
ENSG00000204520	6.262317103927199e-10	8.386899389015317
ENSG00000254003	6.262317103927199e-10	6.050245910734062
ENSG00000127720	6.262317103927199e-10	8.145990350535582
ENSG00000196547	6.262317103927243e-10	8.872421524004686
ENSG00000162819	6.262317103927243e-10	8.784166402292056
ENSG00000214189	6.262317103927243e-10	4.550988894725451
ENSG00000178343	6.262317103927243e-10	3.9909350563239645
ENSG00000269950	6.262317103927243e-10	2.6687178192191956
ENSG00000187742	6.262317103927243e-10	8.896762294795762
ENSG00000157933	6.262317103927243e-10	8.742067239001663
ENSG00000140297	6.26231710392731e-10	6.116447445767293
ENSG00000148335	6.26231710392731e-10	8.642636103081472
ENSG00000044446	6.26231710392731e-10	8.718720839398566
ENSG00000196967	6.26231710392731e-10	8.053390990587504
ENSG00000226113	6.723077358164395e-10	3.369886529969608
ENSG00000266976	6.723077358164395e-10	6.320236765280895
ENSG00000172578	6.723077358164395e-10	8.933273450982373
ENSG00000236719	6.723077358164395e-10	5.633611327576498
ENSG00000165671	6.723077358164395e-10	8.899287877955674
ENSG00000158427	6.723077358164395e-10	7.713777326500728
ENSG00000172262	6.723077358164395e-10	8.743598450973597
ENSG00000205659	6.723077358164395e-10	8.675627304920196
ENSG00000242712	6.723077358164468e-10	5.2341360358814715
ENSG00000058729	6.723077358164468e-10	8.72584005847428
ENSG00000166455	6.723077358164468e-10	5.788932599958928
ENSG00000124422	6.723077358164468e-10	8.899287877955674
ENSG00000176894	6.723077358164468e-10	6.2333896547928225
ENSG00000003393	6.723077358164468e-10	8.67509046413624
ENSG00000123159	6.723077358164468e-10	8.701499287683204
ENSG00000111057	7.216906311578518e-10	6.475535454882624
ENSG00000235335	7.216906311578518e-10	4.702411218901023
ENSG00000118816	7.216906311578594e-10	8.929216655850528
ENSG00000168071	7.216906311578594e-10	8.900819089927607
ENSG00000184939	7.216906311578646e-10	8.532028952953722
ENSG00000252213	7.216906311578646e-10	2.3974470805688193
ENSG00000180879	7.746114853212699e-10	8.945443836377912
ENSG00000141905	7.746114853212782e-10	8.771996016896516
ENSG00000051108	7.746114853212782e-10	8.945443836377912
ENSG00000143156	7.746114853212782e-10	7.959326831700126
ENSG00000227373	7.746114853212782e-10	5.418751429457043
ENSG00000220842	7.746114853212782e-10	6.6386668356044005
ENSG00000104907	7.746114853212782e-10	8.880535114268378
ENSG00000163517	7.746114853212837e-10	7.819398604306993
ENSG00000071909	7.746114853212837e-10	6.364930947601929
ENSG00000160753	7.746114853212837e-10	8.547798603077084
ENSG00000166192	7.746114853212837e-10	6.723358018236566
ENSG00000241527	7.746114853212837e-10	6.528482369606694
ENSG00000215283	7.746114853212837e-10	4.955957181711431
ENSG00000100368	7.746114853212837e-10	8.91145826335121
ENSG00000205929	7.746114853212837e-10	7.23767031532766
ENSG00000226763	7.746114853212837e-10	6.812682592902335
ENSG00000185038	7.746114853212837e-10	6.475355815341898
ENSG00000260278	7.746114853212919e-10	4.9118471436697115
ENSG00000150281	7.746114853212919e-10	5.739402052961887
ENSG00000225093	8.31317077947612e-10	7.037415058779038
ENSG00000117411	8.31317077947612e-10	8.73747360308586
ENSG00000101868	8.31317077947612e-10	8.618295332290398
ENSG00000247416	8.31317077947612e-10	4.937896817247958
ENSG00000099795	8.31317077947612e-10	8.844023958081767
ENSG00000094914	8.31317077947612e-10	8.78010960716021
ENSG00000068912	8.31317077947615e-10	8.917046270454989
ENSG00000272256	8.31317077947615e-10	8.119255703615572
ENSG00000167619	8.31317077947615e-10	6.36374081413426
ENSG00000250831	8.31317077947615e-10	7.018699884372689
ENSG00000117697	8.31317077947615e-10	8.664451290712634
ENSG00000263164	8.920709119788877e-10	3.753829037581705
ENSG00000198088	8.920709119788877e-10	8.30808650266182
ENSG00000111729	8.920709119788877e-10	7.050171913570421
ENSG00000136936	8.920709119788877e-10	8.5609633596606
ENSG00000104093	8.920709119788877e-10	8.67157050978835
ENSG00000108828	8.920709119788877e-10	8.79939921163146
ENSG00000250565	8.920709119788972e-10	8.45387616388074
ENSG00000160446	8.920709119788972e-10	8.707087294786984
ENSG00000256757	8.920709119788972e-10	4.274725296286955
ENSG00000140839	8.920709119788972e-10	7.103449859107525
ENSG00000049319	8.920709119788972e-10	5.318911951034602
ENSG00000164039	8.920709119788972e-10	8.050178396418184
ENSG00000267127	8.920709119788972e-10	5.239456650279702
ENSG00000166086	8.920709119788972e-10	7.3379689866327205
ENSG00000174514	8.920709119788972e-10	7.009429646336771
ENSG00000160094	8.920709119788972e-10	8.320459454933848
ENSG00000048540	9.571543118792192e-10	5.357978592985347
[truncated: 4,170 more rows]
