# Supplementary material for: Machine learning predicts treatment sensitivity in multiple myeloma based on molecular and clinical information coupled with drug response
Source: PLoS One. 2021 Jul 28;16(7):e0254596. doi: 10.1371/journal.pone.0254596 (PMC8318243; doi:10.1371/journal.pone.0254596)
Supplement: S1 File — (ZIP) [file pone.0254596.s004.zip › Supplementary Material 1/7q22/selected_genes_experiment_6.csv]

gene	pvalue	entropy
ENSG00000272899	7.891633789302644e-34	7.866803897444741
ENSG00000188004	4.45479139846776e-28	6.016864866644056
ENSG00000135253	1.0688940599905166e-27	8.514270560454404
ENSG00000239815	3.232750923921701e-27	6.1751067638582455
ENSG00000273230	5.601297447381323e-27	7.612650792001559
ENSG00000185905	2.2081525762172102e-26	8.88864870453207
ENSG00000140474	7.604133717482146e-26	8.917046270454989
ENSG00000272668	5.881397537926925e-25	5.995380314404325
ENSG00000213339	1.0403069045980568e-24	8.880535114268378
ENSG00000196683	1.2573104636203228e-24	8.917046270454989
ENSG00000214022	3.087961855635827e-24	8.88864870453207
ENSG00000241468	3.291729126155984e-24	8.656337700448944
ENSG00000099624	8.312493343237557e-24	8.850606336373524
ENSG00000146828	1.9558070451014234e-23	8.798862370847504
ENSG00000160062	4.01863838989967e-23	7.661816777716623
ENSG00000170677	4.12985573613252e-23	6.997215101912592
ENSG00000240449	5.794673399306297e-23	6.873478685497445
ENSG00000162004	9.192885231502308e-23	8.38251677051042
ENSG00000160917	1.2330611324029873e-22	8.759288790717024
ENSG00000255815	1.2330611324029873e-22	5.650596399431583
ENSG00000225579	1.6273026789588756e-22	7.234015379719559
ENSG00000241685	1.6398738181883814e-22	8.887117492560137
ENSG00000242294	2.1214090874296417e-22	8.666976873872548
ENSG00000196204	6.131091077565455e-22	8.550781716641017
ENSG00000228649	8.623976076136795e-22	7.761177053791298
ENSG00000271344	1.149290856819872e-21	7.032110266164086
ENSG00000117461	1.4087263384576446e-21	8.695374439795467
ENSG00000205143	2.3127646274740026e-21	5.1769650165109224
ENSG00000243284	2.4740350454537253e-21	5.124392390354706
ENSG00000119280	2.646426140600792e-21	8.083404644709471
ENSG00000130810	2.85193829445669e-21	7.669349581079739
ENSG00000205664	5.744066840258788e-21	7.9369224066339665
ENSG00000103253	6.564362875290507e-21	8.460458542172494
ENSG00000136271	1.8285835195558214e-20	8.858719926637214
ENSG00000106263	1.8898925849191927e-20	8.912989475323146
ENSG00000228031	2.086283675111346e-20	5.707630923393579
ENSG00000136261	3.2450793969640395e-20	8.79381120452768
ENSG00000087077	5.594658479578265e-20	8.71160162032285
ENSG00000111752	7.55183330995723e-20	7.851598001834229
ENSG00000176371	7.551833309957337e-20	8.460458542172498
ENSG00000104611	8.116705215377098e-20	6.810283715505914
ENSG00000125827	8.946056290496682e-20	8.842492746109832
ENSG00000214300	1.8727534923480166e-19	8.10695361118906
ENSG00000081913	3.4053208045085435e-19	7.626202524220894
ENSG00000165169	3.9940320325612657e-19	8.727828800850236
ENSG00000180447	5.025952905927652e-19	7.43757185885818
ENSG00000234141	5.606922548516352e-19	6.6754252205874005
ENSG00000078967	6.166679537312051e-19	8.548256133481104
ENSG00000228903	7.750913305179954e-19	8.532565793737678
ENSG00000165801	7.888245061332424e-19	8.71160162032285
ENSG00000244165	9.01359134521243e-19	8.258868120295713
ENSG00000130159	9.367989868639358e-19	8.749186458077377
ENSG00000197647	1.1317633399275933e-18	7.961093090124623
ENSG00000230131	1.4301303987812239e-18	6.122730109297942
ENSG00000146066	1.5333983006240201e-18	8.828791148742358
ENSG00000247746	1.6212882844540685e-18	7.324666622324859
ENSG00000105819	1.6728946637374106e-18	8.85466313150537
ENSG00000114023	1.85047362208362e-18	8.747655246105444
ENSG00000164815	1.9092800380886235e-18	8.62334649861022
ENSG00000214706	2.6452669598880674e-18	8.822208770450603
ENSG00000229638	3.749657360564715e-18	8.537080119273545
ENSG00000106608	3.894529973142003e-18	8.706550454003029
ENSG00000174444	4.143609024836032e-18	8.945443836377912
ENSG00000255760	4.40841031208086e-18	5.940237641714002
ENSG00000222375	4.689912807034793e-18	5.108771030003384
ENSG00000115268	6.045992544273656e-18	8.945443836377912
ENSG00000146576	6.087569900696885e-18	8.719257680182523
ENSG00000106404	8.86653715594188e-18	8.592423349527389
ENSG00000146701	1.0023856810791547e-17	8.879003902296445
ENSG00000078319	1.047743598604566e-17	8.38536817704338
ENSG00000181418	1.0730004628016674e-17	7.470926711295097
ENSG00000166529	1.1485229557887767e-17	8.052402185246702
ENSG00000105894	1.4764440145741895e-17	7.299052705974724
ENSG00000173218	1.5586756596192692e-17	7.098351166459466
ENSG00000146833	1.7310757438446084e-17	8.776052812028363
ENSG00000106113	1.7845629902222796e-17	6.244386380647866
ENSG00000204628	2.0915324067214828e-17	8.941387041246065
ENSG00000248991	2.7474882787669924e-17	6.893702487406561
ENSG00000146963	2.958295867678647e-17	8.827259936770426
ENSG00000002586	3.5696637010606886e-17	8.15992844823611
ENSG00000164610	3.881373958356119e-17	8.269049763315294
ENSG00000090263	3.9074410593931225e-17	8.766408009792737
ENSG00000178982	4.276726598168957e-17	8.908932680191299
ENSG00000136521	4.3054125208044303e-17	8.892705499663915
ENSG00000151208	5.003475356662041e-17	8.523915362690031
ENSG00000106012	6.213064905785725e-17	8.715658415454698
ENSG00000205085	6.596277097820462e-17	7.936306255470075
ENSG00000105173	7.215226877112113e-17	8.687797690315731
ENSG00000188191	7.483516963024102e-17	8.490924160851307
ENSG00000005108	8.432257010075503e-17	6.8834056376303465
ENSG00000214274	9.009638680653959e-17	7.7663274475660256
ENSG00000106638	9.85140209006612e-17	8.84808075321361
ENSG00000146731	1.0148877928652485e-16	8.900819089927607
ENSG00000105202	1.0770667905771413e-16	8.892705499663915
ENSG00000232533	1.1168999134261742e-16	6.83655628195246
ENSG00000006625	1.1430013981204904e-16	8.55438098136884
ENSG00000178741	1.468154386539873e-16	8.896762294795762
ENSG00000166025	1.5023374928663194e-16	6.777952896867996
ENSG00000122787	1.5222219803752608e-16	7.61705898030781
ENSG00000214253	1.764620139678382e-16	8.805444749139262
ENSG00000135185	1.8174836800125624e-16	8.900819089927607
ENSG00000213402	1.8842198973715465e-16	8.668560482495522
ENSG00000132846	1.9279409862178543e-16	8.622352127422245
ENSG00000233762	1.9856269749869865e-16	7.934147425793703
ENSG00000196262	2.248548430521308e-16	8.933273450982373
ENSG00000133627	2.3156847512738414e-16	7.867680577983339
ENSG00000241258	2.455943972827665e-16	8.595943303875279
ENSG00000080802	2.472036390514198e-16	8.64363047426945
ENSG00000052126	2.529183177762762e-16	7.188061251986373
ENSG00000230207	2.7174046408068765e-16	7.219228329166311
ENSG00000219665	2.7801415331929876e-16	8.292061889010927
ENSG00000106591	2.967368849549405e-16	8.860251138609149
ENSG00000057468	3.1260579925998416e-16	6.447925118624721
ENSG00000233927	3.2399825636421173e-16	8.93733024611422
ENSG00000240366	3.5603277329280253e-16	4.54734643707051
ENSG00000167658	3.665953501960447e-16	8.945443836377912
ENSG00000101888	4.0277693972509447e-16	8.575659328216048
ENSG00000230733	4.1202507885198395e-16	7.930293197538347
ENSG00000273081	5.269451772416275e-16	7.714569130812217
ENSG00000137818	5.749558383558617e-16	8.945443836377912
ENSG00000237857	6.272742528240733e-16	7.8356781814854175
ENSG00000165138	6.604642747388386e-16	8.850606336373524
ENSG00000196313	6.842807999533353e-16	8.785697614263992
ENSG00000197343	7.043952387732836e-16	8.900819089927607
ENSG00000167614	7.089436700845147e-16	7.033408676447189
ENSG00000218175	7.344825047802654e-16	8.425478597957818
ENSG00000158604	8.01077843251815e-16	8.908932680191299
ENSG00000201772	8.736186635623022e-16	6.205147047015955
ENSG00000175463	1.0588082847327537e-15	8.835910367818073
ENSG00000188732	1.1002442539239102e-15	8.605922380018368
ENSG00000181163	1.1073039620793907e-15	8.945443836377912
ENSG00000197157	1.4524034892254513e-15	8.917046270454989
ENSG00000221983	1.5380798960484306e-15	8.933273450982373
ENSG00000216895	1.5928700780301226e-15	8.358633530123369
ENSG00000113272	1.6287334932096045e-15	8.68320405439993
ENSG00000182742	1.6653924945165738e-15	7.163404950186885
ENSG00000063177	1.7356437862574213e-15	8.941387041246065
ENSG00000206120	1.8377587244551144e-15	6.059725432677907
ENSG00000226329	1.9334838108988823e-15	6.530928190892386
ENSG00000090266	1.9894714227203128e-15	8.68067847124002
ENSG00000104131	2.002128443212287e-15	8.880535114268378
ENSG00000270810	2.2440102893110415e-15	6.537843820321239
ENSG00000164587	2.390604475593835e-15	8.941387041246065
ENSG00000131188	2.390604475593835e-15	8.382640027006978
ENSG00000232346	2.4441100921175245e-15	7.373734834465516
ENSG00000137309	2.603571534617995e-15	8.840961534137898
ENSG00000215086	2.620070631083666e-15	4.690455416809718
ENSG00000241741	2.7558258643682865e-15	6.776013825037195
ENSG00000268061	2.8531545109482185e-15	7.571841893537166
ENSG00000226851	3.0197747698253285e-15	6.067607567573739
ENSG00000106588	3.1262802528115728e-15	8.033191891155386
ENSG00000133138	3.501385724501019e-15	7.340838562944733
ENSG00000185112	3.579311148189565e-15	7.712660033662388
ENSG00000227097	4.174737778090192e-15	8.884591909400223
ENSG00000171469	4.294252287883355e-15	8.763882426632826
ENSG00000106628	4.321265387260369e-15	8.860251138609149
ENSG00000247982	4.417136186500424e-15	8.201588544316957
ENSG00000163346	5.006539637287585e-15	8.899287877955674
ENSG00000164181	5.379848705933393e-15	8.765413638604759
ENSG00000223705	5.447514205334351e-15	8.86277672176906
ENSG00000121406	5.447514205334351e-15	8.228402501616902
ENSG00000136247	5.6028419123079575e-15	8.729896853606125
ENSG00000213442	5.8898249642206e-15	8.513276189266428
ENSG00000153790	5.926700800093769e-15	8.569076949924291
ENSG00000105640	6.268983938568301e-15	8.945443836377912
ENSG00000198429	7.212202973421723e-15	8.229528579835856
ENSG00000128524	7.509810927691462e-15	8.690323273475645
ENSG00000244560	7.892742848487703e-15	8.223096371769548
ENSG00000130255	7.892742848487703e-15	8.941387041246065
ENSG00000160908	7.941941511804426e-15	8.719715210586543
ENSG00000106009	9.332649207841546e-15	8.826265565582448
ENSG00000261373	9.929162219587488e-15	8.313806216796575
ENSG00000198720	1.020969588320563e-14	7.956683557890837
ENSG00000236305	1.0498031840189939e-14	5.957344835013078
ENSG00000126231	1.0563187428958263e-14	6.524845257269561
ENSG00000126249	1.0928725483791988e-14	8.093383720852563
ENSG00000120280	1.1098970185548293e-14	8.690578237003177
ENSG00000198353	1.2139139268826233e-14	5.246046217307653
ENSG00000099800	1.2832439240096921e-14	8.745384626473063
ENSG00000228714	1.3564695802837261e-14	5.334129293888812
ENSG00000169567	1.364855474330238e-14	8.919571853614903
ENSG00000156427	1.4515728312178088e-14	5.7561864293365375
ENSG00000213585	1.81107847991865e-14	8.879003902296445
ENSG00000225573	1.8222249703895527e-14	7.179927166676495
ENSG00000213609	1.873225754959183e-14	6.524130213496961
ENSG00000169230	1.873225754959183e-14	8.79733115887557
ENSG00000147100	1.9673865737485753e-14	5.279732651919145
ENSG00000178035	2.0348096085273404e-14	8.896762294795762
ENSG00000148303	2.2100971186834404e-14	8.945443836377912
ENSG00000169857	2.223657340220767e-14	8.73142806557806
ENSG00000099994	2.271766256063935e-14	6.92201987170026
ENSG00000232956	2.4297343228385806e-14	8.808507173083129
ENSG00000129757	2.482228380495357e-14	7.913466985114013
ENSG00000131943	2.482228380495357e-14	8.72584005847428
ENSG00000181524	2.7118562749361632e-14	8.278491998674431
ENSG00000169330	2.864770845268865e-14	8.510011198446069
ENSG00000163597	2.882276550136947e-14	8.706550454003029
ENSG00000168264	3.129166437834576e-14	8.903344673087517
ENSG00000135318	3.285173684686339e-14	6.80798529835414
ENSG00000214711	3.285173684686339e-14	6.211963345218822
ENSG00000115266	3.37626607127876e-14	7.959887701525735
ENSG00000198839	3.396843964731965e-14	8.632991300845847
ENSG00000136942	3.396843964731965e-14	8.93733024611422
ENSG00000246334	3.396843964731965e-14	7.826942874210657
ENSG00000105808	3.4909824788602884e-14	7.10305308900975
ENSG00000171530	3.4909824788602884e-14	8.823739982422536
ENSG00000105372	3.512248307096565e-14	8.945443836377912
ENSG00000233016	3.893899633143521e-14	8.786691985451967
ENSG00000137824	3.893899633143521e-14	8.846549541241677
ENSG00000139239	3.917578835392659e-14	8.165148247975859
ENSG00000064419	4.001577422194941e-14	8.792279992555747
ENSG00000137177	4.0259008767212194e-14	7.5545801682829135
ENSG00000110002	4.0259008767212194e-14	8.709612877946897
ENSG00000148187	4.1371692745422737e-14	8.790748780583813
ENSG00000249353	4.1371692745422737e-14	7.775421057789902
ENSG00000166411	4.225798701439379e-14	8.78569761426399
ENSG00000148399	4.489450720812352e-14	8.84808075321361
ENSG00000174353	4.641291583126435e-14	7.338384219924971
ENSG00000175886	4.9007289419872416e-14	6.58256536103349
ENSG00000155034	4.9304216973853136e-14	8.021813310071337
ENSG00000224032	5.066244702103247e-14	8.79381120452768
ENSG00000269988	5.2848760100313994e-14	5.124374464411686
ENSG00000095752	5.3168575596068715e-14	6.055979295531271
ENSG00000214293	5.3168575596068715e-14	8.413765742966302
ENSG00000214612	5.496189929459047e-14	5.954691823496829
ENSG00000257923	6.25612574600569e-14	8.870890312032751
ENSG00000164620	6.29388223555693e-14	8.514067993577914
ENSG00000189043	6.466579608416874e-14	8.88864870453207
ENSG00000127922	7.205224064787608e-14	8.800393582819439
ENSG00000204947	7.696846056271989e-14	7.965730672157046
ENSG00000186056	7.860083591460652e-14	8.382182496602958
ENSG00000213862	8.345476506376517e-14	6.719561752479431
ENSG00000163754	8.754918617710239e-14	8.88864870453207
ENSG00000177283	8.80746847621629e-14	5.310099568780477
ENSG00000267169	8.807468476216478e-14	7.540447197668715
ENSG00000242071	9.350331992285077e-14	8.304029707529976
ENSG00000106028	9.548004929417479e-14	8.845018329269742
ENSG00000165055	1.0411660425600444e-13	8.68879206150371
ENSG00000106105	1.0694991309661303e-13	8.904875885059452
ENSG00000128563	1.0758976273059347e-13	8.818151975318758
ENSG00000228748	1.0758976273059347e-13	4.935921487051958
ENSG00000105821	1.0985902914192083e-13	8.750180829265354
ENSG00000165689	1.190614036386699e-13	8.846549541241677
ENSG00000198521	1.256132808030731e-13	6.866773876647331
ENSG00000106348	1.2561328080307486e-13	8.872421524004686
ENSG00000198648	1.369223273481461e-13	8.041489585101093
ENSG00000104219	1.4146899147031114e-13	8.81409518018691
ENSG00000160282	1.4923126682166792e-13	5.906524979009393
ENSG00000152670	1.4923126682166792e-13	4.766048446527389
ENSG00000117308	1.5326797861243087e-13	8.305024078717953
ENSG00000127184	1.5326797861243307e-13	8.921103065586836
ENSG00000157680	1.5741202780826237e-13	8.42221360713746
ENSG00000159556	1.607111776457728e-13	8.132972346830142
ENSG00000166111	1.616662175581391e-13	7.570084242019395
ENSG00000260987	1.7051659225110947e-13	4.971036145889436
ENSG00000260719	1.7152890304252173e-13	8.350519939859678
ENSG00000132434	1.846925149323631e-13	8.672564880976326
ENSG00000136193	1.9079458847567752e-13	8.864307933740994
ENSG00000176399	1.9079458847567888e-13	6.573634221228844
ENSG00000164654	1.9709479786105842e-13	8.842492746109832
ENSG00000260660	2.0240129603584187e-13	6.376293171016347
ENSG00000147955	2.0662546713368192e-13	8.880535114268378
ENSG00000170027	2.1218411785754905e-13	8.892705499663915
ENSG00000099821	2.1343919966614227e-13	8.852137548345457
ENSG00000120093	2.1788973892214902e-13	7.296920170487897
ENSG00000114391	2.263984138625531e-13	8.941387041246065
ENSG00000145194	2.2975725199099157e-13	8.457932959012584
ENSG00000171097	2.3592706931837644e-13	8.476228192295856
ENSG00000176387	2.517028981885705e-13	5.810298459354845
ENSG00000214717	2.584515404449541e-13	8.614238537158553
ENSG00000106610	2.6694181927352517e-13	8.341280271377034
ENSG00000183060	2.797828765599561e-13	8.616227279534508
ENSG00000165359	2.984357983785576e-13	8.826265565582448
ENSG00000182054	3.0462326550045175e-13	8.912989475323146
ENSG00000244436	3.1276417355726283e-13	2.728914933619241
ENSG00000108448	3.146021036637207e-13	7.823979342875497
ENSG00000106305	3.1924350659479337e-13	8.270011654927202
ENSG00000244219	3.2111885757131505e-13	5.688750501906759
ENSG00000083845	3.230050369808275e-13	8.941387041246065
ENSG00000149485	3.2969282838891423e-13	8.040665301213537
ENSG00000185950	3.2969282838891423e-13	7.620289382101847
ENSG00000234771	3.3849173617169627e-13	8.710607249134874
ENSG00000075073	3.588796097304686e-13	7.01070966520653
ENSG00000110697	3.6098359412649304e-13	8.74612403413351
ENSG00000197183	3.684434633618937e-13	8.539605702433457
ENSG00000076662	3.804733244010617e-13	8.93733024611422
ENSG00000135502	3.8832883496494907e-13	6.03896092989764
ENSG00000240204	3.9866338650582985e-13	6.412093056846183
ENSG00000169255	4.313161961072903e-13	6.531624103930497
ENSG00000236801	4.3637207001628606e-13	7.064179417235972
ENSG00000138629	4.571845543514859e-13	8.850606336373524
ENSG00000261418	4.693171266417456e-13	8.519858567558185
ENSG00000177479	4.974226122906353e-13	8.880535114268378
ENSG00000198874	5.210922520791385e-13	8.730354384010148
ENSG00000253982	5.380036594616676e-13	7.6513417909000685
ENSG00000064393	5.411358887146041e-13	8.917046270454989
ENSG00000204387	5.411358887146041e-13	8.896762294795762
ENSG00000136270	5.635688941558272e-13	8.80291916597935
ENSG00000259560	5.635688941558272e-13	5.77542284484538
ENSG00000268041	5.701444908724073e-13	7.636253914089995
ENSG00000106355	5.85216482340567e-13	8.810038385055064
ENSG00000105193	6.006798260428044e-13	8.941387041246065
ENSG00000106415	6.006798260428044e-13	8.93733024611422
ENSG00000133872	6.094433355576165e-13	8.925159860718681
ENSG00000225051	6.881915645136739e-13	6.11425935466381
ENSG00000179820	6.982079288053239e-13	8.571654929735244
ENSG00000105926	7.022544605151246e-13	8.726834429662258
ENSG00000100628	7.063240330731779e-13	7.445468312819488
ENSG00000156384	7.063240330731779e-13	8.21429577049645
ENSG00000213199	7.397256855698357e-13	8.350722506736169
ENSG00000164332	7.635846317735487e-13	8.755768836369135
ENSG00000128604	7.836665997075449e-13	8.852137548345457
ENSG00000120709	8.519700960161147e-13	8.884591909400223
ENSG00000248079	9.024497788990788e-13	4.934180159819732
ENSG00000187372	9.208027580536122e-13	6.880967979140144
ENSG00000213513	9.449390381024166e-13	4.094849129051088
ENSG00000241556	9.503864746355303e-13	6.393983592764484
ENSG00000010404	9.503864746355303e-13	8.900819089927607
ENSG00000005075	9.641403976129526e-13	8.724308846502344
ENSG00000001629	9.696965512638086e-13	8.876478319136533
ENSG00000188266	9.696965512638086e-13	7.9887372320055015
ENSG00000102316	1.0270170477081874e-12	8.880535114268378
ENSG00000224858	1.0270170477081874e-12	5.632553331159014
ENSG00000160789	1.0270170477081874e-12	8.921103065586836
ENSG00000158714	1.0270170477081874e-12	6.474746462555449
ENSG00000204946	1.0599487475089547e-12	8.782635190320123
ENSG00000240889	1.0814430547988795e-12	4.893654532616422
ENSG00000215301	1.1097086654756356e-12	8.941387041246065
ENSG00000106603	1.1097086654756514e-12	8.828791148742358
ENSG00000182220	1.138699627963144e-12	8.850606336373524
ENSG00000168028	1.1452423964794927e-12	8.941387041246065
ENSG00000130734	1.1684341994622136e-12	8.54419933834926
ENSG00000140451	1.2302094602238839e-12	8.783629561508098
ENSG00000273388	1.2372683036887088e-12	4.079549438343225
ENSG00000205078	1.2372683036887088e-12	7.594791944767895
ENSG00000233048	1.3100812474475247e-12	3.4708872318378514
ENSG00000160828	1.3365471271151894e-12	8.232204333221215
ENSG00000122678	1.3442047800137584e-12	8.823739982422536
ENSG00000144591	1.3713474386198423e-12	8.887117492560137
ENSG00000048405	1.4150913805457254e-12	8.759825631500979
ENSG00000176428	1.4896459338566912e-12	6.952562535611111
ENSG00000184863	1.498164183275939e-12	8.921103065586836
ENSG00000176320	1.5591461012902037e-12	6.833638886801855
ENSG00000242732	1.559146101290226e-12	7.911243079637404
ENSG00000136379	1.6411440320182128e-12	8.281959556371278
ENSG00000175697	1.6505122580127123e-12	5.400292101356255
ENSG00000155506	1.6505122580127123e-12	8.93733024611422
ENSG00000181026	1.6933232775273003e-12	8.88306069742829
ENSG00000140374	1.7372242490756588e-12	8.859714297825192
ENSG00000188846	1.7471307629260268e-12	8.93733024611422
ENSG00000026103	1.838822391211517e-12	7.704795724430959
ENSG00000145592	1.8492975014849536e-12	8.945443836377912
ENSG00000048162	1.8492975014849536e-12	8.580789804915808
ENSG00000156976	1.897165207162879e-12	8.941387041246065
ENSG00000137841	1.9462489878600117e-12	8.765871169008783
ENSG00000137876	1.9852853689907894e-12	8.904875885059452
ENSG00000130811	1.9852853689907894e-12	8.892705499663915
ENSG00000102871	2.1011033938192927e-12	8.82067755847867
ENSG00000124785	2.1553618534448176e-12	7.2197486447247945
ENSG00000173153	2.1676048398590776e-12	8.810038385055064
ENSG00000249184	2.198511822186952e-12	6.604074614750069
ENSG00000254369	2.2680382154995955e-12	4.969886410859932
ENSG00000165102	2.2809092799780305e-12	8.724308846502344
ENSG00000234500	2.400023155965896e-12	6.508808713911079
ENSG00000025039	2.434180321716975e-12	8.908932680191299
ENSG00000174748	2.525238321410508e-12	8.941387041246065
ENSG00000251405	2.590228996657433e-12	7.068046536143493
ENSG00000273056	2.590228996657433e-12	5.490559665854706
ENSG00000094631	2.6419099644100226e-12	8.852137548345457
ENSG00000131725	2.6568609782004137e-12	8.62082091545031
ENSG00000196411	2.6568609782004702e-12	7.722474588352238
ENSG00000269979	2.72517489628552e-12	7.133663312066832
ENSG00000130511	2.72517489628552e-12	8.675090464136238
ENSG00000235335	2.7405883447841937e-12	4.727945034698976
ENSG00000107745	2.795212365848376e-12	8.6862664783438
ENSG00000131773	2.8670160098450986e-12	6.656128967562585
ENSG00000144713	3.0160974968426793e-12	8.945443836377912
ENSG00000128595	3.033124602725007e-12	8.912989475323146
ENSG00000139352	3.110921575113091e-12	6.692896336784245
ENSG00000157514	3.110921575113091e-12	8.945443836377912
ENSG00000104093	3.1109215751131577e-12	8.707087294786984
ENSG00000188186	3.1109215751131577e-12	8.752706412425267
ENSG00000104852	3.190676354732067e-12	8.93733024611422
ENSG00000162244	3.2724372293140427e-12	8.941387041246065
ENSG00000145919	3.2724372293140427e-12	8.743598450973597
ENSG00000186704	3.356253652392666e-12	6.62005622271826
ENSG00000241644	3.4421762708139015e-12	6.405066230354978
ENSG00000168556	3.570110481246969e-12	8.450153642656359
ENSG00000271978	3.661402477175591e-12	6.380590765198368
ENSG00000198342	3.80798499517318e-12	7.447363393587718
ENSG00000231969	3.80798499517318e-12	4.0589870313788685
ENSG00000140263	3.927183581806911e-12	8.308825910322266
ENSG00000239521	3.927183581806911e-12	8.074781127390716
ENSG00000260361	4.0274269868944895e-12	7.433464795190934
ENSG00000146904	4.05004202763717e-12	5.330590028690494
ENSG00000155495	4.13018046424175e-12	8.619709188459147
ENSG00000236753	4.13018046424175e-12	7.184735931969891
ENSG00000272655	4.367820810560981e-12	7.562164946571661
ENSG00000160691	4.479088746129646e-12	8.921103065586836
ENSG00000105976	4.479088746129726e-12	8.710070408350918
ENSG00000160993	4.504190159788291e-12	8.190275257231242
ENSG00000137054	4.6188654775195755e-12	8.767939221764673
ENSG00000053501	4.6188654775195755e-12	8.698436863739335
ENSG00000171425	4.73640455419718e-12	8.725303217690323
ENSG00000106682	4.95265280034828e-12	8.887117492560137
ENSG00000182899	4.95265280034828e-12	8.941387041246065
ENSG00000013016	4.952652800348315e-12	8.65580085966499
ENSG00000152582	4.9803559384792874e-12	8.796336787687592
ENSG00000259514	5.078519649421429e-12	6.749231847975054
ENSG00000129646	5.106913456332605e-12	8.24222735548093
ENSG00000105552	5.135463022078376e-12	8.710149718730852
ENSG00000232472	5.135463022078376e-12	8.303369610249462
ENSG00000198618	5.369568287048645e-12	7.758868053889474
ENSG00000243056	5.369568287048645e-12	5.5874938747690255
ENSG00000243789	5.399557899589559e-12	7.146395686322279
ENSG00000259728	5.7564747571042725e-12	5.591681934055791
ENSG00000171759	5.8208672627183555e-12	6.736554153593645
ENSG00000105341	5.9352589564906254e-12	8.732422436766038
ENSG00000164258	6.2743842010281e-12	8.751712041237289
ENSG00000161091	6.433125232010657e-12	8.831316731902271
ENSG00000228409	6.559308431907331e-12	8.370214678083912
ENSG00000125648	6.5958046272260715e-12	8.858719926637214
ENSG00000102158	6.595804627226118e-12	8.912989475323146
ENSG00000170522	6.6325000270971455e-12	7.850651798682517
ENSG00000130312	6.971900478033014e-12	8.801924794791372
ENSG00000157800	6.971900478033014e-12	8.678152888080106
ENSG00000226926	7.010647450935757e-12	4.524618414897697
ENSG00000186153	7.147932755682131e-12	8.45288179269276
ENSG00000159840	7.187639213268834e-12	8.584767289667717
ENSG00000174013	7.66010856033339e-12	8.699968075711269
ENSG00000077809	7.745330834085598e-12	8.804450377951285
ENSG00000163931	7.853167510211188e-12	8.904875885059452
ENSG00000242299	7.940496048296704e-12	8.51273934848247
ENSG00000135249	8.05099723852911e-12	8.721783263342434
ENSG00000070081	8.095618845251192e-12	8.925159860718681
ENSG00000146677	8.770555014058047e-12	7.847613520428392
ENSG00000152422	8.770555014058047e-12	8.73954165584175
ENSG00000258118	8.81908509233773e-12	2.7637202160819214
ENSG00000232176	9.166248878532195e-12	5.066292548949168
ENSG00000212533	9.267876936620665e-12	5.60845321255049
ENSG00000166428	9.739047935114919e-12	7.800383880438242
ENSG00000230583	9.739047935114953e-12	5.252377098286808
ENSG00000178917	9.92855803814207e-12	8.358299256215904
ENSG00000131386	9.92855803814207e-12	6.251142017980418
ENSG00000235269	9.983364913284944e-12	3.392338070760693
ENSG00000143494	1.0233690257722265e-11	7.629766541333498
ENSG00000273382	1.0490168647319703e-11	6.1973463827780115
ENSG00000005007	1.0490168647319852e-11	8.908932680191299
ENSG00000141985	1.1298020444943183e-11	8.815626392158844
ENSG00000225218	1.1298020444943183e-11	5.456941154565695
ENSG00000196456	1.1360231495892424e-11	8.852137548345457
ENSG00000146083	1.1580627119043834e-11	8.872421524004686
ENSG00000240616	1.1580627119043834e-11	7.111097585080867
ENSG00000108107	1.1644363799313668e-11	8.93733024611422
ENSG00000230629	1.1708444452657996e-11	7.648142094078046
ENSG00000228510	1.2166794184078564e-11	5.058919884932901
ENSG00000115286	1.2470691134500236e-11	8.79939921163146
ENSG00000105514	1.2470691134500236e-11	8.812563968214976
ENSG00000234160	1.2852242182367516e-11	7.356738424787804
ENSG00000179520	1.2852242182367516e-11	5.017274983609449
ENSG00000100994	1.3501429333513196e-11	8.896762294795762
ENSG00000173207	1.3575516293902837e-11	8.567545737952356
ENSG00000101444	1.383797338728821e-11	8.881529485456355
ENSG00000005486	1.3990175996524744e-11	8.830322360714293
ENSG00000143578	1.4979318568998728e-11	8.535548907301614
ENSG00000173531	1.5648020506544824e-11	8.681672842427998
ENSG00000197016	1.5819717196625353e-11	6.765905598696813
ENSG00000135605	1.5906256837404572e-11	8.698436863739335
ENSG00000107833	1.6212816329936822e-11	8.513813030050384
ENSG00000006756	1.6435326351045303e-11	6.294084390127692
ENSG00000143195	1.6525166252907275e-11	6.085655693840253
ENSG00000239556	1.7027959043958946e-11	5.519548855200529
ENSG00000197008	1.7027959043958946e-11	8.489392948879374
ENSG00000121858	1.7120973644606352e-11	8.82067755847867
ENSG00000170962	1.7450464190663608e-11	7.615176375161469
ENSG00000152642	1.7545740742404442e-11	8.79381120452768
ENSG00000164916	1.7883241884561098e-11	8.754774465181157
ENSG00000145912	1.7980834220896992e-11	8.77452160005643
ENSG00000175197	1.8326536557565086e-11	8.695911280579425
ENSG00000178467	1.9829472087798352e-11	8.872421524004686
ENSG00000136279	2.0319998938091842e-11	8.872421524004686
ENSG00000065183	2.0822414593481665e-11	8.803456006763307
ENSG00000235670	2.0822414593481665e-11	4.027546281109783
ENSG00000212802	2.1864046693876346e-11	7.928342835431834
ENSG00000011451	2.2403846808832698e-11	8.845018329269742
ENSG00000267317	2.2403846808832698e-11	7.715302972625486
ENSG00000118705	2.2403846808832857e-11	8.941387041246065
ENSG00000213261	2.2525564718510542e-11	6.835697821483311
ENSG00000120328	2.295670336744701e-11	6.250955152818288
ENSG00000091127	2.295670336744701e-11	8.646692898213317
ENSG00000104886	2.295670336744701e-11	8.800393582819439
ENSG00000122203	2.3650599195645806e-11	8.876478319136533
ENSG00000205309	2.3650599195645806e-11	7.585086295346808
ENSG00000142279	2.4696737544559386e-11	5.564454942607877
ENSG00000213523	2.483065229105932e-11	8.762351214660892
ENSG00000155846	2.483065229105932e-11	8.730891224794103
ENSG00000189283	2.496527863764572e-11	8.45135058072083
ENSG00000104979	2.5442128303944694e-11	8.856194343477304
ENSG00000105576	2.5442128303944694e-11	8.828791148742358
ENSG00000168090	2.6068355102401e-11	8.81409518018691
ENSG00000112531	2.6209554669972394e-11	8.872421524004686
ENSG00000238961	2.670968081156367e-11	4.472738386056791
ENSG00000068745	2.670968081156367e-11	8.832847943874205
ENSG00000072954	2.6854283772744833e-11	8.6583264428249
ENSG00000136908	2.736646158254986e-11	8.81409518018691
ENSG00000179862	2.7514548190056816e-11	6.552122277655526
ENSG00000255086	2.8883156225066876e-11	3.5615354475809773
ENSG00000136643	2.9039280971997535e-11	8.771996016896516
ENSG00000270102	2.9592257741373176e-11	6.452680854473562
ENSG00000235837	3.015554943291824e-11	5.016068727857216
ENSG00000235673	3.1229673228598746e-11	4.997934888181876
ENSG00000180822	3.1229673228598746e-11	8.571602533084203
ENSG00000172687	3.139821675752826e-11	6.298448442619522
ENSG00000105364	3.182348482543296e-11	8.687797690315735
ENSG00000142541	3.199516790212134e-11	8.945443836377912
ENSG00000136710	3.277903975856793e-11	8.64011051992156
ENSG00000154359	3.313343860589506e-11	8.759825631500979
ENSG00000174374	3.358172032418218e-11	8.382385063479449
ENSG00000170775	3.358172032418218e-11	7.896727109492418
ENSG00000180573	3.421931319992457e-11	8.896762294795762
ENSG00000165178	3.4403651021488284e-11	8.607119318082837
ENSG00000196967	3.4588961724652495e-11	8.011244996493248
ENSG00000205583	3.6107079315088074e-11	7.036780444420673
ENSG00000175806	3.7690423051049516e-11	8.396007350466984
ENSG00000182087	3.789306247441909e-11	8.925159860718681
ENSG00000203632	3.8301548703656945e-11	6.663506661522413
ENSG00000106948	3.9026805301092816e-11	8.835910367818073
ENSG00000164889	3.923648119082327e-11	8.785160773480033
ENSG00000166979	4.073543178331639e-11	5.884245227006013
ENSG00000059378	4.095409671391701e-11	8.840961534137898
ENSG00000204396	4.3436614270716166e-11	8.700962446899247
ENSG00000186468	4.402105793406683e-11	8.917046270454989
ENSG00000207954	4.485223962047817e-11	5.836416065959813
ENSG00000158089	4.5334082791842104e-11	5.958507617786824
ENSG00000239552	4.731267667973776e-11	3.230251742642239
ENSG00000235776	4.731267667973776e-11	6.185507282363104
ENSG00000203930	4.7312676679738095e-11	3.6924988892241832
ENSG00000244313	4.7565872398579723e-11	8.532565793737678
ENSG00000184083	4.7820395263836964e-11	8.278544395325472
ENSG00000186480	4.898235483717972e-11	8.84808075321361
ENSG00000260352	5.0171956677564046e-11	5.044681583344259
ENSG00000204131	5.111672431546511e-11	6.28778327750424
ENSG00000197180	5.138984372438547e-11	6.78790943978319
ENSG00000273032	5.2357064802177016e-11	7.193284367523486
ENSG00000204060	5.263667351526424e-11	4.602485992821836
ENSG00000236552	5.263667351526462e-11	8.71466404426672
ENSG00000166200	5.5219866415584624e-11	8.887117492560137
ENSG00000213553	5.625762571051444e-11	8.578721752159916
ENSG00000197037	5.7927100091899915e-11	8.631460088873913
ENSG00000235052	5.901465474657185e-11	5.253929664142321
ENSG00000105185	5.93290406066659e-11	8.85466313150537
ENSG00000130340	5.996274095576237e-11	8.494241548322707
ENSG00000232559	6.076419423512702e-11	8.332172309925364
ENSG00000164346	6.076419423512702e-11	8.904875885059452
ENSG00000146830	6.108770472311114e-11	8.887117492560137
ENSG00000103707	6.108770472311114e-11	8.521926620314074
ENSG00000236796	6.223333014520522e-11	5.386765555452095
ENSG00000092978	6.223333014520522e-11	8.65273843572112
ENSG00000198960	6.256449844762261e-11	8.487404206503419
ENSG00000259673	6.373723488972582e-11	8.659655087920342
ENSG00000120327	6.407623819535328e-11	7.795784343829068
ENSG00000225159	6.441700707626589e-11	5.192258182280156
ENSG00000167552	6.562373228799665e-11	8.304821511841462
ENSG00000123975	6.685258632282149e-11	8.71114408991883
ENSG00000104936	6.720780729393081e-11	8.518327355586251
ENSG00000242021	6.720780729393081e-11	5.459118998126273
ENSG00000164077	6.756487639442075e-11	8.583772918479742
ENSG00000164900	6.882930842943601e-11	2.3244157106151824
ENSG00000240087	6.919481113904023e-11	6.031957105539449
ENSG00000259404	7.086323097811514e-11	4.956016187057124
ENSG00000127914	7.392710916198455e-11	8.921103065586836
ENSG00000239415	7.431909848371947e-11	7.188404072692187
ENSG00000223473	7.431909848371947e-11	7.707934355869419
ENSG00000215270	7.47131227825695e-11	5.0274349626777886
ENSG00000091732	7.570715446470411e-11	8.296452958050239
ENSG00000128463	7.61083828608647e-11	8.880535114268378
ENSG00000197191	7.61083828608647e-11	6.442012590942163
ENSG00000167136	7.61083828608647e-11	7.730338780935577
ENSG00000144908	7.61083828608647e-11	8.517332984398273
ENSG00000196668	7.752914635008442e-11	7.357743370083082
ENSG00000145741	7.793982664035425e-11	8.925159860718681
ENSG00000164466	7.793982664035425e-11	8.81508955137489
ENSG00000228323	7.939405084035493e-11	5.915087958834567
ENSG00000174485	8.173309743950564e-11	8.824734353610515
ENSG00000260054	8.173309743950564e-11	8.657868912420879
ENSG00000198157	8.173309743950592e-11	8.32278247121727
ENSG00000101577	8.369693198161072e-11	8.566551366764378
ENSG00000217130	8.615998781373598e-11	5.460148672822427
ENSG00000218227	8.869396507714902e-11	8.140128916709797
ENSG00000113889	9.082136307371407e-11	4.365060981848102
ENSG00000120306	9.202475325201636e-11	8.659400124392812
ENSG00000104047	9.251046790479173e-11	8.830322360714293
ENSG00000230897	9.299869205837247e-11	7.662748739593505
ENSG00000171466	9.423031483468834e-11	8.710607249134874
ENSG00000086619	9.472742245881075e-11	8.880535114268378
ENSG00000242268	9.699636137912185e-11	4.381926195096879
ENSG00000116497	9.750774892522649e-11	8.840961534137898
ENSG00000112306	9.750774892522718e-11	8.945443836377912
ENSG00000172382	1.011621062787874e-10	6.759999755724723
ENSG00000259562	1.0169498295660732e-10	7.5062405945710475
ENSG00000231536	1.022306070719967e-10	2.8835614516852925
ENSG00000178715	1.027689924702987e-10	6.700688098993486
ENSG00000127415	1.027689924702987e-10	8.856194343477304
ENSG00000229766	1.0467528796061168e-10	6.049683218657853
ENSG00000268496	1.0717716590194074e-10	3.9029447979095835
ENSG00000230979	1.0717716590194074e-10	7.053248353895886
ENSG00000233297	1.0774103722908163e-10	6.417385872061247
ENSG00000226833	1.0916345049803374e-10	4.803492268345275
ENSG00000145494	1.091634504980349e-10	8.801924794791372
ENSG00000114942	1.1031460106568816e-10	8.945443836377912
ENSG00000184305	1.1031460106568816e-10	8.12585520117427
ENSG00000261739	1.1177025884558214e-10	8.731885595982082
ENSG00000144671	1.1503920229857242e-10	4.606002052668991
ENSG00000170260	1.1840166726534996e-10	8.543204967161282
ENSG00000171159	1.205913035233117e-10	8.767939221764673
ENSG00000167964	1.205913035233117e-10	8.480619261335171
ENSG00000213621	1.212241601900829e-10	5.212498616657771
ENSG00000237517	1.212241601900829e-10	5.641628446152738
ENSG00000260219	1.2346486150064407e-10	6.601358267690995
ENSG00000162373	1.2411247328505967e-10	6.5063631107182305
ENSG00000164897	1.2706810588176054e-10	8.755768836369135
ENSG00000197857	1.2941445302039877e-10	8.630465717685935
ENSG00000174446	1.3009259061670523e-10	8.698973704523292
ENSG00000106258	1.3318749415143647e-10	6.493265134175723
ENSG00000115875	1.331874941514374e-10	8.929216655850528
ENSG00000100626	1.3388497394415042e-10	4.76134251873819
ENSG00000241493	1.3388497394415042e-10	4.293692895888
ENSG00000227719	1.3635441790763575e-10	6.206370614116165
ENSG00000089157	1.4032529832825604e-10	8.941387041246065
ENSG00000107262	1.4032529832825604e-10	8.880535114268378
ENSG00000158525	1.4291091009072778e-10	4.335084734532785
ENSG00000136997	1.4365818062041592e-10	8.899287877955674
ENSG00000117090	1.4554312592577797e-10	8.880535114268378
ENSG00000213965	1.470684887165685e-10	8.49452342557913
ENSG00000181218	1.4977560265802627e-10	5.912525723315861
ENSG00000260625	1.5412844777537662e-10	6.258497611356382
ENSG00000006788	1.54933066052465e-10	3.5725268039998586
ENSG00000173581	1.5778172944362705e-10	8.531034581765743
ENSG00000123965	1.586050039314108e-10	7.475003088655718
ENSG00000244485	1.586050039314108e-10	4.708636612115435
ENSG00000144895	1.586050039314108e-10	8.896762294795762
ENSG00000227269	1.586050039314108e-10	4.394679148691187
ENSG00000224545	1.6620614017233926e-10	2.8754717012170743
ENSG00000184984	1.6620614017233926e-10	5.96148550160461
ENSG00000105676	1.6620614017233926e-10	8.747118405321485
ENSG00000004866	1.6620614017233926e-10	8.727371270446213
ENSG00000268362	1.6620614017233926e-10	6.385489438238755
ENSG00000102265	1.7013923402051946e-10	8.849075124401589
ENSG00000245008	1.7013923402051946e-10	6.528757580306614
ENSG00000236423	1.7326112926408949e-10	7.395595399020048
ENSG00000225697	1.7416334710445272e-10	8.794805575715658
ENSG00000163884	1.7416334710445272e-10	8.678689728864063
ENSG00000226942	1.7507016111359274e-10	5.5347816245252135
ENSG00000106636	1.7828053619470038e-10	8.896762294795762
ENSG00000006740	1.7828053619470038e-10	7.751203229033354
ENSG00000172115	1.7920831761372407e-10	8.908932680191299
ENSG00000165891	1.815484872175568e-10	8.324366079840244
ENSG00000169116	1.8249290336506038e-10	8.921103065586836
ENSG00000204673	1.8777374375013454e-10	8.776052812028363
ENSG00000125388	1.9673928428700454e-10	8.245835070743174
ENSG00000214870	2.0033783486266434e-10	7.064233627540621
ENSG00000140367	2.0612317753296754e-10	8.872421524004686
ENSG00000220583	2.0612317753296754e-10	6.722174305670458
ENSG00000171792	2.1097792636888216e-10	8.571602533084203
ENSG00000260144	2.159444715657996e-10	6.027737135446202
ENSG00000124614	2.159444715657996e-10	7.637079323706987
ENSG00000123570	2.1594447156580266e-10	6.9366288155287945
ENSG00000122779	2.1706358225009194e-10	8.777047183216341
ENSG00000260027	2.1988623827565441e-10	7.056740378303548
ENSG00000180530	2.2739424612367096e-10	8.35309791967063
ENSG00000102241	2.2739424612367096e-10	8.846549541241677
ENSG00000106299	2.2739424612367336e-10	8.580789804915806
ENSG00000171766	2.2739424612367336e-10	8.801924794791372
ENSG00000170265	2.2739424612367336e-10	8.670039297816416
ENSG00000033050	2.3273839971365036e-10	8.872421524004686
ENSG00000188859	2.357602557462771e-10	7.251744566872041
ENSG00000106397	2.3697971428126573e-10	8.86277672176906
ENSG00000228933	2.382053417246309e-10	5.39940774836465
ENSG00000171428	2.4823612983986067e-10	7.799167025298805
ENSG00000187742	2.4951866654168044e-10	8.884591909400223
ENSG00000162869	2.508076835781706e-10	8.705019242031094
ENSG00000230189	2.553707388367293e-10	7.555327604752373
ENSG00000168273	2.553707388367293e-10	8.395884093970428
ENSG00000147408	2.6135698111423514e-10	8.872421524004686
ENSG00000214226	2.6406138302854186e-10	7.786643902801326
ENSG00000205903	2.7515533258795127e-10	8.6862664783438
ENSG00000184258	2.8015107975875496e-10	4.149063765627573
ENSG00000104765	2.8818127724240167e-10	8.810038385055064
ENSG00000164615	2.8818127724240167e-10	8.846549541241677
ENSG00000067248	2.964364300799673e-10	8.79128562136777
ENSG00000105063	3.018096414232062e-10	8.88306069742829
ENSG00000203401	3.018096414232062e-10	5.166905751559081
ENSG00000106244	3.018096414232062e-10	8.830322360714293
ENSG00000172292	3.0336225953001005e-10	7.937502879072514
ENSG00000104907	3.033622595300133e-10	8.880535114268378
ENSG00000270504	3.072780561983209e-10	4.4921610514072245
ENSG00000273344	3.1044624144761286e-10	8.616024712658016
ENSG00000042980	3.160675983883037e-10	8.770464804924584
ENSG00000123144	3.1769189995784476e-10	8.872421524004686
ENSG00000136243	3.1769189995784476e-10	8.810038385055064
ENSG00000256604	3.251028356734279e-10	4.6127597833514455
ENSG00000232633	3.267725238392603e-10	4.979235778203475
ENSG00000218426	3.483644936069212e-10	8.376057648715221
ENSG00000127957	3.483644936069212e-10	8.11029791238935
ENSG00000166557	3.564741311901623e-10	8.892705499663915
ENSG00000225535	3.564741311901623e-10	5.239235651603206
ENSG00000221890	3.6290896410687606e-10	4.145474255503456
ENSG00000227855	3.751620302912395e-10	8.329901690292983
ENSG00000171649	3.751620302912395e-10	7.714225062442797
ENSG00000144040	3.751620302912395e-10	8.617758491506441
ENSG00000147044	3.751620302912395e-10	8.6583264428249
ENSG00000174917	3.819264221538815e-10	8.83996716294992
ENSG00000105953	3.8388090915813036e-10	8.887117492560137
ENSG00000062582	3.8388090915813036e-10	6.4678456221596425
ENSG00000183718	3.8388090915813036e-10	8.82067755847867
ENSG00000237991	3.8584517350262874e-10	6.547378358262488
ENSG00000155428	3.927977865063751e-10	5.242990655731166
ENSG00000187098	3.998728280255299e-10	7.801413950735726
ENSG00000102921	4.0191704880120104e-10	8.82320314163858
ENSG00000174718	4.0397148480559705e-10	8.874947107164598
ENSG00000187446	4.112431771301718e-10	8.852137548345457
ENSG00000164253	4.112431771301718e-10	8.82067755847867
ENSG00000109046	4.1124317713017474e-10	8.860251138609149
ENSG00000156928	4.2078074918619474e-10	8.579258592943875
ENSG00000239559	4.2078074918619474e-10	7.169004443917871
ENSG00000250990	4.2292939268012265e-10	5.011857833410127
ENSG00000073536	4.250887603626267e-10	8.509676924538601
ENSG00000183397	4.327317566064005e-10	7.690589882503694
ENSG00000167487	4.427560930398032e-10	8.228816085904302
ENSG00000225648	4.427560930398032e-10	8.827796777554383
ENSG00000006634	4.5300730492838643e-10	8.736479231897881
ENSG00000005844	4.553166639869389e-10	8.856194343477304
ENSG00000170445	4.742104962223535e-10	8.864307933740994
ENSG00000128915	4.742104962223535e-10	8.85466313150537
ENSG00000158710	4.742104962223568e-10	8.896762294795762
ENSG00000145087	4.742104962223568e-10	5.629811285137936
ENSG00000214243	4.851728175338471e-10	4.234586112828001
ENSG00000124795	4.876423185462989e-10	8.21854956665761
ENSG00000100439	4.963827026516017e-10	8.700759880022757
ENSG00000150938	4.963827026516017e-10	7.718582314673634
ENSG00000162616	4.989079542385215e-10	8.556167156868307
ENSG00000150076	5.078456041519702e-10	6.977777218901638
ENSG00000165661	5.195670915077791e-10	8.900819089927607
ENSG00000205138	5.222075529700292e-10	8.50210017505887
ENSG00000182165	5.342528274443357e-10	8.371006482395398
ENSG00000162878	5.438087008113283e-10	4.984866509543056
ENSG00000225200	5.493439857711802e-10	7.177986264185743
ENSG00000155254	5.549343206115373e-10	8.304082104181013
ENSG00000144815	5.620004671109221e-10	8.895231082823827
ENSG00000133619	5.620004671109262e-10	8.403003313046144
ENSG00000228929	5.720409900692539e-10	7.143638854214458
ENSG00000011422	5.749417661849225e-10	7.509637627268575
ENSG00000095059	5.852081281760429e-10	8.84808075321361
ENSG00000141447	5.852081281760429e-10	8.162768723074713
ENSG00000249774	5.881741328960886e-10	4.623901498211924
ENSG00000205339	5.986712870882935e-10	8.900819089927607
ENSG00000128928	6.017039506144266e-10	8.880535114268378
ENSG00000188959	6.124369558941279e-10	5.359510507870996
ENSG00000137154	6.124369558941279e-10	8.945443836377912
ENSG00000106266	6.124369558941279e-10	8.532565793737678
ENSG00000248757	6.155377389443471e-10	3.739192138359233
ENSG00000243276	6.4090247453116e-10	7.083702682664124
ENSG00000213280	6.4414400402216e-10	5.06169921674476
ENSG00000184304	6.441440040221645e-10	6.154181320793336
ENSG00000033867	6.474015514702265e-10	8.029929383681026
ENSG00000088538	6.506751940782705e-10	8.474494413447434
ENSG00000150867	6.589302268404982e-10	8.823739982422536
ENSG00000160293	6.622608157260539e-10	8.153895808075607
ENSG00000138172	6.656078516911894e-10	7.943806579257117
ENSG00000241324	6.656078516911894e-10	6.880243312249481
ENSG00000197448	6.740479183444917e-10	8.892705499663915
ENSG00000224596	6.740479183444917e-10	4.015524376735486
ENSG00000179899	6.895043228020222e-10	5.144934529674835
ENSG00000261597	6.895043228020222e-10	8.593954561499322
ENSG00000224215	6.929858185794306e-10	2.8935295632862235
ENSG00000081320	6.929858185794306e-10	8.921103065586836
ENSG00000269946	7.05306838523909e-10	4.925498096316872
ENSG00000188242	7.088662683772022e-10	8.436654612165379
ENSG00000165195	7.25102085656077e-10	8.726834429662258
ENSG00000164924	7.25102085656077e-10	8.925159860718681
ENSG00000136383	7.379805863589615e-10	7.8652811360072254
ENSG00000106018	7.548674142423073e-10	6.668016599474793
ENSG00000104408	7.586709955918649e-10	8.917046270454989
ENSG00000100218	7.586709955918703e-10	5.392186562400417
ENSG00000185834	7.937565598245729e-10	7.331124290239567
ENSG00000257573	7.977514490222294e-10	4.520937628797335
ENSG00000150967	8.159728468492313e-10	8.858719926637214
ENSG00000105426	8.159728468492313e-10	7.282291225724325
ENSG00000104921	8.159728468492313e-10	8.026492157060446
ENSG00000261400	8.159728468492313e-10	3.377043161065239
ENSG00000170469	8.346005991032791e-10	8.290328110162504
ENSG00000231193	8.536435381711931e-10	4.850440932856871
ENSG00000006015	8.536435381711931e-10	8.852137548345457
ENSG00000148291	8.536435381711931e-10	8.309160184229734
ENSG00000162631	8.579325893752446e-10	6.615584903216862
ENSG00000213096	8.774952462678222e-10	7.954012251318352
ENSG00000155970	8.885509627741073e-10	5.29796968805186
ENSG00000181751	8.930112437681175e-10	8.822208770450603
ENSG00000265451	8.974933916274363e-10	6.916926745804442
ENSG00000136059	8.974933916274491e-10	8.813558339402954
ENSG00000035681	9.06523706511182e-10	8.788223197423902
ENSG00000168994	9.133546241102693e-10	7.048749175757132
ENSG00000120784	9.133546241102693e-10	6.335210688919732
ENSG00000154479	9.179364733460066e-10	6.252120448369471
ENSG00000204957	9.34150426782787e-10	6.331945480747642
ENSG00000241852	9.38834138660433e-10	7.626681097429317
ENSG00000271239	9.435407847511437e-10	2.4895109661943993
ENSG00000224376	9.554084568857253e-10	5.723195544687717
ENSG00000134153	9.554084568857253e-10	8.904875885059452
ENSG00000205485	9.601962382332099e-10	7.740977954359182
ENSG00000268798	9.601962382332099e-10	6.2548253609221245
ENSG00000157778	9.601962382332099e-10	8.631996929657868
ENSG00000183291	9.82032830313705e-10	8.925159860718681
ENSG00000114738	9.82032830313705e-10	8.72936001282217
ENSG00000230202	1.0043541849819692e-09	8.542210595973303
ENSG00000137124	1.0271707884761915e-09	8.671033669004395
ENSG00000102081	1.0271707884761988e-09	8.803456006763307
ENSG00000088298	1.050493347605908e-09	8.86277672176906
ENSG00000157625	1.050493347605908e-09	8.717726468210587
ENSG00000260591	1.0610241858480635e-09	6.9605085015362205
ENSG00000110324	1.0743327942521397e-09	8.835373527034116
ENSG00000156738	1.0987002899565058e-09	7.7465834155760955
ENSG00000067992	1.0987002899565058e-09	8.05495468213551
ENSG00000069018	1.1097027571860026e-09	1.7258987699960675
ENSG00000213293	1.1292165299315367e-09	3.808453211371246
ENSG00000154743	1.1292165299315367e-09	8.543204967161282
ENSG00000156140	1.149065251177971e-09	4.115157666171487
ENSG00000155886	1.1547986172234562e-09	5.2480037882157236
ENSG00000000460	1.1547986172234562e-09	7.973301855789605
ENSG00000133818	1.160559914750313e-09	7.95953806730914
ENSG00000236205	1.1605599147503254e-09	2.0861667435737408
ENSG00000068394	1.1750862306592481e-09	8.591886508743432
ENSG00000186615	1.1809463368205582e-09	7.247653927852426
ENSG00000256733	1.1809463368205582e-09	4.438414242809873
ENSG00000244398	1.1809463368205582e-09	8.351461914396616
ENSG00000104980	1.1809463368205582e-09	8.805981589923219
ENSG00000141101	1.2076718726356219e-09	8.692848856635557
ENSG00000146540	1.2076718726356219e-09	8.880535114268378
ENSG00000164707	1.2349876637167895e-09	7.529096984194051
ENSG00000153291	1.2691937568095516e-09	6.984808843041204
ENSG00000144036	1.2691937568095516e-09	8.392029865715072
ENSG00000106609	1.2978670809605912e-09	8.892705499663915
ENSG00000116871	1.2978670809605912e-09	8.817615134534801
ENSG00000240235	1.2978670809605912e-09	3.484990431048986
ENSG00000188818	1.327172539322688e-09	8.318188835301466
ENSG00000114054	1.327172539322688e-09	8.767939221764673
ENSG00000226824	1.327172539322688e-09	6.554645116556753
ENSG00000172053	1.327172539322688e-09	8.904875885059452
ENSG00000070669	1.327172539322688e-09	8.88864870453207
ENSG00000243144	1.350411384378589e-09	5.809958148667726
ENSG00000271192	1.350411384378589e-09	5.53622444318349
ENSG00000206634	1.3571237065137383e-09	4.855319767131689
ENSG00000136149	1.3877344404854308e-09	7.924318519876061
ENSG00000176410	1.3877344404854308e-09	8.301706691246553
ENSG00000058404	1.3877344404854308e-09	7.085239836897557
ENSG00000091140	1.3946278139936097e-09	8.794805575715658
ENSG00000198785	1.4190188882566279e-09	6.724821051522922
ENSG00000170727	1.4190188882566279e-09	8.220341308004251
ENSG00000204219	1.4190188882566378e-09	6.846214127952352
ENSG00000111666	1.4438262482663393e-09	8.657332071636922
ENSG00000158716	1.4509914917587963e-09	8.41336060921332
ENSG00000242615	1.4836669937956179e-09	5.4384735999446
ENSG00000123595	1.4836669937956179e-09	8.765413638604759
ENSG00000072195	1.4836669937956179e-09	6.581627720168678
ENSG00000178922	1.4836669937956179e-09	8.64615605742936
ENSG00000269696	1.491025179666571e-09	4.265274702115295
ENSG00000182185	1.491025179666571e-09	7.421086611917923
ENSG00000135116	1.491025179666571e-09	5.940500818676118
ENSG00000253738	1.5170604441190607e-09	8.852137548345457
ENSG00000164855	1.524580249224929e-09	7.89173144270898
ENSG00000182310	1.5435393102082918e-09	5.147667270937149
ENSG00000099139	1.5782472503871383e-09	6.0923894863442545
ENSG00000069849	1.586062960663484e-09	8.809501544271107
ENSG00000219545	1.586062960663484e-09	8.794805575715658
ENSG00000184905	1.6217037174874634e-09	5.051855476038428
ENSG00000120805	1.6217037174874634e-09	8.856194343477304
ENSG00000180815	1.629729411999319e-09	5.243166994680073
ENSG00000130222	1.6581258168063855e-09	6.340133728361502
ENSG00000273489	1.6663273960768753e-09	4.689595355134084
ENSG00000075290	1.6663273960768753e-09	6.32097730346711
ENSG00000184293	1.7037271558894395e-09	8.695911280579425
ENSG00000088833	1.733381108353098e-09	8.835910367818073
ENSG00000170581	1.75055178104401e-09	8.908932680191299
ENSG00000172809	1.789795017678241e-09	8.925159860718681
ENSG00000136828	1.789795017678241e-09	8.823739982422536
ENSG00000267166	1.789795017678241e-09	7.052184350141838
ENSG00000271553	1.8298964214014049e-09	7.078630661524997
ENSG00000196437	1.8389262163416524e-09	7.612157984213436
ENSG00000266318	1.838926216341659e-09	3.9739803048911027
ENSG00000233830	1.8616913859015721e-09	5.733645232171088
ENSG00000250148	1.8708742638148636e-09	2.4458879943413976
ENSG00000188868	1.8708742638148636e-09	7.1298841655766365
ENSG00000183150	1.8708742638148636e-09	7.07996019905369
ENSG00000180354	1.8708742638148636e-09	8.734745453049458
ENSG00000261374	1.889372828004131e-09	3.8609229553002984
ENSG00000139318	1.903363776733038e-09	8.917046270454989
ENSG00000102271	1.9127471944507443e-09	4.201872440547289
ENSG00000137720	1.922175752519576e-09	8.801924794791372
ENSG00000213885	1.9555342483457573e-09	6.338631608387145
ENSG00000213145	1.9555342483457573e-09	7.075724904702959
ENSG00000185662	1.9555342483457573e-09	5.43788981034674
ENSG00000148498	1.965168569324971e-09	8.141068143591747
ENSG00000144426	1.9992548537617287e-09	8.515264931642383
ENSG00000171405	1.9992548537617287e-09	5.044682962060379
ENSG00000259660	2.009099309232484e-09	5.4272530478005425
ENSG00000149823	2.018991063968614e-09	8.879003902296445
ENSG00000258561	2.04392884005534e-09	5.444525963657888
ENSG00000271086	2.04392884005534e-09	4.64420659028868
ENSG00000105220	2.0998546475655803e-09	8.912989475323146
ENSG00000175283	2.146720326109515e-09	8.68320405439993
ENSG00000236854	2.146720326109515e-09	3.6153652538005745
ENSG00000239672	2.1572726993552937e-09	8.664451290712634
ENSG00000158292	2.183875563738718e-09	5.464109957638115
ENSG00000241127	2.1946061045738453e-09	8.227663093956457
ENSG00000012171	2.205388086290555e-09	7.607490720412969
ENSG00000271529	2.2435335961190562e-09	8.606582477298883
ENSG00000225373	2.2656192777211273e-09	7.785602700809486
ENSG00000139055	2.344602403603322e-09	6.739748502766591
ENSG00000177600	2.344602403603322e-09	8.941387041246065
ENSG00000172296	2.35610279089386e-09	6.1598376727420066
ENSG00000258188	2.356102790893877e-09	3.850031707492933
ENSG00000239183	2.3850950832055813e-09	5.997794595398262
ENSG00000134504	2.408539261103147e-09	8.574999230935537
ENSG00000181220	2.432208218340706e-09	8.543204967161282
ENSG00000105879	2.4501087091642624e-09	8.692848856635557
ENSG00000141664	2.4621137090408035e-09	8.143459201528492
ENSG00000164885	2.4741760903529604e-09	8.491461001635264
ENSG00000261435	2.486296120143915e-09	5.017920030957261
ENSG00000262814	2.5168501700958568e-09	7.673464338709802
ENSG00000111832	2.5291740900064442e-09	8.86277672176906
ENSG00000130332	2.629907747565081e-09	8.796336787687592
ENSG00000128408	2.642771413718383e-09	5.792491860533231
ENSG00000237506	2.701421540931463e-09	6.173425456740825
ENSG00000084092	2.7146263100149878e-09	8.728365641634191
ENSG00000271983	2.761340715597828e-09	3.5066994344030227
ENSG00000108061	2.8225556574745803e-09	8.757300048341069
ENSG00000171827	2.8225556574745803e-09	5.716589148761178
ENSG00000269620	2.8225556574745803e-09	3.8779853992872813
ENSG00000240376	2.8850936324813084e-09	8.36794405845153
ENSG00000151287	2.8991734192215068e-09	7.706875025529296
ENSG00000196372	2.934666759897973e-09	7.304103755646456
ENSG00000214189	2.948982463507966e-09	4.526904457877323
ENSG00000188707	2.948982463507966e-09	8.48227372980366
ENSG00000112992	2.9633662758099193e-09	8.860251138609149
ENSG00000129353	2.9996258554917123e-09	8.696905651767402
ENSG00000078061	3.0809268363253085e-09	8.85466313150537
ENSG00000104497	3.0809268363253085e-09	8.475201341531807
ENSG00000115649	3.0959379920345002e-09	8.834379155846138
ENSG00000164967	3.0959379920345114e-09	8.709867841474427
ENSG00000198795	3.1337786607815555e-09	4.9849555136809816
ENSG00000135164	3.1490409089267388e-09	8.917046270454989
ENSG00000109685	3.1490409089267388e-09	8.872421524004686
ENSG00000261645	3.164375645569902e-09	7.399933907089161
ENSG00000218107	3.203031827118892e-09	3.71045826549961
ENSG00000125962	3.2342880257207227e-09	8.52345783228601
ENSG00000057252	3.28970365354562e-09	8.795342416499613
ENSG00000127980	3.3057060478174357e-09	8.771996016896516
ENSG00000225329	3.3057060478174357e-09	5.809228017423893
ENSG00000137802	3.321784350013927e-09	8.73142806557806
ENSG00000131469	3.321784350013927e-09	8.941387041246065
ENSG00000230188	3.321784350013927e-09	4.395589712013507
ENSG00000141526	3.362314506267392e-09	8.707544825191007
ENSG00000163040	3.378661256194924e-09	5.633049857552877
ENSG00000001631	3.395085503416296e-09	8.803456006763307
ENSG00000164896	3.395085503416296e-09	8.874947107164598
ENSG00000114698	3.4198679642673517e-09	5.98026665013956
ENSG00000147324	3.4699632695742826e-09	7.3846764968398215
ENSG00000166401	3.4699632695742826e-09	7.951278535434774
ENSG00000039600	3.4699632695743074e-09	7.6824434778177375
ENSG00000225152	3.4699632695743074e-09	1.982314574635068
ENSG00000068308	3.529312628700529e-09	8.85466313150537
ENSG00000261342	3.5464506352964528e-09	6.378537305340374
ENSG00000153162	3.7043894746311185e-09	8.925159860718681
ENSG00000160783	3.76764475478613e-09	8.394018608091029
ENSG00000184307	3.785910323550178e-09	8.798862370847504
ENSG00000242013	3.785910323550219e-09	7.330373439112315
ENSG00000132824	3.8505223266789454e-09	8.866833516900904
ENSG00000260359	3.906758814031057e-09	8.818151975318758
ENSG00000130175	3.954233622846613e-09	8.933273450982373
ENSG00000167196	3.973380642891222e-09	8.740536027029728
ENSG00000108298	3.973380642891222e-09	8.941387041246065
ENSG00000137970	4.041109750750398e-09	7.880669681419259
ENSG00000113328	4.060666800183952e-09	8.876478319136533
ENSG00000180817	4.060666800183952e-09	8.900819089927607
ENSG00000242593	4.149821511911882e-09	4.862554215689442
ENSG00000267427	4.220480779563873e-09	8.771001645708541
ENSG00000198108	4.220480779563873e-09	8.760617435812467
ENSG00000270441	4.220480779563873e-09	6.283776552049747
ENSG00000179604	4.240883678228871e-09	7.201342143788763
ENSG00000099804	4.2408836782289015e-09	8.635516884005757
ENSG00000008513	4.261382728841271e-09	8.705019242031094
ENSG00000146950	4.292312554536257e-09	2.7604043131659477
ENSG00000140521	4.3130539179882965e-09	8.809501544271107
ENSG00000167992	4.3130539179882965e-09	7.210762336646872
ENSG00000060138	4.3338929849306295e-09	8.637303059505223
ENSG00000261441	4.3338929849306295e-09	6.46028062391361
ENSG00000226386	4.428889918802402e-09	4.506233610812535
ENSG00000173638	4.45027441194897e-09	8.586835342423607
ENSG00000101049	4.504176995677276e-09	6.373379818647795
ENSG00000196757	4.525915783255845e-09	8.698436863739335
ENSG00000136021	4.6250127142601975e-09	8.907401468219364
ENSG00000165675	4.6250127142601975e-09	8.572931178179648
ENSG00000234338	4.647319817651921e-09	7.138219237405578
ENSG00000177917	4.82959258027236e-09	8.660394495580789
ENSG00000130775	4.82959258027236e-09	8.84808075321361
ENSG00000011021	4.82959258027236e-09	8.557900935716733
ENSG00000104447	4.911511086721073e-09	6.819510809517197
ENSG00000208028	4.935164097609444e-09	7.521775533088041
ENSG00000246763	4.982803691815829e-09	6.667023969022003
ENSG00000235065	4.982803691815829e-09	7.815983443261183
ENSG00000176273	5.018827264637212e-09	8.027198750298627
ENSG00000213304	5.042983880163296e-09	5.004220935553672
ENSG00000226957	5.067253816162119e-09	2.9091008671163845
ENSG00000187953	5.067253816162119e-09	8.353045523019588
ENSG00000077348	5.091637589673955e-09	8.730891224794103
ENSG00000123684	5.153098476327605e-09	8.37626021559171
ENSG00000128944	5.177884785958835e-09	8.480284987427703
ENSG00000185238	5.202787288249824e-09	8.597474515847212
ENSG00000118816	5.265555369120973e-09	8.933273450982373
ENSG00000234449	5.432226665341749e-09	3.957013050121434
ENSG00000260919	5.432226665341769e-09	4.036270040529097
ENSG00000249986	5.432226665341769e-09	4.9717087878824495
ENSG00000238150	5.5506150537413024e-09	4.678095670816427
ENSG00000261786	5.6174690602402864e-09	8.756763207557114
ENSG00000166441	5.644429832742411e-09	8.93733024611422
ENSG00000212664	5.767322037377014e-09	6.3389822020933995
ENSG00000143624	5.7949834660484186e-09	8.896762294795762
ENSG00000119900	5.8928204141243e-09	8.796336787687592
ENSG00000005187	5.9210682499418905e-09	8.18423528557062
ENSG00000142937	5.949448030902769e-09	8.933273450982373
ENSG00000162929	6.049825008385596e-09	7.883652794983192
ENSG00000196562	6.049825008385596e-09	8.900819089927607
ENSG00000106571	6.078805996936045e-09	7.305410482479944
ENSG00000162409	6.151851636164757e-09	3.336920964046872
ENSG00000197375	6.1813087759451304e-09	8.724308846502344
ENSG00000189056	6.1813087759451304e-09	8.339560843756399
ENSG00000130560	6.1813087759451304e-09	8.78010960716021
ENSG00000228019	6.1813087759451304e-09	4.723788645490029
ENSG00000167747	6.1813087759451304e-09	8.78569761426399
ENSG00000236914	6.240635983245562e-09	5.4406087385933795
ENSG00000203801	6.285495162126072e-09	6.234136564497477
ENSG00000070814	6.285495162126072e-09	8.832847943874205
ENSG00000130803	6.315575686112915e-09	8.786691985451967
ENSG00000100739	6.315575686112915e-09	6.156719922612171
ENSG00000111276	6.42196626339288e-09	8.874947107164598
ENSG00000163817	6.452682992516304e-09	5.237426034295043
ENSG00000099326	6.561323079722148e-09	8.868364728872839
ENSG00000187994	6.624201188067838e-09	8.827259936770426
ENSG00000197451	6.735653539222361e-09	8.904875885059452
ENSG00000272870	6.735653539222361e-09	7.208946449610484
ENSG00000239789	6.80015873224492e-09	7.65952212904259
ENSG00000135299	6.881637083879833e-09	8.460995382956453
ENSG00000148343	6.947503911164942e-09	8.827796777554383
ENSG00000176978	7.0307016787196904e-09	8.933273450982373
ENSG00000103496	7.06425189026757e-09	8.641104891109538
ENSG00000179299	7.182910510196362e-09	7.368745388140419
ENSG00000223756	7.217168147741777e-09	6.494594516221805
ENSG00000105997	7.217168147741777e-09	5.464759888875603
ENSG00000177337	7.217168147741777e-09	5.146531743068562
ENSG00000170906	7.373307577708717e-09	8.816620763346823
ENSG00000186193	7.532736190319708e-09	8.272772284539675
ENSG00000120860	7.532736190319708e-09	8.665445661900613
ENSG00000031823	7.532736190319708e-09	8.781640819132145
ENSG00000111716	7.568618196126165e-09	8.941387041246065
ENSG00000230454	7.568618196126165e-09	7.354273688813352
ENSG00000015676	7.604666697595502e-09	8.812563968214976
ENSG00000260785	7.76896554944338e-09	2.565995937058416
ENSG00000167619	7.899139357414838e-09	6.358451821352466
ENSG00000082014	8.031437028287312e-09	7.976698553640938
ENSG00000157954	8.031437028287312e-09	8.835910367818073
ENSG00000133135	8.20470905466592e-09	3.847223276166836
ENSG00000256917	8.243705596443482e-09	5.295677163348488
ENSG00000241352	8.421435804509729e-09	5.516523034566612
ENSG00000186275	8.421435804509729e-09	8.185106400262042
ENSG00000160813	8.421435804509729e-09	8.32857304519754
ENSG00000164619	8.421435804509729e-09	6.705583697285744
ENSG00000147251	8.421435804509729e-09	8.76334558584887
ENSG00000248015	8.562245547450595e-09	5.79163601855839
ENSG00000214046	8.562245547450595e-09	8.79381120452768
ENSG00000163611	8.562245547450595e-09	8.765871169008783
ENSG00000273329	8.64373514495669e-09	8.022068273598869
ENSG00000251249	8.64373514495669e-09	4.629083488365218
ENSG00000004864	8.746659995704219e-09	8.52950336979381
ENSG00000137747	8.746659995704219e-09	5.612405102136138
ENSG00000052850	8.788163329218011e-09	4.682015462082302
ENSG00000250519	8.829858457398056e-09	5.030628575192898
ENSG00000184205	8.977314257889874e-09	8.904875885059452
ENSG00000071189	9.0198831749021e-09	8.762351214660892
ENSG00000132915	9.127167428725078e-09	4.278964579906516
ENSG00000137814	9.213888729670178e-09	8.680141630456063
ENSG00000145358	9.56886953418757e-09	3.4388032899343375
ENSG00000185567	9.56886953418757e-09	4.9781208742717995
ENSG00000226084	9.61416794288687e-09	7.785832516261063
ENSG00000105429	9.61416794288687e-09	8.835910367818073
ENSG00000260317	9.659675167503881e-09	6.3682271630240015
ENSG00000145425	9.659675167503949e-09	8.93733024611422
ENSG00000163625	9.774362946490375e-09	8.43132156858913
ENSG00000121900	9.774362946490375e-09	6.317043774045526
ENSG00000100368	9.774362946490479e-09	8.915515058483056
ENSG00000168803	9.774362946490479e-09	8.571602533084203
ENSG00000146909	1.0031363428521597e-08	8.720252051370501
ENSG00000113231	1.0031363428521597e-08	8.125908941752845
ENSG00000198917	1.0031363428521597e-08	8.71366967307874
ENSG00000224550	1.0078792574974187e-08	5.192601198778412
ENSG00000140157	1.0078792574974187e-08	8.863771092957037
ENSG00000140563	1.0126440074934029e-08	8.89117428769198
ENSG00000185686	1.0198322875289864e-08	7.502932285758327
ENSG00000155903	1.0246520541148062e-08	8.830322360714293
ENSG00000177628	1.0294939997363727e-08	8.84808075321361
ENSG00000182154	1.0294939997363763e-08	8.811569597026997
ENSG00000106993	1.0343582235484411e-08	8.700962446899247
ENSG00000235663	1.0466169047459097e-08	5.010170605617935
ENSG00000110700	1.0515598892860014e-08	8.933273450982373
ENSG00000174886	1.0515598892860014e-08	8.338754688217122
ENSG00000133020	1.056525603554415e-08	3.285938804105396
ENSG00000233264	1.0970818654144728e-08	8.680141630456063
ENSG00000183605	1.0970818654144728e-08	8.831316731902271
ENSG00000198556	1.1022567696404433e-08	8.56348894282051
ENSG00000226221	1.1205567816393516e-08	7.614026267900863
ENSG00000249167	1.1205567816393516e-08	3.570123338468796
ENSG00000198453	1.1258394668181607e-08	7.738051684259166
ENSG00000077454	1.1258394668181726e-08	8.778578395188276
ENSG00000143553	1.1445205113296765e-08	8.67157050978835
ENSG00000100997	1.1445205113296765e-08	8.801924794791372
ENSG00000258527	1.1445205113296765e-08	5.766400868007733
ENSG00000232671	1.1499131570324048e-08	4.950487618315085
ENSG00000178951	1.1744877654319144e-08	8.792279992555747
ENSG00000230516	1.1744877654319144e-08	3.197728855051998
ENSG00000157259	1.1939541344467449e-08	8.761356843472914
ENSG00000271522	1.1995734114280635e-08	3.6769178569508627
ENSG00000105146	1.1995734114280635e-08	6.833351165700231
ENSG00000103160	1.2052184335434447e-08	8.581044768443338
ENSG00000179603	1.219444376838575e-08	6.656408751015008
ENSG00000146147	1.219444376838575e-08	6.624451661460105
ENSG00000168807	1.2251804123641826e-08	8.295458586862262
ENSG00000136758	1.2454641380016357e-08	8.904875885059452
ENSG00000105677	1.2572012306665113e-08	8.884591909400223
ENSG00000167114	1.2572012306665113e-08	8.765413638604759
ENSG00000181666	1.2631100873306484e-08	8.527972157821878
ENSG00000125869	1.2720240964258622e-08	8.828254307958403
ENSG00000140543	1.2720240964258622e-08	8.203369153969241
ENSG00000177971	1.2780007605720172e-08	8.789754409395835
ENSG00000106554	1.2780007605720172e-08	8.70555608281505
ENSG00000205189	1.2840047588102582e-08	8.792279992555747
ENSG00000254876	1.3052357661525752e-08	6.208419960996684
ENSG00000155111	1.3052357661525752e-08	8.406188993486566
ENSG00000080561	1.3113642777777179e-08	8.510750606106516
ENSG00000095585	1.3113642777777179e-08	8.819146346506736
ENSG00000258603	1.3113642777777225e-08	3.7819007846667367
ENSG00000228205	1.317520797728369e-08	7.381465866137385
ENSG00000272717	1.317520797728369e-08	6.0417611363803
ENSG00000146826	1.3392909826214607e-08	8.6568745412329
ENSG00000148357	1.345575086063925e-08	4.979052619400623
ENSG00000249258	1.3550550909578205e-08	2.6255723350865043
ENSG00000175985	1.3614111798457397e-08	5.317367688373164
ENSG00000188419	1.3677962865964151e-08	8.66391444992868
ENSG00000106635	1.3903745381726086e-08	8.778578395188276
ENSG00000143499	1.3968918252628195e-08	8.70328546318267
ENSG00000184381	1.3968918252628195e-08	8.792279992555747
ENSG00000165688	1.3968918252628344e-08	8.824734353610515
ENSG00000130055	1.4199373374348383e-08	4.750633947892652
ENSG00000234741	1.426589460663128e-08	8.904875885059452
ENSG00000109475	1.426589460663128e-08	8.945443836377912
ENSG00000198380	1.4265894606631432e-08	8.887117492560137
ENSG00000228991	1.4433527538494382e-08	6.23656037420946
ENSG00000206838	1.4501116187637625e-08	4.7644028957969
ENSG00000232573	1.4569012855744577e-08	8.501642644654845
ENSG00000197279	1.4637218905768805e-08	8.170410431706593
ENSG00000269533	1.4637218905768909e-08	4.1113345313495815
ENSG00000231500	1.4637218905768909e-08	8.945443836377912
ENSG00000214389	1.487839627837546e-08	8.229731146712345
ENSG00000164124	1.4948011570715516e-08	7.442408991760964
ENSG00000175873	1.494801157071568e-08	8.404534525018075
ENSG00000189419	1.5123439670114026e-08	5.9347345616197105
ENSG00000248544	1.5194170547638364e-08	6.317829214496604
ENSG00000146072	1.5194170547638364e-08	7.984242823544601
ENSG00000154227	1.5194170547638364e-08	5.192313683035622
ENSG00000272864	1.526522333935783e-08	3.5448878630989618
ENSG00000196963	1.558898287268195e-08	7.185903882885626
ENSG00000249487	1.5661831782467544e-08	2.9314028566252475
ENSG00000257591	1.5771726734328417e-08	4.147165589645458
ENSG00000226360	1.6181132034780612e-08	7.418560693911817
ENSG00000179271	1.6256672401507652e-08	8.773984759272473
ENSG00000236255	1.633255591387574e-08	8.353450656772573
ENSG00000248319	1.633255591387574e-08	2.9544448379451094
ENSG00000104205	1.6523775903147336e-08	8.456246010968023
ENSG00000039123	1.6600872384037998e-08	8.850606336373524
ENSG00000235314	1.6678318870941217e-08	7.946775341593262
ENSG00000179041	1.6873476503107866e-08	8.649218481373229
ENSG00000117020	1.6873476503107985e-08	8.070952382057508
ENSG00000143401	1.6952160201188682e-08	8.84808075321361
ENSG00000242715	1.6952160201188682e-08	6.248875698865938
ENSG00000244061	1.6952160201188682e-08	5.543610066893557
ENSG00000223387	1.7031200898355934e-08	4.333646995255254
ENSG00000269305	1.7031200898355934e-08	4.9926146194018415
ENSG00000134982	1.7031200898355934e-08	8.784166402292056
ENSG00000267212	1.7391344213787973e-08	4.71793895430016
ENSG00000100767	1.7391344213787973e-08	8.361695954067237
ENSG00000173221	1.7391344213787973e-08	8.925159860718681
ENSG00000105373	1.7676568531630834e-08	8.933273450982373
ENSG00000140400	1.7758893783576345e-08	8.921103065586836
ENSG00000123374	1.8049980535605865e-08	8.473702609135946
ENSG00000235489	1.8049980535605865e-08	4.679567043056192
ENSG00000183298	1.821839467691058e-08	6.73722234163546
ENSG00000169413	1.8345707662454972e-08	8.267623344645441
ENSG00000114854	1.843106345850793e-08	7.057074549388049
ENSG00000171858	1.851680560313378e-08	8.941387041246065
ENSG00000161048	1.8602935793573244e-08	8.597474515847212
ENSG00000171735	1.881997017344924e-08	8.482353040183593
ENSG00000242802	1.8907471994461778e-08	8.823739982422536
ENSG00000155380	1.9306153030338027e-08	8.792279992555747
ENSG00000180881	1.9306153030338232e-08	8.00678306760842
ENSG00000138326	1.9621881261676582e-08	8.933273450982373
ENSG00000123119	1.9713008207232753e-08	7.587192393525949
ENSG00000270673	1.9713008207232753e-08	6.915460492984652
ENSG00000272711	1.98045468298164e-08	6.456143301543423
ENSG00000255495	2.003520633621555e-08	4.423891105112247
ENSG00000259250	2.0035206336215693e-08	7.5009403654170645
ENSG00000198712	2.012820009163265e-08	8.945443836377912
ENSG00000220472	2.012820009163265e-08	7.176888436928087
ENSG00000158623	2.0551894376990397e-08	8.097153072880804
ENSG00000267193	2.0551894376990397e-08	3.7077256689394753
ENSG00000181904	2.0551894376990397e-08	8.834379155846138
ENSG00000147437	2.0887420571872443e-08	6.185657728298538
ENSG00000169504	2.0984259941688913e-08	8.912989475323146
ENSG00000114779	2.0984259941688913e-08	8.88864870453207
ENSG00000198933	2.1081536009773563e-08	8.338754688217122
ENSG00000164122	2.177485757345583e-08	6.050555826470272
ENSG00000008300	2.1875696702302306e-08	8.78921756861188
ENSG00000107959	2.1875696702302306e-08	8.845018329269742
ENSG00000271943	2.1976990021162634e-08	3.717322289753176
ENSG00000100373	2.2232223445962445e-08	3.9293134132096696
ENSG00000170540	2.2335122115840335e-08	8.795342416499613
ENSG00000186687	2.2438483973934177e-08	8.681215312023975
ENSG00000141905	2.2542311043142618e-08	8.773527228868451
ENSG00000240771	2.28039273672665e-08	8.196282414469602
ENSG00000102678	2.280392736726658e-08	3.532372980026896
ENSG00000071243	2.2909398729397377e-08	8.733416807954013
ENSG00000233266	2.2909398729397377e-08	4.983158432775209
ENSG00000198742	2.2909398729397377e-08	8.597474515847212
ENSG00000133026	2.3389920781121552e-08	8.294384905294347
ENSG00000142444	2.3389920781121552e-08	8.545730550321194
ENSG00000179456	2.3389920781121552e-08	8.56348894282051
ENSG00000113924	2.3389920781121552e-08	6.641741462276256
ENSG00000167701	2.3498027202472312e-08	8.064906844549707
ENSG00000102409	2.3606619539758824e-08	8.694837599011512
ENSG00000088881	2.3770423775487363e-08	6.300882282143045
ENSG00000111348	2.388024019212492e-08	8.912989475323146
ENSG00000160055	2.3990549979838652e-08	8.172733447990012
ENSG00000153774	2.4380550660685746e-08	8.336026538180718
ENSG00000140612	2.4380550660685746e-08	8.900819089927607
ENSG00000113212	2.4493107359216288e-08	6.244971053053474
ENSG00000214975	2.4606169368095475e-08	4.858380579349494
ENSG00000244716	2.4891049587317902e-08	7.2797728959654275
ENSG00000125084	2.5005897573051117e-08	6.4365019653279445
ENSG00000106868	2.5121260845066405e-08	7.8378185479673155
ENSG00000196154	2.5411938142929153e-08	8.730891224794103
ENSG00000001630	2.5943421338182706e-08	7.688409704945604
ENSG00000127955	2.5943421338182984e-08	4.765408167129635
ENSG00000132704	2.606298843202932e-08	8.879003902296445
ENSG00000074590	2.606298843202932e-08	5.308653697192177
ENSG00000121797	2.606298843202932e-08	8.337530836423758
ENSG00000223722	2.606298843202932e-08	4.994757416092615
ENSG00000113712	2.606298843202932e-08	8.89117428769198
ENSG00000111012	2.6607704750335607e-08	8.43918019532529
ENSG00000264469	2.6607704750335607e-08	6.4643370841992605
ENSG00000266208	2.6730247777018436e-08	6.263631560099316
ENSG00000135378	2.6730247777018436e-08	7.548591923580943
ENSG00000126602	2.6730247777018628e-08	8.795342416499613
ENSG00000228350	2.6853339547449803e-08	4.323139075245146
ENSG00000240583	2.7039011313801935e-08	6.709031128294433
ENSG00000170889	2.7163485392392723e-08	8.941387041246065
ENSG00000171421	2.7163485392392723e-08	8.552647202520415
ENSG00000165716	2.7163485392392723e-08	6.062415601510291
ENSG00000147234	2.7414107355473537e-08	6.881216414483728
ENSG00000117500	2.7603547955773867e-08	8.929216655850528
ENSG00000155761	2.785811659253523e-08	6.609902399549852
ENSG00000257178	2.785811659253523e-08	2.4486626264352007
ENSG00000124818	2.7986255514306072e-08	3.3683450222334916
ENSG00000255650	2.7986255514306072e-08	5.355131011017593
ENSG00000258847	2.8309115272740542e-08	3.932743279438702
ENSG00000153789	2.8309115272740542e-08	8.122851074574813
ENSG00000198625	2.843927070195822e-08	8.88864870453207
ENSG00000166562	2.843927070195822e-08	8.917046270454989
ENSG00000136891	2.876721006410295e-08	8.781640819132145
ENSG00000101443	2.8767210064103254e-08	5.746968448974621
ENSG00000155792	2.889941276536671e-08	8.84808075321361
ENSG00000118162	2.9165592673460157e-08	8.34885702085677
ENSG00000251108	2.950167124370886e-08	2.6468017903576393
ENSG00000152518	2.950167124370886e-08	8.921103065586836
ENSG00000183023	2.950167124370886e-08	8.468958802994692
ENSG00000053371	2.950167124370886e-08	8.490387320067352
ENSG00000128394	2.9773242287531398e-08	8.483347411371572
ENSG00000117625	2.9773242287531398e-08	8.80291916597935
ENSG00000173898	2.9773242287531716e-08	8.88864870453207
ENSG00000228998	3.011612562404838e-08	8.28553190737021
ENSG00000124159	3.025435126703258e-08	2.4412725358837077
ENSG00000170482	3.0602619395308596e-08	8.541216224785327
ENSG00000136631	3.088403728155676e-08	8.738010443869817
ENSG00000126945	3.088403728155676e-08	8.819683187290691
ENSG00000101843	3.088403728155676e-08	8.72584005847428
ENSG00000107187	3.1526457315213925e-08	4.800600691913898
ENSG00000238045	3.1526457315213925e-08	6.324437107767425
ENSG00000261438	3.1526457315213925e-08	3.3509878710666925
ENSG00000147604	3.167097164802255e-08	8.941387041246065
ENSG00000234335	3.181612989782548e-08	5.452654975389898
ENSG00000187151	3.218186094381303e-08	4.6659188481675455
ENSG00000196636	3.3000913183985324e-08	8.599005727819147
ENSG00000244879	3.3000913183985324e-08	8.649218481373232
ENSG00000103544	3.368608673498021e-08	8.760820002688957
ENSG00000095321	3.3840214932700006e-08	8.759825631500979
ENSG00000235297	3.3840214932700006e-08	6.087864778209081
ENSG00000244306	3.407269329677666e-08	7.245375607127232
ENSG00000137764	3.422854056497441e-08	8.554838511772864
ENSG00000157343	3.422854056497441e-08	7.24001633118723
ENSG00000143498	3.422854056497441e-08	8.253077546315444
ENSG00000273488	3.454231655005657e-08	6.656586789789755
ENSG00000106367	3.50981650647666e-08	8.557364094932776
ENSG00000137106	3.50981650647666e-08	8.81409518018691
ENSG00000237181	3.5258569375685294e-08	7.866634144990515
ENSG00000205022	3.5258569375685294e-08	6.89554379408438
ENSG00000168301	3.5662703846772936e-08	8.300712320058574
ENSG00000125650	3.5825615190254816e-08	7.549301649473346
ENSG00000183688	3.5825615190254816e-08	8.778578395188276
ENSG00000251192	3.5825615190254816e-08	7.8381838475703605
ENSG00000155984	3.5989249778774416e-08	8.0235994855708
ENSG00000164828	3.5989249778774674e-08	8.88864870453207
ENSG00000198755	3.61536107248053e-08	8.93733024611422
ENSG00000101310	3.6567711446544306e-08	8.88864870453207
ENSG00000232860	3.6567711446544306e-08	6.920895532054954
ENSG00000126267	3.6567711446544306e-08	8.895231082823827
ENSG00000090238	3.6734639341944116e-08	8.819146346506736
ENSG00000169253	3.6734639341944374e-08	4.512576465539835
ENSG00000178718	3.7324739536481226e-08	8.822208770450603
ENSG00000135677	3.7324739536481226e-08	8.876478319136533
ENSG00000196363	3.7324739536481226e-08	8.776052812028363
ENSG00000174607	3.749502495586993e-08	8.640365483449091
ENSG00000167972	3.749502495586993e-08	8.652817746101054
ENSG00000258393	3.749502495586993e-08	2.9703066431157676
ENSG00000096063	3.8096990545699736e-08	8.846549541241677
ENSG00000163519	3.8270698915550424e-08	8.051325086331417
ENSG00000120370	3.8270698915550966e-08	8.653812117289032
ENSG00000120519	3.8270698915550966e-08	8.614238537158553
ENSG00000200959	3.9061959018251045e-08	3.824719776211778
ENSG00000166848	3.906195901825174e-08	8.856194343477304
ENSG00000068383	3.906195901825174e-08	8.287468253095124
ENSG00000144847	3.968835316554605e-08	8.52989037519851
ENSG00000219470	3.968835316554605e-08	5.175547623876898
ENSG00000047230	3.968835316554634e-08	8.389961812959182
ENSG00000234797	3.986910866313841e-08	8.110605272567922
ENSG00000215196	3.986910866313841e-08	4.083691450979067
ENSG00000260672	3.986910866313841e-08	4.60279171557067
ENSG00000211978	4.0050664071084386e-08	5.7720186036818575
ENSG00000206603	4.0050664071085094e-08	3.8048665588169195
ENSG00000243566	4.023302282012337e-08	5.381281037474796
ENSG00000169718	4.023302282012337e-08	8.912989475323146
ENSG00000272305	4.069245695264743e-08	6.3616370636901305
ENSG00000269044	4.069245695264743e-08	8.383379434667425
ENSG00000094916	4.134423939696789e-08	8.808507173083129
ENSG00000070614	4.134423939696789e-08	8.85466313150537
ENSG00000162913	4.1532318795604395e-08	6.270481514572747
ENSG00000145246	4.1532318795604395e-08	8.835910367818073
ENSG00000116251	4.172122949779028e-08	8.908932680191299
ENSG00000166682	4.191097506426094e-08	7.173505872106442
ENSG00000141314	4.238901501213269e-08	3.6500997023652157
ENSG00000109705	4.238901501213269e-08	6.457177269011748
ENSG00000257698	4.238901501213269e-08	8.139865502647847
ENSG00000164684	4.2581710857655545e-08	6.552770349764324
ENSG00000228113	4.258171085765585e-08	5.475681088659681
ENSG00000113734	4.306718187821447e-08	8.27083593881476
ENSG00000171444	4.306718187821447e-08	8.908932680191299
ENSG00000105778	4.306718187821447e-08	8.770464804924583
ENSG00000187257	4.326287244036951e-08	8.781640819132145
ENSG00000180769	4.326287244036951e-08	5.4319098155148176
ENSG00000188735	4.326287244036951e-08	8.784166402292056
ENSG00000237765	4.345942688807343e-08	7.87606202912186
ENSG00000142408	4.3954616795724054e-08	3.7589318037297796
ENSG00000203761	4.415422404503254e-08	7.90053450694391
ENSG00000154358	4.43547119301533e-08	8.767402380980716
ENSG00000079482	4.4556084215749574e-08	4.0203732826999214
ENSG00000099817	4.5267906586820464e-08	8.856194343477304
ENSG00000144354	4.619935783558571e-08	5.411803179182532
ENSG00000111859	4.619935783558571e-08	8.900819089927607
ENSG00000009954	4.7149419143254195e-08	8.868364728872839
ENSG00000160472	4.7149419143254195e-08	4.0839267902081176
ENSG00000070610	4.790145219060661e-08	8.88864870453207
ENSG00000167978	4.8118450582613903e-08	8.93733024611422
ENSG00000221027	4.8118450582613903e-08	2.277861469615526
ENSG00000259479	4.8118450582613903e-08	5.316394525460892
ENSG00000145431	4.8336403857925284e-08	6.791010360507238
ENSG00000232888	4.8336403857925456e-08	7.670998483701051
ENSG00000078369	4.9106818951129894e-08	8.908932680191299
ENSG00000149547	4.9106818951129894e-08	8.849075124401589
ENSG00000082458	4.9106818951129894e-08	8.52138977953012
ENSG00000100206	4.9329119820032706e-08	6.263239039000477
ENSG00000105700	4.932911982003306e-08	8.777584024000298
ENSG00000227615	4.932911982003306e-08	8.125248844472331
ENSG00000229806	4.955239816999921e-08	3.405715108638503
ENSG00000138814	4.955239816999956e-08	8.839430322165963
ENSG00000100982	4.9889157584938584e-08	8.757300048341069
ENSG00000129968	5.034163032785459e-08	8.856194343477304
ENSG00000239246	5.056935911752004e-08	5.865899911974322
ENSG00000004838	5.1143068015336146e-08	6.895858632180039
ENSG00000127952	5.1143068015336146e-08	8.581836572754826
ENSG00000131373	5.1143068015336146e-08	8.663456919524657
ENSG00000120705	5.1143068015336146e-08	8.896762294795762
ENSG00000085465	5.242757080769211e-08	8.081454282602959
ENSG00000179528	5.242757080769211e-08	5.822317861708578
ENSG00000251680	5.2664459748645265e-08	4.200828852309023
ENSG00000123836	5.326123984905261e-08	8.810038385055064
ENSG00000227533	5.326123984905261e-08	4.9516421849642285
ENSG00000047346	5.3501786623706235e-08	8.929216655850528
ENSG00000267381	5.3501786623706235e-08	4.04476222365548
ENSG00000125912	5.3501786623706235e-08	8.896762294795762
ENSG00000150054	5.3501786623706235e-08	6.714627884314815
ENSG00000183617	5.3501786623706235e-08	8.763882426632826
ENSG00000122687	5.435203875731279e-08	8.653275276505076
ENSG00000256166	5.459736893068345e-08	5.153160667298996
ENSG00000178809	5.459736893068345e-08	4.45962870081735
ENSG00000259668	5.459736893068345e-08	5.8467931767653685
ENSG00000123159	5.459736893068345e-08	8.683740895183888
ENSG00000184903	5.484377452729237e-08	8.403205879922634
ENSG00000237214	5.484377452729237e-08	6.944160431210186
ENSG00000198169	5.509126011311365e-08	8.717726468210587
ENSG00000179151	5.571472916377218e-08	8.730891224794103
ENSG00000168303	5.596603093977178e-08	8.656337700448944
ENSG00000146707	5.6218433484544254e-08	7.892473313331259
ENSG00000055070	5.659911146362624e-08	8.73142806557806
ENSG00000120798	5.6854286402676445e-08	8.710404682258385
ENSG00000188971	5.711057853872421e-08	8.610181742026706
ENSG00000072401	5.711057853872421e-08	8.48434178255955
ENSG00000096696	5.7756227750593965e-08	5.074948189476438
ENSG00000164404	5.8016467508144443e-08	7.495234667663907
ENSG00000136810	5.8277845932786266e-08	8.908932680191299
ENSG00000047365	5.827784593278709e-08	8.636511255193735
ENSG00000106278	5.854036784946391e-08	6.868053923869341
ENSG00000170632	5.9201707260779586e-08	8.719257680182523
ENSG00000174695	5.946826968161937e-08	8.925159860718681
ENSG00000185088	5.946826968161937e-08	8.908932680191299
ENSG00000158793	5.9468269681620214e-08	8.72584005847428
ENSG00000183283	5.9468269681620214e-08	8.912989475323146
ENSG00000250802	6.068229443761787e-08	7.1191545500787425
ENSG00000070831	6.095532818695685e-08	8.892705499663915
ENSG00000272894	6.192037309003722e-08	7.817749701685681
ENSG00000148798	6.29002479872242e-08	3.6073027889964737
ENSG00000118804	6.318296691156982e-08	7.793153967367074
ENSG00000138801	6.318296691156982e-08	8.868364728872839
ENSG00000170989	6.346691962783677e-08	6.642370250411968
ENSG00000146733	6.346691962783722e-08	8.509676924538601
ENSG00000164039	6.447054570741715e-08	8.097558206633785
ENSG00000213625	6.476011531148031e-08	8.88864870453207
ENSG00000132970	6.548957543465867e-08	6.238985554031998
ENSG00000232352	6.578358796689027e-08	5.506576452741997
ENSG00000121716	6.578358796689027e-08	8.556167156868307
ENSG00000103978	6.607888198448912e-08	8.818151975318758
ENSG00000180211	6.607888198448912e-08	6.372762829746454
ENSG00000250321	6.742370895972346e-08	4.895811892188905
ENSG00000163795	6.742370895972418e-08	8.66598250268457
ENSG00000166965	6.848802118217674e-08	8.659857654796832
ENSG00000038002	6.879509458032204e-08	8.884591909400223
ENSG00000182487	6.910350454330254e-08	8.59701698544319
ENSG00000130475	6.910350454330254e-08	8.78569761426399
ENSG00000183943	6.941325670305482e-08	8.379859480319537
ENSG00000187699	7.019354637974129e-08	8.896762294795762
ENSG00000229841	7.019354637974129e-08	7.443578346404151
ENSG00000176788	7.019354637974129e-08	8.54963717522759
ENSG00000119608	7.050804091107319e-08	6.450951515742884
ENSG00000259658	7.082390326753119e-08	7.397489470706936
ENSG00000259362	7.130027407849878e-08	4.269614380945758
ENSG00000107104	7.194027649463543e-08	8.908932680191299
ENSG00000161036	7.194027649463543e-08	8.78921756861188
ENSG00000105849	7.194027649463543e-08	8.693385697419513
ENSG00000148334	7.226236567011638e-08	8.834379155846138
ENSG00000180979	7.307372557975067e-08	8.585840971235632
ENSG00000267475	7.307372557975067e-08	6.411574514916308
ENSG00000155849	7.340073983709563e-08	8.824734353610515
ENSG00000081760	7.422450326558219e-08	8.701956818087226
ENSG00000254615	7.455651547743777e-08	8.59288087993141
ENSG00000127663	7.455651547743777e-08	8.794805575715658
ENSG00000226781	7.488996920622107e-08	4.37506500285046
ENSG00000136478	7.522487050997033e-08	8.811032756243042
ENSG00000105085	7.606849688758474e-08	8.37006450785846
ENSG00000149273	7.606849688758474e-08	8.945443836377912
ENSG00000106153	7.640851276622252e-08	8.900819089927607
ENSG00000268891	7.675000378631071e-08	5.120412997944129
ENSG00000206530	7.761022579225122e-08	8.860251138609149
ENSG00000272677	7.795692875243484e-08	6.083987080651503
ENSG00000239713	7.795692875243484e-08	8.824734353610515
ENSG00000102057	7.795692875243484e-08	7.509779346959606
ENSG00000172379	7.830513492664851e-08	8.427467340333774
ENSG00000249995	7.830513492664851e-08	2.9285488189438924
ENSG00000249198	7.830513492664851e-08	2.255437982510783
ENSG00000125485	7.830513492664851e-08	8.595943303875279
ENSG00000107331	7.918226838250951e-08	8.79381120452768
ENSG00000155099	7.953578564892701e-08	8.539148172029435
ENSG00000187266	7.953578564892701e-08	8.409251417430433
ENSG00000130669	7.953578564892701e-08	8.410043221741923
ENSG00000134716	7.953578564892701e-08	8.548792974265062
ENSG00000213303	7.953578564892701e-08	5.498969239099322
ENSG00000188825	8.114566236912531e-08	7.01243133974327
ENSG00000171084	8.150768441318006e-08	7.316344564491304
ENSG00000213881	8.150768441318006e-08	5.581242757372005
ENSG00000136933	8.241961151183369e-08	8.720252051370501
ENSG00000229180	8.241961151183369e-08	8.485872994531485
ENSG00000136928	8.241961151183369e-08	4.162586651872646
ENSG00000269165	8.315627592538107e-08	5.779498730543039
ENSG00000133874	8.315627592538107e-08	8.778578395188276
ENSG00000114125	8.315627592538167e-08	8.762351214660892
ENSG00000086598	8.408609711277044e-08	8.925159860718681
ENSG00000237437	8.408609711277044e-08	6.796860429479842
ENSG00000166913	8.408609711277044e-08	8.904875885059452
ENSG00000145730	8.44608441860677e-08	8.88306069742829
ENSG00000204556	8.483721200535183e-08	5.059895462712866
ENSG00000242083	8.616736092473426e-08	5.30030989633583
ENSG00000186088	8.655110643709394e-08	8.784166402292056
ENSG00000130653	8.655110643709394e-08	8.80291916597935
ENSG00000101974	8.655110643709425e-08	8.76893359295265
ENSG00000100092	8.693651034238757e-08	8.397335995562427
ENSG00000134698	8.693651034238757e-08	8.717726468210587
ENSG00000260001	8.751774086483125e-08	6.202454261242864
ENSG00000159399	8.86915371282867e-08	8.672564880976328
ENSG00000213087	8.86915371282867e-08	5.655608676018772
ENSG00000133195	8.968135875087645e-08	8.68320405439993
ENSG00000113643	8.968135875087645e-08	8.80291916597935
ENSG00000270036	8.968135875087645e-08	4.390899310466424
ENSG00000214160	8.968135875087645e-08	8.858719926637214
ENSG00000130165	8.968135875087645e-08	8.81409518018691
ENSG00000172365	9.04809267099023e-08	3.582762595534493
ENSG00000115718	9.088330061431355e-08	5.613479447087679
ENSG00000181649	9.189684725839105e-08	5.385293208019589
ENSG00000080200	9.374894043236896e-08	8.763882426632826
ENSG00000234498	9.374894043236896e-08	6.310176025270205
ENSG00000139626	9.563723325829224e-08	8.925159860718681
ENSG00000133612	9.563723325829224e-08	8.761356843472914
ENSG00000119906	9.563723325829224e-08	8.760820002688957
ENSG00000196268	9.648827264499646e-08	8.46614577673118
ENSG00000084207	9.648827264499646e-08	8.929216655850528
ENSG00000196143	9.648827264499646e-08	1.9048922470487795
ENSG00000109084	9.756240989820105e-08	8.579179282563938
ENSG00000259026	9.756240989820105e-08	4.562673106740609
ENSG00000164236	9.756240989820105e-08	5.104617903038067
ENSG00000229278	9.799530567203689e-08	3.7713867404707275
ENSG00000152939	9.799530567203723e-08	8.321990666905782
ENSG00000260534	9.799530567203723e-08	7.201510750129393
ENSG00000178761	9.799530567203723e-08	8.864307933740994
ENSG00000180879	9.84300649493284e-08	8.945443836377912
ENSG00000226104	9.908571491806558e-08	2.82673985888016
ENSG00000152527	9.952516697278312e-08	4.598743731388083
ENSG00000232874	9.996650982799097e-08	5.0264964661544065
ENSG00000111729	9.996650982799097e-08	7.061224671281426
ENSG00000179133	9.996650982799203e-08	2.9066409674545457
ENSG00000269125	1.0040975135338317e-07	3.5173761626921247
ENSG00000157823	1.0107819094074178e-07	8.54672492150917
ENSG00000185100	1.010781909407425e-07	6.810396856085849
ENSG00000234692	1.0197616308076068e-07	3.5025794176977447
ENSG00000166855	1.0197616308076068e-07	8.830322360714293
ENSG00000167554	1.0197616308076214e-07	6.142939120366454
ENSG00000225210	1.0310951727576872e-07	7.297674147574237
ENSG00000073150	1.0356627251124898e-07	6.095105662990595
ENSG00000237190	1.0356627251124898e-07	8.608113689270816
ENSG00000071082	1.0448567946421371e-07	8.933273450982373
ENSG00000140526	1.0564607848642869e-07	8.925159860718681
ENSG00000125755	1.061137304135066e-07	8.917046270454989
ENSG00000248112	1.061137304135066e-07	3.2513479968130383
ENSG00000002834	1.0705506676097387e-07	8.872421524004686
ENSG00000155858	1.0776638037244854e-07	8.223685609204544
ENSG00000123562	1.0824313442360759e-07	8.912989475323146
ENSG00000134779	1.0872193431777688e-07	8.6583264428249
ENSG00000140395	1.0872193431777726e-07	8.82067755847867
ENSG00000160221	1.0920278854574114e-07	8.88306069742829
ENSG00000118473	1.1041396785357737e-07	5.59643155264876
ENSG00000243554	1.1041396785357737e-07	8.355236832272038
ENSG00000144852	1.1041396785357737e-07	7.2370719327389335
ENSG00000169071	1.1041396785357737e-07	8.463470023345819
ENSG00000133056	1.1090207960623713e-07	8.691854485447578
ENSG00000115526	1.1213153470263083e-07	5.594908811454006
ENSG00000272745	1.1262700987825962e-07	5.698539037149254
ENSG00000213761	1.1312460854752448e-07	4.307124678562811
ENSG00000256383	1.1312460854752448e-07	7.61398788763142
ENSG00000259236	1.1362433951157406e-07	5.524125626978129
ENSG00000186594	1.1362433951157406e-07	8.767939221764673
ENSG00000260618	1.1412621160671289e-07	8.419890590854038
ENSG00000078900	1.1488305378648878e-07	6.077151334234066
ENSG00000196208	1.1488305378648878e-07	7.548706846191171
ENSG00000240298	1.153903176000563e-07	5.657271890663194
ENSG00000231081	1.1539031760005671e-07	4.076484665272022
ENSG00000196642	1.1589975375052081e-07	8.872421524004686
ENSG00000165704	1.1589975375052122e-07	8.582241706507807
ENSG00000236232	1.1641137123402788e-07	1.295873971227749
ENSG00000232995	1.1718290722619733e-07	7.087266741344854
ENSG00000198794	1.1770001763637025e-07	8.933273450982373
ENSG00000158290	1.2005453419318394e-07	8.838435950977985
ENSG00000234545	1.2005453419318394e-07	8.556369723744798
ENSG00000176700	1.2058393053889036e-07	8.620284074666351
ENSG00000133597	1.2111559081488768e-07	8.558437776500687
ENSG00000176896	1.2245470772560012e-07	8.292853693322414
ENSG00000198242	1.2245470772560055e-07	8.912989475323146
ENSG00000170915	1.2299436572335555e-07	6.880556402615625
ENSG00000068985	1.2353633007210244e-07	5.022203287476717
ENSG00000167775	1.243536218612225e-07	8.818151975318758
ENSG00000172456	1.2490139386551577e-07	7.9300113202819205
ENSG00000134109	1.254515057431262e-07	8.933273450982373
ENSG00000160200	1.254515057431271e-07	8.876478319136533
ENSG00000231234	1.2739546368428496e-07	5.854135787758732
ENSG00000225264	1.2739546368428496e-07	6.672683170817492
ENSG00000234719	1.279562251366519e-07	7.794634236568461
ENSG00000182179	1.2851938009065263e-07	8.908932680191299
ENSG00000122406	1.2851938009065263e-07	8.93733024611422
ENSG00000110092	1.288018582157922e-07	8.792279992555748
ENSG00000197696	1.2936862195386707e-07	8.113327856757149
ENSG00000100299	1.2936862195386797e-07	8.900819089927607
ENSG00000125459	1.299378039597169e-07	8.747118405321485
ENSG00000130309	1.3252931744747464e-07	8.797867999659527
ENSG00000251226	1.3252931744747464e-07	4.664658909609784
ENSG00000106245	1.3311197930306655e-07	8.642636103081472
ENSG00000102882	1.331119793030689e-07	8.763882426632826
ENSG00000147400	1.331119793030689e-07	8.656337700448944
ENSG00000188559	1.3369712497923955e-07	8.591886508743432
ENSG00000171617	1.351709231569342e-07	7.447030427143776
ENSG00000171291	1.351709231569342e-07	8.488196010814907
ENSG00000116791	1.3576484307879057e-07	8.708081665974962
ENSG00000258810	1.3636129320312892e-07	4.126418671170865
ENSG00000152804	1.3636129320312892e-07	6.689637125167214
ENSG00000126561	1.369602839497632e-07	8.34020658980912
ENSG00000164172	1.3786355663158427e-07	8.6862664783438
ENSG00000213516	1.3786355663158474e-07	8.555964589991817
ENSG00000197265	1.3846894479220652e-07	8.683204054399932
ENSG00000158301	1.3846894479220652e-07	7.84230182473386
ENSG00000157764	1.3846894479220652e-07	8.738010443869817
ENSG00000146001	1.3907691037093692e-07	4.507532493421028
ENSG00000162144	1.3907691037093692e-07	8.736479231897881
ENSG00000136286	1.406081702340314e-07	8.274690167070116
ENSG00000272016	1.4122524058268137e-07	6.652430243927586
ENSG00000137070	1.4122524058268288e-07	8.60306252295099
ENSG00000196652	1.4122524058268288e-07	8.68274652399591
ENSG00000112367	1.418449364131308e-07	8.59288087993141
ENSG00000164334	1.418449364131313e-07	3.976362665074741
ENSG00000165288	1.434057334356818e-07	8.670039297816416
ENSG00000224616	1.434057334356818e-07	6.161934053545682
ENSG00000156313	1.4403470376339169e-07	8.257213651827223
ENSG00000261324	1.4403470376339169e-07	8.657868912420879
ENSG00000181903	1.4466634849925615e-07	4.981066629204688
ENSG00000250988	1.446663484992577e-07	6.563480442169654
ENSG00000104177	1.446663484992577e-07	8.794805575715658
ENSG00000158109	1.4689832511682735e-07	8.787228826235923
ENSG00000123154	1.4689832511682735e-07	7.969022576706299
ENSG00000166946	1.4754214133448796e-07	8.88864870453207
ENSG00000164597	1.4754214133448796e-07	8.811569597026997
ENSG00000226174	1.4981711319513197e-07	7.200960009611931
ENSG00000198208	1.4981711319513197e-07	8.515801772426338
ENSG00000259205	1.5047332746105533e-07	7.208219182725735
ENSG00000251819	1.5047332746105533e-07	5.810082779386173
ENSG00000183077	1.5047332746105533e-07	8.509756234918537
ENSG00000177239	1.5346093756461264e-07	8.866833516900904
ENSG00000188906	1.534609375646148e-07	8.789754409395835
ENSG00000102387	1.5413261860908216e-07	6.117809838741692
ENSG00000196890	1.558243144196911e-07	4.090531609776549
ENSG00000105671	1.558243144196911e-07	8.808507173083129
ENSG00000196648	1.5650602078558754e-07	6.2958080082034416
ENSG00000251603	1.5650602078558754e-07	5.63765268430699
ENSG00000106615	1.5650602078558754e-07	8.86277672176906
ENSG00000125656	1.5719061799181415e-07	8.797867999659527
ENSG00000089169	1.589148362908044e-07	8.172794630021667
ENSG00000147036	1.5891483629080608e-07	5.336354425701104
ENSG00000137776	1.5960964503563472e-07	8.887117492560137
ENSG00000205356	1.5960964503563472e-07	8.900819089927607
ENSG00000066923	1.5960964503563472e-07	8.119581526988618
ENSG00000221829	1.5960964503563472e-07	8.73142806557806
ENSG00000147533	1.5960964503563472e-07	8.730891224794103
ENSG00000165168	1.6100810813823872e-07	8.88306069742829
ENSG00000108878	1.6100810813823872e-07	3.0303942375700372
ENSG00000136273	1.6100810813823872e-07	8.525904105065987
ENSG00000215394	1.6206474297228102e-07	5.298719203821856
ENSG00000106701	1.627728973192527e-07	8.285479510719169
ENSG00000142453	1.6527513654430397e-07	8.830322360714293
ENSG00000234902	1.659968840606349e-07	4.9131822677720125
ENSG00000093072	1.659968840606349e-07	8.933273450982373
ENSG00000197779	1.6854713876465995e-07	8.344342695320902
ENSG00000260948	1.6928273143585417e-07	7.111838329973716
ENSG00000124571	1.6928273143585417e-07	8.872421524004686
ENSG00000217716	1.7002143547893927e-07	6.09121982825687
ENSG00000170122	1.7002143547893927e-07	7.130162939947717
ENSG00000040341	1.7002143547893988e-07	8.715658415454698
ENSG00000214097	1.7263158571044384e-07	5.1369321628984
ENSG00000255031	1.7263158571044384e-07	7.929501393226859
ENSG00000130517	1.7263158571044384e-07	8.874947107164598
ENSG00000162510	1.7263158571044384e-07	7.236698943715831
ENSG00000086232	1.7263158571044384e-07	8.912989475323146
ENSG00000258301	1.7338444900103124e-07	7.6294232638473165
ENSG00000225988	1.7604461358247408e-07	6.837793332164886
ENSG00000213413	1.7604461358247408e-07	6.131889825222422
ENSG00000213178	1.768118981965498e-07	6.623728085865245
ENSG00000136867	1.768118981965498e-07	6.5581345012461085
ENSG00000086189	1.768118981965498e-07	8.816620763346823
ENSG00000118197	1.7681189819655295e-07	8.72584005847428
ENSG00000162607	1.7758242360757116e-07	8.796336787687592
ENSG00000103740	1.7952300253119828e-07	5.811666286036493
ENSG00000254162	1.8030497521070907e-07	5.627388805424488
ENSG00000266258	1.8030497521070907e-07	2.59412146078131
ENSG00000252213	1.8030497521070907e-07	2.3856939480950015
ENSG00000259331	1.8109024860477392e-07	2.0357375009071843
ENSG00000213967	1.8187883617247097e-07	6.069429693823129
ENSG00000259494	1.8386489340371035e-07	7.67155490671378
ENSG00000125743	1.8386489340371035e-07	8.884591909400223
ENSG00000188383	1.8386489340371035e-07	5.995436606226574
ENSG00000169758	1.8546885665963764e-07	6.427742172972209
ENSG00000254343	1.8749288771209497e-07	8.324568646716735
ENSG00000162704	1.8749288771209497e-07	8.88864870453207
ENSG00000106443	1.9036252982848786e-07	8.707544825191007
ENSG00000105427	1.9036252982848786e-07	3.659035528019412
ENSG00000196867	1.9036252982848786e-07	5.682634881577013
ENSG00000214050	1.9119021501593398e-07	8.402466472262185
ENSG00000137634	1.9119021501593398e-07	8.785160773480033
ENSG00000169371	1.9119021501593398e-07	8.269709860595807
ENSG00000090661	1.9202138713643496e-07	8.670831102127904
ENSG00000214485	1.92021387136437e-07	7.366901939459105
ENSG00000114388	1.92021387136437e-07	8.77452160005643
ENSG00000197961	1.92021387136437e-07	8.758294419529046
ENSG00000175309	1.92021387136437e-07	8.892705499663915
ENSG00000105865	1.9411466602206936e-07	8.262369611449126
ENSG00000120158	1.9495815451194954e-07	8.690860114259603
ENSG00000146007	1.9495815451194954e-07	8.864307933740994
ENSG00000101901	1.9495815451194954e-07	8.852137548345457
ENSG00000167797	1.9580519422436364e-07	8.88306069742829
ENSG00000271430	1.9580519422436364e-07	8.394018608091029
ENSG00000196715	1.9879800809267973e-07	8.792279992555747
ENSG00000128534	1.9966120782724452e-07	8.808507173083129
ENSG00000013561	1.9966120782724452e-07	8.831853572686226
ENSG00000124942	1.9966120782724736e-07	8.941387041246065
ENSG00000071794	2.0052803891017493e-07	8.856194343477304
ENSG00000173320	2.0271110073177166e-07	6.713496119545697
ENSG00000227630	2.0271110073177166e-07	2.8507643044906668
ENSG00000261351	2.0271110073177166e-07	6.047860063414139
ENSG00000049167	2.0271110073177166e-07	8.308420776569285
ENSG00000036530	2.0359075810080678e-07	7.868165022116257
ENSG00000155545	2.0359075810080678e-07	8.806975961111196
ENSG00000133243	2.0359075810080678e-07	8.827259936770426
ENSG00000125351	2.035907581008104e-07	8.514067993577914
ENSG00000068323	2.044741136668279e-07	8.80291916597935
ENSG00000247626	2.0447411366682936e-07	8.62334649861022
ENSG00000089177	2.066987808754762e-07	8.363552989412218
ENSG00000136856	2.075951987612371e-07	8.622352127422241
ENSG00000256278	2.075951987612371e-07	4.711099371217035
ENSG00000179335	2.075951987612371e-07	8.876478319136533
ENSG00000238122	2.075951987612371e-07	3.7617326464770002
ENSG00000243680	2.075951987612371e-07	6.215088990553209
ENSG00000122257	2.1167590748441288e-07	8.861245509797127
ENSG00000250659	2.1167590748441288e-07	7.120189809809083
ENSG00000241923	2.1167590748441439e-07	6.078192698360596
ENSG00000100577	2.1259322959212602e-07	8.500568963086934
ENSG00000047936	2.1259322959212602e-07	2.3360598795019625
ENSG00000074054	2.1490341721806268e-07	8.830322360714293
ENSG00000151623	2.158342863115654e-07	8.118431419728012
ENSG00000135931	2.158342863115654e-07	8.014975968252049
ENSG00000108405	2.158342863115654e-07	8.91145826335121
ENSG00000234753	2.1676906132738094e-07	3.650957424986746
ENSG00000271869	2.1770775809119713e-07	7.042476129513774
ENSG00000136731	2.2007176206145615e-07	8.917046270454989
ENSG00000189184	2.2007176206145615e-07	6.438464698455094
ENSG00000139132	2.2342318942051448e-07	8.81409518018691
ENSG00000236204	2.243897867491939e-07	6.4485269256908175
ENSG00000141682	2.243897867491939e-07	8.633985672033825
ENSG00000170271	2.243897867491939e-07	7.658900077185328
ENSG00000169241	2.243897867491939e-07	8.840961534137898
ENSG00000125652	2.253604346710085e-07	8.83996716294992
ENSG00000184220	2.253604346710085e-07	8.758831260313004
ENSG00000228010	2.253604346710085e-07	5.53514064680812
ENSG00000197969	2.253604346710085e-07	8.904875885059452
ENSG00000108984	2.253604346710093e-07	8.438440787664842
ENSG00000124357	2.253604346710093e-07	8.842492746109832
ENSG00000166455	2.2878983801176668e-07	5.799881436851799
ENSG00000087206	2.2878983801176668e-07	8.739004815057795
ENSG00000128891	2.2878983801176668e-07	8.781103978348188
ENSG00000104969	2.2878983801176668e-07	8.858719926637214
ENSG00000140548	2.3077213819481662e-07	8.68067847124002
ENSG00000213315	2.3077213819481662e-07	6.476637482753966
ENSG00000258376	2.3077213819481662e-07	5.88474614472025
ENSG00000177082	2.322697714796822e-07	8.818151975318758
ENSG00000172594	2.3428126801182609e-07	7.460092685341982
ENSG00000131171	2.3529333386559327e-07	8.860251138609149
ENSG00000197958	2.3529333386559703e-07	8.933273450982373
ENSG00000158427	2.3630963413929848e-07	7.698978018523692
ENSG00000228451	2.3630963413929848e-07	7.590830038523219
ENSG00000171757	2.3784206151985803e-07	7.667295879551638
ENSG00000269996	2.409358464736635e-07	7.873805425871076
ENSG00000225342	2.4249732107475535e-07	6.556352740502606
ENSG00000187243	2.4354374493075167e-07	4.1959333234324125
ENSG00000248487	2.4354374493075384e-07	8.660394495580789
ENSG00000135074	2.445945419107088e-07	8.908932680191299
ENSG00000100316	2.445945419107088e-07	8.945443836377912
ENSG00000156206	2.4564972965677717e-07	4.621267866714221
ENSG00000065054	2.4830702501853847e-07	7.882332935268362
ENSG00000254966	2.4830702501853847e-07	5.0207748386890305
ENSG00000010810	2.4830702501853847e-07	8.340919083740673
ENSG00000230852	2.4937772036826146e-07	2.187954254325797
ENSG00000261218	2.504528867242962e-07	7.71848865306591
ENSG00000197992	2.5207405883668746e-07	4.360245388725255
ENSG00000012174	2.531604817061621e-07	8.685272107155821
ENSG00000196507	2.531604817061621e-07	8.634522512817782
ENSG00000075568	2.5425143896390377e-07	8.896762294795762
ENSG00000204165	2.564470297838552e-07	6.7296795973934245
ENSG00000165271	2.581057620458317e-07	8.868364728872839
ENSG00000129103	2.581057620458317e-07	8.908932680191299
ENSG00000260401	2.5921735113152403e-07	7.241492282205044
ENSG00000145536	2.603335759545329e-07	5.512942119442606
ENSG00000164405	2.631445419941038e-07	8.849075124401589
ENSG00000184634	2.631445419941038e-07	8.83996716294992
ENSG00000060237	2.6427713931644376e-07	8.88864870453207
ENSG00000110318	2.654144569145681e-07	8.175390738180901
ENSG00000257176	2.654144569145681e-07	7.810348605353541
ENSG00000173166	2.654144569145681e-07	7.783713185888432
ENSG00000173660	2.6943251546191196e-07	8.912989475323146
ENSG00000242247	2.6943251546191196e-07	8.887117492560137
ENSG00000185436	2.6943251546191196e-07	8.800393582819439
ENSG00000177839	2.70591310322458e-07	8.272314754135653
ENSG00000242265	2.7468522150341075e-07	5.943541753812279
ENSG00000197620	2.7468522150341075e-07	8.66391444992868
ENSG00000141569	2.7468522150341223e-07	8.74864961729342
ENSG00000217094	2.7468522150341223e-07	5.75610804916027
ENSG00000105855	2.7586588484651715e-07	7.63614394448273
ENSG00000235609	2.7586588484651715e-07	6.019283004141242
ENSG00000198569	2.7586588484651816e-07	5.294067729048998
ENSG00000064490	2.7883908285661795e-07	8.72331447531437
ENSG00000204642	2.812399597620736e-07	8.908932680191299
ENSG00000127946	2.812399597620736e-07	8.450408606183892
ENSG00000138621	2.8123995976207454e-07	8.850606336373524
ENSG00000246528	2.824478925313911e-07	8.0436284977025
ENSG00000117242	2.842692160233205e-07	7.91450508422051
ENSG00000146374	2.854897439981881e-07	4.681360530611485
ENSG00000258072	2.8671534546334186e-07	6.3781655640944255
ENSG00000271824	2.8794604076902096e-07	1.6280707326589519
ENSG00000174502	2.8980167938780553e-07	2.751301533792782
ENSG00000114416	2.910451988426147e-07	8.880535114268378
ENSG00000145050	2.9229388398344097e-07	8.921103065586836
ENSG00000114503	2.9354775551579615e-07	8.892705499663915
ENSG00000171863	2.967052614099839e-07	8.929216655850528
ENSG00000138617	2.967052614099839e-07	8.666976873872548
ENSG00000003096	2.967052614099839e-07	4.653150519357781
ENSG00000221926	2.967052614099839e-07	7.98226664366975
ENSG00000150873	2.967052614099839e-07	3.2786690518287274
ENSG00000188512	2.9797744952266304e-07	4.598861337473451
ENSG00000138964	2.979774495226662e-07	8.478806172106811
ENSG00000140750	2.979774495226662e-07	8.500568963086934
ENSG00000117697	2.9925491819284884e-07	8.66950245703246
ENSG00000272256	3.0247183129006067e-07	8.178576418621324
ENSG00000189001	3.0247183129006067e-07	2.920542547920535
ENSG00000246922	3.0247183129006067e-07	8.371798286706884
ENSG00000259363	3.037679489850979e-07	6.280517625907811
ENSG00000164056	3.037679489850979e-07	7.996662606620492
ENSG00000134955	3.0506944304548753e-07	7.834029278864104
ENSG00000236279	3.050694430454918e-07	3.4020208082048926
ENSG00000076356	3.083468411996434e-07	6.72376129381982
ENSG00000233493	3.096673225237244e-07	8.220420618384187
ENSG00000148411	3.096673225237244e-07	7.96389665677238
ENSG00000230383	3.109932776902595e-07	6.226887143668252
ENSG00000221838	3.1232472859028485e-07	8.36562104216811
ENSG00000263874	3.1232472859028485e-07	7.174138720811865
ENSG00000165548	3.129925218043036e-07	8.382894990534512
ENSG00000166268	3.1433225753436224e-07	6.681127835839377
ENSG00000143815	3.1567754409418203e-07	8.812563968214976
ENSG00000166483	3.1567754409418203e-07	8.444768202429069
ENSG00000161057	3.156775440941854e-07	8.860251138609149
ENSG00000140265	3.156775440941854e-07	8.806975961111196
ENSG00000259322	3.170284036705575e-07	5.417624729339026
ENSG00000173401	3.204300809292242e-07	6.295708872698553
ENSG00000181458	3.2180062201723364e-07	8.822208770450603
ENSG00000173077	3.2180062201723364e-07	3.186353054136038
ENSG00000198034	3.2180062201723364e-07	8.941387041246065
ENSG00000123901	3.2180062201723364e-07	6.601072544929248
ENSG00000149972	3.2180062201723364e-07	8.810038385055064
ENSG00000124198	3.2180062201723364e-07	8.912989475323146
ENSG00000105877	3.2317683702111465e-07	6.413167690418417
ENSG00000138678	3.245587486000949e-07	5.573365073771939
ENSG00000163933	3.280385995501052e-07	8.775515971244408
ENSG00000254003	3.2944062884131475e-07	6.069258605440685
ENSG00000106330	3.358218658776003e-07	8.113582820284678
ENSG00000259291	3.372560807467474e-07	7.7468338223377895
ENSG00000151693	3.4086760464793547e-07	4.709469367656738
ENSG00000066697	3.4086760464793547e-07	8.575659328216048
ENSG00000166192	3.4086760464793547e-07	6.725627628787607
ENSG00000267904	3.4232267111499045e-07	7.898375677267537
ENSG00000172785	3.437837486960759e-07	8.831853572686226
ENSG00000246095	3.437837486960759e-07	6.215628010358051
ENSG00000164299	3.437837486960759e-07	2.366252978896247
ENSG00000074370	3.4746289867882464e-07	8.93733024611422
ENSG00000249196	3.4894520437796085e-07	5.863543055065605
ENSG00000172331	3.4894520437796085e-07	8.631460088873913
ENSG00000008735	3.4894520437796085e-07	6.528597863493009
ENSG00000259959	3.489452043779664e-07	8.28553190737021
ENSG00000185641	3.5043362969607154e-07	7.555713940464686
ENSG00000171793	3.5043362969607154e-07	8.71114408991883
ENSG00000241527	3.5192819899956863e-07	6.499138607227194
ENSG00000264920	3.55691662940727e-07	7.448791266138065
ENSG00000101160	3.55691662940727e-07	8.93733024611422
ENSG00000260336	3.556916629407289e-07	8.784166402292056
ENSG00000174373	3.610260148163964e-07	8.74612403413351
ENSG00000130779	3.6256428214713344e-07	8.850606336373524
ENSG00000166925	3.625642821471354e-07	8.830322360714293
ENSG00000229119	3.641088917776502e-07	7.337463171544345
ENSG00000219747	3.656598689252795e-07	6.073696495464283
ENSG00000167384	3.672172389036446e-07	8.329162282632536
ENSG00000223886	3.6956533604024446e-07	6.010690993318551
ENSG00000262468	3.7113879947753257e-07	7.973202628334701
ENSG00000187650	3.711387994775339e-07	8.700962446899247
ENSG00000270919	3.711387994775339e-07	3.0422057314421793
ENSG00000261581	3.711387994775339e-07	3.699497083194683
ENSG00000229251	3.782999747381389e-07	5.815377476686911
ENSG00000168890	3.782999747381389e-07	8.557900935716733
ENSG00000126522	3.782999747381389e-07	8.521847309934142
ENSG00000067191	3.823359938706894e-07	7.428351554406207
ENSG00000169184	3.839620414017796e-07	8.062956482443195
ENSG00000180098	3.839620414017796e-07	8.586835342423607
ENSG00000167491	3.897060736296094e-07	8.82067755847867
ENSG00000198088	3.9136244025786053e-07	8.322043063556823
ENSG00000101746	3.9136244025786053e-07	7.924995486168494
ENSG00000207357	3.9302561811893465e-07	5.944286975260783
ENSG00000099795	3.9302561811893465e-07	8.83996716294992
ENSG00000271948	3.946956342179167e-07	6.941031016262462
ENSG00000144741	3.946956342179181e-07	8.568540109140335
ENSG00000205929	3.946956342179181e-07	7.225775430073967
ENSG00000105662	3.946956342179181e-07	8.67157050978835
ENSG00000076043	3.9637251566266417e-07	8.797867999659527
ENSG00000181544	3.9890076990553777e-07	7.280753250771807
ENSG00000135245	4.0059493398953874e-07	7.541162576287508
ENSG00000139644	4.0059493398953874e-07	8.93733024611422
ENSG00000151718	4.048608590905586e-07	7.41482562582172
ENSG00000132670	4.083052142766905e-07	8.82067755847867
ENSG00000206549	4.083052142766905e-07	6.3654588396775535
ENSG00000136206	4.08305214276692e-07	6.080358792310933
ENSG00000226086	4.08305214276692e-07	5.454848186384187
ENSG00000130254	4.08305214276692e-07	8.856194343477304
ENSG00000074276	4.100380068290878e-07	6.047650584040036
ENSG00000272975	4.135249621024734e-07	2.0947482036769762
ENSG00000223393	4.179240165904212e-07	3.298495383234938
ENSG00000182141	4.214758259025312e-07	8.365955316075574
ENSG00000104899	4.223683310818521e-07	7.475935268730702
ENSG00000148123	4.277618838750823e-07	3.117146074414192
ENSG00000117519	4.277618838750823e-07	8.023701815911048
ENSG00000234776	4.277618838750823e-07	4.728335593848786
ENSG00000110169	4.3048358764341387e-07	6.3592342761477765
ENSG00000213614	4.3048358764341387e-07	8.701499287683204
ENSG00000140297	4.3230735613607015e-07	6.099122042071345
ENSG00000166938	4.3230735613607015e-07	8.800393582819439
ENSG00000122643	4.341385983755241e-07	8.803456006763307
ENSG00000147677	4.341385983755241e-07	8.921103065586836
ENSG00000203666	4.3413859837552877e-07	8.399404048318319
ENSG00000224993	4.3597734388357836e-07	4.797146709405515
ENSG00000038532	4.387495956287087e-07	8.676621676108173
ENSG00000248503	4.4060722920151505e-07	5.902082201989688
ENSG00000089682	4.4060722920151505e-07	8.607656158866794
ENSG00000101057	4.4060722920151505e-07	8.696905651767402
ENSG00000128609	4.424724702531565e-07	8.82067755847867
ENSG00000169251	4.424724702531565e-07	8.781103978348188
ENSG00000168081	4.424724702531628e-07	8.730891224794103
ENSG00000257433	4.424724702531628e-07	6.925261031292906
ENSG00000183386	4.424724702531628e-07	6.587330691686435
ENSG00000006016	4.4434534881224117e-07	5.315342261446352
ENSG00000263080	4.4434534881224593e-07	3.0386317760285007
ENSG00000196547	4.4906115739510803e-07	8.864307933740994
ENSG00000185038	4.509610053512916e-07	6.570604562242114
ENSG00000244558	4.509610053512988e-07	4.664410352065078
ENSG00000101439	4.509610053512988e-07	8.901813461115584
ENSG00000260910	4.528686273571365e-07	7.1995814512114436
ENSG00000104783	4.547840540719239e-07	8.600000099007122
ENSG00000261308	4.576718953262305e-07	2.527352760787936
ENSG00000040199	4.596069687102487e-07	8.80291916597935
ENSG00000170502	4.6154995502720643e-07	8.72584005847428
ENSG00000165006	4.61549955027213e-07	8.770464804924583
ENSG00000143621	4.684131727778524e-07	8.912989475323146
ENSG00000115966	4.684131727778524e-07	8.830322360714293
ENSG00000137817	4.6841317277785493e-07	8.85466313150537
ENSG00000117543	4.70392154910119e-07	8.463397709619809
ENSG00000271396	4.7237922295663804e-07	4.450352311166175
ENSG00000011132	4.773824781844337e-07	8.70907603716294
ENSG00000140326	4.773824781844337e-07	8.696905651767402
ENSG00000213846	4.773824781844337e-07	6.824467786546782
ENSG00000141441	4.793980984498685e-07	8.201046137685823
ENSG00000125089	4.793980984498685e-07	8.70348803005916
ENSG00000183208	4.793980984498711e-07	7.356244302841026
ENSG00000259307	4.814219488530921e-07	2.950979073729907
ENSG00000173926	4.814219488530921e-07	7.801645777654853
ENSG00000058056	4.814219488530921e-07	8.500032122302976
ENSG00000231521	4.814219488530921e-07	4.441527692683488
ENSG00000167118	4.865177945298343e-07	8.798862370847504
ENSG00000119328	4.865177945298343e-07	8.648224110185254
ENSG00000272732	4.885707062365101e-07	6.2238618498711755
ENSG00000117322	4.885707062365101e-07	7.914669605673752
ENSG00000168779	4.885707062365101e-07	5.0897572933272155
ENSG00000163624	4.958220811825632e-07	7.435664889823993
ENSG00000180209	4.979129488080294e-07	4.990040008264192
ENSG00000259414	5.000123424581051e-07	4.554583043045746
ENSG00000251009	5.031774925437093e-07	5.037166061519203
ENSG00000114646	5.052983480912993e-07	6.150021190103635
ENSG00000105583	5.074278474645847e-07	8.702493658871182
ENSG00000258994	5.074278474645847e-07	5.583721299282681
ENSG00000146776	5.074278474645847e-07	8.526317689353386
ENSG00000131495	5.074278474645847e-07	8.636053724789715
ENSG00000086730	5.074278474645892e-07	8.81409518018691
ENSG00000075239	5.095660246068205e-07	8.850606336373524
[truncated: 1,459 more rows]
