# Supplementary material for: Machine learning predicts treatment sensitivity in multiple myeloma based on molecular and clinical information coupled with drug response
Source: PLoS One. 2021 Jul 28;16(7):e0254596. doi: 10.1371/journal.pone.0254596 (PMC8318243; doi:10.1371/journal.pone.0254596)
Supplement: S1 File — (ZIP) [file pone.0254596.s004.zip › Supplementary Material 1/7q22/selected_genes_experiment_7.csv]

gene	pvalue	entropy
ENSG00000272899	2.626599749062668e-35	7.866295776384167
ENSG00000188004	5.9956401002282964e-33	6.031114662986847
ENSG00000185905	4.878825147293809e-31	8.891687069641355
ENSG00000239815	2.647059931813883e-30	6.176338755461884
ENSG00000135253	1.399592022785998e-27	8.550991194087109
ENSG00000273230	2.121311628839295e-27	7.603600374625085
ENSG00000255815	9.418182401993993e-27	5.642509081904193
ENSG00000140474	9.418182401993993e-27	8.93217289960087
ENSG00000146828	3.796149043542661e-26	8.80513871437382
ENSG00000170677	6.9599664727244485e-25	7.114865423457319
ENSG00000242294	9.302122950647268e-25	8.679553491666718
ENSG00000214022	9.841004470039405e-25	8.887638486645404
ENSG00000225579	2.2554007416813478e-24	7.2083774554963
ENSG00000272668	2.945975896934899e-24	6.0157241758237
ENSG00000228031	2.945975896934941e-24	5.716103086764945
ENSG00000240449	3.041317534149038e-24	6.887507760618663
ENSG00000099624	4.2467958123251585e-24	8.841575961337382
ENSG00000196683	2.2553140487540605e-23	8.920027150613016
ENSG00000205143	5.803805452278892e-23	5.209741432639378
ENSG00000130810	8.282545263021628e-23	7.644199219182564
ENSG00000213339	8.282545263021628e-23	8.873964625304993
ENSG00000243284	9.227099995459767e-23	5.106819618112253
ENSG00000241468	1.4639090940589848e-22	8.681081604019274
ENSG00000162004	1.7000647418360909e-22	8.354928941106799
ENSG00000176371	2.579230028776325e-22	8.441195989719645
ENSG00000160062	2.8372943237725125e-22	7.676018264323098
ENSG00000196204	7.75327528599546e-22	8.549463081734553
ENSG00000241685	1.6694313221433416e-21	8.873964625304993
ENSG00000117461	1.9535314692758146e-21	8.675504908670767
ENSG00000103253	2.5847791244173174e-21	8.443585019945488
ENSG00000119280	5.806027328055779e-21	8.1125144227357
ENSG00000130159	8.938707847944229e-21	8.763124772061747
ENSG00000160917	1.2532144385134518e-20	8.769693825701092
ENSG00000248991	1.4777881921551556e-20	6.861145402657007
ENSG00000105894	1.7742061033916162e-20	7.279571396445685
ENSG00000271344	1.867263833409492e-20	7.044442552997874
ENSG00000087077	2.508513786924759e-20	8.696283577712247
ENSG00000122787	4.417546620580967e-20	7.588360432523894
ENSG00000205664	4.887999122057934e-20	7.947803190364916
ENSG00000247746	5.688055870204929e-20	7.271689070467386
ENSG00000165801	5.688055870204929e-20	8.734248937028365
ENSG00000111752	7.532358961194916e-20	7.878122250309107
ENSG00000166529	9.111467161264754e-20	8.068874792418876
ENSG00000228649	9.309677562278908e-20	7.729975798800939
ENSG00000230131	1.113609286069611e-19	6.1221189920043955
ENSG00000002586	1.2309242359302933e-19	8.262372717598922
ENSG00000106113	1.626096358563297e-19	6.251329202199034
ENSG00000206120	1.8683601958522932e-19	6.138038935842405
ENSG00000180447	2.0639746012192872e-19	7.398833812316319
ENSG00000178982	2.1692408456074224e-19	8.907881401625161
ENSG00000182742	2.5448609718858635e-19	7.144099361638514
ENSG00000165169	3.158475517065699e-19	8.71400602204861
ENSG00000057468	3.192164532112672e-19	6.4781351260161015
ENSG00000106608	3.625219096738034e-19	8.739825632376874
ENSG00000229638	3.6638245738912383e-19	8.515546305414382
ENSG00000104611	5.066870325174665e-19	6.830092359421496
ENSG00000115268	6.168609040419331e-19	8.944318648588725
ENSG00000234141	6.277791893191759e-19	6.668623739566303
ENSG00000125827	9.291298336667847e-19	8.849673127329284
ENSG00000146963	9.655101771137244e-19	8.798033906672751
ENSG00000146833	1.0645888844032325e-18	8.786423911746619
ENSG00000146066	1.1615018024761996e-18	8.815756351009115
ENSG00000132846	1.1737019015188062e-18	8.612255693088102
ENSG00000237857	1.1737019015188062e-18	7.79172931585899
ENSG00000146576	1.2671225929432153e-18	8.72767988338902
ENSG00000167614	1.5393788852502423e-18	7.075995279849156
ENSG00000204628	1.61601915379292e-18	8.944318648588725
ENSG00000105173	1.799394282477502e-18	8.696819331773968
ENSG00000078967	2.0172118647333664e-18	8.51447479729094
ENSG00000135185	2.3567422998895752e-18	8.911929984621112
ENSG00000114023	2.3567422998895752e-18	8.757548076713238
ENSG00000106263	2.473460799957521e-18	8.915978567617064
ENSG00000230207	2.5427020518474124e-18	7.193781333984366
ENSG00000213609	2.5691582376188702e-18	6.51226397662189
ENSG00000052126	2.8589729846602096e-18	7.258472736271719
ENSG00000214300	2.9388634757823626e-18	8.068234457187264
ENSG00000222375	3.116025251214764e-18	5.158969358657333
ENSG00000136261	3.6002232248435795e-18	8.756555718422403
ENSG00000197647	3.777585657684317e-18	7.984888089219118
ENSG00000213402	4.2305256920165026e-18	8.675100595026597
ENSG00000165138	4.577526964225603e-18	8.857770293321186
ENSG00000228903	5.376373036700321e-18	8.526699696111402
ENSG00000255760	8.48983997555055e-18	5.981363110665924
ENSG00000268061	8.723871220192123e-18	7.556056138800802
ENSG00000174444	9.242545859913882e-18	8.948367231584678
ENSG00000233762	9.791649283597457e-18	7.924399469510154
ENSG00000101888	1.0550304691024556e-17	8.585900328698115
ENSG00000241258	1.0550304691024705e-17	8.605150885387037
ENSG00000115266	1.0767096155990042e-17	7.977154055447001
ENSG00000216895	1.0951111243016359e-17	8.355437835920858
ENSG00000081913	1.2040456640049124e-17	7.643109548215304
ENSG00000164181	1.2040456640049295e-17	8.761596659709188
ENSG00000178741	1.525420814670582e-17	8.907881401625161
ENSG00000105372	1.583097371064237e-17	8.948367231584678
ENSG00000136271	1.5991975554642785e-17	8.855249822677791
ENSG00000233927	1.9118111435367895e-17	8.940270065592774
ENSG00000167658	1.9118111435367895e-17	8.948367231584678
ENSG00000156427	2.0040040037260548e-17	5.746723043564103
ENSG00000218175	2.0586420179768794e-17	8.456802277056784
ENSG00000240366	2.888842355152579e-17	4.500277299951519
ENSG00000221983	3.2584880467720703e-17	8.940270065592774
ENSG00000241741	3.448906712220422e-17	6.7102042390582515
ENSG00000063177	3.542275867446382e-17	8.936221482596823
ENSG00000148399	3.928240485295748e-17	8.859298405673744
ENSG00000106012	3.928240485295748e-17	8.710949797343494
ENSG00000137818	4.074941684055446e-17	8.948367231584678
ENSG00000214274	4.639975301926416e-17	7.776945643818544
ENSG00000173218	4.639975301926416e-17	7.150748517564053
ENSG00000104131	4.861121638438302e-17	8.891687069641355
ENSG00000232533	5.796626711105021e-17	6.852602869532752
ENSG00000099994	6.36043720602983e-17	6.936470265729719
ENSG00000213862	7.236912892149104e-17	6.694712119478322
ENSG00000214706	7.236912892149104e-17	8.843104073689938
ENSG00000153790	7.579777527011514e-17	8.577346558477096
ENSG00000157680	8.707470547170174e-17	8.414586177922628
ENSG00000214612	9.455706076496115e-17	5.992818492445644
ENSG00000219665	1.0858078082331452e-16	8.303412727439746
ENSG00000105819	1.1905038471707598e-16	8.865867459313089
ENSG00000113272	1.3398574851387829e-16	8.701860273060754
ENSG00000164587	1.4686692908150415e-16	8.944318648588725
ENSG00000181418	1.593956850121815e-16	7.474962474397398
ENSG00000260719	1.593956850121815e-16	8.424413613089174
ENSG00000197343	1.6255612442081125e-16	8.907881401625161
ENSG00000136521	1.6523698338337394e-16	8.883589903649453
ENSG00000244560	1.9141323503028617e-16	8.18073386320062
ENSG00000261418	1.9141323503028617e-16	8.519059134348613
ENSG00000105202	2.003618669955873e-16	8.903832818629208
ENSG00000080802	2.0768132935336025e-16	8.681081604019274
ENSG00000198353	2.0972291179125645e-16	5.234035649248783
ENSG00000078319	2.1526441748939368e-16	8.408473728512398
ENSG00000171469	2.2752412376474785e-16	8.749450910721334
ENSG00000120093	2.297579797724913e-16	7.303895140544445
ENSG00000225573	2.320134663423033e-16	7.16532064941423
ENSG00000230733	2.468140098286461e-16	7.914878772335585
ENSG00000164815	2.468140098286461e-16	8.63654719106381
ENSG00000188191	2.468140098286461e-16	8.501872444073971
ENSG00000223705	2.468140098286461e-16	8.86991604230904
ENSG00000213442	2.7298568252475476e-16	8.518400373297414
ENSG00000090263	2.801725493450163e-16	8.751971381364728
ENSG00000105640	2.801725493450163e-16	8.944318648588725
ENSG00000234771	3.0982737512134227e-16	8.702396027122475
ENSG00000181163	3.6430678392870173e-16	8.948367231584678
ENSG00000131943	3.678604677217931e-16	8.722103188040512
ENSG00000075073	4.132657322026995e-16	6.998959188328115
ENSG00000159556	4.2135278527806225e-16	8.103065892903079
ENSG00000215086	4.323787290040806e-16	4.711016735356429
ENSG00000181524	4.90339373143682e-16	8.258140403600473
ENSG00000214253	4.951027181208789e-16	8.81674870929995
ENSG00000175886	5.871870400245233e-16	6.578480663438998
ENSG00000273081	6.083166580077356e-16	7.74865785343183
ENSG00000267169	6.14208243570404e-16	7.5427865911045595
ENSG00000106628	6.301955976731449e-16	8.8714441546616
ENSG00000244219	6.719811752634693e-16	5.709583049475517
ENSG00000188732	6.784802397324307e-16	8.597589473456853
ENSG00000169857	6.961156015267793e-16	8.741353744729432
ENSG00000133627	7.351050096898131e-16	7.869972793732259
ENSG00000205085	7.812326973365275e-16	7.928675640665475
ENSG00000106404	9.434336047266818e-16	8.583915612116442
ENSG00000166025	1.04153116539481e-15	6.818251484580638
ENSG00000232346	1.05826834291563e-15	7.340665964404747
ENSG00000198839	1.0684376241820902e-15	8.625929554428513
ENSG00000130255	1.0684376241820902e-15	8.944318648588725
ENSG00000261373	1.3957711512641034e-15	8.271814264940884
ENSG00000160908	1.4316766509439354e-15	8.70690121434754
ENSG00000104852	1.4453746335165435e-15	8.936221482596823
ENSG00000197157	1.549851451234517e-15	8.915978567617064
ENSG00000126249	1.8505672374934072e-15	8.087695604126345
ENSG00000246334	1.8505672374934072e-15	7.80953646460824
ENSG00000198429	2.0410490898194267e-15	8.246046945197564
ENSG00000269988	2.330256509111129e-15	5.102518067593155
ENSG00000105193	2.585497737689904e-15	8.944318648588725
ENSG00000120709	2.701929456906364e-15	8.87549273765755
ENSG00000126231	2.701929456906364e-15	6.522076823689746
ENSG00000106638	2.950508031688477e-15	8.830958324702085
ENSG00000182054	2.950508031688477e-15	8.911929984621112
ENSG00000129757	3.083115199477303e-15	7.903977371069514
ENSG00000006625	3.1122859989297416e-15	8.572762221419422
ENSG00000128563	3.161509481876107e-15	8.830958324702085
ENSG00000136942	3.334676589104849e-15	8.940270065592774
ENSG00000242071	3.3661910548872428e-15	8.30799706449742
ENSG00000135502	3.6404813438394445e-15	5.99386033410946
ENSG00000124785	3.6404813438394445e-15	7.2857289108833525
ENSG00000164620	3.80358308998397e-15	8.502996242782359
ENSG00000164654	4.21706542851636e-15	8.829430212349527
ENSG00000174353	4.2968641395891686e-15	7.359472453935491
ENSG00000076662	4.4055806142763534e-15	8.944318648588725
ENSG00000175463	4.6023926566447984e-15	8.839055490693989
ENSG00000005108	4.6456803177741904e-15	6.78184293259015
ENSG00000226851	5.480027706151792e-15	6.1006415602383335
ENSG00000227097	5.670857569886643e-15	8.87549273765755
ENSG00000137876	5.777690303646997e-15	8.915978567617064
ENSG00000236305	5.831847672486882e-15	5.9539942429948916
ENSG00000241556	5.978724086029673e-15	6.37174936718357
ENSG00000144591	6.748580208590089e-15	8.891687069641355
ENSG00000249184	6.875382299253475e-15	6.595487570424482
ENSG00000151208	7.048108619856527e-15	8.540628004858842
ENSG00000235776	7.3607228430081e-15	6.2046667279351455
ENSG00000268041	7.615893885789741e-15	7.61207787386129
ENSG00000117308	7.686985194070726e-15	8.331752808411405
ENSG00000240616	7.758730022920519e-15	7.141607093963293
ENSG00000213585	9.140614331926002e-15	8.903832818629208
ENSG00000106588	9.369252496350803e-15	8.076129466357084
ENSG00000110002	9.544418554033597e-15	8.763124772061747
ENSG00000106415	9.873972667949838e-15	8.940270065592774
ENSG00000083845	1.012066221066431e-14	8.944318648588725
ENSG00000152422	1.0214727213991866e-14	8.738297520024316
ENSG00000251405	1.0665205840225624e-14	7.029789088193972
ENSG00000241644	1.0764252712455991e-14	6.38443399753722
ENSG00000148303	1.0764252712455991e-14	8.948367231584678
ENSG00000090266	1.0864205298596587e-14	8.711485551405216
ENSG00000171097	1.0864205298596587e-14	8.514553947123547
ENSG00000132434	1.1032827805355908e-14	8.676295110139518
ENSG00000165055	1.1135235664055644e-14	8.69880404835564
ENSG00000230629	1.1135235664055644e-14	7.644692675050854
ENSG00000106591	1.1518802939166195e-14	8.843104073689938
ENSG00000121406	1.2137321665609265e-14	8.219893737629661
ENSG00000064393	1.298651111997458e-14	8.920027150613016
ENSG00000247982	1.4283197019761757e-14	8.166524247798487
ENSG00000099800	1.477329800778071e-14	8.732518667853721
ENSG00000166411	1.5047566660960298e-14	8.78489579939406
ENSG00000253982	1.542107036664366e-14	7.672472687392557
ENSG00000268496	1.680164276890634e-14	3.917054746450509
ENSG00000163754	1.8472313856196093e-14	8.85120123968184
ENSG00000185112	2.1517744575371445e-14	7.734644840271498
ENSG00000169230	2.2251346489824704e-14	8.776262879340436
ENSG00000137309	2.245565693726567e-14	8.852193597972677
ENSG00000140451	2.3793186992157548e-14	8.77122193805365
ENSG00000270810	2.445383095270575e-14	6.5237848542003665
ENSG00000158604	2.5056207644334154e-14	8.911929984621112
ENSG00000196262	2.528584473504697e-14	8.936221482596823
ENSG00000131188	2.8466477946880846e-14	8.402812328751
ENSG00000136193	3.098973388496906e-14	8.87549273765755
ENSG00000205078	3.20401525072739e-14	7.6154916762059095
ENSG00000106009	3.262779850670751e-14	8.830958324702085
ENSG00000010404	3.3125596726802004e-14	8.911929984621112
ENSG00000133138	3.487467501890772e-14	7.337386990177212
ENSG00000177283	3.487467501890772e-14	5.331676862658731
ENSG00000176399	3.63830849298219e-14	6.661621139100202
ENSG00000160282	3.923801777694658e-14	5.887312801498175
ENSG00000249353	4.130415931230179e-14	7.765961996115669
ENSG00000214711	4.130415931230238e-14	6.231134442670857
ENSG00000173207	4.2313152635871057e-14	8.586436082759835
ENSG00000136247	4.231315263587136e-14	8.751971381364728
ENSG00000254369	4.269774590598858e-14	4.8998717975299755
ENSG00000196313	4.3085778804475503e-14	8.779319104045552
ENSG00000234160	4.453848563286281e-14	7.360300957980833
ENSG00000214293	4.453848563286281e-14	8.423877859027451
ENSG00000127184	4.4942974286963834e-14	8.928124316604919
ENSG00000198521	4.4942974286963834e-14	6.90812250034959
ENSG00000145592	4.5625169956342395e-14	8.948367231584678
ENSG00000137054	4.802173990616771e-14	8.760068547356632
ENSG00000257923	4.889682305391342e-14	8.8714441546616
ENSG00000155846	5.448660133317039e-14	8.732720824675809
ENSG00000176320	5.4979840002789696e-14	6.815360185479944
ENSG00000198874	5.631672411991062e-14	8.75953279329491
ENSG00000102316	5.631672411991062e-14	8.886110374292846
ENSG00000273056	5.873366061711565e-14	5.460461426938254
ENSG00000233016	5.926470353402542e-14	8.77473476698788
ENSG00000135318	6.180603284332911e-14	6.834628888722165
ENSG00000260660	6.330604837719614e-14	6.378376828148278
ENSG00000233048	6.542720409771681e-14	3.406939199407183
ENSG00000201772	6.884363005839666e-14	6.210928056414555
ENSG00000143195	6.94644870176982e-14	6.2025992258732785
ENSG00000138629	7.485712244652709e-14	8.855249822677791
ENSG00000171530	7.485712244652709e-14	8.835006907698036
ENSG00000271978	7.66682130621691e-14	6.3928439693667585
ENSG00000243789	8.84757575197715e-14	7.148075358934284
ENSG00000146701	9.224468155061829e-14	8.886110374292846
ENSG00000178917	9.224468155061829e-14	8.372238638370918
ENSG00000160789	9.446880296844762e-14	8.924075733608968
ENSG00000197183	9.446880296844762e-14	8.557560247726455
ENSG00000169330	9.617143238161745e-14	8.561942427962043
ENSG00000108448	9.761332038155639e-14	7.879029570018689
ENSG00000183060	9.937167651422538e-14	8.639067661707204
ENSG00000224858	1.0267661851331536e-13	5.609691529395981
ENSG00000125648	1.0359657690529692e-13	8.853721710325235
ENSG00000146677	1.0703965078639136e-13	7.88766282424068
ENSG00000236801	1.0961416067950128e-13	7.089262376250897
ENSG00000105808	1.1158492144398738e-13	7.1035684735632145
ENSG00000232956	1.1426690491511475e-13	8.837527378341429
ENSG00000157800	1.1528891069831567e-13	8.715534134401166
ENSG00000099821	1.2017839626010542e-13	8.829430212349527
ENSG00000197008	1.2527170113204531e-13	8.54136591574265
ENSG00000240204	1.361034780949192e-13	6.38684460266381
ENSG00000260361	1.4185965572311454e-13	7.425007569511523
ENSG00000139239	1.5139221708557944e-13	8.189973253720499
ENSG00000169255	1.8017753211485346e-13	6.611700044976041
ENSG00000212533	1.8447362042393436e-13	5.6357951213818
ENSG00000196411	1.8611048882996555e-13	7.68718564302847
ENSG00000231193	1.8611048882996555e-13	4.853382226716547
ENSG00000259514	1.8776163733540508e-13	6.751631805417477
ENSG00000179820	1.8942718831866028e-13	8.624655889482987
ENSG00000163346	1.9054561791681223e-13	8.906353289272603
ENSG00000175697	1.939400115201502e-13	5.386669977420195
ENSG00000186704	2.0209319348455436e-13	6.635095633849449
ENSG00000226329	2.1058316982985613e-13	6.493798377700708
ENSG00000235670	2.1749901536484404e-13	3.9879127163796895
ENSG00000105341	2.1942359845412885e-13	8.722638942102233
ENSG00000156384	2.2463805999644574e-13	8.254627574666243
ENSG00000148187	2.2463805999644733e-13	8.795513436029358
ENSG00000146731	2.2662473388850923e-13	8.899784235633259
ENSG00000102871	2.340581075903671e-13	8.814228238656558
ENSG00000164916	2.3612665855956634e-13	8.764652884414305
ENSG00000176428	2.3821318116525924e-13	6.95254352319182
ENSG00000147100	2.3821318116525924e-13	5.3095309579266186
ENSG00000164610	2.46020013561194e-13	8.237028137319358
ENSG00000104093	2.5407825349146667e-13	8.692770748778015
ENSG00000260144	2.5632062722397844e-13	6.0283413804758705
ENSG00000147955	2.623958493172579e-13	8.883589903649453
ENSG00000197191	2.6471036816937364e-13	6.40444378201341
ENSG00000258118	2.823078575976205e-13	2.7178684804312843
ENSG00000182220	2.8983386511316675e-13	8.867395571665647
ENSG00000114391	2.940998482044418e-13	8.940270065592774
ENSG00000228748	2.940998482044418e-13	4.928725592002961
ENSG00000272655	3.0907106729326247e-13	7.578871815008897
ENSG00000105953	3.219607686279249e-13	8.890158957288799
ENSG00000136379	3.2479083866401003e-13	8.2968436738004
ENSG00000259562	3.3537853364443513e-13	7.54976140932549
ENSG00000224032	3.4329105431955084e-13	8.791464853033405
ENSG00000137177	3.4630531780785844e-13	7.565887121151876
ENSG00000176387	3.4630531780786586e-13	5.798550027481582
ENSG00000142534	3.4630531780786586e-13	8.944318648588725
ENSG00000198720	3.5241210263776397e-13	7.9354029939700315
ENSG00000137824	3.638840173147445e-13	8.853721710325235
ENSG00000198342	3.670759151715746e-13	7.481829164263909
ENSG00000120280	3.670759151715746e-13	8.711942155634329
ENSG00000185950	3.913391573946582e-13	7.6632252523242945
ENSG00000130811	4.0759303925842606e-13	8.89420754028475
ENSG00000152670	4.2082779452353047e-13	4.740752864474223
ENSG00000053501	4.344846937909615e-13	8.691242636425457
ENSG00000238961	4.4211654950937205e-13	4.485034909229087
ENSG00000228714	4.60440304128308e-13	5.299686795835479
ENSG00000160828	4.753593079864392e-13	8.235043420737684
ENSG00000214717	4.907531325479516e-13	8.631506249777022
ENSG00000230583	4.907531325479586e-13	5.257152966180299
ENSG00000095752	4.950357942746966e-13	6.078209493325742
ENSG00000155506	4.950357942746966e-13	8.948367231584678
ENSG00000127922	4.993551802789601e-13	8.80513871437382
ENSG00000128595	5.110554430515707e-13	8.907881401625161
ENSG00000189043	5.155121491869179e-13	8.887638486645404
ENSG00000168264	5.321825843985554e-13	8.898256123280701
ENSG00000105552	5.321825843985591e-13	8.707972722470984
ENSG00000239559	5.368202743976296e-13	7.1660683349331435
ENSG00000065183	5.493824979407814e-13	8.807659185017213
ENSG00000143494	5.541674340714822e-13	7.648534663413488
ENSG00000136828	5.541674340714841e-13	8.822861158710182
ENSG00000101444	5.720651607886563e-13	8.892679427932192
ENSG00000026103	5.720651607886604e-13	7.801053410791756
ENSG00000169567	5.770441538649047e-13	8.928124316604919
ENSG00000165689	5.820657249900791e-13	8.841575961337382
ENSG00000131386	6.008482389921343e-13	6.259074083126008
ENSG00000146904	6.665790711503137e-13	5.398066045935237
ENSG00000227269	6.665790711503184e-13	4.4637542473227665
ENSG00000064419	6.78200722955491e-13	8.80361060202126
ENSG00000179520	7.00026426595851e-13	5.081945374785689
ENSG00000230979	7.00026426595851e-13	7.039322011298152
ENSG00000101577	7.00026426595861e-13	8.563672697136685
ENSG00000070081	7.00026426595861e-13	8.936221482596823
ENSG00000242268	7.00026426595861e-13	4.5227733099079535
ENSG00000133872	7.122207298990039e-13	8.93217289960087
ENSG00000250990	7.225418892677633e-13	5.03416493325167
ENSG00000186056	7.522293286716723e-13	8.456143516005584
ENSG00000173153	7.697282829996463e-13	8.821333046357623
ENSG00000259673	7.898929271738424e-13	8.667943496740586
ENSG00000271553	8.082521612010022e-13	7.081266912581091
ENSG00000236796	8.152444160772902e-13	5.391803862945791
ENSG00000130734	8.222960923334175e-13	8.531740637398189
ENSG00000163597	8.341822814141896e-13	8.701860273060754
ENSG00000106610	8.341822814141896e-13	8.31023622848612
ENSG00000161091	8.486686738498611e-13	8.840047848984822
ENSG00000152582	8.560042681622982e-13	8.763124772061747
ENSG00000164258	8.910690025487302e-13	8.750979023073892
ENSG00000165359	9.32872855466905e-13	8.83195068299292
ENSG00000184863	9.710274569157739e-13	8.915978567617064
ENSG00000105514	9.878449154329667e-13	8.801090131377867
ENSG00000140374	9.878449154329667e-13	8.853185956263514
ENSG00000168028	1.0519926980709653e-12	8.944318648588725
ENSG00000204946	1.1043478563043542e-12	8.7939853236768
ENSG00000095059	1.1138490372408802e-12	8.861818876317137
ENSG00000108107	1.1860208278907702e-12	8.940270065592774
ENSG00000103707	1.1860208278907702e-12	8.569249392485196
ENSG00000104936	1.196211715204025e-12	8.517074417766942
ENSG00000231969	1.2064885990192906e-12	4.036335095878096
ENSG00000243056	1.2449178224237204e-12	5.604517639384496
ENSG00000172687	1.262780684174538e-12	6.324147954482805
ENSG00000129646	1.2845486427829599e-12	8.259132761891308
ENSG00000236753	1.2955704080361406e-12	7.243805593724841
ENSG00000232176	1.3066850439288977e-12	5.0789829697377
ENSG00000264067	1.3254179042218426e-12	2.9994538558364745
ENSG00000207954	1.4030230229191506e-12	5.888408055335825
ENSG00000100628	1.4110246922822672e-12	7.485203656993273
ENSG00000158089	1.4352995752347286e-12	6.018591930174812
ENSG00000245008	1.4352995752347389e-12	6.523468526664366
ENSG00000164332	1.4352995752347389e-12	8.750979023073892
ENSG00000077809	1.4475903541386167e-12	8.807659185017213
ENSG00000105926	1.5063276936929197e-12	8.731728466384972
ENSG00000205583	1.5063276936929197e-12	7.066203695964701
ENSG00000184293	1.506327693692941e-12	8.701860273060754
ENSG00000144713	1.5674039722445324e-12	8.948367231584678
ENSG00000006015	1.6170926725762488e-12	8.845624544333333
ENSG00000106348	1.696942063515081e-12	8.887638486645404
ENSG00000213199	1.696942063515081e-12	8.395669218473342
ENSG00000227719	1.8214471873824863e-12	6.184076444011828
ENSG00000259404	1.863151469052512e-12	4.887166406520041
ENSG00000107745	1.8790311096834284e-12	8.710493193114377
ENSG00000155886	1.8790311096834683e-12	5.228783106429798
ENSG00000198648	1.895043628483547e-12	8.019980954832619
ENSG00000204947	1.895043628483547e-12	7.932163038262421
ENSG00000197180	1.9384016264375337e-12	6.841346208721031
ENSG00000197016	1.9384016264375337e-12	6.743284776513017
ENSG00000188846	1.9384016264375543e-12	8.940270065592774
ENSG00000106105	1.954910762167017e-12	8.915978567617064
ENSG00000269979	1.954910762167017e-12	7.152551345347567
ENSG00000145919	1.954910762167017e-12	8.755027606069843
ENSG00000106603	2.016633930972009e-12	8.821333046357623
ENSG00000213261	2.016633930972009e-12	6.828340093784666
ENSG00000168556	2.0979642198289067e-12	8.429788151615597
ENSG00000223473	2.0979642198289443e-12	7.723928511214959
ENSG00000259560	2.133798058179473e-12	5.69027842175736
ENSG00000240889	2.182512735095003e-12	4.8951120943562305
ENSG00000136908	2.28968547639211e-12	8.826909741706134
ENSG00000167964	2.28968547639211e-12	8.464442838819572
ENSG00000128524	2.322178642361393e-12	8.704380743704148
ENSG00000237991	2.4155871647604602e-12	6.52799362331176
ENSG00000235837	2.57711247474896e-12	5.0290010414551105
ENSG00000100626	2.6136052520887452e-12	4.7656776739474624
ENSG00000110697	2.613605252088782e-12	8.757548076713238
ENSG00000144895	2.7185053259302494e-12	8.899784235633259
ENSG00000130312	2.8275356191284282e-12	8.821333046357623
ENSG00000122203	2.8514517934446366e-12	8.895735652637308
ENSG00000140263	2.8514517934446366e-12	8.300004479675406
ENSG00000230516	2.940855482763607e-12	3.2084957930222804
ENSG00000182899	2.940855482763607e-12	8.944318648588725
ENSG00000131773	2.9657121563098835e-12	6.671120743421924
ENSG00000145194	3.110511256971967e-12	8.460850860052735
ENSG00000128604	3.181031632749775e-12	8.859298405673744
ENSG00000186468	3.2078793913971996e-12	8.915978567617064
ENSG00000239183	3.2078793913971996e-12	6.004429549121765
ENSG00000242299	3.2805655543721046e-12	8.515010551352661
ENSG00000234500	3.2805655543721046e-12	6.5260148618391804
ENSG00000130511	3.3082376024592418e-12	8.672527833798258
ENSG00000105821	3.5778094962500536e-12	8.743874215372825
ENSG00000244436	3.689512260432536e-12	2.755203040068919
ENSG00000196456	3.689512260432562e-12	8.87549273765755
ENSG00000232472	3.772893530012577e-12	8.300690099974267
ENSG00000181026	3.804635986349292e-12	8.898256123280701
ENSG00000149485	3.836640512694e-12	8.039837981987793
ENSG00000188266	3.836640512694e-12	7.99090706662002
ENSG00000162244	3.890569535941303e-12	8.940270065592774
ENSG00000177479	4.113824780704928e-12	8.8795413206535
ENSG00000013016	4.313440126765259e-12	8.667407742678863
ENSG00000143578	4.447636421185645e-12	8.519059134348613
ENSG00000131725	4.447636421185645e-12	8.651213410695059
ENSG00000188242	4.447636421185677e-12	8.461386614114456
ENSG00000092978	4.484940999091537e-12	8.640595774059761
ENSG00000203632	4.547798766552702e-12	6.651194466085272
ENSG00000155034	4.547798766552702e-12	8.051682547563955
ENSG00000213513	4.624370004595288e-12	4.072066924391219
ENSG00000248079	4.728435942432285e-12	4.92238012392239
ENSG00000106355	4.768050264025136e-12	8.781839574688947
ENSG00000261739	4.807990218545501e-12	8.69075917294868
ENSG00000104979	4.807990218545501e-12	8.859298405673744
ENSG00000106299	4.957265307824446e-12	8.601638056452805
ENSG00000136149	4.998759905791985e-12	7.894179253126713
ENSG00000187372	5.153843210933189e-12	6.847461521911537
ENSG00000273489	5.26958678055721e-12	4.733955640026332
ENSG00000225200	5.313644987009265e-12	7.1576054920420304
ENSG00000104219	5.524075618592227e-12	8.810715409722327
ENSG00000102158	5.5702205254760735e-12	8.911929984621112
ENSG00000175806	5.663647869805573e-12	8.384384387358773
ENSG00000165102	5.742677096779014e-12	8.759076189065794
ENSG00000174748	5.742677096779055e-12	8.944318648588725
ENSG00000239552	5.838941319230261e-12	3.2480563034031373
ENSG00000106258	6.019554981917715e-12	6.493648983184983
ENSG00000106028	6.019554981917715e-12	8.844096431980775
ENSG00000235052	6.309518837654819e-12	5.247364859504961
ENSG00000104047	6.594921933481767e-12	8.801090131377867
ENSG00000113889	6.594921933481767e-12	4.345927305302297
ENSG00000218227	6.594921933481767e-12	8.112750444323142
ENSG00000171759	6.649827607595983e-12	6.740256497553334
ENSG00000094631	6.760987731596258e-12	8.855249822677791
ENSG00000152642	6.8550120643727105e-12	8.788408628328291
ENSG00000170522	7.125157852790013e-12	7.889524533832873
ENSG00000204673	7.6971532070737e-12	8.785888157684896
ENSG00000220583	7.761047077589465e-12	6.735128899042985
ENSG00000178467	7.82546115449276e-12	8.8714441546616
ENSG00000242732	8.066164162847663e-12	7.93776826155241
ENSG00000140367	8.066164162847663e-12	8.8795413206535
ENSG00000204060	8.314125603669084e-12	4.580398331965381
ENSG00000171466	8.452513037946559e-12	8.72363130039307
ENSG00000142279	8.452513037946559e-12	5.582781985851207
ENSG00000226926	8.499142354670508e-12	4.4654707276401835
ENSG00000269533	8.569559805564149e-12	4.137043673889737
ENSG00000243680	8.640549447279753e-12	6.228531115873948
ENSG00000180822	9.25500054864053e-12	8.54136591574265
ENSG00000236552	9.617605739650734e-12	8.73325657873753
ENSG00000212802	9.697100800064282e-12	7.919853435029072
ENSG00000155495	1.0076680721326366e-11	8.608880193320072
ENSG00000164253	1.0076680721326366e-11	8.82385351700102
ENSG00000005007	1.0385110427390931e-11	8.903832818629208
ENSG00000146083	1.0470822286643702e-11	8.87549273765755
ENSG00000159840	1.0615219615201508e-11	8.600566548329361
ENSG00000230188	1.0615219615201508e-11	4.434379603410638
ENSG00000225218	1.0880072305936738e-11	5.459492347294409
ENSG00000121858	1.1120930157154907e-11	8.819804934005067
ENSG00000164346	1.121259349479609e-11	8.890158957288799
ENSG00000228510	1.1304997660617124e-11	5.090870564420273
ENSG00000179862	1.155507533516249e-11	6.540676561282223
ENSG00000198960	1.155507533516249e-11	8.531284033169074
ENSG00000106018	1.2473812866333131e-11	6.73116691992264
ENSG00000067248	1.2854021191658343e-11	8.807659185017213
ENSG00000005075	1.2959671688468426e-11	8.724623658683905
ENSG00000170962	1.295967168846861e-11	7.596473730674765
ENSG00000235269	1.335439212499394e-11	3.3365579248599375
ENSG00000001629	1.3464073601445762e-11	8.895735652637308
ENSG00000196668	1.3574638256788085e-11	7.391299531975286
ENSG00000163817	1.3873848230836474e-11	5.212692645014903
ENSG00000187446	1.3873848230836474e-11	8.863346988669695
ENSG00000215301	1.4295844307672319e-11	8.944318648588725
ENSG00000102241	1.4413101889961702e-11	8.849673127329284
ENSG00000160691	1.4531302349903324e-11	8.920027150613016
ENSG00000123570	1.465045311130764e-11	6.947448167512373
ENSG00000213553	1.4851169839403365e-11	8.583379858054721
ENSG00000240087	1.4851169839403365e-11	6.04969384194773
ENSG00000175197	1.4972891468250388e-11	8.681617358080997
ENSG00000166111	1.4972891468250388e-11	7.465217650409662
ENSG00000271086	1.5095591111469456e-11	4.626683739657167
ENSG00000196562	1.5095591111469456e-11	8.890158957288799
ENSG00000135249	1.5219276463293763e-11	8.707436968409263
ENSG00000171766	1.5427630265553437e-11	8.797041548381916
ENSG00000260359	1.5427630265553437e-11	8.837527378341429
ENSG00000261374	1.5766827093423857e-11	3.8935996779842177
ENSG00000128915	1.6157167351873293e-11	8.843104073689938
ENSG00000118705	1.6157167351873522e-11	8.944318648588725
ENSG00000271529	1.62893742005399e-11	8.667943496740586
ENSG00000239521	1.6512079582386635e-11	8.078193332771361
ENSG00000167552	1.6647132797716566e-11	8.34143037734081
ENSG00000214243	1.6783268798495093e-11	4.270872101672295
ENSG00000228409	1.7575572717503684e-11	8.409211639396203
ENSG00000104765	1.7960998448690503e-11	8.806666826726374
ENSG00000139352	1.7960998448690503e-11	6.666050467098988
ENSG00000135605	1.7960998448690503e-11	8.693763107068852
ENSG00000170027	1.8107659159038606e-11	8.887638486645404
ENSG00000204387	1.8655527972797242e-11	8.891687069641355
ENSG00000269946	1.8807745749084418e-11	4.921627285768162
ENSG00000173581	1.8807745749084418e-11	8.543684229563958
ENSG00000160993	1.9064151969678702e-11	8.20509607758086
ENSG00000257178	1.9219637229065514e-11	2.4539421107006043
ENSG00000217130	1.9219637229065514e-11	5.455652100149322
ENSG00000244313	1.9800457988898007e-11	8.562144584784127
ENSG00000184984	1.9961827359821576e-11	5.967246464984027
ENSG00000261786	2.0124485688888294e-11	8.756810165829432
ENSG00000167196	2.0564619695557496e-11	8.720575075687954
ENSG00000133818	2.1185244360845245e-11	7.929548088571031
ENSG00000240235	2.1185244360845394e-11	3.5047119109870337
ENSG00000235673	2.135766801691092e-11	4.959624514602079
ENSG00000011451	2.1531467008209654e-11	8.861818876317137
ENSG00000229766	2.1706652072795165e-11	6.070586926318975
ENSG00000203930	2.1706652072795165e-11	3.80941473418271
ENSG00000137124	2.2001736768301724e-11	8.699339802417361
ENSG00000230897	2.2849050286932063e-11	7.7115423028284305
ENSG00000122678	2.303473587859792e-11	8.797041548381916
ENSG00000123975	2.341055499652789e-11	8.684673582786113
ENSG00000181218	2.341055499652789e-11	5.91703416629248
ENSG00000186615	2.3728322966100426e-11	7.201165304189511
ENSG00000213293	2.3921008926302e-11	3.814022518650392
ENSG00000140563	2.4442367016815187e-11	8.899784235633259
ENSG00000136270	2.4640733898998554e-11	8.827902099996969
ENSG00000244879	2.484067836812659e-11	8.659310576686961
ENSG00000188859	2.524534927698534e-11	7.20545543364457
ENSG00000172382	2.6569900827228106e-11	6.741975135351259
ENSG00000224545	2.6569900827228106e-11	2.9204769413904175
ENSG00000213621	2.6569900827228106e-11	5.21099064887166
ENSG00000178922	2.6785174249358192e-11	8.643906446171908
ENSG00000237517	2.736762826736981e-11	5.640538787079479
ENSG00000048405	2.7589233466591263e-11	8.772750050406207
ENSG00000163931	2.9112199401402646e-11	8.895735652637308
ENSG00000260591	2.9268952186901875e-11	6.948705530446027
ENSG00000086619	2.974418976625477e-11	8.8795413206535
ENSG00000221890	2.974418976625477e-11	4.144603787244133
ENSG00000188959	3.113213843740438e-11	5.379612368276095
ENSG00000099326	3.138357327829615e-11	8.8714441546616
ENSG00000137841	3.15523008606755e-11	8.781303820627224
ENSG00000157514	3.180706016297254e-11	8.948367231584678
ENSG00000239415	3.1807060162972766e-11	7.186063808023567
ENSG00000205309	3.1807060162972766e-11	7.587217873827551
ENSG00000148343	3.1807060162972766e-11	8.84715265668589
ENSG00000039600	3.400992726195766e-11	7.6342587694180555
ENSG00000178035	3.559255635195691e-11	8.887638486645404
ENSG00000244398	3.559255635195691e-11	8.344970065522702
ENSG00000120328	3.587923766736296e-11	6.205751417831211
ENSG00000214189	3.6949888853911884e-11	4.535325684147822
ENSG00000198157	3.6949888853911884e-11	8.313546900598265
ENSG00000204219	3.774814279974148e-11	6.862048425368444
ENSG00000259728	3.8051823521528574e-11	5.624347506003564
ENSG00000120327	3.8051823521528574e-11	7.7650020516527745
ENSG00000220472	3.83578974553729e-11	7.172812351978544
ENSG00000219545	3.866638305219512e-11	8.795513436029358
ENSG00000183397	3.950094348153544e-11	7.7020867674781135
ENSG00000105185	3.9818431957062784e-11	8.878013208300944
ENSG00000232559	3.9818431957062784e-11	8.338655459290386
ENSG00000184905	4.0138420053716025e-11	5.083627523567338
ENSG00000244485	4.0677340616499524e-11	4.712351108289905
ENSG00000198618	4.1004088883939635e-11	7.813814063673936
ENSG00000105976	4.1004088883939635e-11	8.682609716371832
ENSG00000187742	4.1004088883939635e-11	8.899784235633259
ENSG00000158714	4.2224312495200616e-11	6.522055776722748
ENSG00000214046	4.222431249520107e-11	8.798569660734474
ENSG00000267317	4.256322883516393e-11	7.712520338942543
ENSG00000106948	4.3828875103186144e-11	8.84715265668589
ENSG00000115286	4.4534691393295844e-11	8.767173355057698
ENSG00000145912	4.513136726650731e-11	8.766637600995978
ENSG00000164077	4.513136726650731e-11	8.61729663437489
ENSG00000116497	4.684403189893545e-11	8.849673127329284
ENSG00000166200	4.7219230574307326e-11	8.891687069641355
ENSG00000213965	4.7219230574307326e-11	8.54747836515288
ENSG00000170775	4.7219230574307326e-11	7.904581079099938
ENSG00000147408	4.759737252663854e-11	8.8795413206535
ENSG00000162913	4.759737252663854e-11	6.306007609367624
ENSG00000259026	4.759737252663854e-11	4.542910587454373
ENSG00000260027	4.979687185926771e-11	7.0965880869648625
ENSG00000144040	5.046251943306717e-11	8.624401442075957
ENSG00000105063	5.086608319969676e-11	8.89420754028475
ENSG00000059378	5.086608319969676e-11	8.844096431980775
ENSG00000156738	5.127280771870751e-11	7.841652589517601
ENSG00000106305	5.127280771870751e-11	8.283424259867017
ENSG00000230189	5.279156617218881e-11	7.535977746403274
ENSG00000260987	5.279156617218881e-11	4.840342821942247
ENSG00000204131	5.2791566172189185e-11	6.335608212039515
ENSG00000174013	5.3213363938845374e-11	8.730736108094137
ENSG00000197037	5.3213363938845374e-11	8.628247868249822
ENSG00000102271	5.363846207201928e-11	4.167078058415122
ENSG00000213096	5.392370682842516e-11	7.984644750972649
ENSG00000108061	5.435436178848664e-11	8.776798633402159
ENSG00000104886	5.4788384882572714e-11	8.789936740680849
ENSG00000187098	5.5225801872280056e-11	7.808303981087096
ENSG00000225152	5.5962442758738474e-11	1.9611681834801467
ENSG00000249167	5.85397254584376e-11	3.534304112937771
ENSG00000124795	5.90064528705001e-11	8.248561861260677
ENSG00000165661	5.900645287050095e-11	8.895735652637308
ENSG00000213280	6.074917370870815e-11	5.065776107047664
ENSG00000172379	6.204816818109184e-11	8.426218812041594
ENSG00000271192	6.354206547881589e-11	5.597427819523586
ENSG00000144671	6.48995049582007e-11	4.618089304934459
ENSG00000228933	6.48995049582007e-11	5.385088768923532
ENSG00000180573	6.48995049582007e-11	8.895735652637308
ENSG00000062582	6.48995049582007e-11	6.489513940378977
ENSG00000236255	6.48995049582007e-11	8.310517535140812
ENSG00000109685	6.54158320842772e-11	8.8714441546616
ENSG00000136059	6.681245113181097e-11	8.83195068299292
ENSG00000112992	6.681245113181097e-11	8.8714441546616
ENSG00000255086	6.734367619963799e-11	3.578561267664646
ENSG00000105676	6.878058001004954e-11	8.764117130352583
ENSG00000203401	6.878058001004954e-11	5.150382078340534
ENSG00000205339	7.043299792928573e-11	8.924075733608968
ENSG00000173221	7.193440483444836e-11	8.928124316604919
ENSG00000171792	7.250547459912154e-11	8.571234109066866
ENSG00000137154	7.346713765532998e-11	8.948367231584678
ENSG00000171425	7.405011865855623e-11	8.71400602204861
ENSG00000000460	7.463762872201202e-11	7.980675317809304
ENSG00000117090	7.642767854552505e-11	8.891687069641355
ENSG00000166428	7.80540762871552e-11	7.789058978978457
ENSG00000239556	7.908773256216213e-11	5.446613124281702
ENSG00000261597	8.098219360277564e-11	8.584170059523473
ENSG00000146830	8.270340950282502e-11	8.88863084493624
ENSG00000180815	8.335805694693437e-11	5.251975542823148
ENSG00000145087	8.335805694693437e-11	5.6582386243405045
ENSG00000175283	8.44604276206675e-11	8.673520192089095
ENSG00000147044	8.580212367652722e-11	8.691699240654572
ENSG00000162929	8.580212367652722e-11	7.9482542400137515
ENSG00000136997	8.580212367652814e-11	8.903832818629208
ENSG00000058404	8.716467990274601e-11	7.046222538369419
ENSG00000141985	8.762355555653418e-11	8.814763992718278
ENSG00000260352	8.831630682033824e-11	5.032976589822741
ENSG00000273032	8.97179333439401e-11	7.208825742709302
ENSG00000025039	9.380853468038173e-11	8.891687069641355
ENSG00000183718	9.380853468038173e-11	8.837527378341429
ENSG00000136643	9.782500388857939e-11	8.760068547356632
ENSG00000189283	9.782500388857939e-11	8.407147772981924
ENSG00000033050	1.0068348223449423e-10	8.8795413206535
ENSG00000242083	1.0068348223449423e-10	5.316296946685777
ENSG00000261400	1.0227694946007453e-10	3.351760944071071
ENSG00000170469	1.0227694946007453e-10	8.28747284286297
ENSG00000157778	1.0227694946007453e-10	8.63654719106381
ENSG00000174485	1.0308291435413503e-10	8.82232540464846
ENSG00000137802	1.052626712741761e-10	8.745402327725383
ENSG00000185834	1.0692703534498941e-10	7.317745372858393
ENSG00000198933	1.0918631203256971e-10	8.351003365100325
ENSG00000242021	1.1004553183919728e-10	5.441904414895078
ENSG00000157259	1.1091136889242881e-10	8.783367687041503
ENSG00000181904	1.1414352778156294e-10	8.815756351009115
ENSG00000114698	1.1594519611874546e-10	6.076949991505923
ENSG00000156976	1.1655191504816032e-10	8.944318648588725
ENSG00000260054	1.1655191504816032e-10	8.650756806465944
ENSG00000114054	1.174678241818474e-10	8.741353744729432
ENSG00000236423	1.1932082625585038e-10	7.4174377241532685
ENSG00000128463	1.218360587854176e-10	8.8714441546616
ENSG00000213885	1.2279258798127415e-10	6.312021359378129
ENSG00000100767	1.2537940976277615e-10	8.348666625459428
ENSG00000163040	1.2636315519755638e-10	5.706611726860115
ENSG00000272870	1.2735445365335407e-10	7.233517000105986
ENSG00000258847	1.2735445365335407e-10	3.91970118353593
ENSG00000182087	1.283533617944324e-10	8.936221482596823
ENSG00000260919	1.2902355632806378e-10	4.073615214598364
ENSG00000158710	1.3105475514963652e-10	8.920027150613016
ENSG00000127914	1.3208205699774179e-10	8.924075733608968
ENSG00000006756	1.3311723849538425e-10	6.362173532694524
ENSG00000104907	1.3486021191141623e-10	8.8795413206535
ENSG00000196757	1.3591669568793204e-10	8.720575075687954
ENSG00000228019	1.3591669568793204e-10	4.757767514544458
ENSG00000111666	1.35916695687933e-10	8.659310576686961
ENSG00000106682	1.3698127776253193e-10	8.899784235633259
ENSG00000114942	1.3877374237115362e-10	8.948367231584678
ENSG00000197857	1.3877374237115362e-10	8.619360500789169
ENSG00000115875	1.3986021763067536e-10	8.928124316604919
ENSG00000198785	1.409550157518773e-10	6.747321363692606
ENSG00000128928	1.4391564212024847e-10	8.8714441546616
ENSG00000154358	1.450414938083898e-10	8.777790991692996
ENSG00000144908	1.450414938083898e-10	8.534261108041582
ENSG00000005486	1.4808607007281182e-10	8.82385351700102
ENSG00000180354	1.5277053328270394e-10	8.711283394583129
ENSG00000186480	1.547649122703273e-10	8.87549273765755
ENSG00000236854	1.559737449275612e-10	3.630353958908287
ENSG00000167487	1.604856895072658e-10	8.186187551559652
ENSG00000181751	1.6173822442591394e-10	8.815756351009115
ENSG00000105429	1.6173822442591394e-10	8.829430212349527
ENSG00000268362	1.6257855645631045e-10	6.4323063472280895
ENSG00000118816	1.6300032300370343e-10	8.936221482596823
ENSG00000112531	1.6512526718964896e-10	8.855249822677791
ENSG00000162373	1.6641321901159224e-10	6.53955351153572
ENSG00000226957	1.6641321901159462e-10	2.8782866273004633
ENSG00000228929	1.6771099859598002e-10	7.1337924527395735
ENSG00000150938	1.677109985959824e-10	7.779231877980278
ENSG00000162869	1.7122034977509878e-10	8.703388385413312
ENSG00000172053	1.7255479527969341e-10	8.898256123280701
ENSG00000259660	1.7255479527969465e-10	5.451870982302765
ENSG00000169071	1.738994149836469e-10	8.470293858332113
ENSG00000249774	1.738994149836469e-10	4.643634171973875
ENSG00000107104	1.7753538603956532e-10	8.920027150613016
ENSG00000158525	1.803110737055724e-10	4.342622820531538
ENSG00000176273	1.8171479471600407e-10	8.01639307970865
ENSG00000250148	1.8551052846004178e-10	2.442370415794367
ENSG00000124614	1.9085657843098054e-10	7.6778148120910386
ENSG00000164615	1.9383583240444306e-10	8.821333046357623
ENSG00000172115	1.963532586051144e-10	8.915978567617064
ENSG00000125962	1.978790377494826e-10	8.51356158883271
ENSG00000205485	1.9787903774948473e-10	7.744486263446398
ENSG00000186088	1.9787903774948473e-10	8.788944382390012
ENSG00000267274	1.9787903774948473e-10	6.170955802983579
ENSG00000154743	1.9787903774948473e-10	8.533268749750746
ENSG00000241324	2.0357343588109676e-10	6.888614996930654
ENSG00000267166	2.0515407517163273e-10	7.021141262046828
ENSG00000270102	2.0515407517163273e-10	6.4415302349896475
ENSG00000171649	2.051540751716342e-10	7.709203711721307
ENSG00000204957	2.0674671846371868e-10	6.395493688111528
ENSG00000228113	2.1105313259122854e-10	5.46399754521632
ENSG00000119608	2.2049765347624905e-10	6.474300304194476
ENSG00000233297	2.2508398787570106e-10	6.47319334703179
ENSG00000089157	2.3514194422135287e-10	8.944318648588725
ENSG00000105576	2.3514194422135287e-10	8.844096431980775
ENSG00000230202	2.369619447543979e-10	8.545950252800322
ENSG00000174374	2.3879572161415813e-10	8.377358729490314
ENSG00000006634	2.437539208602025e-10	8.743874215372825
ENSG00000258527	2.437539208602025e-10	5.756978426364647
ENSG00000110324	2.437539208602042e-10	8.852193597972677
ENSG00000183291	2.437539208602042e-10	8.920027150613016
ENSG00000160783	2.4563908767110744e-10	8.407481370221562
ENSG00000186687	2.526741526791808e-10	8.710493193114377
ENSG00000127957	2.526741526791808e-10	8.149736316587733
ENSG00000236205	2.579139566117749e-10	2.0534843255615423
ENSG00000170727	2.6191340593586046e-10	8.191553656658002
ENSG00000100994	2.6191340593586046e-10	8.895735652637308
ENSG00000132915	2.6393581323398257e-10	4.279795082256697
ENSG00000166979	2.6393581323398257e-10	5.952870430781552
ENSG00000102265	2.6940386136061703e-10	8.868387929956484
ENSG00000227855	2.694038613606218e-10	8.351257812507356
ENSG00000205903	2.7357745215736817e-10	8.680624999790162
ENSG00000171159	2.7357745215736817e-10	8.792992965385965
ENSG00000165891	2.7357745215736817e-10	8.347797274158072
ENSG00000243276	2.7357745215736817e-10	7.098453982243462
ENSG00000145741	2.792407310352277e-10	8.924075733608968
ENSG00000248757	2.792407310352277e-10	3.723074609296818
ENSG00000189419	2.835632728878675e-10	5.914482859787651
ENSG00000107833	2.850186091185801e-10	8.520385089879085
ENSG00000140400	2.8721531906320235e-10	8.915978567617064
ENSG00000123965	2.8721531906320235e-10	7.465210641878931
ENSG00000136710	2.9768749393713887e-10	8.6496852983425
ENSG00000231536	2.9768749393713887e-10	2.934733085086533
ENSG00000180530	2.9768749393713887e-10	8.338119705228666
ENSG00000196967	2.9768749393713887e-10	8.041597786142587
ENSG00000197375	2.999796358897762e-10	8.743874215372825
ENSG00000260672	2.999796358897762e-10	4.624678624203913
ENSG00000156140	3.02289033888365e-10	4.131851008640398
ENSG00000006788	3.0617672217436743e-10	3.4692669916936865
ENSG00000170260	3.085327587605625e-10	8.545950252800322
ENSG00000267193	3.1090652084647855e-10	3.6858465868641663
ENSG00000177628	3.109065208464841e-10	8.867395571665647
ENSG00000261645	3.132981386103519e-10	7.368191935143616
ENSG00000170989	3.173242040261776e-10	6.737512948035346
ENSG00000134504	3.1976408046304435e-10	8.603701922867085
ENSG00000067992	3.2222229791735486e-10	8.105128308379944
ENSG00000176978	3.2222229791735486e-10	8.936221482596823
ENSG00000258561	3.2222229791735486e-10	5.440396834343019
ENSG00000240771	3.246989909703624e-10	8.182261975553176
ENSG00000155970	3.246989909703624e-10	5.348015134025083
ENSG00000204396	3.2636045078908624e-10	8.71805460504456
ENSG00000144036	3.288682381923332e-10	8.392024949121561
ENSG00000145494	3.2886823819233785e-10	8.817284463361672
ENSG00000164466	3.313948647997273e-10	8.818276821652509
ENSG00000048162	3.3822569222034566e-10	8.611263334797266
ENSG00000178715	3.3822569222034566e-10	6.695198897315704
ENSG00000099139	3.3908916620848794e-10	6.135072128434821
ENSG00000215270	3.4082258531857254e-10	4.934978916201505
ENSG00000174446	3.4343897077962276e-10	8.683145470433555
ENSG00000136279	3.4343897077962276e-10	8.859298405673744
ENSG00000155761	3.532014709627423e-10	6.619087394775158
ENSG00000172456	3.5591072555353855e-10	7.922713057492383
ENSG00000256733	3.5591072555353855e-10	4.491356741476266
ENSG00000268798	3.660196008538794e-10	6.226421484103473
ENSG00000105364	3.6882493977587237e-10	8.655797747752732
ENSG00000105426	3.716512968414279e-10	7.295309867465091
ENSG00000120306	3.716512968414292e-10	8.673520192089095
ENSG00000257698	3.821969234547883e-10	8.15669681263194
ENSG00000075290	3.821969234547883e-10	6.316456423519389
ENSG00000069849	3.851234150461154e-10	8.788408628328291
ENSG00000259362	3.9004965473489174e-10	4.273606113690076
ENSG00000184307	3.9303491211475e-10	8.811707768013164
ENSG00000177337	3.930349121147542e-10	5.2935789826177775
ENSG00000249986	4.04173169068148e-10	5.002516562609767
ENSG00000198917	4.04173169068148e-10	8.719582717397117
ENSG00000151287	4.0726405001275605e-10	7.701974869649197
ENSG00000146147	4.1037803462384765e-10	6.629875598016528
ENSG00000070814	4.135152914257329e-10	8.844096431980775
ENSG00000225051	4.1561980871883014e-10	6.098712083443914
ENSG00000165178	4.187962302595337e-10	8.609735222444709
ENSG00000186153	4.187962302595337e-10	8.455809918765947
ENSG00000104921	4.219963792652042e-10	8.036729800866102
ENSG00000219470	4.252204286908871e-10	5.166051958184621
ENSG00000103740	4.3393606889576e-10	5.815710645403587
ENSG00000188186	4.3393606889576e-10	8.758540435004074
ENSG00000100439	4.372492528562822e-10	8.697811690064801
ENSG00000136383	4.4058716073348534e-10	7.852080606401753
ENSG00000225373	4.4282625701021115e-10	7.826384003062965
ENSG00000273344	4.462057721032807e-10	8.662366801392077
ENSG00000267212	4.4961049402399005e-10	4.7425390519585395
ENSG00000272711	4.4961049402399005e-10	6.4417781790811715
ENSG00000070669	4.4961049402399005e-10	8.87549273765755
ENSG00000270919	4.789883375868312e-10	3.0231179846709066
ENSG00000218426	4.826373459926451e-10	8.359354978499258
ENSG00000101843	4.826373459926485e-10	8.743874215372825
ENSG00000127415	5.063868057211204e-10	8.85120123968184
ENSG00000179151	5.102396747545955e-10	8.749450910721334
ENSG00000123595	5.141211900509911e-10	8.764652884414305
ENSG00000196372	5.141211900509911e-10	7.354334847966115
ENSG00000005187	5.141211900510003e-10	8.210804213346922
ENSG00000106571	5.206546055969515e-10	7.286785400670678
ENSG00000162616	5.286018712828403e-10	8.557560247726453
ENSG00000162878	5.366676527425782e-10	4.955166123862805
ENSG00000052850	5.366676527425782e-10	4.709607161400998
ENSG00000206603	5.393828806519645e-10	3.8370001647626553
ENSG00000077348	5.434809131222059e-10	8.728672241679856
ENSG00000225159	5.434809131222059e-10	5.220579800720271
ENSG00000149823	5.434809131222059e-10	8.878013208300944
ENSG00000160200	5.476093689096498e-10	8.867395571665647
ENSG00000072954	5.476093689096498e-10	8.644644357055713
ENSG00000068745	5.517684683428411e-10	8.826373987644413
ENSG00000128408	5.51768468342847e-10	5.7969257290854665
ENSG00000251108	5.559584333039139e-10	2.584584435600684
ENSG00000171428	5.559584333039139e-10	7.852151322806285
ENSG00000164889	5.587690010726167e-10	8.802082489668702
ENSG00000107262	5.672842756268378e-10	8.8795413206535
ENSG00000102081	5.832261941331667e-10	8.801090131377867
ENSG00000091127	5.921054549693339e-10	8.6496852983425
ENSG00000122779	6.041502184220267e-10	8.78489579939406
ENSG00000205138	6.133405913991713e-10	8.47506047545487
ENSG00000166557	6.133405913991713e-10	8.907881401625161
ENSG00000130222	6.179868671322671e-10	6.414157345504133
ENSG00000113924	6.179868671322671e-10	6.60613472824279
ENSG00000273382	6.305457278840635e-10	6.1927946936158
ENSG00000155903	6.353193097962906e-10	8.829430212349527
ENSG00000091732	6.353193097962906e-10	8.297177271040036
ENSG00000196437	6.663824820812372e-10	7.6619920660979925
ENSG00000226942	6.663824820812372e-10	5.544530217347749
ENSG00000254211	6.714209660643596e-10	8.060058141362756
ENSG00000011021	6.764966661593251e-10	8.562601189013243
ENSG00000105677	6.902158566272729e-10	8.886110374292846
ENSG00000160293	6.902158566272754e-10	8.215891890638375
ENSG00000183605	6.954303238042329e-10	8.848145014976726
ENSG00000213304	6.954303238042329e-10	5.0029353269547405
ENSG00000123144	6.954303238042329e-10	8.87549273765755
ENSG00000120805	7.059749852834997e-10	8.867395571665647
ENSG00000228205	7.148813960353128e-10	7.386963060362796
ENSG00000134153	7.257140701831438e-10	8.899784235633259
ENSG00000254615	7.257140701831438e-10	8.597053719395133
ENSG00000106993	7.348636653007136e-10	8.704380743704148
ENSG00000244061	7.348636653007136e-10	5.500240844651354
ENSG00000267904	7.459920197702833e-10	7.920350886514203
ENSG00000260219	7.516177680125781e-10	6.648914454840553
ENSG00000169116	7.610862526437258e-10	8.928124316604919
ENSG00000239789	7.668231721803759e-10	7.695014373604987
ENSG00000172365	7.882222366407058e-10	3.5465862408679163
ENSG00000168090	8.001392022196847e-10	8.81881257571423
ENSG00000233830	8.001392022196847e-10	5.735799540206303
ENSG00000141447	8.00139202219699e-10	8.224582655857224
ENSG00000105879	8.061635071916715e-10	8.717062246753724
ENSG00000167136	8.061635071916715e-10	7.749800077959804
ENSG00000213523	8.224457684501305e-10	8.781839574688947
ENSG00000198108	8.286340705843583e-10	8.721365277156705
ENSG00000203801	8.348678496310259e-10	6.196515950021969
ENSG00000116871	8.390491280999652e-10	8.82385351700102
ENSG00000130340	8.453594272310138e-10	8.489243231609342
ENSG00000070610	8.453594272310289e-10	8.907881401625161
ENSG00000167619	8.517160772614804e-10	6.364920085164417
ENSG00000179604	8.754257410483987e-10	7.226008688385909
ENSG00000161048	8.997796938947335e-10	8.576810804415375
ENSG00000258072	9.065357325056063e-10	6.346980306584032
ENSG00000184381	9.387246976370466e-10	8.777790991692996
ENSG00000106609	9.387246976370532e-10	8.887638486645404
ENSG00000250321	9.720290929905851e-10	4.868960424957223
ENSG00000188818	9.793144616726421e-10	8.347744983573126
ENSG00000242615	9.793144616726421e-10	5.44266310431478
ENSG00000112306	9.990038265113906e-10	8.948367231584678
ENSG00000251249	9.990038265113906e-10	4.5954974527479795
ENSG00000241493	9.990038265113906e-10	4.311127558530413
ENSG00000182165	1.0064865726321943e-09	8.349808849987404
ENSG00000261438	1.0421360262914821e-09	3.460598667812079
ENSG00000171444	1.0499341055734637e-09	8.895735652637308
ENSG00000074370	1.0499341055734637e-09	8.936221482596823
ENSG00000214226	1.0551644534197413e-09	7.78574830686631
ENSG00000184083	1.0630577178941963e-09	8.298221919915816
ENSG00000249198	1.0630577178941963e-09	2.240673764233893
ENSG00000120519	1.0710086361629093e-09	8.630970495715301
ENSG00000125755	1.0710086361629093e-09	8.899784235633259
ENSG00000136021	1.0790176186818898e-09	8.924075733608968
ENSG00000105997	1.0790176186818898e-09	5.411990676695894
ENSG00000269305	1.1006619272504886e-09	4.987228837829086
ENSG00000146001	1.1006619272504886e-09	4.489013656305461
ENSG00000174886	1.1088873698389731e-09	8.371246280080083
ENSG00000088298	1.1171728300306824e-09	8.886110374292846
ENSG00000145050	1.139564065215303e-09	8.924075733608968
ENSG00000248544	1.1395640652153072e-09	6.2865808359240285
ENSG00000259668	1.1480732641225048e-09	5.86263250846992
ENSG00000164855	1.1480732641225048e-09	7.892990626762439
ENSG00000153291	1.1566444978540826e-09	6.9596700300399
ENSG00000196154	1.1566444978540826e-09	8.741353744729432
ENSG00000232633	1.1798077641467476e-09	4.956376106742552
ENSG00000102921	1.1886102531117403e-09	8.814228238656558
ENSG00000070614	1.2064080400093899e-09	8.861818876317137
ENSG00000138172	1.212398260134369e-09	8.04242916903572
ENSG00000169253	1.2214380819439933e-09	4.532734783312502
ENSG00000038002	1.2305437060065076e-09	8.886110374292846
ENSG00000146540	1.248954231222028e-09	8.87549273765755
ENSG00000266318	1.2551506301061387e-09	4.0107424791778366
ENSG00000259658	1.2551506301061387e-09	7.401979961846237
ENSG00000150967	1.264501547196784e-09	8.857770293321186
ENSG00000171827	1.264501547196784e-09	5.806088886124089
ENSG00000251603	1.2645015471967974e-09	5.616779373726922
ENSG00000177971	1.2645015471967974e-09	8.79956201902531
ENSG00000129353	1.283407888157301e-09	8.72156743397879
ENSG00000223387	1.2993737677079103e-09	4.323481304576577
ENSG00000205022	1.2993737677079103e-09	6.857102245883349
ENSG00000115649	1.309046205716938e-09	8.837527378341429
ENSG00000253738	1.3286024378322845e-09	8.849673127329284
ENSG00000164924	1.3551216684922865e-09	8.940270065592774
ENSG00000057252	1.3651990307091213e-09	8.802618243730425
ENSG00000163884	1.3651990307091213e-09	8.669471609093144
ENSG00000153789	1.3651990307091213e-09	8.115590524197819
ENSG00000127663	1.3651990307091213e-09	8.807659185017213
ENSG00000212664	1.3651990307091213e-09	6.3422607630407555
ENSG00000166562	1.3924310356139288e-09	8.928124316604919
ENSG00000090238	1.3924310356139288e-09	8.826373987644413
ENSG00000130175	1.4027791611051842e-09	8.93217289960087
ENSG00000226221	1.4027791611051842e-09	7.631014710067578
ENSG00000267381	1.402779161105209e-09	4.105197832620333
ENSG00000167992	1.4132023532254464e-09	7.21734676493401
ENSG00000184258	1.4132023532254464e-09	4.218846172684442
ENSG00000135116	1.4413685711224144e-09	5.923844474693888
ENSG00000224550	1.44136857112244e-09	5.2065077498341275
ENSG00000137970	1.452071574658644e-09	7.876123211550714
ENSG00000269044	1.452071574658644e-09	8.366661943022411
ENSG00000154359	1.4592499732747416e-09	8.746930440077941
ENSG00000147853	1.4919837874102096e-09	8.891687069641355
ENSG00000120860	1.5030535182541028e-09	8.652741523047615
ENSG00000068394	1.5443326812883015e-09	8.594533248751738
ENSG00000213303	1.586717778397022e-09	5.53023077948855
ENSG00000233264	1.5984730652798793e-09	8.713470267986887
ENSG00000088538	1.6182543853411066e-09	8.486670470381002
ENSG00000185686	1.6302376603852847e-09	7.494497598660672
ENSG00000273329	1.642307536935742e-09	8.046059116210781
ENSG00000251666	1.642307536935742e-09	5.629345986524606
ENSG00000270036	1.666709537417478e-09	4.31002381489311
ENSG00000107331	1.666709537417478e-09	8.792992965385965
ENSG00000004866	1.6997967184671668e-09	8.741353744729432
ENSG00000254003	1.6997967184671668e-09	6.080123870948193
ENSG00000081320	1.6997967184671668e-09	8.928124316604919
ENSG00000143499	1.6997967184671668e-09	8.707489258994208
ENSG00000126945	1.7123689762557833e-09	8.839055490693989
ENSG00000254876	1.7123689762557833e-09	6.2020107783214025
ENSG00000170445	1.7123689762557833e-09	8.867395571665647
ENSG00000174718	1.7463403770921552e-09	8.878013208300944
ENSG00000146094	1.8073798489675152e-09	8.911929984621112
ENSG00000113231	1.8341725461400434e-09	8.117071900545712
ENSG00000226833	1.8341725461400565e-09	4.8210658208343595
ENSG00000230454	1.8567955666474007e-09	7.41271195428653
ENSG00000248319	1.8567955666474007e-09	2.8956357170200873
ENSG00000106636	1.8704998543393995e-09	8.891687069641355
ENSG00000130560	1.8843028380140155e-09	8.755027606069843
ENSG00000188419	1.8843028380140155e-09	8.641588132350599
ENSG00000226174	1.8982052099519596e-09	7.240249241802107
ENSG00000156928	1.907529017614656e-09	8.583915612116442
ENSG00000248015	1.9122076671528817e-09	5.79180890126213
ENSG00000152939	1.9357694156672165e-09	8.310974139369927
ENSG00000225535	1.9500422106807102e-09	5.263940760346202
ENSG00000257591	1.9788965655683696e-09	4.173222792071172
ENSG00000184305	1.9886069535758605e-09	8.106986607542467
ENSG00000227615	2.003259779117955e-09	8.12565253001439
ENSG00000259205	2.003259779117955e-09	7.1916910088512385
ENSG00000110700	2.003259779117955e-09	8.940270065592774
ENSG00000105220	2.0578937056401026e-09	8.903832818629208
ENSG00000180211	2.0730444839504213e-09	6.389690605792637
ENSG00000106266	2.088304091150542e-09	8.526497539289315
ENSG00000133619	2.088304091150542e-09	8.406234564523695
ENSG00000254966	2.088304091150542e-09	4.995289208569377
ENSG00000270504	2.1036732884977073e-09	4.631715698442589
ENSG00000069018	2.113980681748112e-09	1.7020335379318365
ENSG00000103160	2.113980681748127e-09	8.596851562573049
ENSG00000182310	2.1191528424232007e-09	5.150965764149033
ENSG00000109046	2.129534235091493e-09	8.867395571665647
ENSG00000171735	2.1609770588373723e-09	8.518602530119498
ENSG00000105373	2.1768678953317767e-09	8.93217289960087
ENSG00000269125	2.1875250720990444e-09	3.5156087622298653
ENSG00000256604	2.2036063551675624e-09	4.601971581739166
ENSG00000188868	2.2198029712489765e-09	7.128300912384282
ENSG00000123562	2.219802971249016e-09	8.910401872268555
ENSG00000155254	2.230665186717908e-09	8.310871009137452
ENSG00000055070	2.2525454296340025e-09	8.756555718422403
ENSG00000224215	2.2801903766921087e-09	2.896925707262571
ENSG00000187650	2.280190376692149e-09	8.764652884414305
ENSG00000150867	2.2969359517708288e-09	8.81323588036572
ENSG00000228323	2.3138014968026343e-09	5.988583569327288
ENSG00000179603	2.3138014968026343e-09	6.726013748693595
ENSG00000073536	2.3251122565031624e-09	8.48819858273356
ENSG00000174917	2.3421796139785597e-09	8.835006907698036
ENSG00000256383	2.359369185695554e-09	7.625672251200728
ENSG00000179899	2.376681823735753e-09	5.1974496277555975
ENSG00000125459	2.376681823735753e-09	8.773742408697043
ENSG00000260618	2.3882923760011844e-09	8.446439087828518
ENSG00000177917	2.4234570584309115e-09	8.697811690064801
ENSG00000229806	2.4412283233619476e-09	3.442376945168279
ENSG00000072195	2.4591267079195568e-09	6.595883280837486
ENSG00000173531	2.4591267079195568e-09	8.681617358080997
ENSG00000139318	2.4771530973932925e-09	8.920027150613016
ENSG00000103978	2.4892422441079642e-09	8.81323588036572
ENSG00000170889	2.5074839587028215e-09	8.944318648588725
ENSG00000172292	2.5074839587028215e-09	7.975323752644081
ENSG00000237214	2.5074839587028215e-09	6.905468872566339
ENSG00000189056	2.5258560683720662e-09	8.317478365353388
ENSG00000144354	2.525856068372093e-09	5.49258467092218
ENSG00000088833	2.5629951088348717e-09	8.83195068299292
ENSG00000170482	2.5817638729541644e-09	8.521658754824614
ENSG00000143624	2.594350803733227e-09	8.903832818629208
ENSG00000013561	2.5943508037332548e-09	8.839055490693989
ENSG00000158623	2.613343521709305e-09	8.119671521021713
ENSG00000123374	2.613343521709314e-09	8.49224716572951
ENSG00000120784	2.6324718586876342e-09	6.325606710099969
ENSG00000060138	2.684150973172037e-09	8.624655889482987
ENSG00000182185	2.684150973172037e-09	7.443995245365341
ENSG00000022267	2.7037846940006726e-09	8.662164644569991
ENSG00000225697	2.723558488044394e-09	8.773742408697043
ENSG00000158292	2.723558488044394e-09	5.531785107102333
ENSG00000234335	2.736819315984537e-09	5.464737798154554
ENSG00000125912	2.8314248596282566e-09	8.895735652637308
ENSG00000135164	2.893919328545304e-09	8.915978567617064
ENSG00000187994	2.950598022341863e-09	8.819804934005067
ENSG00000223722	2.9721304808882437e-09	4.973587536356394
ENSG00000104205	2.9938161832942123e-09	8.436559362077025
ENSG00000172296	2.9938161832942123e-09	6.2505389300645176
ENSG00000170265	3.0524020106994122e-09	8.653277277109337
ENSG00000234753	3.0524020106994122e-09	3.6923373275663627
ENSG00000158716	3.074658743616008e-09	8.4598585017619
ENSG00000147324	3.0970737356057126e-09	7.447408850296454
ENSG00000267759	3.1121055258649585e-09	5.609801024872655
ENSG00000169758	3.1121055258649585e-09	6.45894377604234
ENSG00000121797	3.157629111207346e-09	8.342220578809561
ENSG00000172809	3.157629111207346e-09	8.928124316604919
ENSG00000236998	3.157629111207346e-09	5.483916057071949
ENSG00000104408	3.1806338130102693e-09	8.920027150613016
ENSG00000177600	3.1806338130102693e-09	8.936221482596823
ENSG00000170906	3.1806338130102693e-09	8.81323588036572
ENSG00000136286	3.2038019483592027e-09	8.306521242729806
ENSG00000232671	3.2427817655076533e-09	4.978102761338416
ENSG00000230383	3.242781765507688e-09	6.215466703044011
ENSG00000107187	3.242781765507688e-09	4.777097629080859
ENSG00000165675	3.266391268730276e-09	8.590282508933702
ENSG00000259250	3.3141142755690063e-09	7.503222737199716
ENSG00000068308	3.403378734897504e-09	8.844096431980775
ENSG00000104447	3.428127769620355e-09	6.940268962885776
ENSG00000265451	3.4697667200701122e-09	6.923310226930895
ENSG00000111276	3.4697667200701122e-09	8.8795413206535
ENSG00000137720	3.4697667200701366e-09	8.802082489668702
ENSG00000187824	3.5203848164831657e-09	8.375751467305149
ENSG00000183023	3.5203848164831657e-09	8.46647984598619
ENSG00000198556	3.6854721525990196e-09	8.555829978551811
ENSG00000235065	3.71221944792496e-09	7.818822591132783
ENSG00000269620	3.7122194479249993e-09	3.8869640868549973
ENSG00000198380	3.739155999806038e-09	8.890158957288799
ENSG00000237433	3.739155999806038e-09	3.4663104119519508
ENSG00000123836	3.766283111220669e-09	8.800554377316146
ENSG00000168803	3.766283111220669e-09	8.566193167780078
ENSG00000144815	3.8119219957789375e-09	8.910401872268555
ENSG00000241852	3.8119219957789375e-09	7.641644883773813
ENSG00000234338	3.811921995778978e-09	7.157036655815631
ENSG00000258603	3.811921995778978e-09	3.773840109141052
ENSG00000234985	3.8395637024679e-09	3.878309298665631
ENSG00000214870	3.8674008212078574e-09	7.13765389430336
ENSG00000162631	3.9142339228109724e-09	6.666911776159755
ENSG00000256917	3.971163933445025e-09	5.324354920720154
ENSG00000006740	3.971163933445054e-09	7.744090935155078
ENSG00000170540	4.048327954159739e-09	8.806666826726374
ENSG00000239246	4.048327954159782e-09	5.903719684112291
ENSG00000204361	4.077639748184123e-09	4.269397168807917
ENSG00000137764	4.077639748184123e-09	8.552975910668781
ENSG00000105519	4.136885429448855e-09	8.783367687041503
ENSG00000147234	4.156819861520096e-09	6.924548776743486
ENSG00000147400	4.217186738090921e-09	8.659310576686961
ENSG00000271522	4.217186738090921e-09	3.7051726734407033
ENSG00000237181	4.330086940321274e-09	7.839018770107876
ENSG00000111348	4.3300869403213046e-09	8.915978567617064
ENSG00000147437	4.361385873369519e-09	6.215507974288602
ENSG00000002834	4.4780468643029095e-09	8.8714441546616
ENSG00000011422	4.510387919901378e-09	7.567347192832389
ENSG00000164142	4.542956640006089e-09	7.781882003935441
ENSG00000242593	4.630931475142999e-09	4.856488701022712
ENSG00000136867	4.6643483815628644e-09	6.615412210698412
ENSG00000100997	4.6643483815628644e-09	8.806666826726374
ENSG00000137070	4.698000316603473e-09	8.606678997739591
ENSG00000125656	4.754613532622725e-09	8.81323588036572
ENSG00000213881	4.788900100207855e-09	5.584149023816823
ENSG00000232888	4.788900100207855e-09	7.704691942534393
ENSG00000154227	4.823427644180517e-09	5.220212561202222
ENSG00000180098	4.823427644180568e-09	8.563136943074964
ENSG00000082014	4.893212261440828e-09	7.972865347220742
ENSG00000270673	4.916691763873773e-09	6.939434060266573
ENSG00000135378	4.916691763873773e-09	7.645555014152937
ENSG00000120370	4.952117064870847e-09	8.656790106043568
ENSG00000164707	4.987791123698679e-09	7.538771872873965
ENSG00000186193	4.987791123698679e-09	8.254091820604522
ENSG00000267427	4.987791123698679e-09	8.767173355057698
ENSG00000260317	5.084151052347992e-09	6.36316405458665
ENSG00000225648	5.120751844073462e-09	8.839055490693989
ENSG00000166441	5.157609418678761e-09	8.940270065592774
ENSG00000154479	5.194725528214724e-09	6.2576602341779335
ENSG00000155428	5.294979218312338e-09	5.2170225268363195
ENSG00000147251	5.294979218312376e-09	8.785888157684896
ENSG00000135074	5.435912753205311e-09	8.907881401625161
ENSG00000164619	5.47497943417664e-09	6.727941384959067
ENSG00000188707	5.47497943417664e-09	8.503857160655643
ENSG00000121716	5.47497943417664e-09	8.540425848036758
ENSG00000155792	5.474979434176718e-09	8.867395571665647
ENSG00000106397	5.514319708642738e-09	8.86991604230904
ENSG00000005844	5.5804998844783684e-09	8.8714441546616
ENSG00000213087	5.5804998844783684e-09	5.684594694640406
ENSG00000271983	5.6205788841654115e-09	3.4690118076560386
ENSG00000173253	5.660938369562796e-09	8.214687600890345
ENSG00000157343	5.7015802494134294e-09	7.241698986922738
ENSG00000168994	5.811353842685592e-09	7.145755273668511
ENSG00000236914	5.811353842685592e-09	5.491968173079528
ENSG00000165195	5.811353842685592e-09	8.726151771036463
ENSG00000149972	5.8530477036974385e-09	8.829430212349527
ENSG00000255650	5.923186160588602e-09	5.326592217604318
ENSG00000134779	5.965661683575548e-09	8.686122545306063
ENSG00000113328	5.9656616835755696e-09	8.8795413206535
ENSG00000263718	6.008433988671111e-09	3.17679416285078
ENSG00000240376	6.008433988671111e-09	8.337583951166943
ENSG00000123119	6.008433988671217e-09	7.5960529507032595
ENSG00000224376	6.051505092101776e-09	5.718982252971963
ENSG00000150076	6.051505092101776e-09	6.992376263092377
ENSG00000175985	6.051505092101776e-09	5.332845638882093
ENSG00000188383	6.0948770233788065e-09	5.966649666538059
ENSG00000256278	6.1239597790886586e-09	4.7245189212909855
ENSG00000164897	6.167837636485057e-09	8.756555718422403
ENSG00000257573	6.167837636485057e-09	4.419990285925261
ENSG00000259291	6.167837636485057e-09	7.693336395015292
ENSG00000226084	6.212021799350953e-09	7.78448751316009
ENSG00000141441	6.256514346636879e-09	8.199273702421765
ENSG00000100739	6.256514346636879e-09	6.096196779344787
ENSG00000226360	6.256514346636879e-09	7.400827969364733
ENSG00000239672	6.286348402339164e-09	8.634026720420415
ENSG00000102387	6.3313595807543066e-09	6.141670358966136
ENSG00000145536	6.3313595807543066e-09	5.552484533754405
ENSG00000178951	6.37668475459438e-09	8.798033906672751
ENSG00000138814	6.422326053412623e-09	8.827902099996969
ENSG00000179456	6.422326053412623e-09	8.563136943074964
ENSG00000157625	6.422326053412623e-09	8.722103188040512
ENSG00000101049	6.468285620768227e-09	6.387789535263292
ENSG00000008513	6.499103213118519e-09	8.768165713348534
ENSG00000164032	6.499103213118519e-09	8.903832818629208
ENSG00000247626	6.545598029825924e-09	8.650221052404223
ENSG00000118162	6.592416900382832e-09	8.35910053109223
ENSG00000105649	6.592416900382832e-09	7.633351115540105
ENSG00000078369	6.63956202047075e-09	8.907881401625161
ENSG00000178809	6.6395620204708445e-09	4.463595187440461
ENSG00000234449	6.766894192191574e-09	4.029014827724291
ENSG00000142444	6.815254579964622e-09	8.545950252800322
ENSG00000128944	6.815254579964622e-09	8.523107717344564
ENSG00000226824	6.815254579964622e-09	6.5430269774612135
ENSG00000272102	6.815254579964622e-09	5.435717782514446
ENSG00000106701	6.863951656020271e-09	8.306468952144861
ENSG00000169504	6.863951656020271e-09	8.924075733608968
ENSG00000235663	6.863951656020271e-09	5.0712989376248165
ENSG00000125691	7.045425142455084e-09	8.944318648588725
ENSG00000146776	7.045425142455084e-09	8.536860728517581
ENSG00000203761	7.0957238020212646e-09	7.93758986737379
ENSG00000271420	7.0957238020212646e-09	2.561692655679094
ENSG00000125869	7.1463722614881866e-09	8.841040207275661
ENSG00000238150	7.180333401503348e-09	4.687464309556456
ENSG00000170382	7.28316298509299e-09	8.853721710325235
ENSG00000148334	7.3699490531803005e-09	8.817284463361672
ENSG00000185238	7.422503428536024e-09	8.580859387411328
ENSG00000237765	7.475422844075399e-09	7.869958471555538
ENSG00000234639	7.475422844075533e-09	5.185126690848802
ENSG00000063245	7.475422844075533e-09	8.85066548562012
ENSG00000155849	7.475422844075533e-09	8.822861158710182
ENSG00000127955	7.582366669759675e-09	4.783073131956619
ENSG00000145358	7.582366669759675e-09	3.4763725540314794
ENSG00000228350	7.727279608094277e-09	4.328984084468663
ENSG00000242013	7.727279608094331e-09	7.356148910584039
ENSG00000144426	7.782314612695786e-09	8.523643471406286
ENSG00000105146	7.874889285785082e-09	6.813739418049538
ENSG00000001631	7.93094809262995e-09	8.81881257571423
ENSG00000143553	7.98739557857074e-09	8.673520192089095
ENSG00000198794	7.98739557857074e-09	8.928124316604919
ENSG00000146072	8.044234362667477e-09	8.035950374389543
ENSG00000164039	8.044234362667477e-09	8.121114928961383
ENSG00000269696	8.101467081087115e-09	4.2221901248796865
ENSG00000136478	8.139842388702344e-09	8.83195068299292
ENSG00000204642	8.197737569282602e-09	8.911929984621112
ENSG00000130669	8.256033798423771e-09	8.441600303363815
ENSG00000114738	8.256033798423771e-09	8.726151771036463
ENSG00000180881	8.25603379842386e-09	8.015067124178177
ENSG00000249286	8.41347167917562e-09	6.0666447036502635
ENSG00000101974	8.47326165251777e-09	8.80513871437382
ENSG00000237506	8.47326165251786e-09	6.162364218033706
ENSG00000130803	8.53346542516255e-09	8.768165713348534
ENSG00000246922	8.53346542516255e-09	8.338909906697417
ENSG00000167114	8.924546413475017e-09	8.750979023073892
ENSG00000243445	8.987870930235398e-09	4.975387642438691
ENSG00000147485	9.115835559333592e-09	7.2640569421326715
ENSG00000164334	9.289218440897484e-09	3.962923931568299
ENSG00000100678	9.355061575669321e-09	7.289745112043385
ENSG00000004838	9.355061575669321e-09	6.896265551084955
ENSG00000143401	9.355061575669453e-09	8.859298405673744
ENSG00000196208	9.421359164725406e-09	7.576214683536039
ENSG00000074054	9.488114255682626e-09	8.827902099996969
ENSG00000197279	9.532873331334446e-09	8.177141884433784
ENSG00000259322	9.600397751789945e-09	5.43964088885856
ENSG00000136243	9.668387898287366e-09	8.811707768013164
ENSG00000264469	9.66838789828747e-09	6.502759913479546
ENSG00000234719	9.66838789828747e-09	7.802628259148978
ENSG00000166401	9.66838789828747e-09	7.996451348140585
ENSG00000256166	9.991925428375225e-09	5.134317986492754
ENSG00000217716	9.991925428375225e-09	6.146173221551589
ENSG00000188971	1.0062614237268561e-08	8.625929554428513
ENSG00000140548	1.0181512567415112e-08	8.707436968409263
ENSG00000173898	1.0181512567415112e-08	8.895735652637308
ENSG00000130475	1.0181512567415112e-08	8.794521077738523
ENSG00000273488	1.0181512567415112e-08	6.684580035885335
ENSG00000234692	1.0253507076094813e-08	3.3920670941726234
ENSG00000123159	1.0325997238966259e-08	8.700332160708195
ENSG00000179041	1.0398986371026209e-08	8.64617246940827
ENSG00000185567	1.0398986371026209e-08	4.989252264353662
ENSG00000124818	1.04479246442594e-08	3.283426553577255
ENSG00000272745	1.0670936299678759e-08	5.692090654839322
ENSG00000163611	1.0873055140058625e-08	8.775727125278715
ENSG00000166965	1.0873055140058625e-08	8.676497266961603
ENSG00000261342	1.0873055140058625e-08	6.354976208729867
ENSG00000228643	1.0873055140058625e-08	5.144942189106169
ENSG00000230852	1.0873055140058625e-08	2.1330919368663994
ENSG00000241352	1.0949806733441805e-08	5.515918668559786
ENSG00000135299	1.102708576925625e-08	8.424413613089174
ENSG00000197448	1.102708576925625e-08	8.887638486645404
ENSG00000258994	1.123576865313576e-08	5.521421743577187
ENSG00000164967	1.123576865313576e-08	8.68240755954975
ENSG00000171291	1.1394799296418673e-08	8.546204700207353
ENSG00000157954	1.1394799296418673e-08	8.85120123968184
ENSG00000232995	1.1528997129647142e-08	7.064293909160807
ENSG00000105988	1.1829671418342143e-08	4.096019629897419
ENSG00000125388	1.1996879353884148e-08	8.248717282078097
ENSG00000110318	1.2309423374453862e-08	8.20866963052811
ENSG00000231500	1.2396029367739256e-08	8.948367231584678
ENSG00000174695	1.2396029367739256e-08	8.928124316604919
ENSG00000227373	1.2483228467709041e-08	5.4979352070107295
ENSG00000117020	1.2483228467709041e-08	8.070200747949352
ENSG00000254343	1.2483228467709041e-08	8.28964129044714
ENSG00000242814	1.2808096879358293e-08	5.26360527710022
ENSG00000243566	1.2808096879358293e-08	5.417145950562754
ENSG00000208028	1.2808096879358384e-08	7.55616105413906
ENSG00000040199	1.2808096879358384e-08	8.802082489668702
ENSG00000132824	1.2898116379418689e-08	8.899784235633259
ENSG00000071243	1.2898116379418689e-08	8.735777049380923
ENSG00000183688	1.2988751677502224e-08	8.774532610165794
ENSG00000173401	1.2988751677502224e-08	6.307795069167897
ENSG00000137106	1.3233487566822259e-08	8.815756351009115
ENSG00000164900	1.3233487566822259e-08	2.3715111963046285
ENSG00000141101	1.3233487566822259e-08	8.670463967383979
ENSG00000171405	1.3326415989858943e-08	4.881721251846949
ENSG00000148357	1.3388720853567729e-08	4.955716906670556
ENSG00000128394	1.3482710140480978e-08	8.477580946098263
ENSG00000242715	1.3577341581646013e-08	6.251207083919533
ENSG00000205209	1.4125923187979658e-08	7.082535357114705
ENSG00000235335	1.429133598761972e-08	4.680114849083328
ENSG00000232573	1.4492321037028275e-08	8.483157641446772
ENSG00000234498	1.4492321037028275e-08	6.326038612936184
ENSG00000235489	1.4492321037028275e-08	4.667433729977817
ENSG00000176788	1.4492321037028429e-08	8.569020376415448
ENSG00000105085	1.4593842578419236e-08	8.387036298419718
ENSG00000086598	1.4696056189634371e-08	8.93217289960087
ENSG00000147036	1.4696056189634371e-08	5.410011323296169
ENSG00000100368	1.4696056189634371e-08	8.911929984621112
ENSG00000138621	1.4867962595258908e-08	8.865867459313089
ENSG00000269425	1.4867962595258908e-08	4.2090401368098656
ENSG00000167701	1.4867962595258908e-08	8.099964360103677
ENSG00000140526	1.497204419908241e-08	8.906353289272603
ENSG00000122687	1.497204419908241e-08	8.662366801392077
ENSG00000147533	1.4972044199082515e-08	8.71805460504456
ENSG00000136631	1.4972044199082515e-08	8.719582717397117
ENSG00000198795	1.5182339121989952e-08	5.071171372323625
ENSG00000169241	1.535977846475679e-08	8.86991604230904
ENSG00000183617	1.5467209121670234e-08	8.767173355057698
ENSG00000255438	1.5467209121670234e-08	6.348802161621244
ENSG00000094916	1.557537092740047e-08	8.82385351700102
ENSG00000160472	1.5757278513029135e-08	4.11014624894141
ENSG00000140577	1.586741374944854e-08	8.788408628328291
ENSG00000258301	1.586741374944854e-08	7.598395244924437
ENSG00000078061	1.5978297998634472e-08	8.857770293321186
ENSG00000009954	1.5978297998634528e-08	8.87549273765755
ENSG00000174915	1.5978297998634528e-08	8.697811690064801
ENSG00000161031	1.6089936205458575e-08	5.120862660137894
ENSG00000240764	1.6164782998240286e-08	5.7943021831281065
ENSG00000150873	1.6391362052048015e-08	3.301436135989126
ENSG00000136810	1.6391362052048015e-08	8.911929984621112
ENSG00000233266	1.6932131872810897e-08	5.016691203338621
ENSG00000235314	1.7050249641722954e-08	7.9827307507955085
ENSG00000140521	1.7050249641722954e-08	8.834471153636315
ENSG00000241527	1.7129439862388846e-08	6.484555996137651
ENSG00000159399	1.72488966631559e-08	8.682609716371832
ENSG00000106278	1.72488966631559e-08	6.890725245596973
ENSG00000170426	1.7369163944263923e-08	3.3574344534136285
ENSG00000153162	1.7369163944263923e-08	8.920027150613016
ENSG00000178761	1.749024704291361e-08	8.863346988669695
ENSG00000213315	1.749024704291361e-08	6.475872137557055
ENSG00000198208	1.757142499169448e-08	8.50744913942248
ENSG00000228998	1.761215133032247e-08	8.318535551300108
ENSG00000205929	1.781716470361203e-08	7.228748400463942
ENSG00000105700	1.7941285347947853e-08	8.777790991692996
ENSG00000213145	1.8066247169929242e-08	7.080888116977548
ENSG00000257951	1.8192055702302975e-08	6.5103865484211445
ENSG00000152518	1.8192055702302975e-08	8.928124316604919
ENSG00000271396	1.82764012000368e-08	4.474436128586151
ENSG00000249487	1.82764012000368e-08	2.908051158998811
ENSG00000146950	1.831871651303239e-08	2.791235672173759
ENSG00000183111	1.8403633307139834e-08	8.318078947070992
ENSG00000251819	1.8531727051388618e-08	5.837663684610584
ENSG00000139219	1.8531727051388618e-08	4.69124264897605
ENSG00000165688	1.8531727051388618e-08	8.83195068299292
ENSG00000102057	1.853172705138875e-08	7.537051596090836
ENSG00000176410	1.8660688095722284e-08	8.316550834718436
ENSG00000185920	1.8660688095722284e-08	8.801090131377867
ENSG00000188825	1.8660688095722483e-08	7.0474237315132475
ENSG00000108405	1.8660688095722483e-08	8.914450455264506
ENSG00000184205	1.87905221390965e-08	8.907881401625161
ENSG00000006016	1.8877565998175815e-08	5.3217867591930625
ENSG00000155984	1.9008867802820956e-08	8.065564120306732
ENSG00000127526	1.914105798148807e-08	8.821333046357623
ENSG00000146826	1.9633450499469335e-08	8.672527833798258
ENSG00000158290	1.9769864149043015e-08	8.837527378341429
ENSG00000149273	1.9907199719521366e-08	8.948367231584678
ENSG00000270441	1.9907199719521366e-08	6.2750768791787666
ENSG00000213967	1.999927192886091e-08	6.075495999674733
ENSG00000249258	2.0045463256845182e-08	2.6997599021182626
ENSG00000070831	2.0138157488539704e-08	8.883589903649453
ENSG00000163519	2.0138157488539704e-08	8.077363705275392
ENSG00000173638	2.0138157488539704e-08	8.603622773034477
ENSG00000140157	2.027798117700033e-08	8.844096431980775
ENSG00000085465	2.04187491430071e-08	8.071996178948243
ENSG00000136856	2.04187491430071e-08	8.619360500789169
ENSG00000130775	2.0418749143007463e-08	8.863346988669695
ENSG00000042980	2.056046757431791e-08	8.769693825701092
ENSG00000189001	2.056046757431791e-08	2.8980326711744193
ENSG00000172901	2.0798794035621382e-08	6.368414229849048
ENSG00000166848	2.09430775914381e-08	8.855249822677791
ENSG00000116791	2.123457154960633e-08	8.731728466384972
ENSG00000185641	2.1480494647727292e-08	7.51220913124998
ENSG00000120798	2.1779260918701235e-08	8.725159412745626
ENSG00000259479	2.1779260918701235e-08	5.318772367603466
ENSG00000015676	2.2031317146514517e-08	8.811707768013164
ENSG00000086189	2.2337531664083476e-08	8.826373987644413
ENSG00000200959	2.2337531664083476e-08	3.8242479364030237
ENSG00000205808	2.2492187411671347e-08	8.601102302391084
ENSG00000140612	2.2492187411671347e-08	8.903832818629208
ENSG00000136891	2.2492187411671347e-08	8.788944382390012
ENSG00000229180	2.2647884483407035e-08	8.51653866370522
ENSG00000104980	2.3068219458164703e-08	8.801090131377867
ENSG00000130332	2.3068219458164703e-08	8.7939853236768
ENSG00000113734	2.322779324137039e-08	8.265166061468934
ENSG00000169413	2.3388440461287928e-08	8.30618764549017
ENSG00000130592	2.3822134372284853e-08	8.911929984621112
ENSG00000113712	2.3822134372284853e-08	8.882061791296895
ENSG00000241923	2.3986777794368823e-08	6.056596203029118
ENSG00000102886	2.409715435717711e-08	6.663824028629747
ENSG00000180879	2.409715435717711e-08	8.948367231584678
ENSG00000176700	2.4263645961250864e-08	8.618824746727446
ENSG00000105855	2.4263645961250864e-08	7.718918526137121
ENSG00000171858	2.4431256119449993e-08	8.940270065592774
ENSG00000254650	2.459999212123195e-08	5.611827707539377
ENSG00000173077	2.459999212123195e-08	3.1284173759564666
ENSG00000136206	2.459999212123195e-08	6.06734908722923
ENSG00000181220	2.4713111878263876e-08	8.544422140447764
ENSG00000196867	2.4769861301995914e-08	5.699210888583086
ENSG00000121900	2.4769861301995914e-08	6.360837640011213
ENSG00000142937	2.4883740609718892e-08	8.936221482596823
ENSG00000243144	2.5055514848675913e-08	5.761293091230621
ENSG00000225988	2.5228442054418364e-08	6.828980438825224
ENSG00000267571	2.5402529733203658e-08	6.958604132597435
ENSG00000136758	2.5402529733203658e-08	8.899784235633259
ENSG00000176919	2.5519236621151188e-08	6.391972036995778
ENSG00000216866	2.5519236621151188e-08	5.790017126136153
ENSG00000111716	2.587249456186963e-08	8.940270065592774
ENSG00000039123	2.6050902295505206e-08	8.857770293321186
ENSG00000096063	2.6230506160906733e-08	8.840047848984822
ENSG00000237437	2.6411313935950887e-08	6.823557819959735
ENSG00000241978	2.6411313935950887e-08	6.270621504219666
ENSG00000158793	2.6715356862645663e-08	8.697811690064801
ENSG00000207357	2.689941346144656e-08	5.927770155665002
ENSG00000071205	2.7084702909449285e-08	7.127519805564778
ENSG00000175764	2.7396280095670574e-08	8.089065416813689
ENSG00000125084	2.7584896431720787e-08	6.4558363022987155
ENSG00000229278	2.7584896431720787e-08	3.7809640423749795
ENSG00000135931	2.777477522878732e-08	7.988641043383656
ENSG00000153310	2.8094067639674876e-08	8.788944382390012
ENSG00000198453	2.828735320171865e-08	7.776540213405327
ENSG00000091140	2.8287353201718852e-08	8.781839574688947
ENSG00000180979	2.8677810990855717e-08	8.564665055427522
ENSG00000166682	2.8677810990855717e-08	7.1394057819708525
ENSG00000134982	2.9206581721104592e-08	8.792992965385965
ENSG00000225674	2.9407304641105077e-08	4.290181905277113
ENSG00000188735	2.960936853477892e-08	8.789936740680849
ENSG00000178718	2.960936853477892e-08	8.817284463361672
ENSG00000169718	2.9744827070168944e-08	8.920027150613016
ENSG00000115539	2.994914525092545e-08	8.601638056452805
ENSG00000073331	3.015482769133858e-08	8.591477024046624
ENSG00000155545	3.0361883224057635e-08	8.797041548381916
ENSG00000183298	3.0361883224057635e-08	6.725397277449891
ENSG00000214160	3.057032073701062e-08	8.857770293321186
ENSG00000117500	3.078014917373823e-08	8.936221482596823
ENSG00000187210	3.1346560362527304e-08	8.179656800496897
ENSG00000040341	3.1346560362527754e-08	8.716526492692003
ENSG00000077454	3.2141948336331975e-08	8.763124772061747
ENSG00000235962	3.236225552520299e-08	4.292568223082292
ENSG00000164236	3.236225552520299e-08	5.208453051932052
ENSG00000160055	3.236225552520299e-08	8.209864145641031
ENSG00000082458	3.236225552520299e-08	8.573297975481147
ENSG00000140543	3.258403037546224e-08	8.209068389592
ENSG00000102678	3.258403037546224e-08	3.569960635809005
ENSG00000120158	3.2956942367903874e-08	8.696283577712247
ENSG00000170417	3.318267748460805e-08	8.235297868144716
ENSG00000224322	3.333400180282655e-08	1.3971243256750556
ENSG00000187151	3.340991530935107e-08	4.656282900649605
ENSG00000096696	3.3638665539855665e-08	5.134145352301385
ENSG00000133020	3.3792010735317175e-08	3.235121224324055
ENSG00000268087	3.3868937934330195e-08	7.8212440351865675
ENSG00000033867	3.402330335703155e-08	8.020390823057069
ENSG00000134109	3.402330335703155e-08	8.936221482596823
ENSG00000185088	3.42561345417939e-08	8.924075733608968
ENSG00000215196	3.425613454179439e-08	4.130743390211308
ENSG00000260625	3.4490514210886837e-08	6.256198999939209
ENSG00000196363	3.4490514210886837e-08	8.783367687041503
ENSG00000130382	3.4490514210886837e-08	8.746394686016219
ENSG00000115718	3.46476325200626e-08	5.612425220094226
ENSG00000100373	3.472645234741913e-08	4.037565930922789
ENSG00000269867	3.5123173147810884e-08	7.522713419118945
ENSG00000127980	3.536331647801754e-08	8.767173355057698
ENSG00000111859	3.536331647801754e-08	8.887638486645404
ENSG00000264920	3.536331647801792e-08	7.499813038497961
ENSG00000230487	3.560505541537724e-08	8.28579486427327
ENSG00000229841	3.560505541537724e-08	7.414436552468931
ENSG00000068323	3.6011527378601456e-08	8.80918729736977
ENSG00000170581	3.6011527378601456e-08	8.915978567617064
ENSG00000140326	3.601152737860158e-08	8.704380743704148
ENSG00000102409	3.625757168327485e-08	8.710949797343492
ENSG00000261441	3.625757168327524e-08	6.438854728990131
ENSG00000106244	3.650524958958924e-08	8.830958324702085
ENSG00000120705	3.675457161050582e-08	8.899784235633259
ENSG00000251680	3.717379066107463e-08	4.170067197132823
ENSG00000108298	3.717379066107463e-08	8.944318648588725
ENSG00000104497	3.768299032872423e-08	8.463169173874045
ENSG00000168273	3.768299032872464e-08	8.401448070643935
ENSG00000243554	3.768299032872464e-08	8.333280920763961
ENSG00000126561	3.7854225091889296e-08	8.369559868062312
ENSG00000196547	3.794012582056436e-08	8.8795413206535
ENSG00000162409	3.794012582056436e-08	3.3087296162377595
ENSG00000105778	3.8198966246830105e-08	8.788944382390012
ENSG00000266208	3.837247912449241e-08	6.299300448928942
ENSG00000244716	3.863418548890343e-08	7.276606670596328
ENSG00000092841	3.863418548890343e-08	8.920027150613016
ENSG00000254974	3.889762615573716e-08	4.083280584693991
ENSG00000155858	3.9162812263531926e-08	8.229598165806728
ENSG00000271824	3.934057822326995e-08	1.6414326843229388
ENSG00000146909	3.960869833954091e-08	8.709957439052657
ENSG00000035681	3.978843076113773e-08	8.788944382390012
ENSG00000160953	3.9878593938549095e-08	8.763124772061747
ENSG00000238266	4.0150276414272036e-08	8.368190055374969
ENSG00000165271	4.0150276414272036e-08	8.8714441546616
ENSG00000166938	4.0150276414272036e-08	8.811707768013164
ENSG00000224843	4.0150276414272036e-08	6.278156712049794
ENSG00000183943	4.033239643265844e-08	8.42206288543992
ENSG00000088881	4.0423757231323616e-08	6.3379271215067075
ENSG00000166855	4.060708254823306e-08	8.840047848984822
ENSG00000259314	4.088358627094649e-08	4.841447306112224
ENSG00000185305	4.088358627094649e-08	8.385253738660133
ENSG00000167178	4.1161919255847287e-08	6.44696814104366
ENSG00000205356	4.1161919255847287e-08	8.903832818629208
ENSG00000063176	4.1913173023774605e-08	8.605686639448757
ENSG00000067057	4.2485339970453216e-08	6.621784224742962
ENSG00000139055	4.2485339970453216e-08	6.819527205521463
ENSG00000179299	4.277426243463116e-08	7.401727189814608
ENSG00000241127	4.3260047747112186e-08	8.241946071616667
ENSG00000111832	4.3260047747112186e-08	8.841575961337382
ENSG00000174132	4.3260047747112186e-08	8.87549273765755
ENSG00000182179	4.3554087612446854e-08	8.915978567617064
ENSG00000065054	4.38500690600636e-08	7.847077967691556
ENSG00000224596	4.385006906006375e-08	4.0106357039762335
ENSG00000078900	4.4648939813480816e-08	6.13987012816372
ENSG00000189343	4.4648939813481134e-08	8.907881401625161
ENSG00000072422	4.5257354918382026e-08	7.330901308014353
ENSG00000108852	4.5257354918382026e-08	7.396822909357285
ENSG00000071189	4.5257354918382026e-08	8.773742408697043
ENSG00000126267	4.5257354918382026e-08	8.880533678944337
ENSG00000140395	4.5770514024679024e-08	8.819804934005067
ENSG00000213625	4.608111829888258e-08	8.8795413206535
ENSG00000145730	4.639377004837794e-08	8.878013208300944
ENSG00000272894	4.639377004837794e-08	7.805821478851925
ENSG00000123684	4.6708482349098235e-08	8.394009665703235
ENSG00000133195	4.6708482349098235e-08	8.697073779180997
ENSG00000053371	4.6708482349098235e-08	8.500598779128444
ENSG00000169184	4.6708482349098235e-08	8.034369971452042
ENSG00000036530	4.6708482349098235e-08	7.889209028244458
ENSG00000260948	4.6708482349098235e-08	7.141580234715632
ENSG00000133597	4.691944179400136e-08	8.569249392485196
ENSG00000223756	4.702526835762091e-08	6.417369582773551
ENSG00000198034	4.723761762364341e-08	8.944318648588725
ENSG00000258393	4.755788926922921e-08	2.9555102090005776
ENSG00000137776	4.7880270104732536e-08	8.89420754028475
ENSG00000185662	4.7880270104732536e-08	5.403593381882737
ENSG00000153575	4.842229517167139e-08	8.801090131377867
ENSG00000167747	4.87503665257911e-08	8.79047249474257
ENSG00000213761	4.87503665257911e-08	4.289861177468993
ENSG00000232874	4.9080596816539885e-08	5.047091567595173
ENSG00000245571	4.974758934370003e-08	8.240417959264109
ENSG00000130711	4.997187066012714e-08	5.213835729361987
ENSG00000127952	5.065062412290675e-08	8.587226284228587
ENSG00000204262	5.0650624122907294e-08	7.875046148846989
ENSG00000118197	5.0650624122907294e-08	8.739289878315153
ENSG00000163795	5.0650624122907294e-08	8.665423026097193
ENSG00000130517	5.099335085390692e-08	8.882061791296895
ENSG00000158109	5.099335085390692e-08	8.810715409722327
ENSG00000012174	5.099335085390692e-08	8.71301366375777
ENSG00000236144	5.099335085390692e-08	8.71247790969605
ENSG00000164122	5.1223085737691766e-08	5.966577678942764
ENSG00000259330	5.133832988827479e-08	8.350467611038605
ENSG00000150627	5.133832988827479e-08	8.558096001788178
ENSG00000259414	5.156957426725691e-08	4.54677526444969
ENSG00000082512	5.168557556309547e-08	8.615311917793218
ENSG00000188906	5.226939455290303e-08	8.801090131377867
ENSG00000145246	5.226939455290303e-08	8.843104073689938
ENSG00000166268	5.2978436147521395e-08	6.690918697445497
ENSG00000268891	5.3216852820724235e-08	5.112611646557753
ENSG00000224993	5.3216852820724235e-08	4.797517510331473
ENSG00000100206	5.3576433043061115e-08	6.317150606847412
ENSG00000197969	5.393837277517817e-08	8.903832818629208
ENSG00000269148	5.393837277517817e-08	6.08327460440992
ENSG00000252213	5.393837277517817e-08	2.4025525015733282
ENSG00000179085	5.3938372775178556e-08	8.736769407671758
ENSG00000171617	5.4302687012531915e-08	7.509161223560978
ENSG00000141905	5.4915195106568793e-08	8.763124772061747
ENSG00000123179	5.528591537036889e-08	8.538309691037535
ENSG00000234648	5.528591537036889e-08	7.557923737141645
ENSG00000272308	5.528591537036889e-08	5.305199957422829
ENSG00000136237	5.565906591398241e-08	8.827902099996969
ENSG00000206530	5.603466216686218e-08	8.878013208300944
ENSG00000219747	5.628642605842258e-08	6.07375083054007
ENSG00000205593	5.64127196530193e-08	8.724623658683905
ENSG00000130653	5.704832733617166e-08	8.811707768013164
ENSG00000137814	5.704832733617166e-08	8.666415384388028
ENSG00000259236	5.704832733617267e-08	5.570315553607124
ENSG00000179133	5.704832733617267e-08	2.8913583977042756
ENSG00000102882	5.886525483915424e-08	8.779319104045552
ENSG00000149547	5.926184484076791e-08	8.852193597972677
ENSG00000106868	5.992860151635268e-08	7.878493815956967
ENSG00000225643	5.992860151635268e-08	6.974911721812073
ENSG00000072401	6.033214636106132e-08	8.50133669001225
ENSG00000100316	6.033214636106196e-08	8.948367231584678
ENSG00000109705	6.073832960560131e-08	6.499583531276869
ENSG00000119403	6.142121020311612e-08	8.623409083785122
ENSG00000138326	6.155867820851218e-08	8.936221482596823
ENSG00000230262	6.183451111744576e-08	3.6810037367054105
ENSG00000230364	6.225051217674532e-08	5.170357547791538
ENSG00000123643	6.225051217674532e-08	8.483614245675888
ENSG00000236866	6.266923046120726e-08	6.002105264017824
ENSG00000251451	6.266923046120726e-08	5.428172292349263
ENSG00000155111	6.266923046120726e-08	8.418301163678942
ENSG00000250802	6.266923046120726e-08	7.13600387353549
ENSG00000129968	6.266923046120726e-08	8.863346988669695
ENSG00000225329	6.266923046120726e-08	5.802722849136739
ENSG00000119900	6.266923046120726e-08	8.810179655660605
ENSG00000233108	6.266923046120726e-08	7.654241682410501
ENSG00000234981	6.309068315529075e-08	3.876812315506719
ENSG00000177082	6.351488754832828e-08	8.827902099996969
ENSG00000167978	6.465968463659094e-08	8.944318648588725
ENSG00000253540	6.465968463659094e-08	7.788954397808565
ENSG00000172465	6.465968463659094e-08	8.374759109014315
ENSG00000104969	6.509412822376415e-08	8.8714441546616
ENSG00000227533	6.509412822376415e-08	4.9410816403157645
ENSG00000069493	6.553140559829531e-08	8.454079649591305
ENSG00000175309	6.582450700702117e-08	8.87549273765755
ENSG00000235508	6.582450700702117e-08	4.769418017633791
ENSG00000262814	6.626654718174039e-08	7.67449015197054
ENSG00000130254	6.671146910737129e-08	8.87549273765755
ENSG00000124143	6.671146910737129e-08	5.014405601753071
ENSG00000242169	6.671146910737129e-08	3.7887066963290548
ENSG00000236232	6.700969367413858e-08	1.3358725151108157
ENSG00000101443	6.761003107229238e-08	5.736023289226384
ENSG00000269165	6.791215480209135e-08	5.8292972761086315
ENSG00000272864	6.791215480209135e-08	3.56729652077226
ENSG00000100577	6.791215480209182e-08	8.530748279107353
ENSG00000226386	6.83677995965835e-08	4.514201231780519
ENSG00000230927	6.83677995965835e-08	3.9778085944608677
ENSG00000182158	6.83677995965835e-08	8.936221482596823
ENSG00000251535	6.8826411969672e-08	2.8581484773991024
ENSG00000235701	6.8826411969672e-08	3.771986768305131
ENSG00000241549	6.8826411969672e-08	7.348278215982457
ENSG00000260231	6.928801063131422e-08	8.384840991587888
ENSG00000241494	6.959741141258623e-08	5.6499268668681815
ENSG00000272732	7.006402910890288e-08	6.21103196924771
ENSG00000147604	7.006402910890288e-08	8.948367231584678
ENSG00000234545	7.053368354518424e-08	8.60469428115792
ENSG00000214389	7.053368354518424e-08	8.173093301437833
ENSG00000100218	7.053368354518449e-08	5.395966822607662
ENSG00000136273	7.100639385194243e-08	8.569705996714308
ENSG00000203666	7.228204122253835e-08	8.401904674873052
ENSG00000148498	7.228204122253835e-08	8.16859273668236
ENSG00000174607	7.228204122253861e-08	8.668935855031423
ENSG00000196268	7.309058937230433e-08	8.462176815583208
ENSG00000238045	7.357992557825614e-08	6.350882310958053
ENSG00000130720	7.407244154266173e-08	2.6147942820581602
ENSG00000114859	7.407244154266173e-08	8.17085413744913
ENSG00000125652	7.456815726454522e-08	8.859298405673744
ENSG00000241061	7.456815726454522e-08	6.336504744349138
ENSG00000103544	7.456815726454522e-08	8.772214296344485
ENSG00000103496	7.456815726454522e-08	8.666415384388028
ENSG00000151414	7.456815726454522e-08	8.840047848984822
ENSG00000153774	7.506709286426566e-08	8.346216871220568
ENSG00000137817	7.506709286426566e-08	8.861818876317137
ENSG00000261578	7.540151540963261e-08	4.584726441942993
ENSG00000095110	7.556926858421558e-08	8.212812712914957
ENSG00000204666	7.556926858421558e-08	5.049003996559176
ENSG00000246763	7.590586251609525e-08	6.677635869413603
ENSG00000173171	7.590586251609551e-08	8.508441497713317
ENSG00000180817	7.641348375323431e-08	8.903832818629208
ENSG00000165802	7.69243996923583e-08	8.738297520024316
ENSG00000031823	7.743863102944307e-08	8.777790991692996
ENSG00000187953	7.795619858584837e-08	8.337127346937828
ENSG00000114503	7.83031074178525e-08	8.887638486645404
ENSG00000069275	7.882628195235768e-08	8.861818876317137
ENSG00000080561	7.882628195235768e-08	8.513025834770989
ENSG00000223891	7.935284884838532e-08	8.440405788250894
ENSG00000095585	7.988282939332407e-08	8.815756351009115
ENSG00000125650	8.240184072841145e-08	7.534905904111463
ENSG00000004864	8.2951573640067e-08	8.528684412693073
ENSG00000196507	8.295157364006788e-08	8.657325860105288
ENSG00000229251	8.387571481573794e-08	5.784774647946651
ENSG00000154640	8.480984528481798e-08	8.77122193805365
ENSG00000143498	8.499787926839834e-08	8.260125120182146
ENSG00000243904	8.53751618413617e-08	2.4844287081817873
ENSG00000145425	8.594413487752206e-08	8.940270065592774
ENSG00000235779	8.651678727695659e-08	3.022080688260639
ENSG00000168743	8.651678727695751e-08	5.53819893933843
ENSG00000253284	8.709314206141709e-08	2.1611061469496606
ENSG00000260336	8.70931420614177e-08	8.807659185017213
ENSG00000181666	8.747944689657392e-08	8.535253466332419
ENSG00000165006	8.864836528056042e-08	8.791464853033405
ENSG00000240298	8.864836528056042e-08	5.666919301918198
ENSG00000151623	8.923849469386001e-08	8.158526108396194
ENSG00000257743	8.923849469386001e-08	5.49913993564402
ENSG00000144645	8.983243577650572e-08	8.911929984621112
ENSG00000221949	9.043021234800309e-08	6.80021082081957
ENSG00000177875	9.143509509242376e-08	2.8535619280408655
ENSG00000248112	9.204321717909877e-08	3.2457490676871266
ENSG00000273448	9.265526332692317e-08	6.815379828759825
ENSG00000164404	9.265526332692317e-08	7.53951011792614
ENSG00000255031	9.265526332692317e-08	7.9529417073039
ENSG00000073150	9.26552633269235e-08	6.179302132691743
ENSG00000189184	9.26552633269235e-08	6.400088403893948
ENSG00000185182	9.30654862170124e-08	2.6713864444391344
ENSG00000235297	9.368412697583643e-08	6.043184061383987
ENSG00000162144	9.368412697583643e-08	8.71805460504456
ENSG00000214485	9.430675744741154e-08	7.364381954804728
ENSG00000257759	9.430675744741154e-08	3.918542613248634
ENSG00000198242	9.493340252309773e-08	8.924075733608968
ENSG00000047230	9.556408724395565e-08	8.396530136346628
ENSG00000128891	9.556408724395565e-08	8.764117130352583
ENSG00000179271	9.662427392487741e-08	8.782831932979782
ENSG00000204165	9.662427392487775e-08	6.752121110883538
ENSG00000185386	9.791156803953334e-08	8.648692940051664
ENSG00000155974	9.791156803953334e-08	8.607469199208344
ENSG00000158828	9.791156803953334e-08	8.533268749750746
ENSG00000140265	9.791156803953334e-08	8.811707768013164
ENSG00000132704	9.856143998380735e-08	8.902304706276652
ENSG00000207279	9.89970110156835e-08	5.701405680526274
ENSG00000110169	9.921549634226123e-08	6.395897687930229
ENSG00000199065	9.965387145249967e-08	2.5810096826199644
ENSG00000263361	9.965387145249967e-08	3.5154733718940925
ENSG00000099817	1.0031495982599234e-07	8.855249822677791
ENSG00000141664	1.0031495982599305e-07	8.1486265058877
ENSG00000144852	1.0098030245879322e-07	7.269472545671518
ENSG00000253893	1.009803024587943e-07	4.12993092619865
ENSG00000261435	1.0142624076169136e-07	5.038609151449206
ENSG00000136928	1.0164992583148525e-07	4.1034977522059854
ENSG00000270093	1.0277554996763295e-07	4.921250800116249
ENSG00000168807	1.0277554996763295e-07	8.305326727616885
ENSG00000167130	1.0277554996763332e-07	8.663359159682912
ENSG00000171295	1.0277554996763332e-07	8.356377903626749
ENSG00000181458	1.0345671931836742e-07	8.825381629353576
ENSG00000074590	1.0345671931836742e-07	5.35166899808593
ENSG00000164056	1.0345671931836742e-07	8.010765544712608
ENSG00000117322	1.0414226787059334e-07	7.856984552690707
ENSG00000225938	1.0414226787059334e-07	2.7833580098942146
ENSG00000166913	1.0483222285411514e-07	8.907881401625161
ENSG00000165704	1.0529465438116919e-07	8.597053719395133
ENSG00000228991	1.0599201437113556e-07	6.257814924624547
ENSG00000012061	1.0669385420549661e-07	8.839055490693989
ENSG00000139644	1.0669385420549698e-07	8.936221482596823
ENSG00000257426	1.078736181429408e-07	2.315629244767596
ENSG00000196890	1.0811108490486623e-07	4.084847904028331
ENSG00000167112	1.0858754075306027e-07	8.734784691090086
ENSG00000117362	1.0858754075306027e-07	8.8795413206535
ENSG00000245954	1.0882653193616026e-07	7.650560561419545
ENSG00000075568	1.093060460781108e-07	8.887638486645404
ENSG00000205189	1.093060460781108e-07	8.817284463361672
ENSG00000182154	1.0930604607811119e-07	8.810715409722327
ENSG00000196670	1.0930604607811119e-07	8.84715265668589
ENSG00000251192	1.1002916256649933e-07	7.8325288663011365
ENSG00000049167	1.1075691883680497e-07	8.34261933787345
ENSG00000170632	1.1075691883680497e-07	8.717062246753724
ENSG00000075239	1.1198023485268813e-07	8.852193597972677
ENSG00000234741	1.1272050509253312e-07	8.903832818629208
ENSG00000047365	1.1272050509253312e-07	8.653733881338454
ENSG00000179632	1.1272050509253312e-07	8.798569660734474
ENSG00000108984	1.1272050509253312e-07	8.44139814654173
ENSG00000076554	1.1346552152085816e-07	8.920027150613016
ENSG00000256248	1.1346552152085816e-07	4.251024115811307
ENSG00000255495	1.1421531356338397e-07	4.457638528766782
ENSG00000126602	1.1547565992271548e-07	8.776798633402159
ENSG00000260401	1.1623833213548498e-07	7.258775140918396
ENSG00000152578	1.1623833213548498e-07	5.875082275087402
ENSG00000133243	1.1623833213548498e-07	8.83195068299292
ENSG00000225264	1.1700588936831496e-07	6.667640052802846
ENSG00000082293	1.1700588936831496e-07	4.857134773150253
ENSG00000269996	1.1752032302339554e-07	7.96282143305539
ENSG00000162607	1.1777836187587606e-07	8.811707768013164
ENSG00000240583	1.1777836187587648e-07	6.741475634986392
ENSG00000229119	1.190768216335431e-07	7.336348611825043
ENSG00000156411	1.1986255082828403e-07	8.797041548381916
ENSG00000130165	1.2065330778392642e-07	8.792992965385965
ENSG00000187257	1.2065330778392642e-07	8.760604301418354
ENSG00000237190	1.2065330778392642e-07	8.622873329723399
ENSG00000011243	1.2065330778392642e-07	8.839055490693989
ENSG00000198755	1.211832876415599e-07	8.936221482596823
ENSG00000146707	1.2278681031051804e-07	7.883749785305146
ENSG00000124357	1.2278681031051804e-07	8.841575961337382
ENSG00000234377	1.2278681031051804e-07	5.647469691685576
ENSG00000236256	1.2359626993186755e-07	3.6321087843145565
ENSG00000162704	1.2359626993186755e-07	8.902304706276652
ENSG00000166143	1.2441090406969e-07	6.5941488701725115
ENSG00000140471	1.2578021350440138e-07	8.704380743704148
ENSG00000113212	1.2660880321846207e-07	6.228140066274324
ENSG00000250069	1.2660880321846207e-07	4.708919445340365
ENSG00000166946	1.2660880321846207e-07	8.903832818629208
ENSG00000166483	1.2744268564377782e-07	8.47506047545487
ENSG00000225138	1.288443401250444e-07	8.548391573611108
ENSG00000223886	1.2969249676252415e-07	6.034220839811534
ENSG00000224020	1.2969249676252415e-07	3.3239044505216806
ENSG00000172594	1.3054606690491885e-07	7.559179498483741
ENSG00000272667	1.3054606690491885e-07	6.612607579428998
ENSG00000272677	1.3054606690491885e-07	6.10413964387397
ENSG00000258781	1.319808046309795e-07	1.6771766510454924
ENSG00000183283	1.3226958151072378e-07	8.928124316604919
ENSG00000118242	1.33139593374642e-07	7.80446866407379
ENSG00000234080	1.3372268157025264e-07	1.8141880587215973
ENSG00000235609	1.3372268157025264e-07	6.0181881352179625
ENSG00000214016	1.3460195960351025e-07	4.315310403813259
ENSG00000196648	1.3460195960351025e-07	6.291669611181632
ENSG00000226086	1.3548684306226766e-07	5.407284457604582
ENSG00000246640	1.3548684306226766e-07	5.511192841375258
ENSG00000106635	1.3548684306226766e-07	8.777790991692996
ENSG00000160221	1.360798965426415e-07	8.891687069641355
ENSG00000233041	1.363773664883309e-07	3.880078119547426
ENSG00000068784	1.363773664883309e-07	8.682609716371832
ENSG00000143507	1.3697419923797857e-07	8.679096887437602
ENSG00000230445	1.3697419923797952e-07	5.35454434998207
ENSG00000240914	1.3787419992639807e-07	4.950685000684173
ENSG00000157823	1.3877993369892672e-07	8.550991194087109
ENSG00000008735	1.3877993369892672e-07	6.504270293225712
ENSG00000251226	1.3877993369892672e-07	4.561385434532392
ENSG00000063438	1.3877993369892672e-07	7.8534588525171705
ENSG00000272016	1.387799336989282e-07	6.729347974979072
ENSG00000229809	1.387799336989282e-07	8.466427555401246
ENSG00000197265	1.387799336989282e-07	8.691699240654572
ENSG00000255516	1.3969143585470505e-07	3.3082195502112253
ENSG00000234840	1.4060874190216222e-07	8.332928897704738
ENSG00000142453	1.4060874190216222e-07	8.841575961337382
ENSG00000138678	1.4122352128167062e-07	5.683561366305185
ENSG00000249995	1.4122352128167062e-07	2.9401448729761563
ENSG00000251495	1.4122352128167062e-07	4.598827375226924
ENSG00000077721	1.4215057996176702e-07	8.837527378341429
ENSG00000273237	1.4215057996176702e-07	8.130368307489615
ENSG00000183150	1.4215057996176702e-07	7.047344581680642
ENSG00000221027	1.4308353825495817e-07	2.3198771107309937
ENSG00000005206	1.430835382549597e-07	8.865867459313089
ENSG00000260534	1.430835382549597e-07	7.178116057688475
ENSG00000206634	1.4465167764690853e-07	4.8729590391630335
ENSG00000218107	1.4496729903976706e-07	3.7094129460261662
ENSG00000224668	1.4655544851784232e-07	3.749486716110206
ENSG00000187091	1.4655544851784232e-07	8.574290333771982
ENSG00000171496	1.4655544851784232e-07	3.6890840495836428
ENSG00000143575	1.4655544851784232e-07	8.899784235633259
ENSG00000111445	1.4655544851784232e-07	8.437551720367864
ENSG00000202343	1.4751642160716272e-07	4.541062507623083
ENSG00000135677	1.4751642160716272e-07	8.883589903649453
ENSG00000134698	1.4913163548710367e-07	8.696819331773968
ENSG00000164896	1.4913163548710526e-07	8.8795413206535
ENSG00000101670	1.52082334021673e-07	6.773980745565947
ENSG00000260521	1.52082334021673e-07	6.011396461098322
ENSG00000114631	1.5208233402167355e-07	8.012908560959495
ENSG00000161570	1.5208233402167355e-07	8.386043940128884
ENSG00000239713	1.5208233402167355e-07	8.845624544333333
ENSG00000179057	1.5307841934892755e-07	6.095974901815874
ENSG00000249734	1.537459869900125e-07	3.145176622117556
ENSG00000100092	1.537459869900125e-07	8.398848450167938
ENSG00000259744	1.5408082833943125e-07	1.9736743646061337
ENSG00000110092	1.5508959978738308e-07	8.811707768013164
ENSG00000148291	1.557656680458991e-07	8.345224512929732
ENSG00000179528	1.557656680458991e-07	5.832614556451076
ENSG00000071794	1.557656680458991e-07	8.845624544333333
ENSG00000259959	1.557656680458991e-07	8.297098121207428
ENSG00000089169	1.557656680458991e-07	8.17485497740175
ENSG00000233198	1.557656680458991e-07	4.710679070603271
ENSG00000107959	1.5678513042178655e-07	8.844096431980775
ENSG00000164631	1.5781105982993883e-07	8.714998380339443
ENSG00000197696	1.5781105982993883e-07	8.058787355265022
ENSG00000236081	1.5849862513042297e-07	6.674214781907067
ENSG00000220848	1.5849862513042297e-07	6.765087999354208
ENSG00000008300	1.5849862513042297e-07	8.788408628328291
ENSG00000176248	1.595354211314356e-07	8.857770293321186
ENSG00000111012	1.605787903934968e-07	8.406234564523695
ENSG00000221829	1.605787903934968e-07	8.766180996766861
ENSG00000113555	1.6268541000745758e-07	8.18047941579359
ENSG00000131171	1.633935513519403e-07	8.859298405673744
ENSG00000157764	1.6553594964564034e-07	8.750979023073892
ENSG00000250497	1.6553594964564034e-07	2.7741460859631846
ENSG00000116990	1.6553594964564034e-07	7.477797665880511
ENSG00000156313	1.655359496456415e-07	8.27201642176297
ENSG00000164828	1.673420594609857e-07	8.899784235633259
ENSG00000080200	1.677055665980255e-07	8.753499493717285
ENSG00000099804	1.69534613622848e-07	8.662366801392077
ENSG00000142409	1.69534613622848e-07	8.670999721445702
ENSG00000148090	1.7064130723762366e-07	8.703388385413312
ENSG00000152359	1.7064130723762366e-07	8.63654719106381
ENSG00000177599	1.7064130723762366e-07	7.715798597226746
ENSG00000234902	1.7064130723762366e-07	4.885243707933871
ENSG00000164124	1.7138298978260067e-07	7.504835771721568
ENSG00000141314	1.7175500184039107e-07	3.7437635948921533
ENSG00000271239	1.7250137546548352e-07	2.438999916903993
ENSG00000183208	1.7362683358695712e-07	7.362693084810874
ENSG00000125485	1.7475940735375405e-07	8.614776163731497
ENSG00000111540	1.747594073537559e-07	8.565121659656636
ENSG00000196361	1.7551843111952212e-07	4.580091012602873
ENSG00000167118	1.7589914022663998e-07	8.777790991692996
ENSG00000219559	1.7781472299103776e-07	3.858648280820511
ENSG00000134716	1.7781472299103776e-07	8.519843781237082
ENSG00000250978	1.7781472299103776e-07	3.739932802158792
ENSG00000228010	1.789737612355439e-07	5.539660274013832
ENSG00000182141	1.8092178181957495e-07	8.397399487647986
ENSG00000173621	1.8131384436581306e-07	7.271215067800249
ENSG00000141682	1.8131384436581306e-07	8.656254351981847
ENSG00000226104	1.8131384436581306e-07	2.9149823918719564
ENSG00000108878	1.821004412060408e-07	2.999996153129679
ENSG00000107242	1.8249497884424986e-07	8.903832818629208
ENSG00000133135	1.8249497884425115e-07	3.926350310659795
ENSG00000198625	1.8448012639492927e-07	8.915978567617064
ENSG00000116918	1.856812431990693e-07	8.69727593600308
ENSG00000047346	1.856812431990693e-07	8.93217289960087
ENSG00000133026	1.856812431990693e-07	8.30697784695892
ENSG00000136895	1.8688993725595113e-07	8.476843035214456
ENSG00000155542	1.8688993725595113e-07	8.341632534162896
ENSG00000173812	1.8769996566799472e-07	8.944318648588725
ENSG00000105662	1.889213912148132e-07	8.682609716371832
ENSG00000259331	1.889213912148132e-07	1.9894188762550926
ENSG00000134339	1.889213912148132e-07	4.360340312627009
ENSG00000137806	1.9015051773876008e-07	8.797041548381916
ENSG00000167972	1.9015051773876008e-07	8.692770748778015
ENSG00000164885	1.9015051773876008e-07	8.492782919791233
ENSG00000069329	1.9015051773876074e-07	8.845624544333333
ENSG00000184304	1.9138739213584393e-07	6.089489495004746
ENSG00000118046	1.9138739213584393e-07	8.848145014976726
ENSG00000141526	1.9263206157681709e-07	8.69322735300713
ENSG00000113643	1.9263206157681846e-07	8.815756351009115
ENSG00000090661	1.9346619520330126e-07	8.709957439052657
ENSG00000235552	1.9472396195913994e-07	7.9794016528637774
ENSG00000197620	1.9598965090255217e-07	8.675504908670767
ENSG00000147027	1.97263310224977e-07	4.873673477917547
ENSG00000184634	1.97263310224977e-07	8.84715265668589
ENSG00000130309	1.972633102249784e-07	8.810715409722327
ENSG00000109084	1.972633102249784e-07	8.587428441050672
ENSG00000165288	1.985449883998795e-07	8.689178770011178
ENSG00000186174	1.985449883998795e-07	8.015095434363252
ENSG00000185100	1.998347341843128e-07	6.80798694483766
ENSG00000100097	2.0069907091916834e-07	8.907881401625161
ENSG00000269540	2.0069907091916834e-07	3.3336931111429093
ENSG00000117625	2.0069907091916834e-07	8.828894458287806
ENSG00000150667	2.0200237184379575e-07	6.892764634254866
ENSG00000175868	2.0331387179535102e-07	7.7348992876785285
ENSG00000229836	2.0331387179535102e-07	6.533657063595915
ENSG00000131373	2.0331387179535102e-07	8.687194053429506
ENSG00000197355	2.0463362058439614e-07	8.826909741706134
ENSG00000270015	2.0551806052745023e-07	8.665423026097193
ENSG00000246528	2.0596166831258283e-07	7.9923504745596885
ENSG00000235280	2.0685166886045465e-07	5.623561908127041
ENSG00000267687	2.0685166886045613e-07	2.940116113811765
ENSG00000228153	2.0685166886045613e-07	3.5108522257845554
ENSG00000198569	2.0685166886045613e-07	5.332023653747462
ENSG00000169371	2.0819366028661636e-07	8.284873222386969
ENSG00000072756	2.0819366028661636e-07	8.826373987644413
ENSG00000165168	2.0819366028661785e-07	8.886110374292846
ENSG00000070061	2.0954408569178079e-07	8.895735652637308
ENSG00000165171	2.0954408569178227e-07	6.338152868469629
ENSG00000262703	2.109029962588883e-07	3.710407488559776
ENSG00000104783	2.118136760265308e-07	8.603622773034477
ENSG00000165548	2.1227044346963286e-07	8.398947476757547
ENSG00000212978	2.1456863325288482e-07	8.153536006756937
ENSG00000130779	2.1456863325288482e-07	8.865867459313089
ENSG00000140297	2.145686332528871e-07	6.11413697921754
ENSG00000178429	2.145686332528871e-07	6.8078629671997115
ENSG00000160813	2.145686332528871e-07	8.306389802312253
ENSG00000196652	2.145686332528871e-07	8.679632641499325
ENSG00000114646	2.159590988249582e-07	6.156848310775255
ENSG00000143156	2.1970982101806543e-07	7.973061615294179
ENSG00000262484	2.1970982101806543e-07	5.644462346169488
ENSG00000196636	2.1970982101806543e-07	8.562601189013243
ENSG00000133612	2.2113254868190372e-07	8.756555718422403
ENSG00000138801	2.2113254868190372e-07	8.8795413206535
ENSG00000213413	2.2256419981036303e-07	6.1796463322511395
ENSG00000158427	2.235236180483782e-07	7.742088799792484
ENSG00000138617	2.23523618048379e-07	8.670463967383979
ENSG00000242262	2.23523618048379e-07	5.16911613096912
ENSG00000007402	2.23523618048379e-07	7.9331285373055955
ENSG00000038532	2.2400482844049433e-07	8.692234994716294
ENSG00000136933	2.2497026185553745e-07	8.703186228591226
ENSG00000218265	2.2497026185553745e-07	3.615414622580591
ENSG00000109475	2.26425973926277e-07	8.944318648588725
ENSG00000115380	2.26425973926277e-07	8.041894865911415
ENSG00000042317	2.26425973926277e-07	7.9736879625174355
ENSG00000169019	2.2642597392627783e-07	8.564717346012467
ENSG00000163625	2.2936482269825863e-07	8.427776575786261
ENSG00000164684	2.3184205922185973e-07	6.683876850684974
ENSG00000104129	2.3184205922186098e-07	8.156108767985275
ENSG00000213104	2.3184205922186098e-07	4.373288309608352
ENSG00000259617	2.3184205922186098e-07	4.059870540782835
ENSG00000233694	2.3184205922186098e-07	4.09934158966268
ENSG00000177239	2.3334082067323887e-07	8.873964625304993
ENSG00000167202	2.3334082067323887e-07	8.819804934005067
ENSG00000203993	2.3334082067323887e-07	8.634026720420415
ENSG00000263874	2.3585963664638757e-07	7.171938562865954
ENSG00000213856	2.3738354696378934e-07	4.092071778911636
ENSG00000129116	2.378936332259327e-07	7.20407065561882
ENSG00000155380	2.4046003161072804e-07	8.801090131377867
ENSG00000143621	2.404600316107293e-07	8.920027150613016
ENSG00000206549	2.404600316107293e-07	6.3799164502832015
ENSG00000167491	2.4201272146772953e-07	8.815756351009115
ENSG00000234912	2.435751205913834e-07	8.663692756922549
ENSG00000236732	2.462008546083098e-07	5.268647358931297
ENSG00000214203	2.462008546083098e-07	5.315400688384607
ENSG00000119906	2.4778943255013755e-07	8.747922798368778
ENSG00000246627	2.4885399516849073e-07	6.914970633662127
ENSG00000255858	2.4938793631329776e-07	5.240301197006032
ENSG00000173320	2.4938793631329776e-07	6.781001482810245
ENSG00000173926	2.504591493810268e-07	7.8091321509640705
ENSG00000170745	2.504591493810268e-07	7.968192895320513
ENSG00000167173	2.520743293771837e-07	8.883589903649453
[truncated: 1,777 more rows]
