# Supplementary material for: Machine learning predicts treatment sensitivity in multiple myeloma based on molecular and clinical information coupled with drug response
Source: PLoS One. 2021 Jul 28;16(7):e0254596. doi: 10.1371/journal.pone.0254596 (PMC8318243; doi:10.1371/journal.pone.0254596)
Supplement: S1 File — (ZIP) [file pone.0254596.s004.zip › Supplementary Material 1/7q22/selected_genes_experiment_5.csv]

gene	pvalue	entropy
ENSG00000272899	2.2788071276956664e-30	7.847933443108067
ENSG00000188004	1.2099180765007638e-27	6.049481487852522
ENSG00000239815	1.548185962406096e-26	6.146548189293585
ENSG00000140474	1.63452620330061e-25	8.917046270454989
ENSG00000135253	4.899693200233573e-25	8.513276189266426
ENSG00000273230	1.070101455569732e-24	7.592996983887816
ENSG00000185905	3.439492094908925e-24	8.900819089927607
ENSG00000160062	3.8799936077639035e-23	7.693141643205062
ENSG00000146828	5.03756281105089e-23	8.790748780583813
ENSG00000255815	1.2330611324029873e-22	5.587963543019358
ENSG00000272668	2.50170530853211e-22	6.040642855962214
ENSG00000242294	2.629439591165087e-22	8.647687269401297
ENSG00000213339	2.700872645539478e-22	8.884591909400223
ENSG00000214022	2.817025023361076e-22	8.896762294795762
ENSG00000240449	3.868341581051332e-22	6.869328228757873
ENSG00000205143	5.682528450365099e-22	5.1517770854420295
ENSG00000117461	9.956676246164172e-22	8.682209683211953
ENSG00000099624	9.956676246164172e-22	8.850606336373524
ENSG00000243284	2.3127646274739533e-21	5.131813438460253
ENSG00000228031	2.757573503997886e-21	5.723352464111644
ENSG00000241468	3.635185957859543e-21	8.638579307949628
ENSG00000162004	4.951181572158121e-21	8.41517369844168
ENSG00000170677	1.1258119904522731e-20	7.071791291596951
ENSG00000103253	2.5789976495780153e-20	8.474160139539967
ENSG00000205664	2.7742943260263094e-20	7.974663315307313
ENSG00000119280	3.978350535165274e-20	8.105422399217126
ENSG00000196683	4.0073686724053325e-20	8.908932680191299
ENSG00000228649	4.247175575912968e-20	7.753416200629547
ENSG00000241685	4.5669746819905155e-20	8.870890312032751
ENSG00000111752	7.55183330995723e-20	7.853020308537397
ENSG00000225579	9.859102885995457e-20	7.199942836661744
ENSG00000180447	1.1302123528532784e-19	7.418908553090756
ENSG00000160917	1.1302123528533025e-19	8.717189627426633
ENSG00000130810	1.1302123528533025e-19	7.639467633988747
ENSG00000165169	1.3378472741987863e-19	8.71466404426672
ENSG00000196204	2.286851605657911e-19	8.536085748085569
ENSG00000271344	2.5995962427377456e-19	7.031570439142876
ENSG00000087077	2.6841703795177357e-19	8.672028040192371
ENSG00000136261	4.536513332110681e-19	8.765413638604759
ENSG00000125827	4.868721480923061e-19	8.850606336373524
ENSG00000165801	9.600649107918706e-19	8.735942391113927
ENSG00000104611	2.247705386217067e-18	6.811067150230266
ENSG00000130159	5.343797631749578e-18	8.750180829265354
ENSG00000247746	8.338403554278655e-18	7.294676997244545
ENSG00000176371	8.598467105644576e-18	8.432650213684573
ENSG00000081913	1.047743598604566e-17	7.650476044241882
ENSG00000248991	1.1761768474807031e-17	6.890021942628225
ENSG00000229638	1.6178165392490255e-17	8.505162599002734
ENSG00000214706	1.7310757438446084e-17	8.81409518018691
ENSG00000136271	1.8964794610969677e-17	8.85466313150537
ENSG00000255760	2.4340705410418806e-17	5.902896416127954
ENSG00000078967	2.7846815318727095e-17	8.52391536269003
ENSG00000052126	3.217275760513878e-17	7.264850562944105
ENSG00000121406	4.2767265981688964e-17	8.217103230912787
ENSG00000106263	4.4073167576832393e-17	8.908932680191299
ENSG00000197647	5.121667127228814e-17	7.981782199536834
ENSG00000105894	5.155939396589128e-17	7.282349750046947
ENSG00000234141	5.717030705247887e-17	6.6100875538813355
ENSG00000188191	6.213064905785725e-17	8.506156970190712
ENSG00000230131	7.943923101138617e-17	6.092111385553399
ENSG00000105173	8.950188011564795e-17	8.706550454003029
ENSG00000206120	9.282024667471035e-17	6.073614273000758
ENSG00000222375	1.257699817171873e-16	5.14503366697515
ENSG00000106608	1.9986754875175352e-16	8.70907603716294
ENSG00000132846	2.1199836245315198e-16	8.632991300845847
ENSG00000114023	2.699737719954051e-16	8.759825631500979
ENSG00000146576	2.7174046408068765e-16	8.697442492551358
ENSG00000214300	2.798327280467902e-16	8.106901214538018
ENSG00000244165	3.2189687567328656e-16	8.242640939768329
ENSG00000166025	4.0936159380229824e-16	6.824430978243789
ENSG00000228903	4.242237959277997e-16	8.532028952953722
ENSG00000002586	4.367785277721527e-16	8.197041739205018
ENSG00000146833	4.526216302476557e-16	8.776052812028363
ENSG00000101888	4.971572733009595e-16	8.569076949924291
ENSG00000240366	5.54896413344233e-16	4.508427205906975
ENSG00000214274	5.621096099632482e-16	7.744269858908434
ENSG00000230207	5.957299169491641e-16	7.2190993901744855
ENSG00000115268	6.647329044121206e-16	8.941387041246065
ENSG00000133627	7.512045470172644e-16	7.839382239515322
ENSG00000213402	8.245726034281965e-16	8.671288632531924
ENSG00000181418	1.49463672659255e-15	7.4793605590846575
ENSG00000174444	1.5380798960484306e-15	8.945443836377912
ENSG00000218175	1.5928700780301226e-15	8.422416174013952
ENSG00000136521	1.9581728434927668e-15	8.880535114268378
ENSG00000205085	1.9581728434927668e-15	7.9411349378384415
ENSG00000146066	2.0731736596594533e-15	8.823739982422536
ENSG00000213609	2.3235047210534223e-15	6.532861518323134
ENSG00000236801	2.3382535093809105e-15	7.102316449388454
ENSG00000261418	2.459612984975034e-15	8.5376169600575
ENSG00000078319	2.4752127710069618e-15	8.430529764277642
ENSG00000164181	3.0007979666897836e-15	8.763882426632826
ENSG00000106113	3.308599290348556e-15	6.212806640871091
ENSG00000146701	3.3822961650152894e-15	8.896762294795762
ENSG00000122787	3.8114939328729076e-15	7.603014775146544
ENSG00000157680	4.1486273680538535e-15	8.45387616388074
ENSG00000173218	4.267405568362873e-15	7.158103405776935
ENSG00000005108	4.837139383839372e-15	6.784998577739922
ENSG00000104131	5.006539637287656e-15	8.88864870453207
ENSG00000117308	5.117368751218546e-15	8.306555290689886
ENSG00000182742	5.23061397048022e-15	7.096489158158733
ENSG00000106012	5.567951946383345e-15	8.736479231897881
ENSG00000105819	5.6028419123079575e-15	8.860251138609149
ENSG00000115266	6.057566120639898e-15	7.948711687318176
ENSG00000135185	6.268983938568301e-15	8.904875885059452
ENSG00000232956	6.4876662862165275e-15	8.808507173083129
ENSG00000006625	6.58953497380402e-15	8.54879297426506
ENSG00000075073	7.056795938687223e-15	6.979984241541199
ENSG00000232533	7.056795938687323e-15	6.840946731452423
ENSG00000146963	7.941941511804426e-15	8.82067755847867
ENSG00000090266	8.294891730228448e-15	8.686266478343798
ENSG00000225573	8.398541748033188e-15	7.185976816150982
ENSG00000165138	1.014668820167756e-14	8.836904739006052
ENSG00000241741	1.0498031840189939e-14	6.763938525360998
ENSG00000237857	1.0861349971098647e-14	7.810833049486457
ENSG00000168264	1.1167796955967534e-14	8.895231082823827
ENSG00000106638	1.1167796955967534e-14	8.835910367818073
ENSG00000166529	1.1553924490302638e-14	8.081265732108065
ENSG00000164815	1.2558308164693038e-14	8.618832173074352
ENSG00000165359	1.299172231065548e-14	8.824734353610515
ENSG00000244560	1.364855474330238e-14	8.216029549344876
ENSG00000099994	1.364855474330238e-14	6.93725609838704
ENSG00000214253	1.442662530708726e-14	8.845018329269742
ENSG00000273081	1.4515728312178088e-14	7.70461696839802
ENSG00000233762	1.483187700275609e-14	7.903426843587359
ENSG00000167658	1.979479522290578e-14	8.945443836377912
ENSG00000151208	2.1632743262244517e-14	8.547719292697149
ENSG00000178741	2.34944369114641e-14	8.908932680191299
ENSG00000236305	2.40022998118333e-14	5.970980229878714
ENSG00000178982	2.6223940596113015e-14	8.900819089927607
ENSG00000204628	2.6384409500813715e-14	8.941387041246065
ENSG00000214612	2.7284418637543006e-14	5.999384326907305
ENSG00000269988	3.007799549320327e-14	5.118625440658445
ENSG00000221983	3.917578835392659e-14	8.93733024611422
ENSG00000241644	4.1371692745422737e-14	6.396290789885651
ENSG00000188732	4.225798701439379e-14	8.588163987519053
ENSG00000254369	4.251462800832627e-14	4.888582351993882
ENSG00000230733	4.641291583126435e-14	7.9039367706424235
ENSG00000164587	5.035747165220578e-14	8.941387041246065
ENSG00000170962	5.1744242230740435e-14	7.59445198836516
ENSG00000090263	5.496189929459047e-14	8.716195256238654
ENSG00000143494	5.496189929459047e-14	7.65078682176783
ENSG00000226851	5.6133956512828753e-14	6.0615675959131154
ENSG00000241258	5.6133956512828753e-14	8.579716123347895
ENSG00000102316	5.647332366496828e-14	8.88306069742829
ENSG00000110002	6.125724723377367e-14	8.738010443869817
ENSG00000106105	6.125724723377411e-14	8.900819089927607
ENSG00000106591	6.505585381565452e-14	8.852137548345457
ENSG00000260660	6.683995348960822e-14	6.4048326687425154
ENSG00000213862	6.683995348960822e-14	6.710095731203669
ENSG00000057468	6.826078837333376e-14	6.4309068997421655
ENSG00000205078	6.826078837333426e-14	7.5678972232075195
ENSG00000196262	7.013131066489071e-14	8.929216655850528
ENSG00000153790	7.055378131466649e-14	8.559968988472622
ENSG00000196411	7.248609306493777e-14	7.702087273271423
ENSG00000233927	7.248609306493777e-14	8.933273450982373
ENSG00000106628	7.292251540807762e-14	8.868364728872839
ENSG00000169857	8.522235995184431e-14	8.747655246105444
ENSG00000133872	1.0015395344032937e-13	8.929216655850528
ENSG00000223705	1.0135716026247253e-13	8.876478319136533
ENSG00000219665	1.0985902914192083e-13	8.280683307926875
ENSG00000144591	1.0985902914192239e-13	8.879003902296445
ENSG00000197343	1.190614036386699e-13	8.904875885059452
ENSG00000099800	1.190614036386699e-13	8.749441421604908
ENSG00000216895	1.2375855650893605e-13	8.381979929726468
ENSG00000227097	1.2711672047622793e-13	8.858719926637214
ENSG00000176399	1.2979044100110452e-13	6.657863756924617
ENSG00000136247	1.3410414723949648e-13	8.736479231897881
ENSG00000253982	1.492312668216658e-13	7.6366133427685465
ENSG00000124785	1.4923126682166792e-13	7.214729017420627
ENSG00000185950	1.5326797861243087e-13	7.72291563941283
ENSG00000102158	1.5741202780826126e-13	8.912989475323146
ENSG00000182220	1.5741202780826126e-13	8.856194343477304
ENSG00000268061	1.5741202780826237e-13	7.551570815225233
ENSG00000010404	1.626268381962819e-13	8.908932680191299
ENSG00000232346	1.6505301616612595e-13	7.321557367577128
ENSG00000167614	1.7615792092408055e-13	7.043930494067608
ENSG00000113272	1.8578752410722834e-13	8.699431234927314
ENSG00000106404	1.9079458847567752e-13	8.606124946894859
ENSG00000104219	1.9192516120347015e-13	8.830322360714293
ENSG00000164610	1.959342856997829e-13	8.219294540165235
ENSG00000176387	1.9709479786105842e-13	5.817552567530172
ENSG00000226329	2.0121006587390555e-13	6.513585626644399
ENSG00000173207	2.0240129603584475e-13	8.576196169000006
ENSG00000261373	2.1218411785754905e-13	8.298723577682617
ENSG00000160282	2.1343919966614227e-13	5.89766664044418
ENSG00000175886	2.1343919966614227e-13	6.587403624951788
ENSG00000171469	2.1917799560202905e-13	8.773527228868451
ENSG00000131725	2.2506843860639426e-13	8.62082091545031
ENSG00000120280	2.2975725199099157e-13	8.687260849531777
ENSG00000105640	2.3872122710605956e-13	8.941387041246065
ENSG00000198521	2.569366351020497e-13	6.91989531018929
ENSG00000203632	2.5997522635439374e-13	6.7174840936908105
ENSG00000198648	2.949557506527665e-13	8.022388531124736
ENSG00000137818	2.966907585017389e-13	8.945443836377912
ENSG00000267169	3.127641735572695e-13	7.508760946729976
ENSG00000247982	3.2111885757131505e-13	8.16334360928192
ENSG00000131943	3.296928283889119e-13	8.72331447531437
ENSG00000240204	3.296928283889119e-13	6.393142737435167
ENSG00000063177	3.3162850053319673e-13	8.93733024611422
ENSG00000137309	3.4752137384636275e-13	8.840961534137898
ENSG00000213442	3.5678768063800455e-13	8.530295174105298
ENSG00000197157	3.906023997639981e-13	8.912989475323146
ENSG00000107745	3.986633865058341e-13	8.68067847124002
ENSG00000198720	4.0926814522889707e-13	7.958992557792661
ENSG00000106588	4.720559249093544e-13	7.99887204422122
ENSG00000242071	4.720559249093544e-13	8.31693950058596
ENSG00000105202	5.076451517213751e-13	8.892705499663915
ENSG00000135318	5.076451517213787e-13	6.828335130347537
ENSG00000126231	5.106036080249457e-13	6.483259428996891
ENSG00000104093	5.522404633778001e-13	8.669044926628438
ENSG00000156427	5.668473227408091e-13	5.768730540666428
ENSG00000131773	5.8183367661726e-13	6.6712973975649765
ENSG00000129757	6.006798260428044e-13	7.890276321583544
ENSG00000130255	6.666499231849936e-13	8.93733024611422
ENSG00000132434	7.022544605151246e-13	8.644422278580937
ENSG00000175463	7.48315686924937e-13	8.844023958081767
ENSG00000145194	7.996438238325754e-13	8.467120230844188
ENSG00000181524	8.089169037736371e-13	8.26524793171098
ENSG00000171097	8.206569336346962e-13	8.492992213607197
ENSG00000164620	8.253996750894259e-13	8.488732851598861
ENSG00000198353	8.253996750894259e-13	5.2087295436630665
ENSG00000148399	8.253996750894259e-13	8.838435950977985
ENSG00000156384	8.301693424802785e-13	8.246037637619665
ENSG00000110697	8.301693424802785e-13	8.759825631500979
ENSG00000080802	8.519700960161147e-13	8.642099262297517
ENSG00000230629	8.79380357465467e-13	7.649523135824531
ENSG00000136942	8.972724049910103e-13	8.941387041246065
ENSG00000196313	9.208027580536122e-13	8.795342416499613
ENSG00000243056	9.208027580536122e-13	5.577661539217367
ENSG00000214711	1.021138404882491e-12	6.264326187432909
ENSG00000160789	1.0270170477081874e-12	8.921103065586836
ENSG00000126249	1.053884978332336e-12	8.121394616216978
ENSG00000201772	1.0814430547988795e-12	6.180346387707865
ENSG00000248079	1.087662536149232e-12	4.9196567574384495
ENSG00000163754	1.1033653680631112e-12	8.864307933740994
ENSG00000182054	1.1097086654756514e-12	8.908932680191299
ENSG00000159556	1.1617613034996978e-12	8.09320107105104
ENSG00000105372	1.1751447388767e-12	8.945443836377912
ENSG00000137824	1.1989310873862661e-12	8.846549541241677
ENSG00000197183	1.2372683036887088e-12	8.55231292861295
ENSG00000152422	1.2372683036887088e-12	8.720252051370498
ENSG00000198429	1.262288958657443e-12	8.249020751183597
ENSG00000198874	1.262288958657443e-12	8.756226366773156
ENSG00000106348	1.262288958657443e-12	8.872421524004686
ENSG00000127922	1.2951897069436821e-12	8.808507173083129
ENSG00000228714	1.2951897069436821e-12	5.253239846453124
ENSG00000168556	1.3026145764671903e-12	8.435994514884865
ENSG00000105808	1.3713474386198327e-12	7.123580896502155
ENSG00000170522	1.3792008641174516e-12	7.882836961630053
ENSG00000242732	1.4070372740516852e-12	7.933976212763852
ENSG00000213585	1.4436389311347189e-12	8.88306069742829
ENSG00000070081	1.4436389311347395e-12	8.933273450982373
ENSG00000270810	1.4811752550959375e-12	6.528379533076363
ENSG00000166411	1.5591461012902037e-12	8.789754409395835
ENSG00000259560	1.6837164694268248e-12	5.688488628095066
ENSG00000095752	1.6933232775273003e-12	6.083825815722058
ENSG00000139239	1.7471307629260268e-12	8.155503445740234
ENSG00000215086	1.7471307629260268e-12	4.737127578906815
ENSG00000169230	1.7471307629260268e-12	8.779572766376255
ENSG00000249184	1.8284055513779477e-12	6.564026031247803
ENSG00000147100	1.8284055513779607e-12	5.331529657551961
ENSG00000120093	2.1431867696659566e-12	7.256554254823661
ENSG00000099821	2.1553618534448176e-12	8.826265565582448
ENSG00000176428	2.1553618534448176e-12	6.923007530927465
ENSG00000228748	2.2235485790127207e-12	4.966694174012875
ENSG00000179820	2.3730366292589238e-12	8.575456761339558
ENSG00000181026	2.6419099644100133e-12	8.879003902296445
ENSG00000146731	2.72517489628552e-12	8.892705499663915
ENSG00000158604	2.7405883447841937e-12	8.904875885059452
ENSG00000214293	2.7952123658483366e-12	8.40113782716674
ENSG00000180815	2.8670160098450986e-12	5.194489048088615
ENSG00000165689	2.9406294831229753e-12	8.83996716294992
ENSG00000130511	3.1109215751131577e-12	8.691854485447578
ENSG00000133138	3.1906763547320105e-12	7.340442835703986
ENSG00000175197	3.1906763547320105e-12	8.683740895183888
ENSG00000131386	3.356253652392666e-12	6.186645799833119
ENSG00000242268	3.4228977018250235e-12	4.425263943797532
ENSG00000234771	3.4421762708139015e-12	8.693385697419513
ENSG00000148303	3.4421762708139015e-12	8.945443836377912
ENSG00000260719	3.461561405956429e-12	8.414100016873766
ENSG00000116497	3.461561405956429e-12	8.845018329269742
ENSG00000181163	3.4615614059564416e-12	8.945443836377912
ENSG00000233048	3.661402477175591e-12	3.4121923847882294
ENSG00000271978	3.661402477175591e-12	6.376358221454798
ENSG00000128604	3.829390107014141e-12	8.856194343477304
ENSG00000137054	3.850913297412725e-12	8.771996016896518
ENSG00000147955	4.13018046424175e-12	8.870890312032751
ENSG00000241556	4.367820810560981e-12	6.418003422283332
ENSG00000235776	4.367820810560981e-12	6.204933130247005
ENSG00000146677	4.479088746129726e-12	7.928611815340962
ENSG00000160908	4.73640455419718e-12	8.722240793746455
ENSG00000092978	4.952652800348315e-12	8.666440033088591
ENSG00000157514	5.236625233012904e-12	8.945443836377912
ENSG00000272655	5.236625233012998e-12	7.535665346104211
ENSG00000240889	5.236625233012998e-12	4.903629385682456
ENSG00000108448	5.236625233012998e-12	7.8646974644194065
ENSG00000106009	5.339742130643008e-12	8.834379155846138
ENSG00000065183	5.369568287048645e-12	8.776052812028363
ENSG00000232176	5.475252824135188e-12	5.0782302820776195
ENSG00000086619	5.5058214769801336e-12	8.872421524004686
ENSG00000257923	5.7564747571042725e-12	8.879003902296445
ENSG00000240616	5.9352589564906254e-12	7.155299961863158
ENSG00000242013	6.274384201027966e-12	7.361955231595169
ENSG00000198839	6.2743842010281e-12	8.624877710582155
ENSG00000128563	6.309324455085469e-12	8.831853572686226
ENSG00000212802	6.5958046272260715e-12	7.884791770549443
ENSG00000125648	6.9333636182398425e-12	8.864307933740994
ENSG00000147044	7.108441508776281e-12	8.648681640589274
ENSG00000214717	7.147932755682131e-12	8.649755322157187
ENSG00000130734	7.287854459873511e-12	8.527972157821875
ENSG00000163346	7.369012456690175e-12	8.903344673087517
ENSG00000174353	7.513177621947028e-12	7.35453777256769
ENSG00000169567	7.66010856033339e-12	8.915515058483056
ENSG00000105821	8.095618845251163e-12	8.776052812028363
ENSG00000178467	8.345408420028356e-12	8.868364728872839
ENSG00000171766	8.345408420028356e-12	8.797867999659527
ENSG00000198960	8.555391667419685e-12	8.506693810974669
ENSG00000186153	8.555391667419685e-12	8.454413004664694
ENSG00000094631	8.722286911313926e-12	8.84808075321361
ENSG00000106028	9.448391895235161e-12	8.853131919533435
ENSG00000148187	9.685556941171526e-12	8.788223197423902
ENSG00000109685	1.0177535805387453e-11	8.880535114268378
ENSG00000231969	1.043263417526281e-11	4.013229734188591
ENSG00000118816	1.0490168647319703e-11	8.933273450982373
ENSG00000204946	1.0490168647319852e-11	8.767939221764673
ENSG00000114391	1.0548014272685573e-11	8.941387041246065
ENSG00000135502	1.1298020444943183e-11	5.998964192618308
ENSG00000226926	1.1422778453455595e-11	4.45313242250538
ENSG00000197016	1.1870162922740412e-11	6.823142190404085
ENSG00000182899	1.193546186129741e-11	8.941387041246065
ENSG00000205309	1.193546186129741e-11	7.608065606620175
ENSG00000224858	1.193546186129741e-11	5.610665854159497
ENSG00000249353	1.2166794184078564e-11	7.763532549650791
ENSG00000131188	1.2233692869684278e-11	8.395549820062962
ENSG00000105514	1.2470691134500236e-11	8.81409518018691
ENSG00000259660	1.2539227935410892e-11	5.462268796512765
ENSG00000105953	1.2539227935411115e-11	8.88306069742829
ENSG00000165891	1.278202799826072e-11	8.30834146618935
ENSG00000215301	1.2852242182367608e-11	8.941387041246065
ENSG00000184863	1.3245233829104344e-11	8.917046270454989
ENSG00000105193	1.3245233829104344e-11	8.941387041246065
ENSG00000100994	1.3501429333513196e-11	8.904875885059452
ENSG00000137177	1.3913870627321845e-11	7.589404376424964
ENSG00000127184	1.418273911561137e-11	8.917046270454989
ENSG00000100439	1.418273911561137e-11	8.685272107155821
ENSG00000273056	1.4260489934128614e-11	5.4681361759569125
ENSG00000163597	1.461557183488304e-11	8.699431234927314
ENSG00000083845	1.4695648417585534e-11	8.941387041246065
ENSG00000136193	1.4979318568998728e-11	8.88864870453207
ENSG00000026103	1.6615487570312746e-11	7.726238257885213
ENSG00000076662	1.670629282906936e-11	8.93733024611422
ENSG00000138629	1.7450464190663918e-11	8.84808075321361
ENSG00000186704	1.7545740742404442e-11	6.612750533262625
ENSG00000005075	1.7883241884561098e-11	8.722777634530411
ENSG00000188266	1.7883241884561098e-11	7.988939798881991
ENSG00000244219	1.8326536557564892e-11	5.691778923152933
ENSG00000183060	1.8780598325534298e-11	8.613701696374596
ENSG00000188846	1.8882988768375005e-11	8.93733024611422
ENSG00000233016	1.9245683117228073e-11	8.772990388084494
ENSG00000245008	1.9350558472043152e-11	6.521867204077836
ENSG00000271086	1.972205280610772e-11	4.599610052913234
ENSG00000213199	2.0209975345050204e-11	8.350722506736169
ENSG00000189043	2.1221582010861377e-11	8.896762294795762
ENSG00000230583	2.2525564718510542e-11	5.213382243435996
ENSG00000180822	2.2525564718510542e-11	8.566014525980423
ENSG00000160691	2.295670336744701e-11	8.912989475323146
ENSG00000169255	2.295670336744701e-11	6.563029512678761
ENSG00000144713	2.295670336744701e-11	8.945443836377912
ENSG00000128595	2.3081364422343456e-11	8.908932680191299
ENSG00000170027	2.3522925365222773e-11	8.884591909400223
ENSG00000251405	2.4233586788006617e-11	7.073740462278787
ENSG00000104852	2.483065229105932e-11	8.93733024611422
ENSG00000143578	2.483065229105932e-11	8.538611331245479
ENSG00000161091	2.5442128303944694e-11	8.833842315062183
ENSG00000123570	2.5442128303944965e-11	6.938025187815533
ENSG00000164654	2.6209554669972394e-11	8.838435950977985
ENSG00000171530	2.6854283772744833e-11	8.819683187290691
ENSG00000139352	2.7514548190056816e-11	6.674502875742696
ENSG00000140451	2.8190714128011945e-11	8.771996016896518
ENSG00000170581	2.8190714128011945e-11	8.921103065586836
ENSG00000145592	2.8343170210331696e-11	8.945443836377912
ENSG00000105341	2.8727854131022943e-11	8.709612877946897
ENSG00000198618	2.8883156225066876e-11	7.767150277573091
ENSG00000217130	2.975213751206626e-11	5.470857126404278
ENSG00000102921	3.031841075225595e-11	8.82320314163858
ENSG00000196456	3.1229673228598746e-11	8.844023958081767
ENSG00000120709	3.1229673228598746e-11	8.872421524004686
ENSG00000128524	3.358172032418218e-11	8.699431234927314
ENSG00000224032	3.3762692260654425e-11	8.816620763346823
ENSG00000164916	3.524528339055787e-11	8.765413638604759
ENSG00000068394	3.5245283390558366e-11	8.584107192387206
ENSG00000146904	3.543503459928752e-11	5.399065413892466
ENSG00000101577	3.6107079315088585e-11	8.525446574661963
ENSG00000155495	3.69895112533937e-11	8.59616022197956
ENSG00000238961	3.69895112533937e-11	4.428622013970294
ENSG00000239559	3.69895112533937e-11	7.2016997521185715
ENSG00000171759	3.7188458060990965e-11	6.741844228512559
ENSG00000172687	3.8096769192034256e-11	6.3229948114083525
ENSG00000250990	3.8096769192034256e-11	5.037731910964393
ENSG00000231536	3.8096769192034256e-11	2.855084984058875
ENSG00000170775	3.9026805301092816e-11	7.871726576267024
ENSG00000136643	3.923648119082299e-11	8.740536027029728
ENSG00000181218	3.976551134561139e-11	6.018857570898845
ENSG00000273382	3.9979074551701844e-11	6.208217671239223
ENSG00000137841	4.01937613119534e-11	8.768396752168693
ENSG00000225051	4.0193761311953686e-11	6.051141929941552
ENSG00000168028	4.11739114512241e-11	8.941387041246065
ENSG00000189283	4.2403711116949464e-11	8.439717036109244
ENSG00000260027	4.274530980420338e-11	7.05276342621177
ENSG00000106603	4.6436845497622316e-11	8.828791148742358
ENSG00000185112	4.7312676679738095e-11	7.713912471263241
ENSG00000268041	4.898235483717972e-11	7.655421605992224
ENSG00000118705	5.111672431546511e-11	8.941387041246065
ENSG00000273388	5.13898437243862e-11	3.9438437405580706
ENSG00000175806	5.2078911064846877e-11	8.436654612165379
ENSG00000130312	5.2357064802177016e-11	8.812563968214976
ENSG00000196967	5.263667351526424e-11	8.038544851806604
ENSG00000127415	5.2917744647846356e-11	8.856194343477304
ENSG00000158525	5.362686975019798e-11	4.283254930517428
ENSG00000165102	5.391311850901673e-11	8.736479231897881
ENSG00000203930	5.4926823451457684e-11	3.772219753751242
ENSG00000169330	5.5219866415584624e-11	8.49883518423851
ENSG00000155970	5.761999218719137e-11	5.4414070532396135
ENSG00000260361	5.93290406066659e-11	7.385587955267568
ENSG00000120519	5.932904060666631e-11	8.627940134526023
ENSG00000139318	6.044236181650207e-11	8.917046270454989
ENSG00000139055	6.076419423512787e-11	6.802799569991796
ENSG00000102871	6.10877047231107e-11	8.800393582819439
ENSG00000171649	6.223333014520522e-11	7.752505579939251
ENSG00000136908	6.223333014520522e-11	8.828791148742358
ENSG00000167136	6.407623819535328e-11	7.728133455301533
ENSG00000122678	6.59725581786984e-11	8.815626392158844
ENSG00000166111	6.720780729393081e-11	7.4732081121293925
ENSG00000130811	6.882930842943601e-11	8.887117492560137
ENSG00000006756	7.18070863464698e-11	6.376131204267346
ENSG00000106299	7.257102404767614e-11	8.599005727819147
ENSG00000174748	7.257102404767614e-11	8.941387041246065
ENSG00000136379	7.392710916198455e-11	8.268257959003808
ENSG00000173153	7.47131227825695e-11	8.830322360714293
ENSG00000230979	7.61083828608647e-11	7.062788697675625
ENSG00000160828	7.98144006276092e-11	8.273388435703566
ENSG00000155846	7.98144006276092e-11	8.742067239001663
ENSG00000213261	8.023692923259582e-11	6.861916335577573
ENSG00000259728	8.325657073333567e-11	5.630698371615091
ENSG00000105926	8.369693198160983e-11	8.738010443869817
ENSG00000256733	8.369693198161072e-11	4.465016702294375
ENSG00000204060	8.413957340609451e-11	4.68769617191605
ENSG00000249774	8.570694193554802e-11	4.643978821580238
ENSG00000162373	8.615998781373506e-11	6.598427238637031
ENSG00000106415	8.615998781373598e-11	8.93733024611422
ENSG00000064419	8.77641882567355e-11	8.792279992555747
ENSG00000167964	8.77641882567355e-11	8.47809367817526
ENSG00000187372	8.822787756805447e-11	6.824101987448785
ENSG00000244436	9.034433276156712e-11	2.7083317911976494
ENSG00000106610	9.082136307371407e-11	8.302701062434531
ENSG00000198342	9.202475325201636e-11	7.455623042110176
ENSG00000155506	9.472742245881041e-11	8.93733024611422
ENSG00000100628	9.699636137912185e-11	7.485209095563145
ENSG00000141447	9.931847567099868e-11	8.212039502091859
ENSG00000109046	9.931847567099868e-11	8.860251138609149
ENSG00000177479	9.98418443740656e-11	8.876478319136533
ENSG00000155034	1.027689924702987e-10	8.024470600262225
ENSG00000106018	1.0412712805411393e-10	6.639819784040687
ENSG00000223473	1.0467528796061168e-10	7.746278518359358
ENSG00000246334	1.066161835690266e-10	7.828840839666129
ENSG00000105976	1.0717716590194074e-10	8.706550454003029
ENSG00000213513	1.0717716590194074e-10	4.106001012208282
ENSG00000108061	1.0717716590194074e-10	8.7542376243972
ENSG00000178035	1.0973754828510562e-10	8.884591909400223
ENSG00000232472	1.1031460106568816e-10	8.329981000672918
ENSG00000235837	1.1177025884558214e-10	5.0168502196115705
ENSG00000136270	1.1177025884558214e-10	8.80291916597935
ENSG00000081320	1.1235777164575453e-10	8.921103065586836
ENSG00000048405	1.1294830690923991e-10	8.759825631500979
ENSG00000174718	1.1294830690923991e-10	8.866833516900904
ENSG00000259514	1.1443796825345478e-10	6.7161601375181865
ENSG00000197180	1.156435277792193e-10	6.830273695909262
ENSG00000106355	1.1564352777922094e-10	8.782635190320123
ENSG00000172382	1.1716796864362852e-10	6.734318568220339
ENSG00000236753	1.1778323698312974e-10	7.209041455145746
ENSG00000188186	1.212241601900829e-10	8.725303217690323
ENSG00000102241	1.212241601900829e-10	8.846549541241677
ENSG00000227269	1.2186026710810776e-10	4.4130712256275935
ENSG00000144040	1.2411247328505967e-10	8.627403293742066
ENSG00000165055	1.2411247328505967e-10	8.694380068607492
ENSG00000135605	1.2476340935903088e-10	8.668508085844481
ENSG00000226833	1.2941445302039784e-10	4.820864583269673
ENSG00000075290	1.3635441790763575e-10	6.292524547058614
ENSG00000179862	1.3706812322832334e-10	6.604055972955214
ENSG00000157800	1.3706812322832432e-10	8.699968075711269
ENSG00000186480	1.3706812322832432e-10	8.844023958081767
ENSG00000152670	1.4032529832825604e-10	4.743004163626921
ENSG00000235269	1.4032529832825604e-10	3.3576510543433726
ENSG00000188859	1.4216744388858155e-10	7.2248013858871145
ENSG00000198933	1.4365818062041592e-10	8.334750289736316
ENSG00000197008	1.4365818062041592e-10	8.51067129572658
ENSG00000239183	1.4365818062041592e-10	5.930517430055395
ENSG00000182165	1.50557979266137e-10	8.356847354623905
ENSG00000184258	1.533279188783936e-10	4.189005456858156
ENSG00000140263	1.5412844777537442e-10	8.292651126445923
ENSG00000242299	1.54933066052465e-10	8.470640185192078
ENSG00000013016	1.54933066052465e-10	8.654269647693054
ENSG00000204947	1.54933066052465e-10	7.914523547414985
ENSG00000112531	1.54933066052465e-10	8.852137548345457
ENSG00000198157	1.577817294436293e-10	8.308825910322266
ENSG00000158089	1.6236205314173612e-10	6.038740347259245
ENSG00000136997	1.7013923402051946e-10	8.899287877955674
ENSG00000102265	1.7013923402051946e-10	8.85718871466528
ENSG00000186056	1.7013923402051946e-10	8.42428165989335
ENSG00000123595	1.7416334710445272e-10	8.755768836369135
ENSG00000255086	1.7416334710445272e-10	3.5155346423950102
ENSG00000006015	1.7828053619470038e-10	8.872421524004686
ENSG00000104979	1.7828053619470038e-10	8.868364728872839
ENSG00000261739	1.7920831761372407e-10	8.691572608191155
ENSG00000091127	1.8680259696324292e-10	8.6629200787407
ENSG00000159840	1.932039944424516e-10	8.59846888703519
ENSG00000177283	1.9673928428700454e-10	5.379815334128585
ENSG00000258118	1.9776093843054398e-10	2.6913794739533397
ENSG00000229766	2.0033783486266434e-10	6.063344755486447
ENSG00000152642	2.0505927824209462e-10	8.793274363743723
ENSG00000152582	2.0505927824209462e-10	8.767939221764673
ENSG00000171428	2.050592782420961e-10	7.835789971441423
ENSG00000220583	2.0612317753296754e-10	6.701524220993962
ENSG00000267317	2.159444715657996e-10	7.686565566947922
ENSG00000105997	2.2102532639288291e-10	5.422526576484282
ENSG00000178917	2.2622305917748322e-10	8.331432902264917
ENSG00000212533	2.339425683444743e-10	5.615721956516923
ENSG00000166428	2.3576025574627963e-10	7.814485045711517
ENSG00000230897	2.45057931107628e-10	7.69665500224027
ENSG00000077809	2.4951866654168044e-10	8.816620763346823
ENSG00000100626	2.508076835781706e-10	4.769636948897321
ENSG00000143195	2.6135698111423514e-10	6.063516260922291
ENSG00000243789	2.6135698111423514e-10	7.097446618711493
ENSG00000005486	2.6406138302854e-10	8.812563968214976
ENSG00000150938	2.6886009014033654e-10	7.7730809426237055
ENSG00000106948	2.6886009014033654e-10	8.844023958081767
ENSG00000237991	2.702467438647729e-10	6.498308859042469
ENSG00000106682	2.7374405037645773e-10	8.887117492560137
ENSG00000228510	2.80151079758753e-10	5.054293700237651
ENSG00000062582	2.8159465554317535e-10	6.436066308768363
ENSG00000155886	2.8159465554317535e-10	5.217252504750559
ENSG00000204387	2.8159465554317535e-10	8.896762294795762
ENSG00000099139	2.852354959296517e-10	6.122432852755054
ENSG00000183291	2.8818127724240167e-10	8.917046270454989
ENSG00000102081	2.896653038789629e-10	8.797867999659527
ENSG00000189419	2.934081438376774e-10	5.9315841585633855
ENSG00000140374	3.018096414232062e-10	8.854126290721412
ENSG00000068308	3.018096414232083e-10	8.85466313150537
ENSG00000110324	3.018096414232083e-10	8.835373527034116
ENSG00000162869	3.0336225953001005e-10	8.692848856635557
ENSG00000273032	3.0885817645582795e-10	7.215571101940268
ENSG00000082458	3.0885817645582795e-10	8.537616960057504
ENSG00000184293	3.160675983883037e-10	8.707087294786984
ENSG00000160783	3.234414906978135e-10	8.387973070583229
ENSG00000106305	3.234414906978135e-10	8.2639661174194
ENSG00000064393	3.267725238392603e-10	8.929216655850528
ENSG00000123975	3.309835146012088e-10	8.679684100052041
ENSG00000141985	3.483644936069212e-10	8.819683187290691
ENSG00000260987	3.483644936069212e-10	4.834707544159481
ENSG00000124614	3.483644936069212e-10	7.621054710056093
ENSG00000225200	3.5015089871802334e-10	7.16595905236173
ENSG00000137876	3.5015089871802334e-10	8.900819089927607
ENSG00000164855	3.5015089871802334e-10	7.856920631409178
ENSG00000163817	3.66636856119292e-10	5.216071723067313
ENSG00000120327	3.66636856119292e-10	7.753397737435072
ENSG00000180573	3.732509566171973e-10	8.88864870453207
ENSG00000111276	3.85845173502626e-10	8.874947107164598
ENSG00000156976	3.8584517350262874e-10	8.945443836377912
ENSG00000162244	3.927977865063751e-10	8.93733024611422
ENSG00000234160	3.927977865063751e-10	7.3414022760268125
ENSG00000175697	3.927977865063751e-10	5.38433893246698
ENSG00000006740	3.927977865063751e-10	7.779135550205273
ENSG00000173581	3.927977865063751e-10	8.528508998605833
ENSG00000164077	3.9480664290541827e-10	8.57818491137596
ENSG00000184905	3.998728280255299e-10	5.098896845542565
ENSG00000068745	4.0191704880119535e-10	8.832847943874205
ENSG00000240087	4.0397148480559705e-10	6.0785674554287175
ENSG00000178922	4.1864277789337337e-10	8.65580085966499
ENSG00000163931	4.2078074918619474e-10	8.884591909400223
ENSG00000239556	4.3053444129077046e-10	5.48609777589744
ENSG00000136710	4.327317566064005e-10	8.666976873872548
ENSG00000145246	4.327317566064005e-10	8.84808075321361
ENSG00000213621	4.327317566064005e-10	5.236201076227618
ENSG00000005007	4.427560930398032e-10	8.900819089927607
ENSG00000115286	4.5070939650235855e-10	8.773527228868451
ENSG00000164258	4.5070939650235855e-10	8.747118405321485
ENSG00000162878	4.6114052418436955e-10	5.007075525368732
ENSG00000165661	4.6114052418437446e-10	8.880535114268378
ENSG00000136149	4.634904006515927e-10	7.921924643747124
ENSG00000180530	4.766254483647282e-10	8.354831698519053
ENSG00000261374	4.790524199281166e-10	3.902726788224562
ENSG00000172292	4.876423185462989e-10	7.952415765732244
ENSG00000148357	4.901241038253275e-10	4.924121150565639
ENSG00000225373	5.01445760618219e-10	7.840271817401219
ENSG00000207954	5.078456041519702e-10	5.789602689422154
ENSG00000101049	5.195670915077791e-10	6.4302633607162125
ENSG00000059378	5.222075529700292e-10	8.845018329269742
ENSG00000162631	5.369662030171086e-10	6.62328222854398
ENSG00000104907	5.369662030171123e-10	8.880535114268378
ENSG00000179520	5.465694952378596e-10	5.131828251312249
ENSG00000145087	5.465694952378596e-10	5.656256624938755
ENSG00000259658	5.521322386965316e-10	7.443962583769701
ENSG00000158714	5.620004671109221e-10	6.51126776210418
ENSG00000167552	5.881741328960844e-10	8.338270244084205
ENSG00000228929	5.881741328960886e-10	7.162728689617247
ENSG00000106004	5.881741328960886e-10	6.808343522915777
ENSG00000058404	5.956535617808469e-10	7.054967801900684
ENSG00000120328	5.986712870882935e-10	6.183414162561014
ENSG00000182185	6.017039506144266e-10	7.443112816959994
ENSG00000103160	6.047516244909851e-10	8.606916751206347
ENSG00000218227	6.047516244909894e-10	8.117776888294678
ENSG00000162913	6.155377389443471e-10	6.349500010706193
ENSG00000230202	6.296821565474975e-10	8.543204967161282
ENSG00000174446	6.296821565474975e-10	8.710607249134874
ENSG00000104765	6.296821565474975e-10	8.801924794791372
ENSG00000144671	6.589302268404911e-10	4.619806760431644
ENSG00000107262	6.622608157260586e-10	8.88864870453207
ENSG00000103707	6.622608157260586e-10	8.548256133481104
ENSG00000133818	6.808751788477023e-10	7.980345986405026
ENSG00000156738	7.05306838523909e-10	7.8197527952894275
ENSG00000196668	7.05306838523909e-10	7.381827388619939
ENSG00000169116	7.124432466113423e-10	8.921103065586836
ENSG00000174013	7.214630210433586e-10	8.702493658871182
ENSG00000115649	7.28759081456628e-10	8.826265565582448
ENSG00000174374	7.379805863589615e-10	8.385447487423315
ENSG00000001629	7.417010225204994e-10	8.872421524004686
ENSG00000168090	7.586709955918649e-10	8.81409518018691
ENSG00000144895	7.624932982826469e-10	8.900819089927607
ENSG00000148498	7.799277562080925e-10	8.158503029262882
ENSG00000121858	8.200769222188227e-10	8.816620763346823
ENSG00000176320	8.30425532127116e-10	6.872789593401419
ENSG00000142279	8.493754346626633e-10	5.5517702066212085
ENSG00000136828	8.536435381711931e-10	8.823739982422536
ENSG00000140367	8.536435381711931e-10	8.872421524004686
ENSG00000122203	8.536435381711931e-10	8.88864870453207
ENSG00000149485	8.536435381711931e-10	8.059130621797228
ENSG00000184083	8.579325893752446e-10	8.297833999796723
ENSG00000053501	8.579325893752568e-10	8.727371270446213
ENSG00000187098	8.687475225474285e-10	7.79513893262254
ENSG00000183150	8.731106831681552e-10	7.057394472067725
ENSG00000144036	8.774952462678222e-10	8.374271473215757
ENSG00000259404	8.774952462678222e-10	4.857955149609008
ENSG00000171792	8.930112437681301e-10	8.574128116244117
ENSG00000125962	8.974933916274363e-10	8.518864196370206
ENSG00000235673	8.974933916274491e-10	4.953674145412622
ENSG00000002834	9.179364733460066e-10	8.880535114268378
ENSG00000265451	9.179364733460066e-10	6.947351404603885
ENSG00000162616	9.179364733460066e-10	8.55211036173646
ENSG00000142534	9.179364733460164e-10	8.945443836377912
ENSG00000146830	9.179364733460164e-10	8.889643075720047
ENSG00000117090	9.294895401426971e-10	8.900819089927607
ENSG00000111666	9.34150426782787e-10	8.655800859664987
ENSG00000272870	9.34150426782787e-10	7.238468756519956
ENSG00000171735	9.554084568857253e-10	8.483347411371572
ENSG00000248757	9.82032830313705e-10	3.6806909107256534
ENSG00000269979	9.82032830313705e-10	7.155116977215442
ENSG00000235670	9.82032830313705e-10	4.062426416817327
ENSG00000184305	1.0093813685494288e-09	8.067986387760513
ENSG00000260352	1.0093813685494288e-09	5.0486960628875055
ENSG00000129353	1.0220570880392556e-09	8.720709581774521
ENSG00000171159	1.0220570880392665e-09	8.781640819132145
ENSG00000105185	1.0271707884761915e-09	8.86277672176906
ENSG00000267212	1.0323094734961875e-09	4.732154633359338
ENSG00000143499	1.0374732620925972e-09	8.741072867813685
ENSG00000123374	1.050493347605908e-09	8.48082182821166
ENSG00000025039	1.0689899021828544e-09	8.892705499663915
ENSG00000257698	1.0743327942521397e-09	8.154235647830248
ENSG00000242615	1.0987002899565058e-09	5.441114193279476
ENSG00000236796	1.0987002899565058e-09	5.309856422461133
ENSG00000204957	1.0987002899565058e-09	6.418371824771721
ENSG00000169253	1.1041881410864665e-09	4.56147181606456
ENSG00000224545	1.1041881410864665e-09	2.9213986559810587
ENSG00000048162	1.1097027571860026e-09	8.571145002680181
ENSG00000188419	1.1547986172234562e-09	8.643172943865428
ENSG00000171466	1.1750862306592523e-09	8.705019242031094
ENSG00000235335	1.1868349761180422e-09	4.640025539081124
ENSG00000251192	1.207671872635635e-09	7.85479769865625
ENSG00000215270	1.2136905957071251e-09	4.902066284460171
ENSG00000261786	1.2349876637167895e-09	8.739796619369283
ENSG00000104497	1.2349876637167895e-09	8.479545579767256
ENSG00000177628	1.2349876637167895e-09	8.84808075321361
ENSG00000156140	1.2629064094281087e-09	4.103186852391916
ENSG00000078061	1.2629064094281087e-09	8.827259936770426
ENSG00000104921	1.2691937568095516e-09	8.07857039649393
ENSG00000155761	1.2691937568095696e-09	6.63193246630359
ENSG00000244313	1.2691937568095696e-09	8.557443405312709
ENSG00000268496	1.2914410747318685e-09	3.8993261704277065
ENSG00000239552	1.2914410747318685e-09	3.1999233385863546
ENSG00000124795	1.3206048955746159e-09	8.20989913560996
ENSG00000145919	1.3571237065137383e-09	8.757300048341069
ENSG00000237517	1.3638685987171714e-09	5.65061024409009
ENSG00000137154	1.3808743356408904e-09	8.945443836377912
ENSG00000170727	1.3877344404854308e-09	8.210238975364604
ENSG00000144426	1.3877344404854308e-09	8.545730550321194
ENSG00000158710	1.3877344404854308e-09	8.908932680191299
ENSG00000186275	1.3877344404854308e-09	8.20663971063678
ENSG00000204673	1.4260639266933696e-09	8.770464804924583
ENSG00000115875	1.4509914917587963e-09	8.925159860718681
ENSG00000173221	1.458191445089295e-09	8.925159860718681
ENSG00000088833	1.4763442609361026e-09	8.842492746109832
ENSG00000167992	1.4836669937956179e-09	7.212033019244098
ENSG00000145494	1.4836669937956179e-09	8.804450377951285
ENSG00000078369	1.4836669937956179e-09	8.904875885059452
ENSG00000158793	1.491025179666571e-09	8.722777634530411
ENSG00000070669	1.524580249224929e-09	8.880535114268378
ENSG00000261400	1.524580249224929e-09	3.3786579963822896
ENSG00000231193	1.558872087099854e-09	4.826038188084003
ENSG00000163040	1.558872087099854e-09	5.697638210259196
ENSG00000188242	1.558872087099854e-09	8.454413004664694
ENSG00000136279	1.558872087099854e-09	8.864307933740994
ENSG00000123562	1.566594128901677e-09	8.907401468219364
ENSG00000164332	1.5665941289016936e-09	8.752706412425267
ENSG00000236205	1.5665941289016936e-09	2.0563956819479565
ENSG00000241493	1.63779387157777e-09	4.2990593262209496
ENSG00000136059	1.63779387157777e-09	8.809501544271107
ENSG00000224596	1.6581258168063855e-09	4.0347108451214675
ENSG00000244485	1.674568567851479e-09	4.738983960353389
ENSG00000238150	1.674568567851479e-09	4.676300656400867
ENSG00000254650	1.7037271558894395e-09	5.665904725574669
ENSG00000169504	1.7037271558894395e-09	8.912989475323146
ENSG00000259673	1.7419457950960788e-09	8.67157050978835
ENSG00000239521	1.75055178104401e-09	8.07424428660676
ENSG00000162929	1.7897950176782729e-09	7.9130391662469135
ENSG00000165195	1.7897950176782729e-09	8.733416807954013
ENSG00000116871	1.7986316406813175e-09	8.787686356639945
ENSG00000008513	1.8479994937527967e-09	8.743061610189642
ENSG00000213553	1.880101342107688e-09	8.570608161896224
ENSG00000170540	1.889372828004131e-09	8.815626392158844
ENSG00000228409	1.903363776733038e-09	8.419433060450018
ENSG00000157625	1.9127471944507443e-09	8.720252051370498
ENSG00000180098	1.9555342483457573e-09	8.547261762293129
ENSG00000011451	1.9555342483457573e-09	8.861245509797127
ENSG00000104886	1.9555342483457573e-09	8.781640819132145
ENSG00000164924	1.9555342483457573e-09	8.929216655850528
ENSG00000167978	1.965168569324971e-09	8.941387041246065
ENSG00000146083	1.9992548537617287e-09	8.876478319136533
ENSG00000260317	2.009099309232484e-09	6.430881974841938
ENSG00000166200	2.0090993092324914e-09	8.879003902296445
ENSG00000227719	2.04392884005534e-09	6.199158035113737
ENSG00000227855	2.0539878918149585e-09	8.319922614149892
ENSG00000120784	2.1362183264627975e-09	6.366015509880252
ENSG00000272864	2.1362183264627975e-09	3.5506104215307537
ENSG00000101444	2.1572726993552937e-09	8.895231082823827
ENSG00000067992	2.183875563738718e-09	8.08899265181325
ENSG00000105552	2.205388086290555e-09	8.704561711627072
ENSG00000135249	2.232569673046376e-09	8.72331447531437
ENSG00000042980	2.232569673046376e-09	8.77199601689652
ENSG00000147408	2.243533596119072e-09	8.876478319136533
ENSG00000153291	2.254550049317158e-09	7.030879321469727
ENSG00000214870	2.2935248586348706e-09	7.147260687408309
ENSG00000145912	2.2935248586348706e-09	8.764876797820804
ENSG00000099326	2.3331567925688282e-09	8.884591909400223
ENSG00000169413	2.3331567925688448e-09	8.302145758456101
ENSG00000105676	2.356102790893877e-09	8.73747360308586
ENSG00000269946	2.356102790893877e-09	4.8673468099939585
ENSG00000107959	2.3967892051325834e-09	8.866833516900904
ENSG00000172115	2.3967892051325834e-09	8.917046270454989
ENSG00000236914	2.4085392611031897e-09	5.495937239982333
ENSG00000184381	2.4085392611031897e-09	8.784166402292056
ENSG00000113889	2.420345511614113e-09	4.3324824964232596
ENSG00000000460	2.4621137090408035e-09	7.993670707675948
ENSG00000242021	2.4621137090408035e-09	5.3973843522171565
ENSG00000006788	2.4741760903529604e-09	3.429559891632458
ENSG00000106258	2.5727731725896836e-09	6.503604524735483
ENSG00000204131	2.5727731725897018e-09	6.286944492814562
ENSG00000205022	2.5853641497593206e-09	6.865711024110994
ENSG00000234335	2.5980152337642667e-09	5.470956279641807
ENSG00000182087	2.617105171525595e-09	8.929216655850528
ENSG00000130775	2.629907747565081e-09	8.872421524004686
ENSG00000232559	2.629907747565081e-09	8.309617714633754
ENSG00000160993	2.6427714137184017e-09	8.232125022841283
ENSG00000232633	2.6427714137184017e-09	4.945666354097817
ENSG00000186468	2.6882794387629015e-09	8.921103065586836
ENSG00000273344	2.701421540931463e-09	8.624877710582155
ENSG00000091732	2.7479143127897984e-09	8.26984156762678
ENSG00000240235	2.761340715597828e-09	3.4729214525624568
ENSG00000138814	2.7748311047735873e-09	8.824734353610515
ENSG00000268362	2.788385777172761e-09	6.411621152410161
ENSG00000164897	2.8850936324813084e-09	8.743598450973597
ENSG00000120370	2.8991734192215068e-09	8.690323273475645
ENSG00000114698	2.920418850977965e-09	5.99585428131099
ENSG00000125869	2.934666759897994e-09	8.824197512826558
ENSG00000120306	2.934666759897994e-09	8.636053724789715
ENSG00000137124	2.948982463507966e-09	8.660394495580789
ENSG00000150867	3.014250541428549e-09	8.811569597026997
ENSG00000271192	3.065986679628186e-09	5.526964413368534
ENSG00000108107	3.0959379920345114e-09	8.93733024611422
ENSG00000178715	3.1797832058056955e-09	6.6984667433579235
ENSG00000260591	3.1797832058056955e-09	6.944856542062237
ENSG00000171827	3.2342880257207227e-09	5.81509880008783
ENSG00000213523	3.3057060478174357e-09	8.757300048341069
ENSG00000213965	3.3057060478174357e-09	8.50921939413458
ENSG00000151287	3.3217843500139155e-09	7.679113527845235
ENSG00000165178	3.321784350013927e-09	8.605588106110904
ENSG00000226942	3.321784350013927e-09	5.558668825029524
ENSG00000236423	3.36231450626738e-09	7.436771050967978
ENSG00000166979	3.362314506267392e-09	5.92165017695528
ENSG00000259236	3.378661256194924e-09	5.555828306631034
ENSG00000127914	3.395085503416296e-09	8.917046270454989
ENSG00000237181	3.4699632695743074e-09	7.81952186080355
ENSG00000101843	3.529312628700529e-09	8.74864961729342
ENSG00000144815	3.5464506352964275e-09	8.899287877955674
ENSG00000242083	3.5636697876719135e-09	5.344929703954101
ENSG00000105364	3.607075139168765e-09	8.691854485447578
ENSG00000143624	3.62458125715222e-09	8.904875885059452
ENSG00000176273	3.668709818632647e-09	8.011174136647734
ENSG00000120805	3.6865075545619387e-09	8.864307933740994
ENSG00000150076	3.6865075545619387e-09	6.963588379593222
ENSG00000120798	3.6865075545619387e-09	8.712930265418295
ENSG00000095059	3.6865075545619387e-09	8.842492746109832
ENSG00000230454	3.7043894746311185e-09	7.417808388904074
ENSG00000178951	3.7043894746311185e-09	8.811032756243042
ENSG00000203761	3.76764475478613e-09	7.882652857948037
ENSG00000141682	3.76764475478613e-09	8.627403293742066
ENSG00000188959	3.76764475478613e-09	5.33242529220033
ENSG00000260219	3.76764475478613e-09	6.600294681919396
ENSG00000153789	3.76764475478613e-09	8.1635394845818
ENSG00000205339	3.76764475478613e-09	8.904875885059452
ENSG00000167487	3.785910323550178e-09	8.213098832431982
ENSG00000118197	3.869179549716484e-09	8.753700783613244
ENSG00000196372	3.935176577871785e-09	7.341447646255047
ENSG00000088298	3.954233622846613e-09	8.86277672176906
ENSG00000213096	3.973380642891222e-09	7.983394175769196
ENSG00000208028	4.129845893782012e-09	7.521755616013071
ENSG00000213145	4.129845893782012e-09	7.1015690464308285
ENSG00000106397	4.3130539179882965e-09	8.868364728872839
ENSG00000179899	4.3338929849306295e-09	5.178968819922905
ENSG00000157778	4.3338929849306295e-09	8.626408922554088
ENSG00000270102	4.386421048275001e-09	6.444125404034249
ENSG00000166562	4.428889918802402e-09	8.921103065586836
ENSG00000181666	4.471759554743925e-09	8.5376169600575
ENSG00000219545	4.504176995677245e-09	8.776052812028363
ENSG00000164615	4.525915783255845e-09	8.818151975318758
ENSG00000236854	4.525915783255845e-09	3.5302341643316013
ENSG00000259562	4.525915783255845e-09	7.461498492317559
ENSG00000186615	4.547756842405653e-09	7.2085891557427075
ENSG00000230188	4.547756842405653e-09	4.4338956814054065
ENSG00000116791	4.602810005078963e-09	8.724308846502344
ENSG00000092841	4.6250127142601975e-09	8.912989475323146
ENSG00000104936	4.6250127142601975e-09	8.488398577691397
ENSG00000214189	4.6250127142601975e-09	4.535102095619038
ENSG00000206603	4.647319817651921e-09	3.7950689232906023
ENSG00000155254	4.692249119072024e-09	8.29117231112503
ENSG00000235052	4.7035474394262586e-09	5.304596494248222
ENSG00000140400	4.749006513299075e-09	8.908932680191299
ENSG00000205593	4.806432955060412e-09	8.745587193349552
ENSG00000188825	4.82959258027236e-09	7.038447810236459
ENSG00000128408	4.852860973997816e-09	5.812607903745699
ENSG00000173531	4.935164097609444e-09	8.650749693345164
ENSG00000153774	4.935164097609444e-09	8.328036204413582
ENSG00000154358	5.067253816162173e-09	8.783629561508098
ENSG00000183943	5.091637589673972e-09	8.41124015980639
ENSG00000035681	5.1407487288505084e-09	8.78010960716021
ENSG00000267166	5.177884785958835e-09	7.059407018592097
ENSG00000220472	5.31630069175481e-09	7.215113454888155
ENSG00000132704	5.3804029943307525e-09	8.874947107164598
ENSG00000260625	5.406254307025883e-09	6.26846317968918
ENSG00000226386	5.432226665341749e-09	4.5601604696947975
ENSG00000164253	5.5240911337264685e-09	8.82067755847867
ENSG00000101310	5.5240911337264685e-09	8.900819089927607
ENSG00000134779	5.550615053741263e-09	8.6629200787407
ENSG00000214226	5.577263081285589e-09	7.753299963860663
ENSG00000174485	5.6174690602402864e-09	8.824734353610515
ENSG00000072954	5.644429832742411e-09	8.661388866768768
ENSG00000198625	5.7949834660484186e-09	8.892705499663915
ENSG00000180879	5.822774175426418e-09	8.945443836377912
ENSG00000249198	5.949448030902769e-09	2.1741888870107626
ENSG00000197037	6.02097868265334e-09	8.597271948970722
ENSG00000175283	6.049825008385596e-09	8.68320405439993
ENSG00000213885	6.049825008385596e-09	6.359991318649962
ENSG00000039600	6.1813087759451304e-09	7.636123332788452
ENSG00000006634	6.1813087759451304e-09	8.728365641634191
ENSG00000241324	6.2109033504849114e-09	6.839044660725401
ENSG00000177917	6.2109033504849114e-09	8.6629200787407
ENSG00000137802	6.2109033504849114e-09	8.747655246105444
ENSG00000158623	6.315575686112915e-09	8.112594014943879
ENSG00000261438	6.315575686112983e-09	3.418919054439142
ENSG00000251249	6.3457964721144345e-09	4.569506139035507
ENSG00000271553	6.3457964721144345e-09	7.07607816463619
ENSG00000230189	6.452682992516304e-09	7.586537862092616
ENSG00000060138	6.4835428672898485e-09	8.623804029014243
ENSG00000123144	6.48354286728994e-09	8.868364728872839
ENSG00000123965	6.48354286728994e-09	7.466229401111514
ENSG00000147437	6.561323079722195e-09	6.222364791841947
ENSG00000125459	6.5926890905186085e-09	8.740536027029728
ENSG00000052850	6.5926890905186085e-09	4.729317797377591
ENSG00000057252	6.5926890905186085e-09	8.79939921163146
ENSG00000107833	6.655860033862943e-09	8.530040210577768
ENSG00000268798	6.767831255188132e-09	6.239217677124872
ENSG00000228323	6.881637083879833e-09	5.9393866664067545
ENSG00000132824	6.881637083879833e-09	8.874947107164598
ENSG00000196437	6.947503911164917e-09	7.649024360847987
ENSG00000136383	7.0307016787196904e-09	7.81723977463062
ENSG00000256917	7.06425189026757e-09	5.299665913972064
ENSG00000233297	7.097958069611894e-09	6.45201103781106
ENSG00000183605	7.217168147741777e-09	8.853131919533435
ENSG00000111348	7.251584949270705e-09	8.921103065586836
ENSG00000138172	7.373307577708717e-09	7.980270904639868
ENSG00000158716	7.532736190319708e-09	8.44377383124109
ENSG00000073536	7.604666697595502e-09	8.517790514802295
ENSG00000069018	7.604666697595502e-09	1.680280993464702
ENSG00000102271	7.659053272716096e-09	4.221352010880322
ENSG00000119900	7.695521305831449e-09	8.786691985451967
ENSG00000169241	7.732158477247435e-09	8.850606336373524
ENSG00000120860	7.732158477247435e-09	8.68320405439993
ENSG00000244398	7.861731579724898e-09	8.364089830196173
ENSG00000253738	7.861731579724898e-09	8.828791148742358
ENSG00000174917	7.861731579724898e-09	8.83996716294992
ENSG00000134504	7.899139357414838e-09	8.60033437291459
ENSG00000105576	7.899139357414838e-09	8.834379155846138
ENSG00000129646	7.899139357414838e-09	8.233453667936727
ENSG00000136758	8.031437028287312e-09	8.892705499663915
ENSG00000164032	8.06963115883881e-09	8.900819089927607
ENSG00000128394	8.108002204143149e-09	8.472171397164013
ENSG00000224993	8.108002204143236e-09	4.820677567705702
ENSG00000197279	8.243705596443482e-09	8.165816795790791
ENSG00000128463	8.282882664437394e-09	8.880535114268378
ENSG00000270673	8.421435804509729e-09	6.902984084642947
ENSG00000074054	8.562245547450595e-09	8.853131919533435
ENSG00000126945	8.602896363805645e-09	8.819683187290691
ENSG00000154479	8.643735144956597e-09	6.279756270417993
ENSG00000154359	8.913827546698815e-09	8.73954165584175
ENSG00000196562	8.977314257889874e-09	8.908932680191299
ENSG00000248015	8.977314257889874e-09	5.79084514397742
ENSG00000073331	9.019883174902068e-09	8.611176113214684
ENSG00000107331	9.170428237876092e-09	8.795342416499613
ENSG00000228350	9.213888729670178e-09	4.353638918084509
ENSG00000197191	9.213888729670178e-09	6.4477011675386
ENSG00000186088	9.213888729670178e-09	8.789754409395835
ENSG00000106636	9.411956120553277e-09	8.884591909400223
ENSG00000259026	9.411956120553277e-09	4.551919656405052
ENSG00000122779	9.456530980700608e-09	8.794805575715658
ENSG00000179299	9.56886953418757e-09	7.4291910498978915
ENSG00000147251	9.61416794288687e-09	8.760820002688957
ENSG00000176410	9.61416794288687e-09	8.275297867699589
ENSG00000160293	9.659675167503881e-09	8.2047826752918
ENSG00000187446	9.82060841887361e-09	8.864307933740994
ENSG00000260054	9.82060841887361e-09	8.647229738997275
ENSG00000271529	1.0031363428521597e-08	8.63804246716567
ENSG00000257178	1.0078792574974187e-08	2.4152040308085647
ENSG00000188818	1.0198322875289864e-08	8.337223476245187
ENSG00000125388	1.0294939997363763e-08	8.20766099555365
ENSG00000165288	1.0466169047459097e-08	8.699431234927314
ENSG00000147400	1.0615141490905758e-08	8.632991300845847
ENSG00000243680	1.0740860700509037e-08	6.241035586628255
ENSG00000103544	1.0740860700509151e-08	8.786691985451967
ENSG00000011422	1.0740860700509151e-08	7.564925576184135
ENSG00000257176	1.0791553310093286e-08	7.829920087081219
ENSG00000143553	1.0970818654144728e-08	8.691854485447578
ENSG00000250148	1.0970818654144728e-08	2.391224494263021
ENSG00000005187	1.0970818654144728e-08	8.20891033026916
ENSG00000131171	1.1022567696404395e-08	8.856194343477304
ENSG00000005844	1.1022567696404395e-08	8.864307933740994
ENSG00000213280	1.1205567816393516e-08	5.102097607714207
ENSG00000234449	1.1258394668181607e-08	3.975919534423682
ENSG00000273489	1.1311463978208605e-08	4.710838031883951
ENSG00000033050	1.1391524918300193e-08	8.860251138609149
ENSG00000225218	1.1445205113296765e-08	5.449057986336266
ENSG00000011021	1.1445205113296765e-08	8.54978734545304
ENSG00000232860	1.1499131570324048e-08	6.934536282236967
ENSG00000237765	1.1800178295576215e-08	7.836672552673393
ENSG00000130340	1.1939541344467449e-08	8.542262992624345
ENSG00000163884	1.1939541344467449e-08	8.701499287683204
ENSG00000114854	1.1939541344467449e-08	7.0439349408804866
ENSG00000156928	1.1939541344467449e-08	8.580789804915808
ENSG00000152939	1.1995734114280635e-08	8.3737346324318
ENSG00000227615	1.1995734114280635e-08	8.117672094992596
ENSG00000262814	1.1995734114280635e-08	7.648836124815123
ENSG00000259668	1.219444376838575e-08	5.8708759270124355
ENSG00000229251	1.225180412364161e-08	5.842565378169303
ENSG00000165704	1.2572012306665068e-08	8.56142089006462
ENSG00000164124	1.2631100873306484e-08	7.482905661508498
ENSG00000205903	1.2720240964258622e-08	8.681215312023975
ENSG00000158292	1.2720240964258669e-08	5.55680484408364
ENSG00000105063	1.2780007605720172e-08	8.895231082823827
ENSG00000180881	1.2780007605720172e-08	7.981447925629369
ENSG00000128915	1.3052357661525752e-08	8.830322360714293
ENSG00000100997	1.3052357661525752e-08	8.79381120452768
ENSG00000107104	1.3113642777777225e-08	8.912989475323146
ENSG00000155984	1.3392909826214559e-08	8.025130697542735
ENSG00000257573	1.3392909826214607e-08	4.396769218143998
ENSG00000187994	1.3392909826214607e-08	8.816620763346823
ENSG00000081760	1.3550550909578205e-08	8.691317644663624
ENSG00000169071	1.3614111798457397e-08	8.47648315582339
ENSG00000149823	1.3742105398532855e-08	8.900819089927607
ENSG00000183298	1.3742105398532855e-08	6.737699454268257
ENSG00000104783	1.3742105398532953e-08	8.630923248089957
ENSG00000214050	1.3903745381726086e-08	8.415631228845703
ENSG00000164142	1.3903745381726086e-08	7.797720689553982
ENSG00000218426	1.4034388446224656e-08	8.348654453980277
ENSG00000188868	1.4199373374348383e-08	7.099415444012481
ENSG00000272667	1.4265894606631432e-08	6.631613844528403
ENSG00000147324	1.4501116187637625e-08	7.441463914338683
ENSG00000163795	1.4569012855744577e-08	8.650749693345164
ENSG00000143401	1.4569012855744577e-08	8.852137548345457
ENSG00000067248	1.4809096573856647e-08	8.792279992555747
ENSG00000197857	1.4809096573856647e-08	8.644704155837362
ENSG00000242247	1.487839627837546e-08	8.88864870453207
ENSG00000165675	1.487839627837546e-08	8.57698797331149
ENSG00000249258	1.512343967011392e-08	2.7960574802323834
ENSG00000270504	1.512343967011392e-08	4.577299740807027
ENSG00000254876	1.5194170547638364e-08	6.180529767001692
ENSG00000179456	1.5194170547638364e-08	8.569076949924291
ENSG00000132781	1.526522333935783e-08	8.491997842419222
ENSG00000170482	1.54442730430502e-08	8.531034581765743
ENSG00000183111	1.5516463776219167e-08	8.283340598117762
ENSG00000122257	1.5588982872681898e-08	8.860708669013171
ENSG00000236552	1.558898287268195e-08	8.747655246105444
ENSG00000117020	1.584540656204583e-08	8.094378092040541
ENSG00000065054	1.584540656204583e-08	7.8660928573936815
ENSG00000187151	1.584540656204583e-08	4.657218763061212
ENSG00000072401	1.5919421327176075e-08	8.477680093887859
ENSG00000170260	1.591942132717613e-08	8.566551366764378
ENSG00000130055	1.6181132034780612e-08	4.777097414650681
ENSG00000226957	1.6256672401507652e-08	2.8658383428767467
ENSG00000228933	1.6256672401507652e-08	5.350983546392653
ENSG00000179603	1.6523775903147336e-08	6.674157907683537
ENSG00000180211	1.6600872384037998e-08	6.432525006538756
ENSG00000232995	1.66783188709411e-08	7.10974202625653
ENSG00000095585	1.66783188709411e-08	8.808507173083129
ENSG00000235297	1.6678318870941217e-08	6.071039994303457
ENSG00000179041	1.6873476503107866e-08	8.641104891109538
ENSG00000069849	1.6873476503107866e-08	8.79733115887557
ENSG00000185567	1.6873476503107985e-08	5.028059740568587
ENSG00000197448	1.6952160201188682e-08	8.900819089927607
ENSG00000267381	1.6952160201188682e-08	4.14337292277244
ENSG00000170469	1.6952160201188682e-08	8.255805696351844
ENSG00000172456	1.6952160201188682e-08	7.926359658903057
ENSG00000233830	1.7310677466676632e-08	5.737835512774101
ENSG00000250321	1.747237669090242e-08	4.89140176549108
ENSG00000132670	1.7676568531630834e-08	8.812563968214976
ENSG00000258603	1.7758893783576345e-08	3.789766262651011
ENSG00000167178	1.7841592062418448e-08	6.541517187364403
ENSG00000186193	1.8049980535605865e-08	8.278615255170985
ENSG00000135116	1.8133997373944722e-08	5.94182147010326
ENSG00000157259	1.843106345850793e-08	8.78010960716021
ENSG00000184307	1.843106345850793e-08	8.805981589923219
ENSG00000082014	1.881997017344924e-08	7.95123170463091
ENSG00000154743	1.8907471994461778e-08	8.539148172029437
ENSG00000164466	1.9306153030338027e-08	8.816620763346823
ENSG00000117625	1.939585320940567e-08	8.827259936770426
ENSG00000240771	1.9621881261676582e-08	8.168676652858167
ENSG00000040199	1.9713008207232753e-08	8.798862370847504
ENSG00000171425	1.98045468298164e-08	8.683740895183888
ENSG00000269996	1.9896498934241714e-08	7.93327631110228
ENSG00000173638	2.012820009163265e-08	8.60306252295099
ENSG00000137970	2.012820009163265e-08	7.92598143887897
ENSG00000241852	2.012820009163265e-08	7.6317790945530035
ENSG00000242593	2.0221613706243002e-08	4.7660300273800145
ENSG00000234500	2.0221613706243002e-08	6.515663541900419
ENSG00000166557	2.0551894376990397e-08	8.896762294795762
ENSG00000134109	2.0647220234855393e-08	8.929216655850528
ENSG00000221890	2.0887420571872443e-08	4.156942788505984
ENSG00000086598	2.0984259941688913e-08	8.929216655850528
ENSG00000229278	2.108153600977349e-08	3.787120773200055
ENSG00000198380	2.1425468908035e-08	8.892705499663915
ENSG00000239789	2.1524733882292464e-08	7.657689122739262
ENSG00000213293	2.1524733882292464e-08	3.820604539112084
ENSG00000172296	2.1875696702302306e-08	6.221662171271394
ENSG00000104205	2.1875696702302306e-08	8.430864038185106
ENSG00000229806	2.1976990021162244e-08	3.4453428362750063
ENSG00000205138	2.1976990021162244e-08	8.482810570587617
ENSG00000150873	2.1976990021162634e-08	3.3238972827060387
ENSG00000130560	2.2438483973934177e-08	8.757300048341069
ENSG00000141736	2.2438483973934177e-08	7.972876804961655
ENSG00000155428	2.2438483973934177e-08	5.245318429677799
ENSG00000172365	2.2542311043142856e-08	3.561957819975235
ENSG00000137106	2.28039273672665e-08	8.806975961111196
ENSG00000164900	2.2909398729397377e-08	2.3513104553049398
ENSG00000264469	2.2909398729397377e-08	6.481652515720452
ENSG00000164889	2.3015344511948733e-08	8.816620763346823
ENSG00000243144	2.3121766785256163e-08	5.776184801939636
ENSG00000164346	2.3389920781121552e-08	8.895231082823827
ENSG00000156313	2.3389920781121552e-08	8.297192365710686
ENSG00000198169	2.3606619539758824e-08	8.727371270446213
ENSG00000238045	2.3606619539758824e-08	6.384794766381366
ENSG00000254966	2.388024019212492e-08	5.026712648706339
ENSG00000150967	2.4493107359215937e-08	8.850606336373524
ENSG00000184984	2.4493107359216288e-08	5.911944993236729
ENSG00000144908	2.4493107359216288e-08	8.516796143614316
ENSG00000225643	2.4606169368095564e-08	6.960294686317283
ENSG00000253284	2.4776714654661824e-08	2.206158926428506
ENSG00000225697	2.500589757305085e-08	8.789754409395835
ENSG00000100206	2.5005897573051117e-08	6.261676449972061
ENSG00000228991	2.5295276823148605e-08	6.2617584704595775
ENSG00000255516	2.5411938142929153e-08	3.3426185121023013
ENSG00000047230	2.5411938142929153e-08	8.40420025111061
ENSG00000104047	2.5529122639493834e-08	8.818151975318758
ENSG00000185834	2.606298843202932e-08	7.335661752383838
ENSG00000136021	2.6607704750335607e-08	8.903344673087517
ENSG00000111859	2.6607704750335607e-08	8.896762294795762
ENSG00000148291	2.6607704750335607e-08	8.34745751591581
ENSG00000213087	2.6730247777018628e-08	5.687657859705317
ENSG00000100368	2.7039011313801935e-08	8.917046270454989
ENSG00000267193	2.7163485392392723e-08	3.668606522365907
ENSG00000160200	2.728851660011751e-08	8.864307933740994
ENSG00000235489	2.7730548227859447e-08	4.670501822026314
ENSG00000072195	2.7730548227859447e-08	6.630641851017246
ENSG00000069275	2.7986255514306072e-08	8.85466313150537
ENSG00000218107	2.817953910807358e-08	3.691204478123813
ENSG00000212664	2.8309115272740542e-08	6.358037442932147
ENSG00000089682	2.8309115272740542e-08	8.654348958072987
ENSG00000217716	2.8439270701958422e-08	6.133337981315984
ENSG00000106278	2.8570007907082375e-08	6.84336369145301
ENSG00000105220	2.9032206115463982e-08	8.900819089927607
ENSG00000187742	2.9032206115463982e-08	8.900819089927607
ENSG00000114738	2.9032206115463982e-08	8.721246422558476
ENSG00000130475	2.9773242287531716e-08	8.773527228868451
ENSG00000263874	2.990993771345799e-08	7.17465041351987
ENSG00000138801	3.025435126703258e-08	8.856194343477304
ENSG00000177337	3.025435126703258e-08	5.167907618461661
ENSG00000203666	3.039319363710624e-08	8.387233662922782
ENSG00000130222	3.074301528102763e-08	6.384507936320801
ENSG00000180354	3.0743015281027745e-08	8.720049484494009
ENSG00000205485	3.0743015281027745e-08	7.715360935123703
ENSG00000147533	3.088403728155676e-08	8.72331447531437
ENSG00000168994	3.088403728155676e-08	7.110738764142414
ENSG00000232671	3.102568810438127e-08	4.989474920810063
ENSG00000137747	3.138258412910109e-08	5.638938224100323
ENSG00000088881	3.138258412910109e-08	6.344532923896383
ENSG00000123119	3.167097164802221e-08	7.583484223529359
ENSG00000224550	3.167097164802255e-08	5.205627986039769
ENSG00000012174	3.218186094381303e-08	8.679684100052041
ENSG00000262468	3.232929488668323e-08	8.017572411257476
ENSG00000146147	3.285050246911873e-08	6.561041043334064
ENSG00000114054	3.285050246911873e-08	8.738010443869817
ENSG00000166848	3.3000913183985443e-08	8.844023958081767
ENSG00000140750	3.3000913183985443e-08	8.50462575821878
ENSG00000102057	3.3000913183985443e-08	7.54606801919476
ENSG00000141664	3.368608673498021e-08	8.164496601229766
ENSG00000158290	3.368608673498021e-08	8.826265565582448
ENSG00000117697	3.384021493269989e-08	8.671033669004395
ENSG00000094916	3.422854056497441e-08	8.823739982422536
ENSG00000184205	3.493847015155265e-08	8.908932680191299
ENSG00000139644	3.50981650647666e-08	8.933273450982373
ENSG00000242814	3.50981650647666e-08	5.263217675990695
ENSG00000170445	3.50981650647666e-08	8.856194343477304
ENSG00000171405	3.5825615190254816e-08	4.933378897781363
ENSG00000205583	3.5825615190254816e-08	7.078777612217011
ENSG00000116990	3.5825615190254816e-08	7.487661021069515
ENSG00000183688	3.5825615190254816e-08	8.749441421604908
ENSG00000012171	3.5989249778774674e-08	7.662027795127532
ENSG00000124818	3.61536107248053e-08	3.201240306756988
ENSG00000152990	3.61536107248053e-08	8.428757940005967
ENSG00000104447	3.6401520904589104e-08	6.855150049057758
ENSG00000198795	3.6401520904589104e-08	5.044122922133218
ENSG00000105426	3.6401520904589104e-08	7.354834964889129
ENSG00000219747	3.6902307761919514e-08	6.082861871211829
ENSG00000167619	3.749502495586993e-08	6.364685271719689
ENSG00000183397	3.749502495586993e-08	7.71978481858528
ENSG00000171084	3.749502495586993e-08	7.28606895018788
ENSG00000106609	3.749502495586993e-08	8.896762294795762
ENSG00000096696	3.792404854835662e-08	5.084046457584975
ENSG00000196963	3.8270698915550424e-08	7.158402884807395
ENSG00000244879	3.8270698915550424e-08	8.659857654796832
ENSG00000225648	3.8270698915550424e-08	8.835910367818073
ENSG00000106868	3.844517694956346e-08	7.8595614218724705
ENSG00000053371	3.888476104018781e-08	8.511999940822024
ENSG00000003096	3.888476104018781e-08	4.650651910569503
ENSG00000225988	3.888476104018781e-08	6.859552615759349
ENSG00000106635	3.968835316554605e-08	8.786691985451967
ENSG00000162409	3.968835316554634e-08	3.343107592766783
ENSG00000251603	3.986910866313841e-08	5.636069868159528
ENSG00000135378	4.0050664071084386e-08	7.619866440724146
ENSG00000189233	4.069245695264743e-08	8.827796777554383
ENSG00000117500	4.134423939696789e-08	8.925159860718681
ENSG00000124357	4.2581710857655545e-08	8.870890312032751
ENSG00000228113	4.258171085765585e-08	5.4887984642712215
ENSG00000234753	4.258171085765585e-08	3.6927810682616573
ENSG00000174886	4.258171085765585e-08	8.352456285584594
ENSG00000230516	4.258171085765585e-08	3.233251619297908
ENSG00000242262	4.277525777395887e-08	5.180142663547968
ENSG00000198856	4.36568489167958e-08	8.892705499663915
ENSG00000271948	4.4556084215749574e-08	6.9383069781927444
ENSG00000198453	4.4556084215749574e-08	7.789234779959575
ENSG00000196867	4.5063409027854744e-08	5.7858248533080525
ENSG00000204165	4.5267906586821106e-08	6.757558597297638
ENSG00000163519	4.599077293992707e-08	8.04473991023163
ENSG00000225329	4.619935783558571e-08	5.784595587871102
ENSG00000259959	4.619935783558571e-08	8.27580779475465
ENSG00000243445	4.640886172065772e-08	4.997906711532977
ENSG00000260919	4.640886172065772e-08	4.070581449242608
ENSG00000106244	4.7149419143254195e-08	8.846549541241677
ENSG00000261342	4.736310726085356e-08	6.374441803677803
ENSG00000166913	4.790145219060661e-08	8.904875885059452
ENSG00000240583	4.790145219060661e-08	6.77336113692323
ENSG00000258994	4.8336403857925456e-08	5.492717729610324
ENSG00000257543	4.855531608734165e-08	5.917045092807168
ENSG00000055070	4.8885491416550506e-08	8.73954165584175
ENSG00000244306	4.8885491416550506e-08	7.1381992704750745
ENSG00000239672	4.9106818951129894e-08	8.653812117289032
ENSG00000179133	4.9329119820032706e-08	2.9284903087222935
ENSG00000075568	4.9329119820032706e-08	8.896762294795762
ENSG00000113212	4.932911982003306e-08	6.215780191847986
ENSG00000168779	4.932911982003306e-08	5.13742974852971
ENSG00000215394	4.988915758493823e-08	5.17017864926312
ENSG00000214160	5.0114897891674554e-08	8.842492746109832
ENSG00000226360	5.0114897891674554e-08	7.434402657761189
ENSG00000172053	5.034163032785459e-08	8.895231082823827
ENSG00000105649	5.034163032785459e-08	7.610303746676484
ENSG00000188906	5.0341630327854766e-08	8.794805575715658
ENSG00000226084	5.137431755785928e-08	7.779123996785509
ENSG00000200959	5.137431755785928e-08	3.8145396076066285
ENSG00000115539	5.160658267794469e-08	8.584309759263697
ENSG00000185238	5.160658267794524e-08	8.577190540187985
ENSG00000154640	5.18398676959961e-08	8.762351214660892
ENSG00000136286	5.2191717026329994e-08	8.28433496930574
ENSG00000176978	5.2191717026329994e-08	8.929216655850528
ENSG00000121797	5.242757080769211e-08	8.299691035141702
ENSG00000100739	5.242757080769211e-08	6.056030617175185
ENSG00000243566	5.242757080769211e-08	5.3887694483130035
ENSG00000199065	5.2664459748645265e-08	2.5459891339799676
ENSG00000137070	5.326123984905261e-08	8.581784176103785
ENSG00000164334	5.374338850433704e-08	3.942654087590818
ENSG00000255650	5.4229775532572595e-08	5.310444655598037
ENSG00000269165	5.4843774527291786e-08	5.802626424183629
ENSG00000083750	5.571472916377218e-08	8.497049008739044
ENSG00000267427	5.571472916377218e-08	8.761356843472914
ENSG00000135677	5.5966030939771186e-08	8.872421524004686
ENSG00000270170	5.596603093977178e-08	8.51713041752178
ENSG00000131263	5.711057853872421e-08	8.760820002688957
ENSG00000240509	5.736799260885877e-08	6.49514655304939
ENSG00000082512	5.8936305375192404e-08	8.608650530054772
ENSG00000166143	5.9201707260779586e-08	6.5955732690691145
ENSG00000127955	5.9201707260779586e-08	4.8231191112268315
ENSG00000256604	5.946826968161937e-08	4.677468622394919
ENSG00000068323	5.973599755207417e-08	8.794805575715658
ENSG00000114942	5.973599755207439e-08	8.945443836377912
ENSG00000261435	6.000489580658976e-08	4.996883432987599
ENSG00000223722	6.068229443761787e-08	4.961501365417723
ENSG00000141101	6.068229443761787e-08	8.650749693345164
ENSG00000169019	6.095532818695685e-08	8.550376582888035
ENSG00000167196	6.09553281869575e-08	8.72377200571839
ENSG00000155099	6.192037309003677e-08	8.539939976340923
ENSG00000164684	6.219881449359968e-08	6.639638717132219
ENSG00000225152	6.21988144935999e-08	1.9525077393285726
ENSG00000258561	6.29002479872242e-08	5.420952939787814
ENSG00000162607	6.29002479872242e-08	8.782635190320123
ENSG00000256166	6.29002479872242e-08	5.126027094247718
ENSG00000168273	6.318296691156982e-08	8.37001211120742
ENSG00000106993	6.318296691156982e-08	8.68067847124002
ENSG00000254615	6.318296691156982e-08	8.639573679137603
ENSG00000173401	6.318296691156982e-08	6.287091885201558
ENSG00000156049	6.346691962783722e-08	3.5956887110708995
ENSG00000146826	6.346691962783722e-08	8.647229738997275
ENSG00000228205	6.375211134947672e-08	7.393146241552831
ENSG00000146540	6.418223352377448e-08	8.88864870453207
ENSG00000177839	6.418223352377448e-08	8.259607527956161
ENSG00000213625	6.476011531148031e-08	8.884591909400223
ENSG00000154227	6.476011531148076e-08	5.181134843965536
ENSG00000101443	6.548957543465867e-08	5.664474714995515
ENSG00000145741	6.607888198448912e-08	8.929216655850528
ENSG00000141441	6.60788819844896e-08	8.2237327748546
ENSG00000234862	6.637546289526829e-08	3.096661200391371
ENSG00000225159	6.637546289526829e-08	5.235179159772066
ENSG00000183283	6.637546289526853e-08	8.921103065586836
ENSG00000261441	6.712258101758581e-08	6.449682263952406
ENSG00000157343	6.742370895972346e-08	7.247726553350882
ENSG00000204272	6.742370895972418e-08	8.59142897833941
ENSG00000040341	6.742370895972418e-08	8.701956818087226
ENSG00000148343	6.772614840395353e-08	8.83996716294992
ENSG00000258527	6.87950945803213e-08	5.7053237894811835
ENSG00000196648	6.87950945803213e-08	6.301259458232344
ENSG00000254162	6.879509458032204e-08	5.666854986233786
ENSG00000269696	6.879509458032204e-08	4.281212010097532
ENSG00000145358	6.988041393785975e-08	3.396035810531624
ENSG00000104980	7.019354637974129e-08	8.79381120452768
ENSG00000203801	7.130027407849878e-08	6.217430395297796
ENSG00000124198	7.161958124451433e-08	8.903344673087517
ENSG00000262703	7.274812587951994e-08	3.7549534047300255
ENSG00000089157	7.274812587951994e-08	8.941387041246065
ENSG00000104408	7.307372557975067e-08	8.929216655850528
ENSG00000172465	7.455651547743777e-08	8.346383834347897
ENSG00000239415	7.488996920622107e-08	7.171327795047485
ENSG00000077348	7.522487050997033e-08	8.708081665974962
ENSG00000186594	7.522487050997113e-08	8.78010960716021
ENSG00000171444	7.606849688758474e-08	8.900819089927607
ENSG00000213304	7.606849688758474e-08	5.003145601206918
ENSG00000255748	7.640851276622333e-08	5.727691725508908
ENSG00000132915	7.726501976355552e-08	4.302030303228944
ENSG00000259363	7.795692875243484e-08	6.328124176432649
ENSG00000205189	7.830513492664795e-08	8.796336787687592
ENSG00000269533	7.830513492664851e-08	4.128027844020886
ENSG00000183023	7.918226838250951e-08	8.426322798920346
ENSG00000100218	7.953578564892701e-08	5.397424671267648
ENSG00000100097	7.953578564892701e-08	8.904875885059452
ENSG00000232573	7.953578564892701e-08	8.468651442816123
ENSG00000125912	7.989083471697562e-08	8.900819089927607
ENSG00000136631	8.114566236912531e-08	8.724308846502344
ENSG00000119403	8.187127391190977e-08	8.5949489326873
ENSG00000022267	8.278714843945258e-08	8.672564880976326
ENSG00000248544	8.278714843945258e-08	6.324817280858593
ENSG00000160055	8.315627592538107e-08	8.19939723506451
ENSG00000147234	8.352700063075896e-08	6.902868564823891
ENSG00000273311	8.44608441860677e-08	6.896465546469033
ENSG00000133619	8.44608441860677e-08	8.408643716800963
ENSG00000085465	8.44608441860677e-08	8.093167137594474
ENSG00000090238	8.483721200535183e-08	8.812563968214976
ENSG00000121413	8.483721200535183e-08	8.281489463466155
ENSG00000101997	8.483721200535183e-08	8.553386610180862
ENSG00000188971	8.483721200535183e-08	8.610181742026706
ENSG00000110092	8.540481747835339e-08	8.805444749139262
ENSG00000257591	8.578526689825537e-08	4.161085250652794
ENSG00000139132	8.578526689825628e-08	8.85466313150537
ENSG00000178718	8.616736092473426e-08	8.804450377951285
ENSG00000118162	8.655110643709394e-08	8.344800225724923
ENSG00000164885	8.655110643709394e-08	8.488398577691395
ENSG00000123684	8.790732115387752e-08	8.393024236903052
ENSG00000141526	8.790732115387752e-08	8.707544825191007
ENSG00000106266	8.790732115387752e-08	8.538408764368988
ENSG00000128944	8.829858423061103e-08	8.504168227814755
ENSG00000008300	8.829858423061103e-08	8.812563968214976
ENSG00000133195	8.968135875087645e-08	8.696703084890913
ENSG00000172379	9.04809267099023e-08	8.414647674890048
ENSG00000147036	9.14901191716409e-08	5.436407050583911
ENSG00000173320	9.14901191716409e-08	6.732415982089523
ENSG00000189056	9.189684725839105e-08	8.314348958273904
ENSG00000164619	9.189684725839105e-08	6.68427439982292
ENSG00000177600	9.189684725839105e-08	8.933273450982373
ENSG00000166401	9.230532975409184e-08	7.957880830801498
ENSG00000272711	9.230532975409315e-08	6.435049623409839
ENSG00000123728	9.27155739804202e-08	8.870890312032751
ENSG00000243276	9.333425965353164e-08	7.07522942729199
ENSG00000185436	9.374894043236863e-08	8.796336787687592
ENSG00000236866	9.374894043236896e-08	6.017795161135945
ENSG00000241923	9.374894043236896e-08	6.1121120695601245
ENSG00000168743	9.416540880043992e-08	5.526878336832222
ENSG00000230383	9.458367221288669e-08	6.224142986098207
ENSG00000164932	9.521444942167486e-08	8.664451290712634
ENSG00000070610	9.521444942167486e-08	8.904875885059452
ENSG00000130332	9.563723325829224e-08	8.770464804924583
ENSG00000179151	9.563723325829224e-08	8.706550454003029
ENSG00000164967	9.606183846908704e-08	8.707342258314517
ENSG00000090661	9.648827264499646e-08	8.703822303966625
ENSG00000101901	9.799530567203689e-08	8.846549541241677
ENSG00000233379	9.799530567203723e-08	5.074857021649307
ENSG00000134153	9.952516697278312e-08	8.908932680191299
ENSG00000230487	9.952516697278312e-08	8.298291530200743
ENSG00000096063	9.952516697278312e-08	8.858719926637214
ENSG00000184634	9.952516697278312e-08	8.852137548345457
ENSG00000187824	1.0152621377898483e-07	8.376260215591714
ENSG00000140526	1.0152621377898483e-07	8.912989475323146
ENSG00000270036	1.0152621377898483e-07	4.36766611712327
ENSG00000036530	1.0197616308076068e-07	7.878267354755903
ENSG00000183718	1.0197616308076068e-07	8.816620763346823
ENSG00000127946	1.0197616308076214e-07	8.410043221741923
ENSG00000219470	1.0356627251124898e-07	5.134205799527064
ENSG00000105429	1.0402499052131096e-07	8.842492746109832
ENSG00000260359	1.049483475308893e-07	8.822208770450603
ENSG00000197375	1.061137304135066e-07	8.73747360308586
ENSG00000166483	1.061137304135066e-07	8.45242426228874
ENSG00000156860	1.061137304135066e-07	8.83996716294992
ENSG00000196233	1.065833903918319e-07	8.735484860709903
ENSG00000112306	1.0658339039183341e-07	8.945443836377912
ENSG00000158109	1.0824313442360759e-07	8.815626392158844
ENSG00000184304	1.0824313442360759e-07	6.122706561111168
ENSG00000248487	1.0824313442360874e-07	8.664451290712634
ENSG00000128928	1.0992794042075438e-07	8.864307933740994
ENSG00000253540	1.1041396785357737e-07	7.811030050515769
ENSG00000101974	1.1090207960623713e-07	8.76893359295265
ENSG00000133874	1.1090207960623713e-07	8.755231995585177
ENSG00000130711	1.1139228432336624e-07	5.207048964729276
ENSG00000170989	1.1213153470263083e-07	6.70823711237344
ENSG00000260144	1.1262700987825962e-07	6.025344577449415
ENSG00000224215	1.1312460854752327e-07	2.901192150800345
ENSG00000224376	1.1488305378648878e-07	5.710323050164144
ENSG00000237214	1.1589975375052081e-07	6.939563302867047
ENSG00000110700	1.1589975375052081e-07	8.933273450982373
ENSG00000182310	1.1666800079678404e-07	5.084887480971265
ENSG00000101057	1.1718290722619733e-07	8.702493658871182
ENSG00000170417	1.1770001763637151e-07	8.249020751183597
ENSG00000145536	1.1821934114969314e-07	5.582573458336259
ENSG00000225342	1.195273924535721e-07	6.589063639356445
ENSG00000260910	1.2058393053889036e-07	7.230242924805974
ENSG00000241527	1.2111559081488768e-07	6.472939558713616
ENSG00000123836	1.219173465863374e-07	8.806975961111196
ENSG00000260231	1.219173465863374e-07	8.40420025111061
ENSG00000155111	1.2245470772560012e-07	8.408714576646478
ENSG00000143772	1.2299436572335555e-07	8.824734353610515
ENSG00000169446	1.2299436572335555e-07	8.852137548345457
ENSG00000214046	1.243536218612225e-07	8.789754409395835
ENSG00000132906	1.243536218612225e-07	8.35350305342361
ENSG00000204361	1.254515057431271e-07	4.2587358182684305
ENSG00000070814	1.2683708589566985e-07	8.832847943874205
ENSG00000147485	1.2739546368428496e-07	7.251925068173759
ENSG00000235962	1.2739546368428496e-07	4.344627600574596
ENSG00000198917	1.2739546368428496e-07	8.758294419529046
ENSG00000082293	1.2739546368428496e-07	4.886704589938308
ENSG00000205808	1.2739546368428496e-07	8.5949489326873
ENSG00000154654	1.2739546368428496e-07	5.168800580427611
ENSG00000131153	1.279562251366519e-07	7.969259077039355
ENSG00000125351	1.279562251366519e-07	8.542465559500835
ENSG00000236255	1.2851938009065263e-07	8.340285900189055
ENSG00000261578	1.2908493842327804e-07	4.565723993904182
ENSG00000271943	1.2936862195386797e-07	3.732499400056637
ENSG00000213303	1.3050941420876502e-07	5.520529757222846
ENSG00000250978	1.31083462716073e-07	3.714835720549617
ENSG00000239246	1.31083462716073e-07	5.882718393813233
ENSG00000198369	1.3252931744747464e-07	8.769470433736606
ENSG00000179528	1.3252931744747464e-07	5.8117508524416985
ENSG00000241061	1.3311197930306655e-07	6.353323506109175
ENSG00000240376	1.3311197930306655e-07	8.326584302821583
ENSG00000244716	1.3311197930306655e-07	7.277393705910474
ENSG00000269620	1.331119793030689e-07	3.862394333041288
ENSG00000249995	1.3369712497923908e-07	2.873884989012024
ENSG00000105879	1.351709231569342e-07	8.702493658871182
ENSG00000261645	1.3576484307878863e-07	7.396918197301064
ENSG00000074590	1.3576484307879057e-07	5.335379578212543
ENSG00000171456	1.3576484307879057e-07	8.879003902296445
ENSG00000239713	1.3636129320312892e-07	8.85466313150537
ENSG00000134982	1.3636129320312987e-07	8.789754409395835
ENSG00000071243	1.3846894479220652e-07	8.742322202529195
ENSG00000251226	1.3846894479220652e-07	4.58839291230856
ENSG00000070831	1.3907691037093493e-07	8.88864870453207
ENSG00000069329	1.3907691037093493e-07	8.844023958081767
ENSG00000236204	1.4122524058268137e-07	6.47866606597499
ENSG00000130779	1.4122524058268137e-07	8.866833516900904
ENSG00000221027	1.4122524058268137e-07	2.292697891755142
ENSG00000143621	1.4122524058268137e-07	8.904875885059452
ENSG00000106330	1.4122524058268288e-07	8.120452641680039
ENSG00000229119	1.418449364131313e-07	7.3094906564493725
ENSG00000229841	1.434057334356818e-07	7.4477399348380775
ENSG00000259479	1.4403470376339169e-07	5.318103760208535
ENSG00000119906	1.4403470376339169e-07	8.72584005847428
ENSG00000214243	1.4403470376339169e-07	4.249739385362819
ENSG00000038002	1.4403470376339169e-07	8.874947107164598
ENSG00000257824	1.4466634849925615e-07	6.6172361700319415
ENSG00000168807	1.4466634849925615e-07	8.301838398277527
ENSG00000232888	1.446663484992577e-07	7.719190015303106
ENSG00000196268	1.453006786344361e-07	8.474291846570944
ENSG00000140563	1.453006786344361e-07	8.895231082823827
ENSG00000100982	1.4625723311117237e-07	8.757300048341069
ENSG00000117242	1.4625723311117237e-07	7.9318244095102814
ENSG00000235663	1.4689832511682735e-07	5.032158088562691
ENSG00000085871	1.475421413344864e-07	8.367609784544063
ENSG00000226781	1.4754214133448796e-07	4.404886075111302
ENSG00000248319	1.4818869295234815e-07	2.8873676209064185
ENSG00000271239	1.4818869295234815e-07	2.460362438098733
ENSG00000109466	1.4883799120285533e-07	8.540679384001372
ENSG00000135299	1.4981711319513197e-07	8.429535393089663
ENSG00000127952	1.5047332746105533e-07	8.58357035160325
ENSG00000111445	1.5047332746105586e-07	8.435580930597464
ENSG00000168081	1.5047332746105586e-07	8.75676320755711
ENSG00000251108	1.527920946253532e-07	2.5914463161191006
ENSG00000101224	1.527920946253532e-07	8.899287877955674
ENSG00000196998	1.534609375646148e-07	8.792279992555747
ENSG00000176788	1.534609375646148e-07	8.571602533084203
ENSG00000179632	1.534609375646148e-07	8.797867999659527
ENSG00000258810	1.5413261860908325e-07	4.175619101947892
ENSG00000166965	1.558243144196911e-07	8.668508085844481
ENSG00000181904	1.558243144196911e-07	8.811032756243042
ENSG00000234985	1.5650602078558754e-07	3.9224126597355164
ENSG00000177971	1.5650602078558754e-07	8.789754409395835
ENSG00000125652	1.5650602078558754e-07	8.850606336373524
ENSG00000155380	1.5650602078558754e-07	8.78010960716021
ENSG00000196757	1.5650602078558754e-07	8.705019242031094
ENSG00000166455	1.5650602078558976e-07	5.809564357998364
ENSG00000130175	1.5960964503563472e-07	8.929216655850528
ENSG00000065665	1.5960964503563472e-07	8.37957760306311
ENSG00000261218	1.627728973192521e-07	7.716807270868525
ENSG00000105373	1.627728973192527e-07	8.941387041246065
ENSG00000160472	1.627728973192527e-07	4.11359584913837
ENSG00000138621	1.634840508214417e-07	8.84808075321361
ENSG00000120158	1.6527513654430397e-07	8.660394495580789
ENSG00000146776	1.6672168634449518e-07	8.522718424625563
ENSG00000004866	1.6672168634449518e-07	8.725303217690323
ENSG00000170265	1.6744955588830485e-07	8.638579307949625
ENSG00000242715	1.6928273143585417e-07	6.255235042521922
ENSG00000261597	1.6928273143585417e-07	8.581044768443338
ENSG00000196363	1.6928273143585417e-07	8.78010960716021
ENSG00000140577	1.7002143547893927e-07	8.786691985451967
ENSG00000259205	1.7002143547893927e-07	7.185785162770743
ENSG00000196636	1.7002143547893927e-07	8.549250504669082
ENSG00000198056	1.7002143547893988e-07	8.425073464204837
ENSG00000257433	1.7338444900103187e-07	6.950420520124362
ENSG00000130653	1.7414049421858444e-07	8.819683187290691
ENSG00000001630	1.7604461358247408e-07	7.717385259961074
ENSG00000213315	1.7758242360757303e-07	6.494879463416958
ENSG00000236279	1.7758242360757303e-07	3.353126262642178
ENSG00000269305	1.7758242360757303e-07	4.955682785092228
ENSG00000181544	1.7952300253119828e-07	7.272045976260241
ENSG00000226221	1.8030497521070907e-07	7.598015670631567
ENSG00000185519	1.8030497521070907e-07	2.7186591298361544
ENSG00000145349	1.8030497521070907e-07	8.861245509797127
ENSG00000244558	1.838648934037084e-07	4.612708172990804
ENSG00000197265	1.838648934037084e-07	8.680141630456063
ENSG00000111012	1.8386489340371035e-07	8.422953014797907
ENSG00000152518	1.8466518733370068e-07	8.925159860718681
ENSG00000249167	1.8466518733370264e-07	3.54167795240822
ENSG00000272717	1.8546885665963764e-07	6.045905575778408
ENSG00000229180	1.8668071961321952e-07	8.482810570587617
ENSG00000181852	1.8749288771209497e-07	8.764876797820804
ENSG00000119737	1.8830847957529928e-07	7.254555444635751
ENSG00000227373	1.9119021501593398e-07	5.472252371354168
ENSG00000136731	1.9119021501593398e-07	8.908932680191299
ENSG00000250519	1.9119021501593398e-07	4.9620424322288725
ENSG00000236081	1.9119021501593398e-07	6.582395316050698
ENSG00000241352	1.92021387136437e-07	5.539784574011586
ENSG00000153162	1.92021387136437e-07	8.912989475323146
ENSG00000155849	1.92021387136437e-07	8.816620763346823
ENSG00000204396	1.9285606037901976e-07	8.71466404426672
ENSG00000266208	1.9369424898827036e-07	6.269148235271523
ENSG00000235314	1.9495815451194954e-07	7.916591600170875
ENSG00000167797	1.9580519422436364e-07	8.866833516900904
ENSG00000185100	1.979384250099146e-07	6.806269820647834
ENSG00000270441	1.9879800809267973e-07	6.254784527075561
ENSG00000119969	2.0052803891017633e-07	8.295713550389792
ENSG00000185686	2.0271110073177166e-07	7.46314694918239
ENSG00000133135	2.0271110073177166e-07	3.8762577573466626
ENSG00000179598	2.0359075810080678e-07	8.37021467808391
ENSG00000138674	2.035907581008104e-07	8.925159860718681
ENSG00000233585	2.035907581008104e-07	5.50204079171122
ENSG00000237506	2.0447411366682936e-07	6.167773678166625
ENSG00000217094	2.0447411366682936e-07	5.7660983471545215
ENSG00000226086	2.075951987612371e-07	5.413179743266414
ENSG00000206838	2.1167590748441439e-07	4.741105916493576
ENSG00000246089	2.1259322959212525e-07	7.924365350679924
ENSG00000224616	2.1490341721806268e-07	6.169181014102654
ENSG00000135931	2.158342863115654e-07	7.995941327308327
ENSG00000163888	2.158342863115654e-07	5.708859552494825
ENSG00000240914	2.1676906132738094e-07	4.998553371445303
ENSG00000246763	2.1770775809119713e-07	6.6999662119412235
ENSG00000229809	2.1770775809119713e-07	8.442242619269157
ENSG00000158427	2.1770775809119713e-07	7.725844372474677
ENSG00000173812	2.1770775809119713e-07	8.945443836377912
ENSG00000144852	2.2007176206145615e-07	7.246385345754335
ENSG00000258847	2.2007176206145615e-07	3.902882070467327
ENSG00000188372	2.2007176206145615e-07	7.9254914288988765
ENSG00000172809	2.210243104630607e-07	8.929216655850528
ENSG00000164930	2.2342318942051448e-07	8.852137548345457
ENSG00000100916	2.2342318942051448e-07	8.417901848478085
ENSG00000164039	2.243897867491939e-07	8.098552577821764
ENSG00000185920	2.243897867491939e-07	8.811569597026997
ENSG00000259362	2.2633514957504088e-07	4.266453717398458
ENSG00000263718	2.2633514957504088e-07	3.2020998076411824
ENSG00000038532	2.2878983801176668e-07	8.668508085844481
ENSG00000240710	2.2977891734043816e-07	8.004846721883506
ENSG00000231500	2.2977891734043816e-07	8.945443836377912
ENSG00000187091	2.2977891734044144e-07	8.58025296413185
ENSG00000164896	2.3077213819481662e-07	8.870890312032751
ENSG00000151414	2.3077213819481784e-07	8.843487117297808
ENSG00000228019	2.342812680118236e-07	4.7323954692236185
ENSG00000147526	2.3428126801182609e-07	8.89117428769198
ENSG00000125755	2.3529333386559703e-07	8.896762294795762
ENSG00000232352	2.363096341392947e-07	5.517064579432342
ENSG00000216866	2.363096341392947e-07	5.83999167623647
ENSG00000168803	2.3784206151985803e-07	8.566551366764378
ENSG00000078177	2.378420615198593e-07	8.852137548345457
ENSG00000119608	2.3990027868988883e-07	6.459463862644977
ENSG00000136928	2.4249732107475535e-07	4.165238883529012
ENSG00000155792	2.4354374493075167e-07	8.856194343477304
ENSG00000129474	2.4354374493075384e-07	6.580033978730219
ENSG00000114125	2.445945419107088e-07	8.752706412425267
ENSG00000076554	2.4830702501853847e-07	8.921103065586836
ENSG00000198785	2.4830702501853847e-07	6.75260400704166
ENSG00000226174	2.531604817061621e-07	7.179348842737751
ENSG00000173253	2.531604817061621e-07	8.219294540165231
ENSG00000175985	2.531604817061621e-07	5.329853195096859
ENSG00000077454	2.5425143896390107e-07	8.766408009792737
ENSG00000143674	2.5425143896390377e-07	8.506156970190712
ENSG00000136891	2.569987901097928e-07	8.789754409395835
ENSG00000187735	2.581057620458317e-07	8.876478319136533
ENSG00000109475	2.5921735113152403e-07	8.945443836377912
ENSG00000227073	2.5921735113152403e-07	2.735530518075585
ENSG00000143575	2.592173511315268e-07	8.908932680191299
ENSG00000164299	2.603335759545329e-07	2.3632911716793927
ENSG00000133056	2.631445419941038e-07	8.68067847124002
ENSG00000251680	2.6541445691456954e-07	4.148993203976472
ENSG00000140548	2.6541445691456954e-07	8.700962446899247
ENSG00000241127	2.6541445691456954e-07	8.209649737929606
ENSG00000164122	2.665565137750762e-07	5.999027361624189
ENSG00000121848	2.682785268966995e-07	8.840961534137898
ENSG00000234797	2.6943251546191196e-07	8.116448243199233
ENSG00000170382	2.6943251546191196e-07	8.856194343477304
ENSG00000214389	2.6943251546191196e-07	8.22779480098743
ENSG00000125656	2.70591310322458e-07	8.807512801895154
ENSG00000171189	2.7468522150341075e-07	5.679488775349918
ENSG00000181751	2.7468522150341223e-07	8.804450377951285
ENSG00000160813	2.7468522150341223e-07	8.29458747217084
ENSG00000235508	2.7586588484651816e-07	4.839327410877615
ENSG00000149972	2.800370298707517e-07	8.801924794791372
ENSG00000136636	2.812399597620736e-07	8.856194343477304
ENSG00000147536	2.854897439981881e-07	7.378949068358088
ENSG00000254211	2.8671534546334186e-07	8.041508048295569
ENSG00000115526	2.8980167938780553e-07	5.5966148274628384
ENSG00000140521	2.910451988426147e-07	8.809501544271107
ENSG00000165806	2.910451988426147e-07	8.657868912420879
ENSG00000008086	2.910451988426147e-07	8.002066175196061
ENSG00000173898	2.9229388398343943e-07	8.884591909400223
ENSG00000228492	2.9229388398344097e-07	7.3243179971896035
ENSG00000125817	2.967052614099839e-07	8.729896853606125
ENSG00000198088	2.967052614099839e-07	8.308544033065841
ENSG00000222222	2.979774495226662e-07	4.103292305689866
ENSG00000137764	3.0247183129006067e-07	8.540142543217414
ENSG00000272677	3.037679489850979e-07	6.095457246971262
ENSG00000151718	3.07031811910758e-07	7.4465968351975285
ENSG00000113924	3.0834684119964064e-07	6.636767480475449
ENSG00000167747	3.096673225237244e-07	8.78569761426399
ENSG00000133026	3.096673225237244e-07	8.35651308071644
ENSG00000146001	3.109932776902595e-07	4.479510359814052
ENSG00000185641	3.109932776902595e-07	7.540141291370636
ENSG00000088538	3.1232472859028485e-07	8.488653541218927
ENSG00000204219	3.1567754409418203e-07	6.806155786691299
ENSG00000130592	3.1567754409418203e-07	8.917046270454989
ENSG00000173926	3.1567754409418203e-07	7.797668292902941
ENSG00000207357	3.156775440941854e-07	5.943246011851208
ENSG00000170906	3.156775440941854e-07	8.810038385055064
ENSG00000033867	3.170284036705541e-07	8.004644155007016
ENSG00000170889	3.170284036705575e-07	8.941387041246065
ENSG00000163611	3.204300809292242e-07	8.781103978348188
ENSG00000140612	3.2180062201723364e-07	8.904875885059452
ENSG00000107864	3.2180062201723364e-07	8.562494571632532
ENSG00000143498	3.2180062201723364e-07	8.277418317106516
ENSG00000270093	3.2317683702111116e-07	4.837373452246588
ENSG00000258188	3.2317683702111465e-07	3.7552634288989424
ENSG00000173171	3.245587486000949e-07	8.483347411371572
ENSG00000131089	3.2664234682796624e-07	8.735484860709905
ENSG00000165912	3.2664234682796624e-07	8.026629429938597
ENSG00000094804	3.280385995501052e-07	8.631257521997423
ENSG00000270919	3.2944062884131475e-07	3.0506928682582464
ENSG00000214975	3.3084845775452757e-07	4.880375503342824
ENSG00000157954	3.343935554668693e-07	8.84808075321361
ENSG00000108984	3.358218658776039e-07	8.473702609135946
ENSG00000160685	3.37256080746751e-07	8.810495915459086
ENSG00000166173	3.3941852543489964e-07	4.1582756900483755
ENSG00000251009	3.3941852543489964e-07	5.075051274336889
ENSG00000237190	3.4086760464793547e-07	8.65480648847701
ENSG00000105677	3.4086760464793547e-07	8.879003902296445
ENSG00000130669	3.4086760464793547e-07	8.419688023977548
ENSG00000137634	3.4086760464793547e-07	8.757757578745089
ENSG00000244061	3.4232267111499045e-07	5.508214062143379
ENSG00000223387	3.437837486960759e-07	4.289317579457332
ENSG00000196547	3.4746289867882464e-07	8.868364728872839
ENSG00000130803	3.4894520437796085e-07	8.770464804924583
ENSG00000233266	3.489452043779664e-07	5.032869896476705
ENSG00000266318	3.5043362969607154e-07	4.001747171992045
ENSG00000198556	3.5418162645835905e-07	8.550579149764525
ENSG00000156650	3.541816264583603e-07	8.82067755847867
ENSG00000145050	3.572079294269556e-07	8.912989475323146
ENSG00000064490	3.610260148163964e-07	8.736479231897881
ENSG00000164707	3.625642821471354e-07	7.524946527454479
ENSG00000180979	3.625642821471354e-07	8.595943303875279
ENSG00000080947	3.6410889177764893e-07	7.51772561796203
ENSG00000161036	3.641088917776502e-07	8.782098349536165
ENSG00000196143	3.656598689252795e-07	1.878889544846561
ENSG00000197451	3.679983291412711e-07	8.904875885059452
ENSG00000148334	3.6956533604024446e-07	8.838435950977985
ENSG00000060237	3.727187451064992e-07	8.88864870453207
ENSG00000093072	3.7669713800181813e-07	8.929216655850528
ENSG00000188735	3.7669713800181813e-07	8.792279992555747
ENSG00000198937	3.7829997473814094e-07	8.641641731893493
ENSG00000102409	3.7829997473814094e-07	8.702951189275204
ENSG00000246203	3.839620414017796e-07	6.649370498454073
ENSG00000221926	3.839620414017796e-07	7.9793743070263
ENSG00000225968	3.8559477990487754e-07	4.949242003721
ENSG00000179085	3.855947799048796e-07	8.739004815057795
ENSG00000258781	3.888804361167134e-07	1.6340469273014604
ENSG00000181649	3.9302561811893884e-07	5.440795229261034
ENSG00000111832	3.946956342179181e-07	8.86277672176906
ENSG00000184992	3.963725156626705e-07	8.681215312023975
ENSG00000140543	3.9890076990553777e-07	8.238833542316838
ENSG00000228265	3.9890076990553777e-07	7.5766240799478615
ENSG00000198712	4.0059493398953874e-07	8.945443836377912
ENSG00000171617	4.022960591116964e-07	7.4774470869030845
ENSG00000163625	4.065795076784269e-07	8.435915204504932
ENSG00000100767	4.08305214276692e-07	8.351796188304082
ENSG00000142453	4.1440117359929447e-07	8.830322360714293
ENSG00000126267	4.1615898858456345e-07	8.88306069742829
ENSG00000197779	4.223683310818521e-07	8.380317010723557
ENSG00000176896	4.223683310818521e-07	8.340540863716589
ENSG00000237433	4.24158830065682e-07	3.4855510951119966
ENSG00000251535	4.24158830065682e-07	2.881594018514345
ENSG00000167186	4.24158830065682e-07	8.33296411423685
ENSG00000204556	4.259566713223719e-07	5.047141784273277
ENSG00000123179	4.2595667132237415e-07	8.567466427572421
ENSG00000113734	4.3048358764341387e-07	8.285276943842678
ENSG00000224781	4.3230735613607015e-07	5.155459848518426
ENSG00000226824	4.341385983755241e-07	6.555596190936335
ENSG00000130985	4.3413859837552877e-07	8.929216655850528
ENSG00000160753	4.3413859837552877e-07	8.580710494535873
ENSG00000114646	4.4060722920151505e-07	6.177268199652885
ENSG00000170632	4.4060722920151505e-07	8.716195256238654
ENSG00000116918	4.424724702531628e-07	8.688255220719755
ENSG00000151623	4.424724702531628e-07	8.150428250378758
ENSG00000176919	4.462258950210936e-07	6.410049385981083
ENSG00000144847	4.4906115739510803e-07	8.52138977953012
ENSG00000163673	4.509610053512916e-07	4.356792861594497
ENSG00000125691	4.509610053512916e-07	8.941387041246065
ENSG00000008735	4.509610053512916e-07	6.497704043100237
ENSG00000136243	4.509610053512916e-07	8.816620763346823
ENSG00000111540	4.509610053512988e-07	8.549047937792592
ENSG00000223891	4.509610053512988e-07	8.43338962134502
ENSG00000089177	4.576718953262305e-07	8.356433770336505
ENSG00000162144	4.5960696871025114e-07	8.720252051370501
ENSG00000157191	4.6154995502720643e-07	8.796336787687592
ENSG00000267041	4.703921549101165e-07	6.345347570115579
ENSG00000068784	4.7537505579536793e-07	8.687260849531777
ENSG00000109084	4.773824781844337e-07	8.572596904272181
ENSG00000169895	4.773824781844337e-07	8.796336787687592
ENSG00000179604	4.793980984498685e-07	7.181587677413372
ENSG00000103496	4.793980984498685e-07	8.66598250268457
ENSG00000166441	4.814219488530921e-07	8.93733024611422
ENSG00000153310	4.814219488530921e-07	8.796336787687592
ENSG00000226104	4.844732268380045e-07	2.871766741031849
ENSG00000113231	4.865177945298343e-07	8.100291922517364
ENSG00000206634	4.885707062365101e-07	4.854495961060203
ENSG00000271147	4.885707062365127e-07	8.01216850783571
ENSG00000255031	4.958220811825632e-07	7.941337504714931
ENSG00000241081	4.979129488080268e-07	5.447621798894583
ENSG00000155130	4.979129488080294e-07	8.917046270454989
ENSG00000166278	5.000123424581051e-07	8.363147855659236
ENSG00000273164	5.000123424581051e-07	5.266075223208339
ENSG00000185662	5.000123424581051e-07	5.407361815182654
ENSG00000226624	5.052983480912993e-07	3.920864814174604
ENSG00000103978	5.074278474645847e-07	8.812563968214976
ENSG00000107187	5.074278474645847e-07	4.796679551000023
ENSG00000084207	5.095660246068231e-07	8.917046270454989
ENSG00000121900	5.149496566088879e-07	6.34213591135447
ENSG00000178809	5.149496566088879e-07	4.458173554303713
ENSG00000183617	5.171184750953627e-07	8.773527228868451
ENSG00000236337	5.171184750953709e-07	6.377215080817417
ENSG00000165168	5.171184750953709e-07	8.884591909400223
ENSG00000108878	5.214826430272913e-07	3.0039459667763717
ENSG00000259250	5.247791203290538e-07	7.528965277163077
ENSG00000088970	5.247791203290584e-07	8.728365641634191
ENSG00000161031	5.247791203290584e-07	5.122181975940069
ENSG00000049768	5.247791203290584e-07	5.053066719612558
ENSG00000251451	5.269879570180899e-07	5.458002675749168
ENSG00000166454	5.292057827738626e-07	8.858719926637214
ENSG00000070614	5.347899059359906e-07	8.834379155846138
ENSG00000196890	5.347899059359906e-07	4.154571115909058
ENSG00000108405	5.370394718315159e-07	8.912989475323146
ENSG00000146072	5.370394718315187e-07	7.996440122669032
ENSG00000146374	5.370394718315187e-07	4.576591061863937
ENSG00000243904	5.415660855803578e-07	2.500683524637988
ENSG00000132872	5.44985234066992e-07	2.715304058208634
ENSG00000225264	5.472762522809953e-07	6.652079967097899
ENSG00000188917	5.495765815556079e-07	8.73142806557806
ENSG00000206965	5.495765815556079e-07	5.017143754189208
ENSG00000273329	5.495765815556109e-07	8.070089717900505
ENSG00000184220	5.495765815556109e-07	8.754774465181157
ENSG00000146950	5.553683801883441e-07	2.7587921577795584
ENSG00000173208	5.577015861373325e-07	8.723314475314366
ENSG00000125650	5.577015861373325e-07	7.520654685870071
ENSG00000127663	5.577015861373325e-07	8.805444749139262
ENSG00000230364	5.600442682638076e-07	5.205134751577501
ENSG00000132792	5.600442682638135e-07	8.671033669004395
ENSG00000241494	5.623964636398979e-07	5.65330947729915
ENSG00000152208	5.623964636399039e-07	4.111041789793373
ENSG00000260828	5.683188170891466e-07	3.3771022215613997
ENSG00000131100	5.683188170891466e-07	8.826265565582448
ENSG00000248503	5.683188170891466e-07	5.937326953478428
ENSG00000004838	5.707046027940535e-07	6.913231356507059
ENSG00000130165	5.791313456488877e-07	8.788223197423902
ENSG00000187699	5.815609984107325e-07	8.896762294795762
ENSG00000188512	5.815609984107325e-07	4.581322268452625
ENSG00000118804	5.815609984107407e-07	7.794397736235406
ENSG00000110318	5.840005043891808e-07	8.175848268584922
ENSG00000188559	5.840005043891808e-07	8.590892137555453
ENSG00000215386	5.840005043891808e-07	6.8619122067450204
ENSG00000172785	5.84000504389189e-07	8.827796777554383
ENSG00000164404	5.901426300727382e-07	7.545700930865029
ENSG00000063660	5.92616926328314e-07	7.35336452869868
ENSG00000081721	5.951012501227782e-07	8.737016072681838
ENSG00000112992	5.951012501227877e-07	8.852137548345457
ENSG00000234338	5.951012501227877e-07	7.156651073874617
ENSG00000213967	5.975956405940349e-07	6.034404209949751
ENSG00000245954	5.988466231040824e-07	7.620485389696066
ENSG00000221949	6.013561872945765e-07	6.821001213004353
ENSG00000101868	6.013561872945765e-07	8.59142897833941
ENSG00000162704	6.038759166484258e-07	8.874947107164598
ENSG00000213881	6.038759166484321e-07	5.609354058958671
ENSG00000127957	6.038759166484321e-07	8.1543858180557
ENSG00000225535	6.038759166484321e-07	5.236140519131171
ENSG00000090776	6.064058508183913e-07	7.30620163658736
ENSG00000235609	6.064058508183913e-07	5.988583325781924
ENSG00000249487	6.089460296054716e-07	2.8834932392628754
ENSG00000196154	6.153415593113284e-07	8.747910209632973
ENSG00000198108	6.153415593113284e-07	8.723032598057943
ENSG00000130382	6.153415593113284e-07	8.75676320755711
ENSG00000173077	6.153415593113284e-07	3.1035794134441814
ENSG00000189362	6.179179098444085e-07	8.606124946894859
ENSG00000269235	6.20504685948265e-07	5.687293645982348
ENSG00000237594	6.270175050618484e-07	4.693194653967998
ENSG00000031823	6.270175050618484e-07	8.75676320755711
ENSG00000253893	6.270175050618484e-07	4.113897970004994
ENSG00000214097	6.270175050618484e-07	5.107847013474871
ENSG00000242169	6.270175050618484e-07	3.8065133110220852
ENSG00000226855	6.322752877054077e-07	3.7816336799683743
ENSG00000185182	6.349201347198531e-07	2.6477215705780455
ENSG00000162510	6.389074664300817e-07	7.25398578942953
ENSG00000250802	6.389074664300817e-07	7.096845130547843
ENSG00000182179	6.415791224513293e-07	8.912989475323146
ENSG00000240298	6.415791224513293e-07	5.640186544792611
ENSG00000183077	6.442615751857975e-07	8.528508998605831
ENSG00000104969	6.510152187270194e-07	8.88864870453207
ENSG00000136867	6.510152187270194e-07	6.58288085728445
ENSG00000229228	6.510152187270194e-07	8.729896853606125
ENSG00000100060	6.510152187270194e-07	8.884591909400223
ENSG00000133243	6.537357918260932e-07	8.827259936770426
ENSG00000123989	6.537357918261026e-07	8.933273450982373
ENSG00000172901	6.564673519265839e-07	6.3476112503863344
ENSG00000161835	6.633446010553101e-07	7.708788036831868
ENSG00000136478	6.633446010553101e-07	8.81409518018691
ENSG00000233264	6.661149531321244e-07	8.716195256238654
ENSG00000106367	6.661149531321244e-07	8.510750606106516
ENSG00000246090	6.66114953132134e-07	8.044420302013986
ENSG00000116584	6.688964857107197e-07	8.925159860718681
ENSG00000135698	6.688964857107197e-07	8.36261101487528
ENSG00000112367	6.688964857107197e-07	8.64363047426945
ENSG00000170915	6.688964857107197e-07	6.965077021730491
ENSG00000266976	6.688964857107293e-07	6.277658836076812
ENSG00000259330	6.758995173354104e-07	8.32485052397316
ENSG00000255495	6.758995173354165e-07	4.473017371375066
ENSG00000260672	6.787205248347567e-07	4.615544137809719
ENSG00000271430	6.815529096000492e-07	8.364089830196175
ENSG00000225138	6.815529096000565e-07	8.585304130451673
ENSG00000114770	6.815529096000565e-07	8.74864961729342
ENSG00000171291	6.858229157968838e-07	8.514067993577914
ENSG00000136933	6.886839373473247e-07	8.68047590436353
ENSG00000086758	6.915564914924839e-07	8.912989475323146
ENSG00000010810	6.915564914924839e-07	8.364802324127728
ENSG00000102886	6.915564914924839e-07	6.675764016387708
ENSG00000236256	6.915564914924839e-07	3.63378559771605
ENSG00000181458	6.915564914924865e-07	8.830322360714293
ENSG00000133612	6.915564914924865e-07	8.761356843472914
ENSG00000177875	6.944406229839588e-07	2.8679211974296557
ENSG00000167701	6.944406229839613e-07	8.103970497625124
ENSG00000164236	7.046269048180459e-07	5.1532034925193155
ENSG00000138780	7.046269048180459e-07	8.445762573617047
ENSG00000166295	7.046269048180459e-07	8.887117492560137
ENSG00000153250	7.046269048180459e-07	8.896762294795762
ENSG00000119383	7.046269048180459e-07	8.876478319136533
ENSG00000034713	7.075636926440537e-07	8.800393582819439
ENSG00000186908	7.075636926440537e-07	8.817615134534801
ENSG00000182141	7.134727935500934e-07	8.359372937783817
ENSG00000115966	7.179358847555516e-07	8.845018329269742
ENSG00000104331	7.179358847555516e-07	8.84808075321361
ENSG00000163875	7.209262538348932e-07	8.751712041237289
ENSG00000259414	7.239286570256486e-07	4.522640382560258
ENSG00000234498	7.239286570256486e-07	6.337476985928827
ENSG00000212978	7.31487620573946e-07	8.136090584772425
ENSG00000142937	7.345325113810886e-07	8.93733024611422
ENSG00000152767	7.345325113810925e-07	7.750585046017751
ENSG00000180228	7.345325113810925e-07	8.79939921163146
ENSG00000263080	7.375896474314434e-07	3.123149491115423
ENSG00000063601	7.375896474314434e-07	8.823739982422536
ENSG00000091140	7.452863719769909e-07	8.800393582819439
ENSG00000260401	7.483867407910044e-07	7.300202929883421
ENSG00000106571	7.51499569526348e-07	7.292758837331704
ENSG00000006016	7.51499569526348e-07	5.380086092919206
ENSG00000252213	7.62493289387281e-07	2.3587514082517504
ENSG00000068383	7.624932893872919e-07	8.26105942954816
ENSG00000243517	7.656627867469626e-07	7.07684436937744
ENSG00000102103	7.768565774543659e-07	8.78010960716021
ENSG00000228451	7.768565774543659e-07	7.620687956572556
ENSG00000184274	7.768565774543728e-07	2.351892368975266
ENSG00000126070	7.800837357490468e-07	8.751175200453332
ENSG00000231369	7.800837357490578e-07	5.368144723714579
ENSG00000272797	7.882083970350405e-07	1.989417547084426
ENSG00000135913	7.914810994034223e-07	8.45494984544865
ENSG00000167554	7.914810994034223e-07	6.167194741433583
ENSG00000261324	7.914810994034223e-07	8.694380068607492
ENSG00000230852	7.947669275763392e-07	2.165446396897708
ENSG00000015676	7.980659322115159e-07	8.827796777554383
ENSG00000100092	7.980659322115159e-07	8.422416174013952
ENSG00000130517	8.03039256305825e-07	8.887117492560137
ENSG00000004864	8.03039256305825e-07	8.508682553350626
ENSG00000099804	8.063714249547029e-07	8.653275276505076
ENSG00000080839	8.063714249547029e-07	8.604593734922926
ENSG00000185591	8.063714249547029e-07	8.864307933740994
ENSG00000204642	8.09716948846772e-07	8.912989475323146
ENSG00000258393	8.097169488467792e-07	2.9742950637622636
ENSG00000260001	8.181395262389126e-07	6.225363059949843
ENSG00000213047	8.215322003377533e-07	8.842492746109832
ENSG00000071282	8.215322003377533e-07	5.193890973934071
ENSG00000130309	8.215322003377533e-07	8.781640819132145
ENSG00000271522	8.249384629567694e-07	3.708677456439622
ENSG00000104626	8.249384629567738e-07	8.365418475291618
ENSG00000229901	8.335139134123597e-07	1.7069106600799864
ENSG00000196208	8.369681495096244e-07	7.54224772439597
ENSG00000223886	8.404362113034441e-07	6.051237587370578
ENSG00000143156	8.404362113034517e-07	7.939565680443256
ENSG00000150477	8.404362113034517e-07	8.058069502730417
ENSG00000188227	8.404362113034517e-07	5.3607934434943845
ENSG00000206530	8.526840753913953e-07	8.868364728872839
ENSG00000131019	8.562150145252193e-07	5.078688942691881
ENSG00000076356	8.686848611232306e-07	6.760745293970635
ENSG00000166908	8.722797737610046e-07	8.740536027029728
ENSG00000272016	8.722797737610046e-07	6.735935290895808
ENSG00000063438	8.722797737610077e-07	7.862858892268901
ENSG00000108774	8.758890534284562e-07	8.55231292861295
ENSG00000146350	8.758890534284562e-07	7.891963386276196
ENSG00000165006	8.758890534284655e-07	8.77452160005643
ENSG00000165271	8.758890534284655e-07	8.884591909400223
ENSG00000069493	8.813300319944449e-07	8.47709930698728
ENSG00000136206	8.849754713381887e-07	6.0674675790975146
ENSG00000148798	8.849754713382013e-07	3.6638103264641075
ENSG00000150961	8.886354719283642e-07	8.90587025624743
ENSG00000269044	8.886354719283689e-07	8.364089830196175
ENSG00000170502	8.923100897155665e-07	8.740333460153238
ENSG00000181903	8.923100897155665e-07	5.0534931466756134
ENSG00000165688	8.923100897155697e-07	8.822208770450603
ENSG00000180817	8.923100897155697e-07	8.900819089927607
ENSG00000120616	8.959993808561756e-07	8.815626392158844
ENSG00000155366	8.959993808561756e-07	8.383431831318466
ENSG00000167114	8.959993808561756e-07	8.79128562136777
ENSG00000166598	9.052871750205844e-07	8.941387041246065
ENSG00000155974	9.052871750205844e-07	8.605588106110904
ENSG00000159399	9.090282681177807e-07	8.689583865815198
ENSG00000080200	9.184464389913348e-07	8.74612403413351
ENSG00000114779	9.222400334233133e-07	8.884591909400223
ENSG00000228614	9.222400334233133e-07	4.919606998095421
ENSG00000179846	9.222400334233133e-07	6.899855724087647
ENSG00000134698	9.298726706287021e-07	8.690323273475645
ENSG00000181220	9.337118296976767e-07	8.537616960057504
ENSG00000177082	9.35637144893464e-07	8.840961534137898
ENSG00000105085	9.394992832507836e-07	8.371798286706884
ENSG00000198794	9.433768145768018e-07	8.921103065586836
ENSG00000238266	9.433768145768018e-07	8.358501823092395
ENSG00000269125	9.472697978776014e-07	3.5008094769557005
ENSG00000259744	9.531383748901971e-07	1.9742921080059834
ENSG00000166348	9.531383748901971e-07	8.40851200976999
ENSG00000206549	9.610177807194616e-07	6.374390897726609
ENSG00000185666	9.649810339288102e-07	3.84081491163534
ENSG00000175868	9.649810339288102e-07	7.696720296238608
ENSG00000138678	9.649810339288152e-07	5.64991067832586
ENSG00000164172	9.749583384369837e-07	8.694380068607492
ENSG00000188707	9.789770878904068e-07	8.480742517831727
ENSG00000186687	9.789770878904068e-07	8.70555608281505
ENSG00000131236	9.789770878904155e-07	8.904875885059452
ENSG00000133392	9.789770878904155e-07	7.437629603158296
ENSG00000174606	9.789770878904155e-07	8.81409518018691
ENSG00000144354	9.789770878904155e-07	5.465583254511665
ENSG00000158301	9.789770878904155e-07	7.825980982598751
ENSG00000105855	9.830118302056031e-07	7.720614688704179
ENSG00000145425	9.830118302056171e-07	8.941387041246065
ENSG00000181690	9.93169056973876e-07	8.02382196952226
ENSG00000126698	9.97260257767939e-07	8.763882426632826
ENSG00000105865	1.001367728616767e-06	8.269357123493867
ENSG00000236719	1.001367728616767e-06	5.593196750338955
ENSG00000249986	1.001367728616767e-06	4.983066430275554
ENSG00000218265	1.001367728616767e-06	3.66311358243788
ENSG00000112419	1.0054915317401256e-06	7.897533265031695
ENSG00000138326	1.0117079961063225e-06	8.93733024611422
ENSG00000198455	1.0158729036238357e-06	8.641104891109538
ENSG00000137720	1.020054362983393e-06	8.778578395188276
ENSG00000246528	1.0242524374355287e-06	8.042502419483545
ENSG00000074695	1.0348207317667331e-06	8.93733024611422
ENSG00000214784	1.0348207317667331e-06	6.1009842888797525
ENSG00000197557	1.0390774604871698e-06	8.211312656932515
ENSG00000234719	1.0390774604871698e-06	7.810192869280915
ENSG00000174132	1.0390774604871809e-06	8.868364728872839
ENSG00000267496	1.0390774604871809e-06	6.152352361107782
ENSG00000170745	1.0433510918011278e-06	7.988527470661143
ENSG00000235065	1.0433510918011278e-06	7.824633874308831
ENSG00000110169	1.0497933723640242e-06	6.409931736899836
ENSG00000173391	1.0541095430069791e-06	7.73516149611552
ENSG00000109705	1.0584428431399328e-06	6.486677918444005
ENSG00000171858	1.0584428431399328e-06	8.93733024611422
ENSG00000197818	1.0584428431399421e-06	8.751712041237289
ENSG00000109572	1.0584428431399421e-06	8.86277672176906
ENSG00000152804	1.0627933381238758e-06	6.7842982774046945
ENSG00000143507	1.0627933381238758e-06	8.677616047296151
ENSG00000234444	1.0627933381238758e-06	8.464189513931297
ENSG00000090581	1.078156429275046e-06	8.827259936770426
ENSG00000139537	1.078156429275046e-06	7.572962740755134
ENSG00000114767	1.082585116346658e-06	8.717726468210587
ENSG00000167775	1.0892610902774823e-06	8.796336787687592
ENSG00000267274	1.0937337994704733e-06	6.127483135063639
ENSG00000120705	1.0937337994704733e-06	8.884591909400223
ENSG00000103111	1.0937337994704793e-06	8.82067755847867
ENSG00000272256	1.0937337994704793e-06	8.15987605158507
ENSG00000215196	1.0982242350608346e-06	4.120057858628512
ENSG00000204262	1.0982242350608346e-06	7.827676381177732
ENSG00000248540	1.1027324645867197e-06	5.451724866117843
ENSG00000148123	1.107258555832443e-06	3.0251172337690684
ENSG00000221829	1.1186523760364788e-06	8.747118405321485
ENSG00000143761	1.1186523760364946e-06	8.93733024611422
ENSG00000134318	1.1186523760364946e-06	8.78010960716021
ENSG00000166822	1.1232415206764839e-06	8.743598450973597
ENSG00000001631	1.1232415206764957e-06	8.807512801895154
ENSG00000187953	1.1347940265714248e-06	8.357102318151435
ENSG00000140265	1.139447068670544e-06	8.830322360714293
ENSG00000073584	1.1441185237272108e-06	8.720252051370501
ENSG00000241978	1.1558781783102883e-06	6.259336269110616
ENSG00000251034	1.1606146319424152e-06	8.122441384055994
ENSG00000120324	1.1606146319424213e-06	7.246258869724343
ENSG00000143653	1.1701438008213436e-06	8.381698052470043
ENSG00000099795	1.1821614889472005e-06	8.84808075321361
ENSG00000141314	1.1821614889472005e-06	3.6703112883340903
ENSG00000117592	1.1821614889472005e-06	8.895231082823827
ENSG00000118985	1.1821614889472005e-06	8.933273450982373
ENSG00000176871	1.1918613221499139e-06	8.534097005709611
ENSG00000114503	1.1918613221499139e-06	8.876478319136533
ENSG00000197696	1.1991865588799307e-06	8.102773559560656
ENSG00000106554	1.1991865588799307e-06	8.687797690315731
ENSG00000197992	1.199186558879937e-06	4.456652452342731
ENSG00000264349	1.2040941685241364e-06	4.712160101883928
[truncated: 1,170 more rows]
