# Supplementary material for: Machine learning predicts treatment sensitivity in multiple myeloma based on molecular and clinical information coupled with drug response
Source: PLoS One. 2021 Jul 28;16(7):e0254596. doi: 10.1371/journal.pone.0254596 (PMC8318243; doi:10.1371/journal.pone.0254596)
Supplement: S1 File — (ZIP) [file pone.0254596.s004.zip › Supplementary Material 1/7q22/selected_genes_experiment_4.csv]

gene	pvalue	entropy
ENSG00000272899	4.478012242601666e-32	7.875199364964858
ENSG00000188004	1.0182930719833918e-29	6.017125061088304
ENSG00000135253	3.9445793279739704e-27	8.506156970190712
ENSG00000140474	7.715269392288233e-27	8.921103065586836
ENSG00000239815	1.548185962406096e-26	6.1788784505274785
ENSG00000214022	3.131533737544649e-25	8.88864870453207
ENSG00000146828	3.792429668723949e-25	8.796336787687592
ENSG00000240449	5.5118260516927375e-25	6.870538174122599
ENSG00000255815	1.2125436829894914e-24	5.605215213984374
ENSG00000185905	2.5589179671364418e-24	8.88864870453207
ENSG00000273230	9.249723091577548e-24	7.613713007028919
ENSG00000272668	1.5147156120918488e-23	5.996969134613146
ENSG00000228031	1.873100271404094e-23	5.640522286918625
ENSG00000196683	2.3335235336823902e-23	8.925159860718681
ENSG00000241468	1.1024626030085667e-22	8.66950245703246
ENSG00000099624	1.3683727225095052e-22	8.876478319136533
ENSG00000196204	1.9646121373579153e-22	8.523915362690031
ENSG00000242294	4.320620559942347e-22	8.65480648847701
ENSG00000160062	8.689492032126712e-22	7.685579244953118
ENSG00000225579	1.1889826912988179e-21	7.187225597822194
ENSG00000170677	1.2724810794501019e-21	7.069183755337477
ENSG00000213339	1.4193746547566895e-21	8.874947107164598
ENSG00000205143	1.4682863733684745e-21	5.155004925405965
ENSG00000087077	1.874668656828454e-21	8.695374439795467
ENSG00000117461	2.8306959779578084e-21	8.691317644663624
ENSG00000103253	1.06134804467534e-20	8.448288156776961
ENSG00000243284	2.3197369129742144e-20	5.066084758512471
ENSG00000205664	2.7742943260263094e-20	7.97717043527275
ENSG00000160917	3.268802331405737e-20	8.76334558584887
ENSG00000162004	4.0073686724053325e-20	8.401472101074209
ENSG00000130810	4.420220738483557e-20	7.636320333817764
ENSG00000130159	1.0594274577909676e-19	8.767939221764673
ENSG00000111752	1.4737409808780347e-19	7.835437569185676
ENSG00000241685	1.5831183885879406e-19	8.877472690324511
ENSG00000180447	1.8005935762175041e-19	7.409513483381678
ENSG00000176371	1.80059357621753e-19	8.461787187267939
ENSG00000125827	2.5995962427377085e-19	8.864307933740994
ENSG00000228649	3.149591086150941e-19	7.723134685632752
ENSG00000119280	3.9940320325612657e-19	8.104093754121681
ENSG00000104611	4.094235388185847e-19	6.775115540028385
ENSG00000165169	5.025952905927652e-19	8.721246422558476
ENSG00000234141	5.787690311626106e-19	6.647821942321963
ENSG00000271344	9.668165607751622e-19	7.066259720720518
ENSG00000165801	1.465467809051491e-18	8.730891224794103
ENSG00000197647	1.7810246828022087e-18	7.98330784566159
ENSG00000105894	2.1786094913365813e-18	7.227568905016637
ENSG00000247746	2.3924563114911544e-18	7.327054932606618
ENSG00000114023	3.523991631153481e-18	8.771996016896518
ENSG00000230131	3.523991631153481e-18	6.1267789494168285
ENSG00000136261	3.5483877428159544e-18	8.781640819132145
ENSG00000078967	4.3035026268336054e-18	8.543204967161282
ENSG00000106608	6.087569900696885e-18	8.702493658871182
ENSG00000146576	6.519189304574572e-18	8.733953648737971
ENSG00000052126	7.552133877409236e-18	7.26707863551806
ENSG00000106113	7.841358340435262e-18	6.251925173943547
ENSG00000081913	1.0803264871865394e-17	7.608567463298097
ENSG00000178741	1.2588624024841598e-17	8.892705499663915
ENSG00000166529	1.432086709338318e-17	8.085982624520422
ENSG00000173218	2.1415056566034748e-17	7.089924629891122
ENSG00000214706	2.222426378612594e-17	8.831853572686226
ENSG00000136271	2.3614007018026663e-17	8.850606336373524
ENSG00000106263	2.4340705410418806e-17	8.917046270454989
ENSG00000241258	2.6655869677961565e-17	8.586298501639652
ENSG00000146066	3.049066966709521e-17	8.834379155846138
ENSG00000237857	3.4404653320392985e-17	7.802535355540751
ENSG00000222375	3.766180170423701e-17	5.116450525399165
ENSG00000273081	3.79148356931715e-17	7.7042118346450374
ENSG00000214300	3.9074410593931225e-17	8.111802210632392
ENSG00000248991	4.122293579920505e-17	6.872464259402442
ENSG00000136521	4.4368669830026094e-17	8.876478319136533
ENSG00000164815	5.0034753566621126e-17	8.593954561499322
ENSG00000122787	5.679080029318268e-17	7.58731886955594
ENSG00000115268	5.989784488895735e-17	8.941387041246065
ENSG00000135185	6.596277097820462e-17	8.908932680191299
ENSG00000213402	6.640269995246811e-17	8.694635032135023
ENSG00000174444	7.710329704315164e-17	8.945443836377912
ENSG00000164181	8.238926392890807e-17	8.796336787687592
ENSG00000255760	8.432257010075383e-17	5.975667189174884
ENSG00000181418	8.432257010075503e-17	7.4841948073002
ENSG00000132846	9.85140209006612e-17	8.629471346497956
ENSG00000105173	1.0770667905771413e-16	8.710607249134876
ENSG00000268061	1.220939074027798e-16	7.56374822034844
ENSG00000229638	1.2955521001989429e-16	8.530497740981788
ENSG00000099994	1.5122474946250995e-16	6.972763783543034
ENSG00000219665	1.5576464879481654e-16	8.262133111116071
ENSG00000240366	2.3308703424307894e-16	4.516592868793256
ENSG00000078319	2.8816257736138137e-16	8.407720205458501
ENSG00000113272	3.146473510469107e-16	8.71466404426672
ENSG00000146701	3.2189687567328656e-16	8.887117492560137
ENSG00000090263	3.665953501960447e-16	8.74864961729342
ENSG00000188191	3.8865614784465815e-16	8.487404206503419
ENSG00000244165	3.9758451605216697e-16	8.246160894116219
ENSG00000146833	4.0017242269934827e-16	8.78569761426399
ENSG00000221983	4.660045756174928e-16	8.933273450982373
ENSG00000233927	4.939518013734575e-16	8.933273450982373
ENSG00000216895	5.085387951366415e-16	8.359372937783816
ENSG00000228903	5.584915290932655e-16	8.510750606106516
ENSG00000230207	7.344825047802654e-16	7.194039940065333
ENSG00000106012	8.433148047321066e-16	8.722777634530411
ENSG00000101888	9.04995529514445e-16	8.576653699404027
ENSG00000105819	1.0091711063503545e-15	8.870890312032751
ENSG00000171469	1.0156544270461118e-15	8.74612403413351
ENSG00000006625	1.0690207344151691e-15	8.566014525980423
ENSG00000214274	1.2502474113395505e-15	7.739473990962336
ENSG00000206120	1.2502474113395505e-15	6.048208330321849
ENSG00000178982	1.3241617925240233e-15	8.912989475323146
ENSG00000090266	1.3540552624058339e-15	8.6862664783438
ENSG00000104131	1.362717762113766e-15	8.896762294795762
ENSG00000232533	1.452403489225472e-15	6.855437335323355
ENSG00000167614	1.5827671263038394e-15	7.059369982250187
ENSG00000165138	1.7634343240514125e-15	8.842492746109832
ENSG00000002586	1.7746729269446393e-15	8.204421487655438
ENSG00000214253	1.9457897358351474e-15	8.819146346506733
ENSG00000197157	2.002128443212287e-15	8.917046270454989
ENSG00000232956	2.014864814645154e-15	8.810038385055064
ENSG00000261418	2.1331447750440604e-15	8.517790514802295
ENSG00000198353	2.1671974453291805e-15	5.2045751480977325
ENSG00000204628	2.2582617061338943e-15	8.941387041246065
ENSG00000157680	2.3088476181125786e-15	8.431858409373085
ENSG00000163754	2.3755303184241933e-15	8.868364728872839
ENSG00000121406	2.4596129849749994e-15	8.255603129475356
ENSG00000230733	2.546626934742498e-15	7.923305685493609
ENSG00000182054	3.0197747698253285e-15	8.904875885059452
ENSG00000063177	3.1262802528115728e-15	8.93733024611422
ENSG00000106591	3.216167062208413e-15	8.844023958081767
ENSG00000167658	3.216167062208413e-15	8.945443836377912
ENSG00000164587	3.501385724501069e-15	8.945443836377912
ENSG00000146963	3.601887705296622e-15	8.794805575715658
ENSG00000005108	3.601887705296622e-15	6.777096477462768
ENSG00000227097	4.321265387260369e-15	8.866833516900904
ENSG00000196262	5.085458988578916e-15	8.93733024611422
ENSG00000182742	5.23061397048022e-15	7.107505963363017
ENSG00000133627	5.413577311759686e-15	7.843131674468598
ENSG00000075073	5.926700800093769e-15	6.995518120823811
ENSG00000153790	6.095476204270832e-15	8.557900935716733
ENSG00000166025	6.58953497380402e-15	6.7214191444206906
ENSG00000236305	7.212202973421723e-15	6.014285068784528
ENSG00000010404	8.167099467785254e-15	8.896762294795762
ENSG00000169857	9.075869531949761e-15	8.751712041237289
ENSG00000130255	9.132323474521586e-15	8.93733024611422
ENSG00000267169	9.132323474521586e-15	7.493442926317264
ENSG00000106628	9.449057626441827e-15	8.860251138609149
ENSG00000136247	9.716230291637333e-15	8.74612403413351
ENSG00000115266	1.0794383543510742e-14	7.974865547337611
ENSG00000218175	1.0928725483791988e-14	8.414302583750258
ENSG00000106638	1.1167796955967534e-14	8.84808075321361
ENSG00000145194	1.173375466549487e-14	8.45035620953285
ENSG00000226329	1.2481049779709276e-14	6.4965207653872055
ENSG00000131943	1.2481049779709276e-14	8.744592822161575
ENSG00000223705	1.4118985288386538e-14	8.86277672176906
ENSG00000105640	1.4923443861735503e-14	8.945443836377912
ENSG00000169230	1.5342430383243287e-14	8.771459176112561
ENSG00000135318	1.56762969319541e-14	6.759470815998201
ENSG00000137818	1.577299429955838e-14	8.945443836377912
ENSG00000165359	1.587027889374115e-14	8.826265565582448
ENSG00000106348	1.6116082569207307e-14	8.868364728872839
ENSG00000205085	1.6315421046612097e-14	7.962465681336688
ENSG00000106588	1.772591844440049e-14	8.040434366727656
ENSG00000233762	1.81107847991865e-14	7.949582802009599
ENSG00000260719	1.8222249703895786e-14	8.344676969228367
ENSG00000129757	2.0348096085273114e-14	7.921038168746572
ENSG00000128604	2.0348096085273404e-14	8.868364728872839
ENSG00000156427	2.0916616125593672e-14	5.745759800411709
ENSG00000132434	2.1045061909701164e-14	8.644959119364895
ENSG00000137309	2.150076697112687e-14	8.858719926637214
ENSG00000080802	2.223657340220767e-14	8.679147259268085
ENSG00000232346	2.271766256063935e-14	7.359901530067068
ENSG00000076662	2.4297343228385806e-14	8.945443836377912
ENSG00000057468	2.6223940596113015e-14	6.445753616929146
ENSG00000133872	2.6789822656355522e-14	8.933273450982373
ENSG00000244560	2.944379720295713e-14	8.197813626441535
ENSG00000171097	3.007799549320327e-14	8.500366396210444
ENSG00000160908	3.129166437834576e-14	8.714127203482764
ENSG00000198429	3.2851736846863156e-14	8.2675709479944
ENSG00000126231	3.3052050413573064e-14	6.529863579398243
ENSG00000186056	3.396843964731893e-14	8.396878465158407
ENSG00000196313	3.4909824788602884e-14	8.781640819132145
ENSG00000247982	3.5876876057822585e-14	8.180362594120789
ENSG00000225573	3.917578835392659e-14	7.2168868496884135
ENSG00000136942	4.1371692745422737e-14	8.941387041246065
ENSG00000164654	4.9007289419872416e-14	8.835910367818073
ENSG00000137054	4.9007289419872416e-14	8.765413638604759
ENSG00000131188	5.174424223074062e-14	8.376967143676087
ENSG00000181163	5.174424223074062e-14	8.945443836377912
ENSG00000214711	5.6133956512828955e-14	6.286338737681807
ENSG00000175463	5.872894500898736e-14	8.83996716294992
ENSG00000117308	7.248609306493674e-14	8.345926303943875
ENSG00000133138	7.447044858215964e-14	7.302678929835709
ENSG00000105514	7.86008359146054e-14	8.810038385055064
ENSG00000215086	8.123505511696599e-14	4.724320241323325
ENSG00000213442	8.29563966086142e-14	8.561957730848578
ENSG00000197343	8.754918617710239e-14	8.904875885059452
ENSG00000166411	8.754918617710239e-14	8.79128562136777
ENSG00000148303	9.808205880970255e-14	8.945443836377912
ENSG00000160282	1.0135716026247253e-13	5.885790907089396
ENSG00000127922	1.063138068322121e-13	8.800393582819439
ENSG00000105202	1.0985902914192083e-13	8.900819089927607
ENSG00000175697	1.0985902914192083e-13	5.404901394205312
ENSG00000168264	1.0985902914192239e-13	8.91145826335121
ENSG00000261373	1.1284594487724458e-13	8.275429574730563
ENSG00000214612	1.166052590626613e-13	5.990568156203324
ENSG00000213609	1.197724575680295e-13	6.550913286676342
ENSG00000240204	1.333094848965733e-13	6.395811705063705
ENSG00000105372	1.3773816510941157e-13	8.945443836377912
ENSG00000196456	1.4146899147031013e-13	8.856194343477304
ENSG00000163346	1.4616405865332495e-13	8.912989475323146
ENSG00000099800	1.4834852016009495e-13	8.766408009792737
ENSG00000099821	1.4923126682166792e-13	8.84808075321361
ENSG00000181026	1.5236175278660346e-13	8.887117492560137
ENSG00000146731	1.5741202780826237e-13	8.896762294795762
ENSG00000114391	1.5834778490282634e-13	8.941387041246065
ENSG00000214293	1.616662175581391e-13	8.427467340333774
ENSG00000188732	1.7615792092408055e-13	8.607119318082837
ENSG00000201772	1.8090972839242027e-13	6.207001984014174
ENSG00000258118	1.8198268091909015e-13	2.790453621218491
ENSG00000189043	1.896705651825529e-13	8.896762294795762
ENSG00000196411	1.9079458847567752e-13	7.74664560668909
ENSG00000241741	1.9192516120347015e-13	6.753896806610628
ENSG00000169330	1.9709479786105842e-13	8.50115820052193
ENSG00000158604	1.9709479786105842e-13	8.912989475323146
ENSG00000135502	2.0121006587390555e-13	6.0169606891444465
ENSG00000198874	2.1218411785754905e-13	8.741530398217707
ENSG00000173153	2.2047374064381266e-13	8.826265565582448
ENSG00000181524	2.3247955684240796e-13	8.295379276482326
ENSG00000159556	2.3592706931837644e-13	8.112813416394156
ENSG00000105193	2.4512758538438376e-13	8.941387041246065
ENSG00000128595	2.4512758538438376e-13	8.904875885059452
ENSG00000152670	2.517028981885705e-13	4.743949384679195
ENSG00000147100	2.638231848266268e-13	5.239977245122916
ENSG00000156384	2.6694181927352517e-13	8.260399332267648
ENSG00000130734	2.872708500501867e-13	8.549250504669082
ENSG00000131386	2.872708500501867e-13	6.232159876510703
ENSG00000151208	2.8896141032079255e-13	8.542923089904859
ENSG00000176428	3.0462326550045175e-13	6.950819636535881
ENSG00000106009	3.1924350659479337e-13	8.835910367818073
ENSG00000269988	3.277682636844589e-13	5.126942506767821
ENSG00000226851	3.5678768063800455e-13	6.103035453283666
ENSG00000106105	3.782577265425394e-13	8.896762294795762
ENSG00000164620	3.9866338650582985e-13	8.510750606106516
ENSG00000164610	4.0926814522889707e-13	8.270501664907295
ENSG00000106404	4.0926814522889707e-13	8.577190540187985
ENSG00000110697	4.2507725744685777e-13	8.743598450973597
ENSG00000205078	4.3383689435588685e-13	7.592257911073564
ENSG00000251405	4.4536037720226816e-13	7.04431081459083
ENSG00000198342	4.5453058212196374e-13	7.506070842116823
ENSG00000254369	4.571845543514859e-13	4.930129790591157
ENSG00000128563	4.59853755214321e-13	8.834379155846138
ENSG00000105808	4.693171266417456e-13	7.1289719025766205
ENSG00000144591	4.845761649394567e-13	8.874947107164598
ENSG00000148187	4.974226122906353e-13	8.796336787687592
ENSG00000204947	5.003225131381723e-13	7.960292835278717
ENSG00000136379	5.076451517213751e-13	8.294666782550774
ENSG00000130312	5.210922520791385e-13	8.82067755847867
ENSG00000176320	5.348892489215878e-13	6.834085704109106
ENSG00000198521	5.348892489215916e-13	6.892263130747581
ENSG00000241644	5.380036594616771e-13	6.393615139323252
ENSG00000145592	5.411358887146041e-13	8.945443836377912
ENSG00000185950	5.522404633777962e-13	7.661819261062619
ENSG00000188266	5.522404633778001e-13	7.971548159866212
ENSG00000171530	6.165444933684945e-13	8.83996716294992
ENSG00000176399	6.666499231849984e-13	6.630716146323315
ENSG00000160789	7.24925709316879e-13	8.917046270454989
ENSG00000249184	7.591911121913359e-13	6.53850651759584
ENSG00000231969	7.591911121913359e-13	4.0291457339087025
ENSG00000102316	7.635846317735406e-13	8.892705499663915
ENSG00000163597	7.635846317735487e-13	8.694380068607492
ENSG00000120709	8.519700960161147e-13	8.860251138609149
ENSG00000110002	8.972724049909943e-13	8.736479231897881
ENSG00000094631	9.155219582480154e-13	8.856194343477304
ENSG00000138629	9.449390381024299e-13	8.846549541241677
ENSG00000122678	9.503864746355303e-13	8.79128562136777
ENSG00000053501	9.75284156142197e-13	8.706550454003029
ENSG00000215301	9.75284156142197e-13	8.941387041246065
ENSG00000148399	9.950909825193437e-13	8.858719926637214
ENSG00000184863	1.0008222936628363e-12	8.917046270454989
ENSG00000198839	1.0270170477081874e-12	8.628934505714
ENSG00000137876	1.0814430547988795e-12	8.917046270454989
ENSG00000253982	1.1321935791183605e-12	7.6206879565725565
ENSG00000123975	1.1321935791183605e-12	8.679684100052041
ENSG00000268041	1.1751447388767e-12	7.636116641211842
ENSG00000213585	1.2302094602238839e-12	8.896762294795762
ENSG00000235269	1.269528545704563e-12	3.4226720958325947
ENSG00000228510	1.2951897069436821e-12	5.045877077922014
ENSG00000128524	1.3026145764672133e-12	8.708081665974962
ENSG00000185112	1.3289323245622431e-12	7.715689978030184
ENSG00000163931	1.4354252688964144e-12	8.892705499663915
ENSG00000169255	1.4811752550959585e-12	6.547688488186761
ENSG00000106415	1.4896459338566912e-12	8.93733024611422
ENSG00000240889	1.5680544705229176e-12	4.910356751196956
ENSG00000064393	1.577012820668105e-12	8.917046270454989
ENSG00000164258	1.5996291714009128e-12	8.766408009792737
ENSG00000169567	1.6087646307642224e-12	8.921103065586836
ENSG00000161091	1.6087646307642224e-12	8.843487117297808
ENSG00000140374	1.7372242490756588e-12	8.869359100060818
ENSG00000139239	1.7471307629260268e-12	8.149994749016388
ENSG00000246334	1.8757423126967886e-12	7.808137713872322
ENSG00000174353	1.8864238985570494e-12	7.341457892211287
ENSG00000258987	1.897165207162879e-12	4.664879210934427
ENSG00000260987	1.9852853689907894e-12	4.799372019992946
ENSG00000197008	2.0481866739249892e-12	8.490387320067352
ENSG00000126249	2.1676048398590776e-12	8.119942714624978
ENSG00000155034	2.1676048398590776e-12	8.028160641910532
ENSG00000127184	2.198511822186952e-12	8.912989475323146
ENSG00000170027	2.198511822186952e-12	8.880535114268378
ENSG00000160691	2.2109954057451126e-12	8.912989475323146
ENSG00000105953	2.2680382154995955e-12	8.887117492560137
ENSG00000120280	2.3134015191913417e-12	8.701956818087226
ENSG00000168028	2.3397221260639676e-12	8.941387041246065
ENSG00000179820	2.434180321716975e-12	8.563286375944022
ENSG00000147408	2.4479764237515306e-12	8.876478319136533
ENSG00000207954	2.496870006453308e-12	5.810529849719335
ENSG00000184293	2.5110148336336518e-12	8.692848856635557
ENSG00000147955	2.5110148336336518e-12	8.870890312032751
ENSG00000137824	2.5110148336336518e-12	8.880535114268378
ENSG00000260361	2.525238321410508e-12	7.447207322668898
ENSG00000165102	2.525238321410508e-12	8.734948019925948
ENSG00000234160	2.525238321410508e-12	7.351028949914155
ENSG00000224032	2.6718950467336927e-12	8.81409518018691
ENSG00000125648	2.8670160098450578e-12	8.85466313150537
ENSG00000137177	3.033124602725007e-12	7.551251227391751
ENSG00000271978	3.0502460577566584e-12	6.381234654574434
ENSG00000064419	3.0934658434643254e-12	8.782635190320123
ENSG00000120093	3.0934658434643254e-12	7.321092461415278
ENSG00000108448	3.1109215751131577e-12	7.848267717015532
ENSG00000244219	3.356253652392666e-12	5.720491866921662
ENSG00000198720	3.4421762708139015e-12	7.965980069837401
ENSG00000204060	3.530256952881643e-12	4.583033448692298
ENSG00000182899	3.640919406632799e-12	8.941387041246065
ENSG00000260660	3.713106261881286e-12	6.370493210908006
ENSG00000083845	3.7549846491967746e-12	8.945443836377912
ENSG00000105341	3.80798499517318e-12	8.721783263342433
ENSG00000179520	3.927183581806911e-12	5.079413571670387
ENSG00000140263	4.0274269868944895e-12	8.33954649252861
ENSG00000095752	4.0274269868944895e-12	6.108005101357004
ENSG00000270810	4.13018046424175e-12	6.517751156500922
ENSG00000198648	4.130180464241809e-12	8.003101811340727
ENSG00000231536	4.1533616109361275e-12	2.915013958406785
ENSG00000228748	4.504190159788291e-12	4.97345067859423
ENSG00000182220	4.567549224238049e-12	8.858719926637214
ENSG00000261739	4.6188654775195755e-12	8.707342258314513
ENSG00000174446	4.710033711660652e-12	8.71366967307874
ENSG00000257923	4.925100893042986e-12	8.876478319136533
ENSG00000165689	5.078519649421429e-12	8.838435950977985
ENSG00000259514	5.078519649421429e-12	6.7087541567040105
ENSG00000106305	5.339742130643008e-12	8.247404662984552
ENSG00000271192	5.339742130643008e-12	5.523433602738765
ENSG00000131725	5.3695682870485685e-12	8.621357756234266
ENSG00000166111	5.369568287048645e-12	7.455623372060761
ENSG00000242071	5.676966326517864e-12	8.307092131473842
ENSG00000243056	5.788583157414071e-12	5.617242521284416
ENSG00000131773	5.7885831574141125e-12	6.641374003069923
ENSG00000180822	5.820867262718439e-12	8.583772918479738
ENSG00000248079	6.001612924822056e-12	4.875518996307473
ENSG00000228714	6.085579599480204e-12	5.254272120006266
ENSG00000236801	6.153581852859873e-12	7.102244135662444
ENSG00000170962	6.433125232010657e-12	7.6260269008421755
ENSG00000143494	6.433125232010657e-12	7.627481570473325
ENSG00000106610	6.468932521712098e-12	8.308086502661821
ENSG00000196967	6.468932521712098e-12	8.053980228022501
ENSG00000259562	6.5958046272260715e-12	7.505019845663028
ENSG00000102158	6.595804627226118e-12	8.908932680191299
ENSG00000086619	6.595804627226118e-12	8.876478319136533
ENSG00000261786	6.9333636182398425e-12	8.73747360308586
ENSG00000178922	6.9333636182398676e-12	8.630923248089957
ENSG00000102871	6.971900478032964e-12	8.81508955137489
ENSG00000152422	6.971900478033014e-12	8.744592822161575
ENSG00000233016	7.108441508776281e-12	8.751175200453332
ENSG00000242615	7.108441508776281e-12	5.4395085967472365
ENSG00000244436	7.328323243670975e-12	2.782372441234005
ENSG00000175886	7.328323243671052e-12	6.578353742646429
ENSG00000144671	7.513177621947028e-12	4.603322360154859
ENSG00000270102	7.702604076964586e-12	6.451748649471655
ENSG00000107745	7.702604076964669e-12	8.695911280579425
ENSG00000242732	8.095618845251192e-12	7.919466026664146
ENSG00000213862	8.345408420028356e-12	6.719855401353722
ENSG00000140451	8.391630006262814e-12	8.74864961729342
ENSG00000164332	8.602753721311415e-12	8.747118405321485
ENSG00000165055	8.770555014058047e-12	8.701499287683204
ENSG00000005007	8.770555014058047e-12	8.908932680191299
ENSG00000273056	8.770555014058047e-12	5.510662337428835
ENSG00000162244	9.216925519668587e-12	8.941387041246065
ENSG00000106355	9.500597974223755e-12	8.782635190320123
ENSG00000197180	9.500597974223755e-12	6.789816408817379
ENSG00000176387	9.500597974223755e-12	5.8403060268074345
ENSG00000159840	1.0038468484847343e-11	8.591349667959477
ENSG00000117090	1.0121683591776164e-11	8.892705499663915
ENSG00000124785	1.0233690257722265e-11	7.25942634651735
ENSG00000121858	1.0548014272685573e-11	8.816620763346823
ENSG00000137841	1.0812214503417542e-11	8.761814373876936
ENSG00000156976	1.0812214503417542e-11	8.945443836377912
ENSG00000100626	1.1082901598396281e-11	4.768452194146266
ENSG00000025039	1.1236143533351599e-11	8.904875885059452
ENSG00000197183	1.1644363799313586e-11	8.586298501639652
ENSG00000157800	1.193546186129741e-11	8.698436863739335
ENSG00000102241	1.193546186129741e-11	8.85466313150537
ENSG00000170775	1.2233692869684278e-11	7.869558961210038
ENSG00000213261	1.2300952233781833e-11	6.851775804402574
ENSG00000233048	1.2300952233781833e-11	3.4212088455483585
ENSG00000196668	1.2470691134500324e-11	7.3968534024680785
ENSG00000006015	1.2852242182367516e-11	8.86277672176906
ENSG00000189419	1.3100983083840876e-11	5.919667151495997
ENSG00000249353	1.3245233829104344e-11	7.838203764645329
ENSG00000259728	1.3427738877397373e-11	5.635875710253512
ENSG00000236753	1.3501429333513004e-11	7.207208448842418
ENSG00000171766	1.3913870627321845e-11	8.801924794791372
ENSG00000204673	1.3913870627321845e-11	8.767939221764673
ENSG00000136908	1.418273911561137e-11	8.834379155846138
ENSG00000272655	1.461557183488304e-11	7.53826178910964
ENSG00000104852	1.461557183488304e-11	8.933273450982373
ENSG00000144713	1.461557183488304e-11	8.945443836377912
ENSG00000235052	1.5648020506544824e-11	5.289915829879251
ENSG00000105926	1.6124641677292912e-11	8.734948019925948
ENSG00000188846	1.6212816329936822e-11	8.93733024611422
ENSG00000005075	1.6212816329936822e-11	8.696905651767402
ENSG00000243789	1.6525166252907275e-11	7.136443523908081
ENSG00000227719	1.6525166252907275e-11	6.201667621437312
ENSG00000104886	1.6525166252907275e-11	8.778578395188276
ENSG00000174748	1.6615487570312746e-11	8.941387041246065
ENSG00000224545	1.6615487570312746e-11	2.8890146451168484
ENSG00000104093	1.7027959043958946e-11	8.67157050978835
ENSG00000113889	1.7545740742404442e-11	4.362261839799036
ENSG00000171466	1.778616888298418e-11	8.702493658871182
ENSG00000136193	1.7883241884561098e-11	8.868364728872839
ENSG00000224858	1.7883241884561098e-11	5.622870496116381
ENSG00000104979	1.8326536557564892e-11	8.852137548345457
ENSG00000256917	1.8426499764096875e-11	5.289304083969885
ENSG00000101444	1.8426499764096875e-11	8.893699870851894
ENSG00000177283	1.8882988768374805e-11	5.3040804518309805
ENSG00000230583	1.9350558472043152e-11	5.227147444250384
ENSG00000271086	1.972205280610772e-11	4.64356650215806
ENSG00000241556	1.9829472087798352e-11	6.392255198908136
ENSG00000232472	1.9937464838111527e-11	8.337557750152653
ENSG00000186704	2.0209975345050204e-11	6.650190787023041
ENSG00000152582	2.0709724904033987e-11	8.788223197423902
ENSG00000146677	2.0822414593481665e-11	7.925713912850336
ENSG00000164466	2.0822414593481665e-11	8.82067755847867
ENSG00000259560	2.174583369497978e-11	5.678185879491937
ENSG00000118705	2.2403846808832857e-11	8.945443836377912
ENSG00000152642	2.2647930724178126e-11	8.794805575715658
ENSG00000177479	2.3081364422343456e-11	8.876478319136533
ENSG00000205309	2.3650599195645806e-11	7.5987550782920135
ENSG00000135249	2.592790112865472e-11	8.71466404426672
ENSG00000104219	2.6209554669972394e-11	8.835910367818073
ENSG00000146904	2.6209554669972394e-11	5.368197301607087
ENSG00000155495	2.670968081156367e-11	8.618597126621792
ENSG00000175806	2.7219156148114968e-11	8.417365007694126
ENSG00000268362	2.7514548190056816e-11	6.411771043519006
ENSG00000108107	2.7514548190056816e-11	8.933273450982373
ENSG00000005486	2.7663420024857092e-11	8.796336787687592
ENSG00000120327	2.8190714128011945e-11	7.7480971734348945
ENSG00000235776	2.8883156225066876e-11	6.1982219381964265
ENSG00000213304	2.8883156225066876e-11	5.0302807100539955
ENSG00000106028	3.1062016345912496e-11	8.844023958081767
ENSG00000239183	3.1062016345912496e-11	5.984757778005908
ENSG00000105821	3.1229673228598746e-11	8.732422436766036
ENSG00000198618	3.260323591522129e-11	7.812750932016898
ENSG00000157514	3.277903975856793e-11	8.945443836377912
ENSG00000120328	3.340169897191968e-11	6.171515678225857
ENSG00000142279	3.340169897191968e-11	5.594044210199522
ENSG00000130811	3.340169897191968e-11	8.904875885059452
ENSG00000204946	3.3762692260654425e-11	8.79381120452768
ENSG00000237991	3.4588961724652495e-11	6.533209609525304
ENSG00000140367	3.524528339055787e-11	8.876478319136533
ENSG00000139055	3.698951125339383e-11	6.827167685621888
ENSG00000227269	3.7188458060991366e-11	4.434596173225732
ENSG00000111666	3.7690423051049516e-11	8.64615605742936
ENSG00000204396	3.8301548703657216e-11	8.71160162032285
ENSG00000150076	3.8818227298876265e-11	6.96381351493574
ENSG00000186153	3.9026805301092816e-11	8.461989754144431
ENSG00000171827	3.9026805301092816e-11	5.800030517185737
ENSG00000172382	3.9026805301092816e-11	6.7989579755745515
ENSG00000212533	3.923648119082327e-11	5.6361076389701035
ENSG00000229766	3.976551134561139e-11	6.025720298037132
ENSG00000268496	4.095409671391701e-11	3.927419685484664
ENSG00000267166	4.095409671391701e-11	7.060487412120782
ENSG00000242021	4.095409671391701e-11	5.459090192776561
ENSG00000189283	4.11739114512241e-11	8.447830626372937
ENSG00000165891	4.172851758769676e-11	8.323574275528758
ENSG00000065183	4.1952403422703865e-11	8.800393582819439
ENSG00000101577	4.297453844193054e-11	8.56142089006462
ENSG00000226926	4.3436614270716166e-11	4.437103201413957
ENSG00000214717	4.4256986263195535e-11	8.648224110185254
ENSG00000058404	4.509253073572237e-11	7.062077900749592
ENSG00000259673	4.6189538639134086e-11	8.675882268447726
ENSG00000271553	4.6189538639134086e-11	7.079366849652009
ENSG00000106682	4.731267667973776e-11	8.904875885059452
ENSG00000167136	4.8462553429947125e-11	7.7375756906606705
ENSG00000183291	4.872177511587622e-11	8.917046270454989
ENSG00000158714	4.872177511587622e-11	6.4746179226168294
ENSG00000102081	4.872177511587622e-11	8.797867999659527
ENSG00000095059	4.872177511587622e-11	8.846549541241677
ENSG00000136270	4.9639791299267126e-11	8.785160773480033
ENSG00000155506	4.990517917533056e-11	8.93733024611422
ENSG00000001629	4.990517917533056e-11	8.896762294795762
ENSG00000048405	4.990517917533056e-11	8.758294419529046
ENSG00000169116	4.990517917533127e-11	8.929216655850528
ENSG00000164889	5.0440130923009396e-11	8.816620763346823
ENSG00000183060	5.111672431546493e-11	8.64363047426945
ENSG00000235673	5.13898437243862e-11	4.989903591297069
ENSG00000123965	5.13898437243862e-11	7.451020620813762
ENSG00000011451	5.2357064802177016e-11	8.850606336373524
ENSG00000240616	5.2357064802177016e-11	7.118013785785804
ENSG00000092978	5.2357064802177016e-11	8.634980043221804
ENSG00000197016	5.362686975019798e-11	6.791591019793594
ENSG00000167992	5.4926823451457684e-11	7.2484641953583875
ENSG00000160828	5.5219866415584624e-11	8.234527349504638
ENSG00000130511	5.6557620533050566e-11	8.656337700448944
ENSG00000173207	5.6557620533050566e-11	8.587372183207565
ENSG00000239521	5.685918198035144e-11	8.026609512863628
ENSG00000236423	5.7619992187191986e-11	7.426171376848118
ENSG00000231193	5.7927100091899915e-11	4.848882410779467
ENSG00000178467	5.96450665539838e-11	8.872421524004686
ENSG00000164253	6.076419423512702e-11	8.831316731902271
ENSG00000013016	6.076419423512787e-11	8.677616047296151
ENSG00000150938	6.223333014520522e-11	7.737023489567583
ENSG00000187372	6.407623819535328e-11	6.827205192798138
ENSG00000235670	6.562373228799758e-11	4.036632729943746
ENSG00000164897	6.720780729393081e-11	8.743598450973597
ENSG00000164077	6.756487639442075e-11	8.587829713611585
ENSG00000136643	6.756487639442075e-11	8.77452160005643
ENSG00000219545	6.846569652777241e-11	8.803456006763307
ENSG00000155970	7.011690340713648e-11	5.294194426850693
ENSG00000267317	7.048909996849805e-11	7.676219402475098
ENSG00000116497	7.048909996849855e-11	8.866833516900904
ENSG00000267212	7.086323097811514e-11	4.780923198475511
ENSG00000171759	7.18070863464698e-11	6.750143286769963
ENSG00000238961	7.21880656613554e-11	4.478325725516027
ENSG00000175197	7.752914635008442e-11	8.686803319127756
ENSG00000062582	7.793982664035425e-11	6.443030126617642
ENSG00000197191	7.793982664035425e-11	6.460263504646669
ENSG00000164916	7.98144006276092e-11	8.758831260313004
ENSG00000223722	8.173309743950592e-11	4.942542720276942
ENSG00000105552	8.216556814911426e-11	8.714206513862699
ENSG00000234771	8.369693198160983e-11	8.683740895183888
ENSG00000167978	8.369693198161072e-11	8.941387041246065
ENSG00000273489	8.458450654900773e-11	4.719491524680203
ENSG00000124614	8.615998781373598e-11	7.617352105906682
ENSG00000103707	8.615998781373598e-11	8.564025783604466
ENSG00000142534	8.615998781373598e-11	8.941387041246065
ENSG00000168556	8.822787756805447e-11	8.4375257268568
ENSG00000143578	9.082136307371374e-11	8.524909733878008
ENSG00000115286	9.202475325201636e-11	8.785697614263988
ENSG00000184083	9.299869205837247e-11	8.337223476245187
ENSG00000196437	9.299869205837247e-11	7.616877979511138
ENSG00000188868	9.472742245881041e-11	7.13611803538123
ENSG00000155846	9.472742245881041e-11	8.728365641634191
ENSG00000123570	9.472742245881075e-11	6.928916435480625
ENSG00000170522	9.522709711023296e-11	7.898239858269877
ENSG00000212802	9.699636137912116e-11	7.916756121624115
ENSG00000106299	1.022306070719967e-10	8.592960190311343
ENSG00000261441	1.022306070719967e-10	6.427708790407566
ENSG00000188186	1.0467528796061168e-10	8.743061610189642
ENSG00000269979	1.0973754828510562e-10	7.150690630792031
ENSG00000184305	1.1031460106568816e-10	8.070207408549884
ENSG00000178035	1.1235777164575293e-10	8.900819089927607
ENSG00000264067	1.1294830690923991e-10	2.9781396991615523
ENSG00000260027	1.1443796825345478e-10	7.027306451847777
ENSG00000070081	1.1503920229857365e-10	8.925159860718681
ENSG00000157625	1.156435277792193e-10	8.720252051370498
ENSG00000232633	1.1564352777922094e-10	4.944936453167869
ENSG00000214226	1.1625096022984624e-10	7.798022483885377
ENSG00000179528	1.1778323698312974e-10	5.864489273632452
ENSG00000198960	1.1840166726534828e-10	8.495517796767109
ENSG00000141985	1.1902327537032993e-10	8.819683187290691
ENSG00000144036	1.212241601900829e-10	8.401674667950699
ENSG00000136710	1.212241601900829e-10	8.655800859664987
ENSG00000239552	1.2346486150064407e-10	3.230484630301616
ENSG00000129646	1.2411247328505967e-10	8.255550732824315
ENSG00000135605	1.2706810588176054e-10	8.683204054399932
ENSG00000059378	1.3009259061670523e-10	8.849075124401589
ENSG00000077809	1.3077420554863364e-10	8.80291916597935
ENSG00000162913	1.3959499881764473e-10	6.309012795158559
ENSG00000230516	1.3959499881764473e-10	3.1644789281330814
ENSG00000173221	1.4032529832825604e-10	8.925159860718681
ENSG00000127415	1.410593363199844e-10	8.856194343477304
ENSG00000235837	1.4291091009072778e-10	5.042270091283486
ENSG00000259660	1.4365818062041592e-10	5.440497832538635
ENSG00000230629	1.4365818062041592e-10	7.663846785049266
ENSG00000271522	1.4365818062041592e-10	3.6896092783431484
ENSG00000105976	1.50557979266137e-10	8.728365641634191
ENSG00000204387	1.50557979266137e-10	8.896762294795762
ENSG00000217130	1.513443546305683e-10	5.458598529747781
ENSG00000241324	1.54933066052465e-10	6.805851846395727
ENSG00000100994	1.577817294436293e-10	8.892705499663915
ENSG00000145494	1.586050039314108e-10	8.810038385055064
ENSG00000172687	1.5943248128511333e-10	6.325335822332094
ENSG00000171649	1.6151970001708974e-10	7.733495201333364
ENSG00000257591	1.644867865864098e-10	4.17604287320653
ENSG00000180573	1.6620614017233926e-10	8.900819089927607
ENSG00000107262	1.6620614017233926e-10	8.872421524004686
ENSG00000165178	1.6620614017233926e-10	8.590892137555453
ENSG00000218227	1.6707239891284406e-10	8.106293513908547
ENSG00000158525	1.692574188462896e-10	4.346908992173977
ENSG00000174374	1.7416334710445272e-10	8.386441858611294
ENSG00000105997	1.7828053619470038e-10	5.43068135125186
ENSG00000228409	1.815484872175568e-10	8.398075403222874
ENSG00000006634	1.815484872175568e-10	8.725303217690323
ENSG00000180815	1.8249290336506038e-10	5.2189909583041745
ENSG00000168090	1.8680259696324292e-10	8.801924794791372
ENSG00000232559	1.8680259696324292e-10	8.340540863716589
ENSG00000088833	1.9022327208509524e-10	8.824734353610515
ENSG00000147044	1.912118126017107e-10	8.66950245703246
ENSG00000136997	1.9673928428700454e-10	8.908932680191299
ENSG00000260219	2.0033783486266434e-10	6.619208822606459
ENSG00000230979	2.0612317753296754e-10	7.060829550188502
ENSG00000145919	2.1097792636888216e-10	8.743598450973597
ENSG00000213965	2.1097792636888216e-10	8.540679384001368
ENSG00000242299	2.1207185402958173e-10	8.478216934671813
ENSG00000272711	2.1207185402958173e-10	6.451805474703354
ENSG00000171159	2.1483100558614494e-10	8.789754409395835
ENSG00000243276	2.1483100558614494e-10	7.0808512308200795
ENSG00000214189	2.159444715657996e-10	4.566262626428648
ENSG00000260144	2.1706358225009194e-10	6.023281847415679
ENSG00000147437	2.1988623827565441e-10	6.259494484555748
ENSG00000165661	2.2102532639288291e-10	8.884591909400223
ENSG00000067248	2.2102532639288291e-10	8.78569761426399
ENSG00000187446	2.2102532639288291e-10	8.860251138609149
ENSG00000026103	2.2739424612367096e-10	7.759220790991414
ENSG00000143624	2.2739424612367096e-10	8.900819089927607
ENSG00000157778	2.2739424612367336e-10	8.631996929657868
ENSG00000176273	2.357602557462771e-10	8.035462510787768
ENSG00000236796	2.3697971428126573e-10	5.378384154113768
ENSG00000244313	2.3943716855035606e-10	8.563031412416489
ENSG00000174485	2.553707388367293e-10	8.832847943874205
ENSG00000143195	2.6135698111423514e-10	6.098218284010865
ENSG00000214046	2.6748039570110603e-10	8.789754409395835
ENSG00000052850	2.6748039570110603e-10	4.730541780957499
ENSG00000091127	2.7374405037645773e-10	8.624877710582155
ENSG00000261400	2.7515533258795127e-10	3.382181222106094
ENSG00000186480	2.7515533258795127e-10	8.860251138609149
ENSG00000106018	2.80151079758753e-10	6.74825935320498
ENSG00000273382	2.8159465554317535e-10	6.1503721209108075
ENSG00000104047	2.8818127724240167e-10	8.815626392158844
ENSG00000236854	2.8818127724240167e-10	3.6224842726434607
ENSG00000172115	2.896653038789629e-10	8.904875885059452
ENSG00000164900	2.949184859467671e-10	2.326873970141963
ENSG00000164855	3.033622595300133e-10	7.888228997170023
ENSG00000166557	3.0885817645582795e-10	8.904875885059452
ENSG00000128463	3.1044624144761286e-10	8.876478319136533
ENSG00000228113	3.1044624144761286e-10	5.467701850072975
ENSG00000162373	3.1769189995784476e-10	6.550488891524507
ENSG00000213199	3.234414906978135e-10	8.358378566595839
ENSG00000154358	3.251028356734279e-10	8.767402380980716
ENSG00000105364	3.326827273080997e-10	8.702493658871182
ENSG00000068394	3.4043533332305237e-10	8.584309759263697
ENSG00000259404	3.421819743561792e-10	4.854533298443661
ENSG00000156738	3.4836449360692367e-10	7.834178105162022
ENSG00000240087	3.5015089871802334e-10	6.044628379055587
ENSG00000136059	3.583011836299227e-10	8.805444749139262
ENSG00000182087	3.583011836299227e-10	8.925159860718681
ENSG00000164346	3.66636856119292e-10	8.89117428769198
ENSG00000091732	3.732509566171973e-10	8.284740103058722
ENSG00000223473	3.751620302912395e-10	7.776560033356154
ENSG00000128915	3.819264221538815e-10	8.842492746109832
ENSG00000042980	3.819264221538815e-10	8.796336787687592
ENSG00000137124	3.8584517350262874e-10	8.644167315053407
ENSG00000174013	3.9079892405554033e-10	8.701499287683204
ENSG00000171428	3.907989240555445e-10	7.83695442992982
ENSG00000181218	3.907989240555445e-10	5.878773324236915
ENSG00000106636	3.927977865063751e-10	8.904875885059452
ENSG00000197037	4.0191704880119535e-10	8.646692898213319
ENSG00000261374	4.060361858565166e-10	3.8931253249939304
ENSG00000188859	4.091525939542659e-10	7.173409412690688
ENSG00000006756	4.091525939542659e-10	6.3086299532838925
ENSG00000125869	4.1864277789337337e-10	8.83789911019403
ENSG00000158089	4.2292939268011965e-10	6.052806275891976
ENSG00000226833	4.3053444129077046e-10	4.830879135260101
ENSG00000184381	4.327317566064005e-10	8.786691985451967
ENSG00000184307	4.427560930398032e-10	8.800393582819439
ENSG00000048162	4.450143589350372e-10	8.584309759263697
ENSG00000145087	4.5070939650236175e-10	5.5754650427936365
ENSG00000118816	4.5070939650236175e-10	8.929216655850528
ENSG00000188242	4.5300730492838643e-10	8.437446416476865
ENSG00000203930	4.5300730492838643e-10	3.662694088851162
ENSG00000155886	4.5300730492838643e-10	5.261721668821924
ENSG00000104936	4.553166639869421e-10	8.528966529009853
ENSG00000171792	4.634904006515927e-10	8.599005727819145
ENSG00000162878	4.718075054061614e-10	4.929144619238335
ENSG00000171425	4.766254483647298e-10	8.705019242031094
ENSG00000184905	4.827155414466049e-10	4.918621783850391
ENSG00000119900	4.851728175338522e-10	8.810038385055064
ENSG00000258072	4.876423185463023e-10	6.277406516533023
ENSG00000175283	4.963827026516017e-10	8.6629200787407
ENSG00000214243	4.963827026516017e-10	4.251321244659908
ENSG00000163817	4.989079542385268e-10	5.23308648080746
ENSG00000166428	5.078456041519702e-10	7.800052491218017
ENSG00000205138	5.078456041519702e-10	8.50462575821878
ENSG00000213621	5.104278337868905e-10	5.215906737020125
ENSG00000245008	5.130228945397743e-10	6.590237771915748
ENSG00000121797	5.222075529700292e-10	8.321708789649358
ENSG00000167487	5.222075529700292e-10	8.198350467225492
ENSG00000165195	5.222075529700347e-10	8.73747360308586
ENSG00000230897	5.369662030171123e-10	7.692813671332214
ENSG00000186468	5.438087008113302e-10	8.908932680191299
ENSG00000123374	5.591635192944781e-10	8.47875377545577
ENSG00000198157	5.591635192944781e-10	8.307347095001372
ENSG00000125962	5.749417661849225e-10	8.498580220710977
ENSG00000073536	5.778569154889662e-10	8.492455372823242
ENSG00000178917	5.852081281760429e-10	8.364881634507661
ENSG00000258994	5.881741328960886e-10	5.586897223268609
ENSG00000149823	6.047516244909894e-10	8.874947107164598
ENSG00000104765	6.296821565474975e-10	8.822208770450603
ENSG00000173581	6.296821565474975e-10	8.526238378973453
ENSG00000183605	6.296821565474975e-10	8.829785519930336
ENSG00000104907	6.328682259707613e-10	8.88864870453207
ENSG00000185686	6.474015514702265e-10	7.499690878815332
ENSG00000111276	6.556160061885256e-10	8.874947107164598
ENSG00000105185	6.740479183444917e-10	8.868364728872839
ENSG00000267496	6.929858185794306e-10	6.171952575059918
ENSG00000116871	6.929858185794306e-10	8.816620763346823
ENSG00000159399	7.124432466113473e-10	8.677413480419661
ENSG00000255086	7.25102085656077e-10	3.5996733242211776
ENSG00000069849	7.379805863589615e-10	8.812563968214976
ENSG00000197857	7.548674142423073e-10	8.626408922554088
ENSG00000106603	7.977514490222294e-10	8.836904739006052
ENSG00000230188	8.017659772722418e-10	4.450025640080673
ENSG00000162631	8.579325893752446e-10	6.643547073587527
ENSG00000174718	8.774952462678222e-10	8.870890312032751
ENSG00000154479	8.885509627741073e-10	6.254469234649409
ENSG00000260919	8.974933916274491e-10	4.09502279662772
ENSG00000106948	9.179364733460066e-10	8.844023958081767
ENSG00000106993	9.225407703586156e-10	8.677616047296151
ENSG00000144895	9.225407703586156e-10	8.892705499663915
ENSG00000070669	9.34150426782787e-10	8.884591909400223
ENSG00000187151	9.34150426782787e-10	4.676824630430618
ENSG00000254615	9.34150426782787e-10	8.586298501639652
ENSG00000146083	9.34150426782787e-10	8.872421524004686
ENSG00000139352	9.38834138660433e-10	6.7092087533118585
ENSG00000135116	9.38834138660433e-10	5.97615748788441
ENSG00000105676	9.388341386604463e-10	8.767939221764673
ENSG00000250990	9.388341386604463e-10	5.052692903968279
ENSG00000133818	9.43540784751147e-10	7.908054316695798
ENSG00000167196	9.869508725008552e-10	8.70907603716294
ENSG00000114738	1.0043541849819692e-09	8.73747360308586
ENSG00000149485	1.0220570880392556e-09	8.04404798268327
ENSG00000176410	1.0504933476059044e-09	8.353450656772571
ENSG00000072954	1.055745943774533e-09	8.611176113214684
ENSG00000112992	1.055745943774533e-09	8.868364728872839
ENSG00000153291	1.0797017619014383e-09	6.923437760267234
ENSG00000260359	1.0797017619014462e-09	8.828791148742358
ENSG00000184205	1.0987002899565058e-09	8.908932680191299
ENSG00000179899	1.1041881410864665e-09	5.197578726182027
ENSG00000144908	1.1041881410864665e-09	8.549250504669082
ENSG00000148343	1.1041881410864665e-09	8.83996716294992
ENSG00000180354	1.1236072306006471e-09	8.74612403413351
ENSG00000164615	1.1236072306006471e-09	8.826265565582448
ENSG00000105576	1.1292165299315367e-09	8.846549541241677
ENSG00000228933	1.1292165299315367e-09	5.403910687374537
ENSG00000170265	1.1348531714369638e-09	8.638579307949625
ENSG00000188959	1.1490652511779629e-09	5.375403108590868
ENSG00000269946	1.1490652511779629e-09	4.918779950272768
ENSG00000213513	1.1547986172234562e-09	4.082125483023716
ENSG00000115649	1.1547986172234562e-09	8.835910367818073
ENSG00000114054	1.1547986172234562e-09	8.758294419529046
ENSG00000112531	1.1809463368205582e-09	8.860251138609149
ENSG00000122203	1.1809463368205582e-09	8.880535114268378
ENSG00000166200	1.1809463368205582e-09	8.884591909400223
ENSG00000226086	1.2076718726356219e-09	5.412505867411289
ENSG00000234500	1.2136905957071251e-09	6.5030995988105476
ENSG00000160993	1.2197386044059175e-09	8.20902802091854
ENSG00000067992	1.2349876637167895e-09	8.096851278549412
ENSG00000128408	1.2411392699623575e-09	5.79438528306527
ENSG00000122779	1.241139269962375e-09	8.788223197423902
ENSG00000170260	1.2473207918355177e-09	8.553844140584886
ENSG00000188818	1.2566494767689585e-09	8.351382604016681
ENSG00000115875	1.2691937568095516e-09	8.933273450982373
ENSG00000183397	1.2691937568095696e-09	7.727473358021022
ENSG00000225373	1.2755116629930803e-09	7.794808435835565
ENSG00000213293	1.2978670809605912e-09	3.816272486483488
ENSG00000106397	1.3206048955746159e-09	8.870890312032751
ENSG00000146147	1.3206048955746159e-09	6.6494916044204455
ENSG00000006740	1.3571237065137383e-09	7.769797773302026
ENSG00000163040	1.3571237065137383e-09	5.662882526704319
ENSG00000234449	1.3946278139936097e-09	3.9898096528942077
ENSG00000165675	1.4190188882566378e-09	8.581836572754826
ENSG00000011021	1.4190188882566378e-09	8.586298501639652
ENSG00000179862	1.4260639266933594e-09	6.599399616992188
ENSG00000180530	1.4260639266933594e-09	8.329954086944023
ENSG00000172292	1.4260639266933594e-09	7.9888190257314315
ENSG00000176978	1.4260639266933696e-09	8.933273450982373
ENSG00000133619	1.4260639266933696e-09	8.4095856913379
ENSG00000242268	1.4438262482663393e-09	4.418371129675109
ENSG00000120784	1.4509914917587963e-09	6.299472286038099
ENSG00000273032	1.4509914917587963e-09	7.223306472179872
ENSG00000239415	1.458191445089295e-09	7.220688681292729
ENSG00000109685	1.4836669937956179e-09	8.872421524004686
ENSG00000203632	1.4984189857876577e-09	6.6577751757697925
ENSG00000197448	1.524580249224929e-09	8.88864870453207
ENSG00000225051	1.5321364366961504e-09	6.075817135990022
ENSG00000236914	1.558872087099854e-09	5.4218277789183515
ENSG00000134504	1.558872087099854e-09	8.578264221755896
ENSG00000230202	1.5939164475052253e-09	8.545273019917172
ENSG00000145912	1.6018078887981506e-09	8.745587193349552
ENSG00000104980	1.629729411999296e-09	8.801924794791372
ENSG00000068745	1.629729411999296e-09	8.819146346506736
ENSG00000154227	1.63779387157777e-09	5.197079039848142
ENSG00000213553	1.63779387157777e-09	8.593417720715367
ENSG00000173531	1.6581258168063855e-09	8.684735266371867
ENSG00000215270	1.6828495183234864e-09	4.934237569656533
ENSG00000177600	1.7419457950960788e-09	8.933273450982373
ENSG00000169504	1.7419457950960788e-09	8.912989475323146
ENSG00000258847	1.7419457950960788e-09	3.892882531185914
ENSG00000182185	1.75055178104401e-09	7.454464484315153
ENSG00000134716	1.75055178104401e-09	8.517045541294669
ENSG00000224215	1.75055178104401e-09	2.8659110219100463
ENSG00000142444	1.789795017678241e-09	8.544736179133215
ENSG00000140548	1.789795017678241e-09	8.702493658871182
ENSG00000000460	1.7897950176782729e-09	7.9670862309813835
ENSG00000235335	1.798631640681324e-09	4.587892328621087
ENSG00000220583	1.8298964214014049e-09	6.732632026803104
ENSG00000172053	1.8298964214014049e-09	8.907401468219364
ENSG00000005844	1.8389262163416524e-09	8.852137548345457
ENSG00000137154	1.838926216341659e-09	8.945443836377912
ENSG00000136383	1.8616913859015721e-09	7.864037367138893
ENSG00000232176	1.8616913859015721e-09	5.084153442877774
ENSG00000144815	1.880101342107688e-09	8.903344673087517
ENSG00000205583	1.9555342483457573e-09	7.071242462540154
ENSG00000105220	2.0090993092324914e-09	8.892705499663915
ENSG00000182165	2.0539878918149585e-09	8.328907319105005
ENSG00000144040	2.0539878918149585e-09	8.632991300845847
ENSG00000260591	2.0640952467828093e-09	6.954236586308378
ENSG00000107833	2.0640952467828093e-09	8.513328585917467
ENSG00000225988	2.13621832646279e-09	6.88894799324328
ENSG00000068308	2.1946061045738453e-09	8.842492746109832
ENSG00000223756	2.1946061045738453e-09	6.377142899306145
ENSG00000213096	2.2053880862905234e-09	7.967372548355557
ENSG00000204131	2.243533596119072e-09	6.28202934677975
ENSG00000141101	2.254550049317182e-09	8.686266478343798
ENSG00000140400	2.254550049317182e-09	8.921103065586836
ENSG00000239559	2.2935248586348706e-09	7.194123002638837
ENSG00000241852	2.30478074635124e-09	7.639420803184884
ENSG00000166441	2.344602403603322e-09	8.941387041246065
ENSG00000167964	2.344602403603322e-09	8.454210437788204
ENSG00000198933	2.356102790893877e-09	8.329619813036558
ENSG00000100739	2.3850950832055813e-09	6.086853080427248
ENSG00000140521	2.3967892051325834e-09	8.831316731902271
ENSG00000101049	2.4501087091642624e-09	6.413635511480518
ENSG00000163884	2.4621137090408035e-09	8.707087294786984
ENSG00000259658	2.4741760903529517e-09	7.4104093930710695
ENSG00000181666	2.486296120143915e-09	8.533560164925657
ENSG00000166979	2.5045848428577147e-09	5.884228570313335
ENSG00000162869	2.5045848428577147e-09	8.72584005847428
ENSG00000189056	2.5168501700958568e-09	8.32677430719697
ENSG00000267381	2.5168501700958568e-09	4.121112136680736
ENSG00000223387	2.5291740900064442e-09	4.334185237484446
ENSG00000170727	2.5727731725896836e-09	8.224679980392523
ENSG00000151287	2.5727731725897018e-09	7.692376058003159
ENSG00000186193	2.629907747565081e-09	8.31574256252149
ENSG00000111348	2.642771413718383e-09	8.912989475323146
ENSG00000179151	2.6882794387629015e-09	8.728365641634191
ENSG00000154359	2.701421540931434e-09	8.747655246105444
ENSG00000184984	2.701421540931463e-09	5.9359835934085865
ENSG00000236552	2.701421540931463e-09	8.732422436766036
ENSG00000160783	2.7479143127897984e-09	8.400600986382788
ENSG00000260054	2.7479143127897984e-09	8.648224110185254
ENSG00000107959	2.7479143127897984e-09	8.864307933740994
ENSG00000128928	2.761340715597828e-09	8.876478319136533
ENSG00000213761	2.761340715597828e-09	4.277188375312587
ENSG00000125388	2.761340715597828e-09	8.23353297831666
ENSG00000157954	2.808838969480548e-09	8.860251138609149
ENSG00000205339	2.808838969480548e-09	8.908932680191299
ENSG00000120306	2.871080552458536e-09	8.653812117289032
ENSG00000221890	2.8850936324813084e-09	4.100483561889151
ENSG00000196757	2.9633662758099193e-09	8.702493658871182
ENSG00000155254	2.9923394895659163e-09	8.293358054530298
ENSG00000183688	3.0142505414285384e-09	8.760617435812467
ENSG00000132915	3.0809268363253085e-09	4.341434503921736
ENSG00000249774	3.0809268363253085e-09	4.61682749530724
ENSG00000130340	3.1490409089267388e-09	8.514322957105446
ENSG00000224376	3.164375645569902e-09	5.721026995282699
ENSG00000178951	3.164375645569902e-09	8.818151975318758
ENSG00000203401	3.2500274794061742e-09	5.164535402146618
ENSG00000248757	3.3057060478174357e-09	3.6917743884863157
ENSG00000158710	3.3057060478174824e-09	8.900819089927607
ENSG00000136828	3.378661256194924e-09	8.810038385055064
ENSG00000261645	3.378661256194924e-09	7.380400470784734
ENSG00000179041	3.436487522539834e-09	8.648681640589274
ENSG00000114942	3.4699632695743074e-09	8.945443836377912
ENSG00000139318	3.5122553956593187e-09	8.908932680191299
ENSG00000256733	3.529312628700529e-09	4.413055390323218
ENSG00000078369	3.607075139168765e-09	8.904875885059452
ENSG00000155761	3.6245812571522717e-09	6.567819123142839
ENSG00000164967	3.6245812571522717e-09	8.677413480419661
ENSG00000146707	3.7043894746311185e-09	7.921897730018229
ENSG00000204957	3.76764475478613e-09	6.416470483537002
ENSG00000108852	3.76764475478613e-09	7.3757036597665016
ENSG00000196562	3.785910323550178e-09	8.897756665983739
ENSG00000106609	3.785910323550178e-09	8.892705499663915
ENSG00000108061	3.785910323550219e-09	8.776052812028363
ENSG00000270441	3.8505223266789454e-09	6.299150899780952
ENSG00000106571	3.887924910457626e-09	7.226449750086842
ENSG00000157343	3.9351765778717426e-09	7.234370696431424
ENSG00000213523	3.954233622846613e-09	8.763882426632826
ENSG00000256604	3.954233622846613e-09	4.67615932177758
ENSG00000260352	3.973380642891222e-09	5.031796718616904
ENSG00000230189	4.129845893782012e-09	7.565443953773617
ENSG00000137802	4.149821511911882e-09	8.753243253209222
ENSG00000133135	4.200173593958881e-09	3.7988882453545516
ENSG00000239556	4.3130539179882965e-09	5.516401966748916
ENSG00000186088	4.3338929849306295e-09	8.781103978348188
ENSG00000150967	4.3338929849306295e-09	8.858719926637214
ENSG00000174917	4.407605616501806e-09	8.827796777554383
ENSG00000071243	4.428889918802339e-09	8.739999186245774
ENSG00000244398	4.525915783255845e-09	8.341280271377032
ENSG00000237517	4.547756842405653e-09	5.648451683650509
ENSG00000136021	4.6250127142601975e-09	8.907401468219364
ENSG00000107104	4.647319817651921e-09	8.908932680191299
ENSG00000100368	4.7035474394262586e-09	8.908932680191299
ENSG00000104921	4.7262236965723585e-09	8.005099222449203
ENSG00000110324	4.806432955060412e-09	8.853131919533435
ENSG00000117242	4.806432955060412e-09	7.951571544385554
ENSG00000224596	4.82959258027236e-09	4.036678176152272
ENSG00000100439	4.82959258027236e-09	8.700759880022757
ENSG00000102265	4.852860973997816e-09	8.86277672176906
ENSG00000205593	4.911511086721073e-09	8.75676320755711
ENSG00000069018	4.982803691815829e-09	1.6940471613773587
ENSG00000214160	5.042983880163296e-09	8.858719926637214
ENSG00000261597	5.042983880163296e-09	8.632991300845847
ENSG00000123144	5.067253816162119e-09	8.876478319136533
ENSG00000166562	5.067253816162173e-09	8.921103065586836
ENSG00000184258	5.153098476327605e-09	4.117984271518987
ENSG00000257951	5.153098476327605e-09	6.491416493555199
ENSG00000163519	5.265555369120917e-09	7.99349160512406
ENSG00000198088	5.265555369120973e-09	8.333219077764381
ENSG00000172365	5.31630069175481e-09	3.572645200559465
ENSG00000272864	5.432226665341749e-09	3.585547914159994
ENSG00000183718	5.432226665341769e-09	8.822208770450603
ENSG00000186615	5.432226665341769e-09	7.244749340480319
ENSG00000088298	5.5240911337264685e-09	8.86277672176906
ENSG00000187994	5.5506150537413024e-09	8.808507173083129
ENSG00000261342	5.5506150537413024e-09	6.388204391348872
ENSG00000242593	5.5506150537413024e-09	4.833291011940165
ENSG00000144426	5.644429832742411e-09	8.509676924538605
ENSG00000164924	5.644429832742411e-09	8.925159860718681
ENSG00000257178	5.671516700245854e-09	2.469632640019016
ENSG00000169253	5.671516700245854e-09	4.531159734665251
ENSG00000004866	5.671516700245854e-09	8.722777634530411
ENSG00000260625	5.767322037377014e-09	6.259164922473838
ENSG00000268798	5.9210682499418905e-09	6.218421876463301
ENSG00000228323	6.02097868265334e-09	5.947561510647085
ENSG00000239672	6.02097868265334e-09	8.641104891109538
ENSG00000218426	6.315575686112915e-09	8.357507451904416
ENSG00000205022	6.3457964721144345e-09	6.84758823953996
ENSG00000168803	6.42196626339288e-09	8.566014525980423
ENSG00000198785	6.452682992516304e-09	6.784035294452868
ENSG00000169071	6.5926890905186085e-09	8.475051171306358
ENSG00000102271	6.703624909685498e-09	4.134759819109497
ENSG00000134153	6.735653539222361e-09	8.896762294795762
ENSG00000033050	6.767831255188132e-09	8.868364728872839
ENSG00000170469	6.914494080577196e-09	8.260399332267648
ENSG00000205485	6.914494080577196e-09	7.72086406600037
ENSG00000183150	6.914494080577319e-09	7.056629581485131
ENSG00000125351	6.914494080577319e-09	8.544533612256725
ENSG00000006788	6.947503911164942e-09	3.403875217719128
ENSG00000136149	7.06425189026757e-09	7.914268583887454
ENSG00000213280	7.217168147741777e-09	5.090987082680254
ENSG00000100767	7.408449558396031e-09	8.336158245211694
ENSG00000249258	7.497019932519832e-09	2.664773196541905
ENSG00000198917	7.532736190319708e-09	8.71213846110681
ENSG00000265451	7.56861819612611e-09	6.925327779171738
ENSG00000198625	7.732158477247435e-09	8.892705499663915
ENSG00000271983	7.732158477247461e-09	3.4773837921420157
ENSG00000214870	7.861731579724898e-09	7.1156258854302035
ENSG00000236255	7.936720508484415e-09	8.342811483348967
ENSG00000143499	7.936720508484471e-09	8.717778864861629
ENSG00000181220	7.974475813915718e-09	8.573133745056138
ENSG00000228991	7.993419019506512e-09	6.2448233444930485
ENSG00000136279	8.243705596443482e-09	8.868364728872839
ENSG00000228019	8.243705596443482e-09	4.744840316949814
ENSG00000213885	8.243705596443482e-09	6.350960129536431
ENSG00000136243	8.243705596443482e-09	8.82067755847867
ENSG00000130560	8.421435804509729e-09	8.773527228868451
ENSG00000172456	8.602896363805645e-09	7.966672646693983
ENSG00000106258	8.602896363805645e-09	6.53635876491802
ENSG00000168994	8.602896363805645e-09	7.054260137628872
ENSG00000171084	8.64373514495669e-09	7.300000028160738
ENSG00000127914	8.788163329218011e-09	8.925159860718681
ENSG00000170581	8.829858457397962e-09	8.921103065586836
ENSG00000271529	8.829858457398056e-09	8.630465717685935
ENSG00000154743	8.871746241542437e-09	8.549787345453039
ENSG00000179133	9.019883174902068e-09	2.9104048956377246
ENSG00000177971	9.0198831749021e-09	8.79381120452768
ENSG00000174886	9.0198831749021e-09	8.353908187176593
ENSG00000270673	9.06264867034196e-09	6.911022593141478
ENSG00000047230	9.170428237876092e-09	8.406188993486566
ENSG00000231081	9.213888729670308e-09	4.074590567337603
ENSG00000162929	9.213888729670308e-09	7.926995727141916
ENSG00000239246	9.257549799718785e-09	5.906627766133152
ENSG00000253738	9.367585917323657e-09	8.830322360714293
ENSG00000150764	9.411956120553277e-09	8.03162819960738
ENSG00000136631	9.456530980700542e-09	8.732422436766036
ENSG00000148498	9.61416794288687e-09	8.123173145754294
ENSG00000238045	9.61416794288687e-09	6.364402418113504
ENSG00000158623	9.61416794288687e-09	8.121238880144348
ENSG00000125084	9.61416794288687e-09	6.355091003125111
ENSG00000173898	9.659675167503949e-09	8.892705499663915
ENSG00000111716	9.659675167503949e-09	8.93733024611422
ENSG00000237181	9.659675167503949e-09	7.840192507021285
ENSG00000125912	9.82060841887361e-09	8.88864870453207
ENSG00000081320	9.820608418873644e-09	8.912989475323146
ENSG00000258603	9.867066948039338e-09	3.7599279539692083
ENSG00000235489	1.0031363428521597e-08	4.647752851364516
ENSG00000250519	1.0246520541148062e-08	4.998357728494553
ENSG00000128944	1.0246520541148062e-08	8.521847309934142
ENSG00000187098	1.0246520541148062e-08	7.777700462802897
ENSG00000101901	1.0294939997363727e-08	8.838435950977985
ENSG00000089157	1.0294939997363763e-08	8.945443836377912
ENSG00000164885	1.0416965488322846e-08	8.497840813050532
ENSG00000135299	1.0466169047459097e-08	8.434129029005465
ENSG00000105677	1.0466169047459097e-08	8.879003902296445
ENSG00000203761	1.0466169047459097e-08	7.904670612455691
ENSG00000140577	1.0515598892860014e-08	8.77452160005643
ENSG00000106266	1.0690399992214727e-08	8.574664957028071
ENSG00000196372	1.0740860700509151e-08	7.337816713218553
ENSG00000155428	1.0970818654144728e-08	5.262832982974408
ENSG00000164299	1.1022567696404433e-08	2.412964558059225
ENSG00000114698	1.1100637186961895e-08	6.001926229779488
ENSG00000173320	1.1152982346543698e-08	6.677042924812265
ENSG00000040199	1.1205567816393516e-08	8.809501544271107
ENSG00000146540	1.1205567816393516e-08	8.876478319136533
ENSG00000150867	1.1205567816393516e-08	8.823739982422536
ENSG00000273344	1.1258394668181726e-08	8.63531431712927
ENSG00000262814	1.1391524918300193e-08	7.676212405821174
ENSG00000177599	1.1391524918300193e-08	7.700070163286082
ENSG00000120798	1.1445205113296765e-08	8.732422436766036
ENSG00000106244	1.1445205113296765e-08	8.830322360714293
ENSG00000173638	1.1445205113296765e-08	8.624877710582155
ENSG00000145050	1.1499131570324048e-08	8.912989475323146
ENSG00000155984	1.1499131570324048e-08	8.020079531222912
ENSG00000242083	1.1553305386757127e-08	5.3152032515181675
ENSG00000110092	1.1580485398975298e-08	8.81508955137489
ENSG00000140563	1.1800178295576215e-08	8.895231082823827
ENSG00000236205	1.2309427124663065e-08	2.0257752277705414
ENSG00000005187	1.2513192872513339e-08	8.207124154769696
ENSG00000244879	1.2513192872513339e-08	8.657332071636922
ENSG00000198453	1.2572012306665068e-08	7.787815357943649
ENSG00000136286	1.2720240964258669e-08	8.331767176172383
ENSG00000140157	1.2780007605720172e-08	8.877472690324511
ENSG00000250148	1.2780007605720172e-08	2.433102602162211
ENSG00000077454	1.2840047588102719e-08	8.76893359295265
ENSG00000120805	1.299135139078512e-08	8.868364728872839
ENSG00000232995	1.3113642777777179e-08	7.111261655039823
ENSG00000232671	1.3113642777777179e-08	4.99088817541699
ENSG00000251249	1.3113642777777225e-08	4.584457293931858
ENSG00000148357	1.317520797728369e-08	4.882650351569345
ENSG00000075290	1.3330354511059646e-08	6.325858428028135
ENSG00000269044	1.3330354511059646e-08	8.386899389015317
ENSG00000158716	1.3330354511059646e-08	8.423005411448948
ENSG00000110700	1.3392909826214607e-08	8.933273450982373
ENSG00000228350	1.345575086063925e-08	4.349566494896401
ENSG00000070814	1.3550550909578205e-08	8.86277672176906
ENSG00000228929	1.36779628659642e-08	7.18167317317983
ENSG00000103740	1.3903745381726086e-08	5.797404409624672
ENSG00000235663	1.3903745381726086e-08	5.026936991126845
ENSG00000259205	1.3968918252628344e-08	7.202379096781665
ENSG00000272256	1.4199373374348383e-08	8.166890477358702
ENSG00000179603	1.4199373374348383e-08	6.671102665079862
ENSG00000169184	1.4199373374348383e-08	8.08584535164227
ENSG00000124795	1.4199373374348383e-08	8.253077546315442
ENSG00000168081	1.4265894606631432e-08	8.744592822161575
ENSG00000177628	1.4265894606631432e-08	8.860251138609149
ENSG00000267193	1.4332719133181308e-08	3.7311489289399007
ENSG00000118242	1.4433527538494126e-08	7.8035112635342525
ENSG00000141526	1.4501116187637625e-08	8.710070408350918
ENSG00000091140	1.4501116187637625e-08	8.785160773480033
ENSG00000183023	1.4501116187637625e-08	8.4595689642866
ENSG00000188419	1.4569012855744577e-08	8.634522512817782
ENSG00000179271	1.4637218905768909e-08	8.802382325195396
ENSG00000138172	1.4705735706502958e-08	7.993736001674286
ENSG00000196867	1.4809096573856806e-08	5.7076629115581605
ENSG00000148291	1.487839627837546e-08	8.332761547360361
ENSG00000102921	1.487839627837546e-08	8.822208770450603
ENSG00000172379	1.494801157071568e-08	8.394950788166012
ENSG00000156928	1.5017943846248192e-08	8.586835342423607
ENSG00000225200	1.5265223339357993e-08	7.167355876142753
ENSG00000240771	1.54442730430502e-08	8.16788484854668
ENSG00000254876	1.5516463776219167e-08	6.214648274338812
ENSG00000225218	1.5516463776219167e-08	5.470212879421143
ENSG00000162616	1.5588982872681898e-08	8.535628217681547
ENSG00000101843	1.5588982872681898e-08	8.710607249134874
ENSG00000167114	1.5661831782467544e-08	8.765413638604759
ENSG00000130775	1.584540656204583e-08	8.868364728872839
ENSG00000205189	1.5919421327176075e-08	8.796336787687592
ENSG00000234753	1.591942132717613e-08	3.7174368687421104
ENSG00000272870	1.6181132034780612e-08	7.210698138609087
ENSG00000241493	1.6181132034780612e-08	4.289604600475678
ENSG00000104205	1.6181132034780612e-08	8.418943050469922
ENSG00000139219	1.6256672401507652e-08	4.6678372636590275
ENSG00000258527	1.633255591387574e-08	5.790513227537553
ENSG00000189001	1.6523775903147336e-08	2.909240196951482
ENSG00000137634	1.6523775903147336e-08	8.739999186245774
ENSG00000105649	1.6600872384037998e-08	7.6310777323158065
ENSG00000226386	1.6600872384038293e-08	4.517546874577599
ENSG00000238150	1.6678318870941217e-08	4.668035188455962
ENSG00000225535	1.6952160201188682e-08	5.2318974455246625
ENSG00000105426	1.7031200898355752e-08	7.28641350026459
ENSG00000163611	1.7031200898355934e-08	8.794268734931702
ENSG00000129353	1.7230374846902676e-08	8.695374439795469
ENSG00000109046	1.7310677466676632e-08	8.868364728872839
ENSG00000181458	1.7310677466676632e-08	8.827796777554383
ENSG00000130175	1.7310677466676632e-08	8.929216655850528
ENSG00000185662	1.7310677466676632e-08	5.418993308541878
ENSG00000120158	1.7391344213787973e-08	8.687260849531777
ENSG00000267427	1.7391344213787973e-08	8.767939221764673
ENSG00000146072	1.7676568531630834e-08	8.016814540402553
ENSG00000259362	1.7758893783576345e-08	4.308593747128467
ENSG00000008513	1.7841592062418448e-08	8.715658415454698
ENSG00000085465	1.8049980535605865e-08	8.060208415331825
ENSG00000141447	1.8049980535605865e-08	8.202262992825258
ENSG00000138621	1.8133997373944914e-08	8.84808075321361
ENSG00000271239	1.821839467691058e-08	2.4532579790217373
ENSG00000113231	1.843106345850793e-08	8.142391085807759
ENSG00000229278	1.8516805603133582e-08	3.755439790143467
ENSG00000167619	1.851680560313378e-08	6.3841180263482995
ENSG00000183943	1.8602935793573376e-08	8.413355043366142
ENSG00000105085	1.881997017344924e-08	8.382974300914444
ENSG00000229841	1.881997017344924e-08	7.398234109368368
ENSG00000131373	1.881997017344924e-08	8.659400124392812
ENSG00000141682	1.881997017344924e-08	8.666440033088591
ENSG00000239789	1.8907471994461778e-08	7.670566436219175
ENSG00000187824	1.9216856500546186e-08	8.36607857257213
ENSG00000132824	1.9216856500546186e-08	8.874947107164598
ENSG00000145741	1.9306153030338027e-08	8.933273450982373
ENSG00000206603	1.9485958808493722e-08	3.8239272518414302
ENSG00000106615	1.9713008207232753e-08	8.850606336373524
ENSG00000208028	1.9713008207232753e-08	7.576802617782699
ENSG00000221027	2.012820009163265e-08	2.3103643119193733
ENSG00000227855	2.012820009163265e-08	8.337144165865254
ENSG00000185038	2.012820009163265e-08	6.524236542581128
ENSG00000121716	2.012820009163265e-08	8.568337542263844
ENSG00000155792	2.012820009163265e-08	8.856194343477304
ENSG00000197696	2.0456996717761308e-08	8.109021663944947
ENSG00000180098	2.0551894376990397e-08	8.58683534242361
ENSG00000177917	2.0551894376990397e-08	8.658863283608856
ENSG00000170889	2.0551894376990397e-08	8.941387041246065
ENSG00000162144	2.0551894376990397e-08	8.734948019925948
ENSG00000146830	2.064722023485554e-08	8.901813461115584
ENSG00000166965	2.064722023485554e-08	8.672564880976328
ENSG00000147234	2.0742976166216155e-08	6.899323713083138
ENSG00000125459	2.0984259941688913e-08	8.777047183216341
ENSG00000113212	2.1081536009773563e-08	6.21376002346715
ENSG00000205903	2.1081536009773563e-08	8.712138461106807
ENSG00000167552	2.1524733882292692e-08	8.345592030036409
ENSG00000057252	2.1875696702302306e-08	8.803456006763307
ENSG00000129968	2.1976990021162244e-08	8.872421524004686
ENSG00000123595	2.1976990021162634e-08	8.745129662945532
ENSG00000198169	2.2335122115840335e-08	8.72584005847428
ENSG00000153789	2.2335122115840335e-08	8.081306880416658
ENSG00000171405	2.2335122115840335e-08	4.9151877675712825
ENSG00000123119	2.2438483973934177e-08	7.603578194813201
ENSG00000126945	2.2438483973934177e-08	8.83996716294992
ENSG00000155380	2.2438483973934177e-08	8.788223197423902
ENSG00000148334	2.28039273672665e-08	8.831853572686226
ENSG00000165288	2.280392736726658e-08	8.698436863739335
ENSG00000241127	2.2909398729397377e-08	8.221820123325145
ENSG00000160293	2.301534451194865e-08	8.186892575761506
ENSG00000039600	2.3015344511948733e-08	7.655190453308244
ENSG00000104408	2.3389920781121552e-08	8.921103065586836
ENSG00000225152	2.3498027202472312e-08	2.0042586088536534
ENSG00000260231	2.3770423775487363e-08	8.422416174013952
ENSG00000078061	2.388024019212492e-08	8.846549541241677
ENSG00000095585	2.4493107359215937e-08	8.812563968214976
ENSG00000235065	2.4606169368095475e-08	7.830503758669037
ENSG00000160813	2.4606169368095475e-08	8.304232274406463
ENSG00000185100	2.4776714654661824e-08	6.887658643161319
ENSG00000160055	2.4891049587317902e-08	8.209649737929608
ENSG00000127663	2.4891049587317902e-08	8.790748780583813
ENSG00000242013	2.5005897573051117e-08	7.343375323247441
ENSG00000248319	2.5121260845066316e-08	2.9552996307161647
ENSG00000269125	2.5121260845066316e-08	3.530546109483477
ENSG00000106278	2.5121260845066316e-08	6.847143087693904
ENSG00000103978	2.5411938142929153e-08	8.832847943874205
ENSG00000106701	2.5529122639493834e-08	8.308825910322266
ENSG00000225329	2.5529122639493834e-08	5.802656030438109
ENSG00000123562	2.5646832588655593e-08	8.923628648746746
ENSG00000099139	2.5824387737926208e-08	6.097067480387019
ENSG00000181690	2.5943421338182706e-08	7.999645720184427
ENSG00000118473	2.606298843202932e-08	5.5521507097291645
ENSG00000136810	2.606298843202932e-08	8.908932680191299
ENSG00000188707	2.6607704750335607e-08	8.50210017505887
ENSG00000120519	2.6607704750335607e-08	8.610181742026706
ENSG00000203801	2.7039011313801935e-08	6.221447038074717
ENSG00000123836	2.7039011313801935e-08	8.804450377951285
ENSG00000270504	2.7039011313801935e-08	4.546633178016266
ENSG00000207357	2.7163485392392723e-08	5.95280987242115
ENSG00000256248	2.7163485392392723e-08	4.232573901506032
ENSG00000147400	2.728851660011732e-08	8.641104891109538
ENSG00000080561	2.728851660011732e-08	8.52391536269003
ENSG00000130332	2.7730548227859447e-08	8.788223197423902
ENSG00000149972	2.7730548227859447e-08	8.818151975318758
ENSG00000080200	2.7730548227859447e-08	8.771996016896516
ENSG00000270093	2.785811659253503e-08	4.946010716672879
ENSG00000104783	2.7986255514306072e-08	8.595943303875279
ENSG00000249487	2.7986255514306072e-08	2.909419768166341
ENSG00000197991	2.8309115272740542e-08	2.778307436228885
ENSG00000145246	2.843927070195822e-08	8.872421524004686
ENSG00000254211	2.8439270701958422e-08	8.074499250134293
ENSG00000166143	2.8570007907082375e-08	6.5941133025111975
ENSG00000136758	2.889941276536671e-08	8.904875885059452
ENSG00000269620	2.9032206115464392e-08	3.8875483379398093
ENSG00000127955	2.950167124370886e-08	4.763141776485784
ENSG00000259291	2.9773242287531716e-08	7.698394346935874
ENSG00000125652	3.025435126703258e-08	8.850606336373524
ENSG00000106554	3.025435126703258e-08	8.68067847124002
ENSG00000100218	3.025435126703258e-08	5.406481589585341
ENSG00000187742	3.025435126703258e-08	8.900819089927607
ENSG00000156313	3.088403728155676e-08	8.279486369862408
ENSG00000170445	3.088403728155708e-08	8.868364728872839
ENSG00000257698	3.102568810438127e-08	8.202837879032463
ENSG00000135931	3.1526457315213925e-08	8.003518076788064
ENSG00000237214	3.167097164802255e-08	6.996256221020732
ENSG00000090661	3.181612989782548e-08	8.689328902287667
ENSG00000244306	3.203508070541319e-08	7.1186806273815115
ENSG00000055070	3.203508070541319e-08	8.757300048341069
ENSG00000165688	3.218186094381303e-08	8.816620763346823
ENSG00000182154	3.232929488668358e-08	8.803456006763307
ENSG00000099326	3.270075825412484e-08	8.868364728872839
ENSG00000106635	3.285050246911873e-08	8.778578395188276
ENSG00000171735	3.285050246911873e-08	8.465589018872253
ENSG00000146776	3.3000913183985324e-08	8.512079251201959
ENSG00000226957	3.3000913183985324e-08	2.8584915709171663
ENSG00000102409	3.3000913183985443e-08	8.694837599011512
ENSG00000243144	3.353264100498181e-08	5.777031742998228
ENSG00000225697	3.3686086734979735e-08	8.77452160005643
ENSG00000141664	3.368608673498021e-08	8.164836775830603
ENSG00000141905	3.384021493269989e-08	8.762351214660892
ENSG00000244485	3.422854056497441e-08	4.717177934211055
ENSG00000004838	3.4385080654119737e-08	6.894225308065961
ENSG00000187953	3.4385080654119737e-08	8.326381735945093
ENSG00000233297	3.454231655005657e-08	6.482553225300703
ENSG00000269533	3.454231655005657e-08	4.130913327955687
ENSG00000181904	3.49384701515524e-08	8.819146346506736
ENSG00000140543	3.49384701515524e-08	8.233787941844191
ENSG00000145358	3.493847015155265e-08	3.388801283855401
ENSG00000078177	3.493847015155265e-08	8.818151975318758
ENSG00000197265	3.50981650647666e-08	8.692848856635557
ENSG00000155111	3.50981650647666e-08	8.43611777138142
ENSG00000147251	3.50981650647666e-08	8.755768836369135
ENSG00000269305	3.5258569375685294e-08	4.992453400289494
ENSG00000183111	3.5258569375685294e-08	8.308878306973307
ENSG00000240583	3.5662703846772936e-08	6.767111695306535
ENSG00000137106	3.5825615190254816e-08	8.806975961111196
ENSG00000119608	3.5989249778774674e-08	6.501383432164979
ENSG00000107187	3.5989249778774674e-08	4.806919578253058
ENSG00000169413	3.6401520904589104e-08	8.295379276482326
ENSG00000179604	3.6734639341944116e-08	7.2055005995684684
ENSG00000257543	3.6902307761919514e-08	5.922454267871745
ENSG00000089682	3.7324739536481226e-08	8.650749693345164
ENSG00000242715	3.7324739536481226e-08	6.2473783358351405
ENSG00000188735	3.7324739536481226e-08	8.77452160005643
ENSG00000155903	3.7324739536481226e-08	8.846549541241677
ENSG00000178715	3.766606533377141e-08	6.70404150003642
ENSG00000229806	3.766606533377141e-08	3.4119150085075423
ENSG00000170482	3.792404854835622e-08	8.521926620314074
ENSG00000171421	3.8096990545699736e-08	8.575456761339558
ENSG00000225159	3.844517694956332e-08	5.242953939827383
ENSG00000236232	3.862042795305035e-08	1.2828063686792965
ENSG00000172296	3.888476104018781e-08	6.188990131848159
ENSG00000164619	3.986910866313841e-08	6.684714897839215
ENSG00000117020	3.986910866313841e-08	8.075880291880775
ENSG00000111832	4.0050664071085094e-08	8.860251138609149
ENSG00000269696	4.050807474796781e-08	4.284553769625292
ENSG00000143553	4.069245695264743e-08	8.689328902287667
ENSG00000167123	4.069245695264743e-08	8.892705499663915
ENSG00000166401	4.069245695264743e-08	7.949682029464502
ENSG00000069275	4.172122949778984e-08	8.884591909400223
ENSG00000090238	4.172122949778984e-08	8.830322360714293
ENSG00000146733	4.172122949779028e-08	8.52950336979381
ENSG00000158427	4.210155907048842e-08	7.698826394417749
ENSG00000174915	4.238901501213269e-08	8.698436863739335
ENSG00000214050	4.238901501213269e-08	8.408793887026413
ENSG00000241769	4.2581710857655545e-08	8.596937675063257
ENSG00000178718	4.326287244036951e-08	8.801924794791372
ENSG00000123179	4.3459426888072966e-08	8.552770459016974
ENSG00000105700	4.3459426888072966e-08	8.781103978348188
ENSG00000240235	4.3459426888072966e-08	3.4709197706475883
ENSG00000260317	4.345942688807343e-08	6.372849163250361
ENSG00000196361	4.385514223727712e-08	4.614769650497966
ENSG00000123684	4.415422404503254e-08	8.400600986382788
ENSG00000198380	4.415422404503254e-08	8.887117492560137
ENSG00000099804	4.4354711930152674e-08	8.65480648847701
ENSG00000141441	4.43547119301533e-08	8.191735609357663
ENSG00000127980	4.5267906586820464e-08	8.79939921163146
ENSG00000205929	4.5473305680505424e-08	7.244206817201095
ENSG00000147324	4.599077293992739e-08	7.426557263218519
ENSG00000179598	4.619935783558571e-08	8.363095459008196
ENSG00000226221	4.619935783558571e-08	7.600442026336576
ENSG00000180881	4.619935783558571e-08	8.028527395394068
ENSG00000204219	4.714941914325386e-08	6.829366865593624
ENSG00000249167	4.736310726085356e-08	3.545686993688593
ENSG00000213967	4.7577736144974896e-08	6.041915043978373
ENSG00000224616	4.790145219060661e-08	6.194264662205275
ENSG00000137747	4.790145219060661e-08	5.653993346128467
ENSG00000184304	4.8118450582613903e-08	6.071016414136041
ENSG00000105373	4.8118450582613903e-08	8.929216655850528
ENSG00000146826	4.8336403857925456e-08	8.648760950969208
ENSG00000136478	4.855531608734165e-08	8.81508955137489
ENSG00000082014	4.8885491416550506e-08	7.977018811166807
ENSG00000197779	4.8885491416550506e-08	8.357304885027926
ENSG00000254966	4.9106818951129894e-08	5.041864811250354
ENSG00000185834	4.9106818951129894e-08	7.34954423389989
ENSG00000213625	4.9329119820032706e-08	8.876478319136533
ENSG00000114854	5.0114897891674554e-08	7.040951827316553
ENSG00000103496	5.0341630327854766e-08	8.664451290712634
ENSG00000077348	5.056935911752004e-08	8.743061610189642
ENSG00000120860	5.160658267794469e-08	8.678152888080106
ENSG00000164124	5.160658267794469e-08	7.4951438586865065
ENSG00000261435	5.18398676959961e-08	5.013102881053539
ENSG00000105879	5.2191717026329994e-08	8.70555608281505
ENSG00000053371	5.2191717026329994e-08	8.486127958059017
ENSG00000171291	5.2191717026329994e-08	8.555375352556819
ENSG00000094916	5.242757080769211e-08	8.804450377951285
ENSG00000100678	5.242757080769211e-08	7.336384612053431
ENSG00000177337	5.242757080769211e-08	5.211755215617852
ENSG00000241923	5.242757080769211e-08	6.078066994548452
ENSG00000125691	5.242757080769211e-08	8.941387041246065
ENSG00000145425	5.2664459748645265e-08	8.93733024611422
ENSG00000035681	5.314136073064388e-08	8.777584024000298
ENSG00000255650	5.4229775532572595e-08	5.329802722960764
ENSG00000166913	5.4352038757312407e-08	8.904875885059452
ENSG00000074054	5.4352038757312407e-08	8.82067755847867
ENSG00000002834	5.4843774527291786e-08	8.876478319136533
ENSG00000070614	5.546452350577026e-08	8.868364728872839
ENSG00000243554	5.571472916377218e-08	8.347123242008344
ENSG00000166925	5.571472916377218e-08	8.84808075321361
ENSG00000205808	5.571472916377218e-08	8.574664957028071
ENSG00000101974	5.5966030939771186e-08	8.76893359295265
ENSG00000215196	5.5966030939771186e-08	4.133195442646595
ENSG00000180592	5.596603093977178e-08	4.992751812327846
ENSG00000258393	5.596603093977178e-08	2.931442711462332
ENSG00000228205	5.6218433484544254e-08	7.402909853472133
ENSG00000140612	5.6854286402676445e-08	8.892705499663915
ENSG00000152939	5.711057853872461e-08	8.335155423489297
ENSG00000103544	5.827784593278709e-08	8.796336787687592
ENSG00000156140	5.9201707260779586e-08	4.056959777067876
ENSG00000130475	5.973599755207439e-08	8.779115235972231
ENSG00000152518	6.04104485022218e-08	8.917046270454989
ENSG00000105063	6.068229443761787e-08	8.88306069742829
ENSG00000259236	6.068229443761787e-08	5.571042848477512
ENSG00000183283	6.164314227873167e-08	8.917046270454989
ENSG00000133597	6.247847160822609e-08	8.536622588869525
ENSG00000105429	6.29002479872242e-08	8.83996716294992
ENSG00000069493	6.29002479872242e-08	8.447962333403913
ENSG00000254343	6.318296691156982e-08	8.297957256293277
ENSG00000257027	6.346691962783677e-08	7.890969015088219
ENSG00000110318	6.346691962783677e-08	8.16546405868885
ENSG00000137720	6.346691962783722e-08	8.800393582819439
ENSG00000117500	6.418223352377448e-08	8.929216655850528
ENSG00000086598	6.418223352377448e-08	8.933273450982373
ENSG00000105974	6.447054570741715e-08	8.880535114268378
ENSG00000158109	6.447054570741715e-08	8.795342416499613
ENSG00000198816	6.476011531148076e-08	8.574664957028071
ENSG00000225938	6.578358796689027e-08	2.7041333954574074
ENSG00000180879	6.637546289526853e-08	8.945443836377912
ENSG00000185920	6.712258101758581e-08	8.81409518018691
ENSG00000270036	6.712258101758581e-08	4.388523831515857
ENSG00000259026	6.742370895972346e-08	4.536003424781386
ENSG00000160200	6.742370895972346e-08	8.876478319136533
ENSG00000158793	6.742370895972418e-08	8.708081665974962
ENSG00000164056	6.742370895972418e-08	8.005940320526387
ENSG00000226942	6.772614840395353e-08	5.573044989579265
ENSG00000182310	6.818227873973845e-08	5.068879778909055
ENSG00000127526	6.87950945803213e-08	8.830322360714293
ENSG00000136867	6.87950945803213e-08	6.582249537539482
ENSG00000185238	6.910350454330254e-08	8.587829713611585
ENSG00000228998	6.9880413937859e-08	8.286526278558188
ENSG00000140297	6.9880413937859e-08	6.125338187340699
ENSG00000106330	6.9880413937859e-08	8.09810061326492
ENSG00000113712	7.019354637974129e-08	8.88864870453207
ENSG00000161031	7.130027407849852e-08	5.0855430907970725
ENSG00000248544	7.161958124451484e-08	6.333770584274764
ENSG00000269165	7.194027649463492e-08	5.8383515293200725
ENSG00000258561	7.274812587951994e-08	5.456487536055061
ENSG00000155974	7.307372557975067e-08	8.59267831305492
ENSG00000168273	7.307372557975067e-08	8.381390692291472
ENSG00000171444	7.307372557975067e-08	8.904875885059452
ENSG00000072195	7.34007398370951e-08	6.546938444693976
ENSG00000258188	7.340073983709563e-08	3.7451110313982543
ENSG00000204556	7.372917460025253e-08	5.0674874285667375
ENSG00000136891	7.422450326558219e-08	8.789754409395835
ENSG00000237765	7.488996920622053e-08	7.852205702463701
ENSG00000249986	7.488996920622107e-08	5.0114278189498895
ENSG00000172809	7.488996920622107e-08	8.933273450982373
ENSG00000234338	7.522487050997033e-08	7.169467875015266
ENSG00000162510	7.57299499810853e-08	7.220306122700908
ENSG00000196363	7.606849688758474e-08	8.775058440840384
ENSG00000167118	7.606849688758474e-08	8.792279992555748
ENSG00000196636	7.640851276622252e-08	8.587372183207565
ENSG00000256383	7.640851276622252e-08	7.6199485489121095
ENSG00000144847	7.761022579225122e-08	8.505502773603572
ENSG00000118985	7.761022579225122e-08	8.941387041246065
ENSG00000180211	7.795692875243373e-08	6.401597797495457
ENSG00000117625	7.830513492664795e-08	8.81508955137489
ENSG00000196648	7.953578564892701e-08	6.279186784975606
ENSG00000243566	7.953578564892701e-08	5.4169311217542635
ENSG00000129474	7.953578564892701e-08	6.599815427219336
ENSG00000108298	7.989083471697562e-08	8.941387041246065
ENSG00000179299	8.078520123838692e-08	7.350408663709834
ENSG00000111012	8.114566236912531e-08	8.423489855581863
ENSG00000197375	8.114566236912531e-08	8.710607249134876
ENSG00000135378	8.150768441317977e-08	7.629751855259514
ENSG00000165271	8.150768441318006e-08	8.876478319136533
ENSG00000112306	8.150768441318006e-08	8.945443836377912
ENSG00000136856	8.278714843945258e-08	8.64569852702534
ENSG00000179335	8.278714843945258e-08	8.880535114268378
ENSG00000166295	8.278714843945258e-08	8.868364728872839
ENSG00000137970	8.278714843945258e-08	7.9112585565946265
ENSG00000261324	8.278714843945258e-08	8.683740895183888
ENSG00000078900	8.278714843945258e-08	6.150525299793825
ENSG00000230852	8.315627592538167e-08	2.1444722828289358
ENSG00000257573	8.315627592538167e-08	4.432497507530069
ENSG00000088881	8.408609711277044e-08	6.256709076276924
ENSG00000262703	8.408609711277044e-08	3.7515294207023877
ENSG00000038002	8.44608441860677e-08	8.895231082823827
ENSG00000161835	8.44608441860677e-08	7.691174891323915
ENSG00000270170	8.483721200535213e-08	8.530832014889253
ENSG00000271396	8.521520735364819e-08	4.47565107215327
ENSG00000113924	8.616736092473426e-08	6.627689091273725
ENSG00000137764	8.616736092473426e-08	8.566014525980423
ENSG00000114631	8.616736092473426e-08	7.99356180240718
ENSG00000254003	8.655110643709394e-08	6.057433191847265
ENSG00000121413	8.655110643709425e-08	8.246462688447615
ENSG00000106560	8.790732115387752e-08	8.46365267314734
ENSG00000251819	8.829858423061103e-08	5.827013188715781
ENSG00000225648	8.829858423061103e-08	8.827796777554383
ENSG00000128891	8.968135875087645e-08	8.769470433736606
ENSG00000039123	9.008028181892499e-08	8.834379155846138
ENSG00000148411	9.008028181892562e-08	8.011753579620777
ENSG00000084092	9.088330061431355e-08	8.722777634530411
ENSG00000082512	9.108513820150624e-08	8.592960190311343
ENSG00000186275	9.189684725839105e-08	8.203454030196356
ENSG00000117519	9.189684725839105e-08	8.031976824742637
ENSG00000170989	9.230532975409184e-08	6.704322583298646
ENSG00000260910	9.333425965353164e-08	7.2143678618411835
ENSG00000213145	9.374894043236863e-08	7.119500650299874
ENSG00000188825	9.374894043236863e-08	7.037521196008654
ENSG00000183617	9.374894043236896e-08	8.74612403413351
ENSG00000134779	9.416540880043992e-08	8.677616047296151
ENSG00000125656	9.416540880044091e-08	8.810038385055064
ENSG00000136933	9.521444942167486e-08	8.693385697419513
ENSG00000205209	9.563723325829224e-08	7.067299803678058
ENSG00000105675	9.606183846908704e-08	2.7838199773229215
ENSG00000124818	9.648827264499646e-08	3.273353758119158
ENSG00000164896	9.648827264499646e-08	8.874947107164598
ENSG00000100206	9.799530567203689e-08	6.277635997799628
ENSG00000139132	9.908571491806558e-08	8.840961534137898
ENSG00000218107	9.908571491806558e-08	3.7062370363498567
ENSG00000233080	9.952516697278312e-08	5.071527123167572
ENSG00000251192	9.952516697278312e-08	7.875539204719501
ENSG00000264469	9.952516697278312e-08	6.501150537608523
ENSG00000147853	9.996650982799097e-08	8.884591909400223
ENSG00000169241	9.996650982799203e-08	8.850606336373524
ENSG00000188971	1.0152621377898483e-07	8.633528141629803
ENSG00000196154	1.0152621377898483e-07	8.74385341450113
ENSG00000179632	1.0197616308076214e-07	8.81409518018691
ENSG00000158292	1.0356627251124898e-07	5.539656194548463
ENSG00000170632	1.0356627251124898e-07	8.701499287683204
ENSG00000260401	1.0402499052131096e-07	7.295944597340587
ENSG00000143401	1.0402499052131243e-07	8.852137548345457
ENSG00000144354	1.0402499052131243e-07	5.478305476770106
ENSG00000259363	1.0402499052131243e-07	6.297286919788263
ENSG00000140471	1.0448567946421371e-07	8.744592822161575
ENSG00000233830	1.0564607848642869e-07	5.754639634603561
ENSG00000162409	1.0564607848642945e-07	3.2622022524991277
ENSG00000124357	1.0564607848642945e-07	8.838435950977985
ENSG00000106367	1.061137304135066e-07	8.497049008739044
ENSG00000122687	1.061137304135066e-07	8.642636103081472
ENSG00000167747	1.061137304135066e-07	8.79381120452768
ENSG00000184903	1.061137304135066e-07	8.408257046242456
ENSG00000134982	1.0658339039183341e-07	8.78569761426399
ENSG00000075142	1.0776638037244854e-07	8.844023958081767
ENSG00000181751	1.0824313442360874e-07	8.786691985451967
ENSG00000253284	1.1041396785357737e-07	2.1965980426658582
ENSG00000144026	1.1041396785357737e-07	8.683204054399932
ENSG00000101310	1.1041396785357737e-07	8.892705499663915
ENSG00000199933	1.1090207960623713e-07	4.204448605075921
ENSG00000140395	1.1090207960623831e-07	8.816620763346823
ENSG00000198795	1.1213153470263083e-07	5.031505437887167
ENSG00000226104	1.1213153470263083e-07	2.8880354505329264
ENSG00000031823	1.1262700987825962e-07	8.776052812028363
ENSG00000175985	1.1262700987825962e-07	5.344482360586043
ENSG00000174607	1.1312460854752448e-07	8.622607090949776
ENSG00000168779	1.1312460854752448e-07	5.08723309644633
ENSG00000256278	1.1362433951157325e-07	4.717134866368907
ENSG00000038532	1.1437795334942991e-07	8.683740895183888
ENSG00000248503	1.1488305378648878e-07	5.938139777955433
ENSG00000196507	1.1488305378648878e-07	8.650749693345164
ENSG00000130669	1.1488305378648878e-07	8.402466472262187
ENSG00000179456	1.1539031760005671e-07	8.555375352556819
ENSG00000151414	1.1539031760005671e-07	8.840961534137898
ENSG00000152578	1.1770001763637025e-07	5.8349960069939835
ENSG00000127952	1.195273924535721e-07	8.561552597095597
ENSG00000233266	1.2005453419318394e-07	5.006757323065905
ENSG00000242814	1.2005453419318394e-07	5.258746228611985
ENSG00000263874	1.2111559081488768e-07	7.1700438802567685
ENSG00000136928	1.219173465863374e-07	4.12209872786808
ENSG00000047346	1.2245470772560055e-07	8.941387041246065
ENSG00000237437	1.2245470772560055e-07	6.816563953084687
ENSG00000246089	1.2299436572335555e-07	7.927715217727394
ENSG00000206634	1.2299436572335597e-07	4.831912125991976
ENSG00000088538	1.2353633007210244e-07	8.506156970190712
ENSG00000179085	1.2490139386551577e-07	8.705019242031094
ENSG00000167554	1.2739546368428496e-07	6.177187846553277
ENSG00000153774	1.2739546368428496e-07	8.309617714633754
ENSG00000082458	1.2739546368428496e-07	8.519858567558185
ENSG00000134109	1.279562251366519e-07	8.93733024611422
ENSG00000072401	1.279562251366519e-07	8.49452342557913
ENSG00000156049	1.279562251366528e-07	3.6257264682076773
ENSG00000214097	1.299378039597169e-07	5.12137641495361
ENSG00000119383	1.299378039597169e-07	8.884591909400223
ENSG00000119906	1.299378039597169e-07	8.74612403413351
ENSG00000118162	1.3050941420876502e-07	8.345794596912901
ENSG00000205578	1.3050941420876502e-07	7.381740746739887
ENSG00000139193	1.3050941420876595e-07	8.624340869798198
ENSG00000203666	1.3050941420876595e-07	8.394352881998493
ENSG00000149273	1.3252931744747464e-07	8.945443836377912
ENSG00000068323	1.3369712497923955e-07	8.801924794791372
ENSG00000143498	1.351709231569342e-07	8.29484243569837
ENSG00000119421	1.351709231569342e-07	8.72377200571839
ENSG00000116791	1.3576484307879057e-07	8.71366967307874
ENSG00000236279	1.3636129320312987e-07	3.3320044017991757
ENSG00000220472	1.3636129320312987e-07	7.198618413485944
ENSG00000247626	1.3636129320312987e-07	8.621815286638286
ENSG00000107331	1.3786355663158427e-07	8.805981589923219
ENSG00000170382	1.3846894479220652e-07	8.858719926637214
ENSG00000245954	1.399937146123233e-07	7.649217564372645
ENSG00000149547	1.4122524058268288e-07	8.858719926637214
ENSG00000127957	1.4122524058268288e-07	8.133819965140045
ENSG00000221829	1.4122524058268288e-07	8.751712041237289
ENSG00000224550	1.4122524058268288e-07	5.188573458824593
ENSG00000173077	1.4122524058268288e-07	3.0549571262370936
ENSG00000138814	1.418449364131308e-07	8.830322360714293
ENSG00000012171	1.418449364131313e-07	7.662003984283983
ENSG00000260618	1.4246726852283113e-07	8.400935260290252
ENSG00000070610	1.434057334356818e-07	8.908932680191299
ENSG00000135677	1.4403470376339169e-07	8.872421524004686
ENSG00000272717	1.453006786344361e-07	6.033466903809143
ENSG00000124198	1.475421413344864e-07	8.91145826335121
ENSG00000170899	1.475421413344864e-07	8.389019838422245
ENSG00000060138	1.475421413344864e-07	8.65273843572112
ENSG00000157259	1.4981711319513197e-07	8.749186458077377
ENSG00000238266	1.4981711319513197e-07	8.37626021559171
ENSG00000182487	1.511323280240217e-07	8.599005727819147
ENSG00000249286	1.511323280240217e-07	6.059467455411186
ENSG00000257176	1.5113232802402226e-07	7.825980982598751
ENSG00000271314	1.527920946253532e-07	6.159406746300957
ENSG00000113734	1.527920946253532e-07	8.228939342400857
ENSG00000163673	1.5346093756461264e-07	4.273945088338607
ENSG00000113328	1.5346093756461264e-07	8.876478319136533
ENSG00000188906	1.534609375646148e-07	8.808507173083129
ENSG00000130653	1.5413261860908216e-07	8.798862370847504
ENSG00000227533	1.558243144196911e-07	4.924571939798099
ENSG00000156467	1.5650602078558754e-07	8.892705499663915
ENSG00000200959	1.589148362908044e-07	3.780891432083364
ENSG00000130803	1.5960964503563472e-07	8.782635190320123
ENSG00000213614	1.5960964503563472e-07	8.704024870843115
ENSG00000188917	1.6030739829874883e-07	8.751712041237289
ENSG00000198755	1.6100810813823872e-07	8.933273450982373
ENSG00000232352	1.6206474297228102e-07	5.491958175764111
ENSG00000230487	1.6206474297228102e-07	8.294974142729345
ENSG00000130222	1.627728973192521e-07	6.347396346353695
ENSG00000171492	1.627728973192527e-07	8.781640819132145
ENSG00000065665	1.6527513654430397e-07	8.382921904263403
ENSG00000259479	1.659968840606349e-07	5.330977845261469
ENSG00000253540	1.6672168634449518e-07	7.805286307339363
ENSG00000142937	1.6744955588830485e-07	8.941387041246065
ENSG00000099795	1.6928273143585417e-07	8.844023958081767
ENSG00000231234	1.6928273143585417e-07	5.853307978952059
ENSG00000166946	1.7002143547893927e-07	8.900819089927607
ENSG00000229251	1.7002143547893927e-07	5.79336009149828
ENSG00000132970	1.7188189140510476e-07	6.19184424794053
ENSG00000130165	1.7263158571044384e-07	8.81409518018691
ENSG00000234776	1.7414049421858444e-07	4.760536992334373
ENSG00000227372	1.7528055659320645e-07	8.679147259268085
ENSG00000165548	1.7604461358247408e-07	8.382791651112921
ENSG00000099817	1.768118981965498e-07	8.83996716294992
ENSG00000172901	1.7758242360757303e-07	6.3825260172507665
ENSG00000021826	1.7952300253119828e-07	7.960726336641087
ENSG00000144199	1.7952300253119828e-07	8.416370636506148
ENSG00000185088	1.8030497521070907e-07	8.904875885059452
ENSG00000185436	1.8030497521070907e-07	8.805981589923219
ENSG00000122257	1.8030497521070907e-07	8.867827888088883
ENSG00000175764	1.8109024860477392e-07	8.127826824283286
ENSG00000140526	1.8306796117135442e-07	8.91145826335121
ENSG00000259494	1.8386489340371035e-07	7.673411942058761
ENSG00000260672	1.8386489340371035e-07	4.607493677956311
ENSG00000148798	1.8668071961321952e-07	3.5659293466907815
ENSG00000188383	1.8668071961321952e-07	5.988225980399563
ENSG00000125650	1.8749288771209497e-07	7.520432201918613
ENSG00000169758	1.891275091444343e-07	6.480872695938849
ENSG00000234380	1.9119021501593398e-07	5.24830260031605
ENSG00000144852	1.9119021501593398e-07	7.298613303918983
ENSG00000104497	1.9119021501593398e-07	8.471229422627076
ENSG00000237433	1.9119021501593398e-07	3.4533866228463816
ENSG00000198108	1.9119021501593398e-07	8.753498216736753
ENSG00000242247	1.9202138713643496e-07	8.892705499663915
ENSG00000270919	1.92021387136437e-07	3.0291702666949685
ENSG00000153162	1.92021387136437e-07	8.921103065586836
ENSG00000215394	1.9411466602206936e-07	5.190011007386797
ENSG00000260063	1.9495815451194954e-07	6.259566428793103
ENSG00000152990	1.9495815451194954e-07	8.468383916787488
ENSG00000149761	1.9580519422436223e-07	8.755231995585177
ENSG00000228300	1.9580519422436223e-07	8.856194343477304
ENSG00000120370	1.9580519422436364e-07	8.648224110185254
ENSG00000177082	1.9879800809267973e-07	8.828791148742358
ENSG00000169021	1.9879800809267973e-07	8.838435950977985
ENSG00000251108	1.9879800809267973e-07	2.5766971778643755
ENSG00000060237	1.9966120782724736e-07	8.884591909400223
ENSG00000172785	2.0052803891017493e-07	8.815626392158844
ENSG00000089169	2.0271110073177166e-07	8.138148959714453
ENSG00000133056	2.0271110073177166e-07	8.692848856635557
ENSG00000133243	2.0359075810080678e-07	8.830322360714293
ENSG00000086189	2.0359075810080678e-07	8.806975961111196
ENSG00000158290	2.035907581008104e-07	8.838435950977985
ENSG00000204682	2.0447411366682936e-07	3.7715466254108496
ENSG00000132704	2.053611824450589e-07	8.884591909400223
ENSG00000176788	2.075951987612371e-07	8.569331913451823
ENSG00000266208	2.0849538287577243e-07	6.311537290907487
ENSG00000257426	2.093993484999432e-07	2.276771245115423
ENSG00000246523	2.1076242084046575e-07	4.6844462060213985
ENSG00000236337	2.1167590748441288e-07	6.337668064471559
ENSG00000178761	2.1167590748441439e-07	8.864307933740994
ENSG00000167178	2.158342863115654e-07	6.443432249879421
ENSG00000131187	2.158342863115654e-07	8.046964348368373
ENSG00000239713	2.2007176206145615e-07	8.828791148742358
ENSG00000223891	2.2007176206145615e-07	8.432597817033532
ENSG00000015676	2.219808525947894e-07	8.81409518018691
ENSG00000196268	2.2294140462438618e-07	8.475031254231391
ENSG00000164122	2.234231894205121e-07	6.003300052645371
ENSG00000267274	2.253604346710085e-07	6.167328220017373
ENSG00000196963	2.253604346710085e-07	7.15618807917343
ENSG00000172331	2.253604346710085e-07	8.627403293742066
ENSG00000180228	2.253604346710093e-07	8.795342416499613
ENSG00000246763	2.2633514957504088e-07	6.668713933072697
ENSG00000206838	2.2633514957504088e-07	4.732890625277215
ENSG00000231500	2.2977891734043816e-07	8.945443836377912
ENSG00000244716	2.2977891734043816e-07	7.279852206345361
ENSG00000128394	2.3077213819481784e-07	8.468651442816125
ENSG00000233264	2.342812680118236e-07	8.701956818087226
ENSG00000266318	2.3529333386559703e-07	4.036772306816188
ENSG00000223886	2.3529333386559703e-07	6.0160057537556275
ENSG00000255495	2.378420615198593e-07	4.432391221776567
ENSG00000100997	2.3886902281773214e-07	8.769470433736606
ENSG00000158301	2.3886902281773214e-07	7.8127837464391625
ENSG00000188033	2.388690228177347e-07	7.521723136437001
ENSG00000205356	2.388690228177347e-07	8.900819089927607
ENSG00000184924	2.3990027868988883e-07	7.8701397481106135
ENSG00000225342	2.4249732107475535e-07	6.54685908902001
ENSG00000164684	2.445945419107062e-07	6.677951948938792
ENSG00000228413	2.4564972965677717e-07	4.700163561148798
ENSG00000204642	2.4937772036825924e-07	8.917046270454989
ENSG00000131089	2.504528867242962e-07	8.743598450973597
ENSG00000164404	2.531604817061621e-07	7.553253651303111
ENSG00000093072	2.531604817061621e-07	8.929216655850528
ENSG00000205293	2.5425143896390107e-07	5.826666389044767
ENSG00000198556	2.5425143896390107e-07	8.563286375944019
ENSG00000233493	2.5921735113152403e-07	8.218686839535762
ENSG00000175868	2.5921735113152403e-07	7.719130287151946
ENSG00000126458	2.592173511315268e-07	8.373197791647845
ENSG00000106868	2.603335759545352e-07	7.841031142136635
ENSG00000272121	2.6201664603409643e-07	6.999160354302149
ENSG00000234985	2.6427713931644e-07	3.898212131285236
ENSG00000074590	2.6427713931644376e-07	5.315442794055375
ENSG00000234332	2.6427713931644376e-07	3.9971016462575797
ENSG00000167775	2.6712932538210056e-07	8.823739982422536
ENSG00000147036	2.682785268966995e-07	5.4027417092455705
ENSG00000138801	2.6943251546191196e-07	8.884591909400223
ENSG00000254162	2.6943251546191196e-07	5.623749397506875
ENSG00000008735	2.6943251546191196e-07	6.5400632328740835
ENSG00000235280	2.6943251546191196e-07	5.622696819655536
ENSG00000092841	2.6943251546191196e-07	8.912989475323146
ENSG00000143575	2.705913103224556e-07	8.900819089927607
ENSG00000125755	2.70591310322458e-07	8.896762294795762
ENSG00000071189	2.7350945198104027e-07	8.792279992555747
ENSG00000250321	2.7705146166746997e-07	4.882528370659363
ENSG00000176896	2.7883908285661795e-07	8.33064109795343
ENSG00000108405	2.800370298707517e-07	8.915515058483056
ENSG00000198208	2.800370298707517e-07	8.510750606106516
ENSG00000011422	2.800370298707517e-07	7.522474989950459
ENSG00000158113	2.8123995976207454e-07	4.720979915616377
ENSG00000166682	2.824478925313911e-07	7.172092350783885
ENSG00000100982	2.842692160233205e-07	8.769470433736606
ENSG00000177839	2.842692160233205e-07	8.271241072567742
ENSG00000232860	2.854897439981881e-07	6.934927516256441
ENSG00000234361	2.854897439981881e-07	2.2803778446587466
ENSG00000146909	2.854897439981881e-07	8.728365641634191
ENSG00000148090	2.854897439981881e-07	8.728365641634191
ENSG00000230454	2.8671534546334186e-07	7.4187831778632765
ENSG00000250978	2.8794604076902096e-07	3.6938728042581217
ENSG00000219626	2.8794604076902096e-07	7.726117799196685
ENSG00000183298	2.8794604076902096e-07	6.749242162159437
ENSG00000109705	2.910451988426147e-07	6.5042869763716915
ENSG00000104447	2.910451988426147e-07	6.879277692944623
ENSG00000242802	2.9229388398343943e-07	8.860251138609149
ENSG00000217716	2.9229388398343943e-07	6.122809403471533
ENSG00000229901	2.9543833278809617e-07	1.6784457348842312
ENSG00000170271	2.967052614099839e-07	7.681552446051347
ENSG00000102678	2.979774495226662e-07	3.4963899495701876
ENSG00000066697	3.0247183129006067e-07	8.57213937386816
ENSG00000244061	3.037679489850946e-07	5.4896642638256825
ENSG00000166855	3.037679489850946e-07	8.80291916597935
ENSG00000267904	3.037679489850946e-07	7.9462654145382
ENSG00000259959	3.037679489850979e-07	8.286323711681696
ENSG00000237506	3.050694430454918e-07	6.163363577790461
ENSG00000105877	3.050694430454918e-07	6.402463028980384
ENSG00000184992	3.0637633498759575e-07	8.71114408991883
ENSG00000096696	3.083468411996434e-07	5.050910792320612
ENSG00000261147	3.096673225237244e-07	4.377334408784591
ENSG00000235501	3.109932776902551e-07	5.864985115659303
ENSG00000183473	3.109932776902595e-07	7.809571152269845
ENSG00000179057	3.1433225753436224e-07	6.161651987860033
ENSG00000130779	3.1567754409418203e-07	8.864307933740994
ENSG00000255438	3.156775440941854e-07	6.33433447328424
ENSG00000130517	3.2180062201723364e-07	8.88864870453207
ENSG00000262468	3.2317683702111116e-07	7.991681965299991
ENSG00000170540	3.2317683702111116e-07	8.795342416499613
ENSG00000106245	3.2317683702111465e-07	8.653275276505076
ENSG00000147604	3.2317683702111465e-07	8.941387041246065
ENSG00000164032	3.245587486000949e-07	8.904875885059452
ENSG00000012174	3.280385995501052e-07	8.670039297816416
ENSG00000213881	3.2944062884131475e-07	5.613699977219564
ENSG00000228492	3.2944062884131825e-07	7.321504970926089
ENSG00000197279	3.3084845775452757e-07	8.205442772572312
ENSG00000123643	3.3084845775452757e-07	8.487861736907439
ENSG00000122705	3.343935554668693e-07	8.846549541241677
ENSG00000213047	3.343935554668693e-07	8.85466313150537
ENSG00000243680	3.358218658776003e-07	6.218933352565476
ENSG00000155849	3.358218658776003e-07	8.816620763346823
ENSG00000118197	3.358218658776039e-07	8.747118405321487
ENSG00000272156	3.4086760464793547e-07	5.691214926067272
ENSG00000013561	3.4232267111499045e-07	8.838435950977985
ENSG00000241352	3.4232267111499045e-07	5.52350039498964
ENSG00000151623	3.423226711149953e-07	8.145494774708311
ENSG00000143156	3.423226711149953e-07	7.934906750529116
ENSG00000111540	3.423226711149953e-07	8.544991142660749
ENSG00000169371	3.4894520437796085e-07	8.25733690832378
ENSG00000156411	3.4894520437796085e-07	8.777584024000298
ENSG00000272677	3.5043362969606847e-07	6.106001914007905
ENSG00000197451	3.5418162645835905e-07	8.892705499663915
ENSG00000130592	3.55691662940727e-07	8.917046270454989
ENSG00000264920	3.55691662940727e-07	7.459356695028912
ENSG00000123159	3.556916629407289e-07	8.68879206150371
ENSG00000033867	3.572079294269556e-07	8.017653175517903
ENSG00000240298	3.5720792942696063e-07	5.688024063271391
ENSG00000146001	3.5720792942696063e-07	4.475205136631878
ENSG00000170681	3.610260148163964e-07	7.366981584685233
ENSG00000155858	3.610260148163964e-07	8.24450642564773
ENSG00000170906	3.625642821471354e-07	8.804450377951285
ENSG00000160472	3.625642821471354e-07	4.111711930768336
ENSG00000196143	3.656598689252795e-07	1.8566131614002004
ENSG00000065054	3.6956533604024446e-07	7.853181610457203
ENSG00000096063	3.711387994775339e-07	8.849075124401589
ENSG00000133020	3.727187451064992e-07	3.1275173584208376
ENSG00000109466	3.743051986783806e-07	8.540934347528902
ENSG00000135164	3.7669713800181813e-07	8.904875885059452
ENSG00000173253	3.7669713800181813e-07	8.223613623629598
ENSG00000184220	3.782999747381389e-07	8.773527228868451
ENSG00000103160	3.7990941032258593e-07	8.612504758310125
ENSG00000173926	3.7990941032258593e-07	7.796773149169867
ENSG00000137070	3.839620414017796e-07	8.5949489326873
ENSG00000214389	3.8559477990487754e-07	8.232511693399788
ENSG00000232912	3.897060736296052e-07	6.104971967053644
ENSG00000219470	3.9136244025786053e-07	5.154809676966571
ENSG00000165802	3.9302561811893465e-07	8.741530398217707
ENSG00000102882	3.9302561811893884e-07	8.763882426632826
ENSG00000257433	3.9302561811893884e-07	6.967425488581636
ENSG00000091073	3.946956342179181e-07	8.4389776284488
ENSG00000149295	3.9721353938911145e-07	5.651453698894654
ENSG00000266258	4.0059493398953874e-07	2.5896763849973228
ENSG00000236078	4.0059493398953874e-07	5.095425207309441
ENSG00000187699	4.0059493398953874e-07	8.900819089927607
ENSG00000204165	4.0059493398953874e-07	6.752255959877622
ENSG00000049759	4.040041728470606e-07	8.808507173083129
ENSG00000261438	4.083052142766905e-07	3.4216404712413175
ENSG00000150667	4.08305214276692e-07	6.890639075565316
ENSG00000164334	4.100380068290878e-07	3.96320448744311
ENSG00000185880	4.100380068290878e-07	8.879003902296445
ENSG00000271869	4.1177791338551545e-07	7.085480565845388
ENSG00000064490	4.1440117359929447e-07	8.716195256238654
ENSG00000101670	4.1615898858456345e-07	6.729752300661427
ENSG00000189343	4.179240165904234e-07	8.912989475323146
ENSG00000170426	4.179240165904234e-07	3.3121339531308855
ENSG00000224843	4.24158830065682e-07	6.2496590521438575
ENSG00000234719	4.259566713223719e-07	7.761623452500963
ENSG00000254946	4.2595667132237415e-07	2.814186054181944
ENSG00000271948	4.304835876434154e-07	6.943216424821535
ENSG00000094804	4.3230735613607015e-07	8.661925707552724
ENSG00000105519	4.3230735613607015e-07	8.79128562136777
ENSG00000187650	4.341385983755241e-07	8.743061610189642
ENSG00000259322	4.3782362229393366e-07	5.415000875020631
ENSG00000072274	4.4060722920151505e-07	8.900819089927607
ENSG00000166192	4.4060722920151505e-07	6.697037290450152
ENSG00000049167	4.4060722920151505e-07	8.328619876001403
ENSG00000167130	4.424724702531565e-07	8.609644901242747
ENSG00000128534	4.424724702531565e-07	8.794805575715658
ENSG00000163795	4.424724702531628e-07	8.619826544262331
ENSG00000115539	4.4434534881224593e-07	8.57772738097194
ENSG00000167491	4.4716905294487547e-07	8.826265565582448
ENSG00000133195	4.4906115739510803e-07	8.688052653843263
ENSG00000070831	4.5286862735713006e-07	8.880535114268378
ENSG00000185182	4.54784054071919e-07	2.611984193659803
ENSG00000197620	4.596069687102487e-07	8.687260849531777
ENSG00000143761	4.596069687102487e-07	8.93733024611422
ENSG00000147533	4.596069687102487e-07	8.716195256238654
ENSG00000243445	4.5960696871025114e-07	4.972384082941431
ENSG00000036530	4.5960696871025114e-07	7.863316422672923
ENSG00000243352	4.5960696871025114e-07	4.07613544202232
ENSG00000116852	4.6154995502720643e-07	8.822208770450601
ENSG00000256166	4.7537505579536793e-07	5.125360172768511
ENSG00000138326	4.7537505579536793e-07	8.93733024611422
ENSG00000117322	4.793980984498711e-07	7.850656362143486
ENSG00000267759	4.814219488530921e-07	5.648926611375935
ENSG00000100577	4.844732268380045e-07	8.507688182162648
ENSG00000158828	4.865177945298343e-07	8.514270560454404
ENSG00000227615	4.885707062365101e-07	8.106953611189057
ENSG00000115380	4.885707062365101e-07	8.051655867811546
ENSG00000167384	4.906319947710291e-07	8.351716877924146
ENSG00000271824	4.906319947710291e-07	1.651101181244906
ENSG00000148335	4.958220811825632e-07	8.654269647693054
ENSG00000225210	4.958220811825632e-07	7.176716820290053
ENSG00000150873	4.958220811825632e-07	3.3502281305874932
ENSG00000168890	4.979129488080268e-07	8.530497740981788
ENSG00000182179	4.979129488080268e-07	8.917046270454989
ENSG00000068383	4.979129488080294e-07	8.313340235858133
ENSG00000169692	4.979129488080294e-07	8.455407375852673
ENSG00000003393	4.979129488080294e-07	8.668508085844481
ENSG00000040341	4.979129488080294e-07	8.733416807954013
ENSG00000161048	5.000123424581051e-07	8.5609633596606
ENSG00000165506	5.000123424581078e-07	8.771996016896516
ENSG00000251009	5.031774925437093e-07	5.064145096984834
ENSG00000196547	5.052983480912993e-07	8.880535114268378
ENSG00000166848	5.074278474645892e-07	8.844023958081767
ENSG00000170417	5.074278474645892e-07	8.230470554372792
ENSG00000229809	5.117129135890803e-07	8.473702609135946
ENSG00000065268	5.127896357025042e-07	8.750180829265354
ENSG00000237190	5.149496566088879e-07	8.636511255193735
ENSG00000104969	5.149496566088879e-07	8.874947107164598
ENSG00000186687	5.171184750953627e-07	8.697442492551358
ENSG00000143507	5.192961256841248e-07	8.65733207163692
ENSG00000132781	5.192961256841248e-07	8.50921939413458
ENSG00000130711	5.214826430272913e-07	5.213500201739189
ENSG00000115718	5.214826430272913e-07	5.617744363395578
ENSG00000245571	5.247791203290538e-07	8.17321789212293
ENSG00000204314	5.269879570180899e-07	5.719938705596951
ENSG00000166268	5.347899059359906e-07	6.694730205751947
ENSG00000235609	5.392981864320898e-07	5.966231629308329
ENSG00000196998	5.392981864320898e-07	8.790748780583813
ENSG00000250988	5.392981864320926e-07	6.554817565268994
ENSG00000173166	5.415660855803578e-07	7.788981270312538
ENSG00000233922	5.415660855803578e-07	6.684274074487939
ENSG00000096092	5.472762522809953e-07	8.584309759263697
ENSG00000265112	5.472762522809953e-07	5.529979344157938
ENSG00000133612	5.472762522809953e-07	8.751712041237289
ENSG00000075568	5.495765815556079e-07	8.900819089927607
ENSG00000131263	5.495765815556079e-07	8.771996016896516
ENSG00000137806	5.495765815556109e-07	8.765413638604759
ENSG00000134698	5.51886258343272e-07	8.736479231897881
ENSG00000095321	5.51886258343272e-07	8.763882426632826
ENSG00000248458	5.553683801883441e-07	4.711646107871626
ENSG00000187257	5.577015861373325e-07	8.789754409395835
ENSG00000189184	5.577015861373325e-07	6.405253372417819
ENSG00000063245	5.600442682638076e-07	8.82879114874236
ENSG00000114503	5.623964636398979e-07	8.88864870453207
ENSG00000008300	5.623964636398979e-07	8.816620763346823
ENSG00000136273	5.683188170891466e-07	8.554838511772864
ENSG00000234902	5.683188170891466e-07	4.905943962575958
ENSG00000196715	5.683188170891466e-07	8.804450377951285
ENSG00000196208	5.683188170891466e-07	7.509303353361108
ENSG00000198794	5.707046027940535e-07	8.929216655850528
ENSG00000103995	5.707046027940535e-07	8.726834429662258
ENSG00000230565	5.707046027940566e-07	6.858764923439908
ENSG00000222222	5.707046027940566e-07	4.133224885098982
ENSG00000009954	5.731000703012279e-07	8.868364728872839
ENSG00000268087	5.76711507761896e-07	7.824784044534282
ENSG00000074370	5.791313456488877e-07	8.93733024611422
ENSG00000226824	5.815609984107325e-07	6.5907907616373524
ENSG00000144741	5.84000504389189e-07	8.57818491137596
ENSG00000269425	5.864499020695674e-07	4.251656741303828
ENSG00000198242	5.864499020695674e-07	8.925159860718681
ENSG00000228265	5.901426300727382e-07	7.536018083206153
ENSG00000066923	5.92616926328314e-07	8.114732927545285
ENSG00000234545	5.92616926328314e-07	8.542210595973303
ENSG00000171858	5.951012501227877e-07	8.941387041246065
ENSG00000095110	6.013561872945744e-07	8.172991514402888
ENSG00000164172	6.013561872945744e-07	8.67157050978835
ENSG00000223807	6.064058508183946e-07	3.3729471558509503
ENSG00000132640	6.10219973208922e-07	8.879003902296445
ENSG00000130382	6.153415593113284e-07	8.758294419529046
ENSG00000225264	6.153415593113284e-07	6.67778372306831
ENSG00000212664	6.17917909844414e-07	6.323683362568217
ENSG00000198455	6.24404486960147e-07	8.641104891109538
ENSG00000253893	6.270175050618484e-07	4.126893478313023
ENSG00000228614	6.270175050618484e-07	4.930834160311873
ENSG00000109084	6.270175050618484e-07	8.57818491137596
ENSG00000105778	6.362465652668779e-07	8.776052812028363
ENSG00000151117	6.362465652668779e-07	7.79743324645038
ENSG00000124143	6.389074664300817e-07	4.990134922336923
ENSG00000269243	6.389074664300817e-07	7.280701973155068
ENSG00000119328	6.389074664300817e-07	8.623883339394176
ENSG00000187091	6.415791224513327e-07	8.555375352556819
ENSG00000259414	6.442615751857975e-07	4.5721723947109405
ENSG00000263080	6.442615751857998e-07	3.1460067595014256
ENSG00000076043	6.469548666447645e-07	8.818151975318758
ENSG00000163013	6.537357918260932e-07	8.827259936770426
ENSG00000204262	6.537357918261026e-07	7.8478485668809554
ENSG00000006016	6.564673519265839e-07	5.329647544171225
ENSG00000145536	6.564673519265839e-07	5.567568504377854
ENSG00000251603	6.661149531321244e-07	5.651313591669851
ENSG00000248112	6.661149531321244e-07	3.20004441188687
ENSG00000110060	6.661149531321244e-07	8.632991300845847
ENSG00000181649	6.66114953132134e-07	5.370229748051677
ENSG00000166348	6.688964857107197e-07	8.399404048318319
ENSG00000160221	6.688964857107293e-07	8.887117492560137
ENSG00000114859	6.688964857107293e-07	8.214040806968919
ENSG00000151718	6.73089843091913e-07	7.449497957221591
ENSG00000189233	6.787205248347531e-07	8.81409518018691
ENSG00000173660	6.787205248347567e-07	8.912989475323146
ENSG00000143772	6.815529096000492e-07	8.816620763346823
ENSG00000108878	6.843967158051489e-07	3.028988708526991
ENSG00000248015	6.886839373473247e-07	5.807894244230084
ENSG00000257815	6.915564914924839e-07	7.6584425467813055
ENSG00000224713	6.915564914924865e-07	5.28090001676501
ENSG00000261971	6.944406229839613e-07	7.398819459729915
ENSG00000146094	6.944406229839613e-07	8.917046270454989
ENSG00000142453	7.017018977881064e-07	8.838435950977985
ENSG00000147485	7.046269048180459e-07	7.285055331617321
ENSG00000267475	7.046269048180459e-07	6.418799451910765
ENSG00000228010	7.075636926440575e-07	5.564337617211496
ENSG00000122406	7.10512306940172e-07	8.941387041246065
ENSG00000162814	7.10512306940172e-07	4.443059846647659
ENSG00000108187	7.149575033454151e-07	8.040768640635124
ENSG00000235314	7.179358847555516e-07	7.956367747177847
ENSG00000163933	7.179358847555516e-07	8.77452160005643
ENSG00000242169	7.179358847555516e-07	3.789895850388534
ENSG00000180817	7.209262538348906e-07	8.904875885059452
ENSG00000118181	7.209262538348906e-07	8.941387041246065
ENSG00000167173	7.239286570256486e-07	8.880535114268378
ENSG00000106443	7.28454927787337e-07	8.728365641634191
ENSG00000075239	7.31487620573946e-07	8.858719926637214
ENSG00000188175	7.31487620573946e-07	5.998046399077712
ENSG00000102886	7.345325113810925e-07	6.693132574052243
ENSG00000140694	7.375896474314434e-07	8.777047183216341
ENSG00000154640	7.40659076122785e-07	8.76893359295265
ENSG00000126561	7.40659076122785e-07	8.412031964117876
ENSG00000146007	7.452863719769909e-07	8.83996716294992
ENSG00000227630	7.452863719769935e-07	2.8490985908379813
ENSG00000065320	7.452863719769935e-07	4.3266514051710665
ENSG00000137825	7.483867407910044e-07	6.368733233036655
ENSG00000272102	7.483867407910044e-07	5.418330033442894
ENSG00000226084	7.483867407910044e-07	7.80125354124917
ENSG00000122386	7.483867407910044e-07	7.569237020381481
ENSG00000235297	7.51499569526348e-07	6.096742153275236
ENSG00000257953	7.51499569526352e-07	4.163982947489461
ENSG00000131171	7.51499569526352e-07	8.852137548345457
ENSG00000185567	7.59336470230028e-07	4.990461416864982
ENSG00000196890	7.59336470230028e-07	4.034235071513961
ENSG00000205642	7.62493289387281e-07	4.039321652102342
ENSG00000080947	7.656627867469517e-07	7.501937504644192
ENSG00000169718	7.688450113110101e-07	8.917046270454989
ENSG00000259330	7.736423193037113e-07	8.343603287660455
ENSG00000134986	7.800837357490468e-07	7.977980367932519
ENSG00000133773	7.800837357490468e-07	8.781103978348188
ENSG00000183208	7.800837357490578e-07	7.326649798853636
ENSG00000109061	7.865769522480215e-07	2.9221714666656684
ENSG00000152475	7.914810994034308e-07	7.4581342740422985
ENSG00000168661	7.914810994034308e-07	7.793946106524755
ENSG00000105671	7.914810994034308e-07	8.811569597026997
ENSG00000146374	7.914810994034308e-07	4.626543238028799
ENSG00000177875	7.947669275763307e-07	2.8207616792317554
ENSG00000114125	7.947669275763392e-07	8.744592822161575
ENSG00000229119	7.947669275763392e-07	7.352408202933952
ENSG00000153575	7.980659322115159e-07	8.797867999659527
ENSG00000196576	8.063714249547029e-07	8.88864870453207
ENSG00000126267	8.063714249547029e-07	8.877472690324511
ENSG00000136731	8.063714249547029e-07	8.904875885059452
ENSG00000165171	8.09716948846772e-07	6.334934404278738
ENSG00000154654	8.215322003377533e-07	5.124170559622144
ENSG00000104331	8.215322003377533e-07	8.868364728872839
ENSG00000140876	8.249384629567738e-07	5.957295253875507
ENSG00000227134	8.335139134123597e-07	1.8154547567535606
ENSG00000260948	8.369681495096244e-07	7.127420773529718
ENSG00000255031	8.369681495096244e-07	7.946133707507222
ENSG00000248540	8.439181520354537e-07	5.369694035816799
ENSG00000230262	8.439181520354537e-07	3.6856028143116912
ENSG00000263718	8.439181520354537e-07	3.221463985372475
ENSG00000258781	8.474140251435635e-07	1.6872329587324646
ENSG00000001630	8.526840753913953e-07	7.694200278925875
ENSG00000206530	8.526840753913953e-07	8.842492746109832
ENSG00000141736	8.562150145252193e-07	7.94450472196088
ENSG00000234185	8.59760074623768e-07	4.241424857702445
ENSG00000166908	8.722797737610046e-07	8.740536027029728
ENSG00000228451	8.722797737610046e-07	7.586552213320406
ENSG00000251226	8.722797737610077e-07	4.583275135198112
ENSG00000267373	8.758890534284655e-07	4.205687408318571
ENSG00000165006	8.758890534284655e-07	8.790748780583813
ENSG00000234335	8.795127553615127e-07	5.446031305231711
ENSG00000169895	8.886354719283642e-07	8.79381120452768
ENSG00000139644	8.886354719283642e-07	8.93733024611422
ENSG00000260336	8.886354719283689e-07	8.79733115887557
[truncated: 1,291 more rows]
