# Supplementary material for: Machine learning predicts treatment sensitivity in multiple myeloma based on molecular and clinical information coupled with drug response
Source: PLoS One. 2021 Jul 28;16(7):e0254596. doi: 10.1371/journal.pone.0254596 (PMC8318243; doi:10.1371/journal.pone.0254596)
Supplement: S1 File — (ZIP) [file pone.0254596.s004.zip › Supplementary Material 1/7q22/selected_genes_experiment_3.csv]

gene	pvalue	entropy
ENSG00000272899	3.070840454760576e-35	7.859227147965005
ENSG00000188004	2.102209039676886e-30	6.006362153278075
ENSG00000239815	6.134302841878622e-29	6.18266689087641
ENSG00000273230	2.5204252880161877e-28	7.574264137275489
ENSG00000135253	2.8570053791581565e-28	8.520852938746163
ENSG00000185905	3.3663722090694615e-28	8.892705499663915
ENSG00000140474	4.4408821561665653e-26	8.925159860718681
ENSG00000117461	5.467278993194717e-25	8.670039297816416
ENSG00000146828	1.2573104636203228e-24	8.801924794791372
ENSG00000225579	5.330597608870167e-24	7.1963987366241104
ENSG00000255815	1.3999905172440945e-23	5.633031020896257
ENSG00000214022	2.4363418568142878e-23	8.892705499663915
ENSG00000240449	3.6167610131236376e-23	6.859950278315735
ENSG00000272668	5.03756281105089e-23	6.016322111319629
ENSG00000099624	7.400255176154968e-23	8.879003902296445
ENSG00000228031	1.2668135063874223e-22	5.678254674482422
ENSG00000130810	1.4166658816464241e-22	7.653019061130768
ENSG00000213339	1.9495782537332495e-22	8.88306069742829
ENSG00000162004	2.1791649859258128e-22	8.39820711025385
ENSG00000241468	2.7955446788551168e-22	8.6629200787407
ENSG00000165801	6.975465466883458e-22	8.732422436766036
ENSG00000170677	9.956676246164172e-22	7.078014911564995
ENSG00000243284	1.2300308189291114e-21	5.105629887334858
ENSG00000103253	1.3263380869435912e-21	8.452344951908804
ENSG00000242294	2.178173873347343e-21	8.693843227823534
ENSG00000176371	3.154630412131553e-21	8.443826227892131
ENSG00000205143	4.596376662127467e-21	5.166947943574238
ENSG00000160062	5.514284174073583e-21	7.720269262718196
ENSG00000196204	6.564362875290507e-21	8.51932172677423
ENSG00000196683	1.3483102810399058e-20	8.912989475323146
ENSG00000119280	1.5906928797612385e-20	8.146122057566558
ENSG00000228649	1.5906928797612385e-20	7.756399314193481
ENSG00000205664	1.782262541424768e-20	7.950139559868522
ENSG00000197647	2.734099018276152e-20	8.022147583978802
ENSG00000255760	4.566974681990451e-20	5.944557283136395
ENSG00000111752	6.213584070308791e-20	7.851245264732288
ENSG00000160917	7.85752157596303e-20	8.756226366773156
ENSG00000105173	9.859102885995457e-20	8.692848856635557
ENSG00000271344	1.1302123528533025e-19	7.070540430610571
ENSG00000136261	1.24524522943383e-19	8.769470433736606
ENSG00000241685	2.438272174367634e-19	8.88306069742829
ENSG00000114023	3.2749896094100934e-19	8.770464804924583
ENSG00000106608	3.7473607109324917e-19	8.692848856635557
ENSG00000105894	3.8687536974660947e-19	7.249802171748745
ENSG00000104611	4.990584535498786e-19	6.803892806494006
ENSG00000130159	5.706648840456563e-19	8.74864961729342
ENSG00000248991	5.890593207832871e-19	6.830150557265901
ENSG00000106113	1.4301303987812239e-18	6.230360026170969
ENSG00000125827	1.7381772927285755e-18	8.864307933740994
ENSG00000136271	1.9092800380886235e-18	8.850606336373524
ENSG00000229638	1.9699320454653365e-18	8.513276189266426
ENSG00000247746	2.9960657044423894e-18	7.3233763574988595
ENSG00000181418	2.9960657044424318e-18	7.486291227665478
ENSG00000180447	3.523991631153481e-18	7.398299738212899
ENSG00000087077	3.63509517649632e-18	8.730891224794103
ENSG00000167614	4.2739845706589234e-18	7.049947663966021
ENSG00000002586	5.8623384293413794e-18	8.19406419148826
ENSG00000178982	6.045992544273656e-18	8.904875885059452
ENSG00000174444	6.2781895550364295e-18	8.945443836377912
ENSG00000165138	7.273449212981478e-18	8.836904739006052
ENSG00000214706	7.603924857255605e-18	8.818151975318758
ENSG00000078967	7.895107481379819e-18	8.516259302830361
ENSG00000230131	9.787710412909672e-18	6.1187690898354905
ENSG00000213402	1.0803264871865394e-17	8.648276506836293
ENSG00000234141	1.1215112549814283e-17	6.625022061316686
ENSG00000165169	1.4764440145741686e-17	8.717189627426633
ENSG00000146066	2.015319582854387e-17	8.82067755847867
ENSG00000105819	2.1415056566034443e-17	8.876478319136533
ENSG00000052126	2.1415056566034748e-17	7.213402634174249
ENSG00000132846	2.766023196436375e-17	8.598011356631169
ENSG00000171469	2.850969373075001e-17	8.74864961729342
ENSG00000230207	3.4636076109128946e-17	7.210023908298888
ENSG00000081913	3.6789238689693714e-17	7.592363398994952
ENSG00000146576	3.6789238689693714e-17	8.721783263342434
ENSG00000099994	4.248229329601662e-17	6.97338936939576
ENSG00000115268	4.823162292261737e-17	8.941387041246065
ENSG00000221983	5.0034753566621126e-17	8.933273450982373
ENSG00000213609	5.0034753566621126e-17	6.505415361625987
ENSG00000135185	5.312986626481845e-17	8.917046270454989
ENSG00000136521	5.3485220075650675e-17	8.876478319136533
ENSG00000005108	5.474752888546781e-17	6.774662823542497
ENSG00000222375	5.641377992404147e-17	5.1483676328220955
ENSG00000122787	5.813005829191212e-17	7.581824407411794
ENSG00000228903	6.029783375471051e-17	8.55231292861295
ENSG00000173218	6.401841994007653e-17	7.102596866069252
ENSG00000214300	7.049462149391696e-17	8.118992289553622
ENSG00000206120	7.483516963023996e-17	6.092785350598072
ENSG00000188191	7.710329704315164e-17	8.497049008739044
ENSG00000178741	7.943923101138617e-17	8.900819089927607
ENSG00000164181	1.0216177758684192e-16	8.762351214660892
ENSG00000219665	1.0455213173347419e-16	8.306555290689886
ENSG00000273081	1.0524516818505262e-16	7.721970227144355
ENSG00000244560	1.1852388207429887e-16	8.215237745033388
ENSG00000241258	1.304115148168087e-16	8.601531310979057
ENSG00000135502	1.6043894838070704e-16	6.008997891420652
ENSG00000196262	1.753080284014979e-16	8.929216655850528
ENSG00000106263	1.8719088089331346e-16	8.904875885059452
ENSG00000104131	2.058448264677078e-16	8.88864870453207
ENSG00000146833	2.058448264677078e-16	8.787228826235923
ENSG00000115266	2.1061541778429812e-16	7.9451393363192455
ENSG00000237857	2.1199836245315198e-16	7.828204771427269
ENSG00000166529	2.4004300113132845e-16	8.072686160905933
ENSG00000232533	2.4004300113133185e-16	6.859891864323234
ENSG00000166025	2.762072363243982e-16	6.777779419507106
ENSG00000268061	2.7801415331929876e-16	7.5445379262571235
ENSG00000269988	2.7801415331929876e-16	5.154064255743234
ENSG00000146963	4.269826137144886e-16	8.786691985451967
ENSG00000236305	4.629972683123952e-16	6.000863882389129
ENSG00000121406	5.085387951366343e-16	8.239781082700953
ENSG00000182742	6.054156800174037e-16	7.095907919871358
ENSG00000240366	6.647329044121206e-16	4.480027449129025
ENSG00000204628	6.690287330508373e-16	8.941387041246065
ENSG00000261418	7.512045470172644e-16	8.51273934848247
ENSG00000131943	7.732568346334377e-16	8.738010443869817
ENSG00000167658	8.01077843251815e-16	8.945443836377912
ENSG00000106012	8.487464335933197e-16	8.729896853606125
ENSG00000166111	9.255383646303e-16	7.439916890563332
ENSG00000105202	1.0091711063503545e-15	8.900819089927607
ENSG00000188732	1.0690207344151691e-15	8.61523290834653
ENSG00000106591	1.2148306472631413e-15	8.856194343477304
ENSG00000006625	1.2422900971490948e-15	8.574664957028071
ENSG00000226851	1.2422900971490948e-15	6.110737525549804
ENSG00000164815	1.2502474113395505e-15	8.649755322157187
ENSG00000160282	1.286681534489215e-15	5.885919927405661
ENSG00000241644	1.3241617925240233e-15	6.41030050423214
ENSG00000260660	1.49463672659255e-15	6.425939032425739
ENSG00000196411	1.6287334932096045e-15	7.74729980327623
ENSG00000144591	1.6867043696394846e-15	8.870890312032751
ENSG00000241741	1.8261264608315886e-15	6.7400256032059
ENSG00000057468	1.8790496467452555e-15	6.45607715098365
ENSG00000214253	1.9457897358351474e-15	8.820677558478668
ENSG00000113272	2.002128443212287e-15	8.674096092948263
ENSG00000156427	2.002128443212287e-15	5.767987792269477
ENSG00000214274	2.0276810269260142e-15	7.773987619392379
ENSG00000164620	2.0600741032591575e-15	8.481411065646656
ENSG00000260987	2.1196718383888274e-15	4.787130030554224
ENSG00000137818	2.2582617061338943e-15	8.945443836377912
ENSG00000164587	2.390604475593835e-15	8.941387041246065
ENSG00000230733	2.695600634252464e-15	7.91962154453867
ENSG00000218175	2.871211001640799e-15	8.44709121871249
ENSG00000078319	3.0388698115107156e-15	8.386899389015317
ENSG00000234771	3.1959747016362222e-15	8.720252051370501
ENSG00000095752	3.1959747016362222e-15	6.110727032060187
ENSG00000205085	3.501385724501069e-15	7.949908625382646
ENSG00000240204	3.501385724501069e-15	6.408836803576778
ENSG00000198353	3.920758427518495e-15	5.158064420807548
ENSG00000251405	3.945455361313132e-15	7.052365990862019
ENSG00000223705	3.945455361313132e-15	8.874947107164598
ENSG00000169230	4.058501661528242e-15	8.778578395188276
ENSG00000090263	4.702749720900539e-15	8.74864961729342
ENSG00000105640	4.702749720900539e-15	8.941387041246065
ENSG00000101888	5.149475740254195e-15	8.557900935716733
ENSG00000232956	5.296430209370741e-15	8.808507173083129
ENSG00000233927	5.926700800093769e-15	8.933273450982373
ENSG00000157680	6.447354559443321e-15	8.399404048318319
ENSG00000106404	6.819224486393691e-15	8.567545737952356
ENSG00000175463	7.100858219412969e-15	8.83996716294992
ENSG00000198429	7.212202973421723e-15	8.258515383193773
ENSG00000261373	7.212202973421723e-15	8.248765787656067
ENSG00000227097	7.302515411907003e-15	8.86277672176906
ENSG00000146701	7.416973665268394e-15	8.89117428769198
ENSG00000136942	7.4632501170832e-15	8.93733024611422
ENSG00000133627	7.892742848487703e-15	7.852324512147378
ENSG00000148399	8.11652726239344e-15	8.858719926637214
ENSG00000233762	8.346558275742054e-15	7.965202281907509
ENSG00000270810	8.5830074230997e-15	6.520629308717712
ENSG00000168264	9.132323474521455e-15	8.895231082823827
ENSG00000106588	9.99083949262443e-15	8.064520173991202
ENSG00000169857	1.0628741215119732e-14	8.751712041237289
ENSG00000207954	1.0794383543510742e-14	5.778677834804933
ENSG00000254369	1.1167796955967534e-14	4.855654272471533
ENSG00000185950	1.1167796955967534e-14	7.709565169192003
ENSG00000182054	1.1167796955967534e-14	8.908932680191299
ENSG00000137054	1.1553924490302638e-14	8.770464804924583
ENSG00000063177	1.1879600847311606e-14	8.933273450982373
ENSG00000129757	1.2214313208891435e-14	7.941204453756422
ENSG00000126231	1.2911838917700611e-14	6.52931277238573
ENSG00000130255	1.3275165458376303e-14	8.93733024611422
ENSG00000267169	1.3275165458376303e-14	7.511899796366537
ENSG00000171097	1.4338060902237355e-14	8.473165768351988
ENSG00000137309	1.442662530708726e-14	8.836904739006052
ENSG00000100628	1.4605373139989086e-14	7.472241340008943
ENSG00000197343	1.6116082569207307e-14	8.900819089927607
ENSG00000159556	1.7032411027172685e-14	8.086141914972679
ENSG00000216895	1.713733872910174e-14	8.352587992615568
ENSG00000213585	1.81107847991865e-14	8.89117428769198
ENSG00000232346	1.861772171967389e-14	7.3701016362811265
ENSG00000099800	1.861772171967389e-14	8.755029428708687
ENSG00000165359	1.8847487028595695e-14	8.832847943874205
ENSG00000136247	1.913862261881023e-14	8.758294419529046
ENSG00000148187	1.9673865737486034e-14	8.797867999659527
ENSG00000105372	2.078894219031759e-14	8.945443836377912
ENSG00000226329	2.2100971186834404e-14	6.5145663374809395
ENSG00000181163	2.223657340220767e-14	8.945443836377912
ENSG00000160789	2.2236573402207987e-14	8.929216655850528
ENSG00000201772	2.34944369114641e-14	6.201559335707894
ENSG00000145194	2.40022998118333e-14	8.448824997560916
ENSG00000160908	2.4297343228385806e-14	8.717189627426633
ENSG00000076662	2.8043210794300927e-14	8.93733024611422
ENSG00000166411	2.8473698047784335e-14	8.797867999659527
ENSG00000169330	2.864770845268865e-14	8.53162381920074
ENSG00000133138	2.944379720295692e-14	7.282365921623478
ENSG00000176387	3.129166437834576e-14	5.855530085703513
ENSG00000261786	3.1965013051184177e-14	8.741530398217707
ENSG00000148303	3.1965013051184177e-14	8.945443836377912
ENSG00000135318	3.285173684686339e-14	6.808027307814349
ENSG00000104093	3.396843964731965e-14	8.669044926628438
ENSG00000234160	3.5876876057822585e-14	7.383784770454122
ENSG00000247982	3.5876876057822585e-14	8.188626354609932
ENSG00000215086	3.7094687646481563e-14	4.70461019146491
ENSG00000065183	3.7094687646481563e-14	8.789754409395835
ENSG00000163346	3.941399738630746e-14	8.903344673087517
ENSG00000075073	3.9773986080841606e-14	7.015173054666984
ENSG00000228714	4.112184338464565e-14	5.267246995872911
ENSG00000260719	4.9304216973852435e-14	8.400732693413762
ENSG00000198720	5.005430301810586e-14	7.950911447105041
ENSG00000108448	5.035747165220578e-14	7.88279013082619
ENSG00000132434	5.2848760100313994e-14	8.663456919524657
ENSG00000225573	5.430299894287551e-14	7.201889421647765
ENSG00000164610	5.463147167072915e-14	8.24723457568413
ENSG00000120280	6.25612574600569e-14	8.688052653843263
ENSG00000146731	6.29388223555693e-14	8.900819089927607
ENSG00000137876	6.466579608416874e-14	8.904875885059452
ENSG00000064393	6.826078837333376e-14	8.917046270454989
ENSG00000151208	6.867217091900087e-14	8.51932172677423
ENSG00000126249	6.867217091900087e-14	8.093920561636518
ENSG00000106628	7.097875560194786e-14	8.872421524004686
ENSG00000131188	7.248609306493777e-14	8.397335995562429
ENSG00000259562	7.650822517036253e-14	7.497622977945666
ENSG00000268041	7.696846056271989e-14	7.614213139622029
ENSG00000070081	7.860083591460652e-14	8.929216655850528
ENSG00000133872	8.026725882273689e-14	8.929216655850528
ENSG00000165689	8.522235995184431e-14	8.827796777554383
ENSG00000155886	8.807468476216478e-14	5.164560066041773
ENSG00000131386	9.548004929417479e-14	6.240087594749856
ENSG00000205078	1.0135716026247037e-13	7.554294853294952
ENSG00000147100	1.0349707851965157e-13	5.295963334383303
ENSG00000117308	1.0411660425600297e-13	8.330975371860896
ENSG00000136379	1.0920590642647209e-13	8.296655524926729
ENSG00000197183	1.1660525906266213e-13	8.54419933834926
ENSG00000249184	1.190614036386699e-13	6.488015980144405
ENSG00000233016	1.190614036386699e-13	8.771459176112561
ENSG00000213442	1.2229419384614208e-13	8.528508998605833
ENSG00000140451	1.2302423221186424e-13	8.752706412425267
ENSG00000258118	1.2375855650893605e-13	2.6770254971442218
ENSG00000271978	1.2375855650893605e-13	6.383254976963217
ENSG00000106638	1.2636280148910686e-13	8.852137548345457
ENSG00000224032	1.2711672047622793e-13	8.798862370847504
ENSG00000128563	1.2711672047622793e-13	8.810038385055064
ENSG00000128604	1.2979044100110636e-13	8.852137548345457
ENSG00000185112	1.3330948489657425e-13	7.736485194903134
ENSG00000241556	1.4529915935280258e-13	6.3662420574664775
ENSG00000106610	1.5417950477677918e-13	8.290785640566524
ENSG00000176399	1.5741202780826126e-13	6.650225416553834
ENSG00000244219	1.5741202780826237e-13	5.673319104187976
ENSG00000164654	1.6701955583720903e-13	8.844023958081767
ENSG00000214711	1.7051659225111068e-13	6.233408866372892
ENSG00000124785	1.8090972839242027e-13	7.255259889671636
ENSG00000198342	1.846925149323631e-13	7.473575216105371
ENSG00000182220	1.8578752410722569e-13	8.858719926637214
ENSG00000080802	1.8688891659152733e-13	8.662383237956744
ENSG00000214293	1.9079458847567752e-13	8.38491064663936
ENSG00000204947	1.9192516120347015e-13	7.9378175503670425
ENSG00000163754	2.2374614601288802e-13	8.84808075321361
ENSG00000131725	2.2506843860639426e-13	8.626408922554088
ENSG00000261739	2.263984138625531e-13	8.678944692391594
ENSG00000179820	2.3592706931837644e-13	8.573925549367626
ENSG00000181524	2.3872122710605956e-13	8.295124312954794
ENSG00000090266	2.422597125417387e-13	8.690323273475645
ENSG00000175806	2.422597125417387e-13	8.416370636506148
ENSG00000213862	2.4512758538438376e-13	6.693082287285053
ENSG00000120093	2.5022689422930664e-13	7.219247172518064
ENSG00000106415	2.517028981885705e-13	8.941387041246065
ENSG00000128595	2.517028981885705e-13	8.908932680191299
ENSG00000099821	2.584515404449596e-13	8.830322360714293
ENSG00000273056	2.584515404449596e-13	5.453539985556044
ENSG00000128524	2.5997522635439374e-13	8.678152888080106
ENSG00000130511	2.6537799819409623e-13	8.695374439795467
ENSG00000083845	2.6694181927352517e-13	8.941387041246065
ENSG00000131773	2.797828765599601e-13	6.681661034816324
ENSG00000100626	2.8143010816556567e-13	4.77271802366401
ENSG00000120709	2.8896141032079255e-13	8.872421524004686
ENSG00000138629	3.127641735572695e-13	8.852137548345457
ENSG00000196313	3.127641735572695e-13	8.784166402292056
ENSG00000106009	3.1924350659479337e-13	8.830322360714293
ENSG00000106603	3.2111885757131505e-13	8.836904739006052
ENSG00000242071	3.40478175906989e-13	8.342811483348967
ENSG00000102316	3.4955988823133284e-13	8.895231082823827
ENSG00000189283	3.516101555661663e-13	8.45135058072083
ENSG00000235269	3.588796097304686e-13	3.3922861629365766
ENSG00000142279	3.662967456889591e-13	5.559821448378417
ENSG00000246334	3.7605481176523304e-13	7.808190110523361
ENSG00000005007	3.782577265425394e-13	8.917046270454989
ENSG00000264067	4.009964068660331e-13	2.9439032597958597
ENSG00000156384	4.1166214725458433e-13	8.237642170099548
ENSG00000198521	4.427738847173559e-13	6.92796663808771
ENSG00000161091	4.693171266417456e-13	8.836904739006052
ENSG00000186056	4.69317126641749e-13	8.432932090940996
ENSG00000173207	4.720559249093544e-13	8.585304130451673
ENSG00000163931	4.789718296478312e-13	8.892705499663915
ENSG00000158604	4.845761649394567e-13	8.908932680191299
ENSG00000235673	4.974226122906353e-13	4.981343460458121
ENSG00000147955	5.076451517213751e-13	8.866833516900904
ENSG00000121858	5.411358887146041e-13	8.818151975318758
ENSG00000152422	5.411358887146041e-13	8.755768836369135
ENSG00000145592	5.411358887146041e-13	8.945443836377912
ENSG00000235052	5.490450768602558e-13	5.285057894628231
ENSG00000165891	5.635688941558272e-13	8.33880708486816
ENSG00000137177	6.129838099961304e-13	7.6019386306167975
ENSG00000127922	6.457712011786891e-13	8.808507173083129
ENSG00000143494	6.495189357118603e-13	7.665957439994241
ENSG00000271192	6.628050790488018e-13	5.527285548023856
ENSG00000169567	6.802802491231811e-13	8.919571853614903
ENSG00000253982	7.063240330731779e-13	7.648091151307501
ENSG00000182899	7.207508491956582e-13	8.945443836377912
ENSG00000198874	7.24925709316879e-13	8.760283161905003
ENSG00000198157	7.291243273062077e-13	8.314413917426046
ENSG00000198648	7.397256855698357e-13	8.031557674608058
ENSG00000175886	7.440085058696319e-13	6.575482753884695
ENSG00000157514	7.440085058696319e-13	8.945443836377912
ENSG00000228510	7.836665997075449e-13	5.112363785015794
ENSG00000114391	8.422122984835327e-13	8.941387041246065
ENSG00000240616	8.470773934848353e-13	7.131856884646205
ENSG00000105926	8.470773934848353e-13	8.728365641634191
ENSG00000213199	8.921242143987064e-13	8.352993126368549
ENSG00000242615	8.921242143987064e-13	5.442547868578783
ENSG00000153790	8.972724049910103e-13	8.55438098136884
ENSG00000106348	9.395222782657377e-13	8.880535114268378
ENSG00000136193	9.449390381024299e-13	8.876478319136533
ENSG00000197157	9.503864746355303e-13	8.912989475323146
ENSG00000179520	9.696965512638086e-13	5.085668525672911
ENSG00000260361	9.696965512638086e-13	7.413981409223805
ENSG00000214612	1.0008222936628363e-12	5.989787841506131
ENSG00000105193	1.0270170477081874e-12	8.945443836377912
ENSG00000102871	1.0270170477081874e-12	8.785160773480033
ENSG00000171530	1.0270170477081874e-12	8.819683187290691
ENSG00000259404	1.04785528879246e-12	4.8447174734709915
ENSG00000165102	1.053884978332336e-12	8.743598450973597
ENSG00000160691	1.0599487475089434e-12	8.921103065586836
ENSG00000110697	1.081443054798868e-12	8.771996016896516
ENSG00000173153	1.087662536149232e-12	8.834379155846138
ENSG00000188266	1.138699627963128e-12	7.97756121779794
ENSG00000178035	1.138699627963128e-12	8.892705499663915
ENSG00000010404	1.1452423964794927e-12	8.896762294795762
ENSG00000013016	1.1751447388767e-12	8.66391444992868
ENSG00000174353	1.2058136171295955e-12	7.336850239913888
ENSG00000175697	1.2372683036887088e-12	5.408825869397688
ENSG00000176428	1.2951897069436821e-12	6.979812340587171
ENSG00000187372	1.3026145764672133e-12	6.857076070020567
ENSG00000166428	1.3990281936456649e-12	7.781983853852886
ENSG00000169255	1.4811752550959585e-12	6.516235628724447
ENSG00000048405	1.4896459338566912e-12	8.765413638604759
ENSG00000130312	1.4896459338566912e-12	8.810038385055064
ENSG00000164332	1.498164183275939e-12	8.739004815057795
ENSG00000198839	1.7924009158083018e-12	8.631460088873913
ENSG00000152670	1.7924009158083018e-12	4.733350227236038
ENSG00000168556	1.7924009158083018e-12	8.477759404267792
ENSG00000204946	1.8284055513779477e-12	8.771996016896516
ENSG00000160828	1.83882239121155e-12	8.263206792683986
ENSG00000104852	1.8864238985570494e-12	8.93733024611422
ENSG00000107745	1.935234848363344e-12	8.685272107155821
ENSG00000104219	1.9462489878600117e-12	8.801924794791372
ENSG00000259560	1.9740543387572444e-12	5.635602461561189
ENSG00000183060	2.0366063237762643e-12	8.626408922554088
ENSG00000136270	2.0481866739249892e-12	8.794805575715658
ENSG00000172382	2.077421158319415e-12	6.778694222067607
ENSG00000157800	2.1011033938192927e-12	8.71213846110681
ENSG00000230583	2.1011033938192927e-12	5.253716874746686
ENSG00000139239	2.1011033938192927e-12	8.184974693231068
ENSG00000259514	2.3730366292589238e-12	6.678067701417521
ENSG00000130734	2.386492442053272e-12	8.552849769396907
ENSG00000155495	2.4479764237515217e-12	8.581044768443338
ENSG00000026103	2.461849284100124e-12	7.757824388935799
ENSG00000152642	2.475799321558499e-12	8.77452160005643
ENSG00000271086	2.575646194635944e-12	4.606901139291746
ENSG00000236796	2.575646194635944e-12	5.407581130476332
ENSG00000170027	2.575646194635944e-12	8.884591909400223
ENSG00000134504	2.6568609782004702e-12	8.58211845001125
ENSG00000011451	2.6568609782004702e-12	8.836904739006052
ENSG00000162244	2.72517489628552e-12	8.93733024611422
ENSG00000137841	2.7405883447841937e-12	8.769927964140626
ENSG00000229766	2.795212365848376e-12	6.053531352996078
ENSG00000260027	2.8509047928723832e-12	7.031038366192866
ENSG00000140374	2.8670160098450578e-12	8.847543912429655
ENSG00000236753	2.8670160098450578e-12	7.207563619137315
ENSG00000214189	2.8670160098450578e-12	4.5373090927912765
ENSG00000242732	2.8670160098450986e-12	7.900364419643493
ENSG00000180822	2.8832165969713028e-12	8.566014525980423
ENSG00000181026	3.0934658434643254e-12	8.88306069742829
ENSG00000175197	3.110921575113091e-12	8.691854485447578
ENSG00000177283	3.110921575113091e-12	5.339059447071115
ENSG00000197191	3.1109215751131577e-12	6.446883329150451
ENSG00000174013	3.1727814223111357e-12	8.698436863739335
ENSG00000106105	3.190676354732067e-12	8.908932680191299
ENSG00000140263	3.2724372293140427e-12	8.292651126445923
ENSG00000170962	3.272437229314066e-12	7.575464178225301
ENSG00000163817	3.4421762708139015e-12	5.204521530659128
ENSG00000143195	3.530256952881643e-12	6.07459243050436
ENSG00000106355	3.550128826763882e-12	8.78010960716021
ENSG00000110002	3.640919406632799e-12	8.727371270446213
ENSG00000155034	3.661402477175591e-12	8.014288957242641
ENSG00000233048	3.7549846491967746e-12	3.4645302475353095
ENSG00000105341	3.80798499517318e-12	8.717726468210587
ENSG00000155506	3.829390107014141e-12	8.93733024611422
ENSG00000105953	3.829390107014141e-12	8.895231082823827
ENSG00000215301	3.829390107014141e-12	8.941387041246065
ENSG00000162373	4.1533616109361275e-12	6.5359560016452924
ENSG00000231969	4.4541246270382355e-12	4.049042732268264
ENSG00000169116	4.593137022908619e-12	8.925159860718681
ENSG00000167136	4.710033711660652e-12	7.691288025207456
ENSG00000243056	4.829848513956076e-12	5.641127602634911
ENSG00000146083	4.95265280034828e-12	8.880535114268378
ENSG00000258603	4.9803559384792874e-12	3.81594120002183
ENSG00000174748	4.9803559384792874e-12	8.941387041246065
ENSG00000204387	4.9803559384792874e-12	8.88864870453207
ENSG00000186153	5.106913456332605e-12	8.443236990457136
ENSG00000235776	5.106913456332605e-12	6.196260385259348
ENSG00000249353	5.207523887728929e-12	7.7664507040625805
ENSG00000197008	5.236625233012998e-12	8.52184730993414
ENSG00000164258	5.339742130643008e-12	8.728365641634191
ENSG00000102158	5.3695682870485685e-12	8.908932680191299
ENSG00000116497	5.676966326517864e-12	8.866833516900904
ENSG00000171792	5.7885831574141125e-12	8.601531310979057
ENSG00000158089	5.9683454661980425e-12	6.018066474371312
ENSG00000127184	6.085579599480204e-12	8.912989475323146
ENSG00000267317	6.085579599480204e-12	7.700173502707669
ENSG00000163597	6.119488049633252e-12	8.692848856635557
ENSG00000256733	6.7625180948486696e-12	4.461784882666932
ENSG00000245008	7.187639213268911e-12	6.536048472381141
ENSG00000105808	7.36901245669028e-12	7.104471057145183
ENSG00000183291	7.513177621946922e-12	8.908932680191299
ENSG00000006788	7.554873413197361e-12	3.4249025869680714
ENSG00000053501	7.745330834085598e-12	8.691854485447578
ENSG00000273032	7.940496048296704e-12	7.212103209397226
ENSG00000146904	7.940496048296704e-12	5.40743512076849
ENSG00000259728	8.05099723852911e-12	5.609105149214945
ENSG00000147408	8.095618845251192e-12	8.868364728872839
ENSG00000205309	8.345408420028356e-12	7.630822768788275
ENSG00000159840	8.391630006262903e-12	8.599463258223167
ENSG00000058404	8.461433594112718e-12	7.079689875217027
ENSG00000235670	8.99102359948179e-12	4.074034946717091
ENSG00000048162	9.04074991005006e-12	8.583772918479738
ENSG00000178922	9.396467219684127e-12	8.655264018881033
ENSG00000125648	9.685556941171526e-12	8.876478319136533
ENSG00000226926	9.792828645573825e-12	4.487589425634293
ENSG00000158525	9.92855803814207e-12	4.266598248108208
ENSG00000094631	1.0177535805387453e-11	8.844023958081767
ENSG00000227719	1.0177535805387453e-11	6.196025069182689
ENSG00000104936	1.0548014272685573e-11	8.528966529009853
ENSG00000122678	1.0548014272685573e-11	8.805981589923219
ENSG00000204060	1.0752948167461569e-11	4.630421973025113
ENSG00000001629	1.1022180388326032e-11	8.880535114268378
ENSG00000172379	1.1082901598396281e-11	8.439953536442301
ENSG00000106028	1.1298020444943183e-11	8.840961534137898
ENSG00000140367	1.1298020444943183e-11	8.876478319136533
ENSG00000188846	1.1298020444943183e-11	8.945443836377912
ENSG00000196456	1.1360231495892424e-11	8.84808075321361
ENSG00000188818	1.1805214361884349e-11	8.358836096999859
ENSG00000095059	1.1870162922740412e-11	8.838435950977985
ENSG00000197016	1.1870162922740412e-11	6.795835727779398
ENSG00000248079	1.193546186129741e-11	4.8991229182344895
ENSG00000158714	1.2300952233781745e-11	6.455132107999504
ENSG00000225051	1.2300952233781833e-11	6.130975503735526
ENSG00000239521	1.2539227935411115e-11	8.072307940881846
ENSG00000180815	1.3172914839258621e-11	5.248312058645126
ENSG00000144671	1.3501429333513004e-11	4.604885429523038
ENSG00000118705	1.3501429333513196e-11	8.945443836377912
ENSG00000136997	1.3650001847818378e-11	8.903344673087517
ENSG00000184293	1.383797338728821e-11	8.690323273475645
ENSG00000064419	1.418273911561137e-11	8.790748780583813
ENSG00000224858	1.4260489934128614e-11	5.599987901584251
ENSG00000150967	1.4260489934128614e-11	8.858719926637214
ENSG00000129646	1.4979318568998728e-11	8.268178648623874
ENSG00000171466	1.526835551371877e-11	8.687797690315731
ENSG00000180530	1.5819717196625353e-11	8.329417246160068
ENSG00000105185	1.6124641677292912e-11	8.85466313150537
ENSG00000238961	1.6124641677292912e-11	4.47368468112938
ENSG00000196562	1.6124641677292912e-11	8.895231082823827
ENSG00000204673	1.6212816329936822e-11	8.770464804924583
ENSG00000250990	1.6615487570312746e-11	5.015524606709349
ENSG00000171766	1.6615487570312746e-11	8.805981589923219
ENSG00000236801	1.670629282906936e-11	7.0970756135394355
ENSG00000240889	1.7027959043958946e-11	4.882569885251545
ENSG00000242021	1.7027959043958946e-11	5.406695479831066
ENSG00000244436	1.7027959043958946e-11	2.803656836712454
ENSG00000152582	1.7355694903463665e-11	8.771996016896516
ENSG00000231193	1.7450464190663918e-11	4.848612257762392
ENSG00000155846	1.7883241884561098e-11	8.722777634530411
ENSG00000235837	1.8227105036687968e-11	5.071303407339343
ENSG00000137124	1.8326536557564892e-11	8.682209683211953
ENSG00000102921	1.8326536557565086e-11	8.811032756243042
ENSG00000257923	1.9141365017505666e-11	8.874947107164598
ENSG00000137824	1.9245683117228073e-11	8.850606336373524
ENSG00000198960	1.9350558472042945e-11	8.497049008739044
ENSG00000177479	1.9350558472043152e-11	8.884591909400223
ENSG00000105821	1.9350558472043152e-11	8.74612403413351
ENSG00000214717	1.9829472087798352e-11	8.642636103081472
ENSG00000105552	1.9937464838111527e-11	8.708618506758919
ENSG00000203401	2.0430609607625323e-11	5.181751853146907
ENSG00000243144	2.0709724904033987e-11	5.744999641038651
ENSG00000164916	2.1337001014040963e-11	8.753243253209222
ENSG00000165661	2.2403846808832698e-11	8.884591909400223
ENSG00000155761	2.3081364422343456e-11	6.566318855091386
ENSG00000127415	2.320668890937342e-11	8.835910367818073
ENSG00000180573	2.3522925365222773e-11	8.884591909400223
ENSG00000184984	2.3650599195645806e-11	5.924515233816766
ENSG00000205339	2.4102828942295044e-11	8.904875885059452
ENSG00000213965	2.4233586788006617e-11	8.498580220710977
ENSG00000257591	2.4233586788006617e-11	4.187370710439426
ENSG00000236423	2.4696737544559386e-11	7.403276941801863
ENSG00000243789	2.496527863764572e-11	7.139285252627178
ENSG00000101577	2.5442128303944965e-11	8.557900935716733
ENSG00000170522	2.55800029227033e-11	7.893974813766271
ENSG00000144895	2.6209554669972394e-11	8.896762294795762
ENSG00000239559	2.670968081156367e-11	7.170776603035739
ENSG00000231536	2.6854283772744548e-11	2.9805712498848016
ENSG00000259673	2.736646158254986e-11	8.652078338440607
ENSG00000261597	2.736646158254986e-11	8.62082091545031
ENSG00000229914	2.7514548190056816e-11	6.52685284455122
ENSG00000188859	2.7888208997468572e-11	7.196051870446665
ENSG00000258847	2.8039061772909023e-11	3.92222359455507
ENSG00000237991	2.9039280971997638e-11	6.521026326782467
ENSG00000123975	2.943321998453918e-11	8.691854485447578
ENSG00000223722	2.9592257741373176e-11	4.990584040396872
ENSG00000130811	3.0318410752255735e-11	8.881529485456355
ENSG00000184863	3.0482133891486685e-11	8.917046270454989
ENSG00000123965	3.1229673228598746e-11	7.4465999568856205
ENSG00000006756	3.165270455601743e-11	6.275808197587415
ENSG00000120327	3.277903975856793e-11	7.756178284122515
ENSG00000188242	3.358172032418218e-11	8.440508840420732
ENSG00000178467	3.358172032418218e-11	8.868364728872839
ENSG00000178917	3.421931319992457e-11	8.351180037140189
ENSG00000156976	3.4588961724652495e-11	8.941387041246065
ENSG00000104979	3.524528339055787e-11	8.84808075321361
ENSG00000108107	3.543503459928752e-11	8.933273450982373
ENSG00000256917	3.630137509803303e-11	5.314404626594138
ENSG00000172687	3.649669515770089e-11	6.3696870636561345
ENSG00000125869	3.679160733010617e-11	8.828254307958403
ENSG00000025039	3.679160733010617e-11	8.896762294795762
ENSG00000205583	3.69895112533937e-11	7.058680508278947
ENSG00000136908	3.789306247441909e-11	8.816620763346823
ENSG00000005486	3.8301548703656945e-11	8.81409518018691
ENSG00000105514	3.976551134561097e-11	8.808507173083129
ENSG00000164466	4.095409671391701e-11	8.806975961111196
ENSG00000105997	4.095409671391701e-11	5.381630208283217
ENSG00000101444	4.11739114512241e-11	8.88306069742829
ENSG00000189043	4.172851758769676e-11	8.884591909400223
ENSG00000123570	4.195240342270416e-11	6.946200969192218
ENSG00000106018	4.2974538441930235e-11	6.716536336567698
ENSG00000172292	4.3204971201581056e-11	7.975439834389632
ENSG00000167487	4.5334082791842104e-11	8.178321455093794
ENSG00000213513	4.7565872398579723e-11	4.1261959568094815
ENSG00000255086	4.7565872398579723e-11	3.47647141841029
ENSG00000143578	4.7565872398579723e-11	8.513276189266426
ENSG00000269979	4.872177511587622e-11	7.169388229789137
ENSG00000269533	4.898235483717972e-11	4.157050805647181
ENSG00000197857	4.898235483717972e-11	8.641641731893495
ENSG00000171159	4.9639791299267126e-11	8.771996016896516
ENSG00000184905	5.084502684088268e-11	4.987335229424668
ENSG00000171759	5.138984372438547e-11	6.74481867334397
ENSG00000103707	5.13898437243862e-11	8.534097005709611
ENSG00000006015	5.166439234624939e-11	8.842492746109832
ENSG00000254615	5.362686975019798e-11	8.575122487432091
ENSG00000173581	5.391311850901673e-11	8.525244007785474
ENSG00000224545	5.391311850901673e-11	2.8949166217389215
ENSG00000188959	5.4926823451457684e-11	5.366602959952416
ENSG00000120328	5.4926823451457684e-11	6.203626652276346
ENSG00000165055	5.5219866415584624e-11	8.701499287683204
ENSG00000261374	5.5514440488295554e-11	3.9124181237557507
ENSG00000171405	5.93290406066659e-11	4.856438668509028
ENSG00000270504	6.044236181650207e-11	4.570052129507316
ENSG00000111666	6.044236181650207e-11	8.662383237956744
ENSG00000139055	6.076419423512787e-11	6.82132115606819
ENSG00000214870	6.223333014520522e-11	7.133896897943769
ENSG00000154358	6.562373228799665e-11	8.793274363743723
ENSG00000228748	6.597255817869816e-11	4.959512902563555
ENSG00000168028	6.756487639442075e-11	8.941387041246065
ENSG00000235335	6.919481113904023e-11	4.639810809242162
ENSG00000174485	7.048909996849805e-11	8.847543912429655
ENSG00000260919	7.47131227825695e-11	4.065704542218947
ENSG00000203632	7.47131227825695e-11	6.676165297940234
ENSG00000273382	7.793982664035425e-11	6.206808472711659
ENSG00000184307	7.793982664035425e-11	8.792279992555747
ENSG00000171428	7.939405084035493e-11	7.830456927865175
ENSG00000069849	7.939405084035606e-11	8.81508955137489
ENSG00000232176	7.939405084035606e-11	5.08354191409599
ENSG00000147044	7.98144006276092e-11	8.659320814012878
ENSG00000270102	7.98144006276092e-11	6.45403853687078
ENSG00000272711	8.023692923259582e-11	6.413049140830572
ENSG00000104886	8.173309743950564e-11	8.78569761426399
ENSG00000137154	8.325657073333567e-11	8.945443836377912
ENSG00000073536	8.458450654900773e-11	8.503094546246844
ENSG00000230188	8.661537806000797e-11	4.449747609687068
ENSG00000105676	8.822787756805447e-11	8.752706412425267
ENSG00000166200	8.822787756805447e-11	8.874947107164598
ENSG00000106305	8.98697556826711e-11	8.247286972335173
ENSG00000213304	8.98697556826711e-11	5.047597446836418
ENSG00000268496	8.98697556826711e-11	3.930792544999546
ENSG00000185686	9.202475325201636e-11	7.469973629173871
ENSG00000162913	9.251046790479173e-11	6.340233010512205
ENSG00000196967	9.299869205837247e-11	8.019745257315448
ENSG00000123836	9.423031483468834e-11	8.793274363743723
ENSG00000091127	9.472742245881041e-11	8.63758493676165
ENSG00000112531	9.522709711023296e-11	8.868364728872839
ENSG00000186704	9.699636137912116e-11	6.635231689098794
ENSG00000100994	9.699636137912185e-11	8.892705499663915
ENSG00000072954	9.98418443740656e-11	8.629928876901978
ENSG00000163040	1.0973754828510562e-10	5.6224817896683055
ENSG00000259026	1.0973754828510562e-10	4.538280896270066
ENSG00000189419	1.1177025884558214e-10	5.898157441742371
ENSG00000164619	1.1235777164575293e-10	6.720633542361596
ENSG00000183688	1.1503920229857242e-10	8.780901411471698
ENSG00000124614	1.1503920229857242e-10	7.658187918099969
ENSG00000075290	1.1503920229857242e-10	6.257831023612028
ENSG00000117090	1.1716796864362852e-10	8.880535114268378
ENSG00000145919	1.1996168087466776e-10	8.743598450973597
ENSG00000156738	1.205913035233117e-10	7.841623147610782
ENSG00000136643	1.2186026710810818e-10	8.771996016896516
ENSG00000272655	1.2411247328505967e-10	7.5729214757984495
ENSG00000111276	1.2476340935903088e-10	8.887117492560137
ENSG00000113889	1.2476340935903132e-10	4.364578767849903
ENSG00000166979	1.264054029417724e-10	5.966190184024524
ENSG00000212533	1.2706810588176054e-10	5.601746656641092
ENSG00000136828	1.2706810588176054e-10	8.834379155846138
ENSG00000189056	1.3009259061670523e-10	8.282610310684124
ENSG00000100739	1.3009259061670523e-10	6.036300494912724
ENSG00000260352	1.3077420554863364e-10	5.035930104585354
ENSG00000184305	1.3077420554863364e-10	8.085185254361758
ENSG00000212802	1.3318749415143647e-10	7.927099066563502
ENSG00000248544	1.3635441790763575e-10	6.346889593415916
ENSG00000164346	1.3635441790763575e-10	8.895231082823827
ENSG00000092978	1.3959499881764473e-10	8.679147259268085
ENSG00000213261	1.4032529832825604e-10	6.843717531941174
ENSG00000146147	1.4291091009072778e-10	6.541860077299123
ENSG00000239552	1.4291091009072778e-10	3.157519032756141
ENSG00000227855	1.4365818062041592e-10	8.321708789649358
ENSG00000242268	1.4630386199538262e-10	4.408045761886632
ENSG00000118816	1.4706848871656536e-10	8.929216655850528
ENSG00000213523	1.470684887165685e-10	8.776052812028363
ENSG00000228323	1.4977560265802627e-10	5.950382722611901
ENSG00000184258	1.4977560265802627e-10	4.092324909739482
ENSG00000104047	1.50557979266137e-10	8.834379155846138
ENSG00000145912	1.513443546305683e-10	8.762351214660892
ENSG00000230629	1.513443546305683e-10	7.634290326485123
ENSG00000188868	1.5778172944362705e-10	7.137211182529825
ENSG00000141985	1.5778172944362705e-10	8.819683187290691
ENSG00000186615	1.586050039314108e-10	7.260052674819048
ENSG00000187446	1.6236205314173785e-10	8.84808075321361
ENSG00000104907	1.6236205314173785e-10	8.876478319136533
ENSG00000052850	1.6534427666038032e-10	4.734887577522877
ENSG00000114054	1.6620614017233926e-10	8.7542376243972
ENSG00000223473	1.6620614017233926e-10	7.735912771657761
ENSG00000167619	1.7013923402051946e-10	6.418318456167054
ENSG00000226957	1.7013923402051946e-10	2.8619457177362357
ENSG00000203930	1.7326112926409132e-10	3.6642025121479658
ENSG00000124795	1.7326112926409132e-10	8.228816085904304
ENSG00000006634	1.7416334710445272e-10	8.717189627426633
ENSG00000105364	1.7416334710445272e-10	8.670039297816416
ENSG00000164615	1.773574547467689e-10	8.83996716294992
ENSG00000158623	1.8249290336505973e-10	8.132538150848465
ENSG00000239415	1.8344212557102397e-10	7.173980521777403
ENSG00000167978	1.8680259696324424e-10	8.93733024611422
ENSG00000128928	1.8777374375013454e-10	8.864307933740994
ENSG00000271553	1.8874982943243223e-10	7.073203956341023
ENSG00000088833	1.9022327208509524e-10	8.828791148742358
ENSG00000109685	1.912118126017107e-10	8.876478319136533
ENSG00000268362	1.922053784034146e-10	6.452790489234633
ENSG00000228933	1.9673928428700454e-10	5.314800962341487
ENSG00000177971	1.9673928428700454e-10	8.781640819132145
ENSG00000167196	2.0242297684587786e-10	8.710607249134876
ENSG00000182165	2.0612317753296754e-10	8.327376107133071
ENSG00000248757	2.0612317753296754e-10	3.749371152564962
ENSG00000104765	2.0612317753296754e-10	8.81409518018691
ENSG00000237517	2.071924759754367e-10	5.62733580180751
ENSG00000217130	2.071924759754367e-10	5.482200932984528
ENSG00000167964	2.0988951930525376e-10	8.493326487514665
ENSG00000180354	2.1097792636888216e-10	8.722575067653919
ENSG00000006740	2.1097792636888216e-10	7.769155130134646
ENSG00000250148	2.1097792636888216e-10	2.4508170321315883
ENSG00000242299	2.1706358225009194e-10	8.495517796767109
ENSG00000068745	2.1706358225009194e-10	8.827259936770426
ENSG00000205022	2.1706358225009194e-10	6.873213810859869
ENSG00000234500	2.1706358225009194e-10	6.525741825114252
ENSG00000115286	2.2217018604114072e-10	8.778578395188276
ENSG00000154359	2.3273839971365036e-10	8.750180829265354
ENSG00000188186	2.3273839971365036e-10	8.76893359295265
ENSG00000105976	2.3273839971365036e-10	8.679147259268085
ENSG00000116871	2.3394256834447265e-10	8.79174315177179
ENSG00000106993	2.339425683444743e-10	8.671033669004395
ENSG00000244313	2.3943716855035606e-10	8.547261762293129
ENSG00000162878	2.4823612983986067e-10	4.971158819018651
ENSG00000228409	2.482361298398633e-10	8.403663410326656
ENSG00000151287	2.495186665416813e-10	7.7246135009536445
ENSG00000139318	2.540587878330218e-10	8.917046270454989
ENSG00000179862	2.627057785374531e-10	6.61134186198397
ENSG00000106299	2.6270577853745496e-10	8.612707325186616
ENSG00000221890	2.661076264368845e-10	4.151875152442627
ENSG00000225218	2.6748039570110603e-10	5.468411505627675
ENSG00000232472	2.702467438647729e-10	8.328907319105005
ENSG00000128915	2.7374405037645773e-10	8.850606336373524
ENSG00000171444	2.7374405037645773e-10	8.892705499663915
ENSG00000170775	2.7515533258795127e-10	7.880499928965033
ENSG00000196668	2.8015107975875496e-10	7.4134620225529835
ENSG00000260219	2.8015107975875496e-10	6.617486911639828
ENSG00000228350	2.8159465554317535e-10	4.344802396574798
ENSG00000130560	2.8159465554317535e-10	8.763882426632826
ENSG00000146677	2.845036641089022e-10	7.928277541433497
ENSG00000086619	2.8818127724240167e-10	8.884591909400223
ENSG00000059378	2.8818127724240167e-10	8.864307933740994
ENSG00000128463	2.896653038789629e-10	8.864307933740994
ENSG00000077809	2.934081438376774e-10	8.824734353610515
ENSG00000109046	3.018096414232083e-10	8.856194343477304
ENSG00000099326	3.0885817645582795e-10	8.860251138609149
ENSG00000102241	3.104462414476107e-10	8.84808075321361
ENSG00000143624	3.104462414476107e-10	8.904875885059452
ENSG00000183150	3.104462414476107e-10	7.085844434641685
ENSG00000256604	3.1044624144761286e-10	4.645914504665161
ENSG00000140563	3.120422901694516e-10	8.892705499663915
ENSG00000261400	3.1769189995784476e-10	3.360625955755731
ENSG00000187742	3.1769189995784476e-10	8.884591909400223
ENSG00000139352	3.1769189995784476e-10	6.687241246955442
ENSG00000239183	3.1769189995784476e-10	5.958435403298353
ENSG00000230979	3.234414906978135e-10	7.036391005823015
ENSG00000120306	3.309835146012088e-10	8.670039297816416
ENSG00000156140	3.3098351460121e-10	4.082163906545911
ENSG00000174374	3.326827273080997e-10	8.395629130442899
ENSG00000136279	3.4043533332305237e-10	8.872421524004686
ENSG00000136149	3.4043533332305237e-10	7.900566986519982
ENSG00000171425	3.421819743561792e-10	8.687797690315731
ENSG00000122203	3.46587000622976e-10	8.88864870453207
ENSG00000105063	3.483644936069212e-10	8.879003902296445
ENSG00000241852	3.5015089871802086e-10	7.628617443154233
ENSG00000150938	3.564741311901623e-10	7.786233421399269
ENSG00000144908	3.66636856119292e-10	8.483804941775595
ENSG00000160783	3.732509566171973e-10	8.404992055422097
ENSG00000130340	3.732509566171973e-10	8.503349509774377
ENSG00000171649	3.751620302912395e-10	7.73619610279468
ENSG00000170469	3.751620302912395e-10	8.297165451981792
ENSG00000184083	3.85845173502626e-10	8.293777204664876
ENSG00000236854	3.927977865063751e-10	3.579497070609749
ENSG00000230897	3.9480664290541827e-10	7.711600368476073
ENSG00000162631	3.9480664290541827e-10	6.620750517556717
ENSG00000129353	3.998728280255299e-10	8.707544825191007
ENSG00000241324	4.0397148480559705e-10	6.843342687696333
ENSG00000136710	4.2292939268011965e-10	8.659857654796832
ENSG00000091732	4.3053444129077046e-10	8.317731304897444
ENSG00000184381	4.327317566064005e-10	8.766408009792737
ENSG00000170581	4.327317566064005e-10	8.917046270454989
ENSG00000186088	4.427560930398032e-10	8.798862370847504
ENSG00000110324	4.553166639869389e-10	8.858719926637214
ENSG00000121797	4.634904006515927e-10	8.303158592838551
ENSG00000183605	4.634904006515927e-10	8.835373527034116
ENSG00000155428	4.634904006515927e-10	5.238814149111598
ENSG00000243276	4.718075054061614e-10	7.0464843552681105
ENSG00000175283	4.790524199281166e-10	8.670039297816416
ENSG00000227269	4.876423185463023e-10	4.40038119212442
ENSG00000267212	4.876423185463023e-10	4.7570415713564564
ENSG00000260144	4.901241038253275e-10	6.044020773869004
ENSG00000078369	4.963827026516017e-10	8.896762294795762
ENSG00000169071	4.963827026516017e-10	8.479800543294786
ENSG00000204957	5.078456041519702e-10	6.411117481317658
ENSG00000239556	5.078456041519702e-10	5.511903259204696
ENSG00000120519	5.104278337868905e-10	8.608447963178282
ENSG00000196757	5.222075529700292e-10	8.716732097022609
ENSG00000225697	5.222075529700292e-10	8.777584024000298
ENSG00000181218	5.315528535221481e-10	5.928104832025199
ENSG00000158292	5.438087008113283e-10	5.491464032762936
ENSG00000145494	5.493439857711802e-10	8.81409518018691
ENSG00000123374	5.591635192944781e-10	8.48434178255955
ENSG00000197180	5.620004671109221e-10	6.807932886067712
ENSG00000067248	5.620004671109262e-10	8.797867999659527
ENSG00000230516	5.881741328960886e-10	3.216376416917259
ENSG00000148343	5.881741328960886e-10	8.84808075321361
ENSG00000133818	5.911548260218311e-10	7.961379407498795
ENSG00000224376	5.986712870882935e-10	5.7638777838079704
ENSG00000167552	6.017039506144266e-10	8.345134499632387
ENSG00000102265	6.017039506144266e-10	8.851600707561502
ENSG00000101049	6.124369558941279e-10	6.395891688407094
ENSG00000167992	6.155377389443471e-10	7.235416010389951
ENSG00000259660	6.155377389443471e-10	5.403013846289774
ENSG00000005075	6.296821565474975e-10	8.718720839398566
ENSG00000174446	6.296821565474975e-10	8.698436863739335
ENSG00000164077	6.328682259707613e-10	8.5949489326873
ENSG00000005844	6.328682259707613e-10	8.868364728872839
ENSG00000155970	6.409024745311555e-10	5.320586367733586
ENSG00000186468	6.4090247453116e-10	8.912989475323146
ENSG00000214046	6.556160061885256e-10	8.78569761426399
ENSG00000102271	6.589302268404982e-10	4.1710078489627085
ENSG00000168994	6.589302268404982e-10	7.077413027037719
ENSG00000119608	6.622608157260586e-10	6.496967717940972
ENSG00000088298	6.706594172989153e-10	8.872421524004686
ENSG00000198618	6.740479183444917e-10	7.786694845571873
ENSG00000249774	6.740479183444917e-10	4.633716031201452
ENSG00000232559	6.740479183444917e-10	8.326839266349115
ENSG00000257178	6.774531453531065e-10	2.431207670470377
ENSG00000176273	6.860399183238808e-10	8.006712207762906
ENSG00000242013	7.088662683772022e-10	7.326490843247573
ENSG00000062582	7.088662683772022e-10	6.4811311518937185
ENSG00000198933	7.088662683772022e-10	8.329901690292983
ENSG00000220583	7.25102085656077e-10	6.712141711689656
ENSG00000105576	7.417010225204994e-10	8.835910367818073
ENSG00000249167	7.417010225204994e-10	3.537019723187835
ENSG00000269946	7.586709955918649e-10	4.877721754480501
ENSG00000157625	7.586709955918703e-10	8.74612403413351
ENSG00000214226	7.663344121738107e-10	7.79851249386547
ENSG00000033050	7.663344121738107e-10	8.864307933740994
ENSG00000204131	7.760200893970827e-10	6.267259415428497
ENSG00000106258	7.977514490222294e-10	6.5206197391489935
ENSG00000107262	7.977514490222294e-10	8.868364728872839
ENSG00000204396	8.017659772722504e-10	8.70348803005916
ENSG00000144040	8.159728468492313e-10	8.604593734922926
ENSG00000089157	8.159728468492313e-10	8.941387041246065
ENSG00000106682	8.30425532127116e-10	8.887117492560137
ENSG00000183023	8.493754346626694e-10	8.443878624543173
ENSG00000233266	8.536435381711931e-10	5.026429132894816
ENSG00000158710	8.536435381711931e-10	8.908932680191299
ENSG00000244485	8.774952462678222e-10	4.63917834884628
ENSG00000260359	8.819013142066547e-10	8.828791148742358
ENSG00000208028	8.930112437681301e-10	7.564646583614952
ENSG00000162616	8.974933916274363e-10	8.519656000681694
ENSG00000133619	8.974933916274491e-10	8.410914336433343
ENSG00000174886	9.179364733460164e-10	8.33768100664921
ENSG00000174718	9.38834138660433e-10	8.876478319136533
ENSG00000213293	9.601962382332099e-10	3.822248708652701
ENSG00000172053	9.601962382332099e-10	8.899287877955674
ENSG00000271522	9.601962382332099e-10	3.69662046419101
ENSG00000162929	9.601962382332099e-10	7.925294427869563
ENSG00000218227	9.650074504808227e-10	8.121323756371462
ENSG00000185567	9.993514572838428e-10	5.013742930268862
ENSG00000115718	1.0144331245290831e-09	5.6301953716997595
ENSG00000067992	1.0220570880392556e-09	8.110552875916884
ENSG00000085465	1.0271707884761915e-09	8.067125067531046
ENSG00000261438	1.0271707884761988e-09	3.4597323119657553
ENSG00000104921	1.0271707884761988e-09	8.04735000984554
ENSG00000154227	1.0323094734961875e-09	5.180816867623342
ENSG00000105220	1.0323094734961875e-09	8.900819089927607
ENSG00000265451	1.0557459437745253e-09	6.950070551061573
ENSG00000182087	1.055745943774533e-09	8.929216655850528
ENSG00000251249	1.055745943774533e-09	4.5639983297634785
ENSG00000106948	1.0797017619014383e-09	8.852137548345457
ENSG00000114698	1.1236072306006471e-09	5.978923214148733
ENSG00000205138	1.1292165299315367e-09	8.466583390060233
ENSG00000272864	1.149065251177971e-09	3.5835123162119653
ENSG00000138172	1.160559914750313e-09	7.980374244061458
ENSG00000187098	1.1750862306592481e-09	7.82108144038487
ENSG00000141526	1.1750862306592481e-09	8.696905651767402
ENSG00000219545	1.1750862306592523e-09	8.793811204527682
ENSG00000186480	1.1809463368205582e-09	8.856194343477304
ENSG00000164900	1.1809463368205582e-09	2.3615526272007545
ENSG00000260591	1.1868349761180422e-09	6.963839905389215
ENSG00000260317	1.1868349761180422e-09	6.429562846074331
ENSG00000039600	1.1868349761180422e-09	7.649255274949702
ENSG00000100997	1.207671872635635e-09	8.783172031104078
ENSG00000136059	1.2136905957071251e-09	8.803913537167329
ENSG00000100767	1.2136905957071251e-09	8.330825201635447
ENSG00000116990	1.2349876637167895e-09	7.507855563735795
ENSG00000168273	1.2349876637167895e-09	8.391827298838583
ENSG00000144036	1.2349876637167895e-09	8.414381894130193
ENSG00000005187	1.2566494767689585e-09	8.216768957005321
ENSG00000113212	1.2691937568095696e-09	6.215254137913195
ENSG00000173221	1.2691937568095696e-09	8.929216655850528
ENSG00000137802	1.2914410747318685e-09	8.738010443869817
ENSG00000271983	1.2978670809605912e-09	3.4789759449634183
ENSG00000251108	1.3206048955746159e-09	2.611530154527882
ENSG00000258527	1.327172539322688e-09	5.7386094683213695
ENSG00000183718	1.327172539322688e-09	8.82067755847867
ENSG00000233297	1.3337720688181867e-09	6.412647882022188
ENSG00000226833	1.3504113843786035e-09	4.798711164315653
ENSG00000125691	1.3571237065137383e-09	8.941387041246065
ENSG00000115875	1.3571237065137383e-09	8.921103065586836
ENSG00000162409	1.3808743356408757e-09	3.2955918197786116
ENSG00000240087	1.3946278139936097e-09	6.0136517977490875
ENSG00000115649	1.4260639266933594e-09	8.84808075321361
ENSG00000259715	1.4260639266933696e-09	7.844210921883688
ENSG00000242593	1.4260639266933696e-09	4.789588429453258
ENSG00000160993	1.458191445089295e-09	8.196320794739044
ENSG00000173531	1.458191445089295e-09	8.666976873872548
ENSG00000236552	1.4910251796665763e-09	8.739004815057795
ENSG00000069018	1.4984189857876577e-09	1.6775533888227185
ENSG00000183943	1.4984189857876683e-09	8.424196783666238
ENSG00000142444	1.524580249224929e-09	8.553844140584886
ENSG00000141905	1.566594128901677e-09	8.776052812028363
ENSG00000185238	1.5665941289016936e-09	8.585840971235632
ENSG00000136383	1.586062960663484e-09	7.873263019239942
ENSG00000145050	1.6377938715777524e-09	8.921103065586836
ENSG00000112306	1.63779387157777e-09	8.945443836377912
ENSG00000162869	1.645897278632232e-09	8.690323273475645
ENSG00000146072	1.6663273960768753e-09	8.014609214768509
ENSG00000112992	1.674568567851479e-09	8.856194343477304
ENSG00000232633	1.674568567851479e-09	4.970029563874898
ENSG00000154743	1.6828495183234864e-09	8.553386610180862
ENSG00000184205	1.7037271558894395e-09	8.904875885059452
ENSG00000271239	1.7206110920617649e-09	2.4365251123648846
ENSG00000163884	1.7419457950960788e-09	8.690323273475645
ENSG00000174917	1.781000771847543e-09	8.815626392158844
ENSG00000135299	1.781000771847543e-09	8.401137827166743
ENSG00000000460	1.7897950176782729e-09	7.984477869997164
ENSG00000236205	1.798631640681324e-09	2.0439713351889446
ENSG00000248319	1.798631640681324e-09	2.904781929387114
ENSG00000267166	1.820909905905762e-09	7.025938084581232
ENSG00000135605	1.8298964214014049e-09	8.679147259268085
ENSG00000102081	1.8389262163416524e-09	8.810038385055064
ENSG00000206603	1.838926216341659e-09	3.7973344271911427
ENSG00000197037	1.8708742638148636e-09	8.62566951489364
ENSG00000230202	1.8708742638148636e-09	8.575201797812028
ENSG00000107104	1.880101342107688e-09	8.912989475323146
ENSG00000100368	1.903363776733038e-09	8.91145826335121
ENSG00000154479	1.903363776733038e-09	6.2809778409836134
ENSG00000176410	1.9127471944507377e-09	8.276089672011073
ENSG00000155792	1.9127471944507443e-09	8.852137548345457
ENSG00000114942	1.922175752519576e-09	8.945443836377912
ENSG00000215270	1.922175752519576e-09	4.900042382678701
ENSG00000135249	1.945946027107221e-09	8.716195256238654
ENSG00000100439	1.9555342483457573e-09	8.68858949462722
ENSG00000177628	1.9555342483457573e-09	8.868364728872839
ENSG00000134153	1.9992548537617287e-09	8.896762294795762
ENSG00000270441	2.04392884005534e-09	6.289508129397038
ENSG00000144852	2.04392884005534e-09	7.211994522326563
ENSG00000164855	2.0539878918149585e-09	7.899232775577362
ENSG00000244061	2.0640952467828093e-09	5.5258421442091805
ENSG00000166143	2.089576445700039e-09	6.594237159881709
ENSG00000261435	2.1205592653917344e-09	5.034827689266377
ENSG00000117020	2.1362183264627975e-09	8.068171835370066
ENSG00000136928	2.1838755637387337e-09	4.1005908112655245
ENSG00000260625	2.1946061045738453e-09	6.278287389554008
ENSG00000136021	2.1946061045738453e-09	8.921103065586836
ENSG00000250519	2.205388086290555e-09	4.891346000574146
ENSG00000118162	2.205388086290555e-09	8.344800225724923
ENSG00000088538	2.2162217490298327e-09	8.46737519437172
ENSG00000164707	2.2435335961190562e-09	7.527014580210372
ENSG00000254876	2.2435335961190562e-09	6.201895045264062
ENSG00000078061	2.243533596119072e-09	8.839430322165963
ENSG00000179456	2.243533596119072e-09	8.56348894282051
ENSG00000258188	2.254550049317182e-09	3.7293775256900585
ENSG00000198917	2.254550049317182e-09	8.733953648737971
ENSG00000204219	2.2935248586348706e-09	6.764733835353991
ENSG00000153291	2.30478074635124e-09	6.96905095256545
ENSG00000100206	2.30478074635124e-09	6.296788569089353
ENSG00000229251	2.304780746351256e-09	5.752837014934238
ENSG00000228113	2.304780746351256e-09	5.486435304084838
ENSG00000204361	2.304780746351256e-09	4.249764034801576
ENSG00000254003	2.356102790893877e-09	6.087053582787626
ENSG00000225988	2.408539261103147e-09	6.828949669313632
ENSG00000171827	2.4085392611031897e-09	5.741745072891387
ENSG00000159399	2.420345511614113e-09	8.658660716732365
ENSG00000251819	2.4621137090408035e-09	5.800411951035876
ENSG00000136286	2.5045848428577147e-09	8.3136745097656
ENSG00000128394	2.5291740900064442e-09	8.473702609135946
ENSG00000177917	2.5291740900064442e-09	8.645161686241385
ENSG00000165288	2.5602420241543258e-09	8.719257680182523
ENSG00000259668	2.5727731725896836e-09	5.818747789786375
ENSG00000145087	2.5727731725897018e-09	5.608757436315616
ENSG00000168803	2.617105171525595e-09	8.556369723744798
ENSG00000120784	2.629907747565081e-09	6.364026988767451
ENSG00000095585	2.655696453780549e-09	8.846549541241677
ENSG00000196143	2.655696453780549e-09	1.8759031948155254
ENSG00000147437	2.6751997139074753e-09	6.239214767280172
ENSG00000264469	2.6882794387629015e-09	6.50221791714182
ENSG00000135116	2.701421540931434e-09	5.960955206490443
ENSG00000178951	2.701421540931463e-09	8.793811204527682
ENSG00000179899	2.761340715597828e-09	5.151095400764129
ENSG00000110700	2.761340715597828e-09	8.933273450982373
ENSG00000153789	2.8710805524585666e-09	8.091176934642894
ENSG00000188419	2.8850936324813084e-09	8.631460088873913
ENSG00000213885	2.8850936324813084e-09	6.323562910574823
ENSG00000172365	2.8991734192215275e-09	3.532242660419339
ENSG00000177337	2.948982463507966e-09	5.218588797695751
ENSG00000170727	2.948982463507966e-09	8.189954999705375
ENSG00000160293	2.9633662758099193e-09	8.205240205695821
ENSG00000225200	2.9633662758099193e-09	7.1711744052886015
ENSG00000172115	2.9633662758099193e-09	8.917046270454989
ENSG00000230189	3.0142505414285384e-09	7.582193623857167
ENSG00000011021	3.014250541428549e-09	8.606582477298883
ENSG00000134779	3.028944766633937e-09	8.681672842427998
ENSG00000259362	3.0289447666339585e-09	4.284004877275097
ENSG00000104408	3.0809268363253085e-09	8.917046270454989
ENSG00000164967	3.0959379920345114e-09	8.687058282655284
ENSG00000242715	3.1490409089267388e-09	6.2119784302184815
ENSG00000105429	3.164375645569902e-09	8.834379155846138
ENSG00000120798	3.218622922263376e-09	8.702291091994692
ENSG00000125388	3.2342880257207227e-09	8.219091973288743
ENSG00000196437	3.3217843500139155e-09	7.611390325591692
ENSG00000249995	3.321784350013927e-09	2.935574195783577
ENSG00000155254	3.354170081488504e-09	8.287854923653631
ENSG00000181904	3.36231450626738e-09	8.806975961111196
ENSG00000237181	3.395085503416296e-09	7.794186718824497
ENSG00000273489	3.436487522539834e-09	4.7012131944807845
ENSG00000198785	3.453185836577683e-09	6.752357985140553
ENSG00000148334	3.607075139168765e-09	8.816620763346823
ENSG00000106266	3.607075139168765e-09	8.539148172029437
ENSG00000239789	3.6245812571522717e-09	7.696725862085787
ENSG00000133020	3.6421702166400538e-09	3.1383281501979425
ENSG00000109705	3.6865075545619387e-09	6.501631256838247
ENSG00000165178	3.7043894746311185e-09	8.587372183207565
ENSG00000273344	3.7223559663149567e-09	8.620618348573819
ENSG00000111348	3.740407418819858e-09	8.921103065586836
ENSG00000105426	3.76764475478613e-09	7.326138418215587
ENSG00000106397	3.76764475478613e-09	8.879003902296445
ENSG00000091140	3.76764475478613e-09	8.788223197423902
ENSG00000236255	3.785910323550178e-09	8.327041833225605
ENSG00000223756	3.785910323550178e-09	6.3021038076925
ENSG00000164885	3.785910323550178e-09	8.485872994531485
ENSG00000108061	3.785910323550219e-09	8.77452160005643
ENSG00000107833	3.804262229099635e-09	8.49863261736202
ENSG00000164404	3.9351765778717426e-09	7.541828574261392
ENSG00000140543	3.954233622846613e-09	8.205847906325292
ENSG00000213553	3.973380642891222e-09	8.574128116244117
ENSG00000122779	3.973380642891222e-09	8.797867999659527
ENSG00000183397	4.041109750750398e-09	7.693167862314648
ENSG00000068308	4.041109750750412e-09	8.85718871466528
ENSG00000224596	4.129845893782012e-09	4.05335006487777
ENSG00000249487	4.16989132225677e-09	2.9192589278658527
ENSG00000110092	4.179961684471275e-09	8.805444749139262
ENSG00000113231	4.220480779563873e-09	8.129965736884692
ENSG00000169504	4.220480779563873e-09	8.921103065586836
ENSG00000234753	4.2408836782289015e-09	3.6700854127236218
ENSG00000107959	4.3130539179882965e-09	8.840961534137898
ENSG00000224215	4.3338929849306295e-09	2.8920658136515747
ENSG00000123144	4.3338929849306295e-09	8.880535114268378
ENSG00000081320	4.3338929849306295e-09	8.917046270454989
ENSG00000136243	4.3338929849306295e-09	8.805981589923219
ENSG00000270036	4.407605616501806e-09	4.333714790242364
ENSG00000241493	4.407605616501806e-09	4.301811199743284
ENSG00000157343	4.428889918802339e-09	7.228632184256003
ENSG00000235489	4.428889918802339e-09	4.65640779256389
ENSG00000179528	4.428889918802339e-09	5.784924855220166
ENSG00000236914	4.428889918802402e-09	5.440458275739972
ENSG00000213096	4.4502744119489225e-09	7.972503025055314
ENSG00000259322	4.45027441194897e-09	5.418880742787398
ENSG00000100678	4.525915783255845e-09	7.346431273812803
ENSG00000175764	4.547756842405653e-09	8.094756312064625
ENSG00000130475	4.547756842405653e-09	8.769470433736606
ENSG00000147324	4.602810005078963e-09	7.410742901022219
ENSG00000166965	4.602810005078996e-09	8.667971245060526
ENSG00000119900	4.6250127142601975e-09	8.80291916597935
ENSG00000228929	4.726223696572308e-09	7.1654107450372235
ENSG00000267193	4.726223696572308e-09	3.671454340400109
ENSG00000185662	4.726223696572308e-09	5.427726552830126
ENSG00000164253	4.726223696572308e-09	8.824734353610515
ENSG00000117500	4.806432955060412e-09	8.933273450982373
ENSG00000186193	4.82959258027236e-09	8.259070687172203
ENSG00000166557	4.82959258027236e-09	8.896762294795762
ENSG00000125962	4.852860973997816e-09	8.520932249126096
ENSG00000042980	4.935164097609444e-09	8.767939221764673
ENSG00000157778	4.9589281303542936e-09	8.65480648847701
ENSG00000004866	4.9589281303542936e-09	8.743061610189642
ENSG00000104205	5.042983880163296e-09	8.409840654865432
ENSG00000070669	5.067253816162119e-09	8.876478319136533
ENSG00000163795	5.067253816162173e-09	8.661388866768768
ENSG00000165675	5.177884785958927e-09	8.582575980415271
ENSG00000149485	5.177884785958927e-09	8.065595309439605
ENSG00000242247	5.2908687329094505e-09	8.88306069742829
ENSG00000257573	5.432226665341769e-09	4.396648520793074
ENSG00000163611	5.497690758996921e-09	8.775515971244408
ENSG00000240771	5.497690758996921e-09	8.159234417499032
ENSG00000150867	5.5240911337264685e-09	8.815626392158844
ENSG00000012171	5.5506150537413024e-09	7.625909210192797
ENSG00000146826	5.5506150537413024e-09	8.640647360705518
ENSG00000123595	5.644429832742411e-09	8.757300048341069
ENSG00000160055	5.644429832742411e-09	8.210644109117585
ENSG00000225264	5.644429832742411e-09	6.661340507041051
ENSG00000141447	5.644429832742411e-09	8.208217753412576
ENSG00000182185	5.644429832742411e-09	7.471219720245879
ENSG00000254966	5.644429832742411e-09	4.983640716862672
ENSG00000226086	5.767322037377014e-09	5.4229167030763685
ENSG00000075568	5.7949834660484186e-09	8.908932680191299
ENSG00000120370	5.7949834660484186e-09	8.652280905317099
ENSG00000165195	5.7949834660484186e-09	8.732422436766038
ENSG00000103740	5.79498346604846e-09	5.782152391375087
ENSG00000164056	5.921068249941975e-09	8.042569167362378
ENSG00000172296	6.02097868265334e-09	6.171207088947329
ENSG00000258072	6.049825008385596e-09	6.223059781507326
ENSG00000259658	6.07880599693598e-09	7.414950180841546
ENSG00000257176	6.07880599693598e-09	7.83803367734491
ENSG00000104783	6.07880599693598e-09	8.585304130451675
ENSG00000173898	6.078805996936045e-09	8.892705499663915
ENSG00000179041	6.151851636164713e-09	8.633985672033825
ENSG00000225342	6.151851636164757e-09	6.584130797050474
ENSG00000170382	6.1813087759451304e-09	8.846549541241677
ENSG00000140526	6.1813087759451304e-09	8.907401468219364
ENSG00000120158	6.2109033504849114e-09	8.676621676108173
ENSG00000241527	6.240635983245562e-09	6.466328972483608
ENSG00000181751	6.315575686112915e-09	8.789754409395835
ENSG00000168090	6.315575686112915e-09	8.818151975318758
ENSG00000180098	6.315575686112983e-09	8.5889033951795
ENSG00000261342	6.3457964721144345e-09	6.345075684335244
ENSG00000147234	6.376158156027869e-09	6.942591548662548
ENSG00000249258	6.42196626339288e-09	2.7221955035957635
ENSG00000113924	6.42196626339288e-09	6.6701791537374
ENSG00000269044	6.452682992516304e-09	8.394018608091029
ENSG00000146830	6.48354286728994e-09	8.89117428769198
ENSG00000176978	6.5926890905186085e-09	8.929216655850528
ENSG00000158793	6.6242011880677665e-09	8.698973704523294
ENSG00000105649	6.624201188067838e-09	7.630488494880812
ENSG00000180879	6.65586003386299e-09	8.945443836377912
ENSG00000145741	6.914494080577196e-09	8.921103065586836
ENSG00000148498	6.914494080577319e-09	8.158356727879092
ENSG00000269125	6.947503911164942e-09	3.5521747848272396
ENSG00000135378	6.980667266744634e-09	7.619271637441972
ENSG00000182310	6.997306733204053e-09	5.078481470836901
ENSG00000127955	7.0307016787197905e-09	4.781412156011899
ENSG00000120805	7.06425189026757e-09	8.868364728872839
ENSG00000166562	7.217168147741777e-09	8.925159860718681
ENSG00000171735	7.217168147741777e-09	8.488935418475354
ENSG00000269165	7.251584949270705e-09	5.853347799276868
ENSG00000015676	7.286161633624856e-09	8.818151975318758
ENSG00000225535	7.373307577708717e-09	5.239108501712139
ENSG00000255438	7.373307577708717e-09	6.340847715815295
ENSG00000187994	7.373307577708717e-09	8.812563968214976
ENSG00000128408	7.408449558395979e-09	5.805654716247745
ENSG00000140400	7.408449558396031e-09	8.912989475323146
ENSG00000169758	7.443754695843068e-09	6.467622518668837
ENSG00000164032	7.443754695843068e-09	8.896762294795762
ENSG00000117242	7.497019932519832e-09	7.9145759440660255
ENSG00000106701	7.532736190319708e-09	8.292598729794884
ENSG00000269696	7.532736190319708e-09	4.258898861778766
ENSG00000148123	7.604666697595502e-09	3.0077808289484302
ENSG00000177600	7.695521305831449e-09	8.933273450982373
ENSG00000127914	7.695521305831449e-09	8.917046270454989
ENSG00000197448	7.732158477247461e-09	8.892705499663915
ENSG00000218426	7.732158477247461e-09	8.37353206555531
ENSG00000170265	7.76896554944338e-09	8.675627304920196
ENSG00000141441	7.861731579724898e-09	8.243983936091563
ENSG00000105085	7.861731579724898e-09	8.39261910315007
ENSG00000205485	7.899139357414838e-09	7.756210763698588
ENSG00000185038	7.899139357414838e-09	6.449707674681773
ENSG00000249986	7.899139357414838e-09	5.020372091328199
ENSG00000243566	7.936720508484415e-09	5.413949874404255
ENSG00000197279	7.936720508484471e-09	8.190544237140372
ENSG00000068394	8.031437028287312e-09	8.572931178179648
ENSG00000152578	8.069631158838696e-09	5.850198476843215
ENSG00000188906	8.06963115883881e-09	8.800393582819439
ENSG00000247626	8.108002204143236e-09	8.61523290834653
ENSG00000106636	8.243705596443482e-09	8.884591909400223
ENSG00000008513	8.322241070847441e-09	8.727828800850236
ENSG00000114631	8.381620475401498e-09	7.9802849210214655
ENSG00000145425	8.421435804509729e-09	8.941387041246065
ENSG00000172456	8.421435804509729e-09	7.936541301922639
ENSG00000188707	8.421435804509729e-09	8.503094546246844
ENSG00000173638	8.421435804509729e-09	8.595485773471257
ENSG00000148357	8.501619918310948e-09	4.902573402685229
ENSG00000178809	8.602896363805645e-09	4.471646422004054
ENSG00000135931	8.602896363805645e-09	7.997524935931301
ENSG00000169253	8.64373514495669e-09	4.4979595018585075
ENSG00000080200	8.788163329218011e-09	8.770464804924583
ENSG00000147485	8.788163329218011e-09	7.275750034290145
ENSG00000188971	8.829858457397962e-09	8.61171295399864
ENSG00000114854	8.977314257889874e-09	7.033237804958663
ENSG00000163519	9.062648670341928e-09	8.024928130666245
ENSG00000070886	9.170428237876092e-09	5.815249980724186
ENSG00000141682	9.170428237876092e-09	8.616227279534508
ENSG00000240235	9.213888729670178e-09	3.4826428725931047
ENSG00000168081	9.213888729670308e-09	8.74864961729342
ENSG00000144354	9.411956120553277e-09	5.507194619506242
ENSG00000205189	9.456530980700542e-09	8.803456006763307
ENSG00000181666	9.501311414991441e-09	8.536622588869525
ENSG00000125652	9.61416794288687e-09	8.838435950977985
ENSG00000223387	9.659675167503949e-09	4.3248056017189755
ENSG00000141101	9.659675167503949e-09	8.70348803005916
ENSG00000123159	9.82060841887361e-09	8.702493658871182
ENSG00000242083	9.82060841887361e-09	5.298652489821541
ENSG00000196963	1.0078792574974187e-08	7.17358917780497
ENSG00000273329	1.0078792574974187e-08	8.056388120533034
ENSG00000185834	1.0246520541148062e-08	7.317724822049683
ENSG00000269305	1.0294939997363763e-08	5.012264616930552
ENSG00000170260	1.0294939997363763e-08	8.54419933834926
ENSG00000057252	1.0466169047459097e-08	8.795342416499613
ENSG00000198380	1.0515598892860165e-08	8.887117492560137
ENSG00000143499	1.0515598892860165e-08	8.713722069729782
ENSG00000106571	1.0615141490905607e-08	7.202472070762718
ENSG00000118242	1.0640170154352686e-08	7.802640148842831
ENSG00000053371	1.0690399992214727e-08	8.479545579767256
ENSG00000238150	1.0740860700509037e-08	4.638436582218441
ENSG00000254211	1.0970818654144728e-08	8.076690559386739
ENSG00000198556	1.1022567696404433e-08	8.553641573708394
ENSG00000111832	1.1022567696404433e-08	8.85466313150537
ENSG00000203801	1.1152982346543777e-08	6.215967268699688
ENSG00000232671	1.1258394668181607e-08	4.965564578606476
ENSG00000234338	1.1258394668181726e-08	7.14671037800097
ENSG00000250321	1.1311463978208605e-08	4.898657604551293
ENSG00000255650	1.136477682742417e-08	5.307841210734726
ENSG00000088881	1.1635032322463746e-08	6.335161927117413
ENSG00000065054	1.1689829369564322e-08	7.864037701985088
ENSG00000272870	1.1939541344467449e-08	7.224118528412522
ENSG00000226386	1.1939541344467449e-08	4.539802104105353
ENSG00000205808	1.1939541344467449e-08	8.566014525980423
ENSG00000187151	1.1939541344467449e-08	4.665208768655763
ENSG00000213621	1.1995734114280635e-08	5.243748426803014
ENSG00000256278	1.2052184335434318e-08	4.719444754108931
ENSG00000149823	1.2052184335434318e-08	8.874947107164598
ENSG00000170482	1.213734489587646e-08	8.507688182162648
ENSG00000136810	1.225180412364161e-08	8.908932680191299
ENSG00000147853	1.225180412364161e-08	8.872421524004686
ENSG00000271948	1.2309427124663196e-08	6.9308449264300025
ENSG00000137106	1.2513192872513339e-08	8.800393582819439
ENSG00000225159	1.2513192872513339e-08	5.214706631973341
ENSG00000261645	1.2513192872513339e-08	7.395363003958544
ENSG00000164897	1.2513192872513339e-08	8.776052812028363
ENSG00000124357	1.2720240964258669e-08	8.852137548345457
ENSG00000139644	1.2780007605720172e-08	8.933273450982373
ENSG00000238045	1.2840047588102582e-08	6.365175616112377
ENSG00000111716	1.2840047588102719e-08	8.93733024611422
ENSG00000150667	1.3052357661525752e-08	6.877718458581875
ENSG00000240583	1.3268083653311928e-08	6.791912719229697
ENSG00000267427	1.3330354511059646e-08	8.745129662945532
ENSG00000171084	1.36779628659642e-08	7.255243574679458
ENSG00000103978	1.3742105398532855e-08	8.812563968214976
ENSG00000114503	1.3742105398532855e-08	8.884591909400223
ENSG00000178718	1.3903745381726086e-08	8.828791148742358
ENSG00000256383	1.3968918252628344e-08	7.602556909896329
ENSG00000128944	1.426589460663128e-08	8.497506539143064
ENSG00000213303	1.4569012855744577e-08	5.48123598757961
ENSG00000196867	1.4809096573856806e-08	5.6975445124618425
ENSG00000241127	1.487839627837546e-08	8.230013023968771
ENSG00000234449	1.4948011570715516e-08	3.974971577940678
ENSG00000270170	1.494801157071568e-08	8.570608161896224
ENSG00000260910	1.494801157071568e-08	7.240726362156949
ENSG00000260231	1.5123439670114026e-08	8.355976239932483
ENSG00000071243	1.5194170547638364e-08	8.713924636606274
ENSG00000230852	1.5265223339357993e-08	2.1296353536391406
ENSG00000224550	1.5265223339357993e-08	5.174549147921633
ENSG00000069493	1.54442730430502e-08	8.44915927146838
ENSG00000206838	1.5516463776219167e-08	4.759251029670947
ENSG00000270919	1.558898287268195e-08	3.0267855131923973
ENSG00000155903	1.584540656204583e-08	8.852137548345457
ENSG00000226942	1.584540656204583e-08	5.582349910650712
ENSG00000251535	1.584540656204583e-08	2.8816029001401624
ENSG00000214160	1.6181132034780612e-08	8.85466313150537
ENSG00000187824	1.6181132034780612e-08	8.38284259388347
ENSG00000139219	1.6256672401507652e-08	4.694728265382315
ENSG00000147400	1.625667240150788e-08	8.68067847124002
ENSG00000132915	1.6523775903147336e-08	4.299665184635388
ENSG00000225329	1.6600872384037998e-08	5.811477081502753
ENSG00000200959	1.6600872384037998e-08	3.7948057069359535
ENSG00000179604	1.66783188709411e-08	7.256317474445472
ENSG00000213280	1.6952160201188682e-08	5.086515658877254
ENSG00000164124	1.7031200898355752e-08	7.470414956761299
ENSG00000185436	1.7310677466676632e-08	8.796336787687592
ENSG00000186687	1.7391344213787973e-08	8.715200885050676
ENSG00000179151	1.7676568531630834e-08	8.71366967307874
ENSG00000164122	1.7676568531630834e-08	5.980872325601847
ENSG00000033867	1.7758893783576282e-08	8.014585069078766
ENSG00000235609	1.7758893783576282e-08	5.956751724156435
ENSG00000244306	1.79663424967606e-08	7.127559168461316
ENSG00000078900	1.8049980535605865e-08	6.141608800894898
ENSG00000213625	1.8133997373944722e-08	8.88864870453207
ENSG00000099804	1.8133997373944914e-08	8.672564880976328
ENSG00000156206	1.821839467691058e-08	4.6228531463391205
ENSG00000150076	1.843106345850793e-08	6.974085833325794
ENSG00000214050	1.843106345850793e-08	8.4095856913379
ENSG00000173253	1.843106345850793e-08	8.24227943766994
ENSG00000136758	1.881997017344924e-08	8.904875885059452
ENSG00000255516	1.881997017344924e-08	3.3191302446797186
ENSG00000120705	1.9216856500546186e-08	8.88864870453207
ENSG00000263718	1.9306153030338027e-08	3.154447789088865
ENSG00000215196	1.9306153030338232e-08	4.1327340031700714
ENSG00000236279	1.939585320940574e-08	3.3115568029990046
ENSG00000140548	1.939585320940574e-08	8.697442492551358
ENSG00000205903	1.9621881261676582e-08	8.720252051370501
ENSG00000252213	1.9713008207232753e-08	2.3638405610279922
ENSG00000103160	1.9804546829816118e-08	8.615030341470039
ENSG00000244558	2.012820009163265e-08	4.5998344095383175
ENSG00000213145	2.012820009163265e-08	7.081326595494514
ENSG00000256166	2.012820009163265e-08	5.120566938147743
ENSG00000180228	2.022161370624293e-08	8.779115235972231
ENSG00000166268	2.0456996717761308e-08	6.680047164312672
ENSG00000158716	2.0551894376990397e-08	8.418156812005614
ENSG00000254650	2.0551894376990397e-08	5.62151597353731
ENSG00000260054	2.0551894376990397e-08	8.670039297816416
ENSG00000120860	2.0551894376990397e-08	8.672564880976328
ENSG00000228991	2.0647220234855393e-08	6.303025782506042
ENSG00000055070	2.0887420571872443e-08	8.755768836369135
ENSG00000136891	2.0984259941688913e-08	8.795342416499613
ENSG00000072195	2.0984259941688913e-08	6.578482535221285
ENSG00000149972	2.0984259941688913e-08	8.827796777554383
ENSG00000204556	2.108153600977349e-08	5.080009600119365
ENSG00000187650	2.1081536009773563e-08	8.706550454003029
ENSG00000167114	2.1179250686984187e-08	8.751712041237289
ENSG00000268798	2.1425468908035e-08	6.228390538307585
ENSG00000149273	2.1425468908035e-08	8.945443836377912
ENSG00000240298	2.1524733882292464e-08	5.622373885370084
ENSG00000145246	2.1524733882292692e-08	8.852137548345457
ENSG00000101843	2.1624446165128228e-08	8.738010443869817
ENSG00000231500	2.1976990021162244e-08	8.945443836377912
ENSG00000107187	2.1976990021162244e-08	4.815273688082038
ENSG00000259236	2.1976990021162634e-08	5.535998717790816
ENSG00000272121	2.2232223445962445e-08	7.039605838060933
ENSG00000254162	2.2438483973934177e-08	5.663695465579464
ENSG00000144199	2.28039273672665e-08	8.402669039138676
ENSG00000233830	2.28039273672665e-08	5.720665906990777
ENSG00000130222	2.2909398729397377e-08	6.360504956473819
ENSG00000130803	2.2909398729397377e-08	8.77452160005643
ENSG00000267381	2.2909398729397377e-08	4.094056035190782
ENSG00000221949	2.3282298165761967e-08	6.815571826660441
ENSG00000170445	2.3389920781121552e-08	8.864307933740994
ENSG00000070610	2.3498027202472312e-08	8.892705499663915
ENSG00000125459	2.388024019212492e-08	8.747118405321485
ENSG00000140612	2.388024019212492e-08	8.896762294795762
ENSG00000137764	2.388024019212492e-08	8.560426518876644
ENSG00000146540	2.42684970811382e-08	8.864307933740994
ENSG00000223891	2.4380550660685746e-08	8.426807243053261
ENSG00000157259	2.4380550660685746e-08	8.777584024000298
ENSG00000198625	2.4493107359215937e-08	8.900819089927607
ENSG00000237765	2.4493107359215937e-08	7.844780577089908
ENSG00000236683	2.4493107359216288e-08	2.8707922321862203
ENSG00000136478	2.4606169368095475e-08	8.816620763346823
ENSG00000165688	2.500589757305085e-08	8.826265565582448
ENSG00000106609	2.500589757305085e-08	8.896762294795762
ENSG00000232874	2.500589757305085e-08	5.046216715024356
ENSG00000099139	2.5824387737926208e-08	6.141654366394326
ENSG00000035681	2.588383799592595e-08	8.77452160005643
ENSG00000227533	2.5943421338182706e-08	4.877213824580309
ENSG00000138814	2.5943421338182984e-08	8.808507173083129
ENSG00000170989	2.6183091338668342e-08	6.765927151088862
ENSG00000114738	2.6183091338668528e-08	8.743061610189642
ENSG00000105677	2.6183091338668528e-08	8.896762294795762
ENSG00000077348	2.6183091338668528e-08	8.730891224794103
ENSG00000144426	2.6607704750335607e-08	8.515264931642383
ENSG00000197375	2.6607704750335607e-08	8.730891224794103
ENSG00000133597	2.6853339547449803e-08	8.578721752159916
ENSG00000170906	2.7163485392392723e-08	8.812563968214976
ENSG00000165271	2.728851660011751e-08	8.880535114268378
ENSG00000082014	2.7603547955773867e-08	7.948711687318176
ENSG00000070614	2.7603547955773867e-08	8.86277672176906
ENSG00000257698	2.7730548227859447e-08	8.18283578062966
ENSG00000166441	2.7730548227859447e-08	8.941387041246065
ENSG00000258393	2.785811659253523e-08	2.946231238215826
ENSG00000213881	2.785811659253523e-08	5.614198764233336
ENSG00000124818	2.785811659253523e-08	3.175063950036514
ENSG00000135164	2.8309115272740542e-08	8.908932680191299
ENSG00000168779	2.8309115272740542e-08	5.068409842345332
ENSG00000271529	2.8309115272740542e-08	8.636053724789715
ENSG00000108852	2.8309115272740542e-08	7.36849989930987
ENSG00000235314	2.8309115272740542e-08	7.932871177349298
ENSG00000140577	2.8439270701958422e-08	8.765871169008783
ENSG00000105700	2.8439270701958422e-08	8.778578395188276
ENSG00000172809	2.8439270701958422e-08	8.933273450982373
ENSG00000234722	2.876721006410295e-08	5.694558854757411
ENSG00000232352	2.889941276536671e-08	5.5167065305864575
ENSG00000172901	2.9032206115463982e-08	6.341140647781329
ENSG00000142937	2.9032206115463982e-08	8.93733024611422
ENSG00000106278	2.9165592673460157e-08	6.884320015832555
ENSG00000008300	2.9165592673460157e-08	8.811032756243042
ENSG00000063176	2.9165592673460157e-08	8.60306252295099
ENSG00000240376	2.9637154337135076e-08	8.33954649252861
ENSG00000143553	2.9637154337135602e-08	8.691854485447578
ENSG00000104980	3.025435126703258e-08	8.801924794791372
ENSG00000156928	3.053265540249733e-08	8.587372183207565
ENSG00000272717	3.053265540249733e-08	6.063334046065667
ENSG00000259330	3.0743015281027745e-08	8.304029707529974
ENSG00000130779	3.088403728155676e-08	8.858719926637214
ENSG00000235065	3.088403728155708e-08	7.833924485562024
ENSG00000203761	3.102568810438127e-08	7.938433701530932
ENSG00000273488	3.10256881043816e-08	6.728070128989853
ENSG00000160472	3.1526457315213925e-08	4.132703071053454
ENSG00000187243	3.1526457315213925e-08	4.196427589422456
ENSG00000180979	3.1526457315213925e-08	8.593417720715367
ENSG00000254343	3.1526457315213925e-08	8.303492866746017
ENSG00000214243	3.1526457315213925e-08	4.235582753992275
ENSG00000235280	3.167097164802221e-08	5.641248546148002
ENSG00000257759	3.167097164802255e-08	3.9026491691343304
ENSG00000148090	3.218186094381303e-08	8.717726468210587
ENSG00000239713	3.218186094381303e-08	8.853131919533435
ENSG00000127663	3.218186094381303e-08	8.811032756243042
ENSG00000011422	3.232929488668323e-08	7.55118559854722
ENSG00000130775	3.232929488668323e-08	8.864307933740994
ENSG00000166401	3.232929488668323e-08	7.931891157389112
ENSG00000225373	3.232929488668358e-08	7.823592672316992
ENSG00000171291	3.353264100498181e-08	8.50921939413458
ENSG00000174695	3.3686086734979735e-08	8.925159860718681
ENSG00000039123	3.3686086734979735e-08	8.866833516900904
ENSG00000257433	3.368608673498021e-08	6.974459496584044
ENSG00000102387	3.3840214932700006e-08	6.1485339156634105
ENSG00000260948	3.3840214932700006e-08	7.1599275312355255
ENSG00000162144	3.3840214932700006e-08	8.733953648737971
ENSG00000063438	3.50981650647666e-08	7.847626082929496
ENSG00000170502	3.525856937568504e-08	8.758294419529046
ENSG00000164889	3.5258569375685294e-08	8.819146346506736
ENSG00000167178	3.541968613917062e-08	6.433143861204864
ENSG00000137970	3.5825615190254816e-08	7.957748788924331
ENSG00000258994	3.5825615190254816e-08	5.540747247030526
ENSG00000038002	3.5825615190254816e-08	8.88306069742829
ENSG00000270673	3.5989249778774416e-08	6.914271888806512
ENSG00000069275	3.5989249778774416e-08	8.864307933740994
ENSG00000245750	3.5989249778774674e-08	5.637533789494965
ENSG00000267571	3.5989249778774674e-08	6.959711466223748
ENSG00000137720	3.5989249778774674e-08	8.772990388084494
ENSG00000237433	3.6567711446544306e-08	3.453658687157524
ENSG00000253284	3.6567711446544306e-08	2.1886423857750676
ENSG00000197479	3.6734639341944374e-08	5.888396271600938
ENSG00000169413	3.715520584475495e-08	8.282803757333808
ENSG00000133135	3.715520584475495e-08	3.7637733748841757
ENSG00000205593	3.715520584475495e-08	8.749643988481399
ENSG00000175985	3.7324739536481226e-08	5.334398906536282
ENSG00000167118	3.7324739536481226e-08	8.790748780583813
ENSG00000096063	3.8096990545699736e-08	8.850606336373524
ENSG00000249198	3.844517694956332e-08	2.1662995187255616
ENSG00000261441	3.888476104018781e-08	6.431420909429897
ENSG00000137070	3.888476104018781e-08	8.605588106110904
ENSG00000238266	3.9061959018251045e-08	8.402132198354723
ENSG00000137747	3.923994164275461e-08	5.625480028180107
ENSG00000169241	3.923994164275461e-08	8.853131919533435
ENSG00000232995	3.923994164275461e-08	7.07869562067714
ENSG00000228205	3.923994164275503e-08	7.3785026696484195
ENSG00000100218	3.986910866313841e-08	5.393056788531062
ENSG00000040199	3.986910866313841e-08	8.805444749139262
ENSG00000233264	3.986910866313841e-08	8.700962446899247
ENSG00000132781	4.0050664071084386e-08	8.553844140584886
ENSG00000108298	4.0050664071085094e-08	8.941387041246065
ENSG00000151718	4.0324504523544003e-08	7.395776718241384
ENSG00000074054	4.050807474796781e-08	8.830322360714293
ENSG00000136856	4.069245695264743e-08	8.644167315053407
ENSG00000260672	4.069245695264743e-08	4.61864739973063
ENSG00000171617	4.087765461832358e-08	7.465487078994948
ENSG00000173077	4.1532318795604395e-08	3.099023582588431
ENSG00000181903	4.172122949778984e-08	5.019256366943857
ENSG00000125912	4.172122949779028e-08	8.900819089927607
ENSG00000105519	4.238901501213269e-08	8.78010960716021
ENSG00000259205	4.258171085765585e-08	7.1762580511844964
ENSG00000161036	4.277525777395887e-08	8.795799946903637
ENSG00000104447	4.326287244036951e-08	6.868466904852418
ENSG00000180211	4.3459426888072966e-08	6.366868146210462
ENSG00000179133	4.345942688807343e-08	2.899508866453958
ENSG00000259414	4.365684891679565e-08	4.548188495057641
ENSG00000196154	4.415422404503254e-08	8.75196700476482
ENSG00000269620	4.43547119301533e-08	3.90777139850275
ENSG00000166848	4.5267906586821106e-08	8.835910367818073
ENSG00000107331	4.599077293992707e-08	8.801924794791372
ENSG00000140297	4.599077293992707e-08	6.113028981049589
ENSG00000251192	4.619935783558571e-08	7.840709430730272
ENSG00000170915	4.640886172065723e-08	6.910734133826541
ENSG00000246095	4.640886172065772e-08	6.338131891585283
ENSG00000257027	4.714941914325386e-08	7.9130391662469135
ENSG00000207357	4.7149419143254195e-08	5.932618867630649
ENSG00000225152	4.736310726085356e-08	1.953642474545722
ENSG00000127957	4.7577736144974896e-08	8.119197741117352
ENSG00000136933	4.790145219060661e-08	8.720252051370501
ENSG00000205209	4.8118450582613903e-08	7.04847061429807
ENSG00000198169	4.8336403857925284e-08	8.735484860709903
ENSG00000262468	4.8336403857925284e-08	8.04688792267568
ENSG00000158427	4.855531608734165e-08	7.710459939029329
ENSG00000031823	4.9106818951129894e-08	8.784166402292056
ENSG00000022267	4.9106818951129894e-08	8.679147259268085
ENSG00000214097	4.9106818951129894e-08	5.0608962494557295
ENSG00000235663	4.9106818951129894e-08	5.067572945717246
ENSG00000253893	4.9106818951129894e-08	4.093088526983715
ENSG00000140521	4.9106818951129894e-08	8.82320314163858
ENSG00000224713	4.9106818951129894e-08	5.264640583591629
ENSG00000127946	4.9329119820032706e-08	8.427801614241238
ENSG00000182154	4.932911982003306e-08	8.803456006763307
ENSG00000213761	4.932911982003306e-08	4.2861058843159014
ENSG00000189184	5.0114897891674554e-08	6.371705090776989
ENSG00000130055	5.0114897891674554e-08	4.751172118891797
ENSG00000196372	5.0341630327854766e-08	7.3363555498247335
ENSG00000134982	5.091282974764616e-08	8.808507173083129
ENSG00000105373	5.1143068015336146e-08	8.929216655850528
ENSG00000125485	5.137431755785928e-08	8.57818491137596
ENSG00000272102	5.137431755785928e-08	5.4248422434893016
ENSG00000151623	5.1374317557860014e-08	8.154230081983073
ENSG00000175505	5.160658267794469e-08	7.378831595906812
ENSG00000260401	5.160658267794524e-08	7.295912117764517
ENSG00000136867	5.242757080769211e-08	6.5938073571635645
ENSG00000141736	5.242757080769211e-08	7.9336105850097445
ENSG00000267904	5.242757080769211e-08	7.943942398254777
ENSG00000136631	5.266445974864507e-08	8.73954165584175
ENSG00000105662	5.2664459748645265e-08	8.676621676108173
ENSG00000155380	5.3501786623706235e-08	8.797867999659527
ENSG00000094916	5.3501786623706235e-08	8.801924794791372
ENSG00000147533	5.3501786623706235e-08	8.702493658871182
ENSG00000157764	5.3501786623706235e-08	8.73954165584175
ENSG00000119737	5.3743388504336465e-08	7.276343718538023
ENSG00000113328	5.374338850433704e-08	8.876478319136533
ENSG00000198755	5.398604997360841e-08	8.93733024611422
ENSG00000239672	5.398604997360841e-08	8.646692898213319
ENSG00000147036	5.4352038757312407e-08	5.390197984039534
ENSG00000259250	5.435203875731279e-08	7.510800631876479
ENSG00000166295	5.459736893068345e-08	8.866833516900904
ENSG00000106244	5.459736893068345e-08	8.838435950977985
ENSG00000170889	5.459736893068345e-08	8.941387041246065
ENSG00000090661	5.509126011311365e-08	8.669044926628438
ENSG00000173166	5.509126011311365e-08	7.810926711094182
ENSG00000262703	5.546452350577026e-08	3.7541736703944384
ENSG00000081760	5.546452350577026e-08	8.700425606115292
ENSG00000124143	5.571472916377218e-08	5.01223976990539
ENSG00000179299	5.571472916377218e-08	7.424516124191521
ENSG00000173171	5.6218433484544254e-08	8.50110580387089
ENSG00000139132	5.659911146362624e-08	8.82067755847867
ENSG00000226360	5.6854286402676445e-08	7.4112913046106526
ENSG00000253738	5.6854286402676445e-08	8.840961534137898
ENSG00000066697	5.8277845932786266e-08	8.585304130451673
ENSG00000234985	5.8277845932786266e-08	3.8582049199280326
ENSG00000047230	5.9201707260779586e-08	8.39861224400683
ENSG00000244398	5.946826968161937e-08	8.365700352548043
ENSG00000198794	5.946826968161937e-08	8.929216655850528
ENSG00000133243	5.946826968161937e-08	8.828791148742358
ENSG00000196890	6.04104485022218e-08	4.0424107257303294
ENSG00000272894	6.068229443761787e-08	7.845120416844552
ENSG00000130720	6.09553281869575e-08	2.660610590537672
ENSG00000197961	6.09553281869575e-08	8.781103978348188
ENSG00000262814	6.164314227873233e-08	7.642653314429169
ENSG00000180769	6.192037309003677e-08	5.441175925823599
ENSG00000111859	6.192037309003722e-08	8.904875885059452
ENSG00000144815	6.219881449359968e-08	8.895231082823827
ENSG00000021826	6.29002479872242e-08	7.950049117794233
ENSG00000101310	6.318296691156982e-08	8.884591909400223
ENSG00000188825	6.318296691156982e-08	7.057196127110875
ENSG00000118473	6.318296691156982e-08	5.5714633334632735
ENSG00000221027	6.318296691156982e-08	2.2715169319349466
ENSG00000146094	6.346691962783722e-08	8.908932680191299
ENSG00000234335	6.375211134947672e-08	5.444050903105788
ENSG00000226104	6.418223352377448e-08	2.906787193200789
ENSG00000158828	6.447054570741715e-08	8.51174497729449
ENSG00000158109	6.447054570741715e-08	8.807512801895154
ENSG00000166682	6.447054570741715e-08	7.173952154168016
ENSG00000166946	6.476011531148076e-08	8.896762294795762
ENSG00000241352	6.476011531148076e-08	5.5275699057068755
ENSG00000135074	6.476011531148076e-08	8.912989475323146
ENSG00000105778	6.548957543465797e-08	8.7542376243972
ENSG00000248458	6.548957543465797e-08	4.701217379221959
ENSG00000196363	6.578358796689027e-08	8.781640819132145
ENSG00000229806	6.607888198448912e-08	3.3752805538896884
ENSG00000226824	6.742370895972346e-08	6.572180836675388
ENSG00000129968	6.742370895972346e-08	8.844023958081767
ENSG00000155111	6.742370895972418e-08	8.393481767307073
ENSG00000123562	6.772614840395401e-08	8.912989475323146
ENSG00000126561	6.802990488027254e-08	8.386899389015317
ENSG00000092841	6.879509458032204e-08	8.908932680191299
ENSG00000249286	6.910350454330254e-08	6.03994098413863
ENSG00000167747	6.910350454330254e-08	8.769470433736606
ENSG00000176700	6.910350454330254e-08	8.62334649861022
ENSG00000161031	6.988041393785975e-08	5.162494149961997
ENSG00000189233	7.019354637974129e-08	8.81409518018691
ENSG00000241923	7.019354637974129e-08	6.0263678021792
ENSG00000228019	7.019354637974129e-08	4.783566776613525
ENSG00000172568	7.019354637974129e-08	6.427196565039429
ENSG00000160200	7.050804091107319e-08	8.864307933740994
ENSG00000001631	7.050804091107319e-08	8.807512801895154
ENSG00000213967	7.082390326753119e-08	6.09147988121037
ENSG00000070814	7.130027407849878e-08	8.834379155846138
ENSG00000134109	7.161958124451433e-08	8.933273450982373
ENSG00000232860	7.194027649463492e-08	6.939551836326496
ENSG00000002834	7.194027649463492e-08	8.876478319136533
ENSG00000076043	7.226236567011638e-08	8.826265565582448
ENSG00000138801	7.307372557975067e-08	8.864307933740994
ENSG00000113555	7.307372557975067e-08	8.200876050385402
ENSG00000147604	7.340073983709563e-08	8.941387041246065
ENSG00000138621	7.340073983709563e-08	8.846549541241677
ENSG00000125755	7.372917460025253e-08	8.896762294795762
ENSG00000110169	7.422450326558219e-08	6.367010061807364
ENSG00000268087	7.422450326558219e-08	7.820882985475063
ENSG00000198108	7.455651547743777e-08	8.721246422558476
ENSG00000152518	7.455651547743777e-08	8.925159860718681
ENSG00000116791	7.488996920622053e-08	8.708081665974962
ENSG00000130165	7.606849688758474e-08	8.810038385055064
ENSG00000196208	7.606849688758474e-08	7.562611010435135
ENSG00000236998	7.640851276622252e-08	5.48209419116601
ENSG00000118804	7.640851276622333e-08	7.8024320161191625
ENSG00000167797	7.640851276622333e-08	8.879003902296445
ENSG00000164924	7.640851276622333e-08	8.925159860718681
ENSG00000133195	7.795692875243484e-08	8.697697456078888
ENSG00000143401	7.795692875243484e-08	8.876478319136533
ENSG00000181649	7.795692875243484e-08	5.470614582658097
ENSG00000123989	7.795692875243484e-08	8.933273450982373
ENSG00000205929	7.830513492664851e-08	7.228327926962774
ENSG00000105877	7.830513492664851e-08	6.38510675422792
ENSG00000238122	7.953578564892701e-08	3.737620047855467
ENSG00000257951	7.953578564892701e-08	6.4731752280043535
ENSG00000008735	7.953578564892701e-08	6.526373831104605
ENSG00000176788	7.953578564892701e-08	8.565864355754973
ENSG00000251680	7.989083471697562e-08	4.22054749172506
ENSG00000245954	8.042629450593674e-08	7.6362222253971614
ENSG00000230487	8.078520123838635e-08	8.304873908492501
ENSG00000198242	8.114566236912531e-08	8.921103065586836
ENSG00000136237	8.114566236912531e-08	8.828791148742358
ENSG00000125650	8.114566236912531e-08	7.5029232070996486
ENSG00000122257	8.114566236912531e-08	8.859714297825192
ENSG00000263361	8.150768441318006e-08	3.5570689886887026
ENSG00000228707	8.278714843945258e-08	3.3322212246919465
ENSG00000174915	8.278714843945258e-08	8.694380068607492
ENSG00000267759	8.352700063075896e-08	5.6053198004280445
ENSG00000010810	8.483721200535183e-08	8.362276740967815
ENSG00000170540	8.483721200535183e-08	8.79128562136777
ENSG00000152939	8.483721200535213e-08	8.337223476245187
ENSG00000225138	8.521520735364819e-08	8.554838511772864
ENSG00000164142	8.616736092473426e-08	7.83037761748524
ENSG00000093072	8.616736092473426e-08	8.929216655850528
ENSG00000185100	8.751774086483125e-08	6.82766385310941
ENSG00000162881	8.790732115387752e-08	5.921556311352236
ENSG00000132824	8.790732115387752e-08	8.88306069742829
ENSG00000255031	8.790732115387752e-08	7.948993564574601
ENSG00000170271	8.790732115387752e-08	7.694534552833341
ENSG00000103496	8.829858423061199e-08	8.657868912420879
ENSG00000141664	8.829858423061199e-08	8.149453796265746
ENSG00000134716	8.86915371282867e-08	8.510463163002914
ENSG00000144847	8.968135875087645e-08	8.516593576737828
ENSG00000181690	8.968135875087645e-08	7.964586465589813
ENSG00000132704	9.088330061431485e-08	8.879003902296445
ENSG00000089177	9.14901191716409e-08	8.410245788618413
ENSG00000251226	9.189684725839105e-08	4.540142150446807
ENSG00000181444	9.230532975409184e-08	7.964712271927416
ENSG00000086598	9.230532975409184e-08	8.933273450982373
ENSG00000095321	9.230532975409315e-08	8.743598450973597
ENSG00000162607	9.333425965353131e-08	8.807512801895154
ENSG00000143498	9.374894043236863e-08	8.276089672011073
ENSG00000111012	9.374894043236896e-08	8.421958643609928
ENSG00000176896	9.521444942167486e-08	8.351514311047655
ENSG00000258561	9.563723325829224e-08	5.4400809541812425
ENSG00000090238	9.606183846908671e-08	8.816620763346823
ENSG00000145431	9.606183846908671e-08	6.814757872480513
ENSG00000251666	9.606183846908704e-08	5.610828805747861
ENSG00000163961	9.648827264499646e-08	8.78010960716021
ENSG00000267475	9.756240989820105e-08	6.397978923459562
ENSG00000153774	9.756240989820105e-08	8.350925073612657
ENSG00000177082	9.908571491806488e-08	8.84808075321361
ENSG00000197969	9.996650982799097e-08	8.917046270454989
ENSG00000183283	9.996650982799203e-08	8.921103065586836
ENSG00000169021	1.0152621377898483e-07	8.826265565582448
ENSG00000250802	1.0197616308076068e-07	7.099913120338888
ENSG00000231081	1.0197616308076214e-07	4.075590700775555
ENSG00000243445	1.0242804685879946e-07	4.913271420461288
ENSG00000001630	1.0356627251124898e-07	7.7309464815650495
ENSG00000130669	1.0402499052131096e-07	8.428338455025196
ENSG00000156411	1.0402499052131096e-07	8.78010960716021
ENSG00000167701	1.0448567946421371e-07	8.099297551329387
ENSG00000169718	1.049483475308893e-07	8.912989475323146
ENSG00000122687	1.061137304135066e-07	8.687260849531777
ENSG00000149547	1.061137304135066e-07	8.845018329269742
ENSG00000147251	1.061137304135066e-07	8.744592822161575
ENSG00000263874	1.0705506676097387e-07	7.195150972437186
ENSG00000165548	1.0729166370733964e-07	8.406995149025844
ENSG00000179057	1.0776638037244854e-07	6.106955772979634
ENSG00000178761	1.0824313442360874e-07	8.852137548345457
ENSG00000269243	1.0824313442360874e-07	7.250225557628094
ENSG00000235962	1.0824313442360874e-07	4.26375363322485
ENSG00000101997	1.0872193431777688e-07	8.579258592943871
ENSG00000013561	1.0872193431777726e-07	8.834379155846138
ENSG00000109061	1.0968570563224691e-07	2.9958984820148395
ENSG00000100373	1.0992794042075438e-07	3.982092982184919
ENSG00000131187	1.1041396785357737e-07	8.077194920594621
ENSG00000082458	1.1041396785357737e-07	8.534097005709611
ENSG00000243554	1.1041396785357737e-07	8.35651308071644
ENSG00000229809	1.1139228432336624e-07	8.465052178088298
ENSG00000101443	1.1213153470263083e-07	5.707306769930131
ENSG00000227373	1.1262700987825962e-07	5.478961279953257
ENSG00000212664	1.1262700987825962e-07	6.357975653160398
ENSG00000206634	1.1312460854752448e-07	4.904917874904606
ENSG00000171858	1.1312460854752448e-07	8.93733024611422
ENSG00000146707	1.1362433951157325e-07	7.892558189558371
ENSG00000234692	1.1488305378648878e-07	3.385543575246868
ENSG00000103544	1.1539031760005671e-07	8.770464804924583
ENSG00000181220	1.1641137123402788e-07	8.559432147688666
ENSG00000162882	1.1718290722619733e-07	6.605499959275329
ENSG00000150764	1.1770001763637025e-07	8.015048281978057
ENSG00000177239	1.1770001763637025e-07	8.870890312032751
ENSG00000145358	1.195273924535721e-07	3.4425725250546746
ENSG00000179598	1.2005453419318394e-07	8.38238506347945
ENSG00000129474	1.2005453419318394e-07	6.600683549411973
ENSG00000114770	1.2058393053889036e-07	8.722777634530411
ENSG00000211698	1.2299436572335597e-07	7.072149902312969
ENSG00000271396	1.2353633007210244e-07	4.459085050313641
ENSG00000074276	1.254515057431271e-07	6.060830829380024
ENSG00000234741	1.254515057431271e-07	8.917046270454989
ENSG00000273448	1.254515057431271e-07	6.804022374087866
ENSG00000114859	1.254515057431271e-07	8.180055233942218
ENSG00000228413	1.2600396715776516e-07	4.737644291606703
ENSG00000196507	1.2683708589566985e-07	8.641641731893493
ENSG00000004864	1.2683708589566985e-07	8.551318557424972
ENSG00000126267	1.2739546368428496e-07	8.88306069742829
ENSG00000234719	1.279562251366519e-07	7.7887772495555545
ENSG00000073331	1.279562251366519e-07	8.607119318082837
ENSG00000072401	1.279562251366519e-07	8.481279358615682
ENSG00000141576	1.2936862195386707e-07	8.448824997560916
ENSG00000130517	1.2936862195386707e-07	8.870890312032751
ENSG00000108405	1.299378039597169e-07	8.915515058483056
ENSG00000156049	1.3050941420876502e-07	3.6784518326512714
ENSG00000161048	1.31083462716073e-07	8.602068151763014
ENSG00000142408	1.3194912921716273e-07	3.7407652659827844
ENSG00000138617	1.3252931744747464e-07	8.693385697419513
ENSG00000157954	1.3252931744747464e-07	8.83996716294992
ENSG00000169692	1.331119793030689e-07	8.471097715596102
ENSG00000179085	1.331119793030689e-07	8.718720839398566
ENSG00000227372	1.345795230589224e-07	8.691317644663624
ENSG00000272256	1.351709231569342e-07	8.1702078648301
ENSG00000180881	1.351709231569342e-07	8.01336544590018
ENSG00000223886	1.3576484307878863e-07	6.027337885667559
ENSG00000145730	1.3576484307878863e-07	8.887117492560137
ENSG00000086189	1.3576484307878863e-07	8.828791148742358
ENSG00000165171	1.3576484307879057e-07	6.248459927687445
ENSG00000125656	1.3636129320312987e-07	8.79381120452768
ENSG00000006016	1.3636129320312987e-07	5.364989604525311
ENSG00000173320	1.3786355663158474e-07	6.727070518854043
ENSG00000259959	1.3846894479220652e-07	8.274813423566673
ENSG00000196511	1.3846894479220652e-07	8.206973984544247
ENSG00000197265	1.3846894479220652e-07	8.696905651767402
ENSG00000106367	1.3846894479220652e-07	8.530040210577768
ENSG00000198453	1.3907691037093493e-07	7.7746477166728925
ENSG00000148291	1.3907691037093692e-07	8.350519939859678
ENSG00000163625	1.406081702340314e-07	8.422750447921416
ENSG00000186275	1.4122524058268137e-07	8.20891033026916
ENSG00000258798	1.4122524058268288e-07	5.137051690760477
ENSG00000080561	1.418449364131308e-07	8.532565793737678
ENSG00000158113	1.418449364131313e-07	4.731196162021838
ENSG00000138326	1.434057334356818e-07	8.93733024611422
ENSG00000166483	1.4403470376339169e-07	8.488398577691397
ENSG00000094804	1.4689832511682735e-07	8.661388866768768
ENSG00000170122	1.4754214133448796e-07	7.082131033644112
ENSG00000243680	1.4754214133448796e-07	6.1839300739284555
ENSG00000234776	1.4818869295234815e-07	4.736227574956861
ENSG00000214975	1.4818869295234815e-07	4.885841735100129
ENSG00000140395	1.4818869295234815e-07	8.834379155846138
ENSG00000261578	1.4883799120285533e-07	4.5936884583947215
ENSG00000165912	1.4916367383762948e-07	8.039670930025558
ENSG00000226174	1.4981711319513197e-07	7.193394391826551
ENSG00000185668	1.4981711319513197e-07	3.3469065711096695
ENSG00000114416	1.4981711319513197e-07	8.872421524004686
ENSG00000106330	1.4981711319513197e-07	8.143746644632095
ENSG00000260534	1.5047332746105533e-07	7.208926532535516
ENSG00000196636	1.5047332746105533e-07	8.554838511772864
ENSG00000262484	1.5047332746105533e-07	5.692178333751765
ENSG00000167972	1.5047332746105533e-07	8.668508085844481
ENSG00000154640	1.5179412631765188e-07	8.786691985451967
ENSG00000100577	1.527920946253532e-07	8.507688182162648
ENSG00000003096	1.527920946253532e-07	4.654427148572333
ENSG00000233730	1.527920946253532e-07	2.8693146705793278
ENSG00000183128	1.534609375646148e-07	4.582620783826807
ENSG00000235297	1.5413261860908216e-07	6.088336939556425
ENSG00000166987	1.5413261860908325e-07	8.844023958081767
ENSG00000263080	1.5413261860908325e-07	3.095696356712678
ENSG00000133056	1.558243144196911e-07	8.6862664783438
ENSG00000226221	1.5650602078558754e-07	7.629291556816342
ENSG00000205642	1.5650602078558754e-07	3.9699309596997785
ENSG00000113712	1.589148362908044e-07	8.874947107164598
ENSG00000234498	1.5960964503563472e-07	6.271462715519524
ENSG00000220472	1.5960964503563472e-07	7.174806149592499
ENSG00000180817	1.6030739829874997e-07	8.892705499663915
ENSG00000165006	1.6030739829874997e-07	8.785160773480033
ENSG00000100299	1.6206474297227927e-07	8.900819089927607
ENSG00000118985	1.6206474297228102e-07	8.933273450982373
ENSG00000273311	1.627728973192521e-07	6.902120301451643
ENSG00000184304	1.627728973192521e-07	6.089189280436389
ENSG00000100097	1.6348405082144112e-07	8.904875885059452
ENSG00000237214	1.634840508214417e-07	6.961487512415067
ENSG00000139193	1.6419821575226252e-07	8.585101563575185
ENSG00000161860	1.659968840606349e-07	7.0131082214445275
ENSG00000259479	1.659968840606349e-07	5.36981248101871
ENSG00000177599	1.659968840606349e-07	7.721786123462341
ENSG00000259617	1.6672168634449518e-07	4.101978647482586
ENSG00000170632	1.6744955588830485e-07	8.720252051370501
ENSG00000197451	1.6928273143585417e-07	8.900819089927607
ENSG00000221926	1.6928273143585417e-07	7.940389964330816
ENSG00000119383	1.6928273143585417e-07	8.868364728872839
ENSG00000249734	1.7076326360908504e-07	3.16096352612676
ENSG00000038532	1.7188189140510476e-07	8.691854485447578
ENSG00000182179	1.7338444900103124e-07	8.900819089927607
ENSG00000251603	1.7338444900103124e-07	5.644940118976591
ENSG00000118197	1.7338444900103187e-07	8.739999186245774
ENSG00000140750	1.7338444900103187e-07	8.522920991502053
ENSG00000258376	1.7414049421858444e-07	5.873444089921656
ENSG00000152804	1.7414049421858505e-07	6.772836437041468
ENSG00000166913	1.7604461358247408e-07	8.900819089927607
ENSG00000091428	1.7604461358247408e-07	8.800393582819439
ENSG00000163673	1.768118981965498e-07	4.322076507704315
ENSG00000156467	1.768118981965498e-07	8.88306069742829
ENSG00000164299	1.7758242360757303e-07	2.374809290327931
ENSG00000155858	1.7952300253119828e-07	8.234122215751656
ENSG00000214016	1.8030497521070907e-07	4.362625567151914
ENSG00000137038	1.8109024860477392e-07	8.717726468210587
ENSG00000233493	1.8109024860477392e-07	8.225726748231539
ENSG00000101439	1.838648934037084e-07	8.895231082823827
ENSG00000244038	1.838648934037084e-07	8.933273450982373
ENSG00000181458	1.8386489340371035e-07	8.818151975318758
ENSG00000260336	1.8386489340371035e-07	8.794805575715658
ENSG00000121716	1.8386489340371035e-07	8.540194939868455
ENSG00000105849	1.8466518733370264e-07	8.708081665974962
ENSG00000146001	1.8466518733370264e-07	4.497266344957083
ENSG00000234848	1.8668071961321952e-07	3.8821656213454117
ENSG00000167123	1.8749288771209497e-07	8.88864870453207
ENSG00000105339	1.883084795753013e-07	8.929216655850528
ENSG00000250988	1.883084795753013e-07	6.541206933251233
ENSG00000066230	1.891275091444343e-07	7.480768514560035
ENSG00000178307	1.9119021501593398e-07	8.45946417098452
ENSG00000082293	1.9119021501593398e-07	4.897585691616054
ENSG00000154654	1.9119021501593398e-07	5.144290427360925
ENSG00000229278	1.9202138713643496e-07	3.752861628122481
ENSG00000153162	1.92021387136437e-07	8.917046270454989
ENSG00000123179	1.92021387136437e-07	8.597474515847212
ENSG00000197696	1.9411466602206936e-07	8.10198175524917
ENSG00000271420	1.9495815451194954e-07	2.5003221851158455
ENSG00000187953	1.9495815451194954e-07	8.362690325255214
ENSG00000155849	1.9580519422436223e-07	8.816620763346823
ENSG00000111445	1.9580519422436364e-07	8.435123400193444
ENSG00000187091	1.9580519422436364e-07	8.593954561499322
ENSG00000099817	1.9966120782724452e-07	8.83996716294992
ENSG00000137814	1.9966120782724452e-07	8.6629200787407
ENSG00000102678	1.9966120782724736e-07	3.5205171598034903
ENSG00000266318	2.0052803891017493e-07	4.003078228625513
ENSG00000105879	2.0271110073177166e-07	8.704024870843115
ENSG00000219470	2.0271110073177166e-07	5.16485224680153
ENSG00000078177	2.066987808754762e-07	8.838435950977985
ENSG00000133026	2.075951987612371e-07	8.309670111284793
ENSG00000230067	2.0849538287577465e-07	4.817428929442799
ENSG00000188383	2.10762420840468e-07	6.010675188645129
ENSG00000101160	2.1167590748441288e-07	8.925159860718681
ENSG00000185920	2.1167590748441439e-07	8.807512801895154
ENSG00000106615	2.158342863115654e-07	8.858719926637214
ENSG00000260785	2.1770775809119713e-07	2.460323223092495
ENSG00000267274	2.2007176206145615e-07	6.162633618073022
ENSG00000071189	2.210243104630607e-07	8.788223197423902
ENSG00000143575	2.219808525947894e-07	8.892705499663915
ENSG00000261218	2.219808525947894e-07	7.676931896406652
ENSG00000007402	2.219808525947894e-07	7.915465521951923
ENSG00000131089	2.219808525947894e-07	8.743598450973597
ENSG00000215394	2.234231894205121e-07	5.186865279029138
ENSG00000096696	2.2342318942051448e-07	5.083992811956744
ENSG00000123684	2.243897867491939e-07	8.423947385985883
ENSG00000272156	2.243897867491939e-07	5.697772934901368
ENSG00000080839	2.243897867491939e-07	8.599005727819147
ENSG00000166855	2.253604346710085e-07	8.806975961111196
ENSG00000187479	2.253604346710085e-07	8.249609988618595
ENSG00000146776	2.253604346710085e-07	8.53715942965348
ENSG00000090581	2.253604346710093e-07	8.817615134534801
ENSG00000272667	2.253604346710093e-07	6.637471166387505
ENSG00000101224	2.2633514957504207e-07	8.89117428769198
ENSG00000117625	2.2633514957504207e-07	8.839430322165963
ENSG00000082512	2.2780488353086566e-07	8.633528141629803
ENSG00000042317	2.2977891734043816e-07	7.982979137601303
ENSG00000273301	2.2977891734043816e-07	6.224793097365211
ENSG00000183077	2.2977891734043816e-07	8.519401037154163
ENSG00000242814	2.2977891734043816e-07	5.207245578001166
ENSG00000170417	2.2977891734044144e-07	8.245958327239729
ENSG00000183111	2.3077213819481662e-07	8.319975010800933
ENSG00000183722	2.3077213819481784e-07	5.099243410036435
ENSG00000173812	2.3176951731766998e-07	8.945443836377912
ENSG00000125378	2.332734195404017e-07	8.017957370985336
ENSG00000164334	2.342812680118236e-07	3.9431259806993966
ENSG00000259331	2.3529333386559703e-07	2.020313557936484
ENSG00000160813	2.3529333386559703e-07	8.291525048226971
ENSG00000198034	2.3529333386559703e-07	8.941387041246065
ENSG00000259405	2.363096341392947e-07	6.252443471475445
ENSG00000196547	2.3784206151985803e-07	8.876478319136533
ENSG00000255549	2.378420615198593e-07	1.7433787587831864
ENSG00000119403	2.409358464736635e-07	8.606124946894859
ENSG00000241978	2.4249732107475535e-07	6.247855399254446
ENSG00000114646	2.4249732107475535e-07	6.176073718426075
ENSG00000246089	2.445945419107062e-07	7.965273141753026
ENSG00000253540	2.445945419107088e-07	7.833185077901577
ENSG00000267687	2.445945419107088e-07	2.875141828815087
ENSG00000236144	2.4830702501853847e-07	8.706013613219072
ENSG00000196715	2.4830702501853847e-07	8.796336787687592
ENSG00000135677	2.4830702501853847e-07	8.872421524004686
ENSG00000176919	2.504528867242962e-07	6.405233287297788
ENSG00000114125	2.504528867242962e-07	8.796336787687592
ENSG00000099219	2.504528867242962e-07	8.701499287683204
ENSG00000146950	2.5207405883668746e-07	2.7494332346459447
ENSG00000198795	2.5207405883668746e-07	5.008734434600127
ENSG00000147027	2.531604817061621e-07	4.788210063191202
ENSG00000150627	2.531604817061621e-07	8.573670585840093
ENSG00000128891	2.5425143896390107e-07	8.762351214660892
ENSG00000142409	2.5425143896390107e-07	8.659400124392812
ENSG00000235779	2.5425143896390107e-07	3.004948951101717
ENSG00000224993	2.5534694887714043e-07	4.781852188406661
ENSG00000230454	2.5534694887714043e-07	7.393297530812578
ENSG00000144645	2.581057620458317e-07	8.917046270454989
ENSG00000228998	2.581057620458317e-07	8.284203262274767
ENSG00000229841	2.581057620458317e-07	7.429099295952983
ENSG00000158290	2.592173511315268e-07	8.83996716294992
ENSG00000134986	2.603335759545352e-07	7.925162720838589
ENSG00000167554	2.6427713931644376e-07	6.167477248464378
ENSG00000111540	2.6427713931644376e-07	8.573133745056138
ENSG00000198937	2.654144569145681e-07	8.65480648847701
ENSG00000155545	2.6943251546191196e-07	8.810038385055064
ENSG00000166532	2.6943251546191196e-07	7.566216175856328
ENSG00000183617	2.7468522150341223e-07	8.742067239001663
ENSG00000204642	2.7586588484651715e-07	8.921103065586836
ENSG00000184924	2.7586588484651816e-07	7.875100137509953
ENSG00000249857	2.7705146166746997e-07	1.7894585948860449
ENSG00000221838	2.7705146166746997e-07	8.364344793723705
ENSG00000197779	2.7883908285661795e-07	8.385702450950847
ENSG00000164850	2.800370298707517e-07	5.784262316284705
ENSG00000234902	2.800370298707517e-07	4.939545870950552
ENSG00000104497	2.800370298707517e-07	8.464025327324249
ENSG00000242169	2.800370298707517e-07	3.7552600336514588
ENSG00000108924	2.8123995976207454e-07	7.283371138220385
ENSG00000047936	2.8123995976207454e-07	2.3525171249339496
ENSG00000084092	2.824478925313911e-07	8.706550454003029
ENSG00000257543	2.824478925313911e-07	5.904926094546469
ENSG00000246528	2.824478925313911e-07	8.03492567000381
ENSG00000224843	2.854897439981881e-07	6.2397362460653
ENSG00000163888	2.854897439981881e-07	5.756901316530286
ENSG00000152527	2.854897439981881e-07	4.627875860294555
ENSG00000221988	2.8671534546334186e-07	8.289333738974523
ENSG00000134698	2.8794604076902096e-07	8.71213846110681
ENSG00000225210	2.910451988426147e-07	7.16339722006716
ENSG00000162510	2.910451988426147e-07	7.2477760653146825
ENSG00000123154	2.9229388398343943e-07	7.9862965250727
ENSG00000140323	2.9229388398343943e-07	7.468453524786225
ENSG00000271133	2.9229388398344097e-07	7.591780756872638
ENSG00000236081	2.9354775551579615e-07	6.63415861654393
ENSG00000123901	2.95438332788093e-07	6.594717492047941
ENSG00000237437	2.967052614099839e-07	6.848340762745807
ENSG00000272009	2.967052614099839e-07	7.1890445877439255
ENSG00000188512	2.9797744952266304e-07	4.580127624163112
ENSG00000181544	3.0247183129006067e-07	7.333839542928672
ENSG00000198088	3.0247183129006067e-07	8.307347095001372
ENSG00000233198	3.037679489850946e-07	4.760763161273335
ENSG00000197054	3.037679489850946e-07	7.276809364630268
ENSG00000167202	3.037679489850946e-07	8.803913537167329
ENSG00000074590	3.037679489850979e-07	5.31397969642325
ENSG00000179271	3.050694430454918e-07	8.78921756861188
ENSG00000164172	3.0834684119964064e-07	8.687797690315735
ENSG00000186174	3.083468411996434e-07	8.022578200653928
ENSG00000272305	3.096673225237244e-07	6.358277292227749
ENSG00000168159	3.109932776902551e-07	8.892705499663915
ENSG00000164684	3.109932776902551e-07	6.616173305696352
ENSG00000171295	3.109932776902595e-07	8.321867410409226
ENSG00000257743	3.109932776902595e-07	5.484657206836788
ENSG00000162267	3.129925218043036e-07	6.642956843151037
ENSG00000196268	3.1366169719896574e-07	8.467879555579605
ENSG00000173578	3.1433225753436224e-07	8.598803160942657
ENSG00000119906	3.1567754409418203e-07	8.762351214660892
ENSG00000126945	3.1567754409418203e-07	8.823739982422536
ENSG00000125084	3.170284036705541e-07	6.440885310910158
ENSG00000077454	3.170284036705575e-07	8.776052812028363
ENSG00000225857	3.204300809292242e-07	5.337427766391615
ENSG00000198208	3.2317683702111465e-07	8.507688182162648
ENSG00000273164	3.2317683702111465e-07	5.247357930907
ENSG00000261581	3.2317683702111465e-07	3.69058245755472
ENSG00000176248	3.2317683702111465e-07	8.870890312032751
ENSG00000272745	3.343935554668693e-07	5.717775449349531
ENSG00000130309	3.343935554668693e-07	8.804450377951285
ENSG00000156017	3.343935554668693e-07	8.800393582819439
ENSG00000217716	3.343935554668693e-07	6.116134749067712
ENSG00000114270	3.343935554668693e-07	8.36587600569564
ENSG00000164292	3.372560807467474e-07	8.752706412425267
ENSG00000166492	3.372560807467474e-07	5.168662900334062
ENSG00000239246	3.372560807467474e-07	5.919587569550582
ENSG00000168906	3.4086760464793547e-07	8.904875885059452
ENSG00000071205	3.4086760464793547e-07	7.1133516957719465
ENSG00000256248	3.4086760464793547e-07	4.261446458915146
ENSG00000188033	3.4232267111499045e-07	7.5182936241634
ENSG00000106868	3.423226711149953e-07	7.866628244297144
ENSG00000237595	3.423226711149953e-07	6.397688680259894
ENSG00000145536	3.437837486960759e-07	5.557199755724236
ENSG00000172785	3.437837486960759e-07	8.815626392158844
ENSG00000206530	3.4746289867882464e-07	8.846549541241677
ENSG00000121900	3.4746289867882464e-07	6.322790013022104
ENSG00000179603	3.4746289867882464e-07	6.676464800653686
ENSG00000245571	3.4746289867882464e-07	8.178189748062819
ENSG00000004838	3.4894520437796085e-07	6.922061334470886
ENSG00000174564	3.5418162645835905e-07	7.02044980782361
ENSG00000125351	3.55691662940727e-07	8.522181583841606
ENSG00000130592	3.55691662940727e-07	8.917046270454989
ENSG00000115966	3.55691662940727e-07	8.824734353610515
ENSG00000148341	3.556916629407289e-07	8.921103065586836
ENSG00000196427	3.556916629407289e-07	7.821281092805243
ENSG00000131373	3.556916629407289e-07	8.675627304920196
ENSG00000271430	3.572079294269556e-07	8.384373805855404
ENSG00000112419	3.587304507054331e-07	7.866163717239196
ENSG00000164556	3.610260148163964e-07	7.452730370620533
ENSG00000236256	3.6256428214713344e-07	3.6236597447707477
ENSG00000130332	3.625642821471354e-07	8.786691985451967
ENSG00000089169	3.625642821471354e-07	8.103749435497244
ENSG00000178715	3.641088917776502e-07	6.670917130591099
ENSG00000173208	3.6956533604024446e-07	8.71114408991883
ENSG00000114779	3.6956533604024446e-07	8.892705499663915
ENSG00000147536	3.6956533604024446e-07	7.4100506386276646
ENSG00000184634	3.6956533604024446e-07	8.84808075321361
ENSG00000040341	3.7113879947753257e-07	8.721246422558476
ENSG00000117322	3.711387994775339e-07	7.840272152247412
ENSG00000130711	3.727187451064992e-07	5.249273365317671
ENSG00000134339	3.751008740170273e-07	4.364473773968263
ENSG00000218107	3.751008740170273e-07	3.69580797192556
ENSG00000233080	3.7669713800181813e-07	5.004939942172411
ENSG00000063245	3.782999747381389e-07	8.836904739006052
ENSG00000179632	3.7829997473814094e-07	8.801924794791372
ENSG00000166278	3.799094103225839e-07	8.30275345908557
ENSG00000260618	3.815254709512274e-07	8.451148013844337
ENSG00000264950	3.839620414017796e-07	3.4376294276579644
ENSG00000228300	3.8559477990487754e-07	8.840961534137898
ENSG00000236232	3.888804361167134e-07	1.303607161263372
ENSG00000237190	3.9136244025786053e-07	8.636511255193735
ENSG00000151229	3.9136244025786053e-07	8.490466630447287
ENSG00000100814	3.9302561811893465e-07	8.716652786642674
ENSG00000169371	3.9302561811893465e-07	8.29484243569837
ENSG00000196576	3.9302561811893884e-07	8.884591909400223
ENSG00000151414	3.946956342179167e-07	8.831316731902271
ENSG00000165312	3.946956342179167e-07	8.925159860718681
ENSG00000266976	3.946956342179181e-07	6.232526246770272
ENSG00000230921	3.9890076990553777e-07	2.9144548176609115
ENSG00000145349	4.0059493398953874e-07	8.858719926637214
ENSG00000158301	4.0059493398953874e-07	7.785667994807824
ENSG00000155130	4.0059493398953874e-07	8.925159860718681
ENSG00000168743	4.022960591116964e-07	5.593640285650847
ENSG00000199065	4.022960591117021e-07	2.6000294351831563
ENSG00000260852	4.022960591117021e-07	8.33089606148096
ENSG00000267373	4.022960591117021e-07	4.204292335667273
ENSG00000173926	4.040041728470606e-07	7.789706326745194
ENSG00000140839	4.08305214276692e-07	7.078203845044105
ENSG00000167130	4.100380068290878e-07	8.636590565573671
[truncated: 1,557 more rows]
