# Supplementary material for: Machine learning predicts treatment sensitivity in multiple myeloma based on molecular and clinical information coupled with drug response
Source: PLoS One. 2021 Jul 28;16(7):e0254596. doi: 10.1371/journal.pone.0254596 (PMC8318243; doi:10.1371/journal.pone.0254596)
Supplement: S1 File — (ZIP) [file pone.0254596.s004.zip › Supplementary Material 1/3q21/selected_genes_experiment_9.csv]

gene	pvalue	entropy
ENSG00000182899	2.631639618644758e-24	8.947244310926568
ENSG00000119280	1.0205362337546824e-23	8.081010794659251
ENSG00000165169	1.491133289653412e-23	8.729518174541079
ENSG00000114391	1.653217450320271e-23	8.943203906886165
ENSG00000247746	8.792901074895084e-23	7.320138556293151
ENSG00000117308	3.4876024220769683e-22	8.322523673490837
ENSG00000188004	1.0779536651927957e-21	6.018880584881881
ENSG00000228031	1.271156036345665e-21	5.737081965948071
ENSG00000162929	1.4031373367154071e-21	7.913778466804619
ENSG00000144713	2.2219368003973442e-21	8.951284714966972
ENSG00000162244	1.241383872904173e-20	8.943203906886165
ENSG00000144895	1.3429201916852936e-19	8.902799866482123
ENSG00000151287	1.724867552648198e-19	7.7178047558388885
ENSG00000002586	3.6393024210778013e-19	8.214320196037969
ENSG00000111666	3.7537791666447324e-19	8.673408199771751
ENSG00000125827	4.381765730107707e-19	8.848749588699974
ENSG00000156976	5.11338943274985e-19	8.951284714966972
ENSG00000165102	5.609016961755392e-19	8.758335674554191
ENSG00000174748	6.957707085355871e-19	8.947244310926568
ENSG00000225579	1.6890074017929934e-18	7.225156135041632
ENSG00000119979	2.2199332917139104e-18	8.639104260395294
ENSG00000184083	2.5059572162401807e-18	8.336099337325836
ENSG00000107745	3.4939608078107296e-18	8.684083376570022
ENSG00000151229	3.4939608078107296e-18	8.488539967439777
ENSG00000206561	3.60090175547094e-18	8.2384637937445
ENSG00000114125	4.720990950464432e-18	8.786618502837019
ENSG00000214870	6.00146954617729e-18	7.0925821218435345
ENSG00000120280	6.970131078856567e-18	8.694933496806202
ENSG00000176399	8.850405938211353e-18	6.651276826700608
ENSG00000063177	9.118150200448283e-18	8.93916350284576
ENSG00000114023	1.0271471339827511e-17	8.760851053337698
ENSG00000168807	1.510804632218713e-17	8.321077638167898
ENSG00000188859	1.858246548231446e-17	7.214540388450174
ENSG00000131773	3.3468981607936166e-17	6.670659243704119
ENSG00000270170	3.3468981607936166e-17	8.564317290680842
ENSG00000181524	3.446424379900894e-17	8.28649296043302
ENSG00000180573	3.548870736584452e-17	8.894719058401316
ENSG00000165801	3.874587649181743e-17	8.752235573526606
ENSG00000198056	4.4842287841554795e-17	8.408239753375426
ENSG00000134698	4.484228784155543e-17	8.698719967474743
ENSG00000140474	6.741241668041565e-17	8.93916350284576
ENSG00000168028	7.570984978113484e-17	8.947244310926568
ENSG00000272668	8.501344431062144e-17	6.017730781898852
ENSG00000253982	1.2374951931709078e-16	7.655335203311206
ENSG00000188846	1.2374951931709256e-16	8.943203906886165
ENSG00000080839	1.4290256907266597e-16	8.59816554826097
ENSG00000197603	1.513578121238949e-16	8.679508300799334
ENSG00000129353	1.9593293249131282e-16	8.717396962419866
ENSG00000100266	2.393469709323605e-16	8.59816554826097
ENSG00000171792	3.0066018449816387e-16	8.586044336139755
ENSG00000111602	3.093393638730648e-16	8.801255093741737
ENSG00000273388	3.465963415033997e-16	4.013709433459936
ENSG00000095585	3.465963415034046e-16	8.814901331119847
ENSG00000233080	4.22735229119636e-16	5.090689415978825
ENSG00000180098	4.734179946124987e-16	8.582538603829635
ENSG00000246090	4.869975421928025e-16	8.064322923158196
ENSG00000271133	5.769224149210275e-16	7.613152421594902
ENSG00000040199	5.769224149210398e-16	8.791649260404034
ENSG00000177917	6.103922304395902e-16	8.688579462406754
ENSG00000122787	6.278379247542752e-16	7.575869121424548
ENSG00000144036	7.026733033615737e-16	8.424883856319923
ENSG00000136521	7.433227671343492e-16	8.874517038199297
ENSG00000165912	7.645082606419284e-16	8.011484583929063
ENSG00000170502	9.568554300627992e-16	8.747003067535127
ENSG00000173207	1.131726862809927e-15	8.586044336139759
ENSG00000241556	1.230620329571341e-15	6.400207623291152
ENSG00000159556	1.5379121012553575e-15	8.132796556983125
ENSG00000075073	1.5812870466189103e-15	7.006311649803512
ENSG00000111752	1.8169136059089763e-15	7.843820506232718
ENSG00000081913	2.205893076320861e-15	7.585722081054295
ENSG00000101577	2.3313768442500566e-15	8.563782618950558
ENSG00000068745	2.4638892606933453e-15	8.825497517984163
ENSG00000145194	2.4638892606933804e-15	8.48045915935897
ENSG00000183955	2.532901460446384e-15	8.722962391717166
ENSG00000091527	2.90757825136124e-15	8.951284714966972
ENSG00000105894	2.9888185417272356e-15	7.279263419668721
ENSG00000119326	2.9888185417272356e-15	8.583984639152577
ENSG00000105855	2.9888185417272356e-15	7.6937348220239015
ENSG00000156384	3.0722945971101884e-15	8.2328983644472
ENSG00000259514	3.623608774674312e-15	6.7087306385669505
ENSG00000114544	3.7245242776722395e-15	8.794164639187542
ENSG00000250978	4.156622164350316e-15	3.7361865418388835
ENSG00000164620	4.390828213863682e-15	8.49164220290097
ENSG00000084234	4.512759109282787e-15	8.871466987685503
ENSG00000104611	4.7667137874523964e-15	6.821624644445682
ENSG00000256733	5.6160886996032546e-15	4.538485960954948
ENSG00000157680	6.4364574442948066e-15	8.431895320940166
ENSG00000114850	6.796702774010935e-15	8.931082694764951
ENSG00000242021	6.79670277401108e-15	5.479413707394351
ENSG00000114270	6.98420089639409e-15	8.373725649183658
ENSG00000100373	7.78649868691504e-15	3.9451992269554066
ENSG00000104219	9.673005090757631e-15	8.820466760417146
ENSG00000116497	1.0210991835095547e-14	8.8674265836451
ENSG00000139116	1.0490928859892102e-14	8.762376078594594
ENSG00000143624	1.0490928859892102e-14	8.910880674562932
ENSG00000104921	1.0778420589295586e-14	8.001028539146724
ENSG00000104205	1.1376875583485347e-14	8.446578553433378
ENSG00000175197	1.1688255774089148e-14	8.694679563434338
ENSG00000205143	1.2336404933163919e-14	5.181136111230693
ENSG00000144741	1.2336404933163919e-14	8.573388452288262
ENSG00000248991	1.2336404933163919e-14	6.881918687201449
ENSG00000240087	1.450071625319241e-14	6.04584355310477
ENSG00000230666	1.5718991711508764e-14	5.017257309747598
ENSG00000128641	1.614705920065223e-14	8.494073048391614
ENSG00000243284	1.7501316655168644e-14	5.140677082102365
ENSG00000130159	1.8967257871075596e-14	8.766416482634998
ENSG00000170677	2.1683581493172403e-14	7.032513215319714
ENSG00000197183	2.2271107988778714e-14	8.569348048247859
ENSG00000131725	2.4129330538058788e-14	8.66639673515151
ENSG00000111276	2.6139980700141228e-14	8.885113225063613
ENSG00000174444	3.066866454963369e-14	8.951284714966972
ENSG00000153179	3.0668664549634126e-14	8.621417618976782
ENSG00000162004	3.321425212824709e-14	8.406005112950336
ENSG00000228933	3.321425212824709e-14	5.424979158048513
ENSG00000177479	3.321425212824733e-14	8.898759462441719
ENSG00000000460	3.5025693475693895e-14	7.986608661420463
ENSG00000120256	3.6934284666938955e-14	8.308956426046684
ENSG00000047230	3.999059819164206e-14	8.397591381563709
ENSG00000114503	4.564658993453576e-14	8.906840270522528
ENSG00000170915	5.208804499224537e-14	6.990366735194765
ENSG00000137818	5.3479768034453216e-14	8.951284714966972
ENSG00000132781	5.3479768034453595e-14	8.518347820979502
ENSG00000236801	5.490806555013657e-14	7.084264886827195
ENSG00000124198	5.942197148741701e-14	8.91339605334644
ENSG00000138780	6.430052379524057e-14	8.420308780549236
ENSG00000080947	7.142279583301303e-14	7.5220105036852125
ENSG00000258118	7.142279583301303e-14	2.679525400139486
ENSG00000101868	7.332133412020331e-14	8.566297997734067
ENSG00000118197	7.526950185247827e-14	8.746670144229308
ENSG00000182749	7.526950185247827e-14	7.9956276380804825
ENSG00000255815	7.726857380023984e-14	5.633068989728201
ENSG00000141401	8.142469093472388e-14	8.292312323102186
ENSG00000232533	8.142469093472388e-14	6.838805769291569
ENSG00000120860	9.040753297725411e-14	8.677983275542438
ENSG00000136758	9.280143064279514e-14	8.910880674562932
ENSG00000148824	9.525765708907273e-14	8.104394040256418
ENSG00000227895	1.1433554308841421e-13	5.301655310532376
ENSG00000172955	1.1433554308841502e-13	6.19357245080074
ENSG00000144659	1.1735128592119745e-13	8.817951381633637
ENSG00000180447	1.3021647682692316e-13	7.407283925247175
ENSG00000094631	1.3364366921925498e-13	8.846234209916467
ENSG00000103496	1.3364366921925498e-13	8.68103332605623
ENSG00000138796	1.444663725628991e-13	8.686598755353529
ENSG00000140750	1.4826201663053186e-13	8.516822795722605
ENSG00000130255	1.4826201663053186e-13	8.947244310926568
ENSG00000255086	1.4826201663053398e-13	3.4840475420220605
ENSG00000102921	1.5614989136764318e-13	8.837618730105374
ENSG00000165891	1.6445010485106508e-13	8.35484690581407
ENSG00000214160	1.7772013778869558e-13	8.864911204861592
ENSG00000261645	1.8237325350507636e-13	7.3897280090399535
ENSG00000163888	2.0221384006901899e-13	5.79710098533422
ENSG00000238153	2.0221384006901899e-13	4.6246006411777865
ENSG00000227372	2.022138400690233e-13	8.687589108880141
ENSG00000107816	2.0749672061437447e-13	8.62042726545017
ENSG00000170581	2.1291525021261303e-13	8.923001886684144
ENSG00000120798	2.3601554537639283e-13	8.73256822505487
ENSG00000175395	2.6157557489029815e-13	8.27881564920114
ENSG00000204060	2.615755748903e-13	4.664183752041845
ENSG00000168264	2.7535724352161775e-13	8.909355649306034
ENSG00000214021	2.898521374595674e-13	8.676992922015826
ENSG00000165168	2.898521374595674e-13	8.885113225063613
ENSG00000118816	2.973782936123271e-13	8.93916350284576
ENSG00000196668	3.0509647789539994e-13	7.335540153838683
ENSG00000147100	3.557159700538479e-13	5.294723234322807
ENSG00000119906	3.649198527934017e-13	8.75833567455419
ENSG00000203705	3.743577166772544e-13	8.694679563434338
ENSG00000175697	3.840354005363839e-13	5.410818055246941
ENSG00000138286	3.93958886074415e-13	8.658315927070703
ENSG00000247735	3.93958886074415e-13	5.560389375911685
ENSG00000105173	4.041343012916314e-13	8.711831533122567
ENSG00000178922	4.0413430129164e-13	8.655519809928775
ENSG00000163931	4.362356736366544e-13	8.906840270522528
ENSG00000235065	4.590154918398732e-13	7.827612248482608
ENSG00000205078	4.590154918398732e-13	7.584973745890378
ENSG00000114631	4.708398177889167e-13	7.97140062159404
ENSG00000197779	4.829633706663036e-13	8.372077865436253
ENSG00000173218	4.829633706663036e-13	7.102003109357567
ENSG00000224858	4.829633706663036e-13	5.585922031825892
ENSG00000086619	5.483360719100802e-13	8.866436230118486
ENSG00000198890	5.483360719100802e-13	8.224277341277201
ENSG00000203644	5.624175378107157e-13	8.580478906842457
ENSG00000100439	5.768542068837816e-13	8.710104759441208
ENSG00000006788	5.916548716706597e-13	3.4869255427783545
ENSG00000183386	5.916548716706682e-13	6.617152700727857
ENSG00000148303	6.223844303600231e-13	8.951284714966972
ENSG00000243276	6.546809132273402e-13	7.083427765440776
ENSG00000176395	7.24291942323539e-13	3.9038373384568335
ENSG00000115268	7.428011635066852e-13	8.951284714966972
ENSG00000131386	7.428011635066852e-13	6.238953600692664
ENSG00000102316	7.617749163387483e-13	8.89319403314442
ENSG00000163754	7.812246392783688e-13	8.854315017997274
ENSG00000184992	8.011620468183073e-13	8.700244992731639
ENSG00000188419	8.011620468183073e-13	8.627973401800693
ENSG00000159788	8.215991360056133e-13	8.23467732307596
ENSG00000241741	8.215991360056133e-13	6.7472140464377395
ENSG00000104738	8.640218004592614e-13	8.719912341203374
ENSG00000101003	8.860328433995054e-13	7.964674324178176
ENSG00000227838	9.31720335647953e-13	3.1662186909476144
ENSG00000172578	1.030146845185168e-12	8.943203906886165
ENSG00000224738	1.0563077240280582e-12	4.879673478414175
ENSG00000072778	1.1106023968735708e-12	8.943203906886165
ENSG00000250519	1.1387684824107512e-12	5.0033245943877755
ENSG00000175505	1.16763590788757e-12	7.372410208939819
ENSG00000157625	1.16763590788757e-12	8.736608629095274
ENSG00000232874	1.1972218019842006e-12	4.982476853396656
ENSG00000101997	1.2586195695540403e-12	8.59008474018016
ENSG00000212802	1.2586195695540491e-12	7.942365965400483
ENSG00000124357	1.290467788187639e-12	8.864911204861592
ENSG00000099624	1.290467788187639e-12	8.860870800821187
ENSG00000138814	1.290467788187648e-12	8.82450716445755
ENSG00000142534	1.3565570378832707e-12	8.947244310926568
ENSG00000005108	1.3908370810999967e-12	6.8098807879368515
ENSG00000183023	1.4619690497904395e-12	8.475199848380933
ENSG00000021826	1.536670596063146e-12	7.998484690053935
ENSG00000182185	1.5366705960631679e-12	7.411594675419668
ENSG00000144852	1.5754145034621703e-12	7.284533933541356
ENSG00000088881	1.6558022531086538e-12	6.290261340489935
ENSG00000167186	1.6558022531086774e-12	8.288271919061781
ENSG00000149346	1.6974931913192162e-12	7.200359958660447
ENSG00000249184	1.7402145039046185e-12	6.580779156520441
ENSG00000133872	1.7839911606425589e-12	8.93916350284576
ENSG00000240298	1.7839911606425589e-12	5.586768010273414
ENSG00000116957	1.8288487239453483e-12	8.616386861409765
ENSG00000108239	1.874813362617284e-12	8.469249310830415
ENSG00000102054	1.8748133626172974e-12	8.885113225063613
ENSG00000204628	1.921911865923502e-12	8.947244310926568
ENSG00000185436	1.9219118659235157e-12	8.808345548295934
ENSG00000077420	1.9701716579775928e-12	8.68911413413704
ENSG00000173171	2.0702880676404006e-12	8.497611129047197
ENSG00000172456	2.0702880676404006e-12	7.918227911052856
ENSG00000118307	2.229896114975084e-12	5.532582018094411
ENSG00000121858	2.285736993897348e-12	8.83258797253836
ENSG00000187741	2.342950184948701e-12	8.565307644207454
ENSG00000230979	2.4015687496324934e-12	7.04248660029598
ENSG00000104626	2.4616265293463586e-12	8.387249128071257
ENSG00000114416	2.5231581633708956e-12	8.894719058401316
ENSG00000136059	2.586199107262806e-12	8.827022543241059
ENSG00000164587	2.6507856516624377e-12	8.947244310926568
ENSG00000111445	2.650785651662466e-12	8.464016804838934
ENSG00000173085	2.650785651662466e-12	8.398047063360037
ENSG00000224993	2.7169549415240165e-12	4.785937475982178
ENSG00000087008	2.7847449957784298e-12	8.347750907900968
ENSG00000213625	2.9253439641490342e-12	8.886638250320509
ENSG00000065665	2.9982334692157076e-12	8.397056709833427
ENSG00000186280	2.9982334692157076e-12	6.272113968921033
ENSG00000228903	3.227765717011736e-12	8.526428629060309
ENSG00000158427	3.227765717011736e-12	7.7214034378327145
ENSG00000146677	3.3080434038776705e-12	7.914488081972811
ENSG00000147044	3.3902799795905547e-12	8.679963982595662
ENSG00000078369	3.474522289862916e-12	8.923001886684144
ENSG00000213621	3.474522289862916e-12	5.217627282913801
ENSG00000229638	3.5608182769709892e-12	8.54106521996503
ENSG00000105640	3.5608182769710017e-12	8.947244310926568
ENSG00000107863	3.5608182769710522e-12	8.846234209916467
ENSG00000168172	3.73976868471143e-12	8.762376078594594
ENSG00000134955	3.73976868471143e-12	7.868147463768004
ENSG00000167978	3.927537639776378e-12	8.947244310926568
ENSG00000003393	3.927537639776378e-12	8.694679563434338
ENSG00000131188	3.927537639776378e-12	8.423612764434893
ENSG00000239183	4.024861312872217e-12	5.997023553398064
ENSG00000052126	4.226662421642119e-12	7.23348663768784
ENSG00000213755	4.226662421642194e-12	4.521416335557649
ENSG00000136942	4.33125387687041e-12	8.947244310926568
ENSG00000164181	4.331253876870441e-12	8.77297226545891
ENSG00000158714	4.438384165055478e-12	6.4698364191600355
ENSG00000254615	4.438384165055478e-12	8.618367568462988
ENSG00000164068	4.548113670565855e-12	8.809335901822546
ENSG00000167748	4.775618930236178e-12	3.9801324904868474
ENSG00000230131	5.137963102177269e-12	6.101303282092678
ENSG00000153789	5.264636966072481e-12	8.13570886395061
ENSG00000208028	5.663329100359356e-12	7.567671098212135
ENSG00000127483	5.80269751626942e-12	8.91896148264374
ENSG00000168556	6.0916046730440085e-12	8.489863244272208
ENSG00000233927	6.394611656516582e-12	8.93916350284576
ENSG00000245008	6.394611656516673e-12	6.563324265823828
ENSG00000160055	6.712392194505784e-12	8.238463793744499
ENSG00000143653	6.877041654438063e-12	8.400999735344165
ENSG00000159259	7.045651491410674e-12	7.86241296788498
ENSG00000137747	7.395127663874199e-12	5.5872366049950815
ENSG00000155886	7.395127663874252e-12	5.242012634553028
ENSG00000177731	7.576187106991974e-12	8.905315245265633
ENSG00000164904	7.576187106992082e-12	8.427986091781117
ENSG00000177628	7.761593240259011e-12	8.862395826078084
ENSG00000179456	7.761593240259011e-12	8.538549841181522
ENSG00000236772	7.761593240259011e-12	4.421081767489819
ENSG00000138674	7.951448263472383e-12	8.931082694764951
ENSG00000143514	8.145856726691797e-12	8.760851053337698
ENSG00000176208	8.757484627473774e-12	8.268455007112978
ENSG00000187824	8.971201228401535e-12	8.381350775468139
ENSG00000163389	8.971201228401535e-12	8.78966855335081
ENSG00000123595	8.971201228401663e-12	8.759860699811085
ENSG00000069329	9.190031161933872e-12	8.848749588699974
ENSG00000223891	9.87841275790344e-12	8.43070321898909
ENSG00000094804	1.036517123733862e-11	8.624721602862436
ENSG00000104765	1.0617295244328238e-11	8.808345548295934
ENSG00000163382	1.0617295244328238e-11	8.868951608901995
ENSG00000132704	1.1139718956388204e-11	8.905315245265633
ENSG00000237316	1.141030257136271e-11	2.4439795093593797
ENSG00000176974	1.1410302571362953e-11	8.626448376543799
ENSG00000121797	1.1687328710078415e-11	8.307939267533516
ENSG00000038002	1.1687328710078415e-11	8.902799866482123
ENSG00000215016	1.1970947552894194e-11	4.161510721781511
ENSG00000242247	1.2261312702909779e-11	8.897234437184824
ENSG00000162607	1.2261312702909779e-11	8.802780118998635
ENSG00000107771	1.2558581262109527e-11	8.671225744294063
ENSG00000156170	1.255858126210966e-11	8.64970044725961
ENSG00000163519	1.2862913909161082e-11	8.064736501720693
ENSG00000166896	1.3174474978895617e-11	8.177571451421112
ENSG00000076685	1.3174474978895711e-11	8.683548704839739
ENSG00000188825	1.3174474978895711e-11	7.016012104815726
ENSG00000010404	1.3493432543512074e-11	8.902799866482123
ENSG00000154217	1.3493432543512074e-11	8.316352998920145
ENSG00000226104	1.3493432543512074e-11	2.8815467899256544
ENSG00000120805	1.3819958495536088e-11	8.878557442239698
ENSG00000130511	1.3819958495536088e-11	8.702225699784863
ENSG00000134243	1.4154228632573654e-11	8.815891684646457
ENSG00000144848	1.4154228632573654e-11	8.844709184659571
ENSG00000257698	1.4154228632573755e-11	8.135192247322756
ENSG00000144591	1.5948179433129763e-11	8.897234437184824
ENSG00000158292	1.5948179433129876e-11	5.480166511869487
ENSG00000185950	1.6332836263247683e-11	7.64941666898728
ENSG00000101400	1.7129635114038014e-11	8.399703263498289
ENSG00000166557	1.7542202524739095e-11	8.902799866482123
ENSG00000116791	1.796450688236004e-11	8.726012442230957
ENSG00000163040	1.796450688236004e-11	5.684744180263161
ENSG00000258847	1.796450688236004e-11	3.921544680086925
ENSG00000144026	1.7964506882360104e-11	8.67546789675893
ENSG00000113272	1.839677308656282e-11	8.716406608893255
ENSG00000166428	1.839677308656308e-11	7.780422757330688
ENSG00000218175	1.883923111359543e-11	8.439976129020973
ENSG00000174799	1.975566859728202e-11	8.571863427031367
ENSG00000136710	2.0230134407623398e-11	8.643600346232025
ENSG00000134318	2.071576498396315e-11	8.777012669499316
ENSG00000137309	2.071576498396337e-11	8.85934577556429
ENSG00000226833	2.1212817411229172e-11	4.806941945451874
ENSG00000230565	2.1212817411229172e-11	6.852986794576746
ENSG00000255760	2.1212817411229398e-11	5.952383503673496
ENSG00000230202	2.1212817411229398e-11	8.590619411910446
ENSG00000107864	2.172155455873215e-11	8.571863427031367
ENSG00000158828	2.224224520712307e-11	8.517813149249216
ENSG00000149273	2.224224520712307e-11	8.951284714966972
ENSG00000150867	2.2775164178067346e-11	8.828547568497955
ENSG00000144867	2.332059246668341e-11	8.898759462441719
ENSG00000109046	2.5034838652455304e-11	8.866436230118486
ENSG00000225697	2.5633242427422695e-11	8.794699310917826
ENSG00000178982	2.5633242427422695e-11	8.910880674562932
ENSG00000143498	2.5633242427422695e-11	8.300796628031922
ENSG00000064787	2.6245657934094363e-11	8.121475436401537
ENSG00000147437	2.6872406152040762e-11	6.236591799633254
ENSG00000111450	2.6872406152040762e-11	8.631479134110814
ENSG00000268592	2.7513815243887488e-11	4.366344598996107
ENSG00000073150	2.817022071207659e-11	6.215223117338486
ENSG00000105426	2.8841965558959335e-11	7.2908959487271545
ENSG00000104852	2.884196555895954e-11	8.93916350284576
ENSG00000139644	2.884196555895954e-11	8.943203906886165
ENSG00000226029	2.9529400450288714e-11	6.266015683691948
ENSG00000116984	3.023288388217686e-11	8.840668780619167
ENSG00000221890	3.095278235159478e-11	4.1116726378295345
ENSG00000137575	3.095278235159522e-11	8.830072593754851
ENSG00000131373	3.0952782351595327e-11	8.672952517975421
ENSG00000166441	3.168947053048509e-11	8.943203906886165
ENSG00000204396	3.168947053048532e-11	8.71030650786567
ENSG00000172053	3.244333144355965e-11	8.906840270522528
ENSG00000230207	3.3214756649860205e-11	7.227001521910422
ENSG00000162836	3.4004146428165126e-11	8.666852416947838
ENSG00000117461	3.400414642816525e-11	8.683548704839739
ENSG00000160062	3.400414642816525e-11	7.682797769959192
ENSG00000116871	3.481190996630403e-11	8.818941735160251
ENSG00000136051	3.563846555448223e-11	8.828547568497955
ENSG00000213626	3.563846555448223e-11	7.019047548895009
ENSG00000144671	3.563846555448223e-11	4.598928545672731
ENSG00000189233	3.563846555448223e-11	8.828547568497955
ENSG00000149823	3.8235208231578727e-11	8.894719058401316
ENSG00000164221	3.8235208231579134e-11	8.682558351313126
ENSG00000123130	3.8235208231579405e-11	8.663881356368002
ENSG00000272899	3.914130396655768e-11	7.869541314143543
ENSG00000125459	4.101705391510073e-11	8.751245219999994
ENSG00000117519	4.198767310071065e-11	8.057476647087498
ENSG00000104998	4.198767310071065e-11	8.808345548295934
ENSG00000141736	4.298078292814027e-11	7.956195562607344
ENSG00000151208	4.503652423398546e-11	8.527138244228501
ENSG00000137154	4.50365242339861e-11	8.951284714966972
ENSG00000132780	4.503652423398642e-11	8.886638250320509
ENSG00000138756	4.7188491491483477e-11	8.545640295735716
ENSG00000203666	4.7188491491483477e-11	8.404147164387622
ENSG00000105372	4.7188491491483477e-11	8.951284714966972
ENSG00000124795	4.7188491491483477e-11	8.24006780893535
ENSG00000065613	4.830192788507675e-11	8.782578098796614
ENSG00000078061	4.830192788507675e-11	8.841659134145779
ENSG00000180834	4.9441086652388133e-11	7.148796473175743
ENSG00000081760	5.0606548802665207e-11	8.688579462406754
ENSG00000090273	5.301877162227771e-11	8.84722456344308
ENSG00000163584	5.426675947487486e-11	8.878557442239698
ENSG00000149929	5.426675947487486e-11	8.608761735125286
ENSG00000226386	5.554350564489947e-11	4.5459923868775975
ENSG00000165359	5.684965801041225e-11	8.84722456344308
ENSG00000171119	5.8185878696156076e-11	5.767080748414111
ENSG00000101224	6.238179207690941e-11	8.905315245265633
ENSG00000273382	6.238179207691009e-11	6.200127586764959
ENSG00000241923	6.534221755975454e-11	6.053954281621927
ENSG00000087274	6.5342217559755e-11	8.923001886684144
ENSG00000130985	6.5342217559755e-11	8.91896148264374
ENSG00000121406	6.844009074060179e-11	8.246746350249772
ENSG00000170266	6.844009074060179e-11	8.898759462441719
ENSG00000188959	7.004250780387771e-11	5.3714263393358035
ENSG00000008294	7.335832759694588e-11	8.882597846280104
ENSG00000077157	7.507339324606418e-11	8.659104532172849
ENSG00000131828	7.682770168560661e-11	8.766416482634998
ENSG00000152422	7.682770168560717e-11	8.760851053337698
ENSG00000171365	7.862213047086407e-11	8.082386256439083
ENSG00000184293	7.862213047086407e-11	8.676992922015826
ENSG00000264920	8.045757630488579e-11	7.460176902434181
ENSG00000188818	8.233495544536867e-11	8.34882579472044
ENSG00000133020	8.233495544536925e-11	3.231585309277245
ENSG00000132128	8.233495544536925e-11	8.786618502837019
ENSG00000075420	8.233495544536925e-11	8.927042290724549
ENSG00000170540	8.425520411993624e-11	8.821991785674044
ENSG00000260625	8.621927894998455e-11	6.2721330247312235
ENSG00000169714	8.621927894998455e-11	8.927042290724549
ENSG00000139239	8.621927894998455e-11	8.176201533000189
ENSG00000148498	8.621927894998517e-11	8.152094821993783
ENSG00000148803	8.621927894998517e-11	8.43593572498057
ENSG00000197256	8.621927894998517e-11	8.49263255642758
ENSG00000058056	8.822815738327595e-11	8.494026406803123
ENSG00000214717	8.822815738327595e-11	8.64062928565219
ENSG00000242262	9.028283813544409e-11	5.137808316692794
ENSG00000165288	9.23843416405971e-11	8.717396962419866
ENSG00000186153	9.23843416405971e-11	8.471843679547877
ENSG00000145476	9.238434164059776e-11	8.68103332605623
ENSG00000105202	9.238434164059776e-11	8.890678654360912
ENSG00000078177	9.453371051118167e-11	8.850274613956872
ENSG00000270036	9.453371051118167e-11	4.382964500686135
ENSG00000170889	9.673201000732809e-11	8.951284714966972
ENSG00000141441	9.673201000732913e-11	8.243912341403478
ENSG00000160051	9.898032851582762e-11	7.69770565752544
ENSG00000179899	9.898032851582868e-11	5.187517997008015
ENSG00000103253	1.0127977803895208e-10	8.458653123966098
ENSG00000128394	1.0127977803895208e-10	8.473368704804773
ENSG00000139641	1.0127977803895208e-10	8.910880674562932
ENSG00000228327	1.0127977803895208e-10	7.3938968311065585
ENSG00000269946	1.0363149469331598e-10	4.892097834315254
ENSG00000102158	1.0363149469331707e-10	8.914921078603337
ENSG00000116977	1.0603663921897303e-10	8.77297226545891
ENSG00000184007	1.0603663921897303e-10	8.910880674562932
ENSG00000163362	1.0603663921897303e-10	7.84836004743453
ENSG00000260352	1.0603663921897378e-10	5.045016941665458
ENSG00000162913	1.0603663921897378e-10	6.298997893124132
ENSG00000105373	1.0849639749894535e-10	8.93916350284576
ENSG00000118308	1.1101198108940412e-10	8.906840270522528
ENSG00000234891	1.110119810894057e-10	2.2726135290929057
ENSG00000182054	1.110119810894057e-10	8.91896148264374
ENSG00000116668	1.1358462776071589e-10	8.74621446243298
ENSG00000108828	1.1621560204954387e-10	8.817951381633637
ENSG00000151553	1.1621560204954387e-10	8.757801002823907
ENSG00000070831	1.1621560204954387e-10	8.894719058401316
ENSG00000174718	1.1890619582225414e-10	8.881072821023206
ENSG00000267390	1.189061958222554e-10	6.8949286189463
ENSG00000267166	1.2165772884985059e-10	7.057537673627733
ENSG00000215301	1.2165772884985059e-10	8.947244310926568
ENSG00000135185	1.2165772884985103e-10	8.91896148264374
ENSG00000168159	1.2447154939461865e-10	8.889153629104015
ENSG00000130702	1.2447154939461956e-10	8.921476861427248
ENSG00000257543	1.2734903480878585e-10	5.918089231246319
ENSG00000053371	1.3029159214536116e-10	8.47461299170325
ENSG00000197771	1.3029159214536255e-10	8.827022543241059
ENSG00000110697	1.3029159214536255e-10	8.764891457378102
ENSG00000260855	1.3029159214536255e-10	4.278984191909565
ENSG00000182050	1.3330065878146829e-10	7.102908524498691
ENSG00000160753	1.3330065878146924e-10	8.553186432086243
ENSG00000219665	1.3637770305432976e-10	8.278079229046392
ENSG00000221983	1.395242249102491e-10	8.943203906886165
ENSG00000006704	1.3952422491025106e-10	5.892050102146547
ENSG00000226779	1.3952422491025106e-10	4.259554280115353
ENSG00000169116	1.3952422491025207e-10	8.923001886684144
ENSG00000090989	1.3952422491025207e-10	8.777012669499316
ENSG00000148357	1.4274175656677572e-10	4.96749988063064
ENSG00000249348	1.4274175656677572e-10	7.671750752844686
ENSG00000180182	1.460318631883305e-10	8.788143528093915
ENSG00000124098	1.493961435755842e-10	8.683548704839739
ENSG00000100592	1.4939614357558577e-10	8.616842543206095
ENSG00000132640	1.5283623086882447e-10	8.881072821023206
ENSG00000149485	1.528362308688261e-10	8.03750596680025
ENSG00000071205	1.528362308688261e-10	7.121742672435896
ENSG00000117009	1.528362308688261e-10	8.301918156439887
ENSG00000166295	1.5283623086882719e-10	8.8729920129424
ENSG00000136149	1.5283623086882719e-10	7.949893713155297
ENSG00000167992	1.563537932656019e-10	7.255454199942318
ENSG00000069493	1.563537932656019e-10	8.457540011948977
ENSG00000110002	1.5635379326560355e-10	8.736608629095274
ENSG00000237506	1.6738855439201426e-10	6.152813665131725
ENSG00000126231	1.6738855439201426e-10	6.533526895735024
ENSG00000109705	1.6738855439201545e-10	6.528930130450454
ENSG00000008513	1.6738855439201783e-10	8.7497201947431
ENSG00000252612	1.6738855439201783e-10	5.056170987545112
ENSG00000147234	1.6738855439201783e-10	6.928777902724705
ENSG00000241469	1.7123342626453762e-10	2.7586768175146963
ENSG00000240440	1.7516466624006912e-10	3.1171746045299935
ENSG00000072195	1.7516466624006974e-10	6.625811507429711
ENSG00000123570	1.7516466624006974e-10	6.955008394564323
ENSG00000137628	1.7516466624006974e-10	8.06276554955584
ENSG00000094916	1.7516466624007099e-10	8.810860927079442
ENSG00000239713	1.7918416876585078e-10	8.83914375536227
ENSG00000227543	1.8329386879390022e-10	7.103463374772519
ENSG00000091039	1.9179180876038216e-10	8.821991785674042
ENSG00000130810	1.9179180876038216e-10	7.683129667958965
ENSG00000167619	1.9179180876038216e-10	6.383517278102189
ENSG00000230516	1.9618412879393076e-10	3.2337943642386744
ENSG00000137876	2.006748082911722e-10	8.91896148264374
ENSG00000270482	2.052659977094319e-10	5.261663463048092
ENSG00000205791	2.052659977094319e-10	6.4150242025380955
ENSG00000090581	2.0995989332708288e-10	8.83914375536227
ENSG00000199933	2.0995989332708588e-10	4.201063698722038
ENSG00000160293	2.0995989332708588e-10	8.187463566476142
ENSG00000174989	2.1475873819312793e-10	8.800264740215127
ENSG00000258449	2.1475873819312793e-10	5.246389390400652
ENSG00000086598	2.1966482309575783e-10	8.943203906886165
ENSG00000148484	2.1966482309575938e-10	8.801255093741737
ENSG00000231969	2.1966482309575938e-10	4.056122182389556
ENSG00000246334	2.196648230957617e-10	7.852258169573962
ENSG00000226245	2.2468048755049337e-10	4.285865497307057
ENSG00000178585	2.2468048755049337e-10	8.205723104822587
ENSG00000198755	2.350501628825634e-10	8.943203906886165
ENSG00000232995	2.350501628825634e-10	7.089048702387481
ENSG00000145214	2.350501628825634e-10	8.720447012933658
ENSG00000182220	2.3505016288256424e-10	8.864911204861592
ENSG00000188613	2.4040910560023327e-10	8.154906237382985
ENSG00000205763	2.4040910560023327e-10	7.136992886113074
ENSG00000205664	2.4040910560023327e-10	7.965716862652188
ENSG00000165322	2.5148792577071125e-10	8.748729841216488
ENSG00000181798	2.5148792577071125e-10	7.13760379092216
ENSG00000173482	2.5148792577071125e-10	8.510319197846092
ENSG00000145287	2.5721305567212803e-10	8.836628376578762
ENSG00000163608	2.5721305567212803e-10	8.806820523039038
ENSG00000243696	2.5721305567212803e-10	7.262088856523399
ENSG00000176896	2.5721305567212803e-10	8.30186597149249
ENSG00000177888	2.6306559336225996e-10	8.682023679582842
ENSG00000163875	2.630655933622637e-10	8.753760598783503
ENSG00000257027	2.630655933622637e-10	7.9060361253885345
ENSG00000129757	2.630655933622637e-10	7.927564512771422
ENSG00000166224	2.630655933622637e-10	8.671427492718527
ENSG00000146828	2.690483062093393e-10	8.801255093741737
ENSG00000163817	2.751640201421195e-10	5.253313013807615
ENSG00000157978	2.751640201421195e-10	8.8674265836451
ENSG00000175782	2.751640201421195e-10	8.57491347754516
ENSG00000072501	2.814156208545823e-10	8.8674265836451
ENSG00000176371	2.814156208545823e-10	8.436724330082717
ENSG00000261158	2.8141562085458327e-10	4.620123640076536
ENSG00000117625	2.9433833161744673e-10	8.831062947281463
ENSG00000135116	3.0101552306335825e-10	5.9209091290038565
ENSG00000183943	3.0101552306335825e-10	8.38646052296911
ENSG00000182179	3.0101552306335825e-10	8.906840270522528
ENSG00000143258	3.078407666617867e-10	8.78760885636363
ENSG00000107959	3.078407666617867e-10	8.868951608901995
ENSG00000111231	3.148172658606533e-10	8.565842315937736
ENSG00000138472	3.2194829162239653e-10	3.6449192086577598
ENSG00000251417	3.2194829162240113e-10	6.660475148504293
ENSG00000136631	3.2194829162240227e-10	8.710841179595954
ENSG00000065518	3.292371838069217e-10	8.878557442239698
ENSG00000136383	3.3668735258197706e-10	7.858001415341109
ENSG00000155130	3.3668735258197706e-10	8.91896148264374
ENSG00000134508	3.3668735258197706e-10	8.462290031157574
ENSG00000100994	3.4430227986157604e-10	8.910880674562932
ENSG00000166321	3.443022798615797e-10	7.872956969801897
ENSG00000057252	3.443022798615797e-10	8.805830169512426
ENSG00000065809	3.600407051521553e-10	8.886638250320509
ENSG00000170989	3.681715390704315e-10	6.706741483208126
ENSG00000104427	3.7648180638925873e-10	8.494026406803123
ENSG00000113924	3.7648180638925873e-10	6.640019970992568
ENSG00000006740	3.7648180638925873e-10	7.69986695820547
ENSG00000260027	3.8497537034728036e-10	7.072626115792206
ENSG00000164924	3.936561751781502e-10	8.931082694764951
ENSG00000189366	4.0252824776043963e-10	6.556011949801537
ENSG00000140451	4.0252824776043963e-10	8.77297226545891
ENSG00000196236	4.115956993000635e-10	8.548611356315554
ENSG00000188636	4.115956993000635e-10	8.13011732147952
ENSG00000040487	4.115956993000708e-10	8.380693345247344
ENSG00000112531	4.115956993000708e-10	8.866436230118486
ENSG00000111707	4.115956993000708e-10	8.826032189714446
ENSG00000203761	4.208627270459153e-10	7.935003188878712
ENSG00000070886	4.2086272704592125e-10	5.756333723597302
ENSG00000213885	4.2086272704592125e-10	6.314892499739032
ENSG00000185905	4.3033361603933587e-10	8.898759462441719
ENSG00000136928	4.400127408979971e-10	4.12316003462705
ENSG00000118960	4.400127408980002e-10	8.589550068449878
ENSG00000270012	4.499045676349876e-10	7.629816143824844
ENSG00000213862	4.499045676349876e-10	6.7152925794143306
ENSG00000198794	4.499045676349876e-10	8.931082694764951
ENSG00000273032	4.600136555135935e-10	7.19929204022559
ENSG00000175792	4.600136555135935e-10	8.768397189688223
ENSG00000246705	4.6001365551359675e-10	8.694679563434338
ENSG00000184381	4.703446589386019e-10	8.788143528093915
ENSG00000235501	4.809023293847347e-10	5.815979340723691
ENSG00000143578	4.809023293847347e-10	8.502641886614215
ENSG00000108107	4.916915173629888e-10	8.947244310926568
ENSG00000180998	4.916915173629923e-10	6.6131422279072725
ENSG00000215114	5.027171744254942e-10	8.75277024525689
ENSG00000177119	5.027171744254942e-10	8.786618502837019
ENSG00000124635	5.139843552097327e-10	8.571661678606901
ENSG00000242741	5.139843552097327e-10	3.425135801898338
ENSG00000198353	5.139843552097327e-10	5.225383315544931
ENSG00000138172	5.139843552097327e-10	7.997800454846588
ENSG00000120802	5.254982195227728e-10	8.849739942226588
ENSG00000181852	5.372640344663868e-10	8.780518401809436
ENSG00000143603	5.4928717660365e-10	8.89319403314442
ENSG00000251192	5.4928717660365e-10	7.867377247261564
ENSG00000258072	5.615731341680008e-10	6.308762259090083
ENSG00000175886	5.615731341680008e-10	6.534633104797342
ENSG00000179299	5.615731341680008e-10	7.4049481294127375
ENSG00000089280	5.741275093154181e-10	8.931082694764951
ENSG00000272434	5.869560204206379e-10	5.536883807269626
ENSG00000186510	5.869560204206443e-10	6.1742076290160135
ENSG00000064115	5.869560204206443e-10	8.862395826078084
ENSG00000232070	5.869560204206443e-10	5.234390356417337
ENSG00000154845	5.869560204206443e-10	8.75277024525689
ENSG00000185100	6.134589191885285e-10	6.830083847875211
ENSG00000166024	6.134589191885285e-10	8.596640523004075
ENSG00000103148	6.554191925705075e-10	8.692619866447158
ENSG00000235776	6.554191925705075e-10	6.187193959999999
ENSG00000136052	6.700194143304803e-10	8.74163938666229
ENSG00000173064	6.700194143304827e-10	8.843184159402675
ENSG00000196924	6.849372573011131e-10	8.877032416982805
ENSG00000273230	7.001794578280132e-10	7.598047086340553
ENSG00000016391	7.001794578280132e-10	8.038525598625693
ENSG00000180228	7.001794578280181e-10	8.805830169512426
ENSG00000125817	7.157528912622019e-10	8.748729841216486
ENSG00000120742	7.316645747443323e-10	8.947244310926568
ENSG00000206535	7.316645747443323e-10	8.561801911897334
ENSG00000132359	7.479216700428e-10	8.797214689701335
ENSG00000168228	7.479216700428e-10	8.153615308896015
ENSG00000012174	7.479216700428e-10	8.693154538177442
ENSG00000070081	7.479216700428e-10	8.935123098805356
ENSG00000086475	7.47921670042808e-10	8.735083603838378
ENSG00000236719	7.645314864468603e-10	5.612018018186936
ENSG00000163870	7.815014837157826e-10	8.752235573526606
ENSG00000166068	7.815014837157937e-10	8.582792537201502
ENSG00000253476	7.815014837157937e-10	4.517086429121544
ENSG00000234141	7.815014837157965e-10	6.659637231486685
ENSG00000166483	7.815014837157965e-10	8.437005068441136
ENSG00000079616	7.815014837157965e-10	8.786618502837019
ENSG00000046651	7.988392750850383e-10	8.82450716445755
ENSG00000127946	7.98839275085044e-10	8.43375326950288
ENSG00000126107	7.98839275085044e-10	8.818941735160251
ENSG00000144354	7.98839275085044e-10	5.512274896406262
ENSG00000166908	8.165526303305441e-10	8.747204815959591
ENSG00000104687	8.165526303305441e-10	8.755820295770683
ENSG00000058404	8.165526303305441e-10	7.048172233933608
ENSG00000154358	8.346494788922215e-10	8.783568452323227
ENSG00000171084	8.346494788922244e-10	7.277551726918142
ENSG00000004961	8.720261912078564e-10	8.570873073504753
ENSG00000197696	8.720261912078688e-10	8.097636509008042
ENSG00000246763	8.720261912078688e-10	6.67051498767949
ENSG00000144645	8.720261912078688e-10	8.927042290724549
ENSG00000178741	8.913227411240315e-10	8.902799866482123
ENSG00000206077	8.91322741124041e-10	7.884797443564691
ENSG00000103540	9.110361633601403e-10	8.644135017962311
ENSG00000273002	9.311752346787767e-10	6.993902394767267
ENSG00000184634	9.51748911553904e-10	8.850274613956872
ENSG00000039319	9.727663337406953e-10	8.779528048282824
ENSG00000205683	9.727663337407022e-10	7.525440193869928
ENSG00000269988	9.942368279141001e-10	5.124920848000847
ENSG00000072858	9.942368279141001e-10	8.790124235147138
ENSG00000143537	9.942368279141001e-10	8.797214689701335
ENSG00000009780	9.942368279141071e-10	8.41923943708867
ENSG00000173208	9.942368279141071e-10	8.684083376570022
ENSG00000081721	1.0161699113771385e-09	8.74163938666229
ENSG00000160856	1.016169911377153e-09	8.612802139165689
ENSG00000272620	1.016169911377153e-09	7.7057325127930625
ENSG00000204536	1.016169911377153e-09	8.643933269537845
ENSG00000152804	1.038575295840471e-09	6.731553876994215
ENSG00000174013	1.038575295840471e-09	8.713356558379463
ENSG00000235670	1.0385752958404783e-09	4.055761339100255
ENSG00000172139	1.0614628912743348e-09	7.47287976136745
ENSG00000145592	1.0614628912743423e-09	8.951284714966972
ENSG00000074054	1.0614628912743536e-09	8.85278999274038
ENSG00000116786	1.0614628912743536e-09	8.798739714958229
ENSG00000102081	1.084842809834433e-09	8.816426356376743
ENSG00000169857	1.084842809834433e-09	8.742174058392575
ENSG00000205022	1.084842809834433e-09	6.872297505104543
ENSG00000196372	1.084842809834433e-09	7.3169385129340325
ENSG00000163482	1.1087253698627842e-09	8.742174058392575
ENSG00000189419	1.1087253698627842e-09	5.904181133739066
ENSG00000178852	1.1087253698627842e-09	8.363287442187252
ENSG00000248280	1.1087253698627881e-09	6.646297833889206
ENSG00000000457	1.1331210999653658e-09	8.615852189679483
ENSG00000179588	1.1331210999653658e-09	8.335179557342334
ENSG00000153162	1.1331210999653658e-09	8.927042290724549
ENSG00000243710	1.1331210999653658e-09	5.108567635984196
ENSG00000100997	1.1331210999653658e-09	8.776022315972702
ENSG00000159840	1.1331210999653697e-09	8.59359047249028
ENSG00000261441	1.1580407431675821e-09	6.443408886003271
ENSG00000089220	1.1580407431675945e-09	8.927042290724549
ENSG00000131153	1.1580407431675945e-09	7.98933420501928
ENSG00000099385	1.1834952611491653e-09	8.046022620075446
ENSG00000078900	1.1834952611491653e-09	6.132277445488111
ENSG00000198793	1.2094958385599421e-09	8.851264967483482
ENSG00000119912	1.2360538874180068e-09	8.860870800821187
ENSG00000229278	1.2360538874180155e-09	3.8015297454832564
ENSG00000184445	1.2908892113671983e-09	8.931082694764951
ENSG00000198380	1.3191904881024696e-09	8.905315245265633
ENSG00000255991	1.3191904881024696e-09	2.6585189391419615
ENSG00000164077	1.3191904881024696e-09	8.573388452288262
ENSG00000260296	1.3191904881024696e-09	7.324001143863706
ENSG00000147400	1.3480972489707262e-09	8.65877160886703
ENSG00000159363	1.3480972489707407e-09	8.717931634150151
ENSG00000068394	1.3480972489707407e-09	8.558550112959077
ENSG00000114686	1.3776221117933819e-09	8.874517038199297
ENSG00000105464	1.3776221117933916e-09	6.8530038329233545
ENSG00000108379	1.407777949965028e-09	5.058340449860231
ENSG00000177600	1.407777949965028e-09	8.947244310926568
ENSG00000146263	1.407777949965028e-09	8.519671097811933
ENSG00000065970	1.4385778974720481e-09	8.686064083623247
ENSG00000101310	1.4385778974720481e-09	8.894719058401316
ENSG00000179820	1.4700353540063595e-09	8.582792537201502
ENSG00000123374	1.47003535400637e-09	8.520328528032724
ENSG00000135677	1.47003535400637e-09	8.886638250320509
ENSG00000249198	1.5021639901761803e-09	2.1862566123263467
ENSG00000084112	1.5021639901761856e-09	8.756810649297293
ENSG00000251595	1.502163990176207e-09	5.99252784008319
ENSG00000101057	1.502163990176207e-09	8.706266103825266
ENSG00000053501	1.5349777528155699e-09	8.720447012933658
ENSG00000271239	1.5349777528155699e-09	2.4580613951977317
ENSG00000110092	1.5349777528155699e-09	8.806820523039038
ENSG00000178343	1.5349777528155809e-09	3.953215018380084
ENSG00000089163	1.5349777528155809e-09	6.811251752762196
ENSG00000164754	1.5684908703943798e-09	8.856830396780781
ENSG00000160691	1.5684908703943798e-09	8.923001886684144
ENSG00000111358	1.5684908703943798e-09	8.601750270505043
ENSG00000147475	1.6027178585307786e-09	8.790658906877422
ENSG00000183298	1.6027178585307786e-09	6.74816266171809
ENSG00000259209	1.6027178585307786e-09	3.142338857450063
ENSG00000173581	1.6376735256079218e-09	8.545640295735716
ENSG00000115966	1.6376735256079452e-09	8.836628376578762
ENSG00000126070	1.6733729784967864e-09	8.740114361405395
ENSG00000124222	1.7098316283869609e-09	8.874517038199297
ENSG00000182319	1.7098316283869609e-09	7.001162637368553
ENSG00000149548	1.7098316283869609e-09	7.301453144957182
ENSG00000272667	1.7850897212809362e-09	6.64400708053013
ENSG00000137310	1.785089721280949e-09	8.688579462406754
ENSG00000103544	1.785089721280949e-09	8.794699310917826
ENSG00000172382	1.8239215622881284e-09	6.754527540692648
ENSG00000164236	1.8239215622881478e-09	5.162287078948331
ENSG00000107669	1.8239215622881478e-09	8.736608629095274
ENSG00000015171	1.8635774087536234e-09	8.862395826078084
ENSG00000111540	1.8635774087536234e-09	8.553975037188389
ENSG00000083845	1.8635774087536366e-09	8.947244310926568
ENSG00000125945	1.9040742848459992e-09	8.24913897054277
ENSG00000105808	1.9454295564198325e-09	7.122929641806351
ENSG00000252245	1.945429556419853e-09	6.17174997906034
ENSG00000253540	1.9876609376601503e-09	7.80430244946049
ENSG00000147533	1.987660937660186e-09	8.71236620485285
ENSG00000139631	1.987660937660186e-09	8.720447012933658
ENSG00000198625	2.030786497851519e-09	8.898759462441719
ENSG00000082512	2.0307864978515335e-09	8.622942644233676
ENSG00000078747	2.119794249229405e-09	8.902799866482123
ENSG00000040341	2.119794249229405e-09	8.737598982621886
ENSG00000089169	2.1197942492294278e-09	8.179443327806188
ENSG00000148688	2.1197942492294278e-09	8.631023452314485
ENSG00000160097	2.165714417197035e-09	5.831404965034512
ENSG00000229466	2.1657144171970503e-09	3.1061786275766337
ENSG00000053918	2.1657144171970503e-09	8.542055573491641
ENSG00000156427	2.212604732126163e-09	5.756189999467211
ENSG00000136643	2.2126047321261786e-09	8.764891457378102
ENSG00000049769	2.260485144863015e-09	7.9978706948964176
ENSG00000267169	2.260485144863015e-09	7.503467470125197
ENSG00000257221	2.2604851448630467e-09	7.882432742771194
ENSG00000259560	2.2604851448630467e-09	5.738769232114392
ENSG00000258056	2.3093760047173636e-09	8.06157899096367
ENSG00000173295	2.359298067170332e-09	7.476311713609242
ENSG00000151151	2.410272501726264e-09	8.46859188060962
ENSG00000185133	2.4102725017262897e-09	6.688917431631144
ENSG00000198585	2.4102725017262984e-09	8.835103351321866
ENSG00000104177	2.4102725017262984e-09	8.802780118998635
ENSG00000138449	2.4623208999111766e-09	8.857820750307397
ENSG00000131966	2.4623208999111766e-09	8.705731432094984
ENSG00000221413	2.62513229398359e-09	2.0912617610608817
ENSG00000271738	2.62513229398359e-09	7.308510917672636
ENSG00000143575	2.62513229398359e-09	8.902799866482123
ENSG00000158793	2.625132293983599e-09	8.705275750298656
ENSG00000259768	2.625132293983599e-09	5.180319507594257
ENSG00000169826	2.625132293983599e-09	8.807810876565652
ENSG00000117215	2.625132293983599e-09	7.507169407500876
ENSG00000099326	2.625132293983599e-09	8.886638250320509
ENSG00000154917	2.6817011907421503e-09	8.179303768461379
ENSG00000129691	2.6817011907421883e-09	8.625992694747469
ENSG00000032219	2.6817011907421883e-09	8.742629740188903
ENSG00000131778	2.739458629614147e-09	8.780062720013106
ENSG00000100206	2.739458629614147e-09	6.30477218959247
ENSG00000122026	2.739458629614147e-09	8.935123098805356
ENSG00000144040	2.7984289107608735e-09	8.616842543206095
ENSG00000146904	2.8586368166821813e-09	5.383766074300895
ENSG00000228501	2.8586368166822016e-09	5.046465603376422
ENSG00000225573	2.8586368166822016e-09	7.139669031268245
ENSG00000149218	2.8586368166822016e-09	8.45441097150123
ENSG00000170871	2.858636816682232e-09	8.781587745270002
ENSG00000253520	2.858636816682232e-09	5.727988706694688
ENSG00000140682	2.858636816682232e-09	5.788115548277961
ENSG00000234222	2.92010762148561e-09	6.8468783933351025
ENSG00000095485	2.9828671003268575e-09	8.637579235138396
ENSG00000221930	2.982867100326879e-09	3.8737930676419654
ENSG00000150938	3.0469415390254452e-09	7.794777271379464
ENSG00000106804	3.0469415390254452e-09	8.242889306038123
ENSG00000272990	3.0469415390254564e-09	7.712271674887051
ENSG00000008086	3.112357743858606e-09	8.038879980573851
ENSG00000103485	3.1123577438586615e-09	8.874517038199297
ENSG00000213199	3.1123577438586615e-09	8.352410516964516
ENSG00000143793	3.1123577438586615e-09	8.47667268869043
ENSG00000204390	3.179143051536049e-09	7.242282813975917
ENSG00000068308	3.179143051536049e-09	8.860870800821187
ENSG00000182742	3.179143051536049e-09	7.151894061227824
ENSG00000168071	3.179143051536072e-09	8.906840270522528
ENSG00000213931	3.179143051536072e-09	5.107597451970597
ENSG00000232341	3.179143051536072e-09	5.364590037542427
ENSG00000088298	3.247325339359026e-09	8.858355422037679
ENSG00000173221	3.247325339359061e-09	8.931082694764951
ENSG00000147536	3.247325339359061e-09	7.391960008786672
ENSG00000054690	3.247325339359061e-09	6.760698228463959
ENSG00000162819	3.247325339359061e-09	8.766416482634998
ENSG00000119669	3.3169330355677e-09	8.661821659380822
ENSG00000118705	3.3169330355677e-09	8.947244310926568
ENSG00000259891	3.3879951298785896e-09	6.913056424933534
ENSG00000096093	3.3879951298785896e-09	8.668377442204735
ENSG00000262703	3.3879951298786016e-09	3.7294461762334126
ENSG00000138107	3.3879951298786016e-09	8.822982139200654
ENSG00000233266	3.460541184217443e-09	5.0363524903965695
ENSG00000255224	3.460541184217455e-09	6.481754284374778
ENSG00000047365	3.6102063475092224e-09	8.64764075027243
ENSG00000196967	3.6102063475092224e-09	8.005487404790053
ENSG00000109685	3.6102063475092224e-09	8.87047663415889
ENSG00000139370	3.6102063475092737e-09	8.699710321001355
ENSG00000100578	3.687387540740552e-09	8.57796352805895
ENSG00000008300	3.687387540740552e-09	8.814901331119847
ENSG00000101940	3.7661768854379284e-09	8.786618502837019
ENSG00000260660	3.766176885437968e-09	6.390934294631597
ENSG00000121486	3.8466069726056e-09	8.744689437176083
ENSG00000198814	3.8466069726056e-09	8.143676552252492
ENSG00000176871	3.9287110341302915e-09	8.54663064926233
ENSG00000223704	3.92871103413032e-09	7.5650723006487155
ENSG00000260219	3.92871103413032e-09	6.626334251797084
ENSG00000151164	4.012522954973902e-09	6.204247643133091
ENSG00000005189	4.012522954973902e-09	7.59805296319274
ENSG00000139350	4.012522954973902e-09	8.631479134110815
ENSG00000122335	4.012522954973902e-09	8.116149980726348
ENSG00000181163	4.012522954973902e-09	8.951284714966972
ENSG00000181192	4.012522954973945e-09	8.806820523039038
ENSG00000150667	4.012522954973945e-09	6.901428091821535
ENSG00000143882	4.012522954973945e-09	8.084699886798127
ENSG00000198937	4.012522954973945e-09	8.672952517975421
ENSG00000163607	4.098077285590261e-09	8.523176830122052
ENSG00000180815	4.098077285590261e-09	5.215481236114375
ENSG00000137563	4.185409254568978e-09	8.831062947281463
ENSG00000143401	4.185409254568978e-09	8.854315017997274
ENSG00000181544	4.27455478151113e-09	7.308566309145253
ENSG00000169302	4.274554781511161e-09	5.358068555707613
ENSG00000061936	4.274554781511161e-09	8.846234209916467
ENSG00000116198	4.274554781511161e-09	8.771447240202015
ENSG00000118181	4.274554781511161e-09	8.947244310926568
ENSG00000273056	4.274554781511161e-09	5.4566804775224975
ENSG00000167178	4.36555049014084e-09	6.504276922049505
ENSG00000110700	4.36555049014084e-09	8.93916350284576
ENSG00000142784	4.3655504901408705e-09	8.878557442239698
ENSG00000101412	4.3655504901408705e-09	8.546428900837864
ENSG00000178035	4.458433721655654e-09	8.890678654360912
ENSG00000272016	4.458433721655654e-09	6.70451983268354
ENSG00000132688	4.458433721655654e-09	8.05120747947419
ENSG00000138279	4.458433721655654e-09	8.866436230118486
ENSG00000089177	4.458433721655702e-09	8.383866154251645
ENSG00000144426	4.458433721655702e-09	8.547621002788942
ENSG00000248319	4.553242548322217e-09	2.923916028445027
ENSG00000237765	4.650015787319155e-09	7.849658257497592
ENSG00000149295	4.650015787319205e-09	5.638348435454945
ENSG00000205129	4.650015787319205e-09	7.384401027199345
ENSG00000167658	4.748793014833095e-09	8.951284714966972
ENSG00000103404	4.748793014833112e-09	8.502186204817885
ENSG00000227097	4.8496145804114615e-09	8.878557442239698
ENSG00000233108	4.952521621577016e-09	7.611299799074597
ENSG00000236204	4.95252162157705e-09	6.481685054412688
ENSG00000174844	4.95252162157705e-09	6.817290560638768
ENSG00000244607	4.95252162157705e-09	5.431481065046212
ENSG00000114942	4.95252162157705e-09	8.951284714966972
ENSG00000130340	4.95252162157705e-09	8.481957379629309
ENSG00000134371	4.952521621577103e-09	8.801255093741737
ENSG00000196177	5.057556078708391e-09	8.759326028080801
ENSG00000109184	5.057556078708391e-09	8.768931861418507
ENSG00000108468	5.057556078708446e-09	8.706266103825266
ENSG00000243477	5.057556078708463e-09	8.609752088651899
ENSG00000144847	5.057556078708463e-09	8.545575599044794
ENSG00000214706	5.1647607101911705e-09	8.83258797253836
ENSG00000251680	5.164760710191207e-09	4.167256940022645
ENSG00000198646	5.164760710191262e-09	8.834112997795254
ENSG00000171649	5.274179107844763e-09	7.734446405772916
ENSG00000257167	5.274179107844763e-09	7.17910631660701
ENSG00000143862	5.274179107844763e-09	8.699710321001355
ENSG00000100284	5.274179107844763e-09	8.636054209881502
ENSG00000117242	5.385855712629144e-09	7.918359085934213
ENSG00000165516	5.385855712629163e-09	8.890678654360912
ENSG00000226337	5.385855712629201e-09	4.883642764710794
ENSG00000165548	5.499835830637399e-09	8.405241887809034
ENSG00000139626	5.499835830637399e-09	8.923001886684144
ENSG00000122882	5.499835830637476e-09	8.74621446243298
ENSG00000116213	5.499835830637476e-09	8.697194942217847
ENSG00000170471	5.499835830637476e-09	8.828547568497955
ENSG00000157350	5.616165649377473e-09	8.720447012933658
ENSG00000182903	5.616165649377473e-09	8.697194942217847
ENSG00000126768	5.616165649377534e-09	8.744689437176083
ENSG00000055955	5.616165649377534e-09	5.909907988861554
ENSG00000237991	5.616165649377534e-09	6.536996723666306
ENSG00000166562	5.616165649377534e-09	8.927042290724549
ENSG00000226360	5.616165649377534e-09	7.383794667413002
ENSG00000100297	5.616165649377534e-09	8.854315017997274
ENSG00000068650	5.734892254349941e-09	8.705731432094984
ENSG00000008853	5.734892254349941e-09	8.612802139165689
ENSG00000196411	5.856063645925233e-09	7.749132091276603
ENSG00000117411	5.856063645925255e-09	8.726468124027285
ENSG00000100479	5.9797287565272375e-09	7.5485917209310305
ENSG00000155254	5.979728756527344e-09	8.297877752399483
ENSG00000179085	6.105937468127087e-09	8.75277024525689
ENSG00000187837	6.10593746812713e-09	8.935123098805356
ENSG00000175279	6.10593746812713e-09	7.136256582135112
ENSG00000271344	6.10593746812713e-09	7.045209169723149
ENSG00000177283	6.234740630052979e-09	5.3450412594191565
ENSG00000244165	6.234740630053068e-09	8.247281021980056
ENSG00000232346	6.234740630053068e-09	7.392017737092979
ENSG00000100060	6.234740630053068e-09	8.879547795766312
ENSG00000173926	6.234740630053068e-09	7.8641070597276
ENSG00000115841	6.366190077122413e-09	8.401631785604112
ENSG00000236914	6.366190077122413e-09	5.488629135288455
ENSG00000156802	6.366190077122413e-09	8.702225699784863
ENSG00000005302	6.366190077122435e-09	8.894719058401316
ENSG00000228160	6.366190077122435e-09	2.3067097416888678
ENSG00000146066	6.366190077122435e-09	8.835103351321866
ENSG00000256604	6.500338648100979e-09	4.599389435075348
ENSG00000162878	6.500338648101048e-09	5.002378699059247
ENSG00000228350	6.500338648101048e-09	4.351865660419487
ENSG00000158710	6.500338648101048e-09	8.906840270522528
ENSG00000169239	6.500338648101094e-09	8.265423345194895
ENSG00000173960	6.500338648101094e-09	8.728527821014465
ENSG00000257261	6.500338648101094e-09	7.839610702113311
ENSG00000115875	6.637240204494325e-09	8.927042290724549
ENSG00000142279	6.637240204494325e-09	5.592293416198735
ENSG00000198453	6.637240204494325e-09	7.7780003282308865
ENSG00000152061	6.637240204494325e-09	8.877032416982805
ENSG00000241852	6.776949649678464e-09	7.641037079071212
ENSG00000198053	6.776949649678464e-09	8.517611400824753
ENSG00000137054	6.776949649678464e-09	8.79622433617472
ENSG00000171189	6.776949649678488e-09	5.717243784631816
ENSG00000134490	6.919522948374935e-09	8.261260182663984
ENSG00000242732	6.919522948374935e-09	7.918528486013216
ENSG00000106948	7.065017146476506e-09	8.850274613956872
ENSG00000177096	7.065017146476506e-09	8.493622909954194
ENSG00000225119	7.065017146476506e-09	7.032144129487033
ENSG00000108506	7.065017146476506e-09	8.588104033126937
ENSG00000134986	7.2134903912285766e-09	7.949893713155297
ENSG00000197016	7.2134903912286535e-09	6.785445270075676
ENSG00000174373	7.2134903912286535e-09	8.75277024525689
ENSG00000122884	7.365001951773959e-09	8.8729920129424
ENSG00000136997	7.365001951773959e-09	8.906840270522528
ENSG00000174173	7.365001951773959e-09	8.710841179595956
ENSG00000173175	7.365001951773959e-09	7.496859502353885
ENSG00000179195	7.519612240066001e-09	8.890678654360912
ENSG00000223949	7.519612240066001e-09	4.769162101346298
ENSG00000120029	7.519612240066028e-09	8.662356331111106
ENSG00000165338	7.519612240066028e-09	8.497076457316915
ENSG00000231305	7.51961224006608e-09	7.94526645243721
ENSG00000268061	7.677382832157463e-09	7.598065474936263
ENSG00000229417	7.83837648987015e-09	8.001037960541812
ENSG00000138688	7.83837648987015e-09	8.906840270522528
ENSG00000171735	7.838376489870235e-09	8.502641886614214
ENSG00000104756	7.838376489870235e-09	8.503176558344498
ENSG00000047597	8.00265718285383e-09	8.728527821014465
ENSG00000103160	8.00265718285383e-09	8.602538875607193
ENSG00000101443	8.00265718285383e-09	5.725950190362587
ENSG00000146409	8.00265718285383e-09	8.532984411884222
ENSG00000234902	8.170290111038589e-09	4.900989628339089
ENSG00000068354	8.170290111038589e-09	8.662812012907434
ENSG00000169679	8.170290111038677e-09	8.665327391690942
ENSG00000242083	8.170290111038677e-09	5.275806801985145
ENSG00000154928	8.341341727490438e-09	8.322960966691458
ENSG00000272468	8.341341727490585e-09	7.579572173313174
ENSG00000182518	8.515879761674113e-09	8.010109122149233
ENSG00000006756	8.515879761674113e-09	6.286357073045499
ENSG00000243517	8.515879761674173e-09	7.025112544721976
ENSG00000259924	8.515879761674173e-09	5.278746628921291
ENSG00000244509	8.693973243131463e-09	8.89319403314442
ENSG00000160752	8.693973243131463e-09	8.78760885636363
ENSG00000144445	8.693973243131463e-09	8.651225472516504
ENSG00000117697	8.693973243131556e-09	8.664871709894614
ENSG00000115649	8.875692525583273e-09	8.836628376578762
ENSG00000116147	8.875692525583367e-09	5.3954088418913155
ENSG00000262165	9.061109311460221e-09	3.2771462506307754
ENSG00000273384	9.061109311460286e-09	4.2886189194791875
ENSG00000178026	9.061109311460286e-09	7.271806028140522
ENSG00000204219	9.061109311460286e-09	6.853058111418236
ENSG00000109466	9.061109311460286e-09	8.557226836126645
ENSG00000101199	9.250296676870417e-09	8.906840270522528
ENSG00000180881	9.250296676870417e-09	8.017406868486798
ENSG00000207146	9.250296676870484e-09	3.820169910668984
ENSG00000102309	9.250296676870484e-09	8.439976129020973
ENSG00000232490	9.250296676870484e-09	5.497247667817941
ENSG00000273314	9.443329097013216e-09	6.7486699528258365
ENSG00000115652	9.44332909701325e-09	8.81337630586295
ENSG00000163029	9.64028247204286e-09	8.746468395804841
ENSG00000138376	9.64028247204286e-09	8.583327208931784
ENSG00000151414	9.84123415339419e-09	8.851264967483482
ENSG00000242071	9.84123415339419e-09	8.307098477483969
ENSG00000198612	9.841234153394259e-09	8.764891457378102
ENSG00000140688	9.841234153394259e-09	8.85278999274038
ENSG00000004700	1.0046262970574676e-08	8.716406608893255
ENSG00000162631	1.0046262970574713e-08	6.585722261598689
ENSG00000132846	1.0046262970574713e-08	8.611811785639077
ENSG00000141556	1.0046262970574855e-08	8.79622433617472
ENSG00000143740	1.0255449258432499e-08	8.734093250311766
ENSG00000144485	1.0255449258432572e-08	7.72977086112413
ENSG00000078674	1.0255449258432572e-08	8.868951608901995
ENSG00000107829	1.0468874884907755e-08	8.755820295770683
ENSG00000137274	1.0468874884907755e-08	7.918000782667549
ENSG00000081320	1.0468874884907755e-08	8.91896148264374
ENSG00000228205	1.0468874884907866e-08	7.391106373500321
ENSG00000266903	1.0468874884907866e-08	6.76690705345569
ENSG00000166025	1.0468874884907866e-08	6.767874421694127
ENSG00000155903	1.0468874884907866e-08	8.83258797253836
ENSG00000066027	1.0686623279276762e-08	8.846234209916467
ENSG00000149256	1.0686623279276762e-08	7.970475298251631
ENSG00000220583	1.0686623279276762e-08	6.734005739598211
ENSG00000054277	1.0686623279276762e-08	8.192950005839487
ENSG00000198089	1.090877946089561e-08	8.802780118998635
ENSG00000230067	1.090877946089565e-08	4.789098513541027
ENSG00000174776	1.113543006845229e-08	4.449782897569775
ENSG00000060237	1.1135430068452369e-08	8.898759462441719
ENSG00000237888	1.1135430068452369e-08	3.3700568264100816
ENSG00000257951	1.1135430068452369e-08	6.474954416737874
ENSG00000107537	1.1135430068452486e-08	8.559286533113825
ENSG00000101052	1.1135430068452486e-08	8.503509481650317
ENSG00000213442	1.1366663389737343e-08	8.528944007843815
ENSG00000169567	1.1366663389737343e-08	8.92551726546765
ENSG00000157827	1.1366663389737343e-08	8.754295270513786
ENSG00000177946	1.1366663389737343e-08	6.876323732078699
ENSG00000116918	1.1366663389737505e-08	8.718387315946478
ENSG00000253051	1.1602569391939085e-08	5.305598641379463
ENSG00000126249	1.1602569391939126e-08	8.132624683591848
ENSG00000258178	1.1602569391939126e-08	4.266091028772991
ENSG00000270681	1.1602569391939126e-08	7.1314657981902085
ENSG00000254754	1.1843239752474388e-08	2.6671806323712794
ENSG00000154803	1.1843239752474473e-08	8.622942644233676
ENSG00000185158	1.2088767890364349e-08	8.135849677543549
ENSG00000035403	1.2088767890364349e-08	8.547165320992614
ENSG00000072401	1.2088767890364478e-08	8.515753452262038
ENSG00000188266	1.2088767890364478e-08	8.00711125658284
ENSG00000256594	1.2088767890364478e-08	8.230050062357872
ENSG00000205293	1.2088767890364478e-08	5.862838833800646
ENSG00000185267	1.2339248998161552e-08	8.13160752507868
ENSG00000140988	1.2339248998161552e-08	8.943203906886165
ENSG00000271430	1.2339248998161552e-08	8.395531684576529
ENSG00000170890	1.2339248998161552e-08	3.8550082347283943
ENSG00000223812	1.233924899816164e-08	3.468597259020305
ENSG00000105467	1.233924899816164e-08	5.2241356732916815
ENSG00000213523	1.233924899816164e-08	8.768931861418507
ENSG00000117971	1.2594780074440525e-08	4.357039201657166
ENSG00000239213	1.2594780074440525e-08	7.402489717460557
ENSG00000125414	1.2855459956860593e-08	2.0824072948862096
ENSG00000273486	1.2855459956860593e-08	7.687109470661123
ENSG00000197119	1.2855459956860729e-08	7.934234420378503
ENSG00000183484	1.2855459956860729e-08	5.519662076166373
ENSG00000156873	1.3669409114502499e-08	8.663346684637718
ENSG00000135913	1.3669409114502499e-08	8.452632012872469
ENSG00000010810	1.3951710569799447e-08	8.389887265345275
ENSG00000172365	1.3951710569799547e-08	3.573179984809701
ENSG00000137824	1.3951710569799696e-08	8.868951608901995
ENSG00000118985	1.3951710569799696e-08	8.93916350284576
ENSG00000095002	1.4239683804249689e-08	8.612600390741223
ENSG00000260442	1.4239683804249689e-08	5.049929145466546
ENSG00000176261	1.423968380424974e-08	8.742629740188903
ENSG00000147118	1.423968380424974e-08	8.48017842100055
ENSG00000100316	1.453343941759185e-08	8.951284714966972
ENSG00000188153	1.4833090096928728e-08	8.143830037048062
ENSG00000214226	1.4833090096928781e-08	7.799512780028534
ENSG00000124785	1.4833090096928781e-08	7.229360133424327
ENSG00000187735	1.4833090096928781e-08	8.862395826078084
ENSG00000004975	1.513875065472524e-08	8.75277024525689
ENSG00000101109	1.5138750654725294e-08	8.8674265836451
ENSG00000173273	1.5138750654725294e-08	8.802043698843887
ENSG00000101049	1.5138750654725294e-08	6.398047134887599
ENSG00000179526	1.5450538067469565e-08	8.770456886675401
ENSG00000228643	1.5768571515010858e-08	5.183861520666043
ENSG00000243056	1.5768571515010858e-08	5.6465744679990895
ENSG00000177932	1.5768571515011083e-08	5.972316137589348
ENSG00000167371	1.6092972420583256e-08	6.992313435680991
ENSG00000096746	1.6423864491527398e-08	8.874517038199297
ENSG00000259959	1.6423864491527398e-08	8.276755952213959
ENSG00000168434	1.6423864491527398e-08	8.614327164422585
ENSG00000102871	1.6423864491527398e-08	8.827022543241059
ENSG00000225135	1.6423864491527573e-08	6.727107762423179
ENSG00000198924	1.6423864491527573e-08	8.67241784624514
ENSG00000143156	1.6423864491527573e-08	7.973347532295573
ENSG00000134744	1.6423864491527573e-08	8.87047663415889
ENSG00000234741	1.676137376072232e-08	8.914921078603337
ENSG00000233762	1.676137376072232e-08	7.90412599187842
ENSG00000138686	1.67613737607225e-08	8.34750251788801
ENSG00000083290	1.67613737607225e-08	7.632612594460052
ENSG00000139719	1.67613737607225e-08	8.275160353413956
ENSG00000117500	1.67613737607225e-08	8.935123098805356
ENSG00000196208	1.7105628628739218e-08	7.539249793170056
ENSG00000136720	1.710562862873928e-08	8.703216053311476
ENSG00000095397	1.710562862873928e-08	8.850274613956872
ENSG00000180773	1.710562862873928e-08	8.60373097755827
ENSG00000188971	1.710562862873928e-08	8.613336810895975
ENSG00000067191	1.7105628628739462e-08	7.42781577840658
ENSG00000100982	1.7105628628739462e-08	8.759860699811085
ENSG00000164039	1.745675990672713e-08	8.100809318012342
ENSG00000100600	1.745675990672713e-08	8.836628376578762
ENSG00000152382	1.745675990672713e-08	8.592065447233386
ENSG00000106004	1.7456759906727314e-08	6.808262717917835
ENSG00000217130	1.781490086004623e-08	5.497181726520165
ENSG00000164346	1.781490086004623e-08	8.909355649306034
ENSG00000204634	1.7814900860046423e-08	8.251523174444925
ENSG00000146350	1.7814900860046423e-08	7.89278784150045
ENSG00000184908	1.8180187252657757e-08	1.983797508983717
ENSG00000250892	1.818018725265795e-08	4.3631023032159675
ENSG00000175329	1.818018725265795e-08	2.3601026701600736
ENSG00000128165	1.818018725265795e-08	8.814901331119847
ENSG00000214562	1.8180187252658015e-08	5.886371818800326
ENSG00000137177	1.8180187252658015e-08	7.515627327465524
ENSG00000179520	1.855275739228552e-08	5.038702314435966
ENSG00000246095	1.8552757392285587e-08	6.328679469759796
ENSG00000163634	1.8552757392285587e-08	8.801255093741737
ENSG00000147036	1.8552757392285587e-08	5.401783141965657
ENSG00000107187	1.8552757392285587e-08	4.81051159228872
ENSG00000086730	1.8552757392285786e-08	8.83258797253836
ENSG00000176022	1.8932752176359915e-08	8.49893440587963
ENSG00000067992	1.893275217635998e-08	8.084060845173044
ENSG00000156222	1.893275217635998e-08	3.5677589258437603
ENSG00000145990	1.9320315138758788e-08	8.574509980696229
ENSG00000181656	1.9320315138758788e-08	6.1186474515081715
ENSG00000264176	1.9320315138758858e-08	5.541690391431037
ENSG00000177337	1.9320315138758858e-08	5.191329766277069
ENSG00000109381	1.971559249735846e-08	8.78410312405351
ENSG00000122970	1.971559249735867e-08	8.087951685736384
ENSG00000168118	1.971559249735867e-08	8.686064083623247
ENSG00000119403	2.0118733202406487e-08	8.59008474018016
ENSG00000260990	2.0118733202406487e-08	5.471909546202102
ENSG00000132026	2.0118733202406487e-08	4.5330295024722815
ENSG00000170417	2.0118733202406487e-08	8.241917341107222
ENSG00000236305	2.0118733202406703e-08	5.98964260322548
ENSG00000186056	2.0118733202406703e-08	8.415076274557757
ENSG00000223387	2.0118733202406703e-08	4.350474500851655
ENSG00000214097	2.0529888985731906e-08	5.111931098121186
ENSG00000123144	2.0529888985731906e-08	8.878557442239698
ENSG00000090615	2.052988898573205e-08	8.909355649306034
ENSG00000268584	2.0949214410804213e-08	6.4536141174107815
ENSG00000111348	2.0949214410804213e-08	8.914921078603337
ENSG00000189157	2.0949214410804362e-08	6.2150195293991715
ENSG00000162373	2.0949214410804362e-08	6.45373681069613
ENSG00000110851	2.0949214410804362e-08	8.682023679582842
ENSG00000206120	2.181300690470207e-08	6.041604639814706
ENSG00000156738	2.181300690470207e-08	7.819881747299087
ENSG00000170899	2.181300690470207e-08	8.418582006867876
ENSG00000140694	2.181300690470215e-08	8.769922214945119
ENSG00000172687	2.2257797721400506e-08	6.379540306885814
ENSG00000186260	2.2257797721400506e-08	8.59008474018016
ENSG00000038532	2.2257797721400506e-08	8.696204588691234
ENSG00000090612	2.2257797721400744e-08	8.507216962384902
ENSG00000074356	2.2711405781891972e-08	8.709850826069342
ENSG00000184831	2.2711405781892213e-08	8.22394996133029
ENSG00000162482	2.2711405781892213e-08	6.0049792098542225
ENSG00000240914	2.2711405781892213e-08	4.955788526273755
ENSG00000213609	2.2711405781892293e-08	6.533326200247516
ENSG00000088833	2.2711405781892293e-08	8.836628376578762
ENSG00000141380	2.317400058950827e-08	8.906840270522528
ENSG00000143499	2.317400058950827e-08	8.706852960502948
ENSG00000197265	2.317400058950827e-08	8.702225699784863
ENSG00000263327	2.317400058950827e-08	7.48704637723281
ENSG00000120616	2.3174000589508352e-08	8.82450716445755
ENSG00000131127	2.3645754798238234e-08	8.203756357519113
ENSG00000204852	2.3645754798238234e-08	8.709316154339058
ENSG00000123609	2.3645754798238403e-08	8.565105895782988
ENSG00000053900	2.3645754798238403e-08	8.743164411919185
ENSG00000188895	2.3645754798238403e-08	8.898759462441719
ENSG00000089050	2.3645754798238403e-08	8.327633420991809
ENSG00000163961	2.3645754798238655e-08	8.774497290715807
ENSG00000197992	2.4126844269147764e-08	4.533832682117292
ENSG00000151461	2.4126844269147764e-08	8.78410312405351
ENSG00000198198	2.4126844269147764e-08	8.914921078603337
ENSG00000242866	2.4126844269147764e-08	6.585269495140833
ENSG00000072609	2.4126844269147764e-08	8.79317428566093
ENSG00000175806	2.4126844269147764e-08	8.408643250224353
ENSG00000154370	2.412684426914785e-08	8.522186476595442
ENSG00000111530	2.4617448127761664e-08	8.866436230118486
ENSG00000175643	2.4617448127761664e-08	7.574743164170623
ENSG00000173166	2.511774882243769e-08	7.788344029729566
ENSG00000172940	2.511774882243769e-08	4.227980643973072
ENSG00000147174	2.5627932183734265e-08	8.135440637335712
ENSG00000273356	2.562793218373454e-08	8.04395737972936
ENSG00000120509	2.562793218373454e-08	8.599690573517865
ENSG00000135686	2.6148187484800803e-08	8.715670188738505
ENSG00000237289	2.614818748480108e-08	4.317977880589071
ENSG00000249196	2.6148187484801177e-08	5.8353837272059215
ENSG00000147121	2.6148187484801177e-08	8.322269740118973
ENSG00000234284	2.6678707502797877e-08	6.220852502241978
ENSG00000117691	2.6678707502797877e-08	8.848749588699974
ENSG00000119969	2.6678707502798065e-08	8.32936019467317
ENSG00000164362	2.6678707502798065e-08	8.241312095833829
ENSG00000272750	2.7219688581368916e-08	7.4335223547901
ENSG00000173088	2.7771330694179764e-08	3.3311572304033414
ENSG00000100221	2.7771330694179764e-08	8.818941735160251
ENSG00000247011	2.777133069418006e-08	2.6949464563597703
ENSG00000167526	2.777133069418006e-08	8.951284714966972
ENSG00000166268	2.777133069418006e-08	6.668273269361081
ENSG00000163882	2.7771330694180456e-08	8.751245219999994
ENSG00000227857	2.8333837509545363e-08	4.242072689648608
ENSG00000163673	2.8333837509545363e-08	4.273096511369528
ENSG00000214401	2.8333837509545463e-08	7.714702520377697
ENSG00000169184	2.8333837509545463e-08	8.102100246499313
ENSG00000102780	2.8333837509545463e-08	7.524128045155484
ENSG00000103489	2.8333837509545767e-08	8.48328065646174
ENSG00000012048	2.890741645615307e-08	8.514842088669381
ENSG00000250462	2.890741645615307e-08	8.25688685531776
ENSG00000243453	2.890741645615348e-08	1.7312149886628363
ENSG00000231500	2.9492278789912807e-08	8.951284714966972
ENSG00000046653	2.9492278789912807e-08	7.7465700709046015
ENSG00000117450	2.9492278789912807e-08	8.898759462441719
ENSG00000223802	2.949227878991312e-08	3.5562718089522334
ENSG00000155755	2.949227878991333e-08	8.36770453809003
ENSG00000138036	2.949227878991333e-08	8.38996625527923
ENSG00000076662	3.008863966194272e-08	8.943203906886165
ENSG00000185686	3.008863966194272e-08	7.482419336462041
ENSG00000261431	3.008863966194272e-08	3.5056048510548616
ENSG00000272975	3.0088639661942934e-08	2.021143547050848
ENSG00000035681	3.0088639661942934e-08	8.806820523039038
ENSG00000185567	3.0088639661942934e-08	5.0034977613655345
ENSG00000168010	3.0696718187711716e-08	8.914921078603337
ENSG00000120837	3.0696718187711716e-08	8.72143736646027
ENSG00000178878	3.0696718187712046e-08	8.152371021997538
ENSG00000162885	3.1316737517359784e-08	8.67546789675893
ENSG00000105997	3.1316737517359896e-08	5.401557804196605
ENSG00000169249	3.194892490721153e-08	8.62949842705759
ENSG00000148187	3.194892490721153e-08	8.810860927079442
ENSG00000139218	3.194892490721153e-08	8.874517038199297
ENSG00000176623	3.2593511792505334e-08	8.721972038190554
ENSG00000156171	3.2593511792505446e-08	8.802780118998635
ENSG00000206549	3.2593511792505446e-08	6.368407696076919
ENSG00000169189	3.2593511792505446e-08	8.710841179595954
ENSG00000260144	3.2593511792505446e-08	5.996121495456815
ENSG00000133226	3.2593511792505446e-08	8.868951608901995
ENSG00000238961	3.25935117925058e-08	4.492311936515716
ENSG00000171425	3.25935117925058e-08	8.693154538177442
ENSG00000055070	3.25935117925058e-08	8.726012442230957
ENSG00000075711	3.3250733861356e-08	8.8729920129424
ENSG00000041880	3.3250733861356e-08	8.706266103825266
ENSG00000165066	3.3920831129968906e-08	4.839359336728303
ENSG00000155666	3.3920831129968906e-08	7.979766596879224
ENSG00000221586	3.3920831129969025e-08	2.0037168234912994
ENSG00000233261	3.3920831129969025e-08	5.456213916858414
ENSG00000117118	3.3920831129969025e-08	8.783568452323227
ENSG00000186918	3.3920831129969025e-08	8.827022543241059
ENSG00000107014	3.3920831129969264e-08	6.425603468555643
ENSG00000220472	3.3920831129969264e-08	7.16354328117885
ENSG00000174720	3.460404801913374e-08	8.676458250285544
ENSG00000128408	3.4604048019133864e-08	5.803821157757798
ENSG00000081307	3.4604048019133864e-08	8.91896148264374
ENSG00000272156	3.4604048019133864e-08	5.678875018294933
ENSG00000230799	3.4604048019133864e-08	3.800625787742734
ENSG00000188559	3.4604048019133864e-08	8.627973401800693
ENSG00000213293	3.530063343200692e-08	3.8018691145114802
ENSG00000244247	3.530063343200692e-08	3.6415181923072812
ENSG00000264349	3.530063343200692e-08	4.699809405476978
ENSG00000121853	3.5300633432007296e-08	2.6156250557397525
ENSG00000130024	3.530063343200742e-08	8.842193805876063
ENSG00000155366	3.6010840833213174e-08	8.407652896697742
ENSG00000215595	3.601084083321356e-08	6.235161976077393
ENSG00000181690	3.601084083321356e-08	7.997105016744642
ENSG00000186815	3.673492832928117e-08	8.868951608901995
ENSG00000214016	3.673492832928117e-08	4.341613796952746
ENSG00000133739	3.673492832928156e-08	8.698185295744457
ENSG00000196810	3.673492832928156e-08	8.668912113935018
ENSG00000198286	3.673492832928156e-08	8.078663810950504
ENSG00000101445	3.747315875044095e-08	8.894719058401316
ENSG00000116473	3.7473158750441345e-08	8.76184140686431
ENSG00000214050	3.7473158750441345e-08	8.392025952266408
ENSG00000271420	3.7473158750441345e-08	2.589471833778774
ENSG00000272452	3.822579973379746e-08	7.603937022552826
ENSG00000011021	3.822579973379773e-08	8.591075093706776
ENSG00000134453	3.822579973379773e-08	8.882597846280104
ENSG00000077235	3.822579973379773e-08	8.855305371523889
ENSG00000101974	3.899312380790724e-08	8.785093477580123
ENSG00000138085	3.899312380790724e-08	8.874517038199297
ENSG00000084774	3.8993123807907655e-08	8.87047663415889
ENSG00000250659	3.8993123807907655e-08	7.127011270042257
ENSG00000234719	3.8993123807907655e-08	7.817062703206785
ENSG00000091651	3.8993123807907655e-08	7.897921520956037
ENSG00000117151	3.9775408478781226e-08	8.764891457378102
ENSG00000135318	3.9775408478781226e-08	6.79053725693892
ENSG00000268798	3.9775408478781226e-08	6.242345328086101
ENSG00000273375	3.977540847878137e-08	6.244875835072076
ENSG00000157426	4.057293631733266e-08	8.543659588682493
ENSG00000176894	4.05729363173328e-08	6.204960298699313
ENSG00000199568	4.05729363173328e-08	8.474157309906921
ENSG00000168301	4.138599504829814e-08	8.293531230039815
ENSG00000249453	4.138599504829814e-08	5.622078655817697
ENSG00000232093	4.138599504829829e-08	5.797871652784828
ENSG00000057468	4.138599504829829e-08	6.463886560221666
ENSG00000216588	4.138599504829829e-08	3.9987789479797438
ENSG00000228852	4.138599504829829e-08	5.443155487795106
ENSG00000169621	4.138599504829873e-08	8.090983347654465
ENSG00000167524	4.2214877640649454e-08	6.6952492952736815
ENSG00000101596	4.2214877640649454e-08	8.906840270522528
ENSG00000171759	4.2214877640649904e-08	6.728198918321169
ENSG00000213047	4.2214877640649904e-08	8.844709184659571
ENSG00000004487	4.2214877640649904e-08	8.754295270513786
ENSG00000157796	4.305988239952548e-08	8.814901331119847
ENSG00000141447	4.30598823995261e-08	8.185418162731997
ENSG00000196182	4.30598823995261e-08	8.85278999274038
ENSG00000114423	4.30598823995261e-08	8.57239809876165
ENSG00000165171	4.30598823995264e-08	6.332849232361443
ENSG00000148450	4.30598823995264e-08	8.454691709859649
ENSG00000108852	4.3921313059707164e-08	7.379514173573701
ENSG00000153347	4.3921313059707317e-08	5.535874084078396
ENSG00000218426	4.3921313059707317e-08	8.363997057355444
ENSG00000253986	4.3921313059707317e-08	5.033934620207132
ENSG00000226926	4.3921313059707317e-08	4.548735274649983
ENSG00000188906	4.3921313059707317e-08	8.804305144255531
ENSG00000186468	4.3921313059707786e-08	8.91896148264374
ENSG00000198918	4.479947888065442e-08	8.931082694764951
ENSG00000166200	4.479947888065442e-08	8.890678654360912
ENSG00000226113	4.479947888065442e-08	3.3773710783131734
ENSG00000189180	4.479947888065442e-08	8.862395826078084
ENSG00000162522	4.4799478880654904e-08	8.34910653307886
ENSG00000135766	4.4799478880654904e-08	8.874517038199297
ENSG00000203632	4.4799478880654904e-08	6.702992859010503
ENSG00000272864	4.4799478880654904e-08	3.582085308418742
ENSG00000189343	4.569469474314178e-08	8.910880674562932
ENSG00000214193	4.569469474314178e-08	7.75437014062699
ENSG00000198088	4.5694694743141936e-08	8.295564122040439
ENSG00000169255	4.660728124750433e-08	6.595365584613603
ENSG00000185591	4.660728124750433e-08	8.874517038199297
ENSG00000261889	4.660728124750433e-08	5.315661809433907
ENSG00000177084	4.660728124750483e-08	8.770456886675401
ENSG00000163900	4.660728124750483e-08	8.707335447285834
ENSG00000197647	4.660728124750483e-08	8.00388626263114
ENSG00000146094	4.660728124750483e-08	8.910880674562932
ENSG00000149806	4.660728124750483e-08	8.923001886684144
ENSG00000132196	4.660728124750483e-08	8.507751634115186
ENSG00000108878	4.753756481353145e-08	3.0289957390783795
ENSG00000146463	4.753756481353145e-08	8.800264740215127
ENSG00000239494	4.753756481353145e-08	5.30689627155294
ENSG00000207954	4.753756481353145e-08	5.842100601811946
ENSG00000115137	4.753756481353145e-08	8.494026406803123
ENSG00000134278	4.848587778202524e-08	7.839955045630224
ENSG00000119242	4.848587778202524e-08	8.421833805806134
ENSG00000246308	4.848587778202541e-08	6.256783796190483
ENSG00000155592	4.848587778202541e-08	8.099486041179912
ENSG00000271948	4.9452558518057326e-08	6.939308033206541
ENSG00000116954	4.9452558518057326e-08	8.726012442230957
ENSG00000116396	4.9452558518057326e-08	7.597648018337584
ENSG00000203930	4.9452558518057326e-08	3.7943033780510222
ENSG00000142408	4.9452558518057326e-08	3.824106583357216
ENSG00000126062	4.9452558518057326e-08	8.692619866447158
ENSG00000143303	5.0437951515946124e-08	8.767941507891893
ENSG00000120370	5.0437951515946124e-08	8.658315927070701
ENSG00000229855	5.0437951515946124e-08	5.3905365029218375
ENSG00000143570	5.043795151594666e-08	8.77297226545891
ENSG00000088367	5.043795151594666e-08	8.83258797253836
ENSG00000153250	5.043795151594684e-08	8.898759462441719
ENSG00000179743	5.043795151594684e-08	7.903624001986879
ENSG00000013619	5.144240750598526e-08	6.948053714685338
ENSG00000171566	5.144240750598526e-08	8.709850826069342
ENSG00000169914	5.144240750598526e-08	8.523834260342847
ENSG00000224614	5.1442407505985447e-08	6.761659669112412
ENSG00000074855	5.1442407505985447e-08	8.659306280597313
ENSG00000214595	5.1442407505985447e-08	8.864911204861592
ENSG00000089876	5.1442407505985447e-08	8.699710321001355
ENSG00000139132	5.246628356294505e-08	8.848749588699974
ENSG00000085719	5.246628356294542e-08	8.894719058401316
ENSG00000154479	5.246628356294542e-08	6.259783330883114
ENSG00000196576	5.3509943216385054e-08	8.881072821023206
ENSG00000136044	5.350994321638562e-08	8.76946653314879
ENSG00000104979	5.350994321638562e-08	8.858355422037679
ENSG00000125900	5.350994321638562e-08	3.769963883180082
ENSG00000115266	5.350994321638562e-08	7.9668623230147695
ENSG00000235169	5.4573756562796005e-08	7.210950268672576
ENSG00000149639	5.4573756562796005e-08	8.797214689701335
ENSG00000198954	5.45737565627962e-08	8.580478906842457
ENSG00000156313	5.45737565627962e-08	8.260523762509235
ENSG00000089902	5.457375656279658e-08	8.516288123992322
ENSG00000225855	5.565810037960491e-08	8.279350320931423
ENSG00000271086	5.565810037960511e-08	4.613952303079235
ENSG00000148730	5.565810037960511e-08	8.864911204861592
ENSG00000239697	5.5658100379605306e-08	7.0712548631702425
ENSG00000144567	5.676335824107587e-08	8.864911204861592
ENSG00000155975	5.676335824107587e-08	8.669446785665302
ENSG00000107902	5.676335824107587e-08	8.450905239191108
ENSG00000185189	5.676335824107587e-08	8.734093250311766
ENSG00000143815	5.6763358241076474e-08	8.819932088686864
ENSG00000160799	5.788992063612681e-08	8.667387088678122
ENSG00000164556	5.7889920636127016e-08	7.428844023637561
ENSG00000104936	5.903818508810245e-08	8.50210721488393
ENSG00000196683	5.903818508810245e-08	8.91896148264374
ENSG00000049319	5.9038185088102866e-08	5.294541413238017
ENSG00000139645	5.9038185088102866e-08	8.85278999274038
ENSG00000116161	5.9038185088102866e-08	8.817416709903355
ENSG00000230364	5.9038185088102866e-08	5.160713678401565
ENSG00000249717	5.9038185088103495e-08	6.123691574462182
ENSG00000076003	6.02085562765316e-08	8.742629740188903
ENSG00000125841	6.020855627653223e-08	8.200411608897152
ENSG00000243926	6.020855627653223e-08	5.642306651408275
ENSG00000174579	6.020855627653223e-08	8.878557442239698
ENSG00000140563	6.020855627653223e-08	8.889153629104015
ENSG00000246523	6.020855627653223e-08	4.657908272387807
ENSG00000172661	6.020855627653223e-08	8.656256230083521
ENSG00000109762	6.020855627653223e-08	8.792183932134318
ENSG00000196562	6.140144616089223e-08	8.902799866482123
ENSG00000101605	6.140144616089223e-08	7.4122270591728965
ENSG00000072071	6.261727410642792e-08	8.458986047271917
ENSG00000162267	6.261727410642792e-08	6.6332038427862425
ENSG00000026103	6.261727410642792e-08	7.769980338804818
ENSG00000063660	6.261727410642837e-08	7.33885098993217
ENSG00000154227	6.261727410642837e-08	5.193630176873996
ENSG00000180660	6.261727410642903e-08	6.813698536537948
ENSG00000198521	6.385646701203912e-08	6.90746077819482
ENSG00000188060	6.385646701203912e-08	7.068796404703487
ENSG00000114738	6.385646701203912e-08	8.727993149284183
ENSG00000234444	6.385646701203979e-08	8.501449784663137
ENSG00000270292	6.385646701203979e-08	4.244026457704657
ENSG00000135148	6.385646701203979e-08	8.667387088678122
ENSG00000121851	6.511945944028627e-08	8.740649033135677
ENSG00000155792	6.511945944028627e-08	8.854315017997274
ENSG00000131470	6.511945944028627e-08	7.749287198112573
ENSG00000165782	6.640669374953337e-08	8.83258797253836
ENSG00000181045	6.640669374953337e-08	8.498601482573811
ENSG00000120784	6.640669374953385e-08	6.380796746239005
ENSG00000261827	6.771862022827213e-08	7.902268043315706
ENSG00000257176	6.771862022827213e-08	7.822608295902146
ENSG00000116127	6.771862022827239e-08	8.797749361431618
ENSG00000254343	6.771862022827239e-08	8.309464292790413
ENSG00000157578	6.77186202282731e-08	6.680338892994984
ENSG00000134339	6.77186202282731e-08	4.381503991316294
ENSG00000162814	6.905569723165466e-08	4.484579382828071
ENSG00000236830	6.90556972316549e-08	4.319062382025011
ENSG00000204923	7.041839132026832e-08	8.425339538116255
ENSG00000181191	7.041839132026832e-08	8.662356331111106
ENSG00000162441	7.041839132026883e-08	8.47984549769473
ENSG00000267401	7.18071774011987e-08	4.8753397230181115
ENSG00000231327	7.3222538871401e-08	6.0698914087693145
ENSG00000090097	7.3222538871401e-08	8.633538831097994
ENSG00000228748	7.3222538871401e-08	4.95268760321988
ENSG00000166676	7.3222538871401e-08	6.761235977342058
ENSG00000224072	7.466496776342502e-08	4.58812417136352
ENSG00000267729	7.466496776342529e-08	2.9270230318259003
ENSG00000244313	7.466496776342608e-08	8.541599891695315
ENSG00000119688	7.613496489353233e-08	8.731043199797973
ENSG00000215086	7.61349648935326e-08	4.724609310541042
ENSG00000147251	7.61349648935334e-08	8.758335674554191
ENSG00000105185	7.61349648935334e-08	8.866436230118486
ENSG00000168152	7.763304001223512e-08	8.174859867572048
ENSG00000237595	7.763304001223567e-08	6.367889200567931
ENSG00000213402	7.763304001223567e-08	8.64975263220701
ENSG00000156876	7.763304001223567e-08	8.057101293722646
ENSG00000250541	7.91597119572944e-08	4.411347753175521
ENSG00000175820	7.915971195729553e-08	4.944256430547356
ENSG00000196510	8.071550880923283e-08	8.76390110385149
ENSG00000168958	8.071550880923283e-08	8.886638250320509
ENSG00000125386	8.071550880923283e-08	8.736608629095274
ENSG00000268849	8.071550880923283e-08	5.1114748351302985
ENSG00000173401	8.071550880923283e-08	6.285472518146078
ENSG00000112541	8.071550880923369e-08	5.228187363013611
ENSG00000224856	8.230096804936896e-08	4.233815283503038
ENSG00000269997	8.230096804936985e-08	4.084052731062629
ENSG00000111196	8.230096804936985e-08	8.554509708918673
ENSG00000124588	8.230096804937043e-08	8.661821659380822
ENSG00000181381	8.230096804937043e-08	8.302654576594636
ENSG00000249167	8.230096804937043e-08	3.5143546483946944
ENSG00000121075	8.230096804937043e-08	3.789146357365334
ENSG00000228323	8.230096804937043e-08	5.955089598731131
ENSG00000213398	8.230096804937043e-08	8.275765598687348
ENSG00000143554	8.230096804937043e-08	8.756810649297293
ENSG00000162139	8.391663672045075e-08	8.829537922024567
ENSG00000236882	8.55630715898858e-08	6.31244871980468
ENSG00000204217	8.55630715898858e-08	8.885113225063613
ENSG00000114770	8.55630715898858e-08	8.75277024525689
ENSG00000114779	8.55630715898858e-08	8.894719058401316
ENSG00000224781	8.55630715898858e-08	5.137472817068196
ENSG00000162601	8.556307158988611e-08	8.866436230118486
ENSG00000224616	8.724083931565779e-08	6.157845420864587
ENSG00000144589	8.895051661491943e-08	8.699710321001355
ENSG00000137337	8.895051661491943e-08	8.844709184659571
ENSG00000143437	8.895051661491975e-08	8.766416482634998
ENSG00000240907	9.069269043533932e-08	4.7421440347042925
ENSG00000168676	9.069269043533964e-08	4.749373614234256
ENSG00000111328	9.069269043533964e-08	8.146121357492891
ENSG00000256667	9.069269043533964e-08	7.826686925140199
ENSG00000223725	9.246795812923458e-08	5.377282082444246
ENSG00000235663	9.246795812923458e-08	5.046549875539377
ENSG00000238105	9.246795812923458e-08	8.768931861418507
ENSG00000130779	9.246795812923458e-08	8.85278999274038
ENSG00000071127	9.246795812923458e-08	8.866436230118486
ENSG00000131759	9.246795812923458e-08	8.713356558379463
ENSG00000262468	9.246795812923556e-08	8.009939722070229
ENSG00000118804	9.246795812923556e-08	7.8141622161700575
ENSG00000214612	9.246795812923556e-08	5.990524838995083
ENSG00000135828	9.246795812923556e-08	8.516288123992322
ENSG00000241352	9.246795812923556e-08	5.5195224803013865
ENSG00000148606	9.246795812923556e-08	8.710841179595954
ENSG00000111452	9.427692763052617e-08	7.001336859345095
ENSG00000112029	9.427692763052617e-08	8.385189431084077
ENSG00000169253	9.427692763052717e-08	4.496280696323856
ENSG00000137070	9.427692763052717e-08	8.600680927044477
ENSG00000219747	9.427692763052717e-08	6.060230984619436
ENSG00000164334	9.42769276305275e-08	3.953151858347662
ENSG00000270127	9.42769276305275e-08	8.154202165573698
ENSG00000054282	9.612021763456893e-08	8.67447754323232
ENSG00000067704	9.612021763456893e-08	8.902799866482123
ENSG00000152487	9.612021763456893e-08	6.888662324364932
ENSG00000197279	9.612021763456893e-08	8.168505833172599
ENSG00000109680	9.612021763456893e-08	7.619257848664898
ENSG00000197858	9.612021763456996e-08	8.902799866482123
ENSG00000170832	9.612021763456996e-08	8.5072169623849
ENSG00000204991	9.799845778088913e-08	7.7476776395628155
ENSG00000132589	9.799845778088913e-08	8.882597846280104
ENSG00000226869	9.799845778088947e-08	3.5569489048134812
ENSG00000185518	9.799845778088947e-08	7.166626317704335
ENSG00000114487	9.991228883889164e-08	8.282772967954912
ENSG00000165678	9.99122888388927e-08	8.910880674562932
ENSG00000111266	9.99122888388927e-08	8.699710321001355
ENSG00000125733	9.99122888388927e-08	8.705810422028938
ENSG00000116514	9.99122888388927e-08	8.541853825067177
ENSG00000078699	9.991228883889305e-08	8.755820295770683
ENSG00000023909	9.991228883889305e-08	8.306896729059504
ENSG00000205659	9.991228883889305e-08	8.641619639178803
ENSG00000242013	1.0186236289657083e-07	7.387051676216886
ENSG00000269899	1.0186236289657083e-07	3.9896971873689115
ENSG00000264290	1.0186236289657083e-07	6.005266457308381
ENSG00000131943	1.0186236289657156e-07	8.728527821014465
ENSG00000240342	1.0186236289657156e-07	8.339219961382737
ENSG00000149972	1.0186236289657156e-07	8.808345548295934
ENSG00000110080	1.0186236289657264e-07	7.667488763777879
ENSG00000135404	1.0384934355226113e-07	8.935123098805356
ENSG00000139352	1.0384934355226113e-07	6.682683065373772
ENSG00000196118	1.0384934355226113e-07	5.567835576870465
ENSG00000253284	1.0587390610949476e-07	2.217612991989504
ENSG00000245750	1.0587390610949551e-07	5.662207959844337
ENSG00000117090	1.0587390610949551e-07	8.894719058401316
ENSG00000116754	1.0587390610949551e-07	8.923001886684144
ENSG00000165821	1.058739061094959e-07	7.360762400224085
ENSG00000253619	1.0793673777501112e-07	4.5427203734252615
ENSG00000168081	1.0793673777501112e-07	8.760851053337698
ENSG00000140836	1.0793673777501112e-07	7.288072797360282
ENSG00000005379	1.0793673777501112e-07	8.405522626167452
ENSG00000112787	1.0793673777501189e-07	8.840668780619167
ENSG00000181026	1.0793673777501189e-07	8.897234437184824
ENSG00000160087	1.0793673777501189e-07	8.686064083623247
ENSG00000118513	1.0793673777501189e-07	7.364782179974803
ENSG00000168522	1.0793673777501189e-07	8.760851053337698
ENSG00000167283	1.1003853785994154e-07	8.906840270522528
ENSG00000092853	1.1003853785994154e-07	7.763956137362754
ENSG00000198276	1.1003853785994272e-07	8.814901331119847
ENSG00000127184	1.1003853785994272e-07	8.927042290724549
ENSG00000100739	1.1003853785994272e-07	6.16166454726393
ENSG00000247982	1.1218001798424961e-07	8.160223276667327
ENSG00000204262	1.1218001798424961e-07	7.870245385952831
ENSG00000226855	1.1218001798424961e-07	3.7885191014916617
ENSG00000259422	1.1218001798424961e-07	4.602369930662844
ENSG00000101945	1.1218001798424961e-07	8.111809001725588
ENSG00000162769	1.1218001798425042e-07	8.312006476560475
ENSG00000143195	1.1218001798425042e-07	6.1385316206817
ENSG00000126775	1.1436190228445672e-07	8.688123780610427
ENSG00000163932	1.1436190228445713e-07	8.902799866482123
ENSG00000125089	1.1436190228445713e-07	8.717396962419866
ENSG00000145685	1.1436190228445713e-07	7.742445133571335
ENSG00000141526	1.1436190228445713e-07	8.706266103825266
ENSG00000267317	1.1436190228445794e-07	7.673842798177328
ENSG00000178467	1.1436190228445875e-07	8.87047663415889
ENSG00000087077	1.1658492762471268e-07	8.714346911906075
ENSG00000124104	1.1658492762471434e-07	7.259876505710723
ENSG00000161031	1.1658492762471434e-07	5.065564032778073
ENSG00000131409	1.1884984381125488e-07	5.872792169553203
ENSG00000115159	1.1884984381125488e-07	8.781587745270002
ENSG00000147416	1.1884984381125488e-07	8.780062720013106
ENSG00000114383	1.1884984381125488e-07	8.722962391717166
ENSG00000230852	1.211574138103078e-07	2.144824001751114
ENSG00000204642	1.2115741381030909e-07	8.931082694764951
ENSG00000119900	1.2115741381030909e-07	8.814901331119847
ENSG00000165917	1.2350841396948915e-07	5.384821717504068
ENSG00000175985	1.2350841396948915e-07	5.328389755380824
ENSG00000132906	1.2350841396949047e-07	8.391289532111662
ENSG00000142327	1.2350841396949092e-07	8.882597846280104
ENSG00000124422	1.259036342427573e-07	8.91896148264374
ENSG00000171241	1.259036342427573e-07	8.484955245195703
ENSG00000261159	1.2590363424275775e-07	7.7610754869279654
ENSG00000239719	1.2590363424275865e-07	6.1600870593228905
ENSG00000239559	1.2834387841895577e-07	7.173647015723501
ENSG00000140374	1.2834387841895577e-07	8.881072821023206
ENSG00000048540	1.2834387841895622e-07	5.341704157455383
ENSG00000168538	1.283438784189576e-07	8.76740683616161
ENSG00000147027	1.283438784189576e-07	4.869271426405399
ENSG00000008405	1.3082996435402824e-07	8.634529184624606
ENSG00000185519	1.3082996435402824e-07	2.7034011801464226
ENSG00000147654	1.3082996435402824e-07	8.735083603838378
ENSG00000173320	1.308299643540301e-07	6.76838568483109
ENSG00000259314	1.3336272420693714e-07	4.839861857814747
ENSG00000200156	1.3336272420693714e-07	6.135003825025421
ENSG00000166278	1.3336272420693762e-07	8.359220233160293
ENSG00000246898	1.3336272420693762e-07	8.367502789665565
ENSG00000261418	1.3336272420693762e-07	8.554711457343137
ENSG00000164402	1.3336272420693762e-07	8.78410312405351
ENSG00000234498	1.3336272420693762e-07	6.283769724055743
ENSG00000116584	1.3336272420693762e-07	8.927042290724549
ENSG00000229647	1.3594300467934803e-07	4.158899662878054
ENSG00000139537	1.3594300467934803e-07	7.586089730939438
ENSG00000160783	1.3594300467934803e-07	8.403410744232874
ENSG00000185668	1.3857166725914906e-07	3.333452943638971
ENSG00000139613	1.3857166725915054e-07	8.851264967483482
ENSG00000196154	1.3857166725915054e-07	8.764356785647818
ENSG00000121848	1.3857166725915054e-07	8.845699538186183
ENSG00000184939	1.4124958846784487e-07	8.527418982586923
ENSG00000065413	1.4124958846784487e-07	8.77297226545891
ENSG00000149554	1.4124958846784487e-07	8.564851962411124
ENSG00000145348	1.4124958846784487e-07	8.670892820988243
ENSG00000119333	1.4124958846784487e-07	8.722962391717166
ENSG00000089682	1.4124958846784638e-07	8.632013805841098
ENSG00000134138	1.4124958846784638e-07	6.997302400265405
ENSG00000164169	1.4124958846784638e-07	8.507751634115186
ENSG00000171827	1.439776601118973e-07	5.7595456441129045
ENSG00000273447	1.439776601118973e-07	5.381938182946751
ENSG00000165914	1.439776601118973e-07	8.281129279560185
ENSG00000108384	1.439776601118973e-07	8.423078092704609
ENSG00000166747	1.439776601118983e-07	8.87047663415889
ENSG00000103275	1.467567895380569e-07	8.747993421061738
ENSG00000119929	1.467567895380574e-07	8.529399689640147
ENSG00000245059	1.467567895380574e-07	3.783895333385266
ENSG00000144840	1.4958789989277215e-07	8.646448648321353
ENSG00000251478	1.4958789989277215e-07	2.8322030245154868
ENSG00000170209	1.4958789989277215e-07	7.986354728048599
ENSG00000178722	1.4958789989277215e-07	5.33383038540963
ENSG00000151725	1.5247193038570506e-07	8.630488780584201
ENSG00000138185	1.5247193038570506e-07	8.814901331119847
ENSG00000253636	1.5247193038570506e-07	6.56989542877281
ENSG00000169895	1.5247193038570506e-07	8.802780118998635
ENSG00000143630	1.5247193038570506e-07	7.836012020119482
ENSG00000165240	1.5247193038570559e-07	8.641619639178803
ENSG00000180530	1.5247193038570559e-07	8.35139335845135
ENSG00000008226	1.5540983655743516e-07	8.614327164422585
ENSG00000135473	1.5540983655743516e-07	8.910880674562932
ENSG00000245680	1.5540983655743516e-07	7.842529577745748
ENSG00000139629	1.5840259055141372e-07	8.735083603838378
ENSG00000224032	1.5840259055141486e-07	8.794699310917826
ENSG00000180900	1.5840259055141486e-07	8.836628376578762
ENSG00000198408	1.5840259055141486e-07	8.917436457386845
ENSG00000264469	1.5840259055141486e-07	6.4938113157015165
ENSG00000165533	1.5840259055141486e-07	8.373523900759194
ENSG00000135299	1.6145118139022162e-07	8.42686456337315
ENSG00000002016	1.6145118139022162e-07	8.357896956327862
ENSG00000186908	1.6145118139022162e-07	8.828012896767671
ENSG00000172568	1.6145118139022218e-07	6.400281656014854
ENSG00000142409	1.6145118139022218e-07	8.66639673515151
ENSG00000100425	1.645566152562051e-07	8.742174058392575
ENSG00000166348	1.645566152562051e-07	8.386916204765438
ENSG00000117410	1.645566152562051e-07	8.890678654360912
ENSG00000233379	1.6455661525620742e-07	5.132932818905491
ENSG00000163249	1.6455661525620742e-07	8.639638932125578
ENSG00000078246	1.6455661525620742e-07	8.341200668435963
ENSG00000174446	1.6771991577655253e-07	8.713356558379463
ENSG00000184307	1.6771991577655253e-07	8.794699310917826
ENSG00000113851	1.6771991577655433e-07	8.79317428566093
ENSG00000122958	1.6771991577655552e-07	8.718387315946478
ENSG00000143553	1.6771991577655552e-07	8.668912113935018
ENSG00000134153	1.7094212431287115e-07	8.902799866482123
ENSG00000101190	1.7094212431287173e-07	8.196815466441983
ENSG00000164619	1.7094212431287234e-07	6.702457898914949
ENSG00000130684	1.775675213214982e-07	7.735523745602862
ENSG00000048707	1.7756752132150012e-07	8.835103351321866
ENSG00000226851	1.7756752132150012e-07	6.112199162429912
ENSG00000101452	1.7756752132150012e-07	8.422289487602463
ENSG00000117640	1.8097288385977244e-07	8.657781255340417
ENSG00000108387	1.8097288385977244e-07	6.94777537456628
ENSG00000188917	1.8097288385977244e-07	8.755820295770683
ENSG00000112367	1.8097288385977308e-07	8.6041866593546
ENSG00000162869	1.8097288385977308e-07	8.705275750298656
ENSG00000166913	1.844415031577279e-07	8.902799866482123
ENSG00000114315	1.844415031577279e-07	6.427563919976404
ENSG00000152642	1.844415031577279e-07	8.809335901822546
ENSG00000156374	1.8444150315772857e-07	8.223240346162095
ENSG00000143494	1.8444150315772857e-07	7.6255471863734225
ENSG00000198856	1.8797451375522767e-07	8.910880674562932
ENSG00000235280	1.8797451375522767e-07	5.595572612026527
ENSG00000238150	1.8797451375522767e-07	4.6839344699012875
ENSG00000153774	1.8797451375522767e-07	8.322269740118973
ENSG00000135723	1.8797451375522767e-07	8.65526587655691
ENSG00000115947	1.8797451375522767e-07	8.641084967448517
ENSG00000216866	1.8797451375522966e-07	5.8156909744023615
ENSG00000233885	1.8797451375522966e-07	6.852598929468375
ENSG00000177426	1.8797451375522966e-07	7.015593268319345
ENSG00000175305	1.9157306976248114e-07	8.141011609991919
ENSG00000130762	1.9157306976248114e-07	6.992287378643204
ENSG00000177189	1.9157306976248114e-07	8.816426356376743
ENSG00000228510	1.915730697624825e-07	5.100379504213947
ENSG00000204104	1.915730697624825e-07	8.422420662483816
ENSG00000249786	1.9523834518309723e-07	5.527958649700906
ENSG00000165525	1.952383451830993e-07	8.788143528093915
ENSG00000171456	1.9897153424221057e-07	8.885113225063613
ENSG00000013725	1.9897153424221057e-07	7.03784965788029
ENSG00000115808	1.989715342422127e-07	8.679306552374868
ENSG00000174564	1.989715342422127e-07	7.024967686965666
ENSG00000237517	1.989715342422127e-07	5.629460081574491
ENSG00000203832	1.989715342422134e-07	8.126647341054772
ENSG00000239415	2.0277385171975286e-07	7.211840790659051
ENSG00000102271	2.02773851719755e-07	4.211390661903378
ENSG00000257742	2.02773851719755e-07	8.639559942191623
ENSG00000171428	2.02773851719755e-07	7.827174955281988
ENSG00000214274	2.0664653328893343e-07	7.775692241230749
ENSG00000176393	2.0664653328893343e-07	8.73256822505487
ENSG00000172803	2.0664653328893417e-07	7.248415596842242
ENSG00000213513	2.0664653328893417e-07	4.107741086554722
ENSG00000251286	2.0664653328893417e-07	2.3374648464845253
ENSG00000172765	2.0664653328893417e-07	8.727993149284183
ENSG00000184305	2.0664653328893417e-07	8.095719377464711
ENSG00000237857	2.0664653328893417e-07	7.864327196747773
ENSG00000261143	2.105908358600334e-07	4.916847898249414
ENSG00000225156	2.105908358600334e-07	3.7357429565532327
ENSG00000204387	2.1059083586003564e-07	8.894719058401316
ENSG00000162735	2.1059083586003564e-07	8.756810649297293
ENSG00000251602	2.1059083586003564e-07	6.927614336417061
ENSG00000068878	2.1460803792956767e-07	8.864911204861592
ENSG00000111615	2.1460803792956843e-07	8.748195169486202
ENSG00000259901	2.1460803792956843e-07	6.620584896824177
ENSG00000241978	2.1460803792956843e-07	6.250471894759634
ENSG00000248540	2.1869943993489837e-07	5.423241034013396
ENSG00000241058	2.1869943993489916e-07	8.257088603742224
ENSG00000068784	2.1869943993489916e-07	8.67897362906905
ENSG00000269890	2.1869943993489916e-07	6.417756369369478
ENSG00000261114	2.1869943993489916e-07	8.425795219912581
ENSG00000204131	2.1869943993489916e-07	6.300876532134011
ENSG00000260591	2.186994399349015e-07	6.948934794678613
ENSG00000257743	2.2286636461439244e-07	5.5135490538412135
ENSG00000201801	2.2286636461439244e-07	7.457661857143952
ENSG00000196081	2.2286636461439244e-07	6.616677238516223
ENSG00000236833	2.2286636461439244e-07	5.477718421622269
ENSG00000179222	2.2286636461439482e-07	8.91896148264374
ENSG00000267373	2.2286636461439482e-07	4.158661467857598
ENSG00000132646	2.2711015737319132e-07	8.813910977593235
ENSG00000122406	2.2711015737319132e-07	8.943203906886165
ENSG00000109814	2.2711015737319254e-07	8.68911413413704
ENSG00000165392	2.2711015737319254e-07	8.73256822505487
ENSG00000174514	2.2711015737319254e-07	6.9849557528480615
ENSG00000170469	2.3143218665467334e-07	8.278867834148539
ENSG00000196963	2.3583384431771675e-07	7.200517822351572
ENSG00000250031	2.3583384431771802e-07	5.237934724944309
ENSG00000215270	2.3583384431771802e-07	4.962642158530567
ENSG00000261438	2.3583384431771802e-07	3.465835141051416
ENSG00000147003	2.3583384431771802e-07	5.454902832996474
ENSG00000100246	2.358338443177201e-07	8.082105518080663
ENSG00000273107	2.403165460198058e-07	4.837710905052261
ENSG00000183431	2.403165460198058e-07	8.80987057355283
ENSG00000236205	2.4031654601980833e-07	2.047999941353331
ENSG00000234332	2.403165460198096e-07	3.998949147721842
ENSG00000203485	2.4488173160611236e-07	8.743164411919187
ENSG00000132016	2.448817316061137e-07	7.4051182160229905
ENSG00000023697	2.448817316061137e-07	8.728527821014465
ENSG00000239815	2.448817316061137e-07	6.151776995255976
ENSG00000187013	2.448817316061137e-07	3.1279614873480868
ENSG00000260114	2.448817316061137e-07	7.5271553860354
ENSG00000160200	2.448817316061163e-07	8.87047663415889
ENSG00000241324	2.495308655045992e-07	6.870749436720488
ENSG00000261786	2.495308655046014e-07	8.750508799845246
ENSG00000231369	2.495308655046027e-07	5.299430483427577
ENSG00000237594	2.542654371272693e-07	4.71097798724068
ENSG00000187325	2.542654371272693e-07	8.64970044725961
ENSG00000141664	2.542654371272693e-07	8.11693304246959
ENSG00000223198	2.542654371272707e-07	4.822309494008236
ENSG00000181619	2.542654371272707e-07	7.640572980884037
ENSG00000160345	2.542654371272707e-07	7.729521023104944
ENSG00000256757	2.542654371272707e-07	4.286874426865311
ENSG00000163113	2.542654371272707e-07	8.728983502810793
ENSG00000231193	2.54265437127272e-07	4.842195793069471
ENSG00000169213	2.5908696127761633e-07	8.795689664444438
ENSG00000134779	2.5908696127761633e-07	8.709316154339058
ENSG00000244485	2.5908696127761633e-07	4.690240496019325
ENSG00000198160	2.5908696127762046e-07	8.79317428566093
ENSG00000169740	2.639969785643978e-07	8.513317063412485
ENSG00000078668	2.639969785643978e-07	8.83914375536227
ENSG00000132563	2.639969785644001e-07	5.527835686191431
ENSG00000204682	2.639969785644001e-07	3.734613453293875
ENSG00000049768	2.639969785644001e-07	5.0135322491174
ENSG00000254966	2.639969785644001e-07	5.008556383005662
ENSG00000189079	2.639969785644001e-07	8.651225472516506
ENSG00000147324	2.6899705582179793e-07	7.419285165381632
ENSG00000094914	2.6899705582179793e-07	8.780062720013106
ENSG00000237481	2.6899705582179793e-07	3.2425929531129025
ENSG00000162378	2.6899705582179793e-07	8.669367795731347
ENSG00000140400	2.6899705582179936e-07	8.91896148264374
ENSG00000069248	2.6899705582179936e-07	8.820466760417146
ENSG00000153044	2.740887865360865e-07	8.26934099074479
ENSG00000158669	2.740887865360865e-07	8.809335901822546
ENSG00000174684	2.740887865360879e-07	8.69566991696095
ENSG00000164122	2.740887865360879e-07	5.987243750722208
ENSG00000053524	2.7927379127887445e-07	7.917720044309129
ENSG00000142197	2.7927379127887445e-07	8.394462341115961
ENSG00000111696	2.7927379127887445e-07	8.580478906842457
ENSG00000213160	2.84553718147026e-07	6.790596200055627
ENSG00000104613	2.84553718147026e-07	8.886638250320509
ENSG00000169692	2.845537181470285e-07	8.493036053276509
ENSG00000029153	2.845537181470285e-07	7.029757648490724
ENSG00000090776	2.845537181470285e-07	7.290044421036101
ENSG00000236866	2.845537181470285e-07	6.030086314951254
ENSG00000014123	2.845537181470285e-07	8.873982366469011
ENSG00000164032	2.845537181470285e-07	8.914921078603337
ENSG00000115355	2.845537181470285e-07	8.910880674562932
ENSG00000123179	2.845537181470285e-07	8.603196305827986
ENSG00000236849	2.8455371814703e-07	3.3748478271209605
ENSG00000222375	2.8455371814703e-07	5.12449949034772
ENSG00000256582	2.899302432094054e-07	5.691163612931025
ENSG00000116266	2.899302432094054e-07	8.711831533122567
ENSG00000127415	2.899302432094054e-07	8.854315017997274
ENSG00000101407	2.899302432094054e-07	8.75833567455419
ENSG00000178917	2.899302432094054e-07	8.37360289069315
ENSG00000156042	2.899302432094054e-07	8.176586641253408
ENSG00000143811	2.899302432094054e-07	8.822982139200654
ENSG00000232186	2.954050709604207e-07	5.891903629017915
ENSG00000103066	2.9540507096042226e-07	8.745679790702694
ENSG00000184220	2.9540507096042226e-07	8.753304916987174
ENSG00000188505	2.9540507096042226e-07	2.608852031915223
ENSG00000140948	2.9540507096042226e-07	8.63155812404477
ENSG00000248866	2.9540507096042226e-07	7.726724905963016
ENSG00000257526	2.9540507096042486e-07	3.5032479583195055
ENSG00000264724	3.0097993478062933e-07	3.2316210214266663
ENSG00000123989	3.00979934780632e-07	8.935123098805356
ENSG00000251009	3.00979934780632e-07	5.041836641071823
ENSG00000129214	3.00979934780632e-07	4.827270067718762
ENSG00000117593	3.009799347806336e-07	8.719456659407047
ENSG00000134198	3.009799347806336e-07	6.133581077536952
ENSG00000267381	3.009799347806336e-07	4.116573579864761
ENSG00000241042	3.066565974043635e-07	3.8104367736630507
ENSG00000177548	3.066565974043635e-07	8.711375851326238
ENSG00000247373	3.066565974043635e-07	7.528896119466511
ENSG00000261739	3.066565974043635e-07	8.71587193716297
ENSG00000224401	3.066565974043635e-07	5.02459212345548
ENSG00000214293	3.066565974043646e-07	8.426329891642867
ENSG00000168488	3.066565974043646e-07	8.902799866482123
ENSG00000255036	3.066565974043646e-07	3.9417992683274106
ENSG00000130811	3.066565974043646e-07	8.89319403314442
ENSG00000260217	3.066565974043679e-07	1.7827892752639913
ENSG00000260618	3.124368513945567e-07	8.408441501799889
ENSG00000229809	3.1243685139455835e-07	8.456926350284737
ENSG00000157110	3.124368513945617e-07	7.358670021398164
ENSG00000213999	3.1832251962487266e-07	6.0708911977565885
ENSG00000228614	3.1832251962487266e-07	4.921976221465984
ENSG00000091483	3.1832251962487266e-07	8.805295497782144
ENSG00000255710	3.1832251962487435e-07	5.419800825743755
ENSG00000241743	3.24315455769175e-07	1.889023482495391
ENSG00000261402	3.24315455769175e-07	3.081497040129882
ENSG00000231544	3.24315455769175e-07	4.365369042806605
ENSG00000186184	3.24315455769175e-07	8.875507391725908
ENSG00000177432	3.24315455769175e-07	8.342804683626811
ENSG00000025423	3.2431545576917676e-07	6.4100613161338424
ENSG00000102218	3.3041754479855593e-07	8.37883539668463
ENSG00000126217	3.3041754479855593e-07	7.63338446523059
ENSG00000219626	3.3041754479855593e-07	7.694819463731744
ENSG00000004838	3.3041754479855593e-07	6.898235809357175
ENSG00000151552	3.3041754479855593e-07	8.589348320025413
ENSG00000198218	3.3663070348590646e-07	8.882597846280104
ENSG00000172379	3.3663070348590646e-07	8.443048772991856
ENSG00000143614	3.366307034859095e-07	8.766416482634998
ENSG00000189376	3.366307034859095e-07	6.917470069489674
ENSG00000131171	3.366307034859095e-07	8.882597846280104
ENSG00000255121	3.366307034859113e-07	7.243574075956168
ENSG00000168743	3.4295688091825286e-07	5.503417388545418
ENSG00000115145	3.4295688091825286e-07	8.750254866473382
ENSG00000271533	3.4295688091825286e-07	8.223169772618986
ENSG00000114446	3.429568809182547e-07	8.8674265836451
ENSG00000167930	3.429568809182547e-07	8.249796400763563
ENSG00000243452	3.429568809182547e-07	8.679508300799334
ENSG00000197275	3.429568809182547e-07	6.429805657605675
ENSG00000145354	3.493980590168667e-07	8.769922214945119
ENSG00000165795	3.493980590168667e-07	8.504955516973258
ENSG00000085999	3.493980590168667e-07	7.76058191342727
ENSG00000073584	3.493980590168686e-07	8.73256822505487
ENSG00000152582	3.559562530653542e-07	8.766416482634998
ENSG00000233871	3.55956253065358e-07	1.5461028626572202
ENSG00000261131	3.55956253065358e-07	4.641793639995722
ENSG00000269996	3.55956253065358e-07	7.905651017135316
ENSG00000099994	3.55956253065358e-07	6.972732644144325
ENSG00000124657	3.55956253065358e-07	5.886249157847677
ENSG00000158006	3.5595625306535926e-07	8.519338174506114
ENSG00000063854	3.5595625306535926e-07	8.818941735160251
ENSG00000129055	3.626335122457654e-07	8.844709184659571
ENSG00000187446	3.626335122457654e-07	8.858355422037679
ENSG00000158109	3.626335122457673e-07	8.793708957391214
ENSG00000272630	3.626335122457673e-07	5.6307216903413035
ENSG00000099910	3.6943192018287015e-07	8.577963528058948
ENSG00000160124	3.694319201828721e-07	8.372156855370209
ENSG00000179832	3.694319201828721e-07	8.541853825067177
ENSG00000079335	3.694319201828721e-07	8.300340946235593
ENSG00000111726	3.6943192018287407e-07	8.562257593693662
ENSG00000135502	3.7635359549673995e-07	6.005989886323428
ENSG00000149926	3.7635359549674197e-07	5.076917931120175
ENSG00000171467	3.7635359549674197e-07	8.862395826078084
ENSG00000235423	3.76353595496746e-07	5.348442153880304
ENSG00000164056	3.76353595496746e-07	8.015107531370788
ENSG00000269696	3.8340069236368744e-07	4.248872405156984
ENSG00000165434	3.8340069236368744e-07	8.079161262487382
ENSG00000260630	3.8340069236369353e-07	7.992910510872511
ENSG00000140367	3.905754010857651e-07	8.878557442239698
ENSG00000092036	3.905754010857651e-07	8.231321154242904
ENSG00000141560	3.905754010857651e-07	8.755285624040399
ENSG00000151364	3.978799486688467e-07	5.199708078137977
ENSG00000065320	3.978799486688488e-07	4.328713909185658
ENSG00000229766	4.053165994095616e-07	6.054116004180126
ENSG00000171824	4.053165994095616e-07	8.78410312405351
ENSG00000235297	4.053165994095637e-07	6.057082090072654
ENSG00000261435	4.053165994095637e-07	5.041634596293212
ENSG00000196998	4.053165994095637e-07	8.777012669499316
ENSG00000102007	4.0531659940956587e-07	8.890678654360912
ENSG00000164031	4.0531659940956587e-07	8.794699310917826
ENSG00000058262	4.0531659940956587e-07	8.93916350284576
ENSG00000173812	4.0531659940956587e-07	8.951284714966972
ENSG00000188386	4.128876554910292e-07	2.875788347775043
ENSG00000058272	4.128876554910292e-07	8.817416709903355
ENSG00000106868	4.128876554910292e-07	7.845828018272497
ENSG00000108010	4.2059545758763216e-07	8.730052846271361
ENSG00000166946	4.205954575876366e-07	8.898759462441719
ENSG00000157191	4.284423854789651e-07	8.76740683616161
ENSG00000135108	4.284423854789651e-07	8.694144891704054
ENSG00000228212	4.284423854789651e-07	4.498663994976446
ENSG00000171530	4.2844238547896745e-07	8.830072593754851
ENSG00000235335	4.3643085867299297e-07	4.703160592434542
ENSG00000135912	4.364308586729953e-07	8.59359047249028
ENSG00000212978	4.364308586729953e-07	8.13757645122491
ENSG00000176890	4.364308586729953e-07	8.412359147349784
ENSG00000228413	4.3643085867299683e-07	4.7562070014158735
ENSG00000126749	4.3643085867299683e-07	8.632013805841098
ENSG00000147471	4.3643085867299683e-07	8.759326028080801
ENSG00000156650	4.445633370386744e-07	8.828547568497955
ENSG00000269404	4.445633370386744e-07	4.434420586358158
ENSG00000171124	4.445633370386768e-07	6.021451949735112
ENSG00000164741	4.445633370386768e-07	8.170918290067538
ENSG00000267185	4.4456333703867916e-07	5.314627736548199
ENSG00000125691	4.4456333703867916e-07	8.947244310926568
ENSG00000228492	4.528423214480608e-07	7.357219890722546
ENSG00000123416	4.5284232144806325e-07	8.838153401835658
ENSG00000025039	4.5284232144806325e-07	8.902799866482123
ENSG00000183604	4.5284232144806325e-07	7.442463456029115
ENSG00000104228	4.5284232144806325e-07	8.564317290680842
ENSG00000155275	4.5284232144806325e-07	8.300594879607456
ENSG00000223269	4.5284232144806325e-07	2.5268905622151348
ENSG00000130939	4.6127035442810116e-07	8.848749588699974
ENSG00000047315	4.6127035442810116e-07	8.862395826078084
ENSG00000130383	4.6127035442810116e-07	3.2024074062778487
ENSG00000242712	4.6127035442810275e-07	5.22774063564448
ENSG00000198960	4.6127035442810275e-07	8.515297770465708
ENSG00000233585	4.6127035442810275e-07	5.450454766502259
ENSG00000197385	4.6985002082224247e-07	8.443814784636913
ENSG00000163535	4.698500208222475e-07	8.180425296869348
ENSG00000010310	4.698500208222475e-07	8.614782846218914
ENSG00000242169	4.698500208222475e-07	3.7591570418699014
ENSG00000142676	4.698500208222475e-07	8.93916350284576
ENSG00000242175	4.785839484619741e-07	3.109852345688696
ENSG00000004848	4.874748088484224e-07	5.62579634617249
ENSG00000182000	4.874748088484294e-07	2.5055834526645406
ENSG00000140279	4.874748088484294e-07	3.4371863061008656
ENSG00000169016	4.96525317844253e-07	8.641084967448519
ENSG00000143549	4.96525317844253e-07	8.91896148264374
ENSG00000232912	4.965253178442548e-07	6.0705131723651125
ENSG00000271734	4.965253178442548e-07	4.082746950696102
ENSG00000157045	4.965253178442548e-07	8.786618502837019
ENSG00000110888	4.965253178442548e-07	8.801255093741737
ENSG00000109180	4.965253178442548e-07	8.890678654360912
ENSG00000251405	4.965253178442548e-07	7.0376632506891195
ENSG00000117475	4.965253178442574e-07	8.671427492718527
ENSG00000231435	4.965253178442574e-07	4.279582836385851
ENSG00000088305	4.965253178442574e-07	7.792305443836016
ENSG00000197520	5.057382363758256e-07	5.967249337855967
ENSG00000234771	5.057382363758256e-07	8.70680077555555
ENSG00000139372	5.057382363758256e-07	8.690639159393934
ENSG00000233016	5.057382363758256e-07	8.786083831106735
ENSG00000111786	5.151163711459602e-07	8.89319403314442
ENSG00000116748	5.151163711459602e-07	8.914921078603337
ENSG00000198040	5.151163711459629e-07	5.729553615204589
ENSG00000120093	5.151163711459656e-07	7.304403309351193
ENSG00000197816	5.151163711459656e-07	8.21281910273569
ENSG00000170962	5.151163711459656e-07	7.570185022321335
ENSG00000066248	5.246625753573231e-07	4.276637419202927
ENSG00000225938	5.246625753573231e-07	2.748635447096645
ENSG00000058063	5.246625753573231e-07	8.935123098805356
ENSG00000259404	5.246625753573231e-07	4.870551301398208
ENSG00000171813	5.246625753573231e-07	8.565842315937736
ENSG00000140543	5.246625753573277e-07	8.231419980778798
ENSG00000110318	5.246625753573277e-07	8.17229230384114
ENSG00000106624	5.246625753573277e-07	8.083756174860008
ENSG00000167614	5.246625753573277e-07	7.058258128548645
ENSG00000130764	5.343797494465949e-07	8.755285624040399
ENSG00000121774	5.343797494466006e-07	8.874517038199297
ENSG00000159403	5.343797494466006e-07	8.676992922015826
ENSG00000179862	5.343797494466006e-07	6.567014042774632
ENSG00000203827	5.442708418296712e-07	7.6706052924821035
ENSG00000170190	5.442708418296712e-07	7.250139497491664
ENSG00000034713	5.442708418296712e-07	8.801255093741737
ENSG00000143228	5.442708418296741e-07	8.170434355278424
ENSG00000166888	5.442708418296741e-07	8.846234209916467
ENSG00000230188	5.442708418296741e-07	4.489539960125546
ENSG00000116885	5.543388496578949e-07	7.313389325258834
ENSG00000177576	5.543388496578978e-07	6.360164080573563
ENSG00000196867	5.543388496578998e-07	5.720382085131686
[truncated: 1,616 more rows]
