# Supplementary material for: Machine learning predicts treatment sensitivity in multiple myeloma based on molecular and clinical information coupled with drug response
Source: PLoS One. 2021 Jul 28;16(7):e0254596. doi: 10.1371/journal.pone.0254596 (PMC8318243; doi:10.1371/journal.pone.0254596)
Supplement: S1 File — (ZIP) [file pone.0254596.s004.zip › Supplementary Material 1/7q22/selected_genes_experiment_1.csv]

gene	pvalue	entropy
ENSG00000272899	7.522724340478648e-35	7.886780512925398
ENSG00000188004	2.1689880939460325e-32	6.041140303879881
ENSG00000140474	6.2619127827512846e-31	8.933273450982373
ENSG00000185905	3.655248731596363e-27	8.88864870453207
ENSG00000135253	4.998008293965003e-27	8.513276189266426
ENSG00000239815	9.322204306873333e-27	6.199335804127031
ENSG00000273230	1.423878721974364e-26	7.59138089568877
ENSG00000117461	7.541613824383502e-26	8.653275276505076
ENSG00000196683	2.7821188271225244e-25	8.908932680191299
ENSG00000225579	3.5969109098517827e-25	7.227911574636224
ENSG00000272668	5.881397537926925e-25	6.048648998084295
ENSG00000213339	1.303714651363086e-24	8.874947107164598
ENSG00000241468	1.3518155644788356e-24	8.649218481373229
ENSG00000255815	1.9722124130987954e-24	5.622336153370319
ENSG00000146828	2.136893884531098e-24	8.812563968214976
ENSG00000099624	4.619405893642589e-24	8.85466313150537
ENSG00000130810	5.981548705213573e-24	7.696215935030724
ENSG00000242294	7.528867401315776e-24	8.673559252164305
ENSG00000228031	1.1631653337238655e-23	5.6674241880911875
ENSG00000162004	1.2052135921498675e-23	8.403742720706589
ENSG00000170677	2.5737141379679453e-23	7.0535685424659675
ENSG00000240449	3.6167610131236376e-23	6.884686053551645
ENSG00000214022	4.1947716142630543e-23	8.896762294795762
ENSG00000243284	5.361133020353151e-23	5.136456883564447
ENSG00000103253	7.722660121468983e-23	8.480284987427703
ENSG00000196204	7.722660121468983e-23	8.541673755189347
ENSG00000271344	1.4166658816464241e-22	7.0575431817175485
ENSG00000160062	1.6398738181883814e-22	7.6712733643035484
ENSG00000130159	3.462982873266145e-22	8.7542376243972
ENSG00000119280	6.515030931567981e-22	8.128486921563796
ENSG00000160917	9.372359647856545e-22	8.739004815057795
ENSG00000081913	1.5303376162624362e-21	7.606927270977434
ENSG00000241685	1.6938655147000059e-21	8.885586280588202
ENSG00000180447	3.0503580443501606e-21	7.392444564853601
ENSG00000136271	3.75921842622298e-21	8.83996716294992
ENSG00000205143	4.6306938880539556e-21	5.160879602402963
ENSG00000228649	5.659433652740774e-21	7.789522223063179
ENSG00000228903	8.631817128934185e-21	8.558437776500687
ENSG00000205664	1.1052616310531901e-20	7.970907979660668
ENSG00000078967	1.181028809192311e-20	8.564483314008488
ENSG00000125827	1.393668180176777e-20	8.852137548345457
ENSG00000087077	2.3197369129742472e-20	8.695374439795467
ENSG00000176371	2.3973093244735327e-20	8.411037592929901
ENSG00000165801	2.825361219507298e-20	8.728365641634191
ENSG00000132846	2.846047314430904e-20	8.607119318082837
ENSG00000247746	3.039092799823698e-20	7.327225354753231
ENSG00000146066	3.7535648677878875e-20	8.818151975318758
ENSG00000104611	4.420220738483494e-20	6.834577128541721
ENSG00000197647	6.583558793536025e-20	8.029874503683986
ENSG00000126231	6.631311026356825e-20	6.519797077186991
ENSG00000002586	7.55183330995723e-20	8.199162188611945
ENSG00000115268	7.801046100912497e-20	8.941387041246065
ENSG00000229638	9.240709921539693e-20	8.541673755189347
ENSG00000234141	1.0001984718907708e-19	6.689740535925806
ENSG00000230131	1.0594274577909676e-19	6.117895829892255
ENSG00000230207	1.0670707527926744e-19	7.202919040450964
ENSG00000244165	1.3282888001252799e-19	8.266189906247916
ENSG00000178741	1.3378472741988053e-19	8.900819089927607
ENSG00000114023	1.688397829252711e-19	8.759825631500979
ENSG00000136521	1.7005145107831396e-19	8.880535114268378
ENSG00000136261	1.7005145107831396e-19	8.765413638604759
ENSG00000214706	2.438272174367634e-19	8.856194343477304
ENSG00000106263	2.771463340371352e-19	8.900819089927607
ENSG00000166529	2.975620927911078e-19	8.083202077832981
ENSG00000248991	3.050532064087591e-19	6.879659320501902
ENSG00000111752	3.381248788976281e-19	7.833991233440855
ENSG00000219665	3.490914460916157e-19	8.310357122294201
ENSG00000105173	3.7209000799021206e-19	8.687797690315731
ENSG00000106608	3.7473607109324917e-19	8.721246422558476
ENSG00000174444	3.8687536974660947e-19	8.945443836377912
ENSG00000165169	3.9940320325612657e-19	8.744592822161575
ENSG00000188191	5.932258794128688e-19	8.506156970190712
ENSG00000052126	6.524084911441862e-19	7.253066795665995
ENSG00000218175	9.736151248572492e-19	8.428998552305707
ENSG00000206120	1.10438941098525e-18	6.101894667806763
ENSG00000146576	1.1317633399275933e-18	8.724308846502344
ENSG00000164815	2.9960657044424318e-18	8.630465717685935
ENSG00000104131	3.311750969841219e-18	8.884591909400223
ENSG00000146833	3.311750969841219e-18	8.776052812028363
ENSG00000105894	3.63509517649632e-18	7.241231636182246
ENSG00000221983	4.0171631528322054e-18	8.933273450982373
ENSG00000181418	4.0171631528322054e-18	7.464570928921484
ENSG00000240366	4.143609024836032e-18	4.513574342144779
ENSG00000146963	4.837249271684312e-18	8.796336787687592
ENSG00000233927	5.343797631749578e-18	8.93733024611422
ENSG00000075073	6.2781895550364295e-18	6.983540544306821
ENSG00000167658	6.6772861775619916e-18	8.945443836377912
ENSG00000090263	7.373593842618114e-18	8.733953648737971
ENSG00000006625	7.787970584412494e-18	8.551318557424972
ENSG00000244560	8.338403554278774e-18	8.180055233942218
ENSG00000178982	9.142856900441093e-18	8.904875885059452
ENSG00000106012	1.140740447473017e-17	8.691317644663624
ENSG00000241741	1.140740447473017e-17	6.750518383524543
ENSG00000205085	1.2209668012483019e-17	7.952278472469929
ENSG00000213402	1.2292894833799758e-17	8.668357915619032
ENSG00000166025	1.2503420500491874e-17	6.82832631291001
ENSG00000237857	1.4764440145741895e-17	7.819351773503131
ENSG00000188732	1.8272892794112437e-17	8.603599363734949
ENSG00000164181	1.9682548601846095e-17	8.7542376243972
ENSG00000269988	2.015319582854387e-17	5.147071674656011
ENSG00000105819	2.0915324067214828e-17	8.858719926637214
ENSG00000057468	2.1415056566034443e-17	6.443676875056571
ENSG00000236801	2.2374601922938915e-17	7.082483101053665
ENSG00000182742	2.3455450386771537e-17	7.100166140303395
ENSG00000225573	2.4177332692640066e-17	7.143615474481029
ENSG00000171469	2.5258926858185727e-17	8.75676320755711
ENSG00000232533	3.142586198172647e-17	6.862834968997033
ENSG00000255760	3.6543620909506044e-17	5.9230535492999
ENSG00000268061	4.4073167576832393e-17	7.535697825680284
ENSG00000273081	4.572281156922449e-17	7.754961428983077
ENSG00000106404	4.823162292261737e-17	8.589897766367475
ENSG00000173218	4.855462520945496e-17	7.11948783754375
ENSG00000167614	5.679080029318268e-17	7.060326308014917
ENSG00000233762	5.813005829191212e-17	7.912614115418964
ENSG00000181524	6.841847986066821e-17	8.261851233859646
ENSG00000113272	7.483516963024102e-17	8.696905651767402
ENSG00000204628	7.483516963024102e-17	8.941387041246065
ENSG00000106113	7.710329704315164e-17	6.236679940379222
ENSG00000164587	7.943923101138617e-17	8.941387041246065
ENSG00000137818	9.282024667471035e-17	8.945443836377912
ENSG00000182054	9.499483687473273e-17	8.912989475323146
ENSG00000063177	1.0524516818505262e-16	8.933273450982373
ENSG00000099994	1.1852388207429887e-16	6.949123345523649
ENSG00000131188	1.220939074027798e-16	8.376797056375668
ENSG00000169330	1.304115148168087e-16	8.5348888100211
ENSG00000105640	1.304115148168087e-16	8.941387041246065
ENSG00000215086	1.3433450104356043e-16	4.690896491880584
ENSG00000166411	1.5023374928663194e-16	8.78569761426399
ENSG00000241258	1.5679163087366585e-16	8.599005727819145
ENSG00000099800	1.702065462507854e-16	8.788223197423902
ENSG00000136247	1.9406155004616713e-16	8.750180829265354
ENSG00000232346	2.0450148784784306e-16	7.371429946530376
ENSG00000169857	2.1199836245315198e-16	8.744592822161575
ENSG00000136942	2.1199836245315198e-16	8.941387041246065
ENSG00000121406	2.1833327852055958e-16	8.271575346475206
ENSG00000157680	2.6045757572398704e-16	8.394352881998493
ENSG00000106415	2.6216283385765855e-16	8.93733024611422
ENSG00000140451	2.9480999835372914e-16	8.793811204527682
ENSG00000261373	3.2189687567328656e-16	8.272112187259165
ENSG00000227097	3.2611316525412406e-16	8.858719926637214
ENSG00000106638	3.3362312502976886e-16	8.83996716294992
ENSG00000163754	3.4130359521141264e-16	8.84808075321361
ENSG00000106591	3.5603277329280253e-16	8.856194343477304
ENSG00000137309	3.6422172311117685e-16	8.845018329269742
ENSG00000214612	3.665953501960447e-16	5.981650293684414
ENSG00000213442	3.750238062760141e-16	8.547261762293129
ENSG00000064393	3.861417050597284e-16	8.917046270454989
ENSG00000165138	3.8865614784465815e-16	8.846549541241677
ENSG00000267169	4.0017242269934827e-16	7.516041467725495
ENSG00000232956	4.147056522573248e-16	8.81409518018691
ENSG00000261418	4.269826137144886e-16	8.516259302830361
ENSG00000230733	4.526216302476557e-16	7.920190864898699
ENSG00000105202	4.629972683123952e-16	8.896762294795762
ENSG00000130255	4.797775665143138e-16	8.93733024611422
ENSG00000138629	4.939518013734575e-16	8.846549541241677
ENSG00000078319	5.118375875713937e-16	8.42428165989335
ENSG00000222375	5.235503880515204e-16	5.119582531292173
ENSG00000214253	5.389987547118083e-16	8.809501544271107
ENSG00000198429	5.712562353490763e-16	8.229862853743322
ENSG00000253982	5.918985366380257e-16	7.65371163798735
ENSG00000196411	6.842807999533353e-16	7.712037981805126
ENSG00000236305	6.842807999533353e-16	5.988184454185127
ENSG00000122787	7.560508343805779e-16	7.556201822329138
ENSG00000214300	8.01077843251815e-16	8.094043818133075
ENSG00000160908	8.01077843251815e-16	8.739999186245774
ENSG00000129757	8.01077843251815e-16	7.9680481225932915
ENSG00000106628	8.736186635623022e-16	8.88864870453207
ENSG00000126249	8.792426583612192e-16	8.103715534097592
ENSG00000224032	9.04995529514445e-16	8.782635190320123
ENSG00000216895	9.526272629750423e-16	8.345468773539855
ENSG00000135318	1.009171106350369e-15	6.858416601960702
ENSG00000260719	1.0156544270460974e-15	8.381188125414978
ENSG00000145194	1.0690207344151691e-15	8.465589018872253
ENSG00000242071	1.1728843157232423e-15	8.308623343445776
ENSG00000115266	1.2784956814814547e-15	7.95350789011047
ENSG00000135185	1.3241617925240233e-15	8.900819089927607
ENSG00000176399	1.3627177621137467e-15	6.643941168535733
ENSG00000106588	1.411346977211185e-15	8.07171870344685
ENSG00000181163	1.4524034892254513e-15	8.945443836377912
ENSG00000181026	1.485148184099718e-15	8.88864870453207
ENSG00000175886	1.5380798960484306e-15	6.579398047523614
ENSG00000132434	1.7356437862574213e-15	8.665445661900613
ENSG00000090266	1.7634343240514125e-15	8.690323273475645
ENSG00000151208	1.8377587244551144e-15	8.53986066596099
ENSG00000153790	1.8377587244551404e-15	8.541673755189347
ENSG00000165689	1.9334838108988823e-15	8.826265565582448
ENSG00000164610	2.1809680173989303e-15	8.247692106088154
ENSG00000164654	2.1948248111349886e-15	8.85466313150537
ENSG00000197343	2.2440102893110415e-15	8.896762294795762
ENSG00000137876	2.3235047210534223e-15	8.912989475323146
ENSG00000271978	2.3382535093809105e-15	6.400712591342477
ENSG00000146701	2.3755303184241933e-15	8.88306069742829
ENSG00000101888	2.4057728866550605e-15	8.607119318082837
ENSG00000198874	2.7558258643682865e-15	8.753700783613242
ENSG00000171097	3.0871294803179206e-15	8.477019996607345
ENSG00000164620	3.106644097911811e-15	8.481613632523146
ENSG00000133627	3.2878352176413563e-15	7.811539977570833
ENSG00000247982	3.2878352176413563e-15	8.152907002734807
ENSG00000205078	3.308599290348556e-15	7.623567730714902
ENSG00000175463	3.3505158137194254e-15	8.852137548345457
ENSG00000235776	3.40364788148419e-15	6.200396087540104
ENSG00000213609	3.40364788148419e-15	6.534078993001916
ENSG00000148399	3.8114939328729076e-15	8.84808075321361
ENSG00000120093	4.1486273680538535e-15	7.2425713355321
ENSG00000196262	4.417136186500424e-15	8.929216655850528
ENSG00000159556	4.515101756347311e-15	8.073343175685265
ENSG00000156427	4.702749720900539e-15	5.755836431959787
ENSG00000105372	4.837139383839372e-15	8.945443836377912
ENSG00000214274	4.837139383839372e-15	7.755196810281833
ENSG00000099821	4.9753108203497074e-15	8.842492746109832
ENSG00000117308	5.2634207484960214e-15	8.301961654774084
ENSG00000114391	5.296430209370741e-15	8.93733024611422
ENSG00000175697	5.413577311759686e-15	5.399293682346388
ENSG00000131773	5.5679519463834235e-15	6.658504085292602
ENSG00000270810	5.8898249642206e-15	6.527704465028713
ENSG00000139239	5.926700800093769e-15	8.147926696260498
ENSG00000147100	6.230011066224059e-15	5.2571457081555
ENSG00000246334	6.447354559443321e-15	7.831084545569615
ENSG00000005108	6.447354559443321e-15	6.803762545041195
ENSG00000233016	7.013002990508683e-15	8.782635190320123
ENSG00000243056	7.013002990508683e-15	5.628892622700611
ENSG00000133872	7.167460207815015e-15	8.929216655850528
ENSG00000124785	7.4632501170832e-15	7.225068591192188
ENSG00000197191	7.675038010046054e-15	6.4530135511573095
ENSG00000135502	8.346558275742054e-15	6.013603559244281
ENSG00000148303	8.346558275742054e-15	8.945443836377912
ENSG00000228714	8.5830074230997e-15	5.23487092241085
ENSG00000106009	9.332649207841546e-15	8.81409518018691
ENSG00000148187	9.716230291637333e-15	8.794805575715658
ENSG00000234771	1.020969588320563e-14	8.723314475314366
ENSG00000197157	1.1167796955967534e-14	8.933273450982373
ENSG00000185950	1.1482754796964468e-14	7.671006934235469
ENSG00000163346	1.1553924490302638e-14	8.91145826335121
ENSG00000226851	1.2481049779709276e-14	6.104649723284653
ENSG00000214711	1.2481049779709454e-14	6.250432183431226
ENSG00000106105	1.2911838917700611e-14	8.904875885059452
ENSG00000128604	1.2911838917700611e-14	8.83996716294992
ENSG00000160282	1.2911838917700611e-14	5.883206154392434
ENSG00000201772	1.3275165458376303e-14	6.2054459770442705
ENSG00000168264	1.3648554743302186e-14	8.899287877955674
ENSG00000240204	1.364855474330238e-14	6.436437654910789
ENSG00000228748	1.3732924116804592e-14	4.921885336065328
ENSG00000146731	1.403228087843539e-14	8.900819089927607
ENSG00000168028	1.4118985288386538e-14	8.945443836377912
ENSG00000198353	1.442662530708726e-14	5.199904315428804
ENSG00000213585	1.5248332666924124e-14	8.88306069742829
ENSG00000241644	1.6215450219508658e-14	6.392527868510373
ENSG00000083845	1.6772851155356375e-14	8.941387041246065
ENSG00000100626	1.7242902796532883e-14	4.751462855284235
ENSG00000137054	1.7242902796532883e-14	8.759825631500979
ENSG00000137824	1.7617443426152204e-14	8.872421524004686
ENSG00000136270	1.8222249703895527e-14	8.812563968214976
ENSG00000238961	1.861772171967389e-14	4.4817043650831305
ENSG00000131943	1.861772171967389e-14	8.750180829265354
ENSG00000226329	1.861772171967389e-14	6.554498408989763
ENSG00000188846	1.884748702859596e-14	8.93733024611422
ENSG00000076662	1.913862261881023e-14	8.93733024611422
ENSG00000105552	1.9374714958772252e-14	8.728902482418148
ENSG00000106348	1.9673865737486034e-14	8.872421524004686
ENSG00000182899	2.2100971186834404e-14	8.941387041246065
ENSG00000080802	2.223657340220767e-14	8.68672400874782
ENSG00000214293	2.482228380495357e-14	8.436117771381422
ENSG00000144713	2.6953699369775834e-14	8.945443836377912
ENSG00000160789	2.7118562749361632e-14	8.921103065586836
ENSG00000259673	2.7703439231332546e-14	8.661186299892275
ENSG00000137177	2.7872815401298964e-14	7.569522314985281
ENSG00000184863	2.8043210794300927e-14	8.921103065586836
ENSG00000260660	2.8473698047784335e-14	6.402815472573724
ENSG00000197008	3.216000407196906e-14	8.497506539143066
ENSG00000241556	3.3052050413573064e-14	6.400914775109512
ENSG00000165359	3.325356603280914e-14	8.838435950977985
ENSG00000110002	3.490982478860239e-14	8.716195256238654
ENSG00000156384	3.8121263947837095e-14	8.245703363712199
ENSG00000213261	4.162303591590068e-14	6.84733379928785
ENSG00000127922	4.225798701439379e-14	8.79381120452768
ENSG00000170962	4.2514628008325966e-14	7.6037907676546155
ENSG00000095752	4.489450720812352e-14	6.101592876953898
ENSG00000105193	4.641291583126435e-14	8.941387041246065
ENSG00000189283	4.6694369145062644e-14	8.409708947834456
ENSG00000174748	4.769274593750239e-14	8.941387041246065
ENSG00000177479	4.769274593750239e-14	8.884591909400223
ENSG00000128595	4.769274593750239e-14	8.912989475323146
ENSG00000102871	4.769274593750239e-14	8.793274363743723
ENSG00000204060	4.769274593750239e-14	4.587802107556134
ENSG00000171530	5.035747165220578e-14	8.83996716294992
ENSG00000145592	5.066244702103247e-14	8.945443836377912
ENSG00000182220	5.1744242230740435e-14	8.85466313150537
ENSG00000204387	5.496189929459047e-14	8.908932680191299
ENSG00000240616	5.6133956512828753e-14	7.121882365268951
ENSG00000147955	5.6133956512828753e-14	8.86277672176906
ENSG00000230629	6.331862903793886e-14	7.617186465419141
ENSG00000158604	6.331862903793886e-14	8.912989475323146
ENSG00000146904	6.505585381565452e-14	5.400478650796159
ENSG00000224858	6.683995348960822e-14	5.619449331851741
ENSG00000140374	6.826078837333376e-14	8.862239880985104
ENSG00000131386	6.826078837333376e-14	6.2413492072733145
ENSG00000258118	7.292251540807762e-14	2.789590863326213
ENSG00000131725	7.447044858215964e-14	8.632991300845847
ENSG00000225200	7.696846056271989e-14	7.1572506588158635
ENSG00000128915	7.86008359146054e-14	8.846549541241677
ENSG00000239183	8.29563966086142e-14	5.954484054519769
ENSG00000169255	8.29563966086148e-14	6.53729618834976
ENSG00000217130	8.345476506376517e-14	5.448224798928482
ENSG00000146677	8.807468476216478e-14	7.889202756663723
ENSG00000204946	8.807468476216478e-14	8.770464804924583
ENSG00000198720	9.047808427861036e-14	7.958540593235818
ENSG00000179820	9.491111248283106e-14	8.574919920555603
ENSG00000257923	9.74978728407011e-14	8.858719926637214
ENSG00000235269	1.0135716026247253e-13	3.4067476591468737
ENSG00000223705	1.0135716026247253e-13	8.876478319136533
ENSG00000174446	1.0411660425600444e-13	8.691854485447578
ENSG00000152582	1.063138068322121e-13	8.776052812028363
ENSG00000136193	1.0694991309661303e-13	8.880535114268378
ENSG00000105808	1.0985902914192083e-13	7.139377795200602
ENSG00000259562	1.0985902914192083e-13	7.51352990094718
ENSG00000244219	1.1284594487724458e-13	5.717765478224287
ENSG00000136059	1.166052590626613e-13	8.81508955137489
ENSG00000152422	1.166052590626613e-13	8.73747360308586
ENSG00000176428	1.2229419384614208e-13	6.9246476481681665
ENSG00000133138	1.2636280148910461e-13	7.334912140197925
ENSG00000108448	1.2711672047622793e-13	7.906004823398312
ENSG00000152642	1.2711672047622793e-13	8.764876797820804
ENSG00000260361	1.3692232734814512e-13	7.438897066222087
ENSG00000130312	1.4146899147031013e-13	8.812563968214976
ENSG00000232472	1.4616405865332705e-13	8.32485052397316
ENSG00000163597	1.4923126682166792e-13	8.710607249134876
ENSG00000273056	1.4923126682166792e-13	5.465488117870911
ENSG00000249353	1.4923126682166792e-13	7.804787511978656
ENSG00000128563	1.5417950477677918e-13	8.834379155846138
ENSG00000155886	1.5741202780826237e-13	5.265966462323036
ENSG00000108107	1.7152890304252173e-13	8.93733024611422
ENSG00000103707	1.7152890304252173e-13	8.559432147688666
ENSG00000196313	1.7511874988291206e-13	8.789754409395835
ENSG00000220583	1.8578752410722834e-13	6.686869116053951
ENSG00000212802	1.959342856997829e-13	7.937785070790969
ENSG00000105926	2.0662546713368192e-13	8.777047183216341
ENSG00000198521	2.1218411785755057e-13	6.91315040324645
ENSG00000254369	2.2506843860639585e-13	4.934746726095616
ENSG00000065183	2.2506843860639585e-13	8.797867999659527
ENSG00000242732	2.311144634623415e-13	7.9096214255911805
ENSG00000259560	2.3592706931837644e-13	5.688349080419328
ENSG00000183060	2.373201051005009e-13	8.637048095977692
ENSG00000105821	2.373201051005009e-13	8.744592822161575
ENSG00000268041	2.3872122710605956e-13	7.650765444117235
ENSG00000204947	2.401304814392968e-13	7.944654892186331
ENSG00000213199	2.5693663510204787e-13	8.399404048318319
ENSG00000177283	2.584515404449541e-13	5.357464016357528
ENSG00000251405	2.584515404449596e-13	7.09001447361003
ENSG00000268496	2.6537799819409623e-13	3.9314980807557878
ENSG00000169567	2.7248687135553097e-13	8.919571853614903
ENSG00000231193	2.7248687135553097e-13	4.845316250341864
ENSG00000178035	2.797828765599561e-13	8.892705499663915
ENSG00000130734	2.797828765599561e-13	8.581784176103785
ENSG00000259514	2.855900140838429e-13	6.690688196705154
ENSG00000120709	2.8896141032079255e-13	8.872421524004686
ENSG00000110697	2.984357983785576e-13	8.769470433736606
ENSG00000168556	3.0462326550044847e-13	8.451429891100762
ENSG00000248079	3.0462326550045175e-13	4.908400763878964
ENSG00000048405	3.296928283889119e-13	8.776052812028363
ENSG00000155506	3.296928283889119e-13	8.941387041246065
ENSG00000100628	3.3357534307012374e-13	7.446090029830557
ENSG00000106028	3.3849173617169627e-13	8.86277672176906
ENSG00000186704	3.3849173617169627e-13	6.633331023989003
ENSG00000091127	3.662967456889591e-13	8.647229738997275
ENSG00000249184	3.7605481176523304e-13	6.589621647206405
ENSG00000236753	4.0926814522889707e-13	7.226503284314652
ENSG00000197183	4.2260659368792546e-13	8.549250504669082
ENSG00000170027	4.427738847173496e-13	8.880535114268378
ENSG00000102316	4.4536037720226023e-13	8.887117492560137
ENSG00000230979	4.4536037720226816e-13	7.0419349501620845
ENSG00000104852	4.4536037720226816e-13	8.933273450982373
ENSG00000127184	4.4536037720226816e-13	8.912989475323146
ENSG00000198839	4.571845543514859e-13	8.598468887035189
ENSG00000105514	4.817659882674304e-13	8.807512801895154
ENSG00000188266	4.817659882674304e-13	8.007443164888933
ENSG00000013016	4.945392315330083e-13	8.657332071636922
ENSG00000163931	5.076451517213751e-13	8.921103065586836
ENSG00000174353	5.106036080249457e-13	7.342150469067871
ENSG00000164332	5.271805275924255e-13	8.755231995585177
ENSG00000243789	5.411358887146041e-13	7.1322494558980845
ENSG00000196668	5.490450768602538e-13	7.401400324228109
ENSG00000240889	5.522404633778001e-13	4.924174848119911
ENSG00000120280	5.635688941558272e-13	8.68879206150371
ENSG00000130811	5.668473227408091e-13	8.881529485456355
ENSG00000186056	5.668473227408172e-13	8.429869666997128
ENSG00000125648	5.818336766172518e-13	8.858719926637214
ENSG00000140263	5.818336766172518e-13	8.33301651088789
ENSG00000106355	6.006798260428044e-13	8.788223197423902
ENSG00000136908	6.129838099961261e-13	8.824734353610515
ENSG00000228510	6.495189357118742e-13	5.08502224697595
ENSG00000225697	6.495189357118742e-13	8.788223197423902
ENSG00000169230	7.24925709316879e-13	8.798862370847504
ENSG00000064419	7.397256855698357e-13	8.77452160005643
ENSG00000198648	7.440085058696319e-13	8.02704891491937
ENSG00000185112	7.791595736315792e-13	7.6787027115969835
ENSG00000106610	7.881992376600565e-13	8.30249849555804
ENSG00000162244	7.927576303322835e-13	8.941387041246065
ENSG00000163040	8.042672333786778e-13	5.687314398365265
ENSG00000238150	8.301693424802785e-13	4.651155665512065
ENSG00000161091	8.301693424802785e-13	8.831316731902271
ENSG00000173153	8.972724049910103e-13	8.815626392158844
ENSG00000053501	9.26113478732592e-13	8.695911280579425
ENSG00000123975	9.395222782657377e-13	8.692848856635557
ENSG00000235837	9.641403976129526e-13	5.049553170044404
ENSG00000242021	1.0065860287508042e-12	5.422119276224369
ENSG00000236796	1.04785528879246e-12	5.371416189814256
ENSG00000143195	1.04785528879246e-12	6.0928376367157275
ENSG00000026103	1.053884978332336e-12	7.762236718977614
ENSG00000172382	1.0814430547988795e-12	6.787050887592873
ENSG00000231969	1.1097086654756514e-12	4.046120622887782
ENSG00000113889	1.1160877810110768e-12	4.360823703375241
ENSG00000121858	1.1160877810110768e-12	8.824734353610515
ENSG00000105953	1.138699627963128e-12	8.895231082823827
ENSG00000104219	1.1452423964794927e-12	8.830322360714293
ENSG00000155495	1.1989310873862661e-12	8.59366711839572
ENSG00000180822	1.2058136171295955e-12	8.538611331245479
ENSG00000196456	1.2058136171295955e-12	8.844023958081767
ENSG00000205309	1.269528545704563e-12	7.591917736472725
ENSG00000165661	1.2951897069436821e-12	8.88864870453207
ENSG00000259026	1.3365471271151894e-12	4.526080270151114
ENSG00000136149	1.3365471271151894e-12	7.931517049331708
ENSG00000189043	1.363537938138327e-12	8.88864870453207
ENSG00000260352	1.3792008641174516e-12	4.989475180352563
ENSG00000010404	1.3792008641174516e-12	8.892705499663915
ENSG00000001629	1.4070372740516753e-12	8.880535114268378
ENSG00000267317	1.4070372740516753e-12	7.687612334786939
ENSG00000141447	1.4436389311347395e-12	8.239291072720858
ENSG00000228929	1.4896459338566912e-12	7.168176940496877
ENSG00000160691	1.5680544705228954e-12	8.912989475323146
ENSG00000143494	1.5680544705228954e-12	7.654224667927756
ENSG00000165055	1.5680544705229176e-12	8.672564880976328
ENSG00000128524	1.5680544705229176e-12	8.692848856635557
ENSG00000137841	1.577012820668105e-12	8.75469515480122
ENSG00000198342	1.5996291714009128e-12	7.480256821852032
ENSG00000162631	1.617951320642243e-12	6.64935041097406
ENSG00000048162	1.617951320642243e-12	8.57772738097194
ENSG00000124614	1.6933232775273003e-12	7.626256046601368
ENSG00000176387	1.7924009158083018e-12	5.842680382566651
ENSG00000180573	1.8864238985570494e-12	8.880535114268378
ENSG00000122678	1.897165207162879e-12	8.805981589923219
ENSG00000181218	1.9242819193655464e-12	5.9352857272113235
ENSG00000140367	1.9352348483633303e-12	8.868364728872839
ENSG00000104979	1.9352348483633303e-12	8.852137548345457
ENSG00000144591	1.935234848363344e-12	8.879003902296445
ENSG00000112531	1.935234848363344e-12	8.872421524004686
ENSG00000214243	2.0366063237762643e-12	4.230487823893331
ENSG00000179862	2.1011033938192927e-12	6.582496033544735
ENSG00000142541	2.1011033938192927e-12	8.945443836377912
ENSG00000223473	2.1553618534448176e-12	7.714196811481501
ENSG00000244436	2.2109954057451126e-12	2.7706535633525986
ENSG00000105976	2.2680382154995955e-12	8.717189627426633
ENSG00000106305	2.2809092799780305e-12	8.29236368334232
ENSG00000170522	2.3397221260639676e-12	7.873009509592905
ENSG00000102158	2.386492442053289e-12	8.921103065586836
ENSG00000242299	2.4618492841001415e-12	8.48227372980366
ENSG00000136379	2.5110148336336518e-12	8.2763715492675
ENSG00000234160	2.590228996657433e-12	7.363656865713715
ENSG00000106603	2.6568609782004702e-12	8.834379155846138
ENSG00000164258	2.70984655749702e-12	8.764876797820804
ENSG00000107745	2.7251748962855295e-12	8.693385697419513
ENSG00000130511	2.9572382887443965e-12	8.656337700448944
ENSG00000271086	3.0160974968426793e-12	4.634230667980104
ENSG00000167552	3.110921575113091e-12	8.320793728841315
ENSG00000187372	3.1109215751131577e-12	6.831053261462353
ENSG00000218227	3.1284739841453635e-12	8.112725721974854
ENSG00000156976	3.208670349010541e-12	8.941387041246065
ENSG00000164916	3.2724372293140427e-12	8.769470433736606
ENSG00000237991	3.2908836968058917e-12	6.500724004576854
ENSG00000260987	3.356253652392666e-12	4.8442050364494476
ENSG00000244485	3.3751637438457808e-12	4.712337859155258
ENSG00000105341	3.5302569528816305e-12	8.751712041237289
ENSG00000232176	3.550128826763882e-12	5.054992650178104
ENSG00000157800	3.550128826763882e-12	8.71366967307874
ENSG00000165102	3.640919406632799e-12	8.740536027029728
ENSG00000094631	3.713106261881313e-12	8.852137548345457
ENSG00000135605	3.754984649196721e-12	8.684735266371867
ENSG00000104047	3.829390107014141e-12	8.823739982422536
ENSG00000006740	3.829390107014141e-12	7.804478016989312
ENSG00000006756	4.107126307274193e-12	6.270197735696471
ENSG00000239559	4.13018046424175e-12	7.176174940610324
ENSG00000105676	4.259266738924076e-12	8.740536027029728
ENSG00000178467	4.259266738924076e-12	8.860251138609149
ENSG00000128928	4.367820810560981e-12	8.872421524004686
ENSG00000166200	4.367820810560981e-12	8.874947107164598
ENSG00000173581	4.5931370229086025e-12	8.513073622389937
ENSG00000173207	4.73640455419718e-12	8.578721752159916
ENSG00000106948	4.9803559384792874e-12	8.84808075321361
ENSG00000092978	5.078519649421429e-12	8.661388866768768
ENSG00000142279	5.207523887728929e-12	5.580126009915303
ENSG00000214717	5.236625233012904e-12	8.629471346497956
ENSG00000166111	5.369568287048645e-12	7.4837188206943415
ENSG00000237517	5.399557899589559e-12	5.607135089901521
ENSG00000174013	5.475252824135188e-12	8.736479231897881
ENSG00000240087	5.676966326517864e-12	6.0684092509383545
ENSG00000158089	5.9683454661980425e-12	6.023459790337314
ENSG00000173221	5.9683454661980425e-12	8.925159860718681
ENSG00000159840	6.001612924822099e-12	8.580710494535873
ENSG00000147044	6.119488049633252e-12	8.68672400874782
ENSG00000213621	6.119488049633252e-12	5.225789168345886
ENSG00000176320	6.239633809067253e-12	6.844154404844269
ENSG00000242013	6.274384201027966e-12	7.375906226642993
ENSG00000170469	6.2743842010281e-12	8.25759187185131
ENSG00000104907	6.468932521712098e-12	8.876478319136533
ENSG00000135249	6.725117052220394e-12	8.71466404426672
ENSG00000273032	6.800123180507079e-12	7.191206302107541
ENSG00000141985	6.837933399931579e-12	8.803456006763307
ENSG00000105364	6.9333636182398425e-12	8.690323273475645
ENSG00000171759	6.971900478032964e-12	6.746766455840558
ENSG00000239556	7.108441508776281e-12	5.4982303078952866
ENSG00000095059	7.108441508776281e-12	8.856194343477304
ENSG00000180530	7.147932755682131e-12	8.33954649252861
ENSG00000107262	7.147932755682131e-12	8.88864870453207
ENSG00000101444	7.745330834085598e-12	8.885586280588202
ENSG00000179520	7.896713359746055e-12	5.122266057974673
ENSG00000256733	8.095618845251192e-12	4.465739912592739
ENSG00000204673	8.140483022084709e-12	8.776052812028363
ENSG00000198618	8.299436593088152e-12	7.783377458100475
ENSG00000231536	8.345408420028356e-12	2.8729000841692027
ENSG00000244313	8.345408420028356e-12	8.557443405312709
ENSG00000204957	8.508285409594113e-12	6.418574002106215
ENSG00000186153	8.555391667419685e-12	8.450356209532849
ENSG00000158714	8.555391667419685e-12	6.476436590946535
ENSG00000178715	8.602753721311415e-12	6.699559537428535
ENSG00000130340	8.722286911313926e-12	8.508734950001667
ENSG00000213293	8.770555014058047e-12	3.8279405188996787
ENSG00000236255	8.81908509233773e-12	8.321990666905782
ENSG00000145919	8.99102359948179e-12	8.75071767004931
ENSG00000273382	8.99102359948179e-12	6.219940577940349
ENSG00000136383	9.166248878532195e-12	7.8540667415302226
ENSG00000269979	9.216925519668587e-12	7.1586044519872605
ENSG00000155846	9.216925519668587e-12	8.730891224794103
ENSG00000104936	9.216925519668587e-12	8.528429688225899
ENSG00000144895	9.500597974223755e-12	8.88864870453207
ENSG00000178917	9.685556941171526e-12	8.366615413356085
ENSG00000235673	9.983364913284944e-12	4.964435628469957
ENSG00000203632	1.02901485508137e-11	6.699371007317805
ENSG00000203930	1.0432634175262959e-11	3.700123297760745
ENSG00000197037	1.069400046944842e-11	8.612707325186616
ENSG00000136643	1.0812214503417542e-11	8.773527228868451
ENSG00000070669	1.1022180388326032e-11	8.900819089927607
ENSG00000167196	1.1082901598396281e-11	8.726834429662258
ENSG00000011451	1.1298020444943183e-11	8.836904739006052
ENSG00000270102	1.1360231495892424e-11	6.45635372215913
ENSG00000104886	1.1580627119043834e-11	8.770464804924583
ENSG00000227719	1.1580627119043834e-11	6.223791476710572
ENSG00000077809	1.1580627119043834e-11	8.804450377951285
ENSG00000197180	1.1644363799313586e-11	6.799443422093677
ENSG00000230583	1.1644363799313668e-11	5.2466700888095446
ENSG00000198157	1.170844445265812e-11	8.288796898190569
ENSG00000207954	1.1805214361884349e-11	5.854183372643652
ENSG00000157514	1.2233692869684062e-11	8.945443836377912
ENSG00000167136	1.2782027998260902e-11	7.73405573631278
ENSG00000104765	1.2852242182367608e-11	8.81409518018691
ENSG00000145087	1.3172914839258621e-11	5.67752563758667
ENSG00000242268	1.3172914839258621e-11	4.470360259342023
ENSG00000171425	1.3245233829104344e-11	8.698436863739335
ENSG00000172292	1.3575516293902837e-11	7.987342978449689
ENSG00000186468	1.383797338728821e-11	8.912989475323146
ENSG00000178922	1.383797338728821e-11	8.648479073712783
ENSG00000184307	1.418273911561137e-11	8.796336787687592
ENSG00000155034	1.4338658640451968e-11	7.97363612969707
ENSG00000273388	1.4695648417585534e-11	4.021720022096006
ENSG00000122203	1.4979318568998728e-11	8.876478319136533
ENSG00000171466	1.526835551371877e-11	8.696905651767402
ENSG00000172115	1.5435967239610266e-11	8.908932680191299
ENSG00000260359	1.5520448289344164e-11	8.808507173083129
ENSG00000164900	1.5733639223693132e-11	2.367365995231759
ENSG00000242083	1.5906256837404572e-11	5.311675530311966
ENSG00000167487	1.7027959043958946e-11	8.200136642724956
ENSG00000261739	1.7355694903463665e-11	8.685527070683351
ENSG00000213523	1.7450464190663918e-11	8.766408009792737
ENSG00000134504	1.7450464190663918e-11	8.566885640671845
ENSG00000197857	1.8227105036687968e-11	8.64822411018525
ENSG00000137124	1.8326536557564892e-11	8.643172943865428
ENSG00000241324	1.8426499764096875e-11	6.867785453981462
ENSG00000259404	1.8426499764096875e-11	4.845143285082692
ENSG00000116497	1.8882988768374805e-11	8.840961534137898
ENSG00000273489	1.89859263828764e-11	4.72748057832899
ENSG00000025039	1.9141365017505666e-11	8.88864870453207
ENSG00000249774	1.9245683117228073e-11	4.626742115892681
ENSG00000232633	1.9350558472043152e-11	4.966071265808513
ENSG00000152670	1.9829472087798352e-11	4.7673895161417965
ENSG00000005007	2.0319998938091842e-11	8.908932680191299
ENSG00000129646	2.0319998938091842e-11	8.225340077673035
ENSG00000124795	2.070972490403428e-11	8.228481811996836
ENSG00000172053	2.0822414593481665e-11	8.904875885059452
ENSG00000062582	2.0822414593481665e-11	6.481505661292364
ENSG00000188242	2.0822414593481665e-11	8.440508840420732
ENSG00000172687	2.210236544209478e-11	6.339541393578882
ENSG00000271553	2.2525564718510542e-11	7.11525038813418
ENSG00000175806	2.283270230628966e-11	8.41682816691017
ENSG00000184293	2.295670336744701e-11	8.699968075711269
ENSG00000245008	2.3081364422343456e-11	6.563306931260331
ENSG00000005075	2.3395927139766988e-11	8.696905651767402
ENSG00000260919	2.3778952148906834e-11	4.076238152067251
ENSG00000261400	2.4102828942295044e-11	3.370741799298221
ENSG00000271192	2.5304982088337053e-11	5.578182347221684
ENSG00000162878	2.5304982088337053e-11	4.962509071420884
ENSG00000068745	2.5442128303944694e-11	8.847543912429655
ENSG00000215301	2.5442128303944965e-11	8.941387041246065
ENSG00000123570	2.5442128303944965e-11	6.95870173472664
ENSG00000164077	2.55800029227033e-11	8.631460088873913
ENSG00000105185	2.6068355102401e-11	8.86277672176906
ENSG00000174485	2.670968081156367e-11	8.831316731902271
ENSG00000075290	2.670968081156367e-11	6.28098987554004
ENSG00000215270	2.699965387769128e-11	4.9077109301750905
ENSG00000250990	2.7514548190056816e-11	5.028354770253916
ENSG00000107833	2.8343170210331696e-11	8.530497740981788
ENSG00000170775	2.8883156225066876e-11	7.909760159044957
ENSG00000144671	2.8883156225066876e-11	4.6537902368255
ENSG00000127415	2.975213751206626e-11	8.84808075321361
ENSG00000114942	2.9912863659148644e-11	8.945443836377912
ENSG00000115286	3.1229673228598746e-11	8.77199601689652
ENSG00000109685	3.182348482543296e-11	8.872421524004686
ENSG00000164346	3.199516790212134e-11	8.895231082823827
ENSG00000171766	3.199516790212134e-11	8.789754409395835
ENSG00000133818	3.216775845615075e-11	8.007474015844318
ENSG00000225218	3.260323591522129e-11	5.467823318216929
ENSG00000242615	3.260323591522129e-11	5.456282217896741
ENSG00000239552	3.340169897191968e-11	3.198355647837219
ENSG00000137154	3.340169897191968e-11	8.945443836377912
ENSG00000174886	3.358172032418218e-11	8.366615413356085
ENSG00000228933	3.358172032418218e-11	5.35609660599851
ENSG00000213553	3.421931319992457e-11	8.58025296413185
ENSG00000255086	3.4403651021488284e-11	3.5815261033077874
ENSG00000213965	3.524528339055787e-11	8.524452203473988
ENSG00000105576	3.524528339055787e-11	8.838435950977985
ENSG00000228409	3.591380255226419e-11	8.369220306895933
ENSG00000261374	3.649669515770089e-11	3.9060972929449935
ENSG00000205583	3.69895112533937e-11	7.069687779113624
ENSG00000259362	3.7188458060991366e-11	4.291817911212976
ENSG00000185834	3.789306247441909e-11	7.302708930814559
ENSG00000236552	3.8096769192034256e-11	8.73142806557806
ENSG00000169253	3.8096769192034256e-11	4.5077812039623355
ENSG00000255650	3.8301548703656945e-11	5.327133880340052
ENSG00000229766	3.8818227298876265e-11	6.05183534223659
ENSG00000213303	3.9026805301092816e-11	5.524085136365073
ENSG00000147437	3.9026805301092816e-11	6.259003403542022
ENSG00000106682	3.976551134561097e-11	8.895231082823827
ENSG00000214870	3.976551134561139e-11	7.1522135088776375
ENSG00000235670	4.095409671391701e-11	4.063322097555506
ENSG00000160293	4.11739114512241e-11	8.143714165056025
ENSG00000225051	4.11739114512241e-11	6.094444410089782
ENSG00000230897	4.11739114512241e-11	7.672778758507144
ENSG00000187098	4.172851758769676e-11	7.7768706130681595
ENSG00000213280	4.1952403422703865e-11	5.03730117824257
ENSG00000235052	4.274530980420338e-11	5.281627916897942
ENSG00000214046	4.274530980420338e-11	8.795342416499613
ENSG00000173531	4.274530980420338e-11	8.689786432691688
ENSG00000106258	4.2974538441930235e-11	6.511915998632892
ENSG00000111666	4.378636181645772e-11	8.68879206150371
ENSG00000160993	4.425698626319585e-11	8.210022392106517
ENSG00000197016	4.509253073572237e-11	6.802462042901706
ENSG00000212664	4.509253073572237e-11	6.33562670724646
ENSG00000224545	4.5334082791842104e-11	2.92803620686793
ENSG00000272655	4.6436845497622316e-11	7.542332600623082
ENSG00000188959	4.731267667973776e-11	5.355400476714358
ENSG00000143578	4.7565872398579723e-11	8.532565793737678
ENSG00000160828	4.872177511587622e-11	8.232741174005174
ENSG00000206603	4.924429955283877e-11	3.858036279530916
ENSG00000184905	4.9639791299267126e-11	5.049746549706294
ENSG00000226221	4.990517917533056e-11	7.6189216981480605
ENSG00000166979	5.0171956677564046e-11	5.9254838931120535
ENSG00000219545	5.111672431546493e-11	8.771996016896518
ENSG00000070081	5.111672431546511e-11	8.933273450982373
ENSG00000234500	5.13898437243862e-11	6.511980744873018
ENSG00000146083	5.2357064802177016e-11	8.880535114268378
ENSG00000261786	5.2357064802177016e-11	8.758549383056577
ENSG00000119608	5.2357064802177016e-11	6.512727125406924
ENSG00000144040	5.391311850901673e-11	8.62334649861022
ENSG00000166428	5.4926823451457684e-11	7.780009127858529
ENSG00000259660	5.521986641558364e-11	5.456417227210143
ENSG00000184258	5.625762571051484e-11	4.149824857044892
ENSG00000239521	5.6557620533050566e-11	8.056283327230952
ENSG00000104980	5.7927100091899915e-11	8.805981589923219
ENSG00000243680	5.7927100091899915e-11	6.223936179505143
ENSG00000086619	5.792710009190033e-11	8.860251138609149
ENSG00000175197	5.792710009190033e-11	8.697442492551358
ENSG00000164855	5.82358109416737e-11	7.863418753013169
ENSG00000182087	5.901465474657185e-11	8.929216655850528
ENSG00000101577	5.932904060666631e-11	8.548256133481104
ENSG00000267212	5.96450665539838e-11	4.760372012222142
ENSG00000147408	6.076419423512787e-11	8.880535114268378
ENSG00000127914	6.223333014520522e-11	8.921103065586836
ENSG00000052850	6.223333014520522e-11	4.730927599582611
ENSG00000177971	6.407623819535328e-11	8.792279992555747
ENSG00000213885	6.720780729393081e-11	6.323062418208598
ENSG00000145912	6.756487639442075e-11	8.743061610189642
ENSG00000179151	6.882930842943601e-11	8.7202520513705
ENSG00000260625	6.88293084294365e-11	6.251228053575294
ENSG00000180815	7.048909996849855e-11	5.216529705737481
ENSG00000227269	7.086323097811514e-11	4.429958917802268
ENSG00000260591	7.086323097811514e-11	6.942151077139951
ENSG00000166557	7.21880656613554e-11	8.892705499663915
ENSG00000164967	7.257102404767614e-11	8.687260849531777
ENSG00000120327	7.431909848371947e-11	7.768146102641562
ENSG00000157778	7.61083828608647e-11	8.645161686241385
ENSG00000139352	7.61083828608647e-11	6.688286171371974
ENSG00000006015	7.793982664035425e-11	8.838435950977985
ENSG00000123595	7.793982664035425e-11	8.776052812028363
ENSG00000165891	7.939405084035493e-11	8.328959715756044
ENSG00000166965	7.939405084035606e-11	8.698436863739335
ENSG00000135116	8.023692923259582e-11	5.962542130364031
ENSG00000135378	8.023692923259582e-11	7.625380819943261
ENSG00000137802	8.023692923259582e-11	8.751712041237289
ENSG00000141101	8.173309743950564e-11	8.691317644663624
ENSG00000259728	8.325657073333567e-11	5.6161257303653
ENSG00000186480	8.413957340609481e-11	8.84808075321361
ENSG00000270673	8.615998781373506e-11	6.9407093048561
ENSG00000230516	8.615998781373598e-11	3.2217364963813835
ENSG00000154743	8.661537806000797e-11	8.565020154792444
ENSG00000204396	8.661537806000858e-11	8.704024870843115
ENSG00000091732	8.77641882567355e-11	8.296250391173748
ENSG00000261597	8.77641882567355e-11	8.636308688317246
ENSG00000140543	8.98697556826711e-11	8.243347867852705
ENSG00000121797	9.034433276156808e-11	8.322834867868309
ENSG00000233048	9.082136307371407e-11	3.4317904273845534
ENSG00000225159	9.082136307371407e-11	5.217201242930966
ENSG00000162373	9.251046790479173e-11	6.576226183932074
ENSG00000162913	9.251046790479173e-11	6.341900299315334
ENSG00000149485	9.648759967317216e-11	8.031826654517188
ENSG00000189419	9.648759967317216e-11	5.934782675363406
ENSG00000170727	9.699636137912116e-11	8.242385976240799
ENSG00000226086	9.699636137912116e-11	5.4152634770183985
ENSG00000138172	9.699636137912185e-11	7.95596294827106
ENSG00000272711	9.750774892522718e-11	6.491009157159418
ENSG00000136021	9.931847567099833e-11	8.903344673087517
ENSG00000188825	9.931847567099868e-11	7.047490594337882
ENSG00000163817	1.022306070719967e-10	5.232305995154967
ENSG00000156738	1.0412712805411393e-10	7.860079799461953
ENSG00000236423	1.066161835690266e-10	7.3998802439505305
ENSG00000214160	1.066161835690266e-10	8.864307933740994
ENSG00000145494	1.1294830690923991e-10	8.819683187290691
ENSG00000205022	1.1294830690923991e-10	6.870700572002959
ENSG00000220472	1.1503920229857242e-10	7.1924796658647026
ENSG00000164253	1.1503920229857242e-10	8.824734353610515
ENSG00000226926	1.1625096022984624e-10	4.446046627083795
ENSG00000125869	1.1716796864362852e-10	8.833842315062183
ENSG00000171444	1.1778323698312974e-10	8.904875885059452
ENSG00000111276	1.1840166726534828e-10	8.88306069742829
ENSG00000073536	1.1902327537032993e-10	8.490924160851307
ENSG00000158525	1.205913035233117e-10	4.278184584109673
ENSG00000150938	1.212241601900829e-10	7.765564923681337
ENSG00000212533	1.2346486150064407e-10	5.615214946277961
ENSG00000226957	1.2411247328505967e-10	2.9030089999893303
ENSG00000229806	1.2411247328505967e-10	3.4189846455243003
ENSG00000224993	1.2476340935903132e-10	4.797107015903715
ENSG00000213513	1.2706810588176054e-10	4.1057076477938725
ENSG00000158710	1.2706810588176054e-10	8.904875885059452
ENSG00000269125	1.277342087942453e-10	3.547926326813454
ENSG00000221890	1.2941445302039784e-10	4.147130761871387
ENSG00000164615	1.2941445302039877e-10	8.830322360714293
ENSG00000136279	1.3009259061670523e-10	8.864307933740994
ENSG00000196562	1.3009259061670523e-10	8.887117492560137
ENSG00000110324	1.3009259061670523e-10	8.835910367818073
ENSG00000235335	1.3077420554863364e-10	4.615540093165668
ENSG00000174374	1.3249357077396163e-10	8.380853851507513
ENSG00000214189	1.3318749415143647e-10	4.545395424953117
ENSG00000197375	1.3318749415143647e-10	8.725303217690323
ENSG00000169116	1.331874941514374e-10	8.925159860718681
ENSG00000270504	1.356443498353535e-10	4.586355423890372
ENSG00000104408	1.3635441790763575e-10	8.921103065586836
ENSG00000251249	1.3706812322832432e-10	4.610394238322303
ENSG00000261342	1.3706812322832432e-10	6.370619243731119
ENSG00000171159	1.3959499881764473e-10	8.771996016896516
ENSG00000240235	1.4440927449780156e-10	3.479195987306168
ENSG00000042980	1.4630386199538262e-10	8.776052812028363
ENSG00000174917	1.4630386199538262e-10	8.835910367818073
ENSG00000120328	1.4630386199538262e-10	6.182755019666044
ENSG00000089157	1.470684887165685e-10	8.941387041246065
ENSG00000155970	1.533279188783936e-10	5.398151830229816
ENSG00000069849	1.5332791887839468e-10	8.80291916597935
ENSG00000059378	1.5412844777537442e-10	8.846549541241677
ENSG00000102271	1.577817294436293e-10	4.241758536777363
ENSG00000258603	1.586050039314108e-10	3.7918979850406886
ENSG00000224596	1.6151970001708974e-10	4.038948255547218
ENSG00000171649	1.6620614017233926e-10	7.774020433814646
ENSG00000148343	1.6620614017233926e-10	8.835910367818073
ENSG00000005486	1.6707239891284406e-10	8.824734353610515
ENSG00000110700	1.7013923402051946e-10	8.93733024611422
ENSG00000187446	1.7013923402051946e-10	8.860251138609149
ENSG00000168090	1.7326112926408949e-10	8.811569597026997
ENSG00000099139	1.7735745474676766e-10	6.119155860095524
ENSG00000135299	1.773574547467689e-10	8.423947385985885
ENSG00000005187	1.7828053619470038e-10	8.197197475277646
ENSG00000183291	1.7828053619470038e-10	8.917046270454989
ENSG00000234498	1.7828053619470038e-10	6.2982466082045665
ENSG00000241923	1.7828053619470038e-10	6.084507346798909
ENSG00000243276	1.815484872175568e-10	7.101517430224937
ENSG00000186615	1.8249290336505973e-10	7.266792243063925
ENSG00000188868	1.8249290336505973e-10	7.119471369873073
ENSG00000244398	1.8249290336505973e-10	8.354981868744506
ENSG00000104093	1.8777374375013454e-10	8.699968075711269
ENSG00000172809	1.9673928428700454e-10	8.933273450982373
ENSG00000188186	1.9673928428700454e-10	8.764876797820804
ENSG00000262814	1.9673928428700454e-10	7.670297121463854
ENSG00000106004	1.9673928428700454e-10	6.796800256181446
ENSG00000260219	2.0033783486266434e-10	6.612904377649505
ENSG00000186088	2.0137776569796903e-10	8.778578395188276
ENSG00000127955	2.050592782420961e-10	4.804892916595154
ENSG00000184305	2.0719247597543449e-10	8.10157662149619
ENSG00000114698	2.098895193052523e-10	5.981989801363287
ENSG00000125691	2.1097792636888216e-10	8.941387041246065
ENSG00000058404	2.1483100558614494e-10	7.076532897232185
ENSG00000067248	2.1706358225009194e-10	8.810038385055064
ENSG00000105997	2.2102532639288291e-10	5.4504394811006485
ENSG00000267193	2.2102532639288291e-10	3.7040634374755412
ENSG00000139055	2.2102532639288527e-10	6.82789718217229
ENSG00000099326	2.250577733654619e-10	8.868364728872839
ENSG00000239789	2.2739424612367336e-10	7.696705945010819
ENSG00000239415	2.3273839971365036e-10	7.201621560772938
ENSG00000077348	2.339425683444743e-10	8.7542376243972
ENSG00000167992	2.3697971428126573e-10	7.222691774896475
ENSG00000248757	2.382053417246309e-10	3.7031503500532827
ENSG00000198933	2.382053417246309e-10	8.352253718708102
ENSG00000115649	2.437978259951992e-10	8.830322360714293
ENSG00000139318	2.4823612983986067e-10	8.921103065586836
ENSG00000105220	2.5668931526786835e-10	8.908932680191299
ENSG00000198917	2.6135698111423514e-10	8.724308846502344
ENSG00000175985	2.6748039570110603e-10	5.34108938114037
ENSG00000258994	2.6886009014033654e-10	5.581292885526406
ENSG00000118816	2.8670468672144075e-10	8.933273450982373
ENSG00000106636	2.8818127724240167e-10	8.884591909400223
ENSG00000167114	2.896653038789629e-10	8.754774465181157
ENSG00000269533	2.896653038789629e-10	4.150537372614648
ENSG00000172365	2.896653038789629e-10	3.5886656498374943
ENSG00000174718	2.964364300799673e-10	8.876478319136533
ENSG00000230189	3.018096414232062e-10	7.57634542222487
ENSG00000171792	3.018096414232083e-10	8.573133745056138
ENSG00000204131	3.018096414232083e-10	6.2510916325893175
ENSG00000148357	3.0492268734219415e-10	4.921799751763105
ENSG00000067992	3.0885817645582795e-10	8.050950283654704
ENSG00000198960	3.104462414476107e-10	8.5036313870308
ENSG00000106299	3.1044624144761286e-10	8.582778547291763
ENSG00000257591	3.1445141850858917e-10	4.179981146153597
ENSG00000224215	3.1769189995784476e-10	2.9014399428827633
ENSG00000106993	3.1932436305916896e-10	8.679147259268085
ENSG00000213304	3.251028356734279e-10	5.01752064975857
ENSG00000236914	3.251028356734279e-10	5.439656424330293
ENSG00000226386	3.251028356734279e-10	4.6034504928279105
ENSG00000118162	3.267725238392603e-10	8.359496194280373
ENSG00000226084	3.326827273080997e-10	7.783207705646249
ENSG00000204165	3.3439046880166706e-10	6.761063697526483
ENSG00000196757	3.4043533332305237e-10	8.710607249134874
ENSG00000187742	3.4043533332305237e-10	8.88864870453207
ENSG00000230188	3.421819743561792e-10	4.453810642933077
ENSG00000243445	3.421819743561792e-10	4.979417828129039
ENSG00000260027	3.46587000622976e-10	7.000919918768819
ENSG00000173638	3.483644936069212e-10	8.614238537158553
ENSG00000116871	3.5015089871802086e-10	8.787686356639945
ENSG00000112992	3.5015089871802334e-10	8.868364728872839
ENSG00000136997	3.5194625957205087e-10	8.899287877955674
ENSG00000164924	3.564741311901623e-10	8.93733024611422
ENSG00000187994	3.583011836299227e-10	8.824734353610515
ENSG00000072954	3.583011836299227e-10	8.641104891109538
ENSG00000102241	3.666368561192894e-10	8.838435950977985
ENSG00000146147	3.732509566171973e-10	6.586515062706269
ENSG00000205339	3.732509566171973e-10	8.917046270454989
ENSG00000136710	3.751620302912395e-10	8.650212852561207
ENSG00000109046	3.968255420188948e-10	8.872421524004686
ENSG00000102921	4.0191704880120104e-10	8.811032756243042
ENSG00000140400	4.1334420158580247e-10	8.904875885059452
ENSG00000137720	4.1334420158580247e-10	8.770464804924583
ENSG00000107104	4.1334420158580247e-10	8.921103065586836
ENSG00000224550	4.1334420158580247e-10	5.150678605230996
ENSG00000228350	4.154557182125525e-10	4.360241157827137
ENSG00000234335	4.250887603626267e-10	5.452825996896019
ENSG00000228205	4.250887603626267e-10	7.416521008765315
ENSG00000188818	4.3053444129077046e-10	8.342608916472477
ENSG00000249986	4.327317566064005e-10	5.007623079506856
ENSG00000154359	4.3715932419990806e-10	8.73142806557806
ENSG00000106397	4.4050903045831806e-10	8.858719926637214
ENSG00000271529	4.4050903045831806e-10	8.628934505714
ENSG00000163884	4.5300730492838643e-10	8.675627304920196
ENSG00000186687	4.634904006515927e-10	8.70555608281505
ENSG00000164466	4.634904006515927e-10	8.831316731902271
ENSG00000130560	4.634904006515927e-10	8.753243253209222
ENSG00000182165	4.634904006515927e-10	8.334495326208785
ENSG00000233297	4.65851980385163e-10	6.476879504232362
ENSG00000259658	4.682253202588427e-10	7.421755159732855
ENSG00000168273	4.851728175338471e-10	8.371209049271888
ENSG00000102265	4.876423185462989e-10	8.851600707561502
ENSG00000242593	4.876423185463023e-10	4.849025296543753
ENSG00000140612	4.963827026516017e-10	8.896762294795762
ENSG00000068308	5.078456041519702e-10	8.864307933740994
ENSG00000183605	5.104278337868905e-10	8.835373527034116
ENSG00000176978	5.130228945397743e-10	8.933273450982373
ENSG00000170989	5.169396801694455e-10	6.705295602660489
ENSG00000268798	5.222075529700292e-10	6.29400485782813
ENSG00000148498	5.222075529700347e-10	8.164680608647851
ENSG00000154358	5.222075529700347e-10	8.777047183216341
ENSG00000150867	5.24861127795131e-10	8.831853572686226
ENSG00000170540	5.24861127795131e-10	8.811569597026997
ENSG00000228323	5.315528535221481e-10	5.948683599782951
ENSG00000208028	5.342528274443357e-10	7.579629995274004
ENSG00000203801	5.563405683376738e-10	6.251818222927957
ENSG00000117090	5.822567412368876e-10	8.88864870453207
ENSG00000167964	5.852081281760429e-10	8.479088049363234
ENSG00000115875	5.881741328960844e-10	8.921103065586836
ENSG00000176273	5.986712870882935e-10	8.029390059551073
ENSG00000272870	5.986712870882935e-10	7.233499581740005
ENSG00000218426	6.017039506144266e-10	8.358756786619926
ENSG00000158292	6.047516244909851e-10	5.514030006931197
ENSG00000149823	6.047516244909894e-10	8.899287877955674
ENSG00000145741	6.155377389443471e-10	8.921103065586836
ENSG00000175283	6.155377389443471e-10	8.650212852561207
ENSG00000136243	6.296821565474975e-10	8.804450377951285
ENSG00000260144	6.474015514702265e-10	6.0349376729840545
ENSG00000269305	6.474015514702265e-10	5.00026365703501
ENSG00000136928	6.556160061885256e-10	4.12908584323391
ENSG00000198785	6.589302268404911e-10	6.722779912495927
ENSG00000106244	6.589302268404911e-10	8.83996716294992
ENSG00000128463	6.740479183444917e-10	8.860251138609149
ENSG00000179604	6.774531453530992e-10	7.226247311705781
ENSG00000257178	6.774531453531065e-10	2.4176100079079745
ENSG00000232888	6.774531453531065e-10	7.704937225923889
ENSG00000188859	6.860399183238808e-10	7.202059554259268
ENSG00000183397	6.929858185794306e-10	7.706901939258191
ENSG00000123144	6.929858185794306e-10	8.880535114268378
ENSG00000143624	6.929858185794306e-10	8.904875885059452
ENSG00000164885	6.929858185794306e-10	8.510750606106516
ENSG00000114054	7.25102085656077e-10	8.740536027029728
ENSG00000114738	7.25102085656077e-10	8.726834429662258
ENSG00000164124	7.324340946106374e-10	7.516860185765876
ENSG00000186193	7.586709955918649e-10	8.27410092963512
ENSG00000100994	7.586709955918703e-10	8.88864870453207
ENSG00000169071	7.937565598245729e-10	8.521069856850444
ENSG00000166441	7.937565598245729e-10	8.941387041246065
ENSG00000176410	7.937565598245729e-10	8.298893664983037
ENSG00000144036	7.977514490222237e-10	8.423947385985885
ENSG00000264109	7.977514490222294e-10	7.266156174825069
ENSG00000133619	8.118888376491631e-10	8.409180557584918
ENSG00000239672	8.118888376491631e-10	8.631996929657868
ENSG00000224376	8.118888376491631e-10	5.719359221133029
ENSG00000225373	8.159728468492313e-10	7.8078045589991545
ENSG00000057252	8.30425532127116e-10	8.79128562136777
ENSG00000240376	8.346005991032791e-10	8.312935102105152
ENSG00000249198	8.387961684015578e-10	2.1931201369861566
ENSG00000232559	8.493754346626633e-10	8.357304885027926
ENSG00000100577	8.536435381711931e-10	8.513276189266426
ENSG00000267166	8.536435381711931e-10	7.051236809757723
ENSG00000177337	8.731106831681552e-10	5.180399016884944
ENSG00000128944	8.731106831681552e-10	8.511208136510536
ENSG00000105426	8.774952462678222e-10	7.305118708759835
ENSG00000177917	8.774952462678222e-10	8.656337700448944
ENSG00000205485	8.885509627741073e-10	7.715342471929228
ENSG00000154227	8.885509627741073e-10	5.169103438737669
ENSG00000137106	8.885509627741073e-10	8.811032756243042
ENSG00000153291	8.974933916274363e-10	7.030144059522577
ENSG00000241852	9.179364733460066e-10	7.668714966721373
ENSG00000166401	9.179364733460066e-10	7.97799471916031
ENSG00000104921	9.34150426782787e-10	8.055232330777159
ENSG00000069018	9.435407847511437e-10	1.7014060145328869
ENSG00000184205	9.554084568857253e-10	8.900819089927607
ENSG00000227855	9.601962382332099e-10	8.348654453980277
ENSG00000241061	9.601962382332099e-10	6.352658368946487
ENSG00000167130	9.601962382332099e-10	8.64363047426945
ENSG00000269946	9.7713872617423e-10	4.934283781621481
ENSG00000156140	9.7713872617423e-10	4.124417579209712
ENSG00000105373	9.7713872617423e-10	8.929216655850528
ENSG00000006634	9.82032830313705e-10	8.759825631500979
ENSG00000164897	1.0043541849819692e-09	8.757300048341069
ENSG00000158623	1.0043541849819692e-09	8.12728441765215
ENSG00000237181	1.0093813685494288e-09	7.8506504614501145
ENSG00000088538	1.0144331245290831e-09	8.500032122302976
ENSG00000189056	1.0271707884761915e-09	8.34887137208456
ENSG00000130222	1.0452662758483584e-09	6.349825026554797
ENSG00000033050	1.0452662758483584e-09	8.852137548345457
ENSG00000123374	1.050493347605908e-09	8.464057806900321
ENSG00000157625	1.0557459437745253e-09	8.72584005847428
ENSG00000148334	1.0610241858480635e-09	8.828791148742358
ENSG00000196967	1.0797017619014383e-09	8.065109411426198
ENSG00000228991	1.0797017619014383e-09	6.306677292429443
ENSG00000261441	1.0797017619014462e-09	6.465941229436552
ENSG00000136828	1.0797017619014462e-09	8.826265565582448
ENSG00000140563	1.085096929175993e-09	8.887117492560137
ENSG00000169504	1.0987002899565058e-09	8.925159860718681
ENSG00000271239	1.1097027571860026e-09	2.507669984171606
ENSG00000241493	1.1236072306006471e-09	4.294868819903975
ENSG00000203401	1.1348531714369638e-09	5.1909938289689155
ENSG00000159399	1.1605599147503254e-09	8.665779935808079
ENSG00000102081	1.1809463368205582e-09	8.797867999659527
ENSG00000170265	1.2076718726356219e-09	8.642636103081472
ENSG00000120784	1.207671872635635e-09	6.379662766709561
ENSG00000012171	1.2136905957071251e-09	7.664063703153545
ENSG00000181904	1.2349876637167895e-09	8.834379155846138
ENSG00000235962	1.2349876637167895e-09	4.311275865066529
ENSG00000180979	1.2349876637167895e-09	8.586835342423607
ENSG00000123119	1.2411392699623575e-09	7.622599938409624
ENSG00000249487	1.2473207918355177e-09	2.909150189414879
ENSG00000177600	1.2629064094281087e-09	8.933273450982373
ENSG00000113231	1.2629064094281087e-09	8.113993519884838
ENSG00000250519	1.2629064094281087e-09	5.033085107352892
ENSG00000004866	1.2691937568095696e-09	8.720252051370501
ENSG00000244061	1.2755116629930803e-09	5.529046717699366
ENSG00000103160	1.2755116629930894e-09	8.615769749130488
ENSG00000218107	1.2850461368309685e-09	3.71489298004007
ENSG00000150967	1.2978670809605912e-09	8.85466313150537
ENSG00000226360	1.327172539322688e-09	7.39649233147981
ENSG00000269620	1.3271725393227068e-09	3.891005731775791
ENSG00000162929	1.3271725393227068e-09	7.896157454286196
ENSG00000226942	1.3337720688181867e-09	5.559212809559039
ENSG00000137764	1.350411384378589e-09	8.537616960057504
ENSG00000179603	1.350411384378589e-09	6.619899720689315
ENSG00000011422	1.3571237065137383e-09	7.539698112194404
ENSG00000230202	1.3571237065137383e-09	8.549787345453039
ENSG00000105063	1.3877344404854308e-09	8.88864870453207
ENSG00000254876	1.4190188882566279e-09	6.187898916417893
ENSG00000184304	1.4190188882566378e-09	6.147017479754864
ENSG00000078369	1.4190188882566378e-09	8.904875885059452
ENSG00000257573	1.4260639266933696e-09	4.397883221492219
ENSG00000070610	1.4438262482663393e-09	8.904875885059452
ENSG00000267427	1.4509914917587963e-09	8.763882426632826
ENSG00000138621	1.458191445089295e-09	8.846549541241677
ENSG00000155254	1.4726961373323982e-09	8.294437301945388
ENSG00000196154	1.4836669937956179e-09	8.739796619369283
ENSG00000134153	1.4836669937956179e-09	8.917046270454989
ENSG00000260317	1.491025179666571e-09	6.4053021632922595
ENSG00000155761	1.4910251796665763e-09	6.60699268941095
ENSG00000171405	1.5511872056239743e-09	4.880428706061968
ENSG00000187824	1.5511872056239743e-09	8.359496194280373
ENSG00000107187	1.5511872056239743e-09	4.803890021176717
ENSG00000167619	1.558872087099854e-09	6.354841745653848
ENSG00000106571	1.5665941289016936e-09	7.292814816356526
ENSG00000163519	1.586062960663484e-09	8.095339983652446
ENSG00000171291	1.586062960663484e-09	8.524909733878008
ENSG00000185567	1.5860629606634898e-09	5.036300336463755
ENSG00000125652	1.5939164475052253e-09	8.850606336373524
ENSG00000185641	1.6018078887981506e-09	7.548151542212741
ENSG00000154479	1.6097374632423256e-09	6.232526404437297
ENSG00000155903	1.621703717487475e-09	8.834379155846138
ENSG00000120306	1.621703717487475e-09	8.644167315053407
ENSG00000170445	1.629729411999296e-09	8.864307933740994
ENSG00000217716	1.629729411999296e-09	6.129857908201089
ENSG00000168803	1.629729411999296e-09	8.569076949924291
ENSG00000264920	1.629729411999319e-09	7.468721050814861
ENSG00000022267	1.6663273960768753e-09	8.680933434767551
ENSG00000134779	1.6745685678514612e-09	8.680141630456061
ENSG00000123965	1.674568567851479e-09	7.44717517793902
ENSG00000008513	1.6828495183234864e-09	8.728365641634191
ENSG00000035681	1.691170434537479e-09	8.77452160005643
ENSG00000088881	1.6953459384828044e-09	6.307842094394486
ENSG00000229278	1.7121488103979748e-09	3.8016924109397463
ENSG00000170581	1.7121488103979748e-09	8.908932680191299
ENSG00000171827	1.75055178104401e-09	5.839971580898033
ENSG00000241352	1.789795017678241e-09	5.508982642785284
ENSG00000165688	1.789795017678241e-09	8.828791148742358
ENSG00000108061	1.7897950176782729e-09	8.752706412425267
ENSG00000241127	1.838926216341659e-09	8.243635310956307
ENSG00000163611	1.838926216341659e-09	8.764339957036848
ENSG00000237506	1.838926216341659e-09	6.170435651600282
ENSG00000198108	1.9127471944507377e-09	8.739004815057795
ENSG00000168994	1.9127471944507443e-09	7.084593259055916
ENSG00000158716	1.9555342483457573e-09	8.428338455025195
ENSG00000118705	1.9555342483457573e-09	8.941387041246065
ENSG00000204361	1.965168569324985e-09	4.255778990501865
ENSG00000088833	1.989457477227782e-09	8.834379155846138
ENSG00000082293	1.9992548537617287e-09	4.851235318736302
ENSG00000254966	1.9992548537617287e-09	5.033307216954288
ENSG00000080200	1.9992548537617287e-09	8.747655246105444
ENSG00000170260	2.0090993092324914e-09	8.531034581765743
ENSG00000260054	2.04392884005534e-09	8.644167315053407
ENSG00000157259	2.04392884005534e-09	8.795342416499613
ENSG00000149273	2.04392884005534e-09	8.945443836377912
ENSG00000271522	2.0539878918149585e-09	3.733107845226254
ENSG00000165271	2.089576445700039e-09	8.872421524004686
ENSG00000000460	2.0998546475656027e-09	7.967793159065759
ENSG00000171428	2.1362183264627975e-09	7.8106433799572645
ENSG00000068394	2.1362183264627975e-09	8.564817587915956
ENSG00000105429	2.146720326109515e-09	8.838435950977985
ENSG00000008735	2.146720326109515e-09	6.491434707482319
ENSG00000172379	2.1572726993552937e-09	8.473500042259456
ENSG00000111832	2.1572726993552937e-09	8.866833516900904
ENSG00000136286	2.183875563738718e-09	8.269304726842828
ENSG00000233830	2.1946061045738453e-09	5.739482381162483
ENSG00000251478	2.2162217490298327e-09	2.842606380277076
ENSG00000269044	2.2435335961190562e-09	8.391493024931117
ENSG00000127957	2.2435335961190562e-09	8.147515996660339
ENSG00000236854	2.254550049317182e-09	3.5693117555767566
ENSG00000156928	2.2935248586348706e-09	8.57420742662405
ENSG00000140157	2.304780746351256e-09	8.858719926637214
ENSG00000198795	2.3331567925688448e-09	5.053193058889683
ENSG00000205138	2.344602403603322e-09	8.479290616239725
ENSG00000113734	2.3850950832055813e-09	8.232661863625239
ENSG00000250802	2.3967892051325834e-09	7.101857916598221
ENSG00000140521	2.3967892051325834e-09	8.82067755847867
ENSG00000147853	2.408539261103147e-09	8.872421524004686
ENSG00000236205	2.420345511614113e-09	2.0239692244627188
ENSG00000225988	2.4501087091642624e-09	6.892351606056159
ENSG00000250321	2.4621137090408035e-09	4.894125783126717
ENSG00000213096	2.4741760903529517e-09	7.940820551237066
ENSG00000231500	2.4741760903529604e-09	8.945443836377912
ENSG00000249167	2.5168501700958568e-09	3.534381516061957
ENSG00000151287	2.5168501700958568e-09	7.727728321548555
ENSG00000256917	2.5291740900064442e-09	5.282398337171125
ENSG00000183617	2.5727731725896836e-09	8.778578395188276
ENSG00000040199	2.5727731725897018e-09	8.81409518018691
ENSG00000120519	2.5727731725897018e-09	8.615769749130488
ENSG00000160200	2.5853641497593206e-09	8.864307933740994
ENSG00000240771	2.617105171525595e-09	8.174264659961947
ENSG00000011021	2.629907747565081e-09	8.571065692300246
ENSG00000232671	2.642771413718383e-09	4.9876714102500355
ENSG00000070614	2.6751997139074467e-09	8.856194343477304
ENSG00000183298	2.7146263100149878e-09	6.746448445230793
ENSG00000180211	2.761340715597828e-09	6.38413830794516
ENSG00000105146	2.761340715597828e-09	6.855063968295348
ENSG00000183718	2.7951873127141367e-09	8.827796777554383
ENSG00000063176	2.836337678259212e-09	8.589897766367475
ENSG00000260401	2.8850936324813084e-09	7.318793320617278
ENSG00000074590	2.8850936324813084e-09	5.35395033527697
ENSG00000125912	2.948982463507966e-09	8.896762294795762
ENSG00000260672	2.948982463507966e-09	4.650105845944361
ENSG00000106018	2.9996258554917123e-09	6.691658644245329
ENSG00000183023	2.9996258554917123e-09	8.446404207703083
ENSG00000180354	2.9996258554917123e-09	8.696703084890913
ENSG00000207357	3.0142505414285384e-09	5.945239646677288
ENSG00000111348	3.014250541428549e-09	8.908932680191299
ENSG00000162869	3.028944766633937e-09	8.73954165584175
ENSG00000112306	3.0289447666339585e-09	8.945443836377912
ENSG00000243554	3.0809268363253085e-09	8.320256888057356
ENSG00000146830	3.0959379920345114e-09	8.893699870851894
ENSG00000230852	3.0959379920345114e-09	2.169228566450075
ENSG00000234741	3.0959379920345114e-09	8.896762294795762
ENSG00000071189	3.1490409089267388e-09	8.789754409395835
ENSG00000177628	3.1643756455698908e-09	8.860251138609149
ENSG00000095585	3.1643756455698908e-09	8.811032756243042
ENSG00000258393	3.164375645569902e-09	2.9342951666041124
ENSG00000242262	3.164375645569902e-09	5.156538817471665
ENSG00000235314	3.218622922263376e-09	7.930830038322303
ENSG00000107331	3.218622922263376e-09	8.795342416499613
ENSG00000258527	3.2500274794061742e-09	5.749857973031287
ENSG00000258847	3.3057060478174357e-09	3.9249154361555996
ENSG00000234985	3.3057060478174357e-09	3.912668010429511
ENSG00000247626	3.321784350013927e-09	8.621357756234266
ENSG00000219470	3.36231450626738e-09	5.1599204411674044
ENSG00000258561	3.36231450626738e-09	5.465690008793484
ENSG00000226833	3.362314506267392e-09	4.806796584164226
ENSG00000147251	3.378661256194924e-09	8.785160773480033
ENSG00000242814	3.378661256194924e-09	5.255216603707652
ENSG00000167747	3.395085503416296e-09	8.781640819132145
ENSG00000200959	3.436487522539834e-09	3.8380363848407564
ENSG00000111012	3.453185836577683e-09	8.403126569542698
ENSG00000081320	3.453185836577683e-09	8.912989475323146
ENSG00000183943	3.4868201863491515e-09	8.450526296833267
ENSG00000104497	3.529312628700529e-09	8.486867365719464
ENSG00000229251	3.5464506352964528e-09	5.752018547489187
ENSG00000169413	3.5896514829139074e-09	8.311790560691723
ENSG00000253540	3.607075139168765e-09	7.792866524263472
ENSG00000141441	3.62458125715222e-09	8.25967427583499
ENSG00000227615	3.6421702166400538e-09	8.094651518762547
ENSG00000100439	3.6865075545619387e-09	8.68300148752344
ENSG00000119900	3.6865075545619387e-09	8.818151975318758
ENSG00000166562	3.704389474631079e-09	8.921103065586836
ENSG00000166938	3.76764475478613e-09	8.827796777554383
ENSG00000229841	3.76764475478613e-09	7.429896666111648
ENSG00000130165	3.76764475478613e-09	8.818151975318758
ENSG00000225648	3.785910323550178e-09	8.823739982422536
ENSG00000139219	3.785910323550178e-09	4.670560177915119
ENSG00000136810	3.785910323550178e-09	8.900819089927607
ENSG00000187151	3.785910323550219e-09	4.666647688813234
ENSG00000196437	3.804262229099607e-09	7.652567285003147
ENSG00000105879	3.8505223266789454e-09	8.68879206150371
ENSG00000256604	3.869179549716484e-09	4.643238725968663
ENSG00000173898	3.887924910457626e-09	8.88864870453207
ENSG00000129353	3.935176577871785e-09	8.73747360308586
ENSG00000250148	3.954233622846613e-09	2.4122687619972427
ENSG00000144354	3.954233622846613e-09	5.484630961439388
ENSG00000185238	3.973380642891222e-09	8.611176113214684
ENSG00000204219	4.041109750750412e-09	6.8675713660396305
ENSG00000165195	4.041109750750412e-09	8.730891224794103
ENSG00000241549	4.060666800183952e-09	7.3475414751423385
ENSG00000136933	4.109964037666161e-09	8.7281630747577
ENSG00000258188	4.149821511911882e-09	3.7027139857634874
ENSG00000146540	4.200173593958866e-09	8.876478319136533
ENSG00000070814	4.200173593958866e-09	8.838435950977985
ENSG00000090238	4.240883678228871e-09	8.830322360714293
ENSG00000179899	4.240883678228871e-09	5.210234010137487
ENSG00000228113	4.2408836782289015e-09	5.491744196208964
ENSG00000171084	4.3338929849306295e-09	7.302525611320648
ENSG00000158427	4.3338929849306295e-09	7.724398036729857
ENSG00000230454	4.3338929849306295e-09	7.419569416327586
ENSG00000272102	4.428889918802339e-09	5.409619083063343
ENSG00000164056	4.428889918802402e-09	8.028697482694488
ENSG00000145425	4.45027441194897e-09	8.941387041246065
ENSG00000206838	4.45027441194897e-09	4.767011247588288
ENSG00000006788	4.547756842405653e-09	3.502204089826401
ENSG00000147324	4.602810005078963e-09	7.432503660150629
ENSG00000125656	4.647319817651921e-09	8.803456006763307
ENSG00000134716	4.647319817651921e-09	8.57139996620771
ENSG00000273488	4.647319817651921e-09	6.67759582188164
ENSG00000269996	4.669731792725607e-09	7.964815611349003
ENSG00000253738	4.7035474394262586e-09	8.846549541241677
ENSG00000163625	4.7035474394262586e-09	8.428056577768771
ENSG00000123836	4.7035474394262586e-09	8.81508955137489
ENSG00000170906	4.726223696572308e-09	8.788223197423902
ENSG00000164707	4.726223696572308e-09	7.507974373419472
ENSG00000240914	4.749006513299075e-09	4.978039839010368
ENSG00000142937	4.876238633111511e-09	8.933273450982373
ENSG00000254615	4.935164097609444e-09	8.591349667959477
ENSG00000240298	4.935164097609444e-09	5.687481188021608
ENSG00000100206	4.958928130354241e-09	6.290565967713865
ENSG00000213625	4.958928130354241e-09	8.880535114268378
ENSG00000234692	4.9589281303542936e-09	3.325872573384353
ENSG00000105778	5.018827264637212e-09	8.784166402292056
ENSG00000102057	5.067253816162173e-09	7.565306680895464
ENSG00000136478	5.091637589673955e-09	8.824734353610515
ENSG00000249734	5.091637589673955e-09	3.177061768538844
ENSG00000136891	5.128427831938575e-09	8.79381120452768
ENSG00000228998	5.153098476327605e-09	8.316939500585958
ENSG00000003096	5.153098476327605e-09	4.653589347817125
ENSG00000244716	5.177884785958835e-09	7.277256098186128
ENSG00000155130	5.177884785958927e-09	8.908932680191299
ENSG00000150873	5.177884785958927e-09	3.3293845013463335
ENSG00000196372	5.177884785958927e-09	7.357351486755381
ENSG00000185686	5.265555369120917e-09	7.514582234633376
ENSG00000189001	5.265555369120917e-09	2.901037536083733
ENSG00000235065	5.406254307025883e-09	7.8093486683183855
ENSG00000261438	5.406254307025883e-09	3.4635454993028896
ENSG00000164619	5.406254307025883e-09	6.6924074827465905
ENSG00000100767	5.432226665341769e-09	8.340672570747563
ENSG00000249258	5.497690758996921e-09	2.721290847277808
ENSG00000156017	5.5240911337264685e-09	8.834379155846138
ENSG00000137776	5.5240911337264685e-09	8.895231082823827
ENSG00000170889	5.5240911337264685e-09	8.941387041246065
ENSG00000002834	5.550615053741263e-09	8.880535114268378
ENSG00000116251	5.5506150537413024e-09	8.908932680191299
ENSG00000114125	5.5506150537413024e-09	8.74864961729342
ENSG00000109475	5.577263081285589e-09	8.941387041246065
ENSG00000177599	5.644429832742411e-09	7.726936517237067
ENSG00000100060	5.644429832742411e-09	8.877472690324511
ENSG00000105519	5.644429832742411e-09	8.777584024000298
ENSG00000177082	5.644429832742411e-09	8.818151975318758
ENSG00000254211	5.671516700245854e-09	8.063728369679714
ENSG00000188735	5.767322037377014e-09	8.777584024000298
ENSG00000119383	5.767322037377014e-09	8.868364728872839
ENSG00000103978	5.767322037377014e-09	8.830322360714293
ENSG00000150076	5.767322037377014e-09	6.974772727687109
ENSG00000125388	5.79498346604846e-09	8.216029549344876
ENSG00000131373	5.8928204141243e-09	8.64569852702534
ENSG00000196507	5.8928204141243e-09	8.624877710582155
ENSG00000096696	5.8928204141243e-09	5.14819986448724
ENSG00000125485	5.9210682499418905e-09	8.600000099007126
ENSG00000166682	5.9210682499418905e-09	7.117099059823954
ENSG00000104969	6.02097868265334e-09	8.870890312032751
ENSG00000120158	6.02097868265334e-09	8.706550454003029
ENSG00000143401	6.049825008385596e-09	8.860251138609149
ENSG00000232995	6.07880599693598e-09	7.081692968820772
ENSG00000263080	6.07880599693598e-09	3.0621977513475427
ENSG00000147036	6.151851636164757e-09	5.465153641597601
ENSG00000148291	6.1813087759451304e-09	8.344597658848432
ENSG00000114270	6.1813087759451304e-09	8.355439399148528
ENSG00000004838	6.1813087759451304e-09	6.924601268858589
ENSG00000108298	6.2109033504849114e-09	8.941387041246065
ENSG00000181751	6.315575686112915e-09	8.794805575715658
ENSG00000150054	6.315575686112983e-09	6.728167111681025
ENSG00000178951	6.48354286728994e-09	8.81409518018691
ENSG00000167978	6.561323079722195e-09	8.93733024611422
ENSG00000160783	6.5926890905186085e-09	8.372537694367331
ENSG00000178718	6.5926890905186085e-09	8.79939921163146
ENSG00000205189	6.6242011880677665e-09	8.796336787687592
ENSG00000261645	6.624201188067838e-09	7.382585136131637
ENSG00000107959	6.735653539222361e-09	8.86277672176906
ENSG00000099804	6.767831255188132e-09	8.653812117289032
ENSG00000137747	6.767831255188132e-09	5.603961292799169
ENSG00000164889	6.80015873224492e-09	8.812563968214976
ENSG00000130669	7.0307016787196904e-09	8.413105645685791
ENSG00000100739	7.06425189026757e-09	6.104363769618802
ENSG00000225535	7.06425189026757e-09	5.266890867923084
ENSG00000141526	7.182910510196362e-09	8.719715210586543
ENSG00000074370	7.182910510196439e-09	8.933273450982373
ENSG00000170382	7.217168147741777e-09	8.868364728872839
ENSG00000094916	7.217168147741777e-09	8.808507173083129
ENSG00000130803	7.217168147741777e-09	8.770464804924583
ENSG00000039600	7.217168147741777e-09	7.637287456430654
ENSG00000198755	7.286161633624856e-09	8.933273450982373
ENSG00000120805	7.338328020669121e-09	8.864307933740994
ENSG00000248015	7.338328020669121e-09	5.804580888351403
ENSG00000259494	7.408449558396031e-09	7.691269562012981
ENSG00000084207	7.443754695843068e-09	8.921103065586836
ENSG00000265451	7.56861819612611e-09	6.938722016360638
ENSG00000189343	7.568618196126165e-09	8.917046270454989
ENSG00000175873	7.568618196126165e-09	8.40938312446141
ENSG00000091428	7.695521305831449e-09	8.793811204527682
ENSG00000102409	7.732158477247435e-09	8.691317644663624
ENSG00000144908	7.732158477247461e-09	8.546188080725214
ENSG00000139132	7.824496397827968e-09	8.832847943874205
ENSG00000125962	7.899139357414978e-09	8.518864196370206
ENSG00000136758	8.031437028287312e-09	8.900819089927607
ENSG00000168081	8.06963115883881e-09	8.752706412425267
ENSG00000128408	8.06963115883881e-09	5.8292082798757825
ENSG00000188906	8.06963115883881e-09	8.792279992555748
ENSG00000005844	8.108002204143149e-09	8.868364728872839
ENSG00000213761	8.108002204143236e-09	4.260944099632133
ENSG00000213930	8.282882664437394e-09	8.747655246105444
ENSG00000230383	8.282882664437394e-09	6.213359183369408
ENSG00000176700	8.282882664437394e-09	8.633985672033823
ENSG00000125089	8.322241070847441e-09	8.722777634530411
ENSG00000157343	8.421435804509729e-09	7.225810707458069
ENSG00000171617	8.46143534272692e-09	7.496876427214323
ENSG00000214226	8.501619918310948e-09	7.80994347160056
ENSG00000137070	8.602896363805645e-09	8.58936092558352
ENSG00000175764	8.602896363805645e-09	8.13080437200004
ENSG00000162616	8.643735144956597e-09	8.553104732924439
ENSG00000086598	8.746659995704219e-09	8.929216655850528
ENSG00000163961	8.829858457398056e-09	8.765413638604759
ENSG00000173253	8.977314257889874e-09	8.291421708805382
ENSG00000015676	8.977314257889874e-09	8.805981589923219
ENSG00000254003	9.0198831749021e-09	6.0539514505235585
ENSG00000237214	9.062648670341928e-09	6.941367723362885
ENSG00000183283	9.06264867034196e-09	8.917046270454989
ENSG00000157954	9.170428237876092e-09	8.852137548345457
ENSG00000101049	9.170428237876092e-09	6.385770132867659
ENSG00000271943	9.213888729670308e-09	3.7011338194781316
ENSG00000143499	9.257549799718719e-09	8.70308289630618
ENSG00000235297	9.257549799718785e-09	6.0851148762601355
ENSG00000166143	9.367585917323657e-09	6.628150957726907
ENSG00000219747	9.411956120553277e-09	6.07278058182071
ENSG00000131171	9.456530980700542e-09	8.860251138609149
ENSG00000205903	9.568869534187501e-09	8.701499287683204
ENSG00000233264	9.61416794288687e-09	8.718720839398566
ENSG00000033867	9.867066948039268e-09	8.011141657071661
ENSG00000072195	9.867066948039268e-09	6.623568742764301
ENSG00000235508	9.867066948039338e-09	4.840164207194376
ENSG00000164032	9.913739487675126e-09	8.900819089927607
ENSG00000164122	1.0031363428521597e-08	5.995131993702989
ENSG00000160055	1.0078792574974116e-08	8.208250232988647
ENSG00000268362	1.0078792574974116e-08	6.42623775778585
ENSG00000196963	1.0078792574974187e-08	7.161370952524229
ENSG00000259322	1.0078792574974187e-08	5.420560054023989
ENSG00000262703	1.0198322875289971e-08	3.7426982976126286
ENSG00000085465	1.0246520541148062e-08	8.080794185322446
ENSG00000144852	1.0246520541148062e-08	7.290681354375475
ENSG00000165178	1.0294939997363763e-08	8.610181742026706
ENSG00000174607	1.0294939997363763e-08	8.659320814012878
ENSG00000152939	1.0294939997363763e-08	8.367152254140041
ENSG00000198208	1.0466169047459097e-08	8.534097005709611
ENSG00000141664	1.0515598892860165e-08	8.179230950054658
ENSG00000239246	1.056525603554415e-08	5.881527200446986
ENSG00000082014	1.0690399992214727e-08	7.963991327461444
ENSG00000251108	1.0690399992214727e-08	2.5963982361462703
ENSG00000184083	1.0791553310093286e-08	8.28780252700259
ENSG00000164896	1.07915533100934e-08	8.879003902296445
ENSG00000086189	1.0970818654144728e-08	8.824734353610515
ENSG00000232573	1.0970818654144728e-08	8.475233821107881
ENSG00000266318	1.1022567696404433e-08	3.9982330955263743
ENSG00000241527	1.1074554389885654e-08	6.4688413970750736
ENSG00000272016	1.1205567816393516e-08	6.704651463600363
ENSG00000133195	1.1205567816393516e-08	8.693640660947045
ENSG00000180817	1.1258394668181726e-08	8.896762294795762
ENSG00000140265	1.1445205113296765e-08	8.831316731902271
ENSG00000123159	1.1445205113296765e-08	8.696905651767402
ENSG00000237433	1.1689829369564322e-08	3.4701845482123987
ENSG00000141314	1.1689829369564322e-08	3.6754945604628664
ENSG00000113924	1.1939541344467449e-08	6.654945608210555
ENSG00000158109	1.1939541344467449e-08	8.819683187290691
ENSG00000078900	1.1995734114280592e-08	6.1314886101112895
ENSG00000270441	1.219444376838575e-08	6.298400214009181
ENSG00000137970	1.225180412364161e-08	7.948588430821621
ENSG00000132915	1.2396356643443501e-08	4.290207811755719
ENSG00000270036	1.2513192872513339e-08	4.363186399002169
ENSG00000213315	1.2513192872513339e-08	6.475886658706009
ENSG00000068323	1.2572012306665068e-08	8.811032756243042
ENSG00000243517	1.2572012306665113e-08	7.038194660362538
ENSG00000105877	1.2572012306665113e-08	6.37913769485389
ENSG00000179041	1.2720240964258622e-08	8.639036838353649
ENSG00000225342	1.2720240964258669e-08	6.5866507872839115
ENSG00000137814	1.2780007605720172e-08	8.674096092948261
ENSG00000179528	1.2780007605720172e-08	5.807625550212172
ENSG00000130175	1.2780007605720172e-08	8.933273450982373
ENSG00000214389	1.2780007605720172e-08	8.19753174918511
ENSG00000137404	1.2840047588102582e-08	8.350722506736169
ENSG00000223387	1.2840047588102719e-08	4.351463701594621
ENSG00000171858	1.2840047588102719e-08	8.93733024611422
ENSG00000130720	1.2840047588102719e-08	2.65317871924557
ENSG00000103740	1.2991351390785259e-08	5.792018858160513
ENSG00000164556	1.3268083653311928e-08	7.434636250333257
ENSG00000156313	1.3330354511059646e-08	8.289131172098035
ENSG00000269696	1.3330354511059646e-08	4.268992535027241
ENSG00000140548	1.3392909826214607e-08	8.691854485447578
ENSG00000122779	1.3392909826214607e-08	8.781103978348188
ENSG00000167118	1.3614111798457397e-08	8.793274363743723
ENSG00000144426	1.3614111798457397e-08	8.494980955983154
ENSG00000234902	1.3614111798457397e-08	4.896444052239187
ENSG00000226781	1.36779628659642e-08	4.383714880777415
ENSG00000123179	1.36779628659642e-08	8.575659328216048
ENSG00000170482	1.383886852205029e-08	8.503631387030802
ENSG00000127663	1.3903745381726086e-08	8.785160773480033
ENSG00000109705	1.3903745381726086e-08	6.503906924674976
ENSG00000163870	1.3903745381726086e-08	8.744592822161575
ENSG00000234753	1.3903745381726086e-08	3.699021015945707
ENSG00000172296	1.4199373374348383e-08	6.240523976130207
ENSG00000167775	1.4433527538494126e-08	8.808507173083129
ENSG00000272677	1.4569012855744577e-08	6.095394737218419
ENSG00000185436	1.487839627837546e-08	8.804450377951285
ENSG00000243144	1.5017943846248192e-08	5.748960136754197
ENSG00000136856	1.5123439670114026e-08	8.626945763338044
ENSG00000140526	1.5123439670114026e-08	8.907401468219364
ENSG00000130332	1.5194170547638364e-08	8.800393582819439
ENSG00000133056	1.5194170547638364e-08	8.679684100052041
ENSG00000140839	1.5194170547638364e-08	7.112084624768725
ENSG00000126945	1.5194170547638364e-08	8.819683187290691
ENSG00000213087	1.5265223339357993e-08	5.691757871917576
ENSG00000173166	1.5588982872681898e-08	7.7838832731888505
ENSG00000124818	1.558898287268195e-08	3.172572280726134
ENSG00000198794	1.558898287268195e-08	8.925159860718681
ENSG00000270170	1.558898287268195e-08	8.541471188312856
ENSG00000146909	1.584540656204583e-08	8.742067239001663
ENSG00000232860	1.5919421327176075e-08	6.94329573520147
ENSG00000182185	1.5919421327176075e-08	7.466701282743326
ENSG00000060138	1.5919421327176075e-08	8.631917619277933
ENSG00000248544	1.591942132717613e-08	6.3369485541111645
ENSG00000259205	1.591942132717613e-08	7.215007012581225
ENSG00000259291	1.591942132717613e-08	7.732576920991886
ENSG00000267274	1.6256672401507652e-08	6.142340792826168
ENSG00000106868	1.6332555913875916e-08	7.856179075248928
ENSG00000151623	1.6600872384038293e-08	8.178288975517722
ENSG00000113643	1.6873476503107866e-08	8.806975961111196
ENSG00000162409	1.6873476503107985e-08	3.399978268435776
ENSG00000166855	1.6952160201188682e-08	8.80291916597935
ENSG00000263874	1.7110600166894738e-08	7.196413204499992
ENSG00000136631	1.739134421378791e-08	8.71466404426672
ENSG00000238045	1.739134421378791e-08	6.358877778005191
ENSG00000164334	1.7391344213787973e-08	3.952167753500576
ENSG00000091140	1.7391344213787973e-08	8.781103978348188
ENSG00000183688	1.7676568531630834e-08	8.772990388084494
ENSG00000117020	1.7676568531630834e-08	8.123364895398456
ENSG00000172456	1.7676568531630834e-08	7.930161490507372
ENSG00000216866	1.7841592062418448e-08	5.820390660528145
ENSG00000257698	1.8049980535605865e-08	8.162014964186476
ENSG00000225264	1.8049980535605865e-08	6.669884977489058
ENSG00000273344	1.8133997373944914e-08	8.657129504760432
ENSG00000174132	1.8133997373944914e-08	8.876478319136533
ENSG00000213881	1.8133997373944914e-08	5.615661481893382
ENSG00000197448	1.851680560313378e-08	8.892705499663915
ENSG00000140395	1.8602935793573244e-08	8.81409518018691
ENSG00000224843	1.881997017344924e-08	6.270396090039257
ENSG00000039123	1.8907471994461778e-08	8.838435950977985
ENSG00000049167	1.9216856500546186e-08	8.309867112314107
ENSG00000127980	1.9306153030338027e-08	8.771996016896516
ENSG00000164172	1.9621881261676582e-08	8.684735266371867
ENSG00000256248	1.9621881261676582e-08	4.243034735721111
ENSG00000166483	1.9713008207232753e-08	8.450893050316806
ENSG00000063438	1.9713008207232753e-08	7.858651926911606
ENSG00000223722	1.9713008207232753e-08	4.937101339728475
ENSG00000234797	1.9713008207232753e-08	8.077816637605691
ENSG00000272864	1.9804546829816118e-08	3.586292643270924
ENSG00000234338	1.98045468298164e-08	7.169454642821771
ENSG00000179456	2.012820009163265e-08	8.564025783604468
ENSG00000120370	2.022161370624293e-08	8.648224110185254
ENSG00000134982	2.0221613706243002e-08	8.792279992555747
ENSG00000261578	2.0221613706243002e-08	4.577466097064914
ENSG00000075239	2.0221613706243002e-08	8.832847943874205
ENSG00000155974	2.064722023485554e-08	8.617758491506441
ENSG00000130517	2.064722023485554e-08	8.866833516900904
ENSG00000146826	2.064722023485554e-08	8.663993760308614
ENSG00000271396	2.0742976166216155e-08	4.466948875042071
ENSG00000090661	2.0742976166216155e-08	8.706347887126539
ENSG00000122406	2.0742976166216155e-08	8.93733024611422
ENSG00000106701	2.0984259941688913e-08	8.295124312954796
ENSG00000031823	2.0984259941688913e-08	8.778578395188276
ENSG00000168807	2.108153600977349e-08	8.327965344568067
ENSG00000153162	2.1081536009773563e-08	8.921103065586836
ENSG00000230364	2.1081536009773563e-08	5.182727664889995
ENSG00000196363	2.1425468908035e-08	8.767939221764673
ENSG00000155849	2.1524733882292464e-08	8.824734353610515
ENSG00000167113	2.1524733882292464e-08	8.822208770450603
ENSG00000047365	2.1524733882292692e-08	8.655800859664987
ENSG00000184381	2.1524733882292692e-08	8.78569761426399
ENSG00000219559	2.1624446165127997e-08	3.8981417109105494
ENSG00000144847	2.1875696702302306e-08	8.523548609206493
ENSG00000104205	2.1875696702302306e-08	8.41207879492174
ENSG00000001631	2.1976990021162244e-08	8.795342416499613
ENSG00000106609	2.1976990021162244e-08	8.892705499663915
ENSG00000166848	2.1976990021162634e-08	8.856194343477304
ENSG00000198380	2.1976990021162634e-08	8.887117492560137
ENSG00000164299	2.207873951490208e-08	2.3887274137310284
ENSG00000214541	2.207873951490208e-08	4.886834214328577
ENSG00000181220	2.2180947176777614e-08	8.539148172029435
ENSG00000203761	2.2335122115840335e-08	7.94138990136597
ENSG00000255031	2.2335122115840335e-08	7.943457954121862
ENSG00000169371	2.2438483973934177e-08	8.301961654774084
ENSG00000143553	2.2438483973934177e-08	8.663456919524657
ENSG00000225329	2.2438483973934177e-08	5.832577689378661
ENSG00000184992	2.2646605354909065e-08	8.677158516892128
ENSG00000106635	2.28039273672665e-08	8.784166402292056
ENSG00000234545	2.2909398729397377e-08	8.541673755189347
ENSG00000122687	2.2909398729397377e-08	8.678152888080106
ENSG00000155111	2.2909398729397377e-08	8.433055347437554
ENSG00000165168	2.2909398729397377e-08	8.887117492560137
ENSG00000214784	2.3389920781121552e-08	6.100029681942434
ENSG00000138814	2.3498027202472147e-08	8.816620763346823
ENSG00000113328	2.3498027202472312e-08	8.880535114268378
ENSG00000135931	2.388024019212492e-08	8.009977198583265
ENSG00000198732	2.388024019212492e-08	8.879003902296445
ENSG00000187953	2.388024019212492e-08	8.343348324132924
ENSG00000198556	2.3990549979838907e-08	8.547059195416638
ENSG00000184984	2.3990549979838907e-08	5.968653294669253
ENSG00000111716	2.3990549979838907e-08	8.941387041246065
ENSG00000198242	2.3990549979838907e-08	8.908932680191299
ENSG00000146707	2.4101355288912667e-08	7.888854131528467
ENSG00000246763	2.4101355288912667e-08	6.636427672777721
ENSG00000130711	2.4101355288912667e-08	5.228709338084153
ENSG00000224781	2.4380550660685746e-08	5.131323688384584
ENSG00000134698	2.4606169368095564e-08	8.694380068607492
ENSG00000197279	2.4606169368095564e-08	8.12210711014853
ENSG00000136273	2.4891049587317902e-08	8.541673755189347
ENSG00000187257	2.4891049587317902e-08	8.765413638604759
ENSG00000153789	2.4891049587317902e-08	8.082641208007372
ENSG00000180769	2.4891049587317902e-08	5.451273317202865
ENSG00000272308	2.500589757305085e-08	5.305855790246399
ENSG00000114503	2.5121260845066316e-08	8.88864870453207
ENSG00000132824	2.5411938142929153e-08	8.880535114268378
ENSG00000120705	2.5411938142929153e-08	8.892705499663915
ENSG00000267904	2.5529122639493834e-08	7.911795397378583
ENSG00000158793	2.5529122639494287e-08	8.71213846110681
ENSG00000165675	2.5529122639494287e-08	8.623143931733729
ENSG00000006016	2.5646832588655682e-08	5.321754661003499
ENSG00000168906	2.5646832588655682e-08	8.899287877955674
ENSG00000084092	2.5765070275799707e-08	8.726834429662258
ENSG00000179299	2.5943421338182984e-08	7.442804434308558
ENSG00000155428	2.606298843202932e-08	5.240846510771799
ENSG00000100997	2.606298843202932e-08	8.777584024000298
ENSG00000259330	2.6485708094082993e-08	8.328573045197539
ENSG00000228451	2.6607704750335607e-08	7.606783792328593
ENSG00000105855	2.6730247777018436e-08	7.6601409519817025
ENSG00000171295	2.6730247777018628e-08	8.342608916472477
ENSG00000173077	2.7163485392392723e-08	3.1240464384382696
ENSG00000235609	2.728851660011732e-08	6.011390557013044
ENSG00000147234	2.7414107355473537e-08	6.904468104210849
ENSG00000206634	2.7414107355473537e-08	4.906169124981069
ENSG00000073331	2.785811659253503e-08	8.600000099007122
ENSG00000145246	2.785811659253503e-08	8.856194343477304
ENSG00000263361	2.7986255514306072e-08	3.5801084584595726
ENSG00000197451	2.8179539108073477e-08	8.884591909400223
ENSG00000096063	2.8309115272740542e-08	8.850606336373524
ENSG00000184634	2.8309115272740542e-08	8.83996716294992
ENSG00000185920	2.889941276536671e-08	8.810038385055064
ENSG00000106266	2.889941276536671e-08	8.52345783228601
ENSG00000196636	2.9032206115463982e-08	8.559432147688666
ENSG00000261351	2.950167124370886e-08	6.024127362536864
ENSG00000066697	2.950167124370886e-08	8.565020154792444
ENSG00000196648	2.9637154337135076e-08	6.298312686391009
ENSG00000110318	2.9773242287531398e-08	8.153091106416822
ENSG00000172785	2.9773242287531716e-08	8.803456006763307
ENSG00000105677	2.9773242287531716e-08	8.879003902296445
ENSG00000125650	3.011612562404838e-08	7.546436226558791
ENSG00000076356	3.01161256240486e-08	6.773178709989067
ENSG00000264469	3.025435126703258e-08	6.514007532672224
ENSG00000221829	3.025435126703258e-08	8.74864961729342
ENSG00000234449	3.039319363710624e-08	4.049208974025854
ENSG00000255495	3.074301528102763e-08	4.43978642683944
ENSG00000173320	3.088403728155676e-08	6.715447334662323
ENSG00000160813	3.088403728155708e-08	8.298644267302684
ENSG00000070831	3.102568810438127e-08	8.884591909400223
ENSG00000183208	3.10256881043816e-08	7.305050075446262
ENSG00000009954	3.1526457315213925e-08	8.872421524004686
ENSG00000160472	3.1526457315213925e-08	4.131089773027368
ENSG00000242265	3.1526457315213925e-08	6.0409335861607465
ENSG00000082458	3.1526457315213925e-08	8.551318557424972
ENSG00000235489	3.1526457315213925e-08	4.669534803234899
ENSG00000181991	3.1526457315213925e-08	8.602068151763014
ENSG00000204642	3.167097164802221e-08	8.908932680191299
ENSG00000170426	3.167097164802255e-08	3.3003687097519876
ENSG00000114779	3.218186094381303e-08	8.880535114268378
ENSG00000147485	3.218186094381303e-08	7.286619358011523
ENSG00000241081	3.218186094381303e-08	5.403695782196871
ENSG00000184220	3.232929488668358e-08	8.753243253209222
ENSG00000240509	3.247738535675925e-08	6.475927310818481
ENSG00000125459	3.285050246911873e-08	8.766408009792737
ENSG00000140577	3.3000913183985324e-08	8.767402380980716
ENSG00000251819	3.3000913183985324e-08	5.830999906263838
ENSG00000236683	3.3000913183985324e-08	2.90118412325158
ENSG00000122386	3.3000913183985324e-08	7.529880337971118
ENSG00000124357	3.3000913183985443e-08	8.858719926637214
ENSG00000075568	3.3000913183985443e-08	8.896762294795762
ENSG00000104783	3.3151993274852516e-08	8.636053724789715
ENSG00000082512	3.3379874812215054e-08	8.601328744102567
ENSG00000169184	3.353264100498181e-08	8.091518234973163
ENSG00000182179	3.3686086734979735e-08	8.904875885059452
ENSG00000144741	3.3840214932700006e-08	8.582241706507807
ENSG00000236204	3.4385080654119737e-08	6.4574190560155875
ENSG00000233266	3.4385080654119737e-08	4.985688917530208
ENSG00000102882	3.4385080654119737e-08	8.755768836369135
ENSG00000128394	3.454231655005645e-08	8.472171397164013
ENSG00000197958	3.454231655005657e-08	8.933273450982373
ENSG00000213614	3.49384701515524e-08	8.704024870843115
ENSG00000145358	3.493847015155265e-08	3.4000987071966184
ENSG00000251226	3.50981650647666e-08	4.5477502295819825
ENSG00000071243	3.50981650647666e-08	8.741327831341216
ENSG00000171735	3.50981650647666e-08	8.497049008739044
ENSG00000259250	3.5662703846772936e-08	7.49666108633376
ENSG00000162144	3.5825615190254816e-08	8.726834429662258
ENSG00000260063	3.5825615190254816e-08	6.249336112591279
ENSG00000164684	3.5989249778774416e-08	6.6360507876979975
ENSG00000160221	3.5989249778774674e-08	8.892705499663915
ENSG00000267687	3.5989249778774674e-08	2.8521512391619455
ENSG00000233694	3.5989249778774674e-08	4.104576795238695
ENSG00000088298	3.6401520904589104e-08	8.872421524004686
ENSG00000273329	3.6734639341944374e-08	8.030516137770025
ENSG00000237765	3.74950249558698e-08	7.8702330748721465
ENSG00000271983	3.749502495586993e-08	3.4994199402510113
ENSG00000170632	3.766606533377141e-08	8.701499287683204
ENSG00000108852	3.8096990545699736e-08	7.4085491381926545
ENSG00000259414	3.844517694956332e-08	4.549752173106395
ENSG00000167112	3.844517694956332e-08	8.751712041237289
ENSG00000130475	3.923994164275503e-08	8.779115235972231
ENSG00000249995	3.923994164275503e-08	2.9329943748344194
ENSG00000220848	3.923994164275503e-08	6.767397297677234
ENSG00000244306	3.986910866313841e-08	7.129848155024242
ENSG00000171492	3.986910866313841e-08	8.763882426632826
ENSG00000224616	4.0050664071084386e-08	6.1779031427332685
ENSG00000260910	4.05080747479681e-08	7.204244917507259
ENSG00000234773	4.087765461832402e-08	5.083133229924048
ENSG00000100316	4.087765461832402e-08	8.945443836377912
ENSG00000246523	4.134423939696789e-08	4.655902157582919
ENSG00000155858	4.134423939696789e-08	8.251036407288446
ENSG00000255438	4.1532318795604395e-08	6.359735047785403
ENSG00000187243	4.1532318795604395e-08	4.221345391023188
ENSG00000105085	4.1532318795604395e-08	8.406523267394032
ENSG00000133612	4.1532318795604395e-08	8.776052812028363
ENSG00000174915	4.1532318795604395e-08	8.692848856635557
ENSG00000272717	4.191097506426094e-08	6.061304729609378
ENSG00000251495	4.191097506426094e-08	4.578284017307747
ENSG00000267759	4.191097506426094e-08	5.601783728436221
ENSG00000197696	4.2197166609888634e-08	8.112130918692678
ENSG00000146374	4.238901501213269e-08	4.728902708813149
ENSG00000261581	4.258171085765585e-08	3.703847924796722
ENSG00000137806	4.258171085765585e-08	8.757300048341069
ENSG00000187650	4.258171085765585e-08	8.733416807954013
ENSG00000168303	4.258171085765585e-08	8.674096092948261
ENSG00000196890	4.326287244036951e-08	4.102966046246883
ENSG00000105649	4.3459426888072966e-08	7.587663940311566
ENSG00000129474	4.3459426888072966e-08	6.594377538026426
ENSG00000142444	4.3459426888072966e-08	8.541136914405392
ENSG00000147400	4.385514223727712e-08	8.649218481373232
ENSG00000225938	4.415422404503254e-08	2.692794478569286
ENSG00000041880	4.4354711930152674e-08	8.721246422558476
ENSG00000178761	4.4354711930152674e-08	8.860251138609149
ENSG00000076043	4.475834468202777e-08	8.807512801895154
ENSG00000259744	4.485980916850472e-08	1.974050058063569
ENSG00000176788	4.5267906586821106e-08	8.561807560623127
ENSG00000229809	4.619935783558571e-08	8.465386451995766
ENSG00000092841	4.619935783558571e-08	8.921103065586836
ENSG00000245954	4.672484923921535e-08	7.61943895670324
ENSG00000188383	4.7149419143254195e-08	5.9948155408117705
ENSG00000269165	4.7363107260853394e-08	5.82322408231371
ENSG00000232341	4.7577736144974896e-08	5.396849089096234
ENSG00000121716	4.8118450582613903e-08	8.531086978416786
ENSG00000155984	4.8336403857925284e-08	8.032655050371432
ENSG00000004864	4.8885491416550506e-08	8.556369723744798
ENSG00000185100	4.8885491416550506e-08	6.8282833465407125
ENSG00000120798	4.9106818951129894e-08	8.715992689362164
ENSG00000204556	4.9329119820032706e-08	5.050078064014203
ENSG00000230067	4.932911982003306e-08	4.78506117620533
ENSG00000173926	4.955239816999956e-08	7.830627015165594
ENSG00000138617	5.0114897891674554e-08	8.670039297816416
ENSG00000141682	5.0114897891674554e-08	8.65580085966499
ENSG00000103496	5.0341630327854766e-08	8.646692898213319
ENSG00000198034	5.056935911752004e-08	8.941387041246065
ENSG00000221926	5.1143068015336146e-08	7.995856451081214
ENSG00000116791	5.1374317557860014e-08	8.71213846110681
ENSG00000175505	5.160658267794469e-08	7.365822692044014
ENSG00000263718	5.160658267794524e-08	3.1795716216349463
ENSG00000213755	5.242757080769211e-08	4.523766951594608
ENSG00000179598	5.242757080769211e-08	8.378865109131558
ENSG00000170899	5.266445974864507e-08	8.391827298838583
ENSG00000205808	5.2664459748645265e-08	8.582778547291763
ENSG00000178078	5.2664459748645265e-08	8.14346476737567
ENSG00000246922	5.3501786623706235e-08	8.340998394120609
ENSG00000204262	5.3501786623706235e-08	7.839257529138274
ENSG00000167173	5.374338850433704e-08	8.880535114268378
ENSG00000225152	5.374338850433704e-08	1.9565904319280891
ENSG00000260852	5.374338850433704e-08	8.34186950881203
ENSG00000148798	5.4352038757312407e-08	3.629358414060845
ENSG00000100368	5.435203875731279e-08	8.907401468219364
ENSG00000101443	5.459736893068345e-08	5.758424840895315
ENSG00000072756	5.459736893068345e-08	8.839430322165963
ENSG00000069275	5.4843774527291786e-08	8.850606336373524
ENSG00000147604	5.484377452729237e-08	8.941387041246065
ENSG00000182154	5.484377452729237e-08	8.79939921163146
ENSG00000133135	5.546452350577026e-08	3.9248288090630656
ENSG00000104447	5.546452350577026e-08	6.8723519587013735
ENSG00000065054	5.571472916377218e-08	7.879695227306249
ENSG00000168779	5.596603093977178e-08	5.0761435858438295
ENSG00000110092	5.6345049003795e-08	8.80291916597935
ENSG00000205593	5.659911146362624e-08	8.74864961729342
ENSG00000123154	5.6854286402676445e-08	8.00879872371327
ENSG00000118181	5.711057853872461e-08	8.93733024611422
ENSG00000157823	5.775622775059376e-08	8.556906564528754
ENSG00000226174	5.8016467508144443e-08	7.216796407614123
ENSG00000171496	5.8016467508144443e-08	3.680231121701171
ENSG00000272256	5.8016467508144443e-08	8.14844507384998
ENSG00000168216	5.9201707260779586e-08	8.884591909400223
ENSG00000148300	5.946826968161937e-08	8.721783263342433
ENSG00000152804	5.973599755207417e-08	6.713580722629489
ENSG00000257176	5.973599755207417e-08	7.842829880137203
ENSG00000155545	6.068229443761787e-08	8.790748780583813
ENSG00000138801	6.068229443761787e-08	8.876478319136533
ENSG00000180881	6.068229443761787e-08	8.002726272476576
ENSG00000126458	6.095532818695685e-08	8.367152254140043
ENSG00000125755	6.09553281869575e-08	8.908932680191299
ENSG00000165006	6.09553281869575e-08	8.794805575715658
ENSG00000139644	6.192037309003677e-08	8.93733024611422
ENSG00000272797	6.29002479872242e-08	1.9880532592784244
ENSG00000166268	6.29002479872242e-08	6.6922019712009755
ENSG00000142453	6.318296691156982e-08	8.84808075321361
ENSG00000160953	6.318296691156982e-08	8.771996016896516
ENSG00000164402	6.346691962783677e-08	8.788223197423902
ENSG00000158113	6.346691962783722e-08	4.726586000928162
ENSG00000105988	6.375211134947672e-08	4.120226015559306
ENSG00000235663	6.375211134947672e-08	5.043897167158592
ENSG00000055070	6.418223352377448e-08	8.743598450973597
ENSG00000021826	6.418223352377448e-08	7.970116175349181
ENSG00000197991	6.447054570741715e-08	2.79541063716865
ENSG00000164236	6.447054570741715e-08	5.139980849923891
ENSG00000099795	6.447054570741715e-08	8.83996716294992
ENSG00000072401	6.476011531148031e-08	8.492912903227262
ENSG00000270919	6.476011531148076e-08	3.054777566648797
ENSG00000251666	6.476011531148076e-08	5.618676111263133
ENSG00000213598	6.476011531148076e-08	6.392397247359474
ENSG00000130382	6.578358796689027e-08	8.755231995585177
ENSG00000105671	6.578358796689027e-08	8.796336787687592
ENSG00000173171	6.637546289526853e-08	8.506693810974669
ENSG00000171421	6.712258101758581e-08	8.567880011859822
ENSG00000127952	6.712258101758581e-08	8.586632775547118
ENSG00000099817	6.742370895972346e-08	8.84808075321361
ENSG00000227073	6.742370895972346e-08	2.745753428978469
ENSG00000130653	6.772614840395353e-08	8.811032756243042
ENSG00000117625	6.772614840395401e-08	8.817615134534801
ENSG00000118242	6.818227873973918e-08	7.785725957306041
ENSG00000206530	6.848802118217674e-08	8.866833516900904
ENSG00000196867	6.848802118217674e-08	5.710048455875122
ENSG00000226624	6.848802118217674e-08	3.9025477418264334
ENSG00000119421	6.848802118217674e-08	8.707544825191007
ENSG00000254162	6.879509458032204e-08	5.657801101161097
ENSG00000188419	6.879509458032204e-08	8.645161686241385
ENSG00000199065	6.910350454330254e-08	2.557663538597221
ENSG00000152518	6.988041393785975e-08	8.917046270454989
ENSG00000243566	7.019354637974129e-08	5.395878961316848
ENSG00000223891	7.019354637974129e-08	8.410580062525879
ENSG00000065665	7.019354637974129e-08	8.388764874894715
ENSG00000252213	7.019354637974129e-08	2.3955063153955822
ENSG00000119326	7.050804091107193e-08	8.572596904272181
ENSG00000227373	7.161958124451433e-08	5.394411755516222
ENSG00000156535	7.194027649463492e-08	6.946491146194342
ENSG00000169758	7.226236567011638e-08	6.472453923765268
ENSG00000180198	7.307372557975067e-08	8.707087294786984
ENSG00000164142	7.455651547743777e-08	7.781611199675977
ENSG00000118985	7.455651547743777e-08	8.93733024611422
ENSG00000160323	7.455651547743777e-08	8.338217847433166
ENSG00000047936	7.488996920622107e-08	2.409955840786328
ENSG00000180879	7.522487050997113e-08	8.945443836377912
ENSG00000117322	7.606849688758474e-08	7.847183238599458
ENSG00000225210	7.606849688758474e-08	7.184524387607576
ENSG00000135164	7.606849688758474e-08	8.917046270454989
ENSG00000181458	7.606849688758474e-08	8.826265565582448
ENSG00000242715	7.640851276622252e-08	6.227832098339504
ENSG00000234776	7.675000378631071e-08	4.748911858249067
ENSG00000169609	7.675000378631071e-08	8.5609633596606
ENSG00000006704	7.795692875243484e-08	5.914736954291154
ENSG00000183111	7.830513492664851e-08	8.334750289736315
ENSG00000114767	7.830513492664851e-08	8.687797690315731
ENSG00000149295	7.883027651995053e-08	5.691507885726878
ENSG00000071794	7.953578564892701e-08	8.850606336373524
ENSG00000111540	7.953578564892701e-08	8.54399677147277
ENSG00000156411	7.953578564892701e-08	8.783172031104078
ENSG00000197265	7.953578564892701e-08	8.695374439795467
ENSG00000176871	7.953578564892701e-08	8.581784176103785
ENSG00000231369	7.989083471697562e-08	5.3363929841404
ENSG00000205929	7.989083471697562e-08	7.236019599052738
ENSG00000198838	7.989083471697562e-08	8.30502407871795
ENSG00000215016	7.989083471697562e-08	4.181648888071671
ENSG00000178429	8.114566236912531e-08	6.772125889926323
ENSG00000144815	8.150768441317977e-08	8.908932680191299
ENSG00000270093	8.150768441317977e-08	4.93323675497187
ENSG00000237437	8.241961151183369e-08	6.787057934399839
ENSG00000035141	8.241961151183369e-08	8.88306069742829
ENSG00000067057	8.278714843945258e-08	6.595197440669856
ENSG00000078061	8.278714843945258e-08	8.836904739006052
ENSG00000257759	8.315627592538167e-08	3.9057533635628934
ENSG00000136878	8.315627592538167e-08	8.827796777554383
ENSG00000196143	8.352700063075896e-08	1.8134025686430189
ENSG00000226104	8.408609711277044e-08	2.934684010664581
ENSG00000260828	8.408609711277044e-08	3.407302926050912
ENSG00000198169	8.483721200535183e-08	8.737016072681838
ENSG00000189184	8.616736092473426e-08	6.4077520622329995
ENSG00000106367	8.616736092473426e-08	8.522920991502053
ENSG00000179133	8.655110643709425e-08	2.9229778284111307
ENSG00000241494	8.693651034238725e-08	5.64496822727103
ENSG00000259790	8.790732115387752e-08	4.923379905643151
ENSG00000268087	8.829858423061103e-08	7.785870561684313
ENSG00000242802	8.829858423061103e-08	8.827796777554383
ENSG00000124942	8.829858423061199e-08	8.941387041246065
ENSG00000161970	8.86915371282867e-08	8.844023958081767
ENSG00000182310	8.928415034408482e-08	5.112607980603293
ENSG00000047230	8.968135875087645e-08	8.409788258214391
ENSG00000137634	8.968135875087645e-08	8.745587193349552
ENSG00000183570	8.968135875087645e-08	8.574128116244115
ENSG00000155380	9.008028181892499e-08	8.789754409395835
ENSG00000158290	9.008028181892562e-08	8.846549541241677
ENSG00000259236	9.008028181892562e-08	5.585022638946017
ENSG00000183722	9.048092670990166e-08	5.09369074489912
ENSG00000261435	9.088330061431485e-08	5.027327394418043
ENSG00000205642	9.189684725839105e-08	3.981710021450441
ENSG00000047346	9.189684725839105e-08	8.929216655850528
ENSG00000117362	9.189684725839105e-08	8.872421524004686
ENSG00000161031	9.333425965353131e-08	5.078003064856458
ENSG00000100218	9.374894043236863e-08	5.385268097174551
ENSG00000236256	9.374894043236863e-08	3.637885105771407
ENSG00000149972	9.374894043236896e-08	8.823739982422536
ENSG00000167123	9.374894043236896e-08	8.88864870453207
ENSG00000207279	9.458367221288669e-08	5.7199560896077415
ENSG00000105849	9.606183846908704e-08	8.694380068607492
ENSG00000234742	9.606183846908704e-08	5.964138638260685
ENSG00000223756	9.713136989871301e-08	6.422573913595794
ENSG00000148335	9.756240989820105e-08	8.658863283608857
ENSG00000253250	9.799530567203689e-08	7.102782313678801
ENSG00000065268	9.799530567203723e-08	8.781640819132145
ENSG00000197969	9.799530567203723e-08	8.908932680191299
ENSG00000166946	9.799530567203723e-08	8.88864870453207
ENSG00000219451	9.84300649493284e-08	5.896832904782449
ENSG00000227939	9.84300649493284e-08	7.41780693502358
ENSG00000109466	9.886669549021488e-08	8.528763962133363
ENSG00000151718	9.908571491806558e-08	7.45823978234785
ENSG00000117242	9.908571491806558e-08	7.9130971287451315
ENSG00000140750	9.996650982799203e-08	8.491461001635265
ENSG00000198088	1.0152621377898483e-07	8.284203262274767
ENSG00000188512	1.0197616308076068e-07	4.57806793182858
ENSG00000177239	1.0197616308076068e-07	8.874947107164598
ENSG00000259363	1.0197616308076214e-07	6.317480453373201
ENSG00000152578	1.0242804685879946e-07	5.836205063195265
ENSG00000258810	1.0242804685880055e-07	4.224449162894785
ENSG00000176919	1.0288187315794742e-07	6.390610778581944
ENSG00000167491	1.0310951727576872e-07	8.832847943874205
ENSG00000105607	1.0356627251124898e-07	8.767939221764673
ENSG00000102678	1.0356627251124898e-07	3.5483668439359572
ENSG00000260521	1.0356627251124898e-07	6.058718150763325
ENSG00000164405	1.0356627251124898e-07	8.850606336373524
ENSG00000169100	1.0402499052131096e-07	8.93733024611422
ENSG00000125084	1.0402499052131243e-07	6.422406820423597
ENSG00000186275	1.0402499052131243e-07	8.220825752137168
ENSG00000236719	1.0448567946421371e-07	5.578768431273663
ENSG00000196652	1.061137304135066e-07	8.66498813149659
ENSG00000147168	1.065833903918319e-07	8.921103065586836
ENSG00000218265	1.0658339039183341e-07	3.616340641746721
ENSG00000133597	1.0705506676097387e-07	8.573670585840093
ENSG00000101843	1.0824313442360759e-07	8.738010443869817
ENSG00000136206	1.0824313442360874e-07	6.090885604502444
ENSG00000181754	1.0824313442360874e-07	8.437648983353355
ENSG00000166348	1.0872193431777688e-07	8.382103186223024
ENSG00000198853	1.0872193431777688e-07	7.49796570238755
ENSG00000266208	1.0872193431777688e-07	6.297230969055098
ENSG00000224020	1.0872193431777726e-07	3.4451505605668533
ENSG00000234848	1.0992794042075438e-07	3.8756661701609705
ENSG00000166925	1.1041396785357737e-07	8.816620763346823
ENSG00000109084	1.1041396785357737e-07	8.581247335319828
ENSG00000133874	1.1041396785357737e-07	8.769927964140626
ENSG00000085871	1.1090207960623713e-07	8.34372654415701
ENSG00000173812	1.1139228432336624e-07	8.941387041246065
ENSG00000235701	1.1262700987825962e-07	3.782119747487775
ENSG00000158301	1.1262700987825962e-07	7.825778415722261
ENSG00000114854	1.1262700987825962e-07	7.045191607096114
ENSG00000259479	1.1262700987825962e-07	5.362584650882207
ENSG00000234719	1.1312460854752327e-07	7.780009127858528
ENSG00000169241	1.1312460854752327e-07	8.828791148742358
ENSG00000170122	1.1312460854752448e-07	7.083778530385599
ENSG00000214975	1.1362433951157325e-07	4.881796274104747
ENSG00000130309	1.1488305378648878e-07	8.801924794791372
ENSG00000168890	1.153903176000563e-07	8.540142543217414
ENSG00000228010	1.153903176000563e-07	5.534975616129248
ENSG00000151414	1.1539031760005671e-07	8.840961534137898
ENSG00000260948	1.1718290722619733e-07	7.146988361488814
ENSG00000123684	1.1718290722619733e-07	8.402669039138678
ENSG00000072274	1.1718290722619733e-07	8.908932680191299
ENSG00000179632	1.1770001763637151e-07	8.797867999659527
ENSG00000170417	1.1770001763637151e-07	8.26624230289896
ENSG00000215196	1.1770001763637151e-07	4.1467756278623495
ENSG00000120860	1.1821934114969273e-07	8.664451290712634
ENSG00000145536	1.1821934114969314e-07	5.575472398519287
ENSG00000215386	1.187408869249284e-07	6.953612066740506
ENSG00000154153	1.1900249603285831e-07	5.456858364521153
ENSG00000168301	1.195273924535721e-07	8.293927374890327
ENSG00000196547	1.195273924535721e-07	8.892705499663915
ENSG00000001630	1.195273924535721e-07	7.7357626014323095
ENSG00000267381	1.2005453419318394e-07	4.141763420253251
ENSG00000100678	1.2005453419318394e-07	7.380508531291316
ENSG00000271133	1.205839305388882e-07	7.616265437422676
ENSG00000233493	1.2058393053889036e-07	8.221820123325145
ENSG00000232352	1.219173465863374e-07	5.506851017849068
ENSG00000074054	1.243536218612225e-07	8.818151975318758
ENSG00000064490	1.243536218612225e-07	8.724308846502344
ENSG00000102387	1.243536218612225e-07	6.134714723110686
ENSG00000125743	1.2490139386551577e-07	8.876478319136533
ENSG00000229659	1.2490139386551577e-07	5.678216028010808
ENSG00000101974	1.254515057431262e-07	8.796336787687592
ENSG00000237212	1.254515057431271e-07	5.411521215111046
ENSG00000117543	1.254515057431271e-07	8.470974459099544
ENSG00000077454	1.254515057431271e-07	8.764876797820804
ENSG00000152990	1.2600396715776516e-07	8.452221695412248
ENSG00000257543	1.2851938009065263e-07	5.918844358726671
ENSG00000127540	1.2851938009065263e-07	8.09318115397607
ENSG00000224415	1.2851938009065263e-07	5.9508331662272145
ENSG00000106554	1.2936862195386707e-07	8.70907603716294
ENSG00000156232	1.2936862195386707e-07	8.755768836369135
ENSG00000180592	1.3050941420876502e-07	4.989636572875746
ENSG00000127946	1.3050941420876595e-07	8.434920833316953
ENSG00000198453	1.310834627160744e-07	7.85880243198325
ENSG00000265112	1.3194912921716226e-07	5.5192482333166835
ENSG00000188971	1.3252931744747464e-07	8.61270732518662
ENSG00000236998	1.3311197930306655e-07	5.502100276550085
ENSG00000225674	1.3311197930306655e-07	4.327824279019924
ENSG00000060237	1.331119793030689e-07	8.884591909400223
ENSG00000243964	1.3369712497923908e-07	5.492605392770442
ENSG00000161835	1.351709231569342e-07	7.662984455738453
ENSG00000163013	1.3576484307878863e-07	8.831316731902271
ENSG00000136867	1.3576484307878863e-07	6.5791557862190215
ENSG00000215394	1.3576484307878863e-07	5.231650384833154
ENSG00000141736	1.3576484307879057e-07	7.998716308148592
ENSG00000159788	1.3636129320312892e-07	8.248483910399642
ENSG00000188559	1.3636129320312892e-07	8.631460088873913
ENSG00000104129	1.3636129320312987e-07	8.129965736884689
ENSG00000213579	1.3696028394976123e-07	2.303918056684895
ENSG00000172901	1.3846894479220652e-07	6.415360517758369
ENSG00000130592	1.3846894479220652e-07	8.912989475323146
ENSG00000132704	1.406081702340314e-07	8.89117428769198
ENSG00000233041	1.406081702340319e-07	3.8609109943179525
ENSG00000251451	1.4122524058268288e-07	5.461957828135343
ENSG00000134986	1.418449364131308e-07	7.94243666920499
ENSG00000145431	1.418449364131308e-07	6.877551244169445
ENSG00000229180	1.434057334356818e-07	8.483804941775595
ENSG00000148090	1.4403470376339169e-07	8.762351214660892
ENSG00000153347	1.4403470376339169e-07	5.516550026394613
ENSG00000148341	1.4403470376339169e-07	8.925159860718681
ENSG00000105865	1.4403470376339169e-07	8.232845967307254
ENSG00000117877	1.446663484992577e-07	7.6713058438796216
ENSG00000163584	1.453006786344361e-07	8.864307933740994
ENSG00000131187	1.4625723311117237e-07	8.070952382057508
ENSG00000228614	1.4689832511682735e-07	4.916453919051645
ENSG00000163933	1.4689832511682735e-07	8.765871169008783
ENSG00000213145	1.475421413344864e-07	7.04215110231005
ENSG00000010810	1.475421413344864e-07	8.349569514788321
ENSG00000153310	1.4818869295234815e-07	8.81409518018691
ENSG00000133020	1.4818869295234815e-07	3.1950220718172413
ENSG00000182287	1.4981711319513197e-07	8.842492746109832
ENSG00000130055	1.4981711319513197e-07	4.783999590352155
ENSG00000130775	1.4981711319513197e-07	8.868364728872839
ENSG00000151693	1.5047332746105586e-07	4.742307391403957
ENSG00000156052	1.5047332746105586e-07	7.308331900840407
ENSG00000236081	1.511323280240217e-07	6.661782864931799
ENSG00000260618	1.5179412631765188e-07	8.43611777138142
ENSG00000128891	1.527920946253532e-07	8.776052812028363
ENSG00000104835	1.527920946253532e-07	6.634657185738449
ENSG00000259668	1.5346093756461264e-07	5.8572603888531125
ENSG00000165171	1.534609375646148e-07	6.296184073641839
ENSG00000254302	1.5413261860908216e-07	4.0040868151077476
ENSG00000248319	1.5480714939700959e-07	2.9427469778056516
ENSG00000176058	1.558243144196911e-07	8.428795985429216
ENSG00000181649	1.5650602078558976e-07	5.429979750774408
ENSG00000170915	1.571906179918119e-07	6.9628581921664665
ENSG00000218208	1.5719061799181415e-07	4.5093752593496506
ENSG00000113712	1.589148362908044e-07	8.872421524004686
ENSG00000129968	1.5960964503563472e-07	8.868364728872839
ENSG00000266976	1.6030739829874997e-07	6.403406075381856
ENSG00000164932	1.6206474297227927e-07	8.710607249134876
ENSG00000228265	1.627728973192521e-07	7.572077274835921
ENSG00000152475	1.627728973192527e-07	7.464892305481652
ENSG00000167701	1.634840508214417e-07	8.116853376952216
ENSG00000138326	1.634840508214417e-07	8.941387041246065
ENSG00000214016	1.634840508214417e-07	4.350989225375504
ENSG00000153575	1.6419821575226252e-07	8.805981589923219
ENSG00000105583	1.659968840606349e-07	8.704024870843115
ENSG00000146072	1.659968840606349e-07	8.003904747346569
ENSG00000146733	1.6672168634449518e-07	8.52138977953012
ENSG00000148123	1.6744955588830485e-07	3.1048545092907918
ENSG00000171757	1.6928273143585417e-07	7.699538888349302
ENSG00000069943	1.6928273143585417e-07	8.462069064524364
ENSG00000040341	1.7002143547893988e-07	8.706550454003029
ENSG00000198625	1.7002143547893988e-07	8.896762294795762
ENSG00000224668	1.7076326360908504e-07	3.762589976525585
ENSG00000175868	1.7076326360908504e-07	7.707110071981859
ENSG00000143549	1.7076326360908684e-07	8.908932680191299
ENSG00000165704	1.7076326360908684e-07	8.553844140584886
ENSG00000272745	1.7263158571044384e-07	5.741011876623724
ENSG00000013561	1.7338444900103124e-07	8.826265565582448
ENSG00000008300	1.7414049421858444e-07	8.798862370847504
ENSG00000185038	1.768118981965498e-07	6.483692558426644
ENSG00000163673	1.768118981965498e-07	4.299421866376332
ENSG00000185666	1.7758242360757303e-07	3.8049384829563913
ENSG00000140471	1.7758242360757303e-07	8.730891224794103
ENSG00000121900	1.7952300253119828e-07	6.345910890921905
ENSG00000080947	1.8109024860477135e-07	7.521990662465634
ENSG00000138640	1.8109024860477392e-07	8.860251138609149
ENSG00000141698	1.8306796117135442e-07	8.733416807954013
ENSG00000106330	1.8386489340371035e-07	8.095490153877895
ENSG00000108774	1.8466518733370068e-07	8.532028952953722
ENSG00000126602	1.8466518733370264e-07	8.783172031104078
ENSG00000163888	1.8749288771209497e-07	5.732858249851688
ENSG00000110060	1.883084795753013e-07	8.628934505714
ENSG00000198690	1.883084795753013e-07	8.823739982422536
[truncated: 1,865 more rows]
