# Supplementary material for: Machine learning predicts treatment sensitivity in multiple myeloma based on molecular and clinical information coupled with drug response
Source: PLoS One. 2021 Jul 28;16(7):e0254596. doi: 10.1371/journal.pone.0254596 (PMC8318243; doi:10.1371/journal.pone.0254596)
Supplement: S1 File — (ZIP) [file pone.0254596.s004.zip › Supplementary Material 1/t_14_16_maf/selected_genes_experiment_9.csv]

gene	pvalue	entropy
ENSG00000178573	1.359811670382592e-19	8.52040834101167
ENSG00000074590	7.383599590271112e-19	5.411735915336212
ENSG00000258776	1.2882693085350373e-18	1.7923610210607515
ENSG00000257890	1.5496427289428164e-18	0.9989022888755955
ENSG00000196843	5.5826685776594314e-18	8.863168551247472
ENSG00000087510	6.693425400815565e-18	4.466816611676721
ENSG00000133069	1.9713546871360442e-17	8.271599877826171
ENSG00000196208	2.816556987314164e-17	7.530178246925697
ENSG00000165588	3.531475938541213e-17	1.9913672344533229
ENSG00000248596	4.216397565216696e-17	3.8300570698113914
ENSG00000242444	5.032103482242642e-17	3.8589114903318924
ENSG00000251623	6.003165003264726e-17	0.8753140972898961
ENSG00000116771	6.8233924993682e-17	7.554525338119192
ENSG00000227708	8.533158973566765e-17	5.687515683795888
ENSG00000257438	1.2109611829505114e-16	1.2394500584626393
ENSG00000113302	1.9466499800471464e-16	2.579856141889851
ENSG00000249738	3.269927900359253e-16	3.66521300958305
ENSG00000171617	4.611249117548328e-16	7.463364098805963
ENSG00000101463	8.447129394625631e-16	3.9457737867530907
ENSG00000132481	1.5160561818708066e-15	8.532733034924542
ENSG00000118971	2.122288575658175e-15	8.126505331106866
ENSG00000197085	2.2216249116975816e-15	3.0363880244653565
ENSG00000143869	2.2216249116975816e-15	3.5563390399027255
ENSG00000270163	2.74919646124802e-15	0.649827274216408
ENSG00000110104	3.1042307852861374e-15	8.420111918506102
ENSG00000139626	3.1042307852861374e-15	8.916229775737268
ENSG00000100997	3.248705994762427e-15	8.779995311447138
ENSG00000188820	4.330400816294901e-15	7.8469976075234955
ENSG00000152127	4.330400816294901e-15	8.617650668545842
ENSG00000148053	5.111509875123788e-15	6.088585147942539
ENSG00000095397	6.03105126030173e-15	8.842760387982166
ENSG00000107551	7.113110291429011e-15	8.408999993122316
ENSG00000128487	8.385882499828433e-15	8.51015876147838
ENSG00000228539	1.498242083334644e-14	0.5253970060755938
ENSG00000197535	1.6133655064761206e-14	8.908066510431146
ENSG00000128268	2.7424392501212687e-14	8.860087377769254
ENSG00000129757	3.0837565136900304e-14	7.9577615188403845
ENSG00000214274	3.4668046395266466e-14	7.717709165972138
ENSG00000229914	3.4668046395266466e-14	6.575781165430348
ENSG00000255920	5.2139085115599254e-14	3.399633515922556
ENSG00000253298	5.446087746490692e-14	1.153158331808283
ENSG00000221971	5.446087746490692e-14	2.049501409835118
ENSG00000158106	7.171546944787752e-14	8.742180362441054
ENSG00000141622	8.049747704044869e-14	6.063496971623418
ENSG00000253796	9.848115067998378e-14	7.905358833119229
ENSG00000179855	1.0282078902168518e-13	3.766643575109655
ENSG00000227400	1.2934210142891774e-13	2.992889488137151
ENSG00000087085	1.6966714949472598e-13	5.771512460530592
ENSG00000166147	1.8480177576609506e-13	8.368236384038566
ENSG00000254389	2.525334413395824e-13	4.383130290526508
ENSG00000214024	2.9502535154629354e-13	3.3065754658991784
ENSG00000271763	3.0778587600590195e-13	2.912988317215332
ENSG00000175793	3.1659272223409026e-13	6.4689377614076005
ENSG00000163191	3.445263819353902e-13	8.818270592063799
ENSG00000158813	3.593879247357531e-13	7.401903123497568
ENSG00000046653	4.1947007395029303e-13	7.73720820276015
ENSG00000137634	4.692636336895678e-13	8.750883755311444
ENSG00000089220	4.893968747384888e-13	8.908066510431146
ENSG00000164841	5.24854640244158e-13	7.113492565092345
ENSG00000254622	5.24854640244158e-13	2.7139918229513595
ENSG00000168329	6.38119688328652e-13	6.561540428678347
ENSG00000184602	6.653493420840302e-13	8.715689648173003
ENSG00000107242	7.132904446006793e-13	8.883576714512778
ENSG00000102038	7.436675442064111e-13	5.703865683290377
ENSG00000173218	7.436675442064111e-13	7.132651139247863
ENSG00000166828	7.436675442064111e-13	2.894424773293591
ENSG00000185442	8.082842393938406e-13	8.18589119203568
ENSG00000137285	9.030859825206041e-13	5.669218705894077
ENSG00000182575	9.284439630765165e-13	6.24817545945329
ENSG00000243629	9.284439630765165e-13	5.462852751233816
ENSG00000154646	9.67797733212284e-13	4.987005322309529
ENSG00000234184	1.0514844322396198e-12	8.68075206556328
ENSG00000128512	1.1742082382547507e-12	8.39816316850169
ENSG00000158089	1.3109726289241635e-12	5.9908413104101905
ENSG00000163386	1.6556187213184633e-12	8.803944979801239
ENSG00000228512	1.6556187213184633e-12	2.2229662740699805
ENSG00000043462	1.7016019865915377e-12	8.380428564550888
ENSG00000145423	1.9245309682765353e-12	2.404271587863942
ENSG00000115963	1.977836212161438e-12	8.461521090047846
ENSG00000136869	2.00502982142451e-12	8.172745669871585
ENSG00000243349	2.00502982142451e-12	2.628467801608577
ENSG00000254199	2.3294841854595267e-12	0.5803280737401352
ENSG00000255043	2.7798000771568633e-12	4.320677033592641
ENSG00000185737	2.7798000771568633e-12	8.690166714649171
ENSG00000184428	2.8952816088802793e-12	8.78253635736109
ENSG00000260396	3.0154690381642686e-12	5.229493159133574
ENSG00000228541	3.2267526273907774e-12	5.963499669360767
ENSG00000173166	3.2267526273907774e-12	7.804529345754994
ENSG00000124942	3.2267526273907774e-12	8.932556306349513
ENSG00000251637	3.2267526273907774e-12	5.314258933795222
ENSG00000166068	3.499534491352714e-12	8.617650668545842
ENSG00000158473	3.595396227614582e-12	8.85500528594135
ENSG00000149506	3.595396227614582e-12	6.087602603766444
ENSG00000138769	3.744040081706957e-12	4.505914862926401
ENSG00000106415	3.744040081706957e-12	8.932556306349513
ENSG00000258884	3.898710909850786e-12	2.936987270785235
ENSG00000099204	4.0596481068197856e-12	8.600172589123762
ENSG00000233952	4.2271003706959865e-12	1.7040982437564771
ENSG00000095110	4.5213716331661405e-12	8.217381387240483
ENSG00000092964	4.901116511640518e-12	7.143107505440307
ENSG00000159363	5.4564821181919205e-12	8.736097811438308
ENSG00000261033	6.073466929463409e-12	4.373389289358294
ENSG00000100994	6.073466929463409e-12	8.88765834716584
ENSG00000118785	6.322065198377478e-12	6.100448853990373
ENSG00000229727	6.493315579203459e-12	5.380503477697964
ENSG00000242575	6.580639235972594e-12	2.9580557811385995
ENSG00000214711	6.75875698184015e-12	6.169342403266286
ENSG00000157423	6.75875698184015e-12	7.08145609128765
ENSG00000125378	6.75875698184015e-12	7.996056178889841
ENSG00000231901	7.034835799549911e-12	3.097003918035322
ENSG00000118894	8.476558439227961e-12	8.364049316491778
ENSG00000185339	8.476558439227961e-12	8.725393500218233
ENSG00000250358	8.476558439227961e-12	0.9797220446754935
ENSG00000222009	8.476558439227961e-12	6.489518948751491
ENSG00000247416	8.704876830782605e-12	4.882641588891682
ENSG00000258704	9.809207388651584e-12	6.40684240470913
ENSG00000198732	1.0206996625383314e-11	8.882036127773668
ENSG00000239899	1.0480934690142588e-11	3.3903964839291794
ENSG00000145703	1.0480934690142588e-11	8.875413449206656
ENSG00000166833	1.0905412334659631e-11	8.549519897147366
ENSG00000101134	1.0905412334659631e-11	4.226129878869176
ENSG00000178033	1.0905412334659631e-11	5.249259137285804
ENSG00000199461	1.1346736774087005e-11	2.6805480264879087
ENSG00000139211	1.1650634555233788e-11	8.52277265835059
ENSG00000254850	1.2121503484523214e-11	2.0359571042869296
ENSG00000073060	1.2611019995635223e-11	8.723852913479124
ENSG00000189149	1.2611019995635223e-11	3.9319507449923865
ENSG00000248550	1.3470295275316805e-11	2.3291637700266534
ENSG00000189319	1.4013146873155882e-11	8.758046561442722
ENSG00000169413	1.5163980910460416e-11	8.258952965627067
ENSG00000074370	1.619338213273388e-11	8.924393041043391
ENSG00000159231	1.7519367166382654e-11	2.701864538305094
ENSG00000226025	1.7519367166382654e-11	7.106384484448547
ENSG00000251264	1.822170699856591e-11	1.458802633864312
ENSG00000171227	1.822170699856591e-11	7.584080001786684
ENSG00000165171	1.870519165905842e-11	6.341989260294884
ENSG00000178404	1.9454085868452182e-11	6.774399395749378
ENSG00000170677	1.9454085868452182e-11	7.066827720203559
ENSG00000270069	2.1597797641628795e-11	8.32183301509656
ENSG00000196372	2.2460001516339137e-11	7.348300449238981
ENSG00000224612	2.2460001516339137e-11	1.1657132907367727
ENSG00000137868	2.3355916162612543e-11	7.231868620364002
ENSG00000108669	2.5919787778209794e-11	8.903984877778084
ENSG00000170214	2.5919787778209794e-11	1.3542717545684777
ENSG00000125355	2.695071026951137e-11	8.141007671944456
ENSG00000014164	2.695071026951137e-11	8.558303085971442
ENSG00000150630	2.766020566933509e-11	7.37148646965552
ENSG00000172689	2.8021785353237215e-11	1.401856281209041
ENSG00000108702	2.990031811193377e-11	3.7111161542908526
ENSG00000225063	3.108609931517111e-11	1.551591731406738
ENSG00000149294	3.316558238093552e-11	8.710323953309553
ENSG00000130052	3.447806496734923e-11	7.871312474544904
ENSG00000107611	3.447806496734923e-11	8.350980687932783
ENSG00000200732	3.584139894179135e-11	4.886242656981705
ENSG00000183134	3.584139894179135e-11	4.7169397047927015
ENSG00000002587	3.584139894179135e-11	5.871691343584762
ENSG00000165591	4.1307259416848285e-11	8.68303658694851
ENSG00000143162	4.5787312727829736e-11	8.845301433896118
ENSG00000150867	4.5787312727829736e-11	8.788158576753261
ENSG00000177519	4.5787312727829736e-11	6.720774937005287
ENSG00000013016	4.5787312727829736e-11	8.6405998777251
ENSG00000047648	4.758724023098141e-11	7.862584788154019
ENSG00000167178	5.0742300633737144e-11	6.483801490052365
ENSG00000207870	5.0742300633737144e-11	6.788870325202929
ENSG00000257611	5.1397463330112474e-11	2.3463245502621657
ENSG00000079931	5.1397463330112474e-11	8.875413449206656
ENSG00000164574	5.2732741744477745e-11	8.837138168589997
ENSG00000251377	5.6221364022174786e-11	6.45009077329248
ENSG00000236914	5.6221364022174786e-11	5.440653260760663
ENSG00000100600	5.842199871503207e-11	8.831515949197826
ENSG00000255270	5.842199871503207e-11	3.7057953038249796
ENSG00000176974	5.842199871503207e-11	8.616189877760423
ENSG00000259330	5.917412225256285e-11	8.34256089809794
ENSG00000085063	6.554240703428719e-11	8.924393041043391
ENSG00000039068	6.554240703428719e-11	5.880454722578428
ENSG00000071909	6.985843756929278e-11	6.351402876311706
ENSG00000153310	6.985843756929327e-11	8.792240209406321
ENSG00000109255	7.25803693984012e-11	2.824517552069104
ENSG00000112394	7.25803693984012e-11	6.5754371626586146
ENSG00000176399	7.25803693984012e-11	6.6091870253938
ENSG00000258994	7.44524028882885e-11	5.563273523270954
ENSG00000259064	7.833939716066423e-11	2.4281035046777726
ENSG00000237212	8.0356717347708e-11	5.351705984153177
ENSG00000186265	8.0356717347708e-11	8.869791229814485
ENSG00000256101	8.0356717347708e-11	3.389939997713781
ENSG00000101096	8.562517067766707e-11	8.706986255302613
ENSG00000061918	9.239494544703469e-11	6.141745742795822
ENSG00000189143	9.239494544703469e-11	5.685489361699468
ENSG00000251669	9.239494544703469e-11	7.364377494813088
ENSG00000151651	1.0224180582244669e-10	8.639599418550258
ENSG00000025708	1.0619325846819215e-10	8.796321842059383
ENSG00000144278	1.1029407823837913e-10	7.546966571930319
ENSG00000163126	1.1454977933771849e-10	6.865381592822447
ENSG00000137266	1.1454977933771849e-10	8.334193825709962
ENSG00000034053	1.1454977933771849e-10	5.392301447471827
ENSG00000065809	1.1747577128603116e-10	8.875413449206656
ENSG00000154229	1.2669961172658834e-10	8.863168551247472
ENSG00000260337	1.315736712636038e-10	3.2109232756668664
ENSG00000172081	1.3492449646571754e-10	8.875413449206656
ENSG00000122778	1.349244964657185e-10	8.461264565519127
ENSG00000130429	1.4010787183432367e-10	8.76566969918458
ENSG00000172379	1.4918303878126434e-10	8.43910006789056
ENSG00000149418	1.549016394321038e-10	8.588335305328291
ENSG00000110880	1.549016394321038e-10	8.883576714512778
ENSG00000263813	1.5685508608483444e-10	1.590092646565348
ENSG00000103187	1.5685508608483444e-10	8.262237946187142
ENSG00000266208	1.6698966096944466e-10	6.240804389459542
ENSG00000250654	1.6698966096944466e-10	7.969873903399015
ENSG00000117122	1.777640473774739e-10	4.98387659928068
ENSG00000118513	1.8455208463947083e-10	7.366499609353477
ENSG00000197694	1.8455208463947083e-10	8.883576714512778
ENSG00000142197	1.9159350988150638e-10	8.400704214415642
ENSG00000155974	1.9159350988150638e-10	8.5898758920674
ENSG00000259495	1.9159350988150638e-10	6.503462077266802
ENSG00000225014	1.988975551356824e-10	2.2255980450479407
ENSG00000254610	1.988975551356824e-10	4.211580974328872
ENSG00000207725	2.039175256835123e-10	4.424660875424172
ENSG00000178538	2.039175256835123e-10	7.116077396236711
ENSG00000150627	2.064737801503385e-10	8.529395336917606
ENSG00000255959	2.197327097127957e-10	3.055779073395497
ENSG00000175229	2.197327097127957e-10	3.4305604792729754
ENSG00000081913	2.197327097127957e-10	7.6378232879197725
ENSG00000258647	2.2808409944780048e-10	4.466615936439268
ENSG00000251011	2.3382335255306614e-10	3.61511906366951
ENSG00000164122	2.4269800332743605e-10	5.994246701149065
ENSG00000129048	2.5190183817944315e-10	6.737469217806024
ENSG00000231322	2.5190183817944315e-10	2.112588618385586
ENSG00000214025	2.7134513656675493e-10	0.9782029599420206
ENSG00000227188	3.0705959009162856e-10	5.494085477655131
ENSG00000134250	3.186429257222851e-10	8.865709597161425
ENSG00000188095	3.186429257222851e-10	5.341298693408541
ENSG00000221869	3.516609283047113e-10	7.518019081740268
ENSG00000237742	3.516609283047113e-10	6.711545257516078
ENSG00000115896	3.648861514554211e-10	8.645221637942427
ENSG00000163344	3.648861514554211e-10	8.790699622667212
ENSG00000259026	3.648861514554237e-10	4.499978726503435
ENSG00000228141	3.8801648824561873e-10	4.381283837321814
ENSG00000253823	4.0257636851212715e-10	5.738008178622465
ENSG00000154175	4.0257636851212715e-10	8.06587928624587
ENSG00000087253	4.075473246441185e-10	7.504961286181451
ENSG00000260459	4.075473246441185e-10	1.8643445698646386
ENSG00000261471	4.333161852633764e-10	4.116528002602572
ENSG00000206587	4.333161852633764e-10	1.7753659203435723
ENSG00000042781	4.333161852633764e-10	7.627939106078839
ENSG00000256813	4.4953493414019436e-10	0.9223392818166071
ENSG00000111885	4.6067553091553606e-10	8.924393041043391
ENSG00000187391	4.6067553091553606e-10	8.519407881836827
ENSG00000091972	4.6067553091553606e-10	8.842760387982166
ENSG00000197410	4.778941371819276e-10	3.0899475562581165
ENSG00000104611	4.778941371819276e-10	6.817880613996915
ENSG00000163346	4.957412678633098e-10	8.895821612471963
ENSG00000216316	4.957412678633098e-10	6.1341906022330415
ENSG00000248537	4.957412678633098e-10	2.1460964357627237
ENSG00000164741	5.269443101864427e-10	8.14009477030098
ENSG00000095739	5.334113507587623e-10	6.221823484317829
ENSG00000151692	5.334113507587623e-10	8.55722283084291
ENSG00000259886	5.465789783293231e-10	7.4235595486600445
ENSG00000179256	5.465789783293231e-10	3.796877553332068
ENSG00000057294	5.80903457930403e-10	7.7468495584701085
ENSG00000170085	6.02499930659055e-10	8.359480273721314
ENSG00000238165	6.248803294605961e-10	5.73703907110864
ENSG00000108639	6.480723896169203e-10	8.85908691859441
ENSG00000134369	6.721048009175411e-10	8.853464699202242
ENSG00000265787	6.886078835208482e-10	8.723312785914858
ENSG00000163606	6.970072395363837e-10	7.927062595338782
ENSG00000084463	6.970072395363837e-10	8.871331816553594
ENSG00000168884	7.141073290828459e-10	8.570211663448216
ENSG00000226751	7.141073290828459e-10	8.614109163457046
ENSG00000169894	7.228104009387003e-10	3.6873628013507727
ENSG00000175294	7.405285440749087e-10	4.680024116554351
ENSG00000117090	7.405285440749087e-10	8.88765834716584
ENSG00000245330	7.405285440749087e-10	5.77425025920277
ENSG00000072310	7.867009722871209e-10	8.800403474712446
ENSG00000137193	8.458294352486982e-10	8.912148143084208
ENSG00000260231	8.458294352486982e-10	8.370388392023246
ENSG00000227972	8.769999488500047e-10	7.450675786369846
ENSG00000203827	8.76999948850011e-10	7.69643015458395
ENSG00000165168	8.76999948850011e-10	8.88765834716584
ENSG00000175305	8.76999948850011e-10	8.148952691076271
ENSG00000272264	8.76999948850011e-10	6.704645364826568
ENSG00000114541	8.984007188920164e-10	7.536498746222722
ENSG00000267272	9.3146145004129e-10	6.32813093172236
ENSG00000176049	9.657094772576232e-10	4.382293808346373
ENSG00000088826	9.657094772576232e-10	8.771832046141016
ENSG00000267801	1.0011863370702141e-09	5.996778021374276
ENSG00000163823	1.0255414116269028e-09	8.446142301163581
ENSG00000229646	1.0759998100381731e-09	1.7547773047451456
ENSG00000258572	1.1021301917772766e-09	8.517610770568997
ENSG00000234511	1.128879908568615e-09	5.38397000646535
ENSG00000143344	1.1424914742395773e-09	8.203469106427693
ENSG00000258102	1.1424914742395773e-09	3.0797035424532924
ENSG00000198598	1.1701971082024473e-09	4.231028229637785
ENSG00000213657	1.1842948726980612e-09	7.043878281077624
ENSG00000145882	1.2573089675794233e-09	8.116148540216786
ENSG00000237265	1.303207974478845e-09	3.2947416093172133
ENSG00000248991	1.3347119427257837e-09	6.861544619695446
ENSG00000261827	1.350741544081131e-09	7.854507933984771
ENSG00000168447	1.3833665932087534e-09	8.797322301234228
ENSG00000171631	1.3833665932087534e-09	7.893695176525154
ENSG00000103522	1.4859260522263918e-09	4.8207735943416825
ENSG00000099958	1.521734124723174e-09	8.928474673696451
ENSG00000178343	1.5217341247231848e-09	3.9586948993783975
ENSG00000173626	1.5399526702777132e-09	3.7340242659541776
ENSG00000196498	1.6342871355799412e-09	8.861627964508363
ENSG00000268088	1.6342871355799412e-09	5.034608976341576
ENSG00000135547	1.6935708610028823e-09	8.719771280826063
ENSG00000162836	1.6935708610028943e-09	8.642140464464209
ENSG00000227487	1.7342540618884994e-09	5.08056394604044
ENSG00000101935	1.7342540618885118e-09	8.532187307436484
ENSG00000261997	1.7549518133729708e-09	3.8636650519385576
ENSG00000145287	1.7549518133729708e-09	8.833056535936935
ENSG00000225946	1.8185022084815406e-09	2.2719070059857605
ENSG00000162989	1.8621111375141632e-09	7.01961147894873
ENSG00000229368	1.8621111375141632e-09	5.699711295370108
ENSG00000230921	1.9067401064328037e-09	2.975220705586474
ENSG00000269902	1.9067401064328037e-09	6.937199191505798
ENSG00000160223	1.9294443447114953e-09	8.808566740018566
ENSG00000144868	1.975647086422808e-09	8.49312097465063
ENSG00000185565	1.999151590430127e-09	8.821812097152595
ENSG00000158467	2.0469821142774357e-09	8.72893500530703
ENSG00000233334	2.197272124532673e-09	3.2320633604253928
ENSG00000148411	2.2497213181133392e-09	7.9831038061812025
ENSG00000241324	2.2497213181133392e-09	6.856526150088346
ENSG00000236901	2.2497213181133392e-09	8.74017944409137
ENSG00000230251	2.276402031971493e-09	2.3312171098607837
ENSG00000172243	2.358310018866422e-09	7.794017524406927
ENSG00000240771	2.50125600230199e-09	8.12037566258105
ENSG00000100122	2.591044726185261e-09	6.712526771307024
ENSG00000225938	2.8461327251414392e-09	2.700309320673765
ENSG00000170989	2.9136377570303553e-09	6.691591824071332
ENSG00000255845	2.947973412178006e-09	0.8488532884269937
ENSG00000233264	3.0178328275508358e-09	8.680955872645137
ENSG00000214782	3.0533654609980304e-09	0.6568258503137847
ENSG00000162869	3.3527017580455035e-09	8.688118678776416
ENSG00000227295	3.431897459816611e-09	7.924152213615531
ENSG00000159640	3.472176520517554e-09	3.0276034560105343
ENSG00000224059	3.55412244390063e-09	6.4642432331211435
ENSG00000148926	3.6805886377332862e-09	8.863168551247472
ENSG00000136425	3.6805886377332862e-09	8.02850462983412
ENSG00000237301	3.767326135899719e-09	5.137626140207452
ENSG00000246705	3.811439139466088e-09	8.692740438993743
ENSG00000249388	3.901181315146689e-09	5.456313100338724
ENSG00000150048	3.946821730383757e-09	3.177157854032808
ENSG00000080293	4.039669779188488e-09	4.197936193397796
ENSG00000101746	4.1829474461474815e-09	7.8333791143344484
ENSG00000008513	4.1829474461474815e-09	8.74017944409137
ENSG00000114455	4.281205854305406e-09	7.7617781315284775
ENSG00000063587	4.432825904031861e-09	8.895821612471963
ENSG00000185155	4.484519664436703e-09	8.84938306654918
ENSG00000203805	4.751932278078048e-09	2.453504414219908
ENSG00000258422	4.863195293564793e-09	4.46370086553985
ENSG00000035862	4.863195293564793e-09	8.837138168589997
ENSG00000102882	4.863195293564793e-09	8.753964928789662
ENSG00000223475	4.9197750526556855e-09	4.78138823501063
ENSG00000257403	4.9197750526556855e-09	1.9930519781264757
ENSG00000103319	4.9197750526556855e-09	8.77691413796892
ENSG00000182601	5.0348660626156e-09	7.241333652899388
ENSG00000067715	5.0348660626156e-09	8.703701274742537
ENSG00000174607	5.0348660626156e-09	8.665629801207736
ENSG00000225572	5.396109879698825e-09	2.627854392395884
ENSG00000262246	5.52204595918378e-09	8.526854291003652
ENSG00000198353	5.5220459591838186e-09	5.167226746591358
ENSG00000163673	5.5220459591838186e-09	4.219602815660863
ENSG00000072422	5.586083654859949e-09	7.322725180753062
ENSG00000244158	5.716337684694928e-09	1.4335833863215273
ENSG00000109756	5.91728583605874e-09	8.916229775737268
ENSG00000107984	5.91728583605874e-09	8.841219801243058
ENSG00000118257	6.12511199101848e-09	6.723938698022716
ENSG00000147883	6.3400448754942006e-09	7.772553399533585
ENSG00000196562	6.487397929052739e-09	8.891739979818901
ENSG00000118322	6.487397929052739e-09	8.588335305328291
ENSG00000156535	6.949762930698548e-09	6.96155992907815
ENSG00000165527	6.949762930698548e-09	8.867250183900534
ENSG00000196482	7.192832316202319e-09	8.685577632862465
ENSG00000271214	7.192832316202319e-09	6.178907196494487
ENSG00000227507	7.192832316202319e-09	6.597753617720646
ENSG00000187210	7.192832316202319e-09	8.166412194263911
ENSG00000153933	7.359459282218123e-09	8.763128653270627
ENSG00000254787	7.444177062572288e-09	3.9398915027724226
ENSG00000213262	7.616472423651225e-09	8.059820911401358
ENSG00000110811	7.792650393654944e-09	8.587387563600311
ENSG00000154864	7.882221849256468e-09	7.832997837982853
ENSG00000174469	7.882221849256468e-09	5.35247806165621
ENSG00000072864	7.882221849256468e-09	8.37267291340848
ENSG00000066629	8.064383668201055e-09	7.3406359834807215
ENSG00000118777	8.156995960364256e-09	8.618447320638829
ENSG00000070540	8.635820322547972e-09	8.863168551247472
ENSG00000152422	8.83492122241867e-09	8.710067428780832
ENSG00000197584	8.936141260584488e-09	7.536325022168029
ENSG00000270302	9.459425623270775e-09	4.669595609072193
ENSG00000110427	9.567606813550177e-09	4.507270930199314
ENSG00000151552	9.78759586807056e-09	8.57683434201523
ENSG00000115295	9.78759586807056e-09	7.87817126947494
ENSG00000230829	9.78759586807056e-09	4.648905019983452
ENSG00000171711	9.899429927254403e-09	0.7453240071590581
ENSG00000188659	1.0126843629223595e-08	7.514509800823556
ENSG00000238861	1.0126843629223595e-08	1.1094325803493137
ENSG00000229116	1.0477531905631602e-08	1.5952919270016443
ENSG00000107562	1.0477531905631602e-08	8.567315720817414
ENSG00000260244	1.0840035212216405e-08	6.139147388853857
ENSG00000250362	1.0840035212216405e-08	6.26311153751055
ENSG00000205837	1.1088458296277562e-08	6.492420766093914
ENSG00000121753	1.1734016975072644e-08	7.952243608456411
ENSG00000184825	1.1734016975072644e-08	7.238090430786263
ENSG00000116691	1.1734016975072644e-08	8.651383984898864
ENSG00000172530	1.1867450404187224e-08	8.194845509510994
ENSG00000150625	1.2138763671051715e-08	6.441322828575799
ENSG00000256674	1.2138763671051715e-08	4.6048273006496405
ENSG00000272563	1.2138763671051715e-08	5.86323212797971
ENSG00000258676	1.2276675420859555e-08	2.890071715202371
ENSG00000155792	1.2276675420859555e-08	8.830515490022984
ENSG00000173801	1.2557090182567134e-08	8.191955166803982
ENSG00000064999	1.2557090182567134e-08	8.726393959393077
ENSG00000153789	1.2557090182567134e-08	8.113533605218075
ENSG00000251196	1.2557090182567134e-08	5.145652923134853
ENSG00000221553	1.2557090182567134e-08	2.924347921166193
ENSG00000077238	1.2557090182567134e-08	7.3619429195612165
ENSG00000213337	1.2557090182567134e-08	7.797075873882571
ENSG00000175471	1.3436265168623271e-08	7.822566128975785
ENSG00000131142	1.374242457374334e-08	5.431856177061958
ENSG00000237787	1.503640227563869e-08	4.574069687519594
ENSG00000104419	1.503640227563869e-08	8.891739979818901
ENSG00000197385	1.5206260085010332e-08	8.39695890224499
ENSG00000214226	1.6083954173564293e-08	7.766068834290917
ENSG00000188167	1.6083954173564293e-08	7.2587298165365235
ENSG00000080166	1.6083954173564293e-08	6.639478329265969
ENSG00000123159	1.6634030441495368e-08	8.70444520938866
ENSG00000100321	1.6634030441495368e-08	8.403634298258867
ENSG00000196668	1.6634030441495544e-08	7.347734682734677
ENSG00000272320	1.7202397142984298e-08	4.646545547736115
ENSG00000164845	1.7202397142984298e-08	7.263386952759673
ENSG00000273406	1.7591760166579047e-08	3.198358643361967
ENSG00000235295	1.7591760166579236e-08	6.772323163950109
ENSG00000125571	1.8191930783606444e-08	4.310297422639531
ENSG00000236830	1.8812005944480668e-08	4.319051797155139
ENSG00000140450	1.9236762776890535e-08	8.572212581797903
ENSG00000256552	1.945262580157978e-08	3.5838979600062415
ENSG00000165966	1.945262580157978e-08	8.718770821651221
ENSG00000248458	1.9891444544287525e-08	4.730828317822784
ENSG00000233977	1.9891444544287525e-08	4.385352900135117
ENSG00000214826	1.9891444544287525e-08	8.700363576735601
ENSG00000111276	1.9891444544287525e-08	8.861627964508363
ENSG00000226887	2.0567782458652925e-08	7.245641148961284
ENSG00000228600	2.0567782458652925e-08	6.527207697730438
ENSG00000200377	2.0567782458652925e-08	2.140267389613482
ENSG00000146674	2.126647108962042e-08	5.404198810944299
ENSG00000153902	2.174503330142936e-08	7.614457380794598
ENSG00000105810	2.198822654174943e-08	8.809363392111553
ENSG00000035720	2.248257539529052e-08	8.85092365328829
ENSG00000143851	2.2733787097618653e-08	8.861627964508363
ENSG00000229715	2.2733787097618653e-08	3.0878180169595955
ENSG00000152518	2.324442742829461e-08	8.916229775737268
ENSG00000153551	2.324442742829461e-08	8.747802581833225
ENSG00000109927	2.403136612571187e-08	8.599323219583912
ENSG00000234546	2.4031366125712126e-08	5.645711771282666
ENSG00000117091	2.48441921971257e-08	8.916229775737268
ENSG00000115756	2.48441921971257e-08	8.720771740000906
ENSG00000265728	2.5400864689218027e-08	5.712869307377576
ENSG00000145819	2.5400864689218027e-08	8.767750413487954
ENSG00000156218	2.5683731049524118e-08	7.230726939455725
ENSG00000086967	2.6258683149330597e-08	5.484776016033929
ENSG00000250215	2.6258683149330597e-08	5.290768206823139
ENSG00000087274	2.6258683149330597e-08	8.912148143084208
ENSG00000148737	2.714464695327265e-08	7.88253363506814
ENSG00000137078	2.714464695327265e-08	8.494997881872148
ENSG00000096060	2.7751366599386526e-08	8.895821612471963
ENSG00000143297	2.7751366599386526e-08	8.932556306349513
ENSG00000228031	2.7751366599386526e-08	5.682067291025344
ENSG00000163659	2.8059651010275994e-08	8.895821612471963
ENSG00000139874	2.8059651010275994e-08	1.2053967437163544
ENSG00000227373	2.8686241539076904e-08	5.466658214517189
ENSG00000106772	2.965170973683218e-08	6.5476985962846115
ENSG00000113758	2.965170973683218e-08	8.781535898186247
ENSG00000130775	2.965170973683218e-08	8.85092365328829
ENSG00000168140	3.064874122634801e-08	6.685322015837137
ENSG00000008130	3.064874122634801e-08	8.879495081859718
ENSG00000070190	3.064874122634801e-08	8.833056535936935
ENSG00000236854	3.1331456499306676e-08	3.5479883703462853
ENSG00000145700	3.167833575019898e-08	7.608668169893184
ENSG00000259392	3.167833575019898e-08	3.5324451109399324
ENSG00000139132	3.167833575019898e-08	8.81110778593252
ENSG00000165899	3.238333019188025e-08	8.429071835905212
ENSG00000230176	3.2741523635331375e-08	4.400906702576616
ENSG00000105173	3.346950156518531e-08	8.70344475021382
ENSG00000226526	3.346950156518531e-08	1.4335280416192542
ENSG00000078369	3.459105393304788e-08	8.895821612471963
ENSG00000206530	3.5358961517526076e-08	8.81673000532469
ENSG00000116882	3.5358961517526076e-08	3.503705093460013
ENSG00000149403	3.5358961517526076e-08	8.713608933869626
ENSG00000261584	3.574910365088296e-08	7.773777367910256
ENSG00000182851	3.5749103650883094e-08	2.095450469477552
ENSG00000220541	3.654197975428459e-08	3.2032875625286574
ENSG00000260563	3.654197975428459e-08	8.166226963416495
ENSG00000130787	3.694480108505342e-08	8.81673000532469
ENSG00000158296	3.7763432004250396e-08	7.960473693405574
ENSG00000229874	3.7763432004250396e-08	6.486647531046687
ENSG00000264954	3.817933160944272e-08	3.165727813437013
ENSG00000110047	3.90245275470767e-08	8.763668780834895
ENSG00000134013	3.988789573068692e-08	8.347182658315267
ENSG00000236671	4.03265123933573e-08	7.858583966714038
ENSG00000135124	4.259085673693779e-08	8.81673000532469
ENSG00000248540	4.353077553253827e-08	5.382659858800852
ENSG00000128438	4.400826233514787e-08	8.828974903283875
ENSG00000053918	4.400826233514787e-08	8.525774035875122
ENSG00000071127	4.4978550723914985e-08	8.863168551247472
ENSG00000108370	4.547145785801024e-08	4.195965242909525
ENSG00000072135	4.647306583132123e-08	8.863168551247472
ENSG00000101974	4.647306583132123e-08	8.77691413796892
ENSG00000105997	4.801578162893026e-08	5.372293706332578
ENSG00000150628	4.801578162893026e-08	4.54683481041659
ENSG00000272695	4.8015781628930425e-08	7.232283654339222
ENSG00000264010	4.8540990292589646e-08	0.5856408186187211
ENSG00000272541	4.9608202942009363e-08	5.072741995063674
ENSG00000252391	4.960820294200954e-08	4.654792794616475
ENSG00000269404	4.960820294200954e-08	4.370222217263445
ENSG00000125462	5.06981949288994e-08	7.819372164725947
ENSG00000020633	5.237692652869665e-08	8.833056535936935
ENSG00000183454	5.294840936556022e-08	2.4263047124373105
ENSG00000157191	5.41096016924985e-08	8.759047020617567
ENSG00000259954	5.4699436048397734e-08	2.1942936148482013
ENSG00000215034	5.4699436048397734e-08	1.878717147320401
ENSG00000089041	5.4699436048397734e-08	8.694201229779164
ENSG00000260101	5.529551347445649e-08	8.703240943131961
ENSG00000159618	5.5897897959410276e-08	8.812108245107362
ENSG00000169851	5.5897897959410673e-08	2.6638133571402713
ENSG00000250493	5.774354318637003e-08	5.847560564970428
ENSG00000229414	5.774354318637003e-08	2.8422383458624862
ENSG00000136167	5.964831699780186e-08	8.822352224716859
ENSG00000229791	6.095191830811624e-08	3.96513492350991
ENSG00000122126	6.095191830811624e-08	8.804485107365505
ENSG00000162949	6.095191830811624e-08	2.9222140744384033
ENSG00000152953	6.161405227517957e-08	4.137819361043316
ENSG00000083067	6.295933982160857e-08	6.653151572917828
ENSG00000165685	6.295933982160857e-08	8.387677103455921
ENSG00000243801	6.364263668751854e-08	0.3798898813935057
ENSG00000162341	6.503090012838127e-08	8.622812556327437
ENSG00000144847	6.644854959402202e-08	8.51149554113563
ENSG00000089723	6.644854959402202e-08	6.737420034677671
ENSG00000126458	6.644854959402202e-08	8.342817422626661
ENSG00000138378	6.71685817257146e-08	8.730475592046139
ENSG00000226904	6.863144254400108e-08	6.332161427072622
ENSG00000240907	7.012521656303452e-08	4.689875988658046
ENSG00000114487	7.088389306204127e-08	8.257288367759791
ENSG00000231015	7.165053585723545e-08	0.3808211251787192
ENSG00000103066	7.320804496284545e-08	8.710067428780832
ENSG00000116748	7.320804496284545e-08	8.903984877778084
ENSG00000134954	7.479840111382558e-08	8.703701274742537
ENSG00000108518	7.479840111382558e-08	8.837138168589997
ENSG00000129437	7.479840111382558e-08	6.191734644046154
ENSG00000172985	7.560610574798459e-08	6.106976503750905
ENSG00000259120	7.560610574798459e-08	5.438497056253618
ENSG00000119669	7.560610574798459e-08	8.659547250204989
ENSG00000240505	7.560610574798459e-08	8.902444291038975
ENSG00000139351	7.808034842157419e-08	5.850576353975796
ENSG00000254126	7.977331971798588e-08	1.5462682392199856
ENSG00000256164	8.150189884134088e-08	3.534850656198137
ENSG00000188153	8.416312073162523e-08	8.175011951918648
ENSG00000107518	8.690859859329979e-08	4.976329844027799
ENSG00000185033	8.690859859329979e-08	8.851924112463132
ENSG00000229962	8.690859859329979e-08	1.4505429164158574
ENSG00000100220	8.784292502291595e-08	8.764669240009736
ENSG00000079335	8.878699654463265e-08	8.26090116652989
ENSG00000118690	8.974091148711032e-08	8.78253635736109
ENSG00000165209	9.167866974008413e-08	8.908066510431146
ENSG00000100678	9.167866974008413e-08	7.361018318223119
ENSG00000232815	9.266271452585777e-08	8.557426637924767
ENSG00000270030	9.266271452585777e-08	4.964165633311506
ENSG00000136379	9.567674102517047e-08	8.290500132782988
ENSG00000257542	1.0091273912681496e-07	4.489816419118678
ENSG00000186481	1.0091273912681496e-07	8.804485107365505
ENSG00000186105	1.0199280199424208e-07	5.519209812632768
ENSG00000130037	1.0308407692138792e-07	6.317055073305569
ENSG00000259264	1.0308407692138792e-07	3.643074418252223
ENSG00000236199	1.0418667646911412e-07	8.124073857228632
ENSG00000150556	1.0642630512446024e-07	8.713608933869626
ENSG00000101333	1.0756356483892186e-07	7.929589202160285
ENSG00000111450	1.0756356483892186e-07	8.58553773488562
ENSG00000152495	1.0987355993948962e-07	6.208231875916718
ENSG00000151640	1.0987355993948962e-07	5.431458908002272
ENSG00000102804	1.0987355993948962e-07	8.685037505298197
ENSG00000083454	1.1223164903070351e-07	8.846842020635227
ENSG00000243672	1.1342903054948095e-07	2.0992418531170394
ENSG00000101665	1.1342903054948095e-07	8.679415285906028
ENSG00000175489	1.1586108120699844e-07	6.987658400821045
ENSG00000213240	1.1709599937124976e-07	8.192177550120283
ENSG00000224675	1.1709599937124976e-07	3.2003933482526197
ENSG00000125046	1.1960425295649012e-07	5.178145855602895
ENSG00000196872	1.208778446673259e-07	4.990551875461915
ENSG00000158079	1.2346460792425096e-07	8.36705069401631
ENSG00000152942	1.2346460792425096e-07	8.88611776042673
ENSG00000181467	1.3435906355822304e-07	8.756505974703614
ENSG00000182759	1.3578473079176447e-07	4.412286819541218
ENSG00000235621	1.3578473079176447e-07	8.78253635736109
ENSG00000176532	1.4773041771612302e-07	8.561271785065353
ENSG00000258810	1.4773041771612302e-07	4.14316466038853
ENSG00000204394	1.5246770770377766e-07	8.916229775737268
ENSG00000145685	1.5246770770377766e-07	7.73410845304749
ENSG00000162599	1.5246770770377766e-07	8.195595044080909
ENSG00000204791	1.5246770770377766e-07	6.0964999555691435
ENSG00000198429	1.6069232758328768e-07	8.203146888141461
ENSG00000207561	1.6069232758328768e-07	7.86263852086027
ENSG00000082781	1.6069232758328768e-07	8.269329458637117
ENSG00000260940	1.6069232758328768e-07	2.1986211866895786
ENSG00000173846	1.6410121367091622e-07	8.648302811420645
ENSG00000243417	1.658318405743306e-07	8.318407422661982
ENSG00000107249	1.658318405743306e-07	8.221719661784526
ENSG00000258818	1.693463268888361e-07	2.8970473264925953
ENSG00000113140	1.693463268888361e-07	8.531448972714154
ENSG00000222346	1.7113053715560182e-07	0.8387637067987539
ENSG00000159674	1.7113053715560182e-07	8.339275917537865
ENSG00000124831	1.747537815783659e-07	8.830515490022984
ENSG00000253490	1.7659317667878124e-07	1.2782250371181068
ENSG00000196550	1.8414020110068789e-07	6.924799912647869
ENSG00000165023	1.8414020110068789e-07	7.167112547606823
ENSG00000152315	1.8607525531584398e-07	5.012629571577738
ENSG00000171860	1.8607525531584398e-07	6.9871541562832835
ENSG00000227070	1.8607525531584398e-07	5.818273431803973
ENSG00000129353	1.9000465838954316e-07	8.689659265515527
ENSG00000144354	1.9000465838954316e-07	5.478481440306024
ENSG00000144746	1.9000465838954316e-07	8.875413449206656
ENSG00000266145	1.9199939647255913e-07	7.656528891350699
ENSG00000071575	1.9199939647255913e-07	8.756505974703614
ENSG00000070729	1.9199939647255913e-07	2.190116510500338
ENSG00000249601	1.960499326323056e-07	2.936356156141683
ENSG00000259863	1.9810613107593871e-07	4.173576954296378
ENSG00000270504	1.9810613107593871e-07	4.636285587396671
ENSG00000131746	2.0228140382719543e-07	1.378312291283627
ENSG00000172296	2.044008899492074e-07	6.235032597823831
ENSG00000261662	2.0654188701879284e-07	6.782059307678741
ENSG00000169126	2.0654188701879358e-07	7.272343031053487
ENSG00000225411	2.0870460583008396e-07	6.934083393752748
ENSG00000145779	2.0870460583008396e-07	8.899903245125024
ENSG00000072062	2.1532523056208727e-07	8.828974903283875
ENSG00000243323	2.1532523056208727e-07	8.355142116539534
ENSG00000198417	2.1985154387605173e-07	6.257946187631059
ENSG00000260990	2.1985154387605173e-07	5.484794577388503
ENSG00000261037	2.1985154387605173e-07	5.699195754076844
ENSG00000090339	2.3399045974415539e-07	8.824893270630813
ENSG00000186815	2.3399045974415539e-07	8.841219801243058
ENSG00000186889	2.3889623530710064e-07	7.354351424481626
ENSG00000232586	2.3889623530710064e-07	2.413975977551708
ENSG00000254554	2.4138633766731063e-07	6.047468501195545
ENSG00000241679	2.4644218429437715e-07	7.499173623170914
ENSG00000125089	2.4644218429437715e-07	8.723312785914858
ENSG00000160683	2.4900842048926673e-07	2.216149711320669
ENSG00000224944	2.4900842048926673e-07	2.0835830550013243
ENSG00000165506	2.5421876577805194e-07	8.755505515528771
ENSG00000166825	2.5421876577805194e-07	7.284609181779617
ENSG00000006638	2.5421876577805194e-07	4.324756886975972
ENSG00000250659	2.5421876577805194e-07	7.161581269789955
ENSG00000147251	2.5421876577805194e-07	8.737098270613151
ENSG00000265583	2.5686338073989277e-07	0.46586608978523975
ENSG00000234299	2.6223277775348335e-07	3.577613445995123
ENSG00000178537	2.6223277775348335e-07	8.780995770621981
ENSG00000237945	2.6223277775348335e-07	7.351833539466519
ENSG00000163947	2.677108022230347e-07	8.82081163797775
ENSG00000155324	2.677108022230347e-07	8.388308226821465
ENSG00000224905	2.7613616336437916e-07	5.735540884610866
ENSG00000204718	2.7900125255593497e-07	0.8731906011879321
ENSG00000101265	2.7900125255593497e-07	8.797862428798492
ENSG00000272709	2.818951178160247e-07	4.276675362264327
ENSG00000160172	2.848180379887071e-07	8.039261658501056
ENSG00000112902	2.848180379887071e-07	6.275110011989667
ENSG00000171916	2.848180379887071e-07	4.318830049642763
ENSG00000105855	2.937639555040254e-07	7.657698001135587
ENSG00000171124	2.998784051131119e-07	6.023285556299522
ENSG00000164300	3.0298165749939337e-07	7.284240110645978
ENSG00000196090	3.09281705005578e-07	5.849899803232368
ENSG00000068724	3.09281705005578e-07	8.861627964508363
ENSG00000169432	3.09281705005578e-07	8.60232459710844
ENSG00000006459	3.189701791129348e-07	8.839679214503949
ENSG00000230290	3.222644765940994e-07	7.160540783042726
ENSG00000167216	3.255916988182184e-07	7.610664614204604
ENSG00000225292	3.3577410231445717e-07	4.285299336174912
ENSG00000152582	3.3577410231445717e-07	8.774373092054969
ENSG00000120549	3.3577410231445717e-07	8.84784247981007
ENSG00000204764	3.3577410231445717e-07	5.462716844358533
ENSG00000007944	3.4626443132278044e-07	8.748342709397491
ENSG00000256248	3.4626443132278044e-07	4.2476299283166865
ENSG00000134996	3.570716591151453e-07	8.796321842059383
ENSG00000123066	3.607460772755533e-07	8.910607556345099
ENSG00000253311	3.607460772755533e-07	0.5041929368291093
ENSG00000118491	3.758130946215711e-07	6.200034326220796
ENSG00000135378	3.875111844275441e-07	7.620268968176176
ENSG00000141526	3.875111844275441e-07	8.682496459384247
ENSG00000271975	3.995612729283433e-07	8.080697908549626
ENSG00000264222	3.995612729283433e-07	6.9140012490193925
ENSG00000138685	3.995612729283433e-07	8.34279884639222
ENSG00000236233	3.995612729283433e-07	5.176208504230862
ENSG00000139330	4.036579463480269e-07	0.6386687354319618
ENSG00000166959	4.036579463480269e-07	0.9802848793910893
ENSG00000015413	4.1197356276034014e-07	8.770291459401907
ENSG00000117407	4.204548121005328e-07	8.2230149238425
ENSG00000128965	4.204548121005328e-07	8.736637939002573
ENSG00000261453	4.3349421700230075e-07	6.202360836526507
ENSG00000149485	4.3349421700230075e-07	8.004503706814958
ENSG00000157625	4.3349421700230075e-07	8.70752638286688
ENSG00000176438	4.3792698246278885e-07	8.711608015519941
ENSG00000167613	4.3792698246278885e-07	7.5341234736497595
ENSG00000185532	4.424035832962188e-07	8.03394341805695
ENSG00000112218	4.4692443723813017e-07	8.160400936942468
ENSG00000102924	4.4692443723813017e-07	6.936828701007093
ENSG00000250155	4.60756752559829e-07	7.901605018676193
ENSG00000163121	4.60756752559829e-07	4.175749478256463
ENSG00000172717	4.60756752559829e-07	6.29519536109467
ENSG00000163016	4.702073935428775e-07	5.702945479078951
ENSG00000168405	4.847357848289987e-07	8.899903245125024
ENSG00000185947	4.996978987604423e-07	8.350520356322207
ENSG00000184672	5.099197398725294e-07	5.7564673802997435
ENSG00000125257	5.099197398725294e-07	8.433120790127655
ENSG00000238113	5.151062002143673e-07	8.824893270630813
ENSG00000135823	5.151062002143673e-07	8.55288467366113
ENSG00000152061	5.151062002143673e-07	8.857546331855302
ENSG00000171346	5.203436571771347e-07	0.9698306062874614
ENSG00000249993	5.256325937603156e-07	5.922344382599627
ENSG00000159733	5.309734973498851e-07	8.496998800221833
ENSG00000076356	5.309734973498851e-07	6.7637844658691515
ENSG00000145088	5.418131772526798e-07	8.908066510431146
ENSG00000196924	5.418131772526798e-07	8.877954495120608
ENSG00000148204	5.418131772526798e-07	6.259431178385545
ENSG00000106571	5.584748907677462e-07	7.34131445431601
ENSG00000173406	5.584748907677462e-07	6.1041058692322245
ENSG00000173926	5.584748907677542e-07	7.806339433333472
ENSG00000162624	5.756315025191373e-07	3.7454706977440657
ENSG00000231971	5.756315025191373e-07	6.003145135641289
ENSG00000176928	5.756315025191373e-07	7.596177869338798
ENSG00000250994	5.756315025191373e-07	2.9406961387052215
ENSG00000092200	5.873511568166589e-07	7.529624806154509
ENSG00000117519	5.873511568166589e-07	8.035819988382196
ENSG00000258181	5.873511568166589e-07	6.2574754530713825
ENSG00000266258	5.873511568166589e-07	2.604061546753904
ENSG00000197747	5.873511568166589e-07	8.768750872662798
ENSG00000176406	5.932971581284053e-07	7.470637623367454
ENSG00000251370	5.932971581284053e-07	2.0338053938523433
ENSG00000218073	6.053642245022237e-07	4.275999769793613
ENSG00000185432	6.11486390474795e-07	8.924393041043391
ENSG00000107014	6.11486390474795e-07	6.415671617423934
ENSG00000152894	6.239107776280039e-07	8.81264837267163
ENSG00000182287	6.239107776280072e-07	8.846842020635227
ENSG00000175567	6.239107776280072e-07	8.879495081859718
ENSG00000259815	6.239107776280072e-07	6.832442101753455
ENSG00000235859	6.239107776280072e-07	8.569547524755782
ENSG00000189350	6.302141297876913e-07	4.8297256661908285
ENSG00000132932	6.365790168257267e-07	8.319896754736032
ENSG00000251667	6.365790168257267e-07	4.038863749547192
ENSG00000154822	6.365790168257267e-07	8.808026612454302
ENSG00000256673	6.430060170527903e-07	6.74796091002067
ENSG00000130489	6.560486964005847e-07	8.113758583937829
ENSG00000163611	6.760933239578699e-07	8.790159495102946
ENSG00000272002	6.760933239578699e-07	3.328029695155756
ENSG00000259705	6.760933239578699e-07	3.944440796787424
ENSG00000269755	6.897838710118109e-07	3.5843059575060616
ENSG00000268041	6.897838710118109e-07	7.644649074696563
ENSG00000239467	6.967292303487369e-07	5.420600600004061
ENSG00000214269	6.967292303487393e-07	4.19537466311087
ENSG00000181458	7.108232547902084e-07	8.838678755329106
ENSG00000231131	7.179731904520675e-07	4.1789581920103345
ENSG00000163239	7.179731904520675e-07	3.724511948748488
ENSG00000164181	7.324821278755394e-07	8.753964928789662
ENSG00000168952	7.398424346587788e-07	8.452100841038162
ENSG00000174004	7.398424346587788e-07	8.770291459401907
ENSG00000254972	7.398424346587788e-07	2.2042374525854243
ENSG00000248905	7.547780308516181e-07	8.843760847157009
ENSG00000157765	7.62354660636214e-07	5.916980792111193
ENSG00000227945	7.77728979580434e-07	3.390408005483861
ENSG00000225964	7.77728979580434e-07	7.223271511553661
ENSG00000229645	7.777289795804422e-07	8.768750872662798
ENSG00000261400	7.934026434085801e-07	3.301163284397689
ENSG00000144619	7.934026434085801e-07	7.807050352652701
ENSG00000250706	8.013534774476393e-07	5.162921350545915
ENSG00000266017	8.013534774476393e-07	7.652367462743949
ENSG00000233108	8.174867001145731e-07	7.638604919410491
ENSG00000110092	8.174867001145731e-07	8.793240668581165
ENSG00000131981	8.256705279054809e-07	8.798862887973337
ENSG00000117280	8.422762625256567e-07	8.795781714495119
ENSG00000257989	8.422762625256567e-07	1.9424368066899542
ENSG00000272341	8.422762625256567e-07	8.594241127756007
ENSG00000041880	8.422762625256567e-07	8.702364495085286
ENSG00000171914	8.677911962407635e-07	8.005186421741833
ENSG00000170962	8.677911962407635e-07	7.577129071260074
ENSG00000151117	8.677911962407635e-07	7.814488259547143
ENSG00000231394	8.677911962407682e-07	4.602894624253647
ENSG00000141314	8.677911962407682e-07	3.673896747330008
ENSG00000250106	8.677911962407682e-07	1.616614589688483
ENSG00000104537	8.940519018787834e-07	1.48892420390512
ENSG00000114270	9.119836790526973e-07	8.356602907324953
ENSG00000109670	9.119836790526973e-07	8.908066510431146
ENSG00000178562	9.210793287706275e-07	8.50582620422039
ENSG00000228109	9.395341692704277e-07	7.8232387699406
ENSG00000235673	9.395341692704277e-07	5.030045566711561
ENSG00000223884	9.395341692704277e-07	3.229642621610273
ENSG00000211640	9.395341692704277e-07	8.85908691859441
ENSG00000123329	9.488949889812152e-07	8.826433857369922
ENSG00000181408	9.678875538904687e-07	8.74017944409137
ENSG00000213977	9.678875538904721e-07	5.214107642956657
ENSG00000168807	9.775209716688673e-07	8.272936657483424
ENSG00000143768	9.775209716688673e-07	6.739908777727361
ENSG00000139083	9.872469403899635e-07	8.783536816535934
ENSG00000258545	9.872469403899635e-07	7.375503859289326
ENSG00000181790	9.97066314947527e-07	6.984076538437237
ENSG00000178127	9.97066314947527e-07	7.9858641135288515
ENSG00000163590	9.97066314947527e-07	8.371185044116233
ENSG00000100890	9.97066314947527e-07	4.284720423135339
ENSG00000267491	1.01698873898205e-06	4.0972038204704795
ENSG00000214867	1.0270935362723418e-06	2.379449286001296
ENSG00000141293	1.0270935362723418e-06	8.65218063699185
ENSG00000160469	1.0270935362723418e-06	8.658466995076454
ENSG00000106526	1.0475947289322962e-06	7.326386154128247
ENSG00000231420	1.0579929187880551e-06	1.8446244838462316
ENSG00000227121	1.0579929187880551e-06	0.9840426319994527
ENSG00000153237	1.0790890312370963e-06	6.118963414358336
ENSG00000268049	1.0790890312370963e-06	4.741706600732674
ENSG00000238266	1.0897887961723896e-06	8.3808361787146
ENSG00000125409	1.1005909420039068e-06	6.827969447045541
ENSG00000138613	1.1114964102960969e-06	8.71314860225905
ENSG00000075711	1.1114964102960969e-06	8.854465158377083
ENSG00000171621	1.1114964102961068e-06	6.894442792190209
ENSG00000170881	1.133621121991283e-06	8.788158576753261
ENSG00000226230	1.1448422902022093e-06	2.75905642889621
ENSG00000167703	1.1448422902022093e-06	8.702904622649552
ENSG00000163273	1.1448422902022093e-06	3.543199182682355
ENSG00000188959	1.1676071269370125e-06	5.322662654348122
ENSG00000157514	1.1676071269370186e-06	8.936637939002575
ENSG00000178498	1.2025755176799476e-06	8.778454724708029
ENSG00000231193	1.2025755176799476e-06	4.817728015838046
ENSG00000111664	1.2025755176799476e-06	8.204245719504435
ENSG00000158125	1.2385535601114877e-06	3.5262354475724105
ENSG00000189420	1.2385535601114877e-06	5.977844141093444
ENSG00000231536	1.2385535601114877e-06	2.9250523308589877
ENSG00000153093	1.2755692429298833e-06	8.70190416347471
ENSG00000268802	1.2755692429298833e-06	4.548299098791662
ENSG00000140022	1.3008369881349353e-06	7.512269611975065
ENSG00000241544	1.3008369881349353e-06	4.935487219864048
ENSG00000243979	1.313651295814713e-06	5.046402738914795
ENSG00000241135	1.32658735923441e-06	5.170632506139673
ENSG00000105737	1.3396462896553855e-06	8.015819439280602
ENSG00000219665	1.3396462896553855e-06	8.268011255214306
ENSG00000114861	1.3396462896553925e-06	8.545181739965583
ENSG00000100450	1.3396462896553925e-06	5.508132540781512
ENSG00000102007	1.3396462896553925e-06	8.88765834716584
ENSG00000229619	1.3396462896553925e-06	6.966016813851613
ENSG00000198668	1.3396462896553925e-06	8.888658806340683
ENSG00000103316	1.3661372450841566e-06	6.344839671726618
ENSG00000170891	1.379571541393364e-06	3.127294445669045
ENSG00000227683	1.39313324746895e-06	2.638970479578405
ENSG00000160190	1.4068235238378008e-06	8.702904622649552
ENSG00000117472	1.4068235238378008e-06	6.024870796283676
ENSG00000101892	1.4206435411254922e-06	1.8833083772544863
ENSG00000187762	1.4206435411254922e-06	3.9926049963580033
ENSG00000198478	1.4206435411254922e-06	8.66462934203289
ENSG00000154114	1.4486775319543354e-06	8.912148143084208
ENSG00000184445	1.4628938979938464e-06	8.916229775737268
ENSG00000109819	1.4628938979938464e-06	8.570751791012484
ENSG00000267265	1.4917314307122236e-06	6.80805836406126
ENSG00000182742	1.4917314307122236e-06	7.094352417516762
ENSG00000153064	1.4917314307122236e-06	8.799863347148179
ENSG00000136653	1.5063550527652463e-06	8.890199393079792
ENSG00000177374	1.53601822678411e-06	5.974309966802998
ENSG00000257950	1.5662443916157924e-06	7.484660364224067
ENSG00000228594	1.5815717932931163e-06	4.491173996957685
ENSG00000173391	1.5815717932931163e-06	7.781402619011448
ENSG00000164620	1.6126617277673524e-06	8.473049131867734
ENSG00000165914	1.612661727767361e-06	8.302337416578457
ENSG00000172264	1.6284268913611846e-06	8.241520540946254
ENSG00000236703	1.6604042737601803e-06	1.746155297536698
ENSG00000135502	1.6604042737601803e-06	5.969816167575003
ENSG00000187987	1.6604042737601803e-06	6.695270147225705
ENSG00000223839	1.6929867478625201e-06	6.200822698645327
ENSG00000259796	1.6929867478625201e-06	3.0229720127369655
ENSG00000143819	1.709508319969065e-06	8.795781714495119
ENSG00000229836	1.7430190893647084e-06	6.5087748563349725
ENSG00000136859	1.7430190893647084e-06	5.820182466096241
ENSG00000237181	1.7430190893647084e-06	7.858471492329729
ENSG00000183921	1.7600111047161436e-06	7.466371530512822
ENSG00000138698	1.7600111047161436e-06	8.653925030812816
ENSG00000197872	1.7600111047161532e-06	8.863168551247472
ENSG00000253734	1.7944755331459571e-06	5.42860632025851
ENSG00000224717	1.7944755331459571e-06	5.64675659819145
ENSG00000177731	1.7944755331459571e-06	8.891739979818901
ENSG00000169258	1.8119508377155256e-06	7.591228368825514
ENSG00000133328	1.847394949807573e-06	7.458221933653305
ENSG00000237499	1.847394949807573e-06	8.50482574504555
ENSG00000188511	1.847394949807573e-06	8.449816319652928
ENSG00000204616	1.8653667240611036e-06	5.297532378511713
ENSG00000252971	1.8653667240611036e-06	0.6533825495844157
ENSG00000264215	1.8835069761988973e-06	6.315035481623592
ENSG00000250934	1.8835069761988973e-06	4.502034216599298
ENSG00000179520	1.8835069761988973e-06	5.083848529100572
ENSG00000171862	1.9018172216301335e-06	8.828974903283875
ENSG00000128383	1.9018172216301335e-06	7.033109177443461
ENSG00000182158	1.9018172216301335e-06	8.92031140839033
ENSG00000189067	1.9018172216301335e-06	8.895821612471963
ENSG00000143367	1.9018172216301335e-06	8.632976739983244
ENSG00000114859	1.9018172216301335e-06	8.245247276882463
ENSG00000267401	1.9389538191424644e-06	4.8563522723881345
ENSG00000133313	1.9577832674928746e-06	8.92031140839033
ENSG00000265901	1.9577832674928746e-06	1.1680404992976487
ENSG00000223609	1.957783267492885e-06	8.48187653586629
ENSG00000163518	1.995972303832873e-06	5.545660381941945
ENSG00000164638	2.015335068367859e-06	2.962949906244212
ENSG00000184887	2.0546051337567956e-06	8.650843857334598
ENSG00000249453	2.0546051337567956e-06	5.605131815868852
ENSG00000234141	2.0546051337567956e-06	6.614390487513272
ENSG00000229931	2.0546051337567956e-06	8.361428474624137
ENSG00000134326	2.094612133441018e-06	8.570258780971287
ENSG00000231050	2.1148961182945616e-06	5.869968749415018
ENSG00000144645	2.1148961182945616e-06	8.908066510431146
ENSG00000138684	2.135369326593011e-06	0.4507934977983428
ENSG00000241106	2.156033451296058e-06	8.875413449206656
ENSG00000242593	2.156033451296058e-06	4.794352781677269
ENSG00000257191	2.176890199807442e-06	5.061486791004148
ENSG00000108387	2.2191884707913017e-06	6.959217171985043
ENSG00000108821	2.240633481345722e-06	8.090197953513
ENSG00000108468	2.284124084475526e-06	8.70444520938866
ENSG00000231527	2.284124084475526e-06	3.275812816128701
ENSG00000248610	2.284124084475526e-06	6.847227523023434
ENSG00000092871	2.284124084475526e-06	8.431152550208587
ENSG00000005059	2.3284274154827457e-06	8.678414826731183
ENSG00000131016	2.3284274154827457e-06	8.267196026886879
ENSG00000223863	2.3284274154827457e-06	3.297985033154651
ENSG00000196821	2.3284274154827457e-06	8.865709597161425
ENSG00000170819	2.350888393181739e-06	8.214746223642653
ENSG00000244041	2.350888393181739e-06	6.898786350270737
ENSG00000124496	2.350888393181739e-06	8.513529137915937
ENSG00000185669	2.3735580308431735e-06	8.247708526842725
ENSG00000169891	2.3964381868734217e-06	8.571752250187327
ENSG00000130702	2.3964381868734217e-06	8.916229775737268
ENSG00000243574	2.3964381868734217e-06	5.673915568177904
ENSG00000232040	2.41953073545527e-06	7.969741389998465
ENSG00000170011	2.41953073545527e-06	7.352864960406515
ENSG00000174775	2.466360586648146e-06	8.566130030795156
ENSG00000162694	2.466360586648146e-06	8.74272049000532
ENSG00000169330	2.5140628982503246e-06	8.512528678741093
ENSG00000198108	2.5382460834278885e-06	8.736354335967029
ENSG00000228962	2.5382460834278885e-06	7.369597699965338
ENSG00000182319	2.562653244719466e-06	6.998771565797449
ENSG00000235269	2.58728637034331e-06	3.429973074169925
ENSG00000203523	2.58728637034331e-06	5.113801957996283
ENSG00000187079	2.58728637034331e-06	7.121102694270372
ENSG00000182230	2.6121474653344917e-06	3.139527896252806
ENSG00000153982	2.6625616684505686e-06	7.681795300345809
ENSG00000136021	2.6625616684505686e-06	8.906525923692037
ENSG00000254966	2.6625616684505686e-06	4.956439107429887
ENSG00000160213	2.6625616684505686e-06	8.794781255320274
ENSG00000260831	2.6881188719445973e-06	4.151798129264085
ENSG00000207865	2.6881188719445973e-06	3.3008047754153007
ENSG00000175130	2.6881188719445973e-06	8.794781255320274
ENSG00000162511	2.7399438512270944e-06	8.828434775719607
ENSG00000196405	2.7399438512270944e-06	8.771088111494892
ENSG00000089169	2.7399438512270944e-06	8.203769647105847
ENSG00000198053	2.766215826966308e-06	8.518150898133264
ENSG00000136634	2.766215826966308e-06	5.248479028613301
ENSG00000149635	2.792730289609814e-06	6.827412181395948
ENSG00000122862	2.819489383652654e-06	8.924393041043391
ENSG00000259315	2.819489383652654e-06	7.631209764908727
ENSG00000144488	2.8464952716535317e-06	4.302483008472279
ENSG00000246548	2.8464952716535317e-06	3.24523204360153
ENSG00000157680	2.8737501343786056e-06	8.38979609611371
ENSG00000250686	2.8737501343786056e-06	4.142681107564799
ENSG00000156804	2.9012561709462985e-06	8.745801663483538
ENSG00000163380	2.9012561709462985e-06	4.800264705897368
ENSG00000087494	2.9570306547208384e-06	7.760565026103121
ENSG00000236917	2.9853035932443244e-06	1.1707238961047712
ENSG00000236144	2.9853035932443244e-06	8.715149520608735
ENSG00000241978	3.0426322337004855e-06	6.220506677347411
ENSG00000246366	3.071692541057149e-06	7.3820562526983045
ENSG00000177380	3.1306167888342945e-06	8.70344475021382
ENSG00000240298	3.190628321249367e-06	5.597742849526159
ENSG00000236449	3.190628321249367e-06	4.745803717798826
ENSG00000136114	3.2210478088830157e-06	7.45501684590022
ENSG00000211933	3.2827263823662534e-06	8.432745854394561
ENSG00000203737	3.3139903914649545e-06	4.200308282071343
ENSG00000256546	3.3139903914649545e-06	5.799239199523756
ENSG00000205302	3.3139903914649545e-06	8.786617990014152
ENSG00000069702	3.3139903914649545e-06	6.9091907766976135
ENSG00000132640	3.3139903914649545e-06	8.869791229814485
ENSG00000238724	3.3773803171923744e-06	3.250245332043446
ENSG00000235251	3.3773803171923744e-06	6.08510527333529
ENSG00000127124	3.409511281508971e-06	7.7571887128454975
ENSG00000178882	3.409511281508971e-06	4.8891958560164905
ENSG00000231652	3.409511281508971e-06	2.1496207130923413
ENSG00000267790	3.409511281508971e-06	1.6438164261232642
ENSG00000261739	3.4746579906486047e-06	8.694537550261572
ENSG00000188385	3.4746579906486047e-06	7.682842877043722
ENSG00000032219	3.4746579906486047e-06	8.726393959393077
ENSG00000251675	3.4746579906486047e-06	3.9721629225701833
ENSG00000232077	3.507678910563854e-06	3.485336385906328
ENSG00000167476	3.574628980966394e-06	8.72023161243664
ENSG00000218107	3.574628980966394e-06	3.6128071002209707
ENSG00000051523	3.574628980966394e-06	8.924393041043391
ENSG00000250116	3.6428077473898998e-06	7.978899514555635
ENSG00000087303	3.6428077473898998e-06	8.477591096131372
ENSG00000186907	3.6428077473899193e-06	5.694827284838728
ENSG00000147144	3.6428077473899193e-06	8.49345729513304
ENSG00000142494	3.6773646204635834e-06	8.72023161243664
ENSG00000230789	3.6773646204635834e-06	2.415682481362664
ENSG00000082805	3.6773646204635834e-06	8.839679214503949
ENSG00000197256	3.7474270004604674e-06	8.518407422661983
ENSG00000148468	3.7474270004604874e-06	7.3927136124774515
ENSG00000141441	3.7829380372237366e-06	8.192693501526314
ENSG00000107165	3.78293803722377e-06	7.02720255756107
ENSG00000185015	3.78293803722377e-06	8.250764061380906
ENSG00000049759	3.78293803722377e-06	8.780995770621981
ENSG00000267414	3.854933801496698e-06	7.980572614695298
ENSG00000246640	3.854933801496698e-06	5.463735241844755
ENSG00000100605	3.854933801496698e-06	8.7498832961366
ENSG00000227192	3.854933801496698e-06	6.18425163157333
ENSG00000173852	3.854933801496698e-06	8.863168551247472
ENSG00000254343	3.891424197697777e-06	8.265319119665362
ENSG00000237292	3.965404366658767e-06	4.174191503545714
ENSG00000247774	3.965404366658781e-06	8.758046561442722
ENSG00000125844	3.965404366658781e-06	8.936637939002575
ENSG00000204290	4.040736447253664e-06	7.120428622776934
ENSG00000165449	4.040736447253664e-06	6.694749020375336
ENSG00000224506	4.040736447253664e-06	2.90285691005521
ENSG00000180758	4.040736447253664e-06	8.161684999152856
ENSG00000145016	4.040736447253664e-06	8.883576714512778
ENSG00000258393	4.156321200590968e-06	2.908516092603744
ENSG00000245954	4.156321200590968e-06	7.645653788375659
ENSG00000173762	4.1955512564989e-06	5.319068984483059
ENSG00000196367	4.1955512564989e-06	8.916229775737268
ENSG00000269800	4.1955512564989e-06	7.436495663818489
ENSG00000184060	4.2750824291917365e-06	8.215339068653783
ENSG00000230266	4.2750824291917365e-06	5.273059207221035
ENSG00000248980	4.2750824291917365e-06	5.3311924723230115
ENSG00000120008	4.2750824291917365e-06	8.846842020635227
ENSG00000164056	4.2750824291917365e-06	7.993614164747467
ENSG00000196345	4.2750824291917365e-06	7.893910587253032
ENSG00000154803	4.2750824291917365e-06	8.623813015502279
ENSG00000228174	4.315389752443071e-06	0.8406553997772167
ENSG00000254226	4.315389752443071e-06	5.271701342432284
ENSG00000119729	4.356062413978027e-06	8.895821612471963
ENSG00000132498	4.356062413978027e-06	5.7151041027825045
ENSG00000054654	4.397103581382662e-06	8.853464699202242
ENSG00000262769	4.397103581382686e-06	5.571256648900992
ENSG00000250889	4.480304234857254e-06	5.455259567984854
ENSG00000071051	4.480304234857254e-06	8.789159035928103
ENSG00000118292	4.480304234857254e-06	7.504173166311984
ENSG00000079112	4.480304234857254e-06	5.793223411459631
ENSG00000229922	4.480304234857254e-06	5.15347624836715
ENSG00000136237	4.522470187420385e-06	8.834597122676044
ENSG00000201671	4.522470187420385e-06	1.3576860867604446
ENSG00000185662	4.607949710480245e-06	5.390273970615026
ENSG00000168994	4.651269908378662e-06	7.124095202675108
ENSG00000118985	4.651269908378662e-06	8.932556306349513
ENSG00000268322	4.694981527549947e-06	3.012195009373018
ENSG00000160712	4.739087950150711e-06	8.92031140839033
ENSG00000122359	4.739087950150711e-06	8.871331816553594
ENSG00000162998	4.739087950150711e-06	8.877954495120608
ENSG00000168300	4.739087950150711e-06	8.903984877778084
ENSG00000169252	4.739087950150711e-06	8.616446402289142
ENSG00000198715	4.739087950150711e-06	8.708526842041723
ENSG00000158482	4.739087950150711e-06	4.1181325221471115
ENSG00000088543	4.739087950150711e-06	8.523232989961167
ENSG00000196814	4.739087950150711e-06	7.941677410560683
ENSG00000116701	4.828498873302767e-06	8.672252479774746
ENSG00000026297	4.873810277848466e-06	8.875413449206656
ENSG00000148730	4.873810277848466e-06	8.85908691859441
ENSG00000242034	4.919530294246154e-06	1.2098401782838646
ENSG00000089692	4.96566244563513e-06	7.908143764147526
ENSG00000186806	5.012210284007446e-06	6.401991718681482
ENSG00000227375	5.012210284007446e-06	4.877341141314654
ENSG00000105409	5.012210284007446e-06	7.404481432506545
ENSG00000108828	5.012210284007446e-06	8.773372632880125
ENSG00000183153	5.106567375270228e-06	1.7107875094477831
ENSG00000117625	5.106567375270228e-06	8.795781714495119
ENSG00000262951	5.154383878418172e-06	5.85688708166226
ENSG00000075420	5.154383878418172e-06	8.924393041043391
ENSG00000233529	5.154383878418172e-06	6.6593759354248
ENSG00000104447	5.154383878418172e-06	6.860579110776568
ENSG00000158195	5.202630569517198e-06	8.875413449206656
ENSG00000235961	5.2513111481911925e-06	4.976305976155741
ENSG00000172139	5.2513111481911925e-06	7.383581728717968
ENSG00000128805	5.2513111481911925e-06	4.683644150767952
ENSG00000116138	5.349988918048138e-06	8.697282403257383
ENSG00000164627	5.349988918048167e-06	8.467090591993154
ENSG00000243238	5.349988918048167e-06	8.354858513503986
ENSG00000116833	5.3999936604652755e-06	6.147259434019611
ENSG00000137700	5.3999936604652755e-06	8.636057913461462
ENSG00000141574	5.5013539698550465e-06	8.208394508696811
ENSG00000240240	5.5013539698550465e-06	5.837602118876358
ENSG00000166949	5.5013539698550465e-06	8.794781255320274
ENSG00000185686	5.5013539698550465e-06	7.5124274399284365
ENSG00000120063	5.5013539698550465e-06	8.879495081859718
ENSG00000140368	5.55271727425211e-06	7.3314493328254375
ENSG00000217078	5.55271727425211e-06	3.643288484403905
ENSG00000247746	5.55271727425211e-06	7.280736883911596
ENSG00000171777	5.55271727425211e-06	6.701008238344615
ENSG00000179057	5.55271727425211e-06	6.092212409338289
ENSG00000118503	5.6568297628699934e-06	8.912148143084208
ENSG00000143195	5.709586875019244e-06	6.151068522461453
ENSG00000151292	5.709586875019244e-06	8.842760387982166
ENSG00000107643	5.709586875019244e-06	8.743260617569588
ENSG00000112232	5.762816571451832e-06	6.853366710881004
ENSG00000144857	5.816522897158535e-06	8.159500312737558
ENSG00000173295	5.816522897158535e-06	7.42570708260646
ENSG00000165238	5.925381780895296e-06	7.374608064362366
ENSG00000129009	5.925381780895317e-06	7.296337260386779
ENSG00000263862	5.9805425941992e-06	6.954324748355559
ENSG00000119537	5.9805425941992e-06	8.81264837267163
ENSG00000214900	5.9805425941992e-06	7.251936346214546
ENSG00000153253	5.9805425941992e-06	8.072212761853546
ENSG00000251537	6.092347853598653e-06	4.164865175280238
ENSG00000147119	6.092347853598653e-06	8.079228615491822
ENSG00000168811	6.092347853598653e-06	8.57121212262306
ENSG00000259798	6.092347853598653e-06	2.7046695835233625
ENSG00000211974	6.092347853598653e-06	8.117347206549693
ENSG00000234883	6.149000757433448e-06	8.191462156762789
ENSG00000148498	6.149000757433448e-06	8.168926498567311
ENSG00000157388	6.149000757433448e-06	5.099219193655937
ENSG00000174586	6.2638285152567e-06	5.950805286700954
ENSG00000169933	6.2638285152567e-06	6.928903409074785
ENSG00000127920	6.2638285152567e-06	7.457106694445897
ENSG00000001460	6.322012034112018e-06	7.831426211404957
ENSG00000105991	6.322012034112018e-06	6.026679541148665
ENSG00000106948	6.322012034112018e-06	8.85500528594135
ENSG00000223784	6.380714481298516e-06	3.2219383264974564
ENSG00000112977	6.439940277335823e-06	8.88765834716584
ENSG00000234997	6.439940277335823e-06	4.556610896805201
ENSG00000053524	6.439940277335823e-06	7.898234642238635
ENSG00000245573	6.499693878460736e-06	7.799834829074559
ENSG00000177707	6.559979776898377e-06	8.392877269591928
ENSG00000159403	6.559979776898377e-06	8.645761765506695
ENSG00000253882	6.559979776898377e-06	5.4251368511195
ENSG00000004799	6.620802501135113e-06	8.519407881836827
ENSG00000023892	6.682166616193553e-06	8.853464699202242
ENSG00000135324	6.744076723909397e-06	3.068827251507026
ENSG00000067113	6.806537463210283e-06	8.36014441241375
ENSG00000231705	6.806537463210283e-06	3.765397962716632
ENSG00000102886	6.933129579423916e-06	6.637248102638345
ENSG00000110422	6.933129579423916e-06	8.88765834716584
ENSG00000106004	6.933129579423916e-06	6.745994885981459
ENSG00000230067	6.933129579423916e-06	4.733217094698214
ENSG00000174500	7.12726562793293e-06	8.529651861446323
ENSG00000220848	7.12726562793293e-06	6.7645105579077995
ENSG00000070831	7.12726562793293e-06	8.903984877778084
ENSG00000147573	7.193129686996125e-06	8.586334386978605
ENSG00000222724	7.193129686996125e-06	7.319617531591497
ENSG00000251532	7.259577912544661e-06	5.720479002110079
ENSG00000079263	7.259577912544661e-06	8.830515490022984
ENSG00000249307	7.259577912544661e-06	6.0465804878177085
ENSG00000141934	7.326615250515635e-06	7.139690285239467
ENSG00000141858	7.326615250515635e-06	8.810107326757675
ENSG00000165475	7.326615250515635e-06	8.633516867547511
ENSG00000168781	7.46247724622589e-06	8.56412911244547
ENSG00000120278	7.46247724622589e-06	7.015839658841549
ENSG00000261220	7.531311995490454e-06	6.166323312089041
ENSG00000200818	7.600756040832363e-06	0.3505517230139513
ENSG00000016391	7.670814529652098e-06	8.056676542715785
ENSG00000182050	7.670814529652098e-06	7.090828135294265
ENSG00000260551	7.741492650556406e-06	2.177884008858318
ENSG00000233999	7.741492650556406e-06	7.996753655596342
ENSG00000252051	7.812795633667705e-06	4.099646514899864
ENSG00000130762	7.884728750935739e-06	7.02633464403996
ENSG00000146374	7.884728750935739e-06	4.620892829273061
ENSG00000185345	7.884728750935739e-06	7.4843237068453865
ENSG00000237978	7.95729731645145e-06	5.983885280670547
ENSG00000105643	8.030506686762628e-06	7.258896543370108
ENSG00000172508	8.10436226119229e-06	8.214055006443393
ENSG00000270750	8.10436226119229e-06	5.841574480793762
ENSG00000169189	8.10436226119229e-06	8.67895495429545
ENSG00000143375	8.10436226119229e-06	7.722038820881536
ENSG00000228013	8.10436226119229e-06	6.624438401109625
ENSG00000243064	8.17886948215895e-06	3.1039476776452175
ENSG00000111912	8.254033835499277e-06	8.830515490022982
ENSG00000168348	8.254033835499277e-06	3.60554616982981
ENSG00000214097	8.254033835499277e-06	5.103415540951996
ENSG00000179715	8.254033835499277e-06	8.755505515528771
ENSG00000260614	8.329860850792742e-06	7.274036234148503
ENSG00000091622	8.329860850792742e-06	7.447286833697848
ENSG00000127325	8.329860850792742e-06	2.709575451760697
ENSG00000257859	8.329860850792742e-06	2.017114554659152
ENSG00000107882	8.329860850792742e-06	8.206042830772265
ENSG00000196437	8.483525206235881e-06	7.60396036051479
ENSG00000272821	8.561373827213483e-06	7.1572877820411875
ENSG00000215386	8.639907672465416e-06	6.938007130683246
ENSG00000147168	8.719132495236408e-06	8.908066510431146
ENSG00000220008	8.719132495236408e-06	4.9896393489377635
ENSG00000228590	8.719132495236408e-06	7.125118774326975
ENSG00000164619	8.719132495236408e-06	6.716307874221452
ENSG00000163995	8.719132495236408e-06	5.356735762001567
ENSG00000154217	8.719132495236408e-06	8.302186326943463
ENSG00000170298	8.799054094510504e-06	3.0387127705604957
ENSG00000065613	8.961011049246539e-06	8.767750413487954
ENSG00000077684	8.961011049246539e-06	8.842760387982166
ENSG00000260174	8.961011049246539e-06	3.390929747242852
ENSG00000174945	9.043058234451368e-06	4.6346210972771695
ENSG00000271755	9.209319947746158e-06	6.145638829049094
ENSG00000226944	9.209319947746158e-06	5.5043299285197955
ENSG00000049323	9.209319947746158e-06	8.841219801243058
ENSG00000250310	9.378511909933933e-06	1.8804933191000162
ENSG00000112667	9.378511909933933e-06	8.719771280826063
ENSG00000268392	9.378511909933933e-06	4.545734388591076
ENSG00000133321	9.46422208691169e-06	8.601864265497863
ENSG00000158715	9.46422208691169e-06	6.092921107169215
ENSG00000136848	9.46422208691169e-06	8.655925949162503
ENSG00000111674	9.550683346524e-06	8.879495081859718
ENSG00000234332	9.550683346524e-06	3.9486391642414107
ENSG00000168016	9.637901964282264e-06	8.879495081859718
ENSG00000225151	9.637901964282264e-06	7.286008343728907
ENSG00000105467	9.725884265317218e-06	5.1884657966592584
ENSG00000258535	9.725884265317218e-06	1.432791121384178
ENSG00000124493	9.814636624745941e-06	5.738476666422749
ENSG00000228834	9.814636624745941e-06	5.018683323990435
ENSG00000167693	9.814636624745941e-06	6.48079291712108
ENSG00000228526	9.814636624745941e-06	2.864993151324484
ENSG00000198939	9.814636624745941e-06	5.631877694535284
ENSG00000130164	9.9041654680425e-06	8.85908691859441
ENSG00000179967	9.9041654680425e-06	5.734115721446406
ENSG00000255527	1.008557856215412e-05	4.089657281157963
ENSG00000146233	1.008557856215412e-05	4.3659002325680225
ENSG00000134138	1.008557856215412e-05	7.073056054032878
ENSG00000105996	1.017747591906396e-05	4.207150891172543
ENSG00000233086	1.017747591906396e-05	6.620933849464667
ENSG00000235121	1.017747591906396e-05	5.978463501881248
ENSG00000068383	1.0177475919063996e-05	8.248603551123844
ENSG00000106278	1.0363685406223187e-05	6.91642872509069
ENSG00000207146	1.0363685406223187e-05	3.87852954859323
ENSG00000264773	1.0363685406223187e-05	3.991487756103177
ENSG00000180901	1.045801095488949e-05	8.690659724690368
ENSG00000104081	1.0553159407328482e-05	8.88765834716584
ENSG00000072071	1.0553159407328519e-05	8.47171235221048
ENSG00000139508	1.0649137605488592e-05	8.692200311429477
ENSG00000116147	1.0649137605488592e-05	5.369644768204035
ENSG00000205726	1.0649137605488592e-05	8.814188959410739
ENSG00000197586	1.0649137605488687e-05	8.853464699202242
ENSG00000170381	1.0745952445119207e-05	1.9318523647009878
ENSG00000163687	1.0942119903171083e-05	5.436357697514731
ENSG00000237276	1.0942119903171083e-05	7.814653788274587
ENSG00000095585	1.0942119903171083e-05	8.792240209406321
ENSG00000127951	1.1141718038606384e-05	8.631436153244135
ENSG00000253552	1.1242821432720413e-05	4.825210338262508
ENSG00000181804	1.1242821432720413e-05	8.583253213500388
ENSG00000205181	1.1447673008962056e-05	6.683307295373016
ENSG00000124243	1.1447673008962056e-05	8.383173417546697
ENSG00000159239	1.1447673008962056e-05	8.4975389277861
ENSG00000105339	1.1447673008962056e-05	8.928474673696451
ENSG00000113231	1.1447673008962056e-05	8.109544437884216
ENSG00000105379	1.1551435815314015e-05	8.36276525428139
ENSG00000273079	1.1656099812126453e-05	5.622111756521911
ENSG00000237943	1.1761672455376183e-05	7.555358805784787
ENSG00000243276	1.1761672455376183e-05	7.040211442656134
ENSG00000254974	1.1761672455376183e-05	4.028365621431837
ENSG00000187609	1.1761672455376183e-05	8.50436541343497
ENSG00000101745	1.1761672455376328e-05	8.882036127773668
ENSG00000138796	1.2083917700657525e-05	8.667710515511109
ENSG00000185664	1.2083917700657525e-05	7.378439206160071
ENSG00000109736	1.2083917700657525e-05	8.679415285906028
ENSG00000270883	1.2303430432690532e-05	4.803946384415968
ENSG00000232065	1.2303430432690532e-05	4.965416391797361
ENSG00000152217	1.2414614825166593e-05	8.864169010422316
ENSG00000267107	1.2414614825166593e-05	6.286256093321908
ENSG00000155926	1.2414614825166593e-05	8.11965176695117
ENSG00000182253	1.2414614825166593e-05	8.268409014949974
ENSG00000224843	1.2753974771791392e-05	6.21473432386093
ENSG00000122787	1.2753974771791392e-05	7.5898677499063
ENSG00000227379	1.2753974771791392e-05	2.3521151677900014
ENSG00000235310	1.2869056998548884e-05	3.7453128662552095
ENSG00000235101	1.2985133830831505e-05	5.7611135589851035
ENSG00000232650	1.2985133830831505e-05	3.4402221946163714
ENSG00000232042	1.2985133830831666e-05	1.5579451291886905
ENSG00000200041	1.2985133830831666e-05	2.7868779132513337
ENSG00000156738	1.3339414123440132e-05	7.79747084863191
ENSG00000166839	1.3339414123440132e-05	8.830515490022984
ENSG00000135077	1.3459551860346266e-05	7.463166009010164
ENSG00000073734	1.3580725765579252e-05	4.556587954500482
ENSG00000198771	1.3580725765579252e-05	8.860087377769254
ENSG00000169756	1.3580725765579252e-05	8.779995311447138
ENSG00000099953	1.370294434625925e-05	7.586786239531807
ENSG00000185433	1.370294434625925e-05	4.060520696115428
ENSG00000241322	1.3950549892680842e-05	3.5727813781046582
ENSG00000184156	1.4075954204337196e-05	5.51128195141252
ENSG00000230113	1.4330009774060073e-05	3.5868863164335436
ENSG00000136842	1.4330009774060073e-05	6.7958281916307
ENSG00000248503	1.4330009774060073e-05	5.923666483144716
ENSG00000067082	1.4458678783871722e-05	8.932556306349513
ENSG00000267169	1.4588453892591704e-05	7.474041448881475
ENSG00000160318	1.4719344148503331e-05	6.515875385027424
ENSG00000079459	1.4984506644840287e-05	8.797862428798492
ENSG00000107263	1.4984506644840287e-05	8.92031140839033
ENSG00000177868	1.4984506644840287e-05	7.74565507110182
ENSG00000261418	1.511879733315138e-05	8.514069265480204
ENSG00000243479	1.511879733315138e-05	5.370852459966496
ENSG00000158427	1.511879733315138e-05	7.696786514082603
ENSG00000178719	1.511879733315138e-05	8.899903245125024
ENSG00000178209	1.511879733315138e-05	8.912148143084208
ENSG00000137474	1.511879733315138e-05	7.252890885972458
ENSG00000104177	1.511879733315138e-05	8.7840769441002
ENSG00000225579	1.539084424436509e-05	7.171455913590153
ENSG00000205436	1.539084424436509e-05	6.758572928866909
ENSG00000106546	1.5528619344981816e-05	8.061514050557262
ENSG00000181649	1.5528619344981816e-05	5.391102080149364
ENSG00000103222	1.5528619344981816e-05	8.824893270630813
ENSG00000117016	1.5528619344981816e-05	7.588952686608938
ENSG00000005108	1.5667574915284752e-05	6.823931883021435
ENSG00000152377	1.5807720576719874e-05	5.357266079183122
ENSG00000114446	1.5807720576719874e-05	8.839679214503949
ENSG00000213931	1.5807720576719874e-05	5.043773881109379
ENSG00000160789	1.580772057671993e-05	8.908066510431146
ENSG00000264635	1.580772057671993e-05	5.425587212142965
ENSG00000113580	1.580772057671993e-05	8.875413449206656
ENSG00000131724	1.580772057671993e-05	8.704985336952928
ENSG00000108852	1.5949066024713555e-05	7.384852477721436
ENSG00000187098	1.623539543516915e-05	7.831501870216658
ENSG00000076826	1.623539543516915e-05	8.438058831811148
ENSG00000224376	1.623539543516915e-05	5.7109746136464565
ENSG00000143158	1.623539543516915e-05	8.734557224699198
ENSG00000173805	1.6380399163176324e-05	3.10227288035585
ENSG00000146005	1.667413464872462e-05	7.1162279072925045
ENSG00000130768	1.667413464872462e-05	8.660343902297974
ENSG00000154978	1.6972908382633063e-05	8.908066510431146
ENSG00000270751	1.6972908382633063e-05	5.684650198751692
ENSG00000183087	1.6972908382633063e-05	8.924393041043391
ENSG00000126432	1.6972908382633063e-05	8.899903245125024
ENSG00000107554	1.6972908382633063e-05	8.524313245089699
ENSG00000224106	1.6972908382633063e-05	5.1463120735491295
ENSG00000108688	1.7124210212718445e-05	1.3832521127720234
ENSG00000247081	1.7124210212718445e-05	7.663744414928843
ENSG00000109452	1.7124210212718445e-05	7.018248274068232
ENSG00000006740	1.7430695727397287e-05	7.737753613860901
ENSG00000226690	1.7430695727397287e-05	4.516426185565791
ENSG00000138757	1.7430695727397413e-05	8.883576714512778
ENSG00000170873	1.7430695727397413e-05	8.420908570599092
ENSG00000198612	1.7430695727397413e-05	8.768750872662798
ENSG00000078900	1.7585900421958577e-05	6.049525952522081
ENSG00000228487	1.774242721523051e-05	7.051584147072897
ENSG00000164713	1.7900286813931998e-05	8.688118678776416
ENSG00000254827	1.7900286813931998e-05	5.01403652073622
ENSG00000139291	1.8059490006510788e-05	8.845301433896118
ENSG00000253426	1.8220047663725023e-05	5.348757147184791
ENSG00000258655	1.8220047663725023e-05	6.920168517536505
ENSG00000111817	1.838197073922734e-05	8.24940020321683
ENSG00000242880	1.838197073922734e-05	3.461305225134153
ENSG00000224149	1.838197073922734e-05	1.8189851065044258
ENSG00000166348	1.838197073922734e-05	8.38263328998243
ENSG00000089902	1.870995737771609e-05	8.547262454268958
ENSG00000158710	1.870995737771609e-05	8.899903245125024
ENSG00000087008	1.870995737771609e-05	8.33536541353604
ENSG00000253138	1.870995737771609e-05	3.749375321904069
ENSG00000129515	1.8876043267797663e-05	8.771832046141016
ENSG00000253771	1.8876043267797663e-05	6.517437892736609
ENSG00000131873	1.8876043267797663e-05	8.861627964508363
ENSG00000149295	1.921245664601443e-05	5.618090383582454
ENSG00000187870	1.921245664601443e-05	7.486362587162175
ENSG00000241935	1.921245664601443e-05	7.205428867289388
ENSG00000139641	1.9212456646014535e-05	8.891739979818901
ENSG00000006704	1.9554601768203562e-05	5.852079489423659
ENSG00000150672	1.972785266486153e-05	7.623746555970521
ENSG00000187955	1.972785266486153e-05	7.088905749141511
ENSG00000158458	1.972785266486153e-05	8.393668321761119
ENSG00000144843	1.972785266486153e-05	8.483957250169665
