# Supplementary material for: Machine learning predicts treatment sensitivity in multiple myeloma based on molecular and clinical information coupled with drug response
Source: PLoS One. 2021 Jul 28;16(7):e0254596. doi: 10.1371/journal.pone.0254596 (PMC8318243; doi:10.1371/journal.pone.0254596)
Supplement: S1 File — (ZIP) [file pone.0254596.s004.zip › Supplementary Material 1/3q21/selected_genes_experiment_7.csv]

gene	pvalue	entropy
ENSG00000119280	3.306494597270932e-23	8.13183122276409
ENSG00000247746	4.5028942974270405e-23	7.308006275281301
ENSG00000182899	1.8312684888888318e-22	8.941387041246065
ENSG00000114391	3.8703298968093203e-22	8.93733024611422
ENSG00000188004	5.447140501490769e-21	6.033313232888123
ENSG00000117308	5.447140501490769e-21	8.325844895161138
ENSG00000162929	6.84397525065324e-21	7.906084133778246
ENSG00000162244	1.4853854315336335e-20	8.93733024611422
ENSG00000228031	1.888605976768133e-20	5.681567226061817
ENSG00000165169	3.113233681595424e-20	8.721246422558476
ENSG00000144713	2.517984941862016e-19	8.945443836377912
ENSG00000144895	2.616159254970371e-19	8.896762294795762
ENSG00000114125	3.210962043588259e-19	8.782635190320123
ENSG00000206561	3.335798030562897e-19	8.252488308880448
ENSG00000270170	1.151549697224913e-18	8.53534634042512
ENSG00000225579	2.543152314764945e-18	7.187765759689596
ENSG00000176399	3.232752018440372e-18	6.6299624797084595
ENSG00000151287	4.990165891973219e-18	7.703976788192475
ENSG00000111666	7.069473329397165e-18	8.68067847124002
ENSG00000114023	9.640650311978507e-18	8.767939221764673
ENSG00000165102	1.991987170362356e-17	8.758294419529046
ENSG00000125827	3.9312939030131914e-17	8.852137548345457
ENSG00000174748	4.336213526542928e-17	8.945443836377912
ENSG00000002586	4.782241324672143e-17	8.215879379119423
ENSG00000246090	4.829259949782087e-17	8.058017106079378
ENSG00000075073	6.621788094476071e-17	6.988885024654741
ENSG00000181524	8.922334822842464e-17	8.29484243569837
ENSG00000168028	1.1078199457695318e-16	8.941387041246065
ENSG00000095585	1.2203003512938278e-16	8.828791148742358
ENSG00000107745	1.293121096181584e-16	8.687260849531777
ENSG00000233080	1.5284449235345145e-16	5.085896731590388
ENSG00000272668	1.894807751626903e-16	6.027051600378985
ENSG00000205143	1.937755092193719e-16	5.186877383925492
ENSG00000188859	2.0857407861111355e-16	7.218129164676252
ENSG00000068745	2.8334782932687747e-16	8.828791148742358
ENSG00000131773	3.0779469560579943e-16	6.667150335396542
ENSG00000104611	3.343193954373708e-16	6.797487821856186
ENSG00000120280	3.3859543329581363e-16	8.696905651767402
ENSG00000091527	4.0315924308416463e-16	8.945443836377912
ENSG00000214870	4.227819542558011e-16	7.121195354259545
ENSG00000248991	4.813518719887289e-16	6.881060683843753
ENSG00000159556	6.215593484678348e-16	8.069827757719048
ENSG00000188846	6.598830604580572e-16	8.941387041246065
ENSG00000156976	7.229118411650529e-16	8.941387041246065
ENSG00000140474	7.578053656126708e-16	8.929216655850528
ENSG00000153179	8.618786280111404e-16	8.62541455136611
ENSG00000063177	9.800158320539959e-16	8.933273450982373
ENSG00000168807	1.1002473933256977e-15	8.325976602192112
ENSG00000114544	1.1387168872889788e-15	8.805444749139262
ENSG00000163931	1.1530320350800472e-15	8.912989475323146
ENSG00000184083	1.4033544925336834e-15	8.301301557493572
ENSG00000145194	1.4209435552468278e-15	8.476228192295856
ENSG00000214160	1.6497371425122179e-15	8.866833516900904
ENSG00000119979	1.6860042495709212e-15	8.623883339394176
ENSG00000259514	2.1208669808852102e-15	6.689822627247902
ENSG00000198056	2.5768799787352526e-15	8.40047772988623
ENSG00000156384	2.9879676522256842e-15	8.250806926683063
ENSG00000165801	3.277036959994663e-15	8.740536027029728
ENSG00000129353	4.4000108818758546e-15	8.706550454003029
ENSG00000144659	4.70654723351743e-15	8.819683187290691
ENSG00000256733	4.720969693496224e-15	4.453714571585491
ENSG00000151229	5.286327305539793e-15	8.464057806900321
ENSG00000040199	5.4669134986587405e-15	8.80291916597935
ENSG00000227895	5.84650869243337e-15	5.284705358179064
ENSG00000170915	6.045926235037338e-15	6.968488029241487
ENSG00000241556	6.045926235037424e-15	6.3628958580214
ENSG00000180098	7.759208897386929e-15	8.579258592943875
ENSG00000271133	7.92589704887654e-15	7.623927063129524
ENSG00000104219	8.295052620619402e-15	8.810038385055064
ENSG00000170502	8.47307076163938e-15	8.729896853606125
ENSG00000105894	8.787039142156396e-15	7.255476376368289
ENSG00000273388	1.0600988600607715e-14	3.9295887933146862
ENSG00000130159	1.1606476710277688e-14	8.75676320755711
ENSG00000224858	1.4033534721539302e-14	5.5986414401435125
ENSG00000177917	1.4681373501242597e-14	8.670039297816416
ENSG00000196668	1.4859047045333233e-14	7.382266455829485
ENSG00000238153	1.6606177621530524e-14	4.62727522017909
ENSG00000261645	1.7163540480405518e-14	7.409135413500464
ENSG00000136521	1.7739312137450852e-14	8.872421524004686
ENSG00000105855	1.855520577360666e-14	7.682997656066737
ENSG00000136758	2.213849459625717e-14	8.900819089927607
ENSG00000147100	2.2674071526456153e-14	5.305043488509803
ENSG00000255086	2.3642190594715112e-14	3.559346238632071
ENSG00000134698	2.4213552862334438e-14	8.71213846110681
ENSG00000170677	2.5321729490147696e-14	7.086389898228034
ENSG00000177479	3.082090331864461e-14	8.892705499663915
ENSG00000084234	3.6396453695826837e-14	8.881529485456355
ENSG00000232533	3.8848741691830956e-14	6.8706530253958205
ENSG00000258118	3.931176335456261e-14	2.7326750596399316
ENSG00000144741	3.931176335456261e-14	8.59846888703519
ENSG00000144036	4.109697016948678e-14	8.383458745047362
ENSG00000100266	4.1957141136536224e-14	8.602068151763012
ENSG00000114850	4.195714113653682e-14	8.93733024611422
ENSG00000122787	4.438220981755514e-14	7.603616575082645
ENSG00000178922	4.4777520469141984e-14	8.626866452958112
ENSG00000243284	4.9507168943727554e-14	5.116172484113039
ENSG00000175197	5.054027018442155e-14	8.67057613860037
ENSG00000114270	6.491073604685329e-14	8.336404758204807
ENSG00000163754	6.645423935045464e-14	8.864307933740994
ENSG00000102316	6.86356658065668e-14	8.892705499663915
ENSG00000081913	7.172425183903834e-14	7.627059002991372
ENSG00000180573	8.525592385788134e-14	8.892705499663915
ENSG00000230666	8.804309342126396e-14	4.958720609319359
ENSG00000165891	9.012623646750943e-14	8.324568646716736
ENSG00000111276	1.0926734194136381e-13	8.870890312032751
ENSG00000165912	1.1184345935263711e-13	8.028292348941507
ENSG00000157680	1.3868817927314615e-13	8.42428165989335
ENSG00000253982	1.4153381103060536e-13	7.6616411245690275
ENSG00000111752	1.4485631788604011e-13	7.842457560806488
ENSG00000128641	1.4955031791800404e-13	8.482150473307104
ENSG00000131386	1.5439382855750977e-13	6.252598005366559
ENSG00000162004	1.6124803650469505e-13	8.3756001183112
ENSG00000250978	1.753586899429622e-13	3.6756451103374053
ENSG00000197603	1.8312682119233323e-13	8.682209683211953
ENSG00000249184	1.8958409987673558e-13	6.58287993606409
ENSG00000240087	2.1276767911507765e-13	6.042129600123524
ENSG00000183955	2.1710202956286446e-13	8.695911280579425
ENSG00000228903	2.1961765848401295e-13	8.520852938746163
ENSG00000111602	2.2473520309461746e-13	8.788223197423902
ENSG00000120256	2.2733776349213818e-13	8.314381437849976
ENSG00000130511	2.3942074449461707e-13	8.702493658871182
ENSG00000164068	2.4149505450105004e-13	8.800393582819439
ENSG00000172955	2.471133212389196e-13	6.201551614230919
ENSG00000118816	2.579960695290625e-13	8.933273450982373
ENSG00000080839	2.902040152489383e-13	8.610181742026704
ENSG00000101577	3.1897100544107424e-13	8.55231292861295
ENSG00000214021	3.291692048518269e-13	8.647229738997275
ENSG00000205078	3.4359402176447435e-13	7.599245423118301
ENSG00000136059	3.5456538003526097e-13	8.787686356639945
ENSG00000212802	3.9857676997818005e-13	7.920478642848496
ENSG00000171792	3.985767699781829e-13	8.57818491137596
ENSG00000173207	4.112710977816455e-13	8.5609633596606
ENSG00000168264	4.428767913778913e-13	8.895231082823827
ENSG00000235065	4.768665438176199e-13	7.830961289073058
ENSG00000140750	4.920069477425986e-13	8.495517796767109
ENSG00000204060	5.076195200953504e-13	4.583572396864697
ENSG00000227838	5.119613305437714e-13	3.141970948726016
ENSG00000144852	5.418539500007074e-13	7.245669967135541
ENSG00000165168	5.949683358875833e-13	8.895231082823827
ENSG00000105173	6.476740004719468e-13	8.690323273475645
ENSG00000232874	6.950784305979891e-13	5.0602802880809845
ENSG00000130255	7.029730683311469e-13	8.945443836377912
ENSG00000138780	7.333703853252701e-13	8.449819368748893
ENSG00000236801	9.032799771241339e-13	7.091326639362044
ENSG00000124198	1.0021851269545107e-12	8.91145826335121
ENSG00000148824	1.0021851269545107e-12	8.081415902333514
ENSG00000102921	1.1242307411457484e-12	8.813558339402954
ENSG00000021826	1.1593858968170363e-12	8.00075188132841
ENSG00000250519	1.3001900584966807e-12	5.003259305868454
ENSG00000132781	1.3671901235444455e-12	8.510750606106516
ENSG00000146677	1.3825333172427906e-12	7.884609120747921
ENSG00000254615	1.4415911469862256e-12	8.607119318082837
ENSG00000094631	1.4864680409498972e-12	8.852137548345457
ENSG00000197183	1.5327161840663678e-12	8.557900935716733
ENSG00000115268	1.5498816580541058e-12	8.941387041246065
ENSG00000047230	1.6477209082988667e-12	8.388430600987249
ENSG00000131725	1.6477209082988667e-12	8.614238537158553
ENSG00000138286	1.6477209082988667e-12	8.682209683211953
ENSG00000213621	1.6988899813696908e-12	5.226099638779546
ENSG00000138796	1.9410462241703976e-12	8.691854485447578
ENSG00000188825	1.962692002604401e-12	7.058586963319313
ENSG00000239183	2.174487513340027e-12	5.966128903751013
ENSG00000100439	2.1986864251819847e-12	8.701296720806713
ENSG00000172578	2.217008938161231e-12	8.93733024611422
ENSG00000170581	2.336582430636005e-12	8.917046270454989
ENSG00000124795	2.3822133175802312e-12	8.219426247196209
ENSG00000163382	2.4354347744662603e-12	8.846549541241677
ENSG00000237316	2.48295990755109e-12	2.449238298206873
ENSG00000080947	2.5105246847446327e-12	7.531890428228792
ENSG00000104852	2.5105246847446504e-12	8.933273450982373
ENSG00000183023	2.7270596147617344e-12	8.485185983522078
ENSG00000226104	2.749695848578491e-12	2.89035941317968
ENSG00000185950	2.780164633879753e-12	7.6871484663178915
ENSG00000174444	2.8974028010538198e-12	8.945443836377912
ENSG00000117461	2.92947735446783e-12	8.68067847124002
ENSG00000148357	2.9537617590117066e-12	4.929733408636918
ENSG00000131188	2.9864485911588473e-12	8.396793588931295
ENSG00000114503	3.0445070484906157e-12	8.884591909400223
ENSG00000100373	3.146624058531236e-12	4.014005143731063
ENSG00000138756	3.3702854435957488e-12	8.53509137689759
ENSG00000240298	3.4074906766524003e-12	5.660158708417368
ENSG00000137309	3.4450989651665574e-12	8.861245509797127
ENSG00000116497	3.699677192795518e-12	8.860251138609149
ENSG00000119326	3.77131509586099e-12	8.582241706507807
ENSG00000175697	3.81286047203325e-12	5.372779355882621
ENSG00000064787	3.8866483848354114e-12	8.184079549497993
ENSG00000163519	3.9294402624121e-12	8.004520898510458
ENSG00000203705	3.9726944437903235e-12	8.707087294786984
ENSG00000139116	4.016415824468473e-12	8.751712041237289
ENSG00000121858	4.049516433072073e-12	8.834379155846138
ENSG00000197779	4.265458236655939e-12	8.366412846479596
ENSG00000088881	4.3956008845101844e-12	6.331596214757454
ENSG00000143624	4.443885149072418e-12	8.912989475323146
ENSG00000148303	4.718899437618317e-12	8.945443836377912
ENSG00000172053	4.718899437618317e-12	8.907401468219364
ENSG00000006704	4.770666082153451e-12	5.953329566581007
ENSG00000123595	4.956275685255482e-12	8.797867999659527
ENSG00000173085	5.010596227385356e-12	8.405194622298588
ENSG00000203644	5.219550761708796e-12	8.562494571632534
ENSG00000253540	5.31996628855466e-12	7.8425225199586315
ENSG00000164620	5.437049217699024e-12	8.492789646730708
ENSG00000164904	5.663433735344363e-12	8.432932090940996
ENSG00000243276	5.663433735344363e-12	7.116502900814997
ENSG00000105372	5.835301982044088e-12	8.945443836377912
ENSG00000260352	5.947326332446855e-12	5.040867805839188
ENSG00000137818	6.194531314990966e-12	8.945443836377912
ENSG00000182185	6.719563787124137e-12	7.486343959162712
ENSG00000131373	7.347578482077717e-12	8.682209683211953
ENSG00000086619	7.347578482077743e-12	8.872421524004686
ENSG00000153789	7.427508882546939e-12	8.131123168950284
ENSG00000163888	7.882611503106937e-12	5.746835215338917
ENSG00000136942	7.968247077646611e-12	8.93733024611422
ENSG00000167619	8.120310575262999e-12	6.404623509368164
ENSG00000003393	8.120310575262999e-12	8.677616047296151
ENSG00000109046	8.186348721908998e-12	8.84808075321361
ENSG00000141441	8.686991229689349e-12	8.234004859948472
ENSG00000242021	8.710447513548748e-12	5.449826354526008
ENSG00000134955	9.069837424258873e-12	7.8712941939389545
ENSG00000155903	9.623392261078527e-12	8.831853572686226
ENSG00000000460	9.623392261078663e-12	7.99085768141243
ENSG00000198890	9.623392261078663e-12	8.203401633545315
ENSG00000107816	9.912462954298004e-12	8.60053693979108
ENSG00000230131	1.0948688712752376e-11	6.1259257679493295
ENSG00000258847	1.1521361037375855e-11	3.9271200595036473
ENSG00000185436	1.1866228134674514e-11	8.804450377951285
ENSG00000158427	1.296270385110327e-11	7.726988913888107
ENSG00000215301	1.296270385110327e-11	8.941387041246065
ENSG00000203666	1.3493376760023171e-11	8.39861224400683
ENSG00000182749	1.4310434467587633e-11	7.999403319157998
ENSG00000267166	1.461941528533645e-11	7.074449204016768
ENSG00000006788	1.473696157379475e-11	3.432667774114125
ENSG00000133872	1.4776349216058095e-11	8.929216655850528
ENSG00000108239	1.5175946264641517e-11	8.518784885990273
ENSG00000099624	1.5503235406696924e-11	8.846549541241677
ENSG00000255815	1.5503235406696924e-11	5.609943558220548
ENSG00000226029	1.5503235406697033e-11	6.273647741402747
ENSG00000134243	1.5669465184344826e-11	8.800393582819439
ENSG00000072858	1.579528310094422e-11	8.805444749139262
ENSG00000188419	1.596458216967531e-11	8.641104891109538
ENSG00000114631	1.630853477872661e-11	8.000516500029654
ENSG00000196411	1.6615445477026678e-11	7.721113463680723
ENSG00000114416	1.692801666192153e-11	8.880535114268378
ENSG00000005108	1.7109209462765352e-11	6.809081019098508
ENSG00000143514	1.8140278148331886e-11	8.751175200453332
ENSG00000141401	1.9437526857191145e-11	8.320256888057356
ENSG00000173171	2.044260027626242e-11	8.5036313870308
ENSG00000185100	2.1498565338679814e-11	6.846493272486751
ENSG00000234891	2.207562526366222e-11	2.333874098176887
ENSG00000245008	2.2727932444484905e-11	6.537416944496528
ENSG00000077420	2.3647974918080844e-11	8.696905651767402
ENSG00000270036	2.389942228366497e-11	4.327418057098469
ENSG00000219665	2.6353057385511523e-11	8.296118684142773
ENSG00000105640	2.6632660717233158e-11	8.941387041246065
ENSG00000104205	2.6915170765740573e-11	8.413105645685791
ENSG00000101400	2.7416646745932267e-11	8.4435712643646
ENSG00000142541	2.741664674593246e-11	8.945443836377912
ENSG00000184992	2.7634357553056428e-11	8.683740895183888
ENSG00000107863	2.852226990270676e-11	8.831853572686226
ENSG00000179820	2.8824407669932213e-11	8.59288087993141
ENSG00000160055	2.9053067120593407e-11	8.197479352534069
ENSG00000243696	2.9360713399846623e-11	7.265548809041788
ENSG00000175505	3.1439676713668456e-11	7.373770751773124
ENSG00000100060	3.3049469804005056e-11	8.88306069742829
ENSG00000170266	3.566340644205775e-11	8.896762294795762
ENSG00000075420	3.603948769903121e-11	8.921103065586836
ENSG00000167992	3.603948769903121e-11	7.250597876958809
ENSG00000117519	3.641945386498201e-11	8.01938728921252
ENSG00000176395	3.670700156386185e-11	3.832909528056112
ENSG00000106004	3.670700156386185e-11	6.783098380770509
ENSG00000112531	3.7386624356075226e-11	8.860251138609149
ENSG00000149346	3.748471429189114e-11	7.193813876807323
ENSG00000120860	3.778049942972206e-11	8.657332071636922
ENSG00000230202	3.858048457969148e-11	8.547261762293129
ENSG00000144848	3.888473791631429e-11	8.85718871466528
ENSG00000225697	3.9294068250811615e-11	8.762351214660892
ENSG00000181798	4.044161758286653e-11	7.148335251580629
ENSG00000224738	4.044161758286653e-11	4.833987109889244
ENSG00000118197	4.044161758286653e-11	8.760820002688957
ENSG00000169714	4.1621980202485245e-11	8.921103065586836
ENSG00000157625	4.3740773934725094e-11	8.723314475314366
ENSG00000129757	4.5015363999331763e-11	7.908430170021981
ENSG00000204396	4.632631614351634e-11	8.694380068607492
ENSG00000255760	4.632631614351634e-11	5.927793702342253
ENSG00000132780	4.681223867419373e-11	8.866833516900904
ENSG00000103253	4.7303152926784246e-11	8.456401747040651
ENSG00000124357	4.817441532789316e-11	8.838435950977985
ENSG00000162913	5.0619279615330235e-11	6.338106049099856
ENSG00000213625	5.1016261213091014e-11	8.880535114268378
ENSG00000158714	5.1016261213091014e-11	6.506565281945604
ENSG00000008300	5.1016261213091014e-11	8.798862370847504
ENSG00000163584	5.1016261213091014e-11	8.872421524004686
ENSG00000137628	5.155031688233468e-11	8.008126063931655
ENSG00000183386	5.195444851439545e-11	6.650499094457158
ENSG00000180447	5.416279057132948e-11	7.422901008609806
ENSG00000101868	5.458697043505856e-11	8.575659328216048
ENSG00000150938	5.5157608311975e-11	7.763054311288563
ENSG00000189419	5.573408756078488e-11	5.949994580295409
ENSG00000213626	5.573408756078488e-11	7.031435130029112
ENSG00000173218	5.617031555203048e-11	7.121677802868663
ENSG00000132026	5.617031555203127e-11	4.489828661698932
ENSG00000187824	5.675715824833273e-11	8.346788968100878
ENSG00000264920	5.675715824833273e-11	7.442736943249651
ENSG00000149295	5.7948914361416294e-11	5.730652800857143
ENSG00000130702	5.901177993334362e-11	8.915515058483056
ENSG00000126231	6.00937307584072e-11	6.52344914849201
ENSG00000138814	6.18333070426516e-11	8.82067755847867
ENSG00000226833	6.312933323018334e-11	4.815551576064848
ENSG00000272452	6.683212755290931e-11	7.577887431044967
ENSG00000188959	6.752784509245453e-11	5.367813777263877
ENSG00000173482	6.947784242239904e-11	8.497605766597971
ENSG00000198353	7.148294767175697e-11	5.209350075804113
ENSG00000121797	7.48868945180739e-11	8.319438170016978
ENSG00000273032	7.566461089513987e-11	7.221436874333788
ENSG00000158292	7.724384251457685e-11	5.563419466134351
ENSG00000163389	7.724384251457685e-11	8.79939921163146
ENSG00000078177	8.008550930960562e-11	8.834379155846138
ENSG00000134318	8.008550930960562e-11	8.770464804924583
ENSG00000229638	8.175501191421731e-11	8.506156970190712
ENSG00000179456	8.32437442637229e-11	8.574128116244117
ENSG00000104921	8.32437442637229e-11	8.092954776256029
ENSG00000273230	8.410633139907559e-11	7.613196083319932
ENSG00000105997	8.410633139907559e-11	5.412456661315919
ENSG00000164181	8.49776678714285e-11	8.771996016896516
ENSG00000038002	8.741966815465785e-11	8.879003902296445
ENSG00000116984	8.900930074846473e-11	8.846549541241677
ENSG00000138674	9.346803692567443e-11	8.925159860718681
ENSG00000182050	9.346803692567443e-11	7.10001955299851
ENSG00000137747	9.443420780020878e-11	5.65370021470258
ENSG00000166441	9.516524557902991e-11	8.93733024611422
ENSG00000109705	9.689261263836386e-11	6.477910313406866
ENSG00000154217	1.0069811424664799e-10	8.305410749276458
ENSG00000116791	1.0173738171024178e-10	8.707087294786984
ENSG00000130810	1.0572897617478692e-10	7.661282821619908
ENSG00000173926	1.0654549494948277e-10	7.773262562959722
ENSG00000107864	1.0764379460394404e-10	8.590892137555453
ENSG00000272899	1.0875317401020525e-10	7.9010245169240045
ENSG00000208028	1.1301390277076729e-10	7.515938128303908
ENSG00000052126	1.1505774565464278e-10	7.2000201154874715
ENSG00000170989	1.1535266098480463e-10	6.6986217989032255
ENSG00000102158	1.162418533564249e-10	8.917046270454989
ENSG00000102780	1.174378860815009e-10	7.4762881224807325
ENSG00000116957	1.183428069744176e-10	8.614238537158553
ENSG00000166896	1.183428069744176e-10	8.136594945980312
ENSG00000183943	1.183428069744176e-10	8.423994216789747
ENSG00000119906	1.1955999154690013e-10	8.758294419529046
ENSG00000158828	1.1955999154690013e-10	8.515801772426338
ENSG00000072778	1.1955999154690013e-10	8.93733024611422
ENSG00000185905	1.229707785746386e-10	8.892705499663915
ENSG00000162607	1.229707785746386e-10	8.812563968214976
ENSG00000233927	1.2423452705755003e-10	8.941387041246065
ENSG00000103496	1.242345270575518e-10	8.646692898213319
ENSG00000148498	1.264767411665543e-10	8.188925066440142
ENSG00000172456	1.277757384782759e-10	7.95588330304493
ENSG00000198585	1.3008047324007412e-10	8.828791148742358
ENSG00000272990	1.3141567962039962e-10	7.7076993094168555
ENSG00000137575	1.3759196792995573e-10	8.811569597026997
ENSG00000186280	1.458985746222548e-10	6.318266910035615
ENSG00000176974	1.458985746222548e-10	8.617300961102421
ENSG00000231305	1.5004285251188234e-10	7.976062485402078
ENSG00000108387	1.558802789916387e-10	6.94911164568692
ENSG00000273382	1.558802789916387e-10	6.2190540959471585
ENSG00000139641	1.586799041833112e-10	8.900819089927607
ENSG00000187741	1.603017177395362e-10	8.519858567558185
ENSG00000249198	1.6317900625795106e-10	2.2501516573413785
ENSG00000108107	1.6484579562326895e-10	8.933273450982373
ENSG00000230979	1.6484579562326895e-10	7.035079479994513
ENSG00000269946	1.6484579562326895e-10	4.909529209005147
ENSG00000065613	1.6484579562326895e-10	8.786691985451967
ENSG00000241741	1.6652924009798274e-10	6.717606462296878
ENSG00000204628	1.6951583411183615e-10	8.941387041246065
ENSG00000065809	1.7124592300589308e-10	8.872421524004686
ENSG00000228933	1.7124592300589308e-10	5.380231895594051
ENSG00000105426	1.7299328463510826e-10	7.310410319334337
ENSG00000145287	1.7431524235507403e-10	8.835910367818073
ENSG00000177628	1.7609323753645572e-10	8.852137548345457
ENSG00000272667	1.7609323753645572e-10	6.664275835415584
ENSG00000163817	1.8292013182814255e-10	5.1914564044640334
ENSG00000273486	1.8292013182814255e-10	7.685426591381671
ENSG00000146828	1.8431625667386431e-10	8.778578395188276
ENSG00000159788	1.8619398397414756e-10	8.256597500663334
ENSG00000166557	1.8809042245048682e-10	8.896762294795762
ENSG00000105202	1.9340360063499772e-10	8.896762294795762
ENSG00000179588	1.95371842031934e-10	8.29484243569837
ENSG00000175329	1.9886352145986546e-10	2.4256562797597296
ENSG00000165359	1.9886352145986546e-10	8.834379155846138
ENSG00000257698	1.9886352145986546e-10	8.1977343160616
ENSG00000132704	2.0865156051715812e-10	8.88306069742829
ENSG00000136928	2.107714633064767e-10	4.124913795539327
ENSG00000241469	2.1616382653967275e-10	2.8343360292992203
ENSG00000136383	2.2908354537900498e-10	7.897231135854107
ENSG00000147044	2.3316342917340465e-10	8.65526401888103
ENSG00000169857	2.379132176080543e-10	8.758294419529046
ENSG00000205664	2.3971867908099974e-10	7.960706419566118
ENSG00000121406	2.3971867908099974e-10	8.218300168977256
ENSG00000090581	2.421468208156015e-10	8.82320314163858
ENSG00000175395	2.445990136390257e-10	8.304029707529972
ENSG00000046651	2.489489248725464e-10	8.815626392158844
ENSG00000136710	2.514684641517635e-10	8.636511255193735
ENSG00000242247	2.657781515418533e-10	8.88864870453207
ENSG00000113272	2.657781515418552e-10	8.702493658871182
ENSG00000214706	2.7117665905756805e-10	8.826265565582448
ENSG00000144671	2.73228624612091e-10	4.637535668065054
ENSG00000174799	2.7598821513129885e-10	8.604056894138969
ENSG00000167178	2.7807577769500627e-10	6.46172457019742
ENSG00000120805	2.837183978192069e-10	8.868364728872839
ENSG00000273056	2.837183978192119e-10	5.50003779114465
ENSG00000120798	2.865815447333107e-10	8.707879099098472
ENSG00000101997	2.9166019155049306e-10	8.591886508743432
ENSG00000174718	3.0284117408058536e-10	8.874947107164598
ENSG00000165288	3.089746458019858e-10	8.71213846110681
ENSG00000178982	3.113058757683548e-10	8.900819089927607
ENSG00000077157	3.2000179296725257e-10	8.669299890155969
ENSG00000188818	3.2080400784946606e-10	8.334952856612807
ENSG00000176371	3.232224696345815e-10	8.465843982399786
ENSG00000237506	3.2893508784195687e-10	6.142096559903383
ENSG00000107771	3.2893508784196157e-10	8.68067847124002
ENSG00000151553	3.322436425915273e-10	8.735484860709905
ENSG00000221890	3.5103065270761286e-10	4.1470189724859265
ENSG00000116668	3.5455632865522854e-10	8.717726468210587
ENSG00000244165	3.6171185674652344e-10	8.248686477276133
ENSG00000260027	3.6171185674652344e-10	7.050726548153972
ENSG00000261159	3.6808862076313457e-10	7.830566167980134
ENSG00000271239	3.708550456266577e-10	2.4106929193270297
ENSG00000168172	3.7178169655003243e-10	8.733953648737971
ENSG00000171189	3.7457525261325515e-10	5.670819188535597
ENSG00000232070	3.7551099043133725e-10	5.232234858142779
ENSG00000163870	3.8117359931929157e-10	8.752706412425267
ENSG00000188636	3.821254489371563e-10	8.127120231045105
ENSG00000184293	3.8595613963246825e-10	8.696905651767402
ENSG00000179899	3.8595613963246825e-10	5.201860214236189
ENSG00000143498	3.9275038202800667e-10	8.269049763315294
ENSG00000243453	3.9569786674877566e-10	1.7529049923857398
ENSG00000270482	4.0366395171270263e-10	5.272804916899075
ENSG00000087008	4.0366395171270263e-10	8.337223476245187
ENSG00000104738	4.148738063638235e-10	8.702493658871182
ENSG00000132128	4.148738063638235e-10	8.800393582819439
ENSG00000178741	4.190251025841656e-10	8.896762294795762
ENSG00000144591	4.306516654097587e-10	8.884591909400223
ENSG00000135185	4.3065166540976173e-10	8.912989475323146
ENSG00000164077	4.3065166540976173e-10	8.591886508743432
ENSG00000110697	4.338768960066118e-10	8.755768836369135
ENSG00000138472	4.382139555473434e-10	3.617686394139506
ENSG00000137876	4.5485859169533194e-10	8.904875885059452
ENSG00000272434	4.5485859169533194e-10	5.580276192720258
ENSG00000177731	4.59400533408609e-10	8.908932680191299
ENSG00000144867	4.674558334215919e-10	8.921103065586836
ENSG00000070831	4.674558334215985e-10	8.88864870453207
ENSG00000103485	4.674558334215985e-10	8.880535114268378
ENSG00000104765	4.721206766461423e-10	8.810038385055064
ENSG00000167978	4.721206766461423e-10	8.941387041246065
ENSG00000058056	4.721206766461423e-10	8.51174497729449
ENSG00000104626	4.851848637554652e-10	8.377588860687156
ENSG00000261418	4.851848637554738e-10	8.514270560454404
ENSG00000099326	4.900225428704552e-10	8.872421524004686
ENSG00000186153	4.949073570498967e-10	8.477759404267792
ENSG00000261158	4.998397543306708e-10	4.689198210222077
ENSG00000065665	5.035705505612808e-10	8.372537694367331
ENSG00000118960	5.123819013622292e-10	8.559432147688666
ENSG00000139644	5.174844279946378e-10	8.93733024611422
ENSG00000235670	5.226366057520616e-10	4.024479376203956
ENSG00000173960	5.265336059801371e-10	8.693385697419513
ENSG00000254369	5.37064971584651e-10	4.90088162808334
ENSG00000247735	5.37064971584651e-10	5.5724539543990685
ENSG00000227372	5.37064971584651e-10	8.665445661900613
ENSG00000137154	5.37064971584651e-10	8.945443836377912
ENSG00000171119	5.424075743703739e-10	5.861671378024149
ENSG00000101224	5.464485779944613e-10	8.895231082823827
ENSG00000213885	5.573689742187167e-10	6.3292392565641755
ENSG00000130985	5.670990572934652e-10	8.912989475323146
ENSG00000160753	5.670990572934652e-10	8.533560164925657
ENSG00000135116	5.727334282233752e-10	5.948285815277819
ENSG00000204390	5.769950709441356e-10	7.2539941233158585
ENSG00000159840	5.827254954907427e-10	8.591349667959477
ENSG00000123570	5.885115231511878e-10	6.93986409481223
ENSG00000230207	5.943536801641328e-10	7.2051170616641835
ENSG00000182179	5.98772452109919e-10	8.908932680191299
ENSG00000160062	6.047141163587589e-10	7.719383796798983
ENSG00000076685	6.107133822461633e-10	8.702493658871182
ENSG00000139239	6.107133822461633e-10	8.128179561385226
ENSG00000177337	6.167707944167108e-10	5.2108055988514455
ENSG00000261441	6.275128363268356e-10	6.408101361603405
ENSG00000124098	6.321723344171229e-10	8.674096092948261
ENSG00000148484	6.384376204342349e-10	8.81508955137489
ENSG00000182054	6.511507448515761e-10	8.917046270454989
ENSG00000257027	6.690359547877719e-10	7.903126503136459
ENSG00000246334	6.874008601479662e-10	7.812986313315655
ENSG00000125817	7.06258002375904e-10	8.742067239001663
ENSG00000096093	7.06258002375904e-10	8.694380068607492
ENSG00000078369	7.06258002375904e-10	8.896762294795762
ENSG00000169116	7.327888527011436e-10	8.925159860718681
ENSG00000100994	7.327888527011436e-10	8.884591909400223
ENSG00000260625	7.327888527011436e-10	6.262681559134585
ENSG00000226386	7.602925709487457e-10	4.552106718135505
ENSG00000242732	7.602925709487457e-10	7.901220057377691
ENSG00000107014	7.81100359249266e-10	6.459938254930926
ENSG00000256604	8.02464123931752e-10	4.656252394443869
ENSG00000163875	8.083889918706591e-10	8.76893359295265
ENSG00000072501	8.243983431233788e-10	8.853131919533435
ENSG00000249348	8.386602728481536e-10	7.65201623940837
ENSG00000134371	8.386602728481536e-10	8.796336787687592
ENSG00000116871	8.386602728481536e-10	8.79733115887557
ENSG00000224993	8.386602728481596e-10	4.739376146746573
ENSG00000174013	8.386602728481596e-10	8.719257680182523
ENSG00000163040	8.469178616450019e-10	5.726271417908818
ENSG00000168556	8.469178616450019e-10	8.446096847524512
ENSG00000272620	8.636719953379181e-10	7.677265057838855
ENSG00000164587	8.636719953379181e-10	8.941387041246065
ENSG00000235501	8.721700357998307e-10	5.781168019059452
ENSG00000163882	8.850704430709911e-10	8.7542376243972
ENSG00000153250	8.872385548566354e-10	8.892705499663915
ENSG00000089169	8.872385548566354e-10	8.188158662840847
ENSG00000152422	9.025612672807703e-10	8.722777634530411
ENSG00000065518	9.454661629384602e-10	8.868364728872839
ENSG00000145476	9.712096621917097e-10	8.687797690315735
ENSG00000225573	9.712096621917167e-10	7.1823773332250544
ENSG00000144645	9.712096621917167e-10	8.917046270454989
ENSG00000268592	9.807396431773921e-10	4.378747099276136
ENSG00000101003	1.0526165365851942e-09	7.91921641078569
ENSG00000184007	1.0526165365851942e-09	8.892705499663915
ENSG00000230565	1.0707224317200537e-09	6.82233016317711
ENSG00000267169	1.0733336909684316e-09	7.509185997557926
ENSG00000149823	1.0812048390999793e-09	8.874947107164598
ENSG00000205683	1.0838410601712667e-09	7.484098464532538
ENSG00000269988	1.0917874419577874e-09	5.1301252700625435
ENSG00000234141	1.1105509045876853e-09	6.673806364349205
ENSG00000140451	1.1214138833332422e-09	8.762351214660892
ENSG00000182742	1.1323806016375858e-09	7.130276620744226
ENSG00000078061	1.1323806016376019e-09	8.828791148742358
ENSG00000154917	1.1830407044186755e-09	8.19421436171371
ENSG00000167186	1.1945954847152338e-09	8.273564088851163
ENSG00000272016	1.1945954847152338e-09	6.746400532923498
ENSG00000127483	1.2062604385974247e-09	8.929216655850528
ENSG00000053501	1.2062604385974247e-09	8.720252051370498
ENSG00000164236	1.2180365897571979e-09	5.19505843011877
ENSG00000246705	1.2269422973693185e-09	8.704024870843115
ENSG00000136631	1.238915534890468e-09	8.710607249134874
ENSG00000166428	1.2601437948875808e-09	7.797682644130733
ENSG00000175792	1.2724332518995726e-09	8.76893359295265
ENSG00000134508	1.2848397040213838e-09	8.499829555426485
ENSG00000171365	1.297364236535019e-09	8.089855315970253
ENSG00000110002	1.3068357845605396e-09	8.74612403413351
ENSG00000229278	1.3068357845605396e-09	3.7577418840630075
ENSG00000133020	1.3291993802585223e-09	3.170213649042709
ENSG00000180834	1.332424528511741e-09	7.179085428675801
ENSG00000218175	1.332424528511741e-09	8.425478597957818
ENSG00000149273	1.3552154719680143e-09	8.945443836377912
ENSG00000203761	1.3552154719680288e-09	7.915262955075431
ENSG00000246095	1.378386865201748e-09	6.261594188025796
ENSG00000137177	1.378386865201748e-09	7.57306230305623
ENSG00000111450	1.3918008523692764e-09	8.600000099007126
ENSG00000138449	1.4432477630912969e-09	8.840961534137898
ENSG00000246763	1.4432477630912969e-09	6.684429842617483
ENSG00000057252	1.4537576813726981e-09	8.803456006763307
ENSG00000223891	1.4572775626760507e-09	8.41517369844168
ENSG00000116473	1.4678871998598044e-09	8.765413638604759
ENSG00000114770	1.4821507518688696e-09	8.743061610189642
ENSG00000163608	1.4929371200961689e-09	8.808507173083129
ENSG00000125459	1.4965495760728762e-09	8.75676320755711
ENSG00000174989	1.4965495760728762e-09	8.810038385055064
ENSG00000160293	1.5074382180161854e-09	8.188423787733441
ENSG00000242866	1.511084922272992e-09	6.653731601387531
ENSG00000232346	1.511084922272992e-09	7.351518625048055
ENSG00000159259	1.536854083489632e-09	7.883987068890658
ENSG00000144026	1.5480288748798282e-09	8.682209683211953
ENSG00000166224	1.5480288748798282e-09	8.649218481373232
ENSG00000123130	1.5630520531967258e-09	8.681215312023975
ENSG00000147234	1.589685781240411e-09	6.960678164849719
ENSG00000197016	1.6363777970903531e-09	6.761138432337834
ENSG00000069329	1.6803530598487702e-09	8.835910367818073
ENSG00000100997	1.6966283399405493e-09	8.795342416499613
ENSG00000100592	1.7089356719533693e-09	8.630923248089957
ENSG00000102054	1.7254810785031803e-09	8.874947107164598
ENSG00000118307	1.7421827989453263e-09	5.58765264258379
ENSG00000006756	1.7889303128671262e-09	6.3516497444216
ENSG00000105808	1.8369013013780413e-09	7.128080870810232
ENSG00000104998	1.8502007171601843e-09	8.796336787687592
ENSG00000255991	1.8546547036292674e-09	2.6119301709054707
ENSG00000232490	1.868079541154988e-09	5.5147850737270865
ENSG00000113924	1.922733653239834e-09	6.642221044566019
ENSG00000131966	1.922733653239834e-09	8.740993557433752
ENSG00000120742	1.955332608524554e-09	8.941387041246065
ENSG00000169302	1.955332608524554e-09	5.315932607313114
ENSG00000221983	1.955332608524554e-09	8.93733024611422
ENSG00000228327	1.955332608524554e-09	7.341117600962359
ENSG00000199933	1.974202100006089e-09	4.1366179233885205
ENSG00000155886	2.0076521926751755e-09	5.2418055591774255
ENSG00000132640	2.027014187706377e-09	8.89117428769198
ENSG00000254754	2.061337049317137e-09	2.7283653638652363
ENSG00000116977	2.096226815830948e-09	8.74864961729342
ENSG00000119669	2.136806704636914e-09	8.708081665974962
ENSG00000111540	2.136806704636914e-09	8.545730550321194
ENSG00000102081	2.1522209464854876e-09	8.789754409395835
ENSG00000087274	2.1938579700304075e-09	8.921103065586836
ENSG00000189366	2.1938579700304307e-09	6.608403515315272
ENSG00000083845	2.230934331263474e-09	8.941387041246065
ENSG00000069493	2.2362806165869543e-09	8.464594647684278
ENSG00000049769	2.2523945894351232e-09	7.9685112188444895
ENSG00000206535	2.2904357143022746e-09	8.603599363734947
ENSG00000180228	2.295921080988731e-09	8.803456006763307
ENSG00000229466	2.374075365917534e-09	3.0051847474945337
ENSG00000258056	2.3797560805255918e-09	8.059732421733326
ENSG00000151208	2.3968779132210625e-09	8.550781716641017
ENSG00000156427	2.437297598041302e-09	5.78187165386997
ENSG00000165548	2.4606923364948906e-09	8.394235526195311
ENSG00000163607	2.4606923364948906e-09	8.503226253277818
ENSG00000164855	2.5503897365629057e-09	7.8506204652200395
ENSG00000165322	2.550389736562924e-09	8.74864961729342
ENSG00000149218	2.6181871914034498e-09	8.46550970849232
ENSG00000173175	2.6877417217358334e-09	7.4708883310256535
ENSG00000105193	2.7134785385450945e-09	8.945443836377912
ENSG00000223387	2.7134785385450945e-09	4.277700106690508
ENSG00000237991	2.7134785385450945e-09	6.513443676609361
ENSG00000136643	2.713478538545133e-09	8.772990388084494
ENSG00000136052	2.713478538545133e-09	8.750180829265354
ENSG00000173641	2.7656754218535908e-09	5.377374102263032
ENSG00000257221	2.7656754218535908e-09	7.843825705205674
ENSG00000180182	2.785500697566368e-09	8.801924794791372
ENSG00000241923	2.8121501695004906e-09	6.0636905528691525
ENSG00000158710	2.886725113767502e-09	8.908932680191299
ENSG00000117009	2.9143187205715326e-09	8.300967283586107
ENSG00000103540	2.9143187205715326e-09	8.656337700448944
ENSG00000168071	2.9351825987245712e-09	8.892705499663915
ENSG00000166562	2.9632278700833477e-09	8.929216655850528
ENSG00000072195	2.9915344584132533e-09	6.631281034545308
ENSG00000198755	3.0707444136069993e-09	8.93733024611422
ENSG00000000457	3.1000522174241e-09	8.608113689270814
ENSG00000146409	3.1222119347815935e-09	8.51128744689047
ENSG00000144908	3.1519986899574813e-09	8.549787345453039
ENSG00000074054	3.2047937876919735e-09	8.830322360714293
ENSG00000147475	3.2124060039932484e-09	8.782635190320123
ENSG00000108828	3.289504598259764e-09	8.811569597026997
ENSG00000185686	3.2973129841607273e-09	7.52712733313683
ENSG00000132359	3.3208467588060953e-09	8.800393582819439
ENSG00000008294	3.3844072265381567e-09	8.852137548345457
ENSG00000182220	3.3844072265381567e-09	8.842492746109832
ENSG00000168159	3.440994679231054e-09	8.887117492560137
ENSG00000172139	3.47374353709469e-09	7.4538372014569045
ENSG00000132688	3.4737435370947023e-09	8.029996751099203
ENSG00000146904	3.531786904203812e-09	5.3706212379547935
ENSG00000140988	3.531786904203812e-09	8.941387041246065
ENSG00000167748	3.599280689896105e-09	3.9251285798971827
ENSG00000160051	3.6941420662940192e-09	7.703533492368153
ENSG00000228350	3.7204336592309395e-09	4.333210032636132
ENSG00000162631	3.7204336592309924e-09	6.639632788506222
ENSG00000122884	3.729238003682284e-09	8.856194343477304
ENSG00000141736	3.791439820333506e-09	7.950577173197575
ENSG00000154928	3.818406380084263e-09	8.318523109208932
ENSG00000135677	3.854652883395328e-09	8.872421524004686
ENSG00000010404	3.854652883395328e-09	8.912989475323146
ENSG00000104177	3.863766801131418e-09	8.792279992555747
ENSG00000058404	3.863766801131418e-09	7.070598698186105
ENSG00000176208	3.891234806995884e-09	8.257213651827223
ENSG00000143156	3.891234806995884e-09	7.984661973679179
ENSG00000170889	3.928155170680721e-09	8.941387041246065
ENSG00000114779	3.928155170680721e-09	8.880535114268378
ENSG00000186583	3.9935893559264495e-09	6.498431867572043
ENSG00000110092	4.040977497334988e-09	8.821671929666646
ENSG00000143401	4.1374042594369784e-09	8.864307933740994
ENSG00000162878	4.1374042594369784e-09	4.952875366161512
ENSG00000115875	4.246065252381413e-09	8.929216655850528
ENSG00000126249	4.246065252381458e-09	8.104225461152657
ENSG00000172382	4.246065252381458e-09	6.781424951713935
ENSG00000259209	4.32683393775093e-09	3.0855997879178014
ENSG00000144847	4.398733764480593e-09	8.519741211755
ENSG00000224479	4.398733764480593e-09	5.24183038430144
ENSG00000091039	4.398733764480624e-09	8.823739982422536
ENSG00000129214	4.440340966853122e-09	4.870099855867613
ENSG00000150867	4.440340966853122e-09	8.807512801895154
ENSG00000166268	4.440340966853122e-09	6.729479332128838
ENSG00000177600	4.514078657234588e-09	8.933273450982373
ENSG00000242741	4.546044720335044e-09	3.3876699541288797
ENSG00000111445	4.676130222380334e-09	8.461329656863919
ENSG00000214717	4.709214389745918e-09	8.627940134526023
ENSG00000166321	4.753681765713571e-09	7.9181752087938495
ENSG00000205022	4.753681765713621e-09	6.851573273990094
ENSG00000178852	4.798558360948104e-09	8.355852983435927
ENSG00000108852	4.889553891731926e-09	7.395031644507198
ENSG00000197696	4.889553891731926e-09	8.095956134816337
ENSG00000204131	4.970553099581678e-09	6.250844924142246
ENSG00000070081	4.970553099581678e-09	8.93733024611422
ENSG00000101443	5.100486946488237e-09	5.742383628122136
ENSG00000171124	5.197057750403719e-09	6.134913186487597
ENSG00000008513	5.2337293495217205e-09	8.743061610189642
ENSG00000088298	5.2830173718139685e-09	8.870890312032751
ENSG00000149485	5.332757700591984e-09	8.048086314620642
ENSG00000258072	5.3327577005920225e-09	6.31755562227377
ENSG00000153162	5.370362200075121e-09	8.912989475323146
ENSG00000124785	5.420903798527131e-09	7.227409544095837
ENSG00000124635	5.471908887503688e-09	8.607911122394324
ENSG00000213862	5.471908887503688e-09	6.662298251813278
ENSG00000081760	5.523381600080613e-09	8.687260849531777
ENSG00000170871	5.562295518957082e-09	8.765413638604759
ENSG00000115966	5.562295518957082e-09	8.824734353610515
ENSG00000233379	5.5622955189571014e-09	5.140544315589684
ENSG00000143578	5.654136681474108e-09	8.52950336979381
ENSG00000221413	5.667376907321006e-09	2.1294244374380904
ENSG00000144354	5.760908274618885e-09	5.439530963050612
ENSG00000131828	5.760908274618885e-09	8.750180829265354
ENSG00000143537	5.80145210506355e-09	8.762351214660892
ENSG00000267390	5.8559433571077824e-09	6.9176986330409616
ENSG00000272864	5.8559433571077824e-09	3.560206089143146
ENSG00000257543	5.8559433571077824e-09	5.897559045937767
ENSG00000054277	5.9109332855079125e-09	8.181252172006687
ENSG00000223812	5.9109332855079125e-09	3.4316536348327573
ENSG00000117450	5.9525056559241575e-09	8.904875885059452
ENSG00000215016	5.96642632736603e-09	4.171307518666032
ENSG00000174173	6.008378967745703e-09	8.701499287683204
ENSG00000269533	6.008378967745703e-09	4.1412155240987
ENSG00000171084	6.064763250280186e-09	7.299750630480385
ENSG00000160799	6.121663046696393e-09	8.659400124392812
ENSG00000239415	6.222491950799339e-09	7.175808971314893
ENSG00000154358	6.611363262470147e-09	8.778578395188276
ENSG00000216588	6.673254022190678e-09	3.9238667299287155
ENSG00000178035	6.673254022190678e-09	8.896762294795762
ENSG00000094804	6.735709180948245e-09	8.622607090949773
ENSG00000273356	6.782923944998317e-09	8.053220903287086
ENSG00000227857	6.846378866836369e-09	4.274074130737742
ENSG00000131409	6.846378866836369e-09	5.880611455892583
ENSG00000180660	6.894349262935905e-09	6.835728895179557
ENSG00000164221	6.910412050157112e-09	8.677158516892128
ENSG00000155130	6.910412050157112e-09	8.921103065586836
ENSG00000226779	6.958819501481055e-09	4.16161527142007
ENSG00000118181	7.023876994391233e-09	8.93733024611422
ENSG00000158793	7.0895269411968e-09	8.72584005847428
ENSG00000073150	7.0895269411968e-09	6.156978517575591
ENSG00000164362	7.0895269411968e-09	8.206719021016715
ENSG00000118705	7.205855739125854e-09	8.941387041246065
ENSG00000227543	7.205855739125854e-09	7.092737057799256
ENSG00000245750	7.205855739125854e-09	5.647617415132663
ENSG00000236772	7.205855739125854e-09	4.3684794784301255
ENSG00000166024	7.2731621099404854e-09	8.586835342423607
ENSG00000090989	7.2731621099404854e-09	8.752706412425267
ENSG00000156170	7.2731621099404854e-09	8.639573679137603
ENSG00000117697	7.46142838628953e-09	8.661388866768768
ENSG00000136149	7.46142838628953e-09	7.91480542467141
ENSG00000164122	7.513592334578791e-09	6.00745234411659
ENSG00000089163	7.531059139909336e-09	6.809487792235104
ENSG00000181690	7.53105913990939e-09	7.997659745847621
ENSG00000226337	7.53105913990939e-09	4.881234918295873
ENSG00000116954	7.583697240110049e-09	8.719257680182523
ENSG00000160691	7.654439233295864e-09	8.925159860718681
ENSG00000180998	7.725823940934898e-09	6.613954374406672
ENSG00000196924	7.725823940934898e-09	8.870890312032751
ENSG00000122882	7.725823940934898e-09	8.735484860709903
ENSG00000178722	7.779787665052194e-09	5.383949506063314
ENSG00000081721	7.852310807591024e-09	8.716195256238654
ENSG00000155755	7.852310807591024e-09	8.372995224771355
ENSG00000236204	7.852310807591024e-09	6.460396532395337
ENSG00000114315	8.055162021148866e-09	6.478620757815569
ENSG00000150667	8.205887280168593e-09	6.908195236034337
ENSG00000163961	8.263114604411602e-09	8.776052812028363
ENSG00000032219	8.282276628926663e-09	8.705019242031094
ENSG00000249786	8.417628052909175e-09	5.545335299334183
ENSG00000236305	8.495936565267029e-09	5.962207384841971
ENSG00000147437	8.634687285124108e-09	6.205574216574829
ENSG00000188266	8.714961792211865e-09	7.987742860817522
ENSG00000138686	8.714961792211957e-09	8.348988727887743
ENSG00000173064	8.795963032962083e-09	8.872421524004686
ENSG00000144426	8.795963032962083e-09	8.512202507698515
ENSG00000170540	8.795963032962083e-09	8.807512801895154
ENSG00000082512	8.795963032962083e-09	8.58816398751905
ENSG00000213199	8.939483166025128e-09	8.388764874894715
ENSG00000071205	9.022516051064606e-09	7.087571219855329
ENSG00000143603	9.022516051064606e-09	8.900819089927607
ENSG00000166974	9.085283191279606e-09	8.649218481373232
ENSG00000228160	9.233398291157299e-09	2.3401262632587017
ENSG00000213047	9.233398291157398e-09	8.846549541241677
ENSG00000145214	9.340631942848938e-09	8.741072867813685
ENSG00000117691	9.470914057414707e-09	8.838435950977985
ENSG00000081307	9.470914057414707e-09	8.917046270454989
ENSG00000243710	9.49279911414979e-09	5.1715418311285966
ENSG00000139629	9.49279911414979e-09	8.718720839398564
ENSG00000184634	9.580832908669132e-09	8.860251138609149
ENSG00000251417	9.647379528709312e-09	6.673425899561386
ENSG00000110700	9.647379528709382e-09	8.933273450982373
ENSG00000117500	9.827045564500153e-09	8.941387041246065
ENSG00000177946	1.0079416014822846e-08	6.883466430373058
ENSG00000259560	1.0172742917139576e-08	5.672438898352706
ENSG00000205763	1.0409756991520344e-08	7.149602714644419
ENSG00000172379	1.043375204394738e-08	8.459903238194064
ENSG00000128394	1.0800206839648316e-08	8.490466630447285
ENSG00000078747	1.0874987229629286e-08	8.88864870453207
ENSG00000015171	1.0975479113404534e-08	8.84808075321361
ENSG00000041880	1.0975479113404574e-08	8.722777634530411
ENSG00000121075	1.1153519860368942e-08	3.8217206755310427
ENSG00000094916	1.1153519860369061e-08	8.818151975318758
ENSG00000123609	1.133437154541458e-08	8.547261762293129
ENSG00000253476	1.1360439469669745e-08	4.462046270842734
ENSG00000260990	1.1438993977926866e-08	5.509215662501931
ENSG00000105339	1.1438993977926866e-08	8.933273450982373
ENSG00000259924	1.1438993977926866e-08	5.252751371232773
ENSG00000163634	1.1438993977926866e-08	8.78921756861188
ENSG00000055955	1.1544556462805696e-08	5.931708598070718
ENSG00000236830	1.1544556462805696e-08	4.352463920348903
ENSG00000101940	1.1651067203528611e-08	8.74864961729342
ENSG00000100554	1.1651067203528611e-08	8.659400124392812
ENSG00000172568	1.1948928974506145e-08	6.435088290891009
ENSG00000196810	1.1948928974506145e-08	8.6629200787407
ENSG00000198286	1.1948928974506145e-08	8.062448009268625
ENSG00000239713	1.2059069927182771e-08	8.846549541241677
ENSG00000144040	1.2142323664537934e-08	8.604593734922926
ENSG00000071127	1.217019905885987e-08	8.856194343477304
ENSG00000136997	1.2170199058860043e-08	8.899287877955674
ENSG00000273002	1.2254199576806702e-08	6.945237835202789
ENSG00000075711	1.2367078783201556e-08	8.881529485456355
ENSG00000196372	1.2480970021244258e-08	7.3666277765496595
ENSG00000064115	1.2567057893254122e-08	8.864307933740994
ENSG00000224614	1.2682741433336969e-08	6.770289969166877
ENSG00000053918	1.2770183761391233e-08	8.510750606106516
ENSG00000270012	1.2770183761391233e-08	7.649857409731997
ENSG00000213442	1.288768698756304e-08	8.525446574661965
ENSG00000145592	1.2917226855350626e-08	8.945443836377912
ENSG00000184445	1.3006242484893305e-08	8.921103065586836
ENSG00000250659	1.312585940371145e-08	7.148103769336538
ENSG00000244607	1.312585940371145e-08	5.4363230138375975
ENSG00000160097	1.3216274198608236e-08	5.830555194060614
ENSG00000106804	1.3460354495710661e-08	8.276960786702496
ENSG00000268401	1.3460354495710661e-08	5.109267562237937
ENSG00000143653	1.3460354495710661e-08	8.405044452073138
ENSG00000103489	1.3553011236738988e-08	8.514624751436838
ENSG00000167658	1.367751986827902e-08	8.945443836377912
ENSG00000224616	1.367751986827902e-08	6.159738558026843
ENSG00000213755	1.3803141642325252e-08	4.479327929442158
ENSG00000165917	1.3803141642325252e-08	5.434859163554977
ENSG00000205791	1.38031416423254e-08	6.389864877158826
ENSG00000268061	1.3898094282175376e-08	7.569009285044877
ENSG00000107959	1.3929886221369792e-08	8.849075124401589
ENSG00000162836	1.3929886221369792e-08	8.659857654796832
ENSG00000248540	1.4025687354807084e-08	5.304709284212435
ENSG00000149929	1.4025687354807084e-08	8.631460088873913
ENSG00000086598	1.4025687354807084e-08	8.925159860718681
ENSG00000226360	1.4154420337606669e-08	7.381168745219919
ENSG00000104427	1.4284303117982691e-08	8.505162599002734
ENSG00000168228	1.4284303117982691e-08	8.180055233942218
ENSG00000165821	1.4415345666378001e-08	7.384188785172805
ENSG00000252245	1.4514394720471139e-08	6.1417279707138075
ENSG00000239213	1.4514394720471139e-08	7.44037588154298
ENSG00000158113	1.4514394720471139e-08	4.740698096856274
ENSG00000154845	1.4514394720471139e-08	8.78010960716021
ENSG00000124222	1.4647491106436514e-08	8.876478319136533
ENSG00000107187	1.4781775112797158e-08	4.789618355395402
ENSG00000143437	1.488327367900297e-08	8.766408009792737
ENSG00000163362	1.540102781931147e-08	7.790116711883322
ENSG00000165516	1.540102781931147e-08	8.870890312032751
ENSG00000114686	1.5648605262853547e-08	8.872421524004686
ENSG00000252612	1.5648605262853547e-08	5.026700051017913
ENSG00000233108	1.5684288159263455e-08	7.616754417937266
ENSG00000181381	1.5791812621229034e-08	8.292651126445923
ENSG00000142408	1.5827813269292514e-08	3.8179321721330175
ENSG00000114487	1.5936295098984657e-08	8.231419548637403
ENSG00000272468	1.6229129588285568e-08	7.602674600545708
ENSG00000166068	1.6340287051843173e-08	8.609108060458793
ENSG00000225119	1.6340287051843173e-08	7.052385573090793
ENSG00000178343	1.6489650137222916e-08	3.985072247582184
ENSG00000134986	1.6754238641868113e-08	7.928277541433497
ENSG00000116147	1.7453722266313607e-08	5.444557793363914
ENSG00000004961	1.7453722266313607e-08	8.565020154792444
ENSG00000175985	1.749340460771306e-08	5.331508827026909
ENSG00000188153	1.7653013701973274e-08	8.13496987458671
ENSG00000176896	1.7653013701973274e-08	8.334495326208785
ENSG00000135299	1.8099280108032407e-08	8.420427431637995
ENSG00000168301	1.82228820346308e-08	8.307294698350331
ENSG00000227097	1.838896285129956e-08	8.866833516900904
ENSG00000139370	1.838896285129956e-08	8.671033669004395
ENSG00000039319	1.8556516044354473e-08	8.771459176112561
ENSG00000047365	1.8683154802313716e-08	8.617221650722483
ENSG00000162139	1.8683154802313848e-08	8.811032756243042
ENSG00000166483	1.8853315197936437e-08	8.466583390060231
ENSG00000126107	1.902498305904407e-08	8.804450377951285
ENSG00000131171	1.9154731020854837e-08	8.864307933740994
ENSG00000179299	1.9198171344889392e-08	7.387598076283146
ENSG00000115841	1.9198171344889392e-08	8.38371370857489
ENSG00000049319	1.9372893122522386e-08	5.322995677780233
ENSG00000204536	1.9504948731637124e-08	8.66271751186421
ENSG00000138172	1.9504948731637124e-08	7.977018811166808
ENSG00000117411	1.999668680714148e-08	8.7542376243972
ENSG00000120616	1.999668680714148e-08	8.805981589923219
ENSG00000115266	2.017847393656757e-08	7.976449155960585
ENSG00000121486	2.0361868392397868e-08	8.721783263342433
ENSG00000159403	2.0500477332936472e-08	8.68274652399591
ENSG00000160856	2.068671785881545e-08	8.593954561499322
ENSG00000139218	2.068671785881545e-08	8.86277672176906
ENSG00000188613	2.0827477357850395e-08	8.176136046534719
ENSG00000053371	2.087460390706796e-08	8.489190382002882
ENSG00000144567	2.087460390706796e-08	8.870890312032751
ENSG00000197119	2.106414958372978e-08	7.917992558992327
ENSG00000185386	2.1207406523979038e-08	8.624877710582155
ENSG00000087077	2.1207406523979038e-08	8.700962446899247
ENSG00000147027	2.1399890845389443e-08	4.77052967324824
ENSG00000177119	2.1545368278637527e-08	8.781640819132145
ENSG00000237765	2.1740835437130827e-08	7.834343970542796
ENSG00000230067	2.1740835437130827e-08	4.812207353035024
ENSG00000255224	2.1740835437130827e-08	6.480117102213036
ENSG00000169679	2.1740835437130827e-08	8.677616047296151
ENSG00000105373	2.1938027162395803e-08	8.929216655850528
ENSG00000233762	2.1938027162395803e-08	7.9332054512567645
ENSG00000159363	2.1938027162396038e-08	8.73954165584175
ENSG00000173581	2.2136958215538358e-08	8.547059195416638
ENSG00000228413	2.228730688793821e-08	4.722675219887128
ENSG00000010310	2.228730688793821e-08	8.638579307949625
ENSG00000253520	2.2489317651919916e-08	5.721659024723957
ENSG00000262165	2.284713010072806e-08	3.3045071220098348
ENSG00000197647	2.3054074097808075e-08	8.022142018131623
ENSG00000177888	2.3054074097808075e-08	8.671033669004395
ENSG00000244247	2.3054074097808075e-08	3.679643140739975
ENSG00000101310	2.326284081973196e-08	8.896762294795762
ENSG00000078674	2.326284081973196e-08	8.870890312032751
ENSG00000115652	2.3420621387733233e-08	8.786691985451967
ENSG00000197256	2.3473445839625046e-08	8.486999072750438
ENSG00000233730	2.4062217022673696e-08	2.84526133184443
ENSG00000215595	2.4665341257530298e-08	6.250498923318756
ENSG00000203632	2.4888283794611923e-08	6.662659965414639
ENSG00000079616	2.5056775557308095e-08	8.80291916597935
ENSG00000149256	2.505677555730827e-08	7.962914228546157
ENSG00000100578	2.5283157768591263e-08	8.560426518876644
ENSG00000012174	2.5283157768591263e-08	8.686266478343798
ENSG00000261786	2.5283157768591263e-08	8.76008059502851
ENSG00000090273	2.5283157768591263e-08	8.82320314163858
ENSG00000157978	2.5283157768591263e-08	8.869359100060818
ENSG00000175782	2.5283157768591263e-08	8.582778547291763
ENSG00000169249	2.5283157768591263e-08	8.627403293742066
ENSG00000129691	2.5511528565299137e-08	8.668508085844481
ENSG00000131778	2.5511528565299137e-08	8.762351214660892
ENSG00000185668	2.5684121858319482e-08	3.3352512852570046
ENSG00000145685	2.5684121858319482e-08	7.759338481640793
ENSG00000163029	2.5684121858319482e-08	8.741530398217707
ENSG00000184305	2.5684121858319482e-08	8.056658129907666
ENSG00000004838	2.6091267142504096e-08	6.919430958008892
ENSG00000233885	2.6149940712730712e-08	6.885049036609824
ENSG00000198380	2.6149940712730712e-08	8.887117492560137
ENSG00000196236	2.6564263434155654e-08	8.532028952953722
ENSG00000207146	2.680387805339025e-08	3.864286922110866
ENSG00000170890	2.6803878053390347e-08	3.822699383506374
ENSG00000251192	2.6984966976429e-08	7.853874187313788
ENSG00000250892	2.7228270469716298e-08	4.314417820961012
ENSG00000067992	2.7473706561864156e-08	8.10621420352861
ENSG00000214226	2.7473706561864156e-08	7.765116158273766
ENSG00000162819	2.7659194047846355e-08	8.77452160005643
ENSG00000138107	2.7721293379764844e-08	8.804450377951285
ENSG00000081320	2.7721293379764844e-08	8.917046270454989
ENSG00000069849	2.7721293379765238e-08	8.794805575715658
ENSG00000111348	2.7908405895402596e-08	8.912989475323146
ENSG00000138279	2.81598005499283e-08	8.856194343477304
ENSG00000134744	2.81598005499283e-08	8.880535114268378
ENSG00000105467	2.81598005499283e-08	5.216185850620639
ENSG00000205293	2.8413396550812157e-08	5.834756676178459
ENSG00000144445	2.860504942343977e-08	8.647687269401295
ENSG00000138688	2.8669212589669297e-08	8.900819089927607
ENSG00000125945	2.8862542849404945e-08	8.241444001703861
ENSG00000241852	2.9122289393599624e-08	7.6419194726159
ENSG00000261739	2.9384308172504724e-08	8.680194027107103
ENSG00000083290	3.004942301667454e-08	7.700818356327139
ENSG00000196967	3.0319547434217286e-08	8.017677204559556
ENSG00000070886	3.0592032068883847e-08	5.8475865147912
ENSG00000089220	3.0866896914966486e-08	8.917046270454989
ENSG00000008086	3.1144162130475575e-08	7.982160419560921
ENSG00000256757	3.1144162130475575e-08	4.346304384229204
ENSG00000138376	3.135369850387095e-08	8.592220782650896
ENSG00000119900	3.135369850387095e-08	8.816620763346823
ENSG00000231327	3.1635213368145033e-08	6.02282692537967
ENSG00000174720	3.1635213368145033e-08	8.6629200787407
ENSG00000155366	3.184796056492309e-08	8.394607845526027
ENSG00000232995	3.184796056492309e-08	7.07548269166163
ENSG00000236719	3.213378821186406e-08	5.617340792332718
ENSG00000259891	3.242210900015194e-08	6.944041827743397
ENSG00000169239	3.293273300826661e-08	8.230470554372793
ENSG00000181163	3.3006314500278436e-08	8.945443836377912
ENSG00000118308	3.352587839686809e-08	8.899287877955674
ENSG00000189196	3.3525878396868446e-08	4.297949245540168
ENSG00000233266	3.3826332461901474e-08	5.007783242632634
ENSG00000242071	3.3826332461901474e-08	8.298186736898662
ENSG00000234771	3.4053389039804595e-08	8.719257680182523
ENSG00000226245	3.435843688343035e-08	4.2803184728077746
ENSG00000119912	3.466614024252532e-08	8.864307933740994
ENSG00000177096	3.466614024252532e-08	8.487659170030948
ENSG00000143258	3.4898673916502426e-08	8.781103978348188
ENSG00000139631	3.497652152454595e-08	8.735484860709903
ENSG00000130340	3.5211078455466274e-08	8.476280588946898
ENSG00000131187	3.552620057090415e-08	8.05061600974724
ENSG00000081148	3.552620057090415e-08	7.416597434458008
ENSG00000143499	3.576433934385325e-08	8.723569438841897
ENSG00000101605	3.6084272465621755e-08	7.388180286306313
ENSG00000169826	3.6084272465621755e-08	8.804450377951285
ENSG00000197771	3.640698662565761e-08	8.818151975318758
ENSG00000248280	3.697849886034354e-08	6.615782509482131
ENSG00000180773	3.697849886034354e-08	8.599542568603102
ENSG00000046653	3.730898226230843e-08	7.7564077647279
ENSG00000185518	3.7642335553882174e-08	7.137037513233272
ENSG00000221930	3.764233555388284e-08	3.845310536815719
ENSG00000164924	3.764233555388284e-08	8.929216655850528
ENSG00000141447	3.764233555388284e-08	8.187704297147963
ENSG00000173812	3.789424840991364e-08	8.941387041246065
ENSG00000137274	3.857405286458368e-08	7.890276438231635
ENSG00000196683	3.917859248328119e-08	8.925159860718681
ENSG00000174564	3.9880772370412694e-08	7.038454611766029
ENSG00000185591	3.9880772370412694e-08	8.868364728872839
ENSG00000060237	4.023643342757158e-08	8.876478319136533
ENSG00000242262	4.050520008221714e-08	5.136631371699326
ENSG00000153347	4.086627083487933e-08	5.519628816886223
ENSG00000196177	4.086627083487977e-08	8.770464804924583
ENSG00000152804	4.1139124544088214e-08	6.7281566395798365
ENSG00000102871	4.1139124544088214e-08	8.82067755847867
ENSG00000095485	4.1139124544088214e-08	8.670039297816416
ENSG00000166888	4.123046856067785e-08	8.876478319136533
ENSG00000248319	4.187541790654399e-08	2.944929680500532
ENSG00000109680	4.2248350752075645e-08	7.641168598414906
ENSG00000101445	4.2248350752075645e-08	8.884591909400223
ENSG00000117215	4.2248350752075645e-08	7.479716057530615
ENSG00000187837	4.290876320408998e-08	8.933273450982373
ENSG00000130762	4.3290634074271485e-08	6.988622521384328
ENSG00000009780	4.3579202251395184e-08	8.42800418111773
ENSG00000268798	4.367580632800432e-08	6.2530707177431815
ENSG00000048540	4.3675806328004944e-08	5.34486630081785
ENSG00000260219	4.4064307618371214e-08	6.633047672467923
ENSG00000182319	4.435788502760828e-08	7.003856506606207
ENSG00000136051	4.435788502760828e-08	8.834379155846138
ENSG00000151414	4.4653362539679015e-08	8.849075124401589
ENSG00000133739	4.505030887621102e-08	8.68067847124002
ENSG00000162409	4.5150079906028666e-08	3.3926920648059915
ENSG00000198793	4.545068280828595e-08	8.828791148742358
ENSG00000068394	4.545068280828595e-08	8.557443405312709
ENSG00000198625	4.545068280828595e-08	8.896762294795762
ENSG00000166278	4.5450682808286754e-08	8.357762415431948
ENSG00000176871	4.626182838487142e-08	8.58025296413185
ENSG00000134198	4.65696195819253e-08	6.0729388947036025
ENSG00000170899	4.65696195819253e-08	8.364142226847216
ENSG00000137054	4.656961958192596e-08	8.78010960716021
ENSG00000099994	4.698310426856887e-08	6.970778458514453
ENSG00000120802	4.729555626242783e-08	8.864307933740994
ENSG00000197816	4.740015482785663e-08	8.227408130428923
ENSG00000143575	4.771530076275475e-08	8.904875885059452
ENSG00000234380	4.81386634257695e-08	5.339750704503317
ENSG00000137563	4.813866342576967e-08	8.825728724798493
ENSG00000206549	4.813866342576967e-08	6.377778408856085
ENSG00000171735	4.8565674463203926e-08	8.470182654788056
ENSG00000225938	4.8565674463203926e-08	2.7256318410528997
ENSG00000241978	4.888834529855378e-08	6.269421890954561
ENSG00000174373	4.899636433036802e-08	8.75676320755711
ENSG00000165171	4.932181442190755e-08	6.304936553112681
ENSG00000111231	4.932181442190755e-08	8.563031412416489
ENSG00000198814	5.019998195853859e-08	8.146042747186623
ENSG00000272566	5.019998195853859e-08	5.747938340551326
ENSG00000228510	5.0533195129418534e-08	5.100296583322733
ENSG00000142409	5.098082324128503e-08	8.691854485447578
ENSG00000137310	5.098082324128521e-08	8.734948019925948
ENSG00000198053	5.098082324128521e-08	8.519656000681694
ENSG00000119778	5.143230212619831e-08	8.466583390060231
ENSG00000177189	5.177345765129186e-08	8.818151975318758
ENSG00000111530	5.177345765129186e-08	8.872421524004686
ENSG00000147400	5.177345765129186e-08	8.670039297816416
ENSG00000166295	5.177345765129186e-08	8.880535114268378
ENSG00000214097	5.1887663869405764e-08	5.130658660276038
ENSG00000230516	5.2693987477116786e-08	3.2299462133290375
ENSG00000054179	5.3043268626184995e-08	4.326302254260911
ENSG00000111817	5.304326862618556e-08	8.285197633462744
ENSG00000103544	5.304326862618556e-08	8.777047183216341
ENSG00000096746	5.304326862618556e-08	8.880535114268378
ENSG00000147231	5.3512476788998805e-08	8.390498653743139
ENSG00000154479	5.3512476788998805e-08	6.25210024198993
ENSG00000143570	5.3512476788998805e-08	8.782635190320123
ENSG00000086475	5.398571541655419e-08	8.75676320755711
ENSG00000134490	5.4463018038514874e-08	8.188503098113374
ENSG00000177283	5.4823682323293755e-08	5.371682906328392
ENSG00000248243	5.4823682323294536e-08	7.122519777435345
ENSG00000184381	5.530817842725466e-08	8.782635190320123
ENSG00000135502	5.530817842725466e-08	6.032166280961552
ENSG00000170832	5.530817842725466e-08	8.518327355586251
ENSG00000100284	5.5796832126796285e-08	8.641641731893493
ENSG00000157426	5.5796832126796285e-08	8.544736179133215
ENSG00000207954	5.579683212679668e-08	5.843490341993382
ENSG00000258178	5.666208439189988e-08	4.248619772259587
ENSG00000181544	5.666208439190028e-08	7.286002537155245
ENSG00000108379	5.666208439190028e-08	5.084138283138517
ENSG00000152061	5.666208439190028e-08	8.858719926637214
ENSG00000147118	5.666208439190028e-08	8.432518506653597
ENSG00000131127	5.71623504631439e-08	8.160478186367364
ENSG00000123989	5.71623504631439e-08	8.929216655850528
ENSG00000109184	5.71623504631439e-08	8.755768836369135
ENSG00000220583	5.71623504631439e-08	6.706763100071228
ENSG00000127946	5.71623504631439e-08	8.427264773457283
ENSG00000111358	5.71623504631439e-08	8.616764120318463
ENSG00000260296	5.7540362464308595e-08	7.290831554369801
ENSG00000104687	5.766690512832654e-08	8.761356843472914
ENSG00000138378	5.766690512832654e-08	8.74612403413351
ENSG00000137070	5.766690512832654e-08	8.5949489326873
ENSG00000205129	5.804815692216293e-08	7.3531347132471
ENSG00000106948	5.817578398787223e-08	8.844023958081767
ENSG00000006740	5.856030246175309e-08	7.750711070553456
ENSG00000185133	5.856030246175309e-08	6.720621520488712
ENSG00000261400	5.9076835184080705e-08	3.393008648756691
ENSG00000114646	5.9076835184080705e-08	6.157430609449151
ENSG00000162601	5.907683518408133e-08	8.844023958081767
ENSG00000228205	5.946713569447314e-08	7.366187679874611
ENSG00000173208	6.038760044168543e-08	8.735484860709903
ENSG00000223949	6.091977679263612e-08	4.754111199003984
ENSG00000147434	6.105353085693544e-08	2.11585790412345
ENSG00000154227	6.105353085693609e-08	5.224715163468869
ENSG00000198088	6.145650639041625e-08	8.29463986882188
ENSG00000103148	6.254377650273011e-08	8.66950245703246
ENSG00000121577	6.295629947918958e-08	6.990816256026763
ENSG00000163482	6.351044215452466e-08	8.724845687286303
ENSG00000182903	6.351044215452466e-08	8.682209683211953
ENSG00000214016	6.351044215452489e-08	4.35026868715138
ENSG00000089280	6.40693199448086e-08	8.921103065586836
ENSG00000122026	6.505886794542196e-08	8.933273450982373
ENSG00000162482	6.505886794542196e-08	6.016455953241013
ENSG00000167614	6.505886794542196e-08	7.094595212178535
ENSG00000180353	6.606324960969996e-08	8.904875885059452
ENSG00000126062	6.620795612764536e-08	8.720252051370501
ENSG00000268849	6.664392470239226e-08	5.032525337816228
ENSG00000255130	6.708268015602437e-08	1.855826139323585
ENSG00000273384	6.722955425823338e-08	4.311332437368917
ENSG00000164556	6.841584077054367e-08	7.429605001088403
ENSG00000123119	6.88659172372804e-08	7.601595353130618
ENSG00000235169	6.88659172372804e-08	7.206502639792342
ENSG00000214595	7.008022083871532e-08	8.84808075321361
ENSG00000240440	7.008022083871532e-08	3.0798588323294345
ENSG00000172803	7.054092299489347e-08	7.3004620053776375
ENSG00000143740	7.054092299489397e-08	8.732959277549993
ENSG00000117625	7.054092299489397e-08	8.805444749139262
ENSG00000115137	7.054092299489397e-08	8.469108973220145
ENSG00000214612	7.100456496454757e-08	5.945988775311999
ENSG00000003096	7.178388386866781e-08	4.6648574019128874
ENSG00000257526	7.288889578097604e-08	3.4889414843086053
ENSG00000005379	7.288889578097604e-08	8.39407100474207
ENSG00000251595	7.288889578097604e-08	5.96851949763676
ENSG00000215270	7.336751137361633e-08	4.934115864836992
ENSG00000144485	7.352772684461956e-08	7.787952965667994
ENSG00000061936	7.352772684461956e-08	8.850606336373524
ENSG00000261889	7.352772684461956e-08	5.309372469531797
ENSG00000145414	7.352772684461956e-08	8.448622430684425
ENSG00000158525	7.352772684462008e-08	4.3048210415294275
ENSG00000145191	7.417199198677576e-08	8.876478319136533
ENSG00000066027	7.465878385611314e-08	8.803456006763307
ENSG00000181192	7.465878385611314e-08	8.801924794791372
ENSG00000100739	7.46587838561134e-08	6.062970552757392
ENSG00000266903	7.597210709997132e-08	6.700238625141478
ENSG00000099385	7.597210709997132e-08	8.01196594095922
ENSG00000174776	7.647036245406239e-08	4.451781371337229
ENSG00000163673	7.713963972160583e-08	4.3381076035070345
ENSG00000108878	7.764532562020955e-08	3.0531293294184976
ENSG00000138670	7.781460155582885e-08	8.785160773480033
ENSG00000235776	7.83245815221813e-08	6.176677284015114
ENSG00000157827	7.832458152218186e-08	8.759825631500979
ENSG00000148803	7.832458152218186e-08	8.435123400193444
ENSG00000165338	7.900960400159872e-08	8.513733719670448
ENSG00000225742	8.216484562297955e-08	4.203401662167611
ENSG00000113851	8.216484562297955e-08	8.79381120452768
ENSG00000156222	8.234367711496327e-08	3.592704145523519
ENSG00000235663	8.234367711496387e-08	5.0482743836513855
ENSG00000198646	8.288244122841876e-08	8.823739982422536
ENSG00000174579	8.360611813166147e-08	8.858719926637214
ENSG00000231500	8.360611813166147e-08	8.945443836377912
ENSG00000108506	8.360611813166147e-08	8.569613790708246
ENSG00000125414	8.415289664334458e-08	2.0330032028692857
ENSG00000122335	8.433592619845268e-08	8.119458270492062
ENSG00000253619	8.488733604425517e-08	4.630970965494663
ENSG00000116918	8.488733604425637e-08	8.688255220719755
ENSG00000139132	8.488733604425637e-08	8.808507173083129
ENSG00000179195	8.488733604425637e-08	8.904875885059452
ENSG00000074356	8.507191568880321e-08	8.749186458077379
ENSG00000197992	8.507191568880321e-08	4.4508439532735515
ENSG00000204634	8.562799482426666e-08	8.198807997629512
ENSG00000132846	8.562799482426818e-08	8.616764120318463
ENSG00000186918	8.637492394056343e-08	8.826265565582448
ENSG00000026103	8.693926656683775e-08	7.718461739337014
ENSG00000234498	8.712817475287304e-08	6.322245220543761
ENSG00000231969	8.76972925998563e-08	4.068721458973138
ENSG00000229855	8.76972925998563e-08	5.29325395879233
ENSG00000237857	8.846173118622921e-08	7.821387346682949
ENSG00000196562	8.846173118622921e-08	8.913983846511124
ENSG00000156171	8.846173118622983e-08	8.760820002688957
ENSG00000267401	8.923263480849395e-08	4.898929452756594
ENSG00000162267	8.981508700997247e-08	6.669319048006356
ENSG00000135318	9.001005636328869e-08	6.790074899210381
ENSG00000100600	9.059743197846536e-08	8.836904739006052
ENSG00000243477	9.138638845450038e-08	8.5949489326873
ENSG00000156738	9.198247711282528e-08	7.782850739929533
ENSG00000076662	9.218201048975055e-08	8.93733024611422
ENSG00000164032	9.278313404503305e-08	8.917046270454989
ENSG00000204219	9.359055215384938e-08	6.868842016579938
ENSG00000166111	9.359055215384938e-08	7.455550265217128
ENSG00000239697	9.440478667017095e-08	7.119705365676166
ENSG00000168237	9.501996929485204e-08	8.574664957028071
ENSG00000072401	9.501996929485204e-08	8.479748146643749
ENSG00000260144	9.501996929485204e-08	6.033664907224664
ENSG00000114383	9.522589325979828e-08	8.702493658871182
ENSG00000088340	9.667953471721203e-08	8.917046270454989
ENSG00000176022	9.730909432432239e-08	8.499574591898956
ENSG00000133226	9.751983012444114e-08	8.864307933740994
ENSG00000215114	9.815469789496826e-08	8.762351214660892
ENSG00000217130	9.815469789496826e-08	5.448101739812266
ENSG00000231544	9.900742950560015e-08	4.367506903341973
ENSG00000261131	9.986734727335997e-08	4.628507962231925
ENSG00000102309	1.0051703673334924e-07	8.444768202429069
ENSG00000131943	1.0138967149603927e-07	8.71466404426672
ENSG00000114738	1.0138967149603927e-07	8.762351214660892
ENSG00000090097	1.0138967149603927e-07	8.627940134526023
ENSG00000260987	1.0138967149603927e-07	4.828286952098912
ENSG00000228643	1.0138967149603927e-07	5.194293437938865
ENSG00000162522	1.0204896665418861e-07	8.367152254140043
ENSG00000169255	1.0226965460317803e-07	6.551358319839646
ENSG00000116127	1.0315704590232943e-07	8.79128562136777
ENSG00000203485	1.0382748726956204e-07	8.747655246105444
ENSG00000165392	1.0382748726956204e-07	8.724308846502344
ENSG00000126768	1.0450215528446979e-07	8.7542376243972
ENSG00000272975	1.0450215528446979e-07	1.9851564184029855
ENSG00000214050	1.0472798832778803e-07	8.400143455978766
ENSG00000068650	1.0540833198805508e-07	8.713590362698808
ENSG00000186815	1.0563606459152394e-07	8.842492746109832
ENSG00000223704	1.0655177768814272e-07	7.602911100878763
ENSG00000241743	1.0793980239442678e-07	1.941046658421171
ENSG00000143862	1.0817283882748038e-07	8.691317644663624
ENSG00000016391	1.0887488037245276e-07	8.05302012513728
ENSG00000089050	1.1076866923033741e-07	8.294182338417857
ENSG00000204682	1.1076866923033741e-07	3.776039819116622
ENSG00000244509	1.114870464248934e-07	8.873415895192664
ENSG00000175886	1.1172750827032332e-07	6.5717623060801555
ENSG00000005302	1.1172750827032411e-07	8.880535114268378
ENSG00000235269	1.1245191637208295e-07	3.3478110548459226
ENSG00000204642	1.1245191637208494e-07	8.912989475323146
ENSG00000180815	1.134248846276039e-07	5.200702462249154
ENSG00000135686	1.1440601691490879e-07	8.738010443869817
ENSG00000023228	1.1440601691490879e-07	8.846549541241677
ENSG00000181191	1.1539537947135337e-07	8.655343329260965
ENSG00000196208	1.1614284264059436e-07	7.557749848490697
ENSG00000117410	1.171467691111213e-07	8.868364728872839
ENSG00000013725	1.1790523265490184e-07	7.037112683957852
ENSG00000157350	1.1790523265490184e-07	8.705019242031094
ENSG00000152382	1.1892393028249881e-07	8.598468887035189
ENSG00000162441	1.1892393028249881e-07	8.496969698359111
ENSG00000172940	1.1892393028249924e-07	4.227583315158765
ENSG00000102007	1.1969355069454028e-07	8.884591909400223
ENSG00000143195	1.1995116271068483e-07	6.101266762910143
ENSG00000130779	1.1995116271068483e-07	8.872421524004686
ENSG00000164754	1.1995116271068483e-07	8.846549541241677
ENSG00000167283	1.2072722956251482e-07	8.896762294795762
ENSG00000108468	1.2176956456827262e-07	8.718720839398566
ENSG00000065970	1.2203150904176723e-07	8.68879206150371
ENSG00000147036	1.2203150904176723e-07	5.3889712378353805
ENSG00000151364	1.22820625791853e-07	5.157670924672663
ENSG00000109685	1.2468119313659218e-07	8.876478319136533
ENSG00000251680	1.246811931365935e-07	4.1587595429035185
ENSG00000173320	1.249492099493044e-07	6.7345456282989264
ENSG00000117242	1.249492099493044e-07	7.930934831624382
ENSG00000101199	1.2575661728579576e-07	8.917046270454989
ENSG00000216895	1.2575661728579576e-07	8.353784930680037
ENSG00000157014	1.265690836901179e-07	8.663456919524657
ENSG00000239494	1.2684103535385512e-07	5.269140053673607
ENSG00000060971	1.276602948840953e-07	8.764876797820804
ENSG00000116754	1.2876062761536557e-07	8.917046270454989
ENSG00000107331	1.298701555901682e-07	8.777584024000298
ENSG00000116161	1.298701555901682e-07	8.818151975318758
ENSG00000120370	1.307083806121195e-07	8.638579307949625
ENSG00000249487	1.307083806121195e-07	2.9102007651777786
ENSG00000075826	1.3296937898700006e-07	8.787228826235923
ENSG00000147533	1.3296937898700054e-07	8.729896853606125
ENSG00000053900	1.3411405541319495e-07	8.727371270446213
ENSG00000257176	1.3497882785214044e-07	7.868112625465216
ENSG00000173166	1.3819616199001878e-07	7.786729113874632
ENSG00000065320	1.3849230697882489e-07	4.2989088535090785
ENSG00000101052	1.3938443887712512e-07	8.508022456070112
ENSG00000186468	1.393844388771261e-07	8.912989475323146
ENSG00000189343	1.393844388771261e-07	8.908932680191299
ENSG00000227611	1.393844388771261e-07	3.8485522534055363
ENSG00000165795	1.4058262054808083e-07	8.519119159897738
ENSG00000236849	1.4148780479269047e-07	3.4063579598999416
ENSG00000114942	1.417907867954589e-07	8.945443836377912
ENSG00000153774	1.417907867954589e-07	8.35577367305599
ENSG00000219747	1.4270351220841805e-07	6.042104933310735
ENSG00000204217	1.4423739528906564e-07	8.86277672176906
ENSG00000258240	1.4516538566215155e-07	4.930159884286314
ENSG00000107669	1.4735326475877245e-07	8.717726468210587
ENSG00000255036	1.4861780035994377e-07	3.962815184615808
ENSG00000135404	1.5085609869202888e-07	8.929216655850528
ENSG00000260855	1.5214976406622012e-07	4.309652481428321
ENSG00000233429	1.5345418204719876e-07	8.08087906154956
ENSG00000254966	1.5345418204719876e-07	5.050803766485278
ENSG00000169621	1.5443960385647105e-07	7.99459421901841
ENSG00000124193	1.5443960385647105e-07	8.93733024611422
ENSG00000132906	1.5476943899405272e-07	8.360622272499326
ENSG00000197279	1.5576304710234443e-07	8.147318995631025
ENSG00000100221	1.5576304710234443e-07	8.826265565582448
ENSG00000189233	1.5709748205204996e-07	8.815626392158844
ENSG00000243056	1.570974820520511e-07	5.615711475475687
ENSG00000151461	1.5945945769591773e-07	8.777584024000298
ENSG00000221586	1.5945945769591887e-07	2.011217838595101
ENSG00000086730	1.608245767012421e-07	8.805981589923219
ENSG00000180881	1.608245767012421e-07	7.999408885005176
ENSG00000040487	1.608245767012421e-07	8.362892892131706
ENSG00000178467	1.618558436954982e-07	8.880535114268378
ENSG00000101109	1.6324084275791718e-07	8.86530230492897
ENSG00000119403	1.6324084275791718e-07	8.589897766367475
ENSG00000090615	1.6463732716805972e-07	8.912989475323146
ENSG00000165914	1.6463732716805972e-07	8.268565319182379
ENSG00000213931	1.646373271680615e-07	5.0485720485162675
ENSG00000127415	1.65692283062727e-07	8.83996716294992
ENSG00000166025	1.6746512081081428e-07	6.798946970654636
ENSG00000185567	1.6746512081081428e-07	4.973800626153452
ENSG00000139626	1.6746512081081428e-07	8.921103065586836
ENSG00000010810	1.6746512081081428e-07	8.366130969223168
ENSG00000179520	1.6997801419918185e-07	5.050782018642343
ENSG00000145348	1.6997801419918185e-07	8.667971245060526
ENSG00000103160	1.6997801419918185e-07	8.616764120318463
ENSG00000245954	1.6997801419918185e-07	7.625346886486694
ENSG00000171759	1.6997801419918185e-07	6.716441719115328
ENSG00000155792	1.7143032279767665e-07	8.84808075321361
ENSG00000172365	1.7252743989909005e-07	3.6051515836720047
ENSG00000189362	1.7252743989909005e-07	8.577727380971938
ENSG00000140263	1.7289465562352163e-07	8.288057490530123
ENSG00000271344	1.7400085396623144e-07	7.075896494147131
ENSG00000257167	1.7400085396623208e-07	7.1216385334357755
ENSG00000126070	1.7548646104260871e-07	8.725303217690323
ENSG00000116198	1.7548646104260871e-07	8.775515971244408
ENSG00000146263	1.7548646104260871e-07	8.513865426701425
ENSG00000257951	1.769843585964771e-07	6.513180652311191
ENSG00000247011	1.7698435859647774e-07	2.6714833748343985
ENSG00000101974	1.7811590644365596e-07	8.778578395188276
ENSG00000260591	1.7811590644365596e-07	6.931675755477202
ENSG00000176261	1.7811590644365596e-07	8.725303217690323
ENSG00000268362	1.7811590644365596e-07	6.384108267440321
ENSG00000196154	1.7811590644365596e-07	8.739796619369283
ENSG00000114446	1.7963554912431457e-07	8.855657502693346
ENSG00000164334	1.7963554912431457e-07	3.980104177732955
ENSG00000180096	1.807835197357847e-07	8.560963359660597
ENSG00000167842	1.807835197357847e-07	8.850606336373524
ENSG00000022267	1.807835197357847e-07	8.677871010823683
ENSG00000262703	1.8116775420262792e-07	3.6512454057694854
ENSG00000095002	1.8116775420262792e-07	8.609644901242751
ENSG00000135766	1.8232521239764887e-07	8.872421524004686
ENSG00000256594	1.8271262198695112e-07	8.20663971063678
ENSG00000089682	1.850538875596057e-07	8.613244165970574
ENSG00000114854	1.8544691471014876e-07	7.042313286834262
ENSG00000114423	1.8663085602927047e-07	8.555375352556819
ENSG00000249196	1.866308560292718e-07	5.75472021085437
ENSG00000149806	1.8822084439027071e-07	8.917046270454989
ENSG00000179133	1.8822084439027071e-07	2.897181992908078
ENSG00000234902	1.8822084439027071e-07	4.897026422806329
ENSG00000100316	1.8982395646374532e-07	8.945443836377912
ENSG00000184220	1.9103496585907844e-07	8.753243253209222
ENSG00000236914	1.9266129664791088e-07	5.4181515196227075
ENSG00000250541	1.9306997102084458e-07	4.411880414223707
ENSG00000065413	1.9430104078173968e-07	8.728365641634191
ENSG00000198612	1.9430104078173968e-07	8.767939221764673
ENSG00000143793	1.9430104078173968e-07	8.5069487745022
ENSG00000107829	1.9430104078173968e-07	8.721783263342433
ENSG00000271738	1.9720319068799541e-07	7.282953010558672
ENSG00000072071	1.972031906879975e-07	8.436452045288888
ENSG00000237289	1.972031906879975e-07	4.403799365482563
ENSG00000260660	1.9888037487045738e-07	6.395441725054095
ENSG00000089902	1.993018257338922e-07	8.51174497729449
ENSG00000164684	2.0057137728007319e-07	6.652712076317054
ENSG00000139350	2.0057137728007319e-07	8.650749693345164
ENSG00000174844	2.018487634024824e-07	6.797389412798676
ENSG00000164039	2.018487634024824e-07	8.062419641659238
ENSG00000138085	2.018487634024824e-07	8.876478319136533
ENSG00000271192	2.0227630785588164e-07	5.563260241108516
ENSG00000234160	2.0356421275631435e-07	7.386687119757628
ENSG00000180530	2.0486006159485092e-07	8.320846125492354
ENSG00000250497	2.0529378469783844e-07	2.791705194961289
ENSG00000054690	2.052937846978406e-07	6.826903925040992
ENSG00000117593	2.083548562358921e-07	8.712675301890766
ENSG00000171425	2.1012384675869554e-07	8.719257680182523
ENSG00000214401	2.1012384675869705e-07	7.709107264892233
ENSG00000261402	2.1146013049707415e-07	3.081599151968884
ENSG00000116786	2.1190738531760976e-07	8.79381120452768
ENSG00000117475	2.1190738531760976e-07	8.692848856635557
ENSG00000228323	2.1190738531760976e-07	5.954473777066615
ENSG00000162378	2.1325465584432568e-07	8.683204054399932
ENSG00000196182	2.1370558743170191e-07	8.84808075321361
ENSG00000185267	2.1506393196462062e-07	8.106548477436077
ENSG00000269997	2.1688807592505565e-07	4.053837742741361
ENSG00000040341	2.1688807592505565e-07	8.687260849531777
ENSG00000166913	2.1688807592505565e-07	8.900819089927607
ENSG00000237888	2.1688807592505875e-07	3.4180651157445157
ENSG00000226942	2.1826601184235292e-07	5.565188243687666
ENSG00000268869	2.2011645890681476e-07	5.86985088742345
ENSG00000149925	2.2011645890681476e-07	8.921103065586836
ENSG00000248975	2.2011645890681476e-07	3.4121538261185402
ENSG00000138036	2.2011645890681476e-07	8.385165610166892
ENSG00000166908	2.219821003725762e-07	8.750180829265354
ENSG00000188559	2.2528389727871237e-07	8.615769749130488
ENSG00000169567	2.2528389727871478e-07	8.923628648746746
ENSG00000229417	2.2719194719119596e-07	8.009839925705112
ENSG00000140398	2.286332487336963e-07	8.80291916597935
ENSG00000236866	2.2911564795236397e-07	6.018490133004393
ENSG00000023909	2.291156479523652e-07	8.287265686218634
ENSG00000171649	2.325201574270192e-07	7.759103435188231
ENSG00000157045	2.325201574270192e-07	8.777584024000298
ENSG00000149548	2.3448753987426156e-07	7.258292317087923
ENSG00000149972	2.3448753987426365e-07	8.84808075321361
ENSG00000124942	2.3647104279077505e-07	8.941387041246065
ENSG00000240914	2.3796932570081647e-07	4.940232542664908
ENSG00000068784	2.3796932570081732e-07	8.689786432691688
ENSG00000169282	2.399813468258792e-07	8.405194622298588
ENSG00000204791	2.399813468258792e-07	6.126022126489735
ENSG00000267729	2.3998134682588176e-07	2.892622506069304
ENSG00000198937	2.3998134682588176e-07	8.636590565573671
ENSG00000253986	2.420098413909717e-07	5.016520281276996
ENSG00000147416	2.420098413909717e-07	8.765413638604759
ENSG00000214293	2.435421012879221e-07	8.442242619269157
ENSG00000198795	2.435421012879221e-07	5.021523653561287
ENSG00000119688	2.440549395824519e-07	8.771001645708541
ENSG00000223725	2.4767420900626086e-07	5.360705531683159
ENSG00000256582	2.497656465441819e-07	5.659766640454836
ENSG00000118217	2.5134543966475994e-07	8.908932680191299
ENSG00000178585	2.5346689191955237e-07	8.218672823154165
ENSG00000234222	2.5346689191955237e-07	6.78665131968707
ENSG00000234332	2.5346689191955237e-07	3.961606378866728
ENSG00000201801	2.5346689191955597e-07	7.445427047862804
ENSG00000121579	2.5506935140061916e-07	8.908932680191299
ENSG00000196331	2.556056816990052e-07	6.4353197878058985
ENSG00000168676	2.556056816990052e-07	4.801249129814116
ENSG00000228714	2.556056816990052e-07	5.276480692801436
ENSG00000068308	2.556056816990052e-07	8.840961534137898
ENSG00000105464	2.5722123400593124e-07	6.895381232701719
ENSG00000163810	2.5722123400593124e-07	6.391079384265749
ENSG00000270681	2.5939069411962045e-07	7.130143692565136
ENSG00000234284	2.632299625648881e-07	6.257809323952702
ENSG00000143303	2.6378290217849545e-07	8.773527228868451
ENSG00000182518	2.654484784599457e-07	8.015480329459931
ENSG00000267317	2.6768509691505693e-07	7.720961839574782
ENSG00000250362	2.6768509691505693e-07	6.291804325525911
ENSG00000179085	2.6768509691505836e-07	8.726834429662258
ENSG00000172687	2.693745262679323e-07	6.284703631926564
ENSG00000273488	2.7164316783965134e-07	6.698333890213354
ENSG00000165506	2.739303065578072e-07	8.7542376243972
ENSG00000198089	2.7623608794790937e-07	8.796336787687592
ENSG00000223756	2.77977746406902e-07	6.4131514622472645
ENSG00000163611	2.77977746406902e-07	8.756226366773156
ENSG00000213402	2.7797774640690296e-07	8.6741484895993
ENSG00000141380	2.7797774640690296e-07	8.892705499663915
ENSG00000189157	2.7856065863569154e-07	6.206036129003233
ENSG00000187231	2.803165059574273e-07	8.366327970252485
ENSG00000162885	2.803165059574273e-07	8.674096092948261
ENSG00000239815	2.803165059574273e-07	6.201283643837993
ENSG00000228614	2.803165059574273e-07	4.945334049085983
ENSG00000156313	2.8267431407205175e-07	8.259994198514665
ENSG00000170471	2.8267431407205175e-07	8.834379155846138
ENSG00000008853	2.8445526078519743e-07	8.63804246716567
ENSG00000067704	2.850513204433012e-07	8.900819089927607
ENSG00000073417	2.868467647642998e-07	8.630465717685935
ENSG00000111266	2.868467647643029e-07	8.678152888080106
ENSG00000267185	2.868467647643029e-07	5.344553565861762
ENSG00000177932	2.868467647643029e-07	5.998429069933707
ENSG00000264290	2.892577316867178e-07	6.023304190324765
ENSG00000114054	2.892577316867178e-07	8.7542376243972
ENSG00000240342	2.892577316867178e-07	8.369730233950994
ENSG00000169895	2.935242168139738e-07	8.797867999659527
ENSG00000230798	2.9352421681397536e-07	3.568172169311803
ENSG00000165240	2.984748217444819e-07	8.672564880976328
ENSG00000121853	3.0035206140919555e-07	2.611641213594103
ENSG00000090612	3.028728372958179e-07	8.493986584795175
ENSG00000241324	3.0287283729582057e-07	6.859334127151846
ENSG00000259422	3.0287283729582057e-07	4.566242207287443
ENSG00000163602	3.0287283729582057e-07	8.852137548345457
ENSG00000185189	3.0350622456824863e-07	8.715200885050676
ENSG00000155254	3.0541409029191486e-07	8.274610856690181
ENSG00000123179	3.0541409029191486e-07	8.534017695329677
ENSG00000178917	3.079759808620372e-07	8.354779301868014
ENSG00000163666	3.079759808620372e-07	7.412986703189635
ENSG00000243517	3.099110394080337e-07	7.038325890972306
ENSG00000264349	3.125094354887228e-07	4.6626326133848846
ENSG00000243144	3.144720606457475e-07	5.776667816657995
ENSG00000183688	3.224425618470779e-07	8.77452160005643
ENSG00000155495	3.224425618470779e-07	8.599222645923428
ENSG00000165661	3.224425618470779e-07	8.896762294795762
ENSG00000198954	3.2244256184708133e-07	8.547261762293129
ENSG00000163297	3.25142592226349e-07	8.818151975318758
ENSG00000225156	3.25142592226349e-07	3.7729735366338972
ENSG00000171824	3.27864502773061e-07	8.788223197423902
ENSG00000265413	3.2992039736995915e-07	4.625520084453021
ENSG00000164056	3.2992039736996206e-07	8.011895415959897
ENSG00000228501	3.319887683493375e-07	5.052488806338983
ENSG00000124588	3.319887683493375e-07	8.641104891109538
ENSG00000199568	3.326810104822289e-07	8.483144844495081
ENSG00000160752	3.3476613030829285e-07	8.778578395188276
ENSG00000115808	3.3476613030829285e-07	8.702291091994692
ENSG00000110080	3.3546397714286904e-07	7.642620834853098
ENSG00000186908	3.3756597661750463e-07	8.821671929666646
ENSG00000101294	3.3756597661750463e-07	8.93733024611422
ENSG00000157514	3.3756597661750463e-07	8.945443836377912
ENSG00000264469	3.403884828236821e-07	6.50722793515305
ENSG00000172296	3.403884828236821e-07	6.22570895709539
ENSG00000259768	3.403884828236821e-07	5.158168298264617
ENSG00000146094	3.453829267793723e-07	8.921103065586836
ENSG00000184307	3.453829267793723e-07	8.800393582819439
ENSG00000156675	3.4826866364420043e-07	8.908932680191299
ENSG00000225342	3.4826866364420043e-07	6.574288324390651
ENSG00000166348	3.511777305058293e-07	8.383634398194957
ENSG00000272902	3.511777305058293e-07	3.2003096649407263
ENSG00000102271	3.541103092474526e-07	4.240750143165608
ENSG00000154537	3.541103092474526e-07	3.972938648147575
ENSG00000114354	3.5632528315661915e-07	8.887117492560137
ENSG00000131759	3.5929944944547666e-07	8.71366967307874
ENSG00000188906	3.5929944944547666e-07	8.800393582819439
ENSG00000100206	3.5929944944547666e-07	6.290313805720265
ENSG00000218426	3.592994494454805e-07	8.36794405845153
ENSG00000197409	3.592994494454805e-07	7.897938063938483
ENSG00000142197	3.6229763484298276e-07	8.397081032034897
ENSG00000259495	3.6229763484298276e-07	6.558217378409533
ENSG00000158555	3.6456214889458695e-07	8.406980797798054
ENSG00000173221	3.6456214889458695e-07	8.921103065586836
ENSG00000049768	3.645621488945889e-07	5.018050140873207
ENSG00000262468	3.645621488945889e-07	7.997924503837104
ENSG00000109466	3.676028186367305e-07	8.538408764368988
ENSG00000246898	3.7066802521688263e-07	8.29897854121015
ENSG00000117151	3.729831472421914e-07	8.740536027029728
ENSG00000245680	3.729831472421914e-07	7.876316992649391
ENSG00000163900	3.737579595441668e-07	8.707087294786984
ENSG00000197385	3.760917535213825e-07	8.470103344408123
ENSG00000213513	3.7609175352138645e-07	4.089458642803404
ENSG00000116584	3.7609175352138645e-07	8.917046270454989
ENSG00000135913	3.7687281395370854e-07	8.459006640580498
ENSG00000260217	3.7843964668648535e-07	1.797784219631491
ENSG00000139438	3.7843964668648736e-07	7.238413140335481
ENSG00000104979	3.792254250761211e-07	8.84808075321361
ENSG00000242169	3.792254250761211e-07	3.768364773845512
ENSG00000058063	3.792254250761211e-07	8.933273450982373
ENSG00000197520	3.7922542507612715e-07	5.977356334861501
ENSG00000253051	3.815922449922491e-07	5.2730778504527995
ENSG00000176623	3.815922449922491e-07	8.708081665974962
ENSG00000198429	3.823843567615907e-07	8.277418317106516
ENSG00000160200	3.84770250523841e-07	8.868364728872839
ENSG00000123144	3.84770250523841e-07	8.880535114268378
ENSG00000115758	3.9039349093378357e-07	8.925159860718681
ENSG00000116748	3.9120327436379544e-07	8.912989475323146
ENSG00000102218	3.9120327436379544e-07	8.345794596912901
ENSG00000125733	3.9364238864929e-07	8.698973704523292
ENSG00000076864	3.9691744148915615e-07	6.741258259045266
ENSG00000160791	4.027123311117838e-07	7.235335314514353
ENSG00000261303	4.027123311117838e-07	2.413104219272732
ENSG00000161204	4.027123311117838e-07	8.83996716294992
ENSG00000198218	4.027123311117838e-07	8.876478319136533
ENSG00000228991	4.0690156814789264e-07	6.255911741896895
ENSG00000177426	4.094353164737662e-07	6.996386389877546
ENSG00000078246	4.1198432699267463e-07	8.292316852538457
ENSG00000242083	4.1198432699267686e-07	5.308714570864544
ENSG00000074855	4.1283740406715827e-07	8.673101721760284
ENSG00000223802	4.154069021174085e-07	3.589514533984767
ENSG00000164346	4.154069021174085e-07	8.900819089927607
ENSG00000154803	4.154069021174085e-07	8.590434607151431
ENSG00000140682	4.188569790679519e-07	5.782653048849415
ENSG00000165525	4.188569790679519e-07	8.789754409395835
ENSG00000166747	4.223347708486548e-07	8.864307933740994
ENSG00000104936	4.249614315694409e-07	8.494444115199197
ENSG00000145198	4.249614315694409e-07	5.475404253459401
ENSG00000224566	4.249614315694409e-07	5.776400029733532
ENSG00000249550	4.2584049204704436e-07	6.778999508826338
ENSG00000124657	4.2848824161288627e-07	5.9091103018358835
ENSG00000177380	4.2848824161288627e-07	8.719257680182523
ENSG00000120029	4.2848824161288627e-07	8.660394495580789
ENSG00000077235	4.320433604455495e-07	8.824734353610515
ENSG00000169184	4.347284088937983e-07	8.052023965222617
ENSG00000183298	4.347284088937983e-07	6.729397315662045
ENSG00000140374	4.3562700706684746e-07	8.859714297825192
ENSG00000186260	4.3562700706685365e-07	8.589897766367475
ENSG00000111707	4.383335960524526e-07	8.811569597026997
ENSG00000174099	4.392394021018748e-07	7.80298320813091
ENSG00000240063	4.4196769816742744e-07	4.8767641720190555
ENSG00000205659	4.4196769816743453e-07	8.656337700448944
ENSG00000158092	4.4471238457943685e-07	8.72377200571839
ENSG00000171566	4.456309387365228e-07	8.701499287683204
ENSG00000008226	4.4932354291504465e-07	8.60053693979108
ENSG00000198856	4.586850118288209e-07	8.88864870453207
ENSG00000148730	4.586850118288209e-07	8.874947107164598
ENSG00000117118	4.586850118288209e-07	8.781103978348188
ENSG00000184908	4.596314683378902e-07	1.96924509371931
ENSG00000204923	4.624821859451508e-07	8.40420025111061
ENSG00000107902	4.624821859451508e-07	8.449616801872404
ENSG00000094975	4.6630975769808836e-07	8.892705499663915
ENSG00000171444	4.6630975769808836e-07	8.904875885059452
ENSG00000231193	4.6630975769808836e-07	4.865966715943767
ENSG00000270996	4.692005259531634e-07	3.821062480558636
ENSG00000223198	4.701679615711236e-07	4.811043872690307
ENSG00000198453	4.7308185883941046e-07	7.810742942258361
ENSG00000186184	4.769942383744864e-07	8.88864870453207
ENSG00000227719	4.769942383744864e-07	6.1871856565300245
ENSG00000035403	4.769942383744889e-07	8.526520256229878
ENSG00000123374	4.769942383744889e-07	8.473165768351988
ENSG00000203827	4.769942383744889e-07	7.694619429060452
ENSG00000206077	4.80937903843146e-07	7.9015757089357495
ENSG00000100479	4.839163292806042e-07	7.5760643291565515
ENSG00000203930	4.8791532623995e-07	3.692346934883466
ENSG00000169189	4.8791532623995e-07	8.686266478343798
ENSG00000140057	4.919462763251724e-07	4.565082016490591
ENSG00000109381	4.919462763251724e-07	8.781640819132145
ENSG00000181852	4.919462763251724e-07	8.753700783613242
ENSG00000139219	4.919462763251724e-07	4.6908443265252355
ENSG00000164440	4.919462763251724e-07	8.70555608281505
ENSG00000147536	4.919462763251724e-07	7.365968415456587
ENSG00000244560	4.949906060340779e-07	8.192735546392818
ENSG00000131153	4.990780670789193e-07	7.981042791876386
ENSG00000142279	4.990780670789246e-07	5.5989546406486275
ENSG00000080224	4.990780670789246e-07	8.309212580880772
ENSG00000213892	5.001050216225469e-07	5.216258323888847
ENSG00000104756	5.031981620816784e-07	8.469108973220145
ENSG00000156802	5.031981620816784e-07	8.664908821116658
ENSG00000271682	5.104876098290262e-07	4.127346054204119
ENSG00000213096	5.104876098290288e-07	7.96978044086609
ENSG00000120093	5.146987480568748e-07	7.244131304655414
ENSG00000163349	5.146987480568803e-07	8.868364728872839
ENSG00000101057	5.146987480568803e-07	8.702493658871182
ENSG00000198521	5.146987480568803e-07	6.8738003246082116
ENSG00000241468	5.189434711123432e-07	8.647687269401295
ENSG00000196867	5.26453327097807e-07	5.72856520639105
ENSG00000216866	5.264533270978126e-07	5.798020093504482
ENSG00000238961	5.264533270978126e-07	4.4559788177728805
ENSG00000185361	5.307917445691194e-07	8.65480648847701
ENSG00000151151	5.384673000146775e-07	8.492992213607197
ENSG00000125386	5.384673000146775e-07	8.758294419529046
ENSG00000183484	5.429014030092211e-07	5.424841604665228
ENSG00000185158	5.429014030092211e-07	8.134814336328024
ENSG00000272677	5.429014030092211e-07	6.082935499096495
ENSG00000065183	5.429014030092211e-07	8.788223197423902
ENSG00000102910	5.47370802299296e-07	8.805981589923219
ENSG00000247982	5.473708022993019e-07	8.16887921973466
ENSG00000147799	5.507461776790848e-07	7.568072876355116
ENSG00000117090	5.518757685017593e-07	8.900819089927607
ENSG00000213293	5.552779978543065e-07	3.807171960044801
ENSG00000198924	5.552779978543095e-07	8.662383237956744
ENSG00000214193	5.552779978543095e-07	7.7767681660798225
ENSG00000168010	5.552779978543095e-07	8.912989475323146
ENSG00000165782	5.598458633165551e-07	8.82067755847867
ENSG00000134443	5.632955831607852e-07	3.038218951185847
ENSG00000100982	5.644500501868428e-07	8.777584024000298
ENSG00000117971	5.679271935108901e-07	4.352238387863871
ENSG00000166200	5.725956133688924e-07	8.874947107164598
ENSG00000103404	5.725956133688924e-07	8.493784017918685
ENSG00000139719	5.761212539036825e-07	8.303087732993038
ENSG00000137337	5.8085476956071e-07	8.812563968214976
ENSG00000267373	5.808547695607132e-07	4.184474683089211
ENSG00000168779	5.856258744708696e-07	5.10831814140055
ENSG00000244485	5.856258744708696e-07	4.7185488851950526
ENSG00000197858	5.856258744708718e-07	8.884591909400223
ENSG00000141664	5.856258744708718e-07	8.15155432859771
ENSG00000057468	5.904348560853947e-07	6.447923818291191
ENSG00000114853	5.940666229913101e-07	8.505954403314222
ENSG00000084710	5.952820039625874e-07	4.839668045755481
ENSG00000228878	5.952820039625874e-07	7.2137015040941845
ENSG00000164741	5.952820039625906e-07	8.158198918386624
ENSG00000269696	5.989425868640018e-07	4.2443641416525475
ENSG00000242615	6.038572288409107e-07	5.439448859007038
ENSG00000143337	6.075687704673072e-07	8.82320314163858
ENSG00000182327	6.075687704673072e-07	6.420620372134198
ENSG00000204852	6.075687704673072e-07	8.71466404426672
ENSG00000102189	6.075687704673072e-07	8.74612403413351
ENSG00000130294	6.08810844351018e-07	4.009397588262885
ENSG00000106415	6.125518113030676e-07	8.93733024611422
ENSG00000233871	6.138037309860867e-07	1.5596880870453043
ENSG00000170209	6.175743478859858e-07	8.02334452204327
ENSG00000163959	6.213673506432455e-07	7.727511738290466
ENSG00000114098	6.213673506432455e-07	8.769470433736606
ENSG00000115947	6.213673506432522e-07	8.632991300845847
ENSG00000152642	6.226366816290369e-07	8.782635190320123
ENSG00000232912	6.27739116149708e-07	6.086721293340452
ENSG00000186056	6.315924420718762e-07	8.412111274497812
ENSG00000171813	6.315924420718762e-07	8.539148172029435
ENSG00000065135	6.315924420718762e-07	8.794805575715658
ENSG00000132199	6.315924420718762e-07	8.819683187290691
ENSG00000144840	6.354686265186571e-07	8.610436705554235
ENSG00000205138	6.406726559156656e-07	8.52391536269003
ENSG00000232295	6.406726559156656e-07	5.29540190532316
ENSG00000226855	6.459178663345048e-07	3.739562349797531
ENSG00000129055	6.459178663345048e-07	8.834379155846138
ENSG00000121774	6.459178663345105e-07	8.864307933740994
ENSG00000145990	6.512045715044405e-07	8.556501430775771
ENSG00000127481	6.512045715044405e-07	8.88864870453207
ENSG00000063660	6.512045715044405e-07	7.377007156785992
ENSG00000106605	6.512045715044405e-07	8.467040920464255
ENSG00000138185	6.565330874449357e-07	8.789754409395835
ENSG00000154305	6.605571041241052e-07	8.925159860718681
ENSG00000117525	6.605571041241052e-07	7.12590357793938
ENSG00000242013	6.659595562804968e-07	7.342693994733303
ENSG00000146066	6.714047002004099e-07	8.826265565582448
ENSG00000138629	6.714047002004099e-07	8.85466313150537
ENSG00000109762	6.714047002004171e-07	8.796336787687592
ENSG00000204673	6.75516769879079e-07	8.788223197423902
ENSG00000110324	6.768928606343937e-07	8.840961534137898
ENSG00000250122	6.810374072392833e-07	6.55613390244593
ENSG00000244313	6.810374072392833e-07	8.558974617284644
ENSG00000042781	6.810374072392833e-07	7.5955668480105425
ENSG00000174738	6.810374072392833e-07	8.884591909400223
ENSG00000135912	6.810374072392869e-07	8.555832882960843
ENSG00000174780	6.810374072392869e-07	8.904875885059452
ENSG00000116885	6.810374072392869e-07	7.326244665100656
ENSG00000155592	6.824243646997378e-07	8.09810061326492
ENSG00000185519	6.866016351319697e-07	2.6637172538963196
ENSG00000121848	6.908036115448268e-07	8.827259936770426
ENSG00000084112	6.922097848559431e-07	8.762351214660892
ENSG00000073712	6.922097848559431e-07	8.187429416545463
ENSG00000092036	6.964449215076179e-07	8.2204914782297
ENSG00000188971	6.964449215076179e-07	8.614238537158553
ENSG00000068354	7.021307388891291e-07	8.637048095977692
ENSG00000147174	7.021307388891291e-07	8.156681920610227
ENSG00000148688	7.064245131382808e-07	8.633528141629803
ENSG00000229766	7.078614016621423e-07	6.068439522785233
ENSG00000269902	7.136372502579177e-07	6.9324493865734516
ENSG00000148187	7.238547464910414e-07	8.809501544271107
ENSG00000173077	7.238547464910414e-07	3.1397661673733768
ENSG00000234741	7.238547464910414e-07	8.908932680191299
ENSG00000258449	7.23854746491044e-07	5.2979854553361845
ENSG00000140694	7.282768161860144e-07	8.777047183216341
ENSG00000140688	7.297566317195309e-07	8.83996716294992
ENSG00000167775	7.297566317195309e-07	8.804450377951285
ENSG00000224215	7.297566317195309e-07	2.8789860459204126
ENSG00000067191	7.297566317195309e-07	7.424116221439525
ENSG00000055813	7.297566317195309e-07	4.934875372347438
ENSG00000268584	7.342135319526571e-07	6.437808020161871
ENSG00000102931	7.342135319526571e-07	8.692391326231535
ENSG00000231566	7.342135319526571e-07	3.345545945538648
ENSG00000129437	7.342135319526571e-07	6.243285643000627
ENSG00000146463	7.401969963655594e-07	8.79381120452768
ENSG00000140577	7.40196996365562e-07	8.794805575715658
ENSG00000139112	7.507816150161344e-07	8.868364728872839
ENSG00000078900	7.507816150161344e-07	6.082690603380919
ENSG00000262497	7.523055907422755e-07	6.066114508754127
ENSG00000122218	7.568954726042215e-07	8.912989475323146
ENSG00000160124	7.568954726042215e-07	8.382182496602958
ENSG00000012171	7.615124052811023e-07	7.671810205087504
ENSG00000163249	7.677106598544151e-07	8.639116148733583
ENSG00000165434	7.739576435809074e-07	8.11300759923128
ENSG00000135723	7.739576435809074e-07	8.653812117289032
ENSG00000055070	7.755270465822052e-07	8.763882426632826
ENSG00000097033	7.802537250836733e-07	8.908932680191299
ENSG00000258102	7.850082298816838e-07	3.151320231243605
ENSG00000189079	7.850082298816838e-07	8.642636103081472
ENSG00000155265	7.8659927565609e-07	4.618179486885397
ENSG00000111452	7.86599275656097e-07	7.038261408241368
ENSG00000177646	7.913911275343426e-07	8.699431234927314
ENSG00000249167	7.913911275343426e-07	3.5571751138547993
ENSG00000226237	7.929946692802288e-07	7.11857622614
ENSG00000162373	7.978241505008897e-07	6.5847941101197724
ENSG00000219626	7.978241505008897e-07	7.708254613395288
ENSG00000259404	8.043076775132497e-07	4.9037809720004155
ENSG00000204991	8.092036954282263e-07	7.74192582958949
ENSG00000143882	8.15776524096339e-07	8.090981394189207
ENSG00000121851	8.15776524096339e-07	8.719257680182523
ENSG00000235335	8.207399604476924e-07	4.691343794032879
ENSG00000242265	8.224009125076981e-07	6.068021480733762
ENSG00000140836	8.224009125076981e-07	7.270542012863395
ENSG00000269890	8.224009125076981e-07	6.397257242932651
ENSG00000005189	8.224009125076981e-07	7.609230065108573
ENSG00000148450	8.274032738627549e-07	8.437446416476865
ENSG00000100246	8.341188297974442e-07	8.082867803925513
ENSG00000249453	8.341188297974517e-07	5.666509383437678
ENSG00000103066	8.528592112229656e-07	8.727371270446213
ENSG00000250031	8.545829073320149e-07	5.228516405274539
ENSG00000198408	8.597742092940172e-07	8.91145826335121
ENSG00000171496	8.597742092940217e-07	3.710934402995337
ENSG00000181656	8.615114022622049e-07	6.137529338798711
ENSG00000072609	8.64995964774041e-07	8.801387954007417
ENSG00000260719	8.667433470590939e-07	8.409251417430434
ENSG00000178162	8.667433470590939e-07	6.268996375509626
ENSG00000173451	8.72005974719733e-07	8.42428165989335
ENSG00000141665	8.72005974719733e-07	5.638965755245851
ENSG00000054282	8.72005974719733e-07	8.670039297816416
ENSG00000250326	8.737670322446421e-07	6.5879176994557795
ENSG00000198198	8.737670322446421e-07	8.88864870453207
ENSG00000138663	8.79070839808443e-07	8.719257680182523
ENSG00000220472	8.861909729233484e-07	7.160778612203887
ENSG00000110169	8.933667899221071e-07	6.4045713347955395
ENSG00000257261	8.93366789922115e-07	7.830659494741665
ENSG00000095397	8.987854470727516e-07	8.83996716294992
ENSG00000004700	9.00598709657251e-07	8.72584005847428
ENSG00000198794	9.060597205453084e-07	8.929216655850528
ENSG00000182827	9.115527055563244e-07	8.88306069742829
ENSG00000058262	9.13390837014362e-07	8.929216655850528
ENSG00000160783	9.133908370143701e-07	8.385905017827337
ENSG00000188505	9.189267344515076e-07	2.6595453350585765
ENSG00000259901	9.207792236744668e-07	6.628052625223829
ENSG00000147654	9.207792236744668e-07	8.747118405321485
ENSG00000088538	9.207792236744716e-07	8.500032122302976
ENSG00000188386	9.207792236744716e-07	2.890094454683397
ENSG00000067082	9.263583559488661e-07	8.941387041246065
ENSG00000171135	9.263583559488661e-07	8.743598450973597
ENSG00000109814	9.33848002633544e-07	8.667971245060526
ENSG00000170819	9.33848002633549e-07	8.281475112238363
ENSG00000222375	9.413961102000837e-07	5.145135000386143
ENSG00000183604	9.413961102000837e-07	7.425431969187671
ENSG00000263063	9.413961102000837e-07	4.368334645611728
ENSG00000047597	9.413961102000837e-07	8.740536027029728
ENSG00000271086	9.41396110200092e-07	4.633786502274383
ENSG00000124406	9.470958196911171e-07	8.82320314163858
ENSG00000184232	9.470958196911307e-07	8.822208770450603
ENSG00000137824	9.547472916190643e-07	8.850606336373524
ENSG00000259959	9.605250330262398e-07	8.28326128773783
ENSG00000175820	9.624584387951766e-07	4.918473172800038
ENSG00000158006	9.624584387951766e-07	8.504423191342289
ENSG00000225135	9.624584387951766e-07	6.704535417474127
ENSG00000137942	9.624584387951766e-07	7.331516861491445
ENSG00000234444	9.682812301645398e-07	8.469443247127609
ENSG00000152487	9.682812301645398e-07	6.867207464888913
ENSG00000074416	9.702297087643236e-07	8.68113600164404
ENSG00000094841	9.76097887860851e-07	8.429790356617193
ENSG00000261143	9.820003308679655e-07	4.997297164676909
ENSG00000143815	9.899238869576744e-07	8.817615134534801
ENSG00000132589	9.979091576819044e-07	8.852137548345457
ENSG00000271420	9.999151723625705e-07	2.5500159741359307
ENSG00000235280	1.0059566052105885e-06	5.652220929857742
ENSG00000272599	1.0140666950248426e-06	5.577215852162428
ENSG00000236423	1.0140666950248462e-06	7.399699024955757
ENSG00000114030	1.0201906532808931e-06	8.790748780583813
ENSG00000105676	1.0222398959395094e-06	8.74612403413351
ENSG00000161203	1.0222398959395094e-06	8.908932680191299
ENSG00000198455	1.0222398959395147e-06	8.664451290712634
ENSG00000165215	1.0284114971988197e-06	5.926779086230042
ENSG00000224401	1.0366962807331955e-06	5.009094541721095
ENSG00000114021	1.0366962807331955e-06	8.832847943874205
ENSG00000149639	1.045045481984005e-06	8.812563968214976
ENSG00000124818	1.0513499465833763e-06	3.253279833110276
ENSG00000106624	1.051349946583391e-06	8.076771323647167
ENSG00000140367	1.0598130395645123e-06	8.864307933740994
ENSG00000204262	1.0662034810706174e-06	7.873295498816015
ENSG00000251405	1.0662034810706212e-06	7.04601342802184
ENSG00000116514	1.0747819589462561e-06	8.51506236476589
ENSG00000214562	1.089954878883073e-06	5.934534284818035
ENSG00000065485	1.092139247355508e-06	8.858719926637214
ENSG00000197747	1.092139247355508e-06	8.781640819132145
ENSG00000141556	1.092139247355508e-06	8.788223197423902
ENSG00000076555	1.1009190558329596e-06	8.830322360714293
ENSG00000248866	1.1075485843435617e-06	7.719124721304768
ENSG00000176014	1.1075485843435617e-06	7.098573295285828
ENSG00000160282	1.1075485843435714e-06	5.903057733568868
ENSG00000054983	1.1164479255909026e-06	8.677616047296151
ENSG00000175305	1.1164479255909026e-06	8.131883619415131
ENSG00000141314	1.1164479255909026e-06	3.696077831649805
ENSG00000132563	1.1164479255909085e-06	5.513970689863209
ENSG00000140543	1.1254162721529966e-06	8.21885692683618
ENSG00000089177	1.1254162721529966e-06	8.39960661519481
ENSG00000181026	1.1254162721529966e-06	8.88306069742829
ENSG00000168958	1.1321881260414202e-06	8.870890312032751
ENSG00000198918	1.1412784715745066e-06	8.917046270454989
ENSG00000168152	1.1412784715745066e-06	8.191891345430289
ENSG00000248008	1.1504392455033324e-06	7.986658047555254
ENSG00000180357	1.1573563599099896e-06	8.850606336373524
ENSG00000114395	1.1573563599099896e-06	8.66184639717279
ENSG00000196963	1.1573563599099896e-06	7.158522648876614
ENSG00000163932	1.1573563599099896e-06	8.884591909400223
ENSG00000125755	1.1573563599099896e-06	8.900819089927607
ENSG00000198171	1.1666416476381931e-06	8.868364728872839
ENSG00000126217	1.1666416476381931e-06	7.62186283562129
ENSG00000084674	1.1736527551923098e-06	4.066803439404081
ENSG00000226926	1.1736527551923098e-06	4.493110675857694
ENSG00000164031	1.1736527551923162e-06	8.788223197423902
ENSG00000167964	1.1759988148889282e-06	8.477556837391303
ENSG00000162769	1.1759988148889346e-06	8.325184797880624
ENSG00000228212	1.1854283964003692e-06	4.49778213428168
ENSG00000206120	1.1925484282151584e-06	6.088973474215708
ENSG00000140948	1.1925484282151584e-06	8.618295332290398
ENSG00000101596	1.1925484282151584e-06	8.921103065586836
ENSG00000187735	1.1925484282151584e-06	8.872421524004686
ENSG00000213160	1.2021060328507082e-06	6.847500017746607
ENSG00000132196	1.2021060328507082e-06	8.48640983531544
ENSG00000273314	1.2093227061773854e-06	6.770233009054867
ENSG00000145087	1.2117375419652024e-06	5.646423536971848
ENSG00000172765	1.2190100038071583e-06	8.727828800850236
ENSG00000186907	1.2190100038071583e-06	5.679347873122406
ENSG00000014123	1.2190100038071757e-06	8.863771092957037
ENSG00000187243	1.2214435046922444e-06	4.2251714486436445
ENSG00000233922	1.2287721694580171e-06	6.705913663667306
ENSG00000259138	1.2287721694580237e-06	4.1932215517709635
ENSG00000111328	1.2386097591066832e-06	8.147450702662
ENSG00000236205	1.2460377850215985e-06	2.1002332151160847
ENSG00000169914	1.248523332676641e-06	8.55231292861295
ENSG00000175279	1.256008716371374e-06	7.1306801985028985
ENSG00000066557	1.256008716371374e-06	8.418693652789571
ENSG00000134278	1.2635373975009189e-06	7.878733335694344
ENSG00000156873	1.2660566210851568e-06	8.66598250268457
ENSG00000251669	1.2736434066793616e-06	7.298760706105285
ENSG00000143549	1.2736434066793616e-06	8.904875885059452
ENSG00000179862	1.2838273909764807e-06	6.569554257718047
ENSG00000240207	1.2838273909764942e-06	5.7113091821831805
ENSG00000198668	1.2940899284072248e-06	8.897756665983739
ENSG00000034713	1.2940899284072248e-06	8.790748780583813
ENSG00000213609	1.2940899284072318e-06	6.497639180212023
ENSG00000134138	1.3122401405906704e-06	6.985519753463071
ENSG00000261827	1.3122401405906823e-06	7.792023660533347
ENSG00000173744	1.3148529952320637e-06	8.79733115887557
ENSG00000271948	1.322721713059037e-06	6.915733919706659
ENSG00000150873	1.322721713059037e-06	3.3192278455828643
ENSG00000143590	1.322721713059037e-06	5.831509018325593
ENSG00000168118	1.3306358568298027e-06	8.700962446899247
ENSG00000250796	1.3332840429139222e-06	3.939260725931898
ENSG00000237595	1.3332840429139222e-06	6.3950455948798295
ENSG00000224072	1.3332840429139222e-06	4.566334609262892
ENSG00000233016	1.343927727868402e-06	8.779572766376255
ENSG00000165066	1.343927727868414e-06	4.886111446399888
ENSG00000063854	1.343927727868414e-06	8.816620763346823
ENSG00000162735	1.3519642428134293e-06	8.750180829265354
ENSG00000115486	1.3519642428134293e-06	8.805981589923219
ENSG00000115145	1.3519642428134293e-06	8.747655246105444
ENSG00000124422	1.3519642428134293e-06	8.912989475323146
ENSG00000154370	1.362751750170429e-06	8.530040210577765
ENSG00000143630	1.3736222782208452e-06	7.815172056720922
ENSG00000069275	1.3736222782208452e-06	8.864307933740994
ENSG00000181619	1.3736222782208452e-06	7.666908874146939
ENSG00000183431	1.3736222782208452e-06	8.807512801895154
ENSG00000254343	1.3845764406772913e-06	8.23338280809121
ENSG00000267473	1.3928473192289016e-06	4.27375017121168
ENSG00000239482	1.3928473192289016e-06	4.7018650978176595
ENSG00000163428	1.4011658520442495e-06	8.836904739006052
ENSG00000138760	1.4011658520442495e-06	8.925159860718681
ENSG00000198040	1.4123318140266125e-06	5.717729792506305
ENSG00000085719	1.4151366887177593e-06	8.900819089927607
ENSG00000073734	1.423583592736139e-06	4.605049872803115
ENSG00000108061	1.432079124886871e-06	8.784166402292056
ENSG00000143553	1.4349218216216365e-06	8.669044926628438
ENSG00000241352	1.4349218216216492e-06	5.4956587795545735
ENSG00000177576	1.4434826097911444e-06	6.341421581178511
ENSG00000120509	1.4463471385988442e-06	8.62541455136611
ENSG00000123338	1.4549736641732212e-06	8.892705499663915
ENSG00000184924	1.4549736641732341e-06	7.8785876122817715
ENSG00000157796	1.4578601860801673e-06	8.806975961111196
ENSG00000101444	1.4899787250118169e-06	8.881529485456355
ENSG00000066427	1.498856111374028e-06	8.482810570587617
ENSG00000109270	1.5077845039133952e-06	8.687260849531777
ENSG00000186063	1.5107720180659804e-06	8.789754409395835
ENSG00000117523	1.5107720180659804e-06	8.921103065586836
ENSG00000250462	1.5107720180659804e-06	8.274945130597647
ENSG00000169740	1.5107720180659804e-06	8.507230651758627
ENSG00000136044	1.5197688568825735e-06	8.757300048341069
ENSG00000068878	1.5197688568825735e-06	8.858719926637214
ENSG00000138495	1.5227792702634931e-06	8.801924794791372
ENSG00000105698	1.5318450592025287e-06	8.876478319136533
ENSG00000165195	1.5440137867983444e-06	8.730891224794103
ENSG00000105185	1.5562757203456825e-06	8.858719926637214
ENSG00000188467	1.5562757203456825e-06	7.086556928573238
ENSG00000143811	1.5562757203456907e-06	8.812563968214976
ENSG00000152022	1.5562757203456907e-06	8.700759880022757
ENSG00000089876	1.565533749076894e-06	8.660394495580789
ENSG00000136720	1.565533749076894e-06	8.673022411380348
ENSG00000273375	1.5779604453170605e-06	6.221104293248669
ENSG00000257743	1.5779604453170605e-06	5.485758846388454
ENSG00000120265	1.5779604453170745e-06	8.80291916597935
ENSG00000246308	1.5779604453170745e-06	6.314608835078161
ENSG00000229914	1.59048224412095e-06	6.585038372099179
ENSG00000158109	1.5904822441209584e-06	8.803456006763307
ENSG00000141526	1.5999364244533658e-06	8.714127203482764
ENSG00000072274	1.6030998442623105e-06	8.900819089927607
ENSG00000164402	1.6222074126230538e-06	8.773527228868451
ENSG00000260618	1.6222074126230538e-06	8.45946417098452
ENSG00000270127	1.6254132857873611e-06	8.200136642724956
ENSG00000272323	1.6254132857873611e-06	5.471903520438237
ENSG00000147408	1.625413285787367e-06	8.868364728872839
ENSG00000270673	1.6350676054976921e-06	6.932665565356584
ENSG00000104228	1.638297982801637e-06	8.610639272430728
ENSG00000099800	1.6382979828016603e-06	8.779370199499764
ENSG00000264724	1.6480260842413446e-06	3.215459791900083
ENSG00000171428	1.651281145486761e-06	7.829514953328237
ENSG00000188295	1.661083569948047e-06	7.907026108315183
ENSG00000184831	1.661083569948047e-06	8.223017061389614
ENSG00000156042	1.661083569948047e-06	8.177987181186328
ENSG00000061938	1.6742407887630252e-06	8.86277672176906
ENSG00000273493	1.6742407887630252e-06	4.109186063597668
ENSG00000150627	1.6742407887630252e-06	8.55438098136884
ENSG00000152582	1.6742407887630252e-06	8.781640819132145
ENSG00000083457	1.6841745924147656e-06	8.645161686241385
ENSG00000141127	1.6841745924147656e-06	8.758294419529046
ENSG00000119242	1.6841745924147656e-06	8.428083491497665
ENSG00000108187	1.6874984719159342e-06	8.034643792747387
ENSG00000188060	1.6975081067684294e-06	7.132838262222957
ENSG00000236683	1.6975081067684294e-06	2.87987459879515
ENSG00000251249	1.6975081067684294e-06	4.603137690634395
ENSG00000125841	1.6975081067684294e-06	8.217933415493718
ENSG00000261373	1.7109433774485365e-06	8.272903991570649
ENSG00000135469	1.72108705624907e-06	8.52138977953012
ENSG00000215325	1.748421156898697e-06	3.2522664060442374
ENSG00000253958	1.748421156898697e-06	2.619683866790186
ENSG00000226113	1.748421156898697e-06	3.360473512422417
ENSG00000010072	1.7622446950825377e-06	8.337760317029144
ENSG00000173295	1.7622446950825377e-06	7.4637362975276735
ENSG00000118242	1.7622446950825534e-06	7.787002205750444
ENSG00000170417	1.772681438427761e-06	8.205847906325292
ENSG00000245059	1.7761735768853338e-06	3.765568988004167
ENSG00000008405	1.7866898332619719e-06	8.650749693345164
ENSG00000053524	1.7866898332619719e-06	7.921689597294562
ENSG00000068985	1.7972661057137662e-06	4.892930656651947
ENSG00000167524	1.8008049235379525e-06	6.70017045089631
ENSG00000122970	1.8008049235379525e-06	8.068171835370064
ENSG00000178026	1.8008049235379525e-06	7.2685116706845605
ENSG00000260359	1.800804923537962e-06	8.835910367818073
ENSG00000126583	1.8293583154144722e-06	3.7348033731838397
ENSG00000163637	1.840177956688369e-06	8.618884569725394
ENSG00000110851	1.8401779566883786e-06	8.692848856635557
ENSG00000135148	1.8547001453093174e-06	8.664451290712634
ENSG00000243926	1.8547001453093174e-06	5.626592466031697
ENSG00000160087	1.8547001453093174e-06	8.676621676108173
ENSG00000164169	1.8656642247275685e-06	8.486664798842972
ENSG00000151552	1.8803802271834957e-06	8.55231292861295
ENSG00000130227	1.8803802271834957e-06	8.827796777554383
ENSG00000168434	1.8952080925841575e-06	8.597474515847212
ENSG00000119943	1.8952080925841575e-06	8.440763803948263
ENSG00000152518	1.8952080925841575e-06	8.917046270454989
ENSG00000232186	1.9064028922952771e-06	5.854949046342212
ENSG00000062598	1.9101486368319197e-06	8.782635190320123
ENSG00000116266	1.936568197124319e-06	8.71466404426672
ENSG00000226851	1.9365681971243465e-06	6.090572760915497
ENSG00000272305	1.9365681971243465e-06	6.39831240648379
[truncated: 1,062 more rows]
