# Supplementary material for: Machine learning predicts treatment sensitivity in multiple myeloma based on molecular and clinical information coupled with drug response
Source: PLoS One. 2021 Jul 28;16(7):e0254596. doi: 10.1371/journal.pone.0254596 (PMC8318243; doi:10.1371/journal.pone.0254596)
Supplement: S1 File — (ZIP) [file pone.0254596.s004.zip › Supplementary Material 1/7q22/selected_genes_experiment_0.csv]

gene	pvalue	entropy
ENSG00000272899	1.0611811616137878e-34	7.859845476880718
ENSG00000188004	2.857282331451057e-30	5.994191404195715
ENSG00000239815	3.243613634996059e-28	6.192475903999837
ENSG00000140474	2.0748184700263578e-27	8.914059220786392
ENSG00000273230	1.0034374602053804e-26	7.583319163192012
ENSG00000135253	5.522449594950807e-26	8.527262955494121
ENSG00000146828	6.100556793609848e-26	8.801234474842639
ENSG00000213339	1.8589664701603897e-25	8.880004571391751
ENSG00000099624	1.8589664701603897e-25	8.851549286838905
ENSG00000185905	2.894244774962572e-25	8.88153889558314
ENSG00000272668	1.081132827145633e-24	6.001092111597549
ENSG00000255815	3.2822332808755814e-24	5.6171210911237495
ENSG00000130810	5.973838053893917e-24	7.625759375633549
ENSG00000240449	1.1097471893323118e-23	6.874068079968391
ENSG00000196204	1.4406343388014265e-23	8.554183915855576
ENSG00000170677	1.4751722594010752e-23	7.079744500009089
ENSG00000241685	1.4751722594010752e-23	8.884069612042156
ENSG00000117461	3.2143672236735223e-23	8.649752106930075
ENSG00000214022	4.5711257356503983e-23	8.885603936233545
ENSG00000162004	6.342949595044509e-23	8.372305982003212
ENSG00000241468	7.12840928474981e-23	8.661947228881296
ENSG00000225579	7.468908860950511e-23	7.183054846189864
ENSG00000160062	8.010079037655034e-23	7.6903177064566135
ENSG00000243284	1.608054630884477e-22	5.073687534760502
ENSG00000196683	1.645713150478668e-22	8.914059220786392
ENSG00000242294	3.1399220101192613e-22	8.677210999215292
ENSG00000103253	6.842161934657602e-22	8.449947711556504
ENSG00000087077	7.8453860898163905e-22	8.70466989150051
ENSG00000228031	1.416294325518891e-21	5.677360343330841
ENSG00000247746	1.4487369039281325e-21	7.340150959341176
ENSG00000119280	1.7361819209055665e-21	8.153631235989101
ENSG00000228649	1.988169584407239e-21	7.748909966011158
ENSG00000205143	2.3812385704416228e-21	5.135075891596121
ENSG00000136261	5.710313498014943e-21	8.771782798022166
ENSG00000165801	1.3287098410347218e-20	8.754984703496778
ENSG00000160917	1.358430389488081e-20	8.73872454089515
ENSG00000106608	1.7320722629009843e-20	8.712799972801323
ENSG00000214300	2.0210472020076053e-20	8.0941104788445
ENSG00000197647	3.00174853106098e-20	8.016463172131331
ENSG00000205664	3.349379736153033e-20	7.970988649260797
ENSG00000271344	3.7367778284429646e-20	7.035995655887715
ENSG00000078967	5.4160329553203846e-20	8.534855104871173
ENSG00000111752	1.0165210409637513e-19	7.829241355183253
ENSG00000104611	1.132572195424687e-19	6.801904268335164
ENSG00000214706	1.3173438367023293e-19	8.819028961635654
ENSG00000081913	1.405378687757618e-19	7.626781608315272
ENSG00000166529	1.5992635309701936e-19	8.051264309207394
ENSG00000248991	2.734605442335039e-19	6.907668452158021
ENSG00000106263	2.9157853311843996e-19	8.909994180135985
ENSG00000176371	3.0431126091011993e-19	8.453809773609127
ENSG00000164815	3.2444761115179337e-19	8.640625633361635
ENSG00000136271	4.466512222287818e-19	8.855614327489313
ENSG00000146576	4.862966890326052e-19	8.699608458582475
ENSG00000244165	5.074041084425781e-19	8.230611526600741
ENSG00000165169	6.273068794541623e-19	8.742789581545559
ENSG00000002586	7.43046840688566e-19	8.23329417534478
ENSG00000125827	7.91688794259777e-19	8.839354164887686
ENSG00000230131	9.985093422441598e-19	6.108557965715079
ENSG00000105173	1.4886929807614278e-18	8.713796365068951
ENSG00000241258	1.6881389741381421e-18	8.609101700426011
ENSG00000114023	1.9956490025194418e-18	8.768714149639386
ENSG00000106113	2.215298663766369e-18	6.2056009612375735
ENSG00000146833	2.215298663766369e-18	8.756519027688167
ENSG00000130159	2.3096997218267382e-18	8.745320298004575
ENSG00000180447	3.1563714963914514e-18	7.424679247006691
ENSG00000232533	3.222641413868003e-18	6.830909499860204
ENSG00000206120	3.359331504178369e-18	6.107417019320364
ENSG00000167614	4.398408120659484e-18	7.0762509239891855
ENSG00000099994	8.50654857374327e-18	6.953659590176857
ENSG00000167658	9.234128289049736e-18	8.942514505339238
ENSG00000166025	9.620628316627891e-18	6.805105157900092
ENSG00000188191	1.002309434206185e-17	8.506399820318327
ENSG00000052126	1.0230516907735014e-17	7.2413754947852995
ENSG00000165138	1.0442176966399247e-17	8.847484246188499
ENSG00000146066	1.065815993495559e-17	8.819028961635654
ENSG00000255760	1.0658159934955742e-17	5.916620490013964
ENSG00000135185	1.0878552928252512e-17	8.905929139485579
ENSG00000273081	1.1567089377348475e-17	7.70928849736619
ENSG00000105819	1.2811498818588344e-17	8.86780944944053
ENSG00000135318	1.2811498818588344e-17	6.807746365153967
ENSG00000214274	1.5082812744197186e-17	7.718612372372541
ENSG00000173218	1.7393393928545837e-17	7.130623313141105
ENSG00000106012	1.775081607903891e-17	8.73972093316278
ENSG00000230733	1.8115487579952764e-17	7.934303518743642
ENSG00000115268	1.8487553480051653e-17	8.938449464688832
ENSG00000234141	2.0464079119807684e-17	6.657052592169712
ENSG00000090263	2.1748655370067144e-17	8.72752581121156
ENSG00000105894	2.2648934531793864e-17	7.222280806524086
ENSG00000132846	2.358598350764876e-17	8.600433687201438
ENSG00000188732	2.358598350764876e-17	8.589031978920062
ENSG00000078319	2.4068757207245112e-17	8.364299407720289
ENSG00000213402	2.4068757207245112e-17	8.678207391482921
ENSG00000171469	2.456128326161267e-17	8.750919662846371
ENSG00000146701	3.1306986484941665e-17	8.884069612042156
ENSG00000197343	3.1306986484941665e-17	8.901864098835173
ENSG00000222375	3.326115646940065e-17	5.130851131923996
ENSG00000178982	3.4630329710455197e-17	8.901864098835173
ENSG00000240366	3.605510434129712e-17	4.461980692544903
ENSG00000006625	3.7537706659997004e-17	8.594834322359644
ENSG00000174444	4.2356080936913275e-17	8.942514505339238
ENSG00000136521	4.321645123123703e-17	8.877473854932733
ENSG00000228903	5.49883442568077e-17	8.520667198384697
ENSG00000229638	7.423082863425569e-17	8.510464860968735
ENSG00000230207	7.72539284344501e-17	7.173832553186908
ENSG00000104131	8.535347335809876e-17	8.89373401753436
ENSG00000181418	8.882299957671603e-17	7.460718330111467
ENSG00000075073	9.428978210714514e-17	6.984735881561588
ENSG00000214253	9.618480207467137e-17	8.815960313252875
ENSG00000221983	1.0837007023642022e-16	8.938449464688832
ENSG00000131943	1.150217366157323e-16	8.724995094752542
ENSG00000080802	1.1732724332385695e-16	8.674680282756276
ENSG00000099800	1.2452082224119966e-16	8.751713076516214
ENSG00000261418	1.3214918935676327e-16	8.496197482902364
ENSG00000205085	1.57909601620211e-16	7.9310703500412
ENSG00000146963	1.6106118161772488e-16	8.801234474842639
ENSG00000237857	1.7429999558258906e-16	7.828859475868857
ENSG00000057468	2.207990708176655e-16	6.4549332069652205
ENSG00000164181	2.2965814770093703e-16	8.767179825447998
ENSG00000196262	2.4360804378095765e-16	8.926254342737613
ENSG00000236305	2.48441211154702e-16	5.9769582841811815
ENSG00000122787	2.8502547364478543e-16	7.58964149200243
ENSG00000113272	2.9066811071768804e-16	8.707200607959528
ENSG00000178741	3.3337214877693007e-16	8.89373401753436
ENSG00000127922	3.6760675879858887e-16	8.825624718745077
ENSG00000115266	4.381843617259729e-16	7.973693583523693
ENSG00000133627	4.468072960327205e-16	7.834199238640228
ENSG00000218175	4.645582289925281e-16	8.417427386353252
ENSG00000101888	4.830042005897505e-16	8.602964403660454
ENSG00000241741	4.830042005897573e-16	6.707181133927178
ENSG00000201772	6.339717947664025e-16	6.204465314241102
ENSG00000151208	6.719281261637485e-16	8.512792598829966
ENSG00000204628	6.984681994780622e-16	8.942514505339238
ENSG00000198874	8.640006361633027e-16	8.765107569332846
ENSG00000169857	9.51497708552867e-16	8.756519027688165
ENSG00000105202	1.0081299215574356e-15	8.89373401753436
ENSG00000132434	1.088836876906809e-15	8.65207984479131
ENSG00000146731	1.1987241174455046e-15	8.89373401753436
ENSG00000244560	1.1987241174455046e-15	8.183162384389469
ENSG00000005108	1.1987241174455046e-15	6.774487529656302
ENSG00000233762	1.2944438063725183e-15	7.928704153901847
ENSG00000102316	1.3195275807137412e-15	8.875939530741345
ENSG00000182742	1.5090419372487626e-15	7.104356765099689
ENSG00000216895	1.5382193774452758e-15	8.363972922104615
ENSG00000163597	1.6926563936688456e-15	8.689406121166513
ENSG00000176387	1.7253295018772595e-15	5.8000380126205
ENSG00000205078	1.9348328906594386e-15	7.581484223628427
ENSG00000196313	2.0487939539262416e-15	8.762118392529963
ENSG00000182054	2.0882315318024203e-15	8.914059220786392
ENSG00000198353	2.2536020738663357e-15	5.195305682413822
ENSG00000137309	2.2536020738663357e-15	8.847484246188499
ENSG00000117308	2.47855745513969e-15	8.328048995192608
ENSG00000106638	2.5746113503506234e-15	8.849018570379888
ENSG00000106009	2.725609002408135e-15	8.802768799034027
ENSG00000198429	3.232925114764503e-15	8.279321010536028
ENSG00000105372	3.833031873026583e-15	8.942514505339238
ENSG00000136247	3.833031873026583e-15	8.744323905736948
ENSG00000197157	3.833031873026583e-15	8.914059220786392
ENSG00000106591	3.980612338092783e-15	8.83682344842867
ENSG00000196411	4.457766768769816e-15	7.735580899904242
ENSG00000064419	4.542593881877201e-15	8.779374947399216
ENSG00000143494	4.62901079118773e-15	7.652711753568976
ENSG00000219665	4.6290107911877955e-15	8.294197324395752
ENSG00000105640	4.717046821410802e-15	8.938449464688832
ENSG00000166411	4.8980962126909485e-15	8.794638717733214
ENSG00000226851	5.182577923571508e-15	6.0692491175042855
ENSG00000159556	5.280974960768459e-15	8.053803091219734
ENSG00000214612	6.1373076148450164e-15	5.927525058184282
ENSG00000106628	6.1373076148450164e-15	8.873408814282326
ENSG00000233927	6.492531465831336e-15	8.934384424038425
ENSG00000232346	6.615381252776233e-15	7.330047715535157
ENSG00000130255	6.740520060793277e-15	8.934384424038425
ENSG00000106588	6.867989858945757e-15	8.067189518483042
ENSG00000152422	7.402045098330718e-15	8.733125176053356
ENSG00000063177	7.541826338139758e-15	8.930319383388017
ENSG00000108448	7.976956155313485e-15	7.874632286149553
ENSG00000223705	8.757750719576542e-15	8.859679368139718
ENSG00000269988	9.090729076368452e-15	5.109360912795627
ENSG00000213585	9.2618629712063e-15	8.896264733993377
ENSG00000106404	9.2618629712063e-15	8.591307213632996
ENSG00000148399	1.0551926310127671e-14	8.843419205538092
ENSG00000243056	1.0551926310127671e-14	5.61770305221125
ENSG00000155034	1.0551926310127821e-14	8.048039608215255
ENSG00000076662	1.0551926310127821e-14	8.934384424038425
ENSG00000232956	1.1366934616353903e-14	8.829689759395484
ENSG00000261373	1.1797376557528765e-14	8.2464132288585
ENSG00000157680	1.2018576997845313e-14	8.391044357915558
ENSG00000268061	1.2473301031572525e-14	7.621576405125127
ENSG00000137818	1.3187327031831104e-14	8.942514505339238
ENSG00000235269	1.3187327031831104e-14	3.3505817178659303
ENSG00000153790	1.3685549911809537e-14	8.573512726839981
ENSG00000240204	1.3941566016986181e-14	6.425384949905835
ENSG00000176399	1.4738244379113503e-14	6.6410600797915205
ENSG00000156427	1.4738244379113714e-14	5.7605968160931935
ENSG00000128524	1.4738244379113714e-14	8.683806756324715
ENSG00000244219	1.4738244379113714e-14	5.694213306428738
ENSG00000170027	1.5013636930467454e-14	8.889668976883954
ENSG00000171097	1.5579709582954026e-14	8.480272273626715
ENSG00000227097	1.5870574590675062e-14	8.869343773631922
ENSG00000198839	1.6166784734428235e-14	8.63502626851984
ENSG00000131188	1.6775628595881695e-14	8.373708331466409
ENSG00000135502	1.806182556915888e-14	6.01617459834497
ENSG00000181163	1.8398255040348387e-14	8.942514505339238
ENSG00000126249	1.8740852310980517e-14	8.060267275757944
ENSG00000181026	1.94449970560151e-14	8.89373401753436
ENSG00000095752	1.94449970560151e-14	6.0444761159047475
ENSG00000225573	1.9806772893387197e-14	7.14211786918378
ENSG00000267169	2.0175173325273627e-14	7.484106269059627
ENSG00000198720	2.2531522950275633e-14	7.946721576849473
ENSG00000120709	2.2531522950275955e-14	8.861213692331107
ENSG00000064393	2.3809282061587628e-14	8.914059220786392
ENSG00000164587	2.4250850561011584e-14	8.938449464688832
ENSG00000169255	2.4700478304925777e-14	6.5516020271971875
ENSG00000213442	2.4700478304925777e-14	8.530790064220767
ENSG00000121406	2.5158309936503265e-14	8.23467656725115
ENSG00000090266	2.5158309936503265e-14	8.69247476954929
ENSG00000105953	2.6099176232242592e-14	8.889668976883954
ENSG00000163754	2.658251311283548e-14	8.844953529729482
ENSG00000164620	2.7074658404504086e-14	8.495739022558496
ENSG00000105514	2.7575769952182513e-14	8.802768799034027
ENSG00000213609	2.7575769952182905e-14	6.517887145627055
ENSG00000120280	2.7575769952182905e-14	8.704925373246594
ENSG00000234771	2.808600837969827e-14	8.69400909374068
ENSG00000233048	2.808600837969827e-14	3.4338458694529237
ENSG00000099821	2.860553713778806e-14	8.83682344842867
ENSG00000226329	2.913452255293355e-14	6.5223029053539285
ENSG00000270810	3.022154333780749e-14	6.499601597964978
ENSG00000204947	3.077992619034416e-14	7.97290016985385
ENSG00000100626	3.134846076912765e-14	4.789134912276434
ENSG00000136942	3.4983242811606564e-14	8.934384424038425
ENSG00000260660	3.832660535363384e-14	6.366698938672981
ENSG00000271978	3.903206692722984e-14	6.3572782398085375
ENSG00000181524	4.354122842326826e-14	8.27080347276094
ENSG00000130511	4.434103831211774e-14	8.651286431121466
ENSG00000164654	4.682822272063193e-14	8.831224083586873
ENSG00000241644	5.0359112709904e-14	6.369625280626036
ENSG00000230583	5.2221523832640345e-14	5.2598255409874906
ENSG00000136379	5.317798097822672e-14	8.290414733923024
ENSG00000236801	5.615197418400837e-14	7.033734130518182
ENSG00000169230	5.928947786679189e-14	8.770706934174642
ENSG00000137876	6.147632783132751e-14	8.918124261436798
ENSG00000257923	6.374249508609937e-14	8.875939530741345
ENSG00000160908	6.72966759547424e-14	8.730056527670579
ENSG00000163346	7.104566406540062e-14	8.89219969334297
ENSG00000173153	7.104566406540163e-14	8.806833839684433
ENSG00000131773	7.104566406540163e-14	6.654352420220077
ENSG00000137054	7.23404141525819e-14	8.754984703496778
ENSG00000228714	7.917056407969742e-14	5.249967815517016
ENSG00000144591	8.061083611845506e-14	8.885603936233545
ENSG00000165359	8.061083611845506e-14	8.83375480004589
ENSG00000253982	8.820791222243726e-14	7.6434163105384965
ENSG00000128595	8.820791222243914e-14	8.922189302087205
ENSG00000247982	8.980975326744191e-14	8.165164918998668
ENSG00000133872	9.478893808331972e-14	8.926254342737613
ENSG00000241556	1.036976293767771e-13	6.374784428074737
ENSG00000174353	1.036976293767771e-13	7.339337588114502
ENSG00000175886	1.036976293767771e-13	6.493235376324167
ENSG00000165689	1.0943294269934545e-13	8.839354164887686
ENSG00000065183	1.1141318392924239e-13	8.789039352891418
ENSG00000215086	1.175677976010749e-13	4.674478539065077
ENSG00000169330	1.175677976010749e-13	8.537720774656167
ENSG00000213862	1.175677976010749e-13	6.675364657881422
ENSG00000136193	1.1969272088344968e-13	8.889668976883954
ENSG00000159840	1.1969272088344968e-13	8.595830714627269
ENSG00000106348	1.1969272088344968e-13	8.869343773631922
ENSG00000130312	1.2185540818891766e-13	8.813429596793856
ENSG00000171530	1.2185540818891766e-13	8.832758407778263
ENSG00000106415	1.2629672358849308e-13	8.938449464688832
ENSG00000148303	1.2857670448014882e-13	8.942514505339238
ENSG00000164610	1.2857670448014882e-13	8.27992994632938
ENSG00000228748	1.2857670448014882e-13	4.9421021415030415
ENSG00000177283	1.3089715537280763e-13	5.2927671781619585
ENSG00000179820	1.3089715537280763e-13	8.566379037806795
ENSG00000110002	1.356623020525734e-13	8.726529418943931
ENSG00000147100	1.3810844568184525e-13	5.31937469852134
ENSG00000140263	1.405979554050544e-13	8.267328867182592
ENSG00000234160	1.405979554050544e-13	7.3617605821983885
ENSG00000102158	1.405979554050544e-13	8.909994180135985
ENSG00000259560	1.4313158646498587e-13	5.643488688354339
ENSG00000158604	1.4313158646498587e-13	8.914059220786392
ENSG00000137824	1.4571010701268915e-13	8.855614327489313
ENSG00000176428	1.4833429832376816e-13	6.954278618902662
ENSG00000026103	1.4833429832376922e-13	7.766301604800624
ENSG00000240616	1.5100495501821783e-13	7.073097226866638
ENSG00000145194	1.6216860769821953e-13	8.440821237988064
ENSG00000175697	1.6508399350991527e-13	5.404889568274544
ENSG00000129757	1.6508399350991527e-13	7.923883146727398
ENSG00000204946	1.680509054289839e-13	8.760584068338574
ENSG00000148187	1.680509054289839e-13	8.817494637444264
ENSG00000197008	1.7414290081143264e-13	8.511461253236362
ENSG00000001629	1.7726981923476667e-13	8.885603936233545
ENSG00000152670	1.8045193419839617e-13	4.740504333274854
ENSG00000107745	1.9375174510950812e-13	8.697536202467324
ENSG00000165055	1.9375174510951087e-13	8.689944053090274
ENSG00000138629	1.9375174510951087e-13	8.843419205538092
ENSG00000104093	2.0075849777059746e-13	8.66808452564685
ENSG00000100628	2.043547152231149e-13	7.47240080638465
ENSG00000128604	2.0801425651646774e-13	8.853083611030295
ENSG00000204673	2.117382167412368e-13	8.783977919973383
ENSG00000102871	2.117382167412383e-13	8.795635110000843
ENSG00000169567	2.1938386755933877e-13	8.912524896595002
ENSG00000268041	2.3136394809209276e-13	7.620665397124045
ENSG00000104979	2.4398666762845416e-13	8.849018570379888
ENSG00000140367	2.4398666762845416e-13	8.865278732981514
ENSG00000214293	2.527754716754785e-13	8.399632899560237
ENSG00000261739	2.527754716754785e-13	8.687333865051363
ENSG00000157800	2.5728585769447024e-13	8.690940445357901
ENSG00000083845	2.6187534508213795e-13	8.942514505339238
ENSG00000131725	2.7613215324707304e-13	8.625361863027637
ENSG00000175463	2.810519004947899e-13	8.844953529729482
ENSG00000105976	2.8605779425428864e-13	8.6812760398657
ENSG00000212533	2.8605779425428864e-13	5.648223722100519
ENSG00000048405	2.9115131569703406e-13	8.764649108988978
ENSG00000105341	3.0160729163326134e-13	8.714334296992712
ENSG00000182220	3.0160729163326563e-13	8.857148651680701
ENSG00000171466	3.1243218476178086e-13	8.715330689260341
ENSG00000182899	3.124321847617831e-13	8.942514505339238
ENSG00000114391	3.179869510978672e-13	8.934384424038425
ENSG00000185112	3.5341294596440384e-13	7.710793385158131
ENSG00000105193	3.5341294596441136e-13	8.938449464688832
ENSG00000139239	3.660624688337108e-13	8.141383610889584
ENSG00000165891	3.791567602533929e-13	8.304707646706095
ENSG00000147955	3.8587547033174606e-13	8.877473854932733
ENSG00000140374	3.8587547033174606e-13	8.850014962647515
ENSG00000127184	3.996658536478329e-13	8.909994180135985
ENSG00000105552	4.139403544016664e-13	8.697077742123458
ENSG00000106355	4.2871565109408563e-13	8.78750502870003
ENSG00000198342	4.2871565109408563e-13	7.476001722475517
ENSG00000152642	4.36296463467575e-13	8.769710541907015
ENSG00000130734	4.679594610717066e-13	8.557252564238356
ENSG00000185950	4.931784777491867e-13	7.660454127631847
ENSG00000094631	5.018780110807678e-13	8.853083611030295
ENSG00000246334	5.01878011080775e-13	7.821267326491804
ENSG00000160282	5.382096755955075e-13	5.878369909330252
ENSG00000128563	5.476891215761248e-13	8.83682344842867
ENSG00000259514	5.573325924773373e-13	6.7005718907901795
ENSG00000259728	5.573325924773373e-13	5.611648258026868
ENSG00000224032	5.573325924773373e-13	8.791570069350437
ENSG00000136908	5.671428738873584e-13	8.845949921997109
ENSG00000184863	5.872752432462388e-13	8.918124261436798
ENSG00000173207	6.08109455668192e-13	8.59084875328913
ENSG00000158714	6.08109455668192e-13	6.487852455804375
ENSG00000188846	6.08109455668192e-13	8.938449464688832
ENSG00000205309	6.519802346906826e-13	7.611897954762749
ENSG00000147044	6.634250701655187e-13	8.670077310182108
ENSG00000254369	6.750672518086051e-13	4.866904399851319
ENSG00000242299	6.869101190394011e-13	8.474337955458944
ENSG00000152582	7.112115458112627e-13	8.783439988049624
ENSG00000213199	7.112115458112627e-13	8.36051681724756
ENSG00000161091	7.236770647737897e-13	8.828155435204096
ENSG00000188266	7.236770647737897e-13	7.994982633451884
ENSG00000224858	7.363571900093087e-13	5.605957535293267
ENSG00000105185	7.363571900093087e-13	8.853083611030295
ENSG00000260719	7.36357190009314e-13	8.40224308759915
ENSG00000077809	7.492555470472957e-13	8.809364556143452
ENSG00000164916	7.623758214544232e-13	8.770248473830774
ENSG00000137177	7.623758214544232e-13	7.579436467977018
ENSG00000273056	7.892971706840399e-13	5.467486412836343
ENSG00000136270	7.892971706840399e-13	8.799700150651248
ENSG00000126231	7.892971706840456e-13	6.532495304942946
ENSG00000106610	8.031059256629033e-13	8.321118284757206
ENSG00000011451	8.031059256629033e-13	8.850014962647515
ENSG00000155846	8.171519603483743e-13	8.743785973813187
ENSG00000155886	8.171519603483743e-13	5.2046740964264595
ENSG00000146904	8.314392754046776e-13	5.402189945545927
ENSG00000198521	8.314392754046836e-13	6.929999696775423
ENSG00000149485	8.459719376092815e-13	8.051745617658515
ENSG00000106305	8.607540809223439e-13	8.269066169971767
ENSG00000155506	8.757899075731266e-13	8.934384424038425
ENSG00000115286	8.910836891635921e-13	8.795635110000843
ENSG00000123975	8.910836891635921e-13	8.690940445357901
ENSG00000106028	9.066397677894665e-13	8.837819840696298
ENSG00000224545	9.224625571789393e-13	2.894377536440671
ENSG00000104852	9.549262882821608e-13	8.930319383388017
ENSG00000251405	9.549262882821608e-13	7.054674182250218
ENSG00000005007	9.885116693617089e-13	8.901864098835173
ENSG00000105821	1.0776348897680979e-12	8.751916055114
ENSG00000155495	1.0963841520197513e-12	8.601968011392827
ENSG00000235837	1.1154537480295768e-12	5.050118168199223
ENSG00000170962	1.154575505377279e-12	7.605125059469636
ENSG00000135249	1.1545755053772953e-12	8.723998702484916
ENSG00000124785	1.1545755053773034e-12	7.250532848296736
ENSG00000130811	1.1746386706022904e-12	8.886600328501174
ENSG00000106603	1.1950441802163152e-12	8.810898880334841
ENSG00000133138	1.1950441802163152e-12	7.259021336024552
ENSG00000124795	1.2157977644900716e-12	8.23202234377424
ENSG00000120306	1.2583725495128406e-12	8.660950836613667
ENSG00000198960	1.3024107747724455e-12	8.496276954482259
ENSG00000186153	1.3024107747724455e-12	8.445424210562228
ENSG00000164332	1.395076480544332e-12	8.73872454089515
ENSG00000120093	1.4192366146494678e-12	7.270636390708886
ENSG00000228510	1.4192366146494678e-12	5.074761403161913
ENSG00000203930	1.4687961434197043e-12	3.6957301944334198
ENSG00000156384	1.4687961434197303e-12	8.241810256284333
ENSG00000137124	1.4942093521089537e-12	8.659416512422277
ENSG00000180815	1.5463380434325346e-12	5.164768296341707
ENSG00000145592	1.5463380434325346e-12	8.942514505339238
ENSG00000106299	1.5730680279452601e-12	8.591307213632996
ENSG00000143195	1.6560100528583314e-12	6.076748087721258
ENSG00000213965	1.6846003307798483e-12	8.531865928068289
ENSG00000105808	1.6846003307798483e-12	7.125943090848699
ENSG00000242071	1.8038883577235406e-12	8.25914628273348
ENSG00000189043	1.8349833580341123e-12	8.889668976883954
ENSG00000103707	1.8349833580341188e-12	8.549122482937543
ENSG00000235776	1.8349833580341188e-12	6.157718702200865
ENSG00000053501	1.866604533957641e-12	8.69500548600831
ENSG00000140451	1.9314604796081798e-12	8.772779190289793
ENSG00000183060	1.9314604796081798e-12	8.63502626851984
ENSG00000242732	1.964713139851967e-12	7.911447599032593
ENSG00000197191	1.964713139851995e-12	6.448539836471547
ENSG00000106105	1.964713139851995e-12	8.901864098835173
ENSG00000238961	1.964713139851995e-12	4.485901546980939
ENSG00000226926	1.998527761289771e-12	4.460199345780029
ENSG00000242615	1.998527761289806e-12	5.450140596132467
ENSG00000269979	2.0329136565078654e-12	7.133311968544361
ENSG00000144895	2.067880289240851e-12	8.897799058184765
ENSG00000232633	2.1395943923649754e-12	4.961134963542694
ENSG00000160789	2.1395943923649904e-12	8.922189302087205
ENSG00000198648	2.1763615677484896e-12	7.980723723095816
ENSG00000248079	2.1763615677485126e-12	4.956724618867728
ENSG00000160691	2.2517666321960265e-12	8.918124261436798
ENSG00000168264	2.3697073639217568e-12	8.896264733993377
ENSG00000178467	2.410352659536369e-12	8.857148651680701
ENSG00000215301	2.451682189917503e-12	8.938449464688832
ENSG00000127415	2.451682189917503e-12	8.865278732981514
ENSG00000162244	2.4937072482648436e-12	8.934384424038425
ENSG00000259562	2.536439310303088e-12	7.515735208291848
ENSG00000165102	2.579890037166759e-12	8.73059445959434
ENSG00000125648	2.624071278329556e-12	8.847484246188499
ENSG00000198157	2.6240712783295935e-12	8.274330581487586
ENSG00000104219	2.7146736610368975e-12	8.802768799034027
ENSG00000101444	2.714673661036917e-12	8.886600328501174
ENSG00000104907	2.714673661036917e-12	8.88153889558314
ENSG00000156976	2.714673661036917e-12	8.938449464688832
ENSG00000122203	2.761119470225901e-12	8.885603936233545
ENSG00000122678	2.7611194702259206e-12	8.794638717733214
ENSG00000249184	2.8083451351842088e-12	6.519361836310633
ENSG00000166111	2.856363492627631e-12	7.447294345982942
ENSG00000146677	2.9051875861603276e-12	7.855676886769247
ENSG00000186056	2.954830669535169e-12	8.421827380329635
ENSG00000180822	3.00530620996435e-12	8.578574159758016
ENSG00000104886	3.270657490386859e-12	8.770248473830774
ENSG00000244436	3.326422968414405e-12	2.735662419768262
ENSG00000141985	3.558969049477372e-12	8.828693367127855
ENSG00000131386	3.5589690494773975e-12	6.184415219615308
ENSG00000144671	3.5589690494773975e-12	4.59914030676327
ENSG00000164258	3.6195549733384756e-12	8.747851014463592
ENSG00000174013	3.6195549733384756e-12	8.69400909374068
ENSG00000230979	3.743779359480322e-12	7.027266336277766
ENSG00000233016	3.807451222613146e-12	8.768176217715625
ENSG00000214711	3.807451222613146e-12	6.290218269831237
ENSG00000237991	3.9379998075020405e-12	6.494035378286204
ENSG00000168028	3.9379998075020405e-12	8.942514505339238
ENSG00000006756	4.004911560943197e-12	6.315957345141785
ENSG00000175806	4.004911560943197e-12	8.424561075386437
ENSG00000167487	4.142099681590287e-12	8.20228821677609
ENSG00000249353	4.212412789091053e-12	7.778356065671757
ENSG00000196456	4.212412789091098e-12	8.857148651680701
ENSG00000258118	4.283896911866397e-12	2.7082503530176445
ENSG00000267317	4.430454958518212e-12	7.708174510767324
ENSG00000165661	4.430454958518212e-12	8.885603936233545
ENSG00000197016	4.430454958518243e-12	6.800680891521021
ENSG00000105676	4.5055680280965464e-12	8.754984703496778
ENSG00000171766	4.5055680280965464e-12	8.80023808257501
ENSG00000105364	4.581930413959563e-12	8.665015877264075
ENSG00000239556	5.067503703482307e-12	5.501974871391992
ENSG00000005075	5.240317911878056e-12	8.745320298004575
ENSG00000181218	5.240317911878056e-12	5.847673159247223
ENSG00000250990	5.2403179118780935e-12	5.043152503636815
ENSG00000236753	5.328880526099132e-12	7.1656096931197775
ENSG00000189283	5.4189113244987325e-12	8.43215322476349
ENSG00000158525	5.5104341553621934e-12	4.251400185281214
ENSG00000172382	5.603473246047157e-12	6.724693287427696
ENSG00000170775	5.603473246047197e-12	7.903705309732829
ENSG00000116497	5.698053208871484e-12	8.83375480004589
ENSG00000091127	5.698053208871524e-12	8.640625633361635
ENSG00000178917	6.405408448369593e-12	8.37271193919878
ENSG00000235052	6.5132496417251935e-12	5.2776778768099355
ENSG00000240889	6.51324964172524e-12	4.878506790397608
ENSG00000240087	6.622871557942621e-12	6.021273444471099
ENSG00000136828	6.734303003046014e-12	8.819028961635654
ENSG00000160828	6.962711990601774e-12	8.263211323383889
ENSG00000178035	6.962711990601823e-12	8.889668976883954
ENSG00000213261	7.079749452950954e-12	6.810723806105085
ENSG00000260987	7.198716298397881e-12	4.817474060623621
ENSG00000158089	7.319643684074e-12	6.031382947779867
ENSG00000171159	7.567507173399611e-12	8.764649108988978
ENSG00000184905	7.567507173399611e-12	5.016301747578521
ENSG00000139055	7.694508082976086e-12	6.842796133003648
ENSG00000174917	8.223753016646167e-12	8.82462832647745
ENSG00000070081	8.643963744383176e-12	8.930319383388017
ENSG00000167136	8.788659803255426e-12	7.75167620665943
ENSG00000214717	8.788659803255613e-12	8.645687066279669
ENSG00000145912	9.237151769300205e-12	8.765645501256607
ENSG00000010404	9.237151769300205e-12	8.901864098835173
ENSG00000164466	9.70807036100652e-12	8.82155967809467
ENSG00000231969	9.870215128921126e-12	4.051812437923583
ENSG00000105576	1.0035015187332053e-11	8.813429596793856
ENSG00000013016	1.0372752179118182e-11	8.641084093705501
ENSG00000225051	1.07216300839094e-11	6.080316284901227
ENSG00000146083	1.07216300839094e-11	8.873408814282326
ENSG00000229766	1.1454259050046677e-11	6.0607402071658
ENSG00000006015	1.1644955333965886e-11	8.847484246188499
ENSG00000123965	1.1838764063249485e-11	7.497605768172855
ENSG00000133818	1.2035734979972429e-11	7.9065085451149475
ENSG00000136643	1.2035734979972429e-11	8.750919662846371
ENSG00000203632	1.2035734979972514e-11	6.689115803688192
ENSG00000218227	1.2035734979972514e-11	8.095318317420213
ENSG00000177479	1.2235918603554292e-11	8.869343773631922
ENSG00000006634	1.2646130007028079e-11	8.724995094752542
ENSG00000163931	1.2646130007028079e-11	8.897799058184765
ENSG00000230516	1.2856262820103205e-11	3.158173192125108
ENSG00000235670	1.3069818431015517e-11	4.0142047040361675
ENSG00000170522	1.3286851427369612e-11	7.887535773030848
ENSG00000176273	1.328685142736966e-11	8.06166962522114
ENSG00000180530	1.3731572195781114e-11	8.317643679178861
ENSG00000179520	1.395937345107015e-11	5.079748211139961
ENSG00000186704	1.4426148071955183e-11	6.652082127386839
ENSG00000105926	1.4426148071955183e-11	8.720392122178374
ENSG00000128915	1.4426148071955183e-11	8.847484246188499
ENSG00000160993	1.4908216610949417e-11	8.1896261667707
ENSG00000261374	1.515513875863367e-11	3.9071264105010184
ENSG00000162878	1.5406069480118385e-11	4.978364416100013
ENSG00000174374	1.6183555114413787e-11	8.396026319253696
ENSG00000179041	1.6999471542753e-11	8.626358255295266
ENSG00000113889	1.7280302547456765e-11	4.370018853071252
ENSG00000139318	1.756568034594211e-11	8.909994180135985
ENSG00000184293	1.78556769954683e-11	8.69347116181692
ENSG00000025039	1.815036566950682e-11	8.918124261436798
ENSG00000129646	1.815036566950695e-11	8.22094712110854
ENSG00000172115	1.8449820674614914e-11	8.905929139485579
ENSG00000110697	1.8449820674615176e-11	8.768714149639386
ENSG00000259673	1.8449820674615308e-11	8.64775932239482
ENSG00000143578	1.87541174675572e-11	8.511461253236362
ENSG00000106397	1.906333267267964e-11	8.880004571391751
ENSG00000145494	1.906333267267971e-11	8.789039352891418
ENSG00000203401	2.0021272890333736e-11	5.168223778497476
ENSG00000102241	2.0350951961752054e-11	8.865278732981514
ENSG00000162373	2.1026353135252113e-11	6.588886874702135
ENSG00000164077	2.137224455240151e-11	8.592303605900625
ENSG00000272655	2.1723711580323306e-11	7.592654192518112
ENSG00000232472	2.2443725655663307e-11	8.315598391495305
ENSG00000213513	2.2443725655663307e-11	4.074645563949438
ENSG00000104047	2.2443725655663307e-11	8.83528912423728
ENSG00000235673	2.2812452707056695e-11	4.971513815066863
ENSG00000174748	2.3567807294622437e-11	8.938449464688832
ENSG00000186480	2.3567807294622437e-11	8.865278732981514
ENSG00000142541	2.3567807294622437e-11	8.942514505339238
ENSG00000168994	2.3954623280873182e-11	7.0674044246675685
ENSG00000237517	2.4347659782744833e-11	5.645845470537497
ENSG00000236205	2.4747014688898607e-11	2.0786669653570886
ENSG00000120784	2.4747014688898607e-11	6.337507002960364
ENSG00000104936	2.4747014688898607e-11	8.491594510328197
ENSG00000125388	2.5152787393178773e-11	8.233759646563415
ENSG00000095059	2.5565078817188284e-11	8.861213692331107
ENSG00000168556	2.598399143319579e-11	8.435018894548483
ENSG00000167992	2.640962928737707e-11	7.209518803042988
ENSG00000176320	2.640962928737707e-11	6.845201864382219
ENSG00000107104	2.640962928737707e-11	8.905929139485579
ENSG00000136279	2.684209802339449e-11	8.861213692331107
ENSG00000171759	2.7281504906320084e-11	6.756583305991468
ENSG00000184258	2.7281504906320278e-11	4.099793492439373
ENSG00000260361	2.7727958846909715e-11	7.413552759386631
ENSG00000005486	2.772795884691011e-11	8.817494637444264
ENSG00000230897	2.864245192063583e-11	7.67282952908085
ENSG00000260027	2.91107173271347e-11	7.0267007353375845
ENSG00000109685	3.056098334155588e-11	8.865278732981514
ENSG00000207954	3.056098334155599e-11	5.821821488694632
ENSG00000173581	3.105995968733267e-11	8.540251491115184
ENSG00000145919	3.208197911336202e-11	8.753988311229149
ENSG00000102921	3.208197911336202e-11	8.820025353903281
ENSG00000118705	3.3136929585494554e-11	8.938449464688832
ENSG00000115875	3.367707700367456e-11	8.926254342737613
ENSG00000188242	3.422584878673092e-11	8.435556826472244
ENSG00000155970	3.478337964110547e-11	5.343032998427739
ENSG00000188859	3.478337964110547e-11	7.174975489391893
ENSG00000166200	3.4783379641105966e-11	8.89219969334297
ENSG00000261400	3.4783379641105966e-11	3.3602621649825966
ENSG00000127914	3.534980632838973e-11	8.909994180135985
ENSG00000092978	3.534980632838998e-11	8.641622025629264
ENSG00000178951	3.5925267695897815e-11	8.794638717733214
ENSG00000205339	3.6509904707682264e-11	8.905929139485579
ENSG00000214870	3.6509904707682264e-11	7.11513758361147
ENSG00000204387	3.7103860475996914e-11	8.89373401753436
ENSG00000231193	3.710386047599757e-11	4.836250297544901
ENSG00000106682	3.7707280293218956e-11	8.896264733993377
ENSG00000067248	3.770728029321936e-11	8.780909271590605
ENSG00000242268	3.8320311664227216e-11	4.477545677601202
ENSG00000187994	3.8943104339250976e-11	8.825624718745077
ENSG00000217130	3.957581034719229e-11	5.432513485684325
ENSG00000213293	4.0218584029434163e-11	3.7481316665663647
ENSG00000136997	4.0218584029434163e-11	8.905929139485579
ENSG00000189419	4.021858402943473e-11	5.894331621055395
ENSG00000048162	4.0871582074129224e-11	8.557790496162117
ENSG00000227855	4.153496355098659e-11	8.34451213639202
ENSG00000213523	4.153496355098659e-11	8.75345037930539
ENSG00000171425	4.2208889946561923e-11	8.707200607959528
ENSG00000271553	4.289352520005598e-11	7.078087991441857
ENSG00000268496	4.358903573962402e-11	3.914029932192287
ENSG00000261342	4.5013361055934286e-11	6.3786842632693945
ENSG00000260219	4.5013361055934764e-11	6.611811779899099
ENSG00000100994	4.57425214679566e-11	8.89373401753436
ENSG00000168090	4.723572162715651e-11	8.816498245176636
ENSG00000270504	4.956545275936212e-11	4.576733355215885
ENSG00000273382	4.956545275936212e-11	6.217966874313409
ENSG00000261597	5.036675947927604e-11	8.605830073445448
ENSG00000273032	5.036675947927604e-11	7.177413238272382
ENSG00000174446	5.2847577035812204e-11	8.701142782773866
ENSG00000197183	5.2847577035812204e-11	8.53738582133019
ENSG00000072954	5.370081315048392e-11	8.649752106930075
ENSG00000213621	5.544795861548208e-11	5.220932248304667
ENSG00000228409	5.725074079753988e-11	8.387975709532778
ENSG00000033050	5.7250740797540285e-11	8.865278732981514
ENSG00000198933	5.7250740797540285e-11	8.343180790798412
ENSG00000227719	5.8173534781370067e-11	6.209790744713752
ENSG00000271086	5.8173534781370067e-11	4.5999482199860156
ENSG00000182087	5.8173534781370067e-11	8.926254342737613
ENSG00000230629	5.911089141038282e-11	7.632085606126713
ENSG00000112531	6.103019476695911e-11	8.877473854932733
ENSG00000196668	6.201260108660174e-11	7.372532385997264
ENSG00000136021	6.301048933563243e-11	8.909994180135985
ENSG00000184307	6.402409804703303e-11	8.779374947399216
ENSG00000231536	6.402409804703348e-11	2.917645219582468
ENSG00000245008	6.402409804703348e-11	6.547177974819959
ENSG00000128463	6.402409804703348e-11	8.873408814282326
ENSG00000124614	6.402409804703348e-11	7.612823343160784
ENSG00000147408	6.505366934111652e-11	8.873408814282326
ENSG00000181751	6.505366934111745e-11	8.793104393541824
ENSG00000239183	6.609944897809987e-11	5.99589208819452
ENSG00000213553	6.716168641141186e-11	8.583715064255944
ENSG00000067992	6.933655127201353e-11	8.062128085565009
ENSG00000204957	6.933655127201428e-11	6.405427177483171
ENSG00000142279	6.933655127201428e-11	5.58233329789899
ENSG00000088833	7.044969656274278e-11	8.827159042936465
ENSG00000234500	7.158033548871356e-11	6.525250044005867
ENSG00000256733	7.507992174535039e-11	4.481380700656104
ENSG00000111666	7.750548303305037e-11	8.667546593723092
ENSG00000181904	8.00077196242013e-11	8.82155967809467
ENSG00000005844	8.258899980513438e-11	8.861213692331107
ENSG00000206603	8.391004078595205e-11	3.8375510505215615
ENSG00000073536	8.391004078595205e-11	8.52519069937897
ENSG00000187742	8.391004078595355e-11	8.89373401753436
ENSG00000062582	8.391004078595355e-11	6.479159298196842
ENSG00000251249	8.525176321866286e-11	4.559275190764177
ENSG00000180573	9.525008659952275e-11	8.889668976883954
ENSG00000188818	9.676905843646316e-11	8.32646216785292
ENSG00000117090	9.676905843646316e-11	8.885603936233545
ENSG00000198618	9.987848004531778e-11	7.791277717747569
ENSG00000136149	1.0308564271979434e-10	7.886236973028713
ENSG00000136710	1.0308564271979471e-10	8.638553377246485
ENSG00000223473	1.0808624087164109e-10	7.7403868510761935
ENSG00000163817	1.0808624087164109e-10	5.2548731577999765
ENSG00000243789	1.0980528596082943e-10	7.121556806215716
ENSG00000204060	1.098052859608302e-10	4.60582102752836
ENSG00000187151	1.1155108379017107e-10	4.649204109308734
ENSG00000186088	1.1155108379017186e-10	8.779374947399216
ENSG00000260144	1.1332404116370539e-10	5.997918464397444
ENSG00000236796	1.1332404116370539e-10	5.39745151145524
ENSG00000102271	1.1881002962522507e-10	4.178556437444023
ENSG00000130175	1.1881002962522507e-10	8.930319383388017
ENSG00000240235	1.1881002962522593e-10	3.4386417683377646
ENSG00000214046	1.2069581521211333e-10	8.788042960623791
ENSG00000180354	1.2261088663590258e-10	8.719395729910747
ENSG00000149823	1.2261088663590346e-10	8.880004571391751
ENSG00000107262	1.2455568823692254e-10	8.869343773631922
ENSG00000136383	1.2455568823692433e-10	7.835916583872571
ENSG00000164253	1.265306709310715e-10	8.83375480004589
ENSG00000261786	1.265306709310715e-10	8.735655892512373
ENSG00000105879	1.265306709310715e-10	8.718399337643119
ENSG00000205583	1.265306709310715e-10	7.05223162372299
ENSG00000213885	1.265306709310715e-10	6.28659936412514
ENSG00000150938	1.265306709310715e-10	7.762236564150218
ENSG00000170260	1.2853629230454775e-10	8.567913361998185
ENSG00000178922	1.3057301670989698e-10	8.635281750265921
ENSG00000259026	1.305730167098979e-10	4.516308573884893
ENSG00000253738	1.3474166644384295e-10	8.851549286838905
ENSG00000091732	1.3474166644384295e-10	8.316594783762934
ENSG00000163884	1.3474166644384295e-10	8.688409728898884
ENSG00000186615	1.3474166644384295e-10	7.201973915181134
ENSG00000226386	1.368745551926072e-10	4.50559449129733
ENSG00000172296	1.3904047401524907e-10	6.223674666276529
ENSG00000136243	1.4123992258440816e-10	8.804303123225415
ENSG00000270102	1.4123992258440917e-10	6.457466587348789
ENSG00000164615	1.4347340794421982e-10	8.819028961635654
ENSG00000256604	1.4347340794422135e-10	4.655417441439687
ENSG00000188186	1.5275812214294977e-10	8.759049744147184
ENSG00000174886	1.5275812214294977e-10	8.337581425956618
ENSG00000164346	1.5516966261181273e-10	8.901864098835173
ENSG00000244313	1.5516966261181273e-10	8.534396644527305
ENSG00000164897	1.5761844296866933e-10	8.742789581545559
ENSG00000105220	1.5761844296866933e-10	8.901864098835173
ENSG00000167964	1.6010502490556988e-10	8.490677589640462
ENSG00000058404	1.6010502490556988e-10	7.021037066953469
ENSG00000224376	1.6010502490556988e-10	5.728005627607576
ENSG00000136059	1.6010502490556988e-10	8.802230867110266
ENSG00000099326	1.62629978375215e-10	8.877473854932733
ENSG00000175283	1.6262997837521614e-10	8.67061524210587
ENSG00000106993	1.6779732173770937e-10	8.68281036405709
ENSG00000069849	1.7044089391136485e-10	8.817494637444264
ENSG00000232559	1.7044089391136485e-10	8.335588641421362
ENSG00000239559	1.7312520242410968e-10	7.142663147509084
ENSG00000214243	1.7312520242410968e-10	4.2162188689776094
ENSG00000121858	1.731252024241109e-10	8.827159042936465
ENSG00000175197	1.7585086033828905e-10	8.695005486008307
ENSG00000004866	1.7585086033828967e-10	8.737190216703763
ENSG00000162631	1.7861848971126766e-10	6.624171931970499
ENSG00000259404	1.8428219681040698e-10	4.858482783105487
ENSG00000148498	1.8717956479096628e-10	8.135223881890603
ENSG00000197037	1.931086264468251e-10	8.620555911855686
ENSG00000239521	1.931086264468251e-10	8.047940179078532
ENSG00000130560	1.931086264468251e-10	8.760584068338574
ENSG00000235335	1.9310862644682716e-10	4.600214117741506
ENSG00000228323	1.9614166790374269e-10	5.930377529466302
ENSG00000169253	1.9614166790374269e-10	4.467457650052052
ENSG00000187446	2.0234821581286947e-10	8.844953529729482
ENSG00000106258	2.0234821581286947e-10	6.529650405631098
ENSG00000182185	2.0234821581287092e-10	7.4582016585226265
ENSG00000158292	2.0234821581287092e-10	5.530004945600009
ENSG00000139352	2.0234821581287092e-10	6.694642422553062
ENSG00000230188	2.0552313006711192e-10	4.403314814707096
ENSG00000128928	2.087467602290597e-10	8.873408814282326
ENSG00000187372	2.0874676022906044e-10	6.866675402518871
ENSG00000059378	2.1534309845815887e-10	8.845949921997109
ENSG00000255086	2.1534309845815887e-10	3.548703258155753
ENSG00000106609	2.1534309845815887e-10	8.885603936233545
ENSG00000167196	2.1871729841452856e-10	8.719395729910747
ENSG00000039600	2.1871729841452856e-10	7.64024377716788
ENSG00000166979	2.1871729841452856e-10	5.90579771879169
ENSG00000130711	2.22143198361932e-10	5.237304915634709
ENSG00000174485	2.2214319836193357e-10	8.830686151663112
ENSG00000112992	2.2562157173284348e-10	8.861213692331107
ENSG00000258603	2.2562157173284348e-10	3.817020992234899
ENSG00000212802	2.2915320323666475e-10	7.913393793106201
ENSG00000265451	2.3273888901966946e-10	6.889587332048472
ENSG00000128408	2.3273888901966946e-10	5.8260978584778425
ENSG00000184304	2.363794368270843e-10	6.119035210219689
ENSG00000106018	2.4007566616746114e-10	6.636628134998554
ENSG00000144852	2.438284084792581e-10	7.23163725695129
ENSG00000105677	2.4382840847925897e-10	8.889668976883954
ENSG00000220583	2.476385072997432e-10	6.668035950741827
ENSG00000258561	2.4763850729974496e-10	5.420776599121649
ENSG00000225200	2.515068184361925e-10	7.133694518912314
ENSG00000052850	2.515068184361925e-10	4.719578733124636
ENSG00000104765	2.5543421013945475e-10	8.82462832647745
ENSG00000120328	2.5942156327990626e-10	6.204899926469757
ENSG00000156738	2.594215632799081e-10	7.808555687009184
ENSG00000108107	2.675797415239754e-10	8.938449464688832
ENSG00000107833	2.717523930833428e-10	8.531918431216587
ENSG00000129353	2.759886593604652e-10	8.69193683762553
ENSG00000106948	2.759886593604701e-10	8.832758407778263
ENSG00000081320	2.759886593604701e-10	8.914059220786392
ENSG00000171649	2.802894870479883e-10	7.724179527149641
ENSG00000158623	2.802894870479893e-10	8.154654596688324
ENSG00000137154	2.846558365655126e-10	8.942514505339238
ENSG00000184381	2.935890125675947e-10	8.79716943419223
ENSG00000236914	2.935890125675947e-10	5.452822377384532
ENSG00000248757	2.935890125675968e-10	3.7200970945130036
ENSG00000142444	2.935890125675968e-10	8.543523118095747
ENSG00000172687	2.9358901256760093e-10	6.347862805388848
ENSG00000227269	2.98157830281138e-10	4.390769056411133
ENSG00000042980	3.0279615268303977e-10	8.780909271590605
ENSG00000241493	3.075050117839682e-10	4.269892903321556
ENSG00000188959	3.075050117839715e-10	5.347018593829618
ENSG00000158710	3.122854545230373e-10	8.901864098835173
ENSG00000101577	3.122854545230373e-10	8.541988793904357
ENSG00000179899	3.122854545230373e-10	5.188879318827209
ENSG00000110324	3.3214453497575543e-10	8.8322204758545
ENSG00000100439	3.3214453497575543e-10	8.68766881837734
ENSG00000089157	3.372991373447908e-10	8.938449464688832
ENSG00000197180	3.372991373447908e-10	6.800433646284107
ENSG00000239672	3.425319304427861e-10	8.643156349820652
ENSG00000075290	3.425319304427861e-10	6.275023492846855
ENSG00000070669	3.425319304427861e-10	8.877473854932733
ENSG00000006740	3.478440717489766e-10	7.78010059126855
ENSG00000011422	3.478440717489766e-10	7.561644449151857
ENSG00000260054	3.532367354327739e-10	8.668084525646853
ENSG00000230202	3.532367354327739e-10	8.53945807744534
ENSG00000244485	3.532367354327739e-10	4.65258652195015
ENSG00000068394	3.5871111258763176e-10	8.559580302099588
ENSG00000268362	3.642684114681686e-10	6.446202824314508
ENSG00000179151	3.6990985773043836e-10	8.722464378293525
ENSG00000177971	3.6990985773043836e-10	8.768714149639386
ENSG00000232176	3.756366946755305e-10	5.063011083378852
ENSG00000173221	3.756366946755305e-10	8.918124261436798
ENSG00000123144	3.873516035281073e-10	8.865278732981514
ENSG00000176978	3.933422525014356e-10	8.934384424038425
ENSG00000225218	4.055965217203951e-10	5.455722955647141
ENSG00000146147	4.1822375076881163e-10	6.622787513836884
ENSG00000164619	4.246806724512018e-10	6.670196755122515
ENSG00000196757	4.246806724512018e-10	8.709731324418545
ENSG00000196562	4.5149696395922695e-10	8.89066536915158
ENSG00000267193	4.5149696395922695e-10	3.714022666938518
ENSG00000154479	4.584555129444594e-10	6.264457161588186
ENSG00000105649	4.726885329541682e-10	7.605925178316855
ENSG00000100368	4.7268853295417e-10	8.916589937245408
ENSG00000213304	4.799661051162898e-10	5.033872611288275
ENSG00000160783	4.799661051162898e-10	8.378311304040576
ENSG00000183291	4.873531564847976e-10	8.909994180135985
ENSG00000068745	4.873531564847994e-10	8.83375480004589
ENSG00000157954	4.948512936063317e-10	8.853083611030295
ENSG00000188868	5.024621459802302e-10	7.1226382472231125
ENSG00000170727	5.024621459802302e-10	8.179635275662823
ENSG00000086619	5.180286311617746e-10	8.869343773631922
ENSG00000125962	5.422658163014002e-10	8.511002792892496
ENSG00000162929	5.422658163014002e-10	7.894419557477825
ENSG00000148357	5.422658163014002e-10	4.853076864079134
ENSG00000259658	5.505885057088661e-10	7.422797162813088
ENSG00000259660	5.590359868444159e-10	5.447452902061639
ENSG00000091140	5.676100846634209e-10	8.782443595781995
ENSG00000169116	5.763126500997325e-10	8.918124261436798
ENSG00000146540	5.763126500997387e-10	8.885603936233545
ENSG00000236423	5.851455604248628e-10	7.3767699920950625
ENSG00000179862	5.851455604248628e-10	6.59399944064797
ENSG00000271192	5.851455604248628e-10	5.541105610804699
ENSG00000186468	5.851455604248628e-10	8.905929139485579
ENSG00000101049	5.851455604248648e-10	6.374926553579879
ENSG00000156140	5.851455604248648e-10	4.09833723122782
ENSG00000147324	6.032100587043089e-10	7.442729667957745
ENSG00000185834	6.032100587043196e-10	7.307442035937091
ENSG00000106244	6.124455361897996e-10	8.839354164887686
ENSG00000262814	6.218191383788989e-10	7.656462926467736
ENSG00000157514	6.218191383789034e-10	8.942514505339238
ENSG00000157343	6.409888035327535e-10	7.230231462769294
ENSG00000242013	6.409888035327557e-10	7.359736037853645
ENSG00000197857	6.409888035327557e-10	8.645687066279669
ENSG00000166428	6.409888035327557e-10	7.791188548683458
ENSG00000260352	6.507889817131764e-10	5.055319597991242
ENSG00000113231	6.50788981713181e-10	8.13657765971763
ENSG00000205022	6.50788981713181e-10	6.814047819348766
ENSG00000071189	6.50788981713181e-10	8.77530990674881
ENSG00000221890	6.607355158220914e-10	4.1409482065494485
ENSG00000242021	6.607355158221007e-10	5.454965804357932
ENSG00000140521	6.708305371453136e-10	8.820025353903281
ENSG00000171444	6.708305371453136e-10	8.897799058184765
ENSG00000164967	6.914747180134907e-10	8.684344688248478
ENSG00000260359	6.914747180134907e-10	8.813429596793856
ENSG00000127663	6.914747180134907e-10	8.814963920985246
ENSG00000228929	6.914747180134907e-10	7.110224644968398
ENSG00000273388	7.020282928179729e-10	3.957848779369126
ENSG00000123374	7.020282928179729e-10	8.492670374175718
ENSG00000236255	7.020282928179729e-10	8.299003275567703
ENSG00000183605	7.127391862036453e-10	8.830686151663112
ENSG00000168273	7.236096846878587e-10	8.39710218310122
ENSG00000167978	7.236096846878587e-10	8.934384424038425
ENSG00000154358	7.34642107125979e-10	8.77630629901644
ENSG00000167552	7.34642107125979e-10	8.310457486997377
ENSG00000270673	7.458388051552827e-10	6.917791590706352
ENSG00000239552	7.687346011517647e-10	3.1882257412872717
ENSG00000196967	7.687346011517647e-10	8.019457926094091
ENSG00000183718	7.804385703821923e-10	8.817494637444264
ENSG00000267212	7.923165586602616e-10	4.751105106387723
ENSG00000270441	7.923165586602756e-10	6.300523960222648
ENSG00000145087	7.923165586602756e-10	5.6192803529418365
ENSG00000104408	8.04371088401936e-10	8.926254342737613
ENSG00000228991	8.166047175955557e-10	6.28355117177812
ENSG00000146830	8.166047175955557e-10	8.89373401753436
ENSG00000170632	8.166047175955557e-10	8.713337904725085
ENSG00000226833	8.166047175955557e-10	4.829863991355255
ENSG00000118816	8.166047175955557e-10	8.926254342737613
ENSG00000208028	8.290200402887586e-10	7.553887443928366
ENSG00000273344	8.41619687081878e-10	8.643156349820654
ENSG00000249774	8.41619687081878e-10	4.569259725446284
ENSG00000160200	8.673826611383007e-10	8.857148651680701
ENSG00000225697	8.673826611383007e-10	8.770248473830774
ENSG00000162913	8.939154347821642e-10	6.326006045336414
ENSG00000137802	9.074774757872823e-10	8.74025886508654
ENSG00000119383	9.074774757872823e-10	8.877473854932733
ENSG00000114738	9.212404205613082e-10	8.73818660897139
ENSG00000261438	9.493806655261366e-10	3.443468877838634
ENSG00000125912	9.493806655261434e-10	8.89373401753436
ENSG00000170469	9.493806655261434e-10	8.295396695261163
ENSG00000170581	9.4938066552615e-10	8.901864098835173
ENSG00000219545	9.637638901815624e-10	8.79870375838362
ENSG00000259479	9.78359868652915e-10	5.300965159906896
ENSG00000130475	9.783598686529183e-10	8.790573677082808
ENSG00000123836	9.931716681099899e-10	8.813429596793856
ENSG00000088538	9.931716681099899e-10	8.489398747195157
ENSG00000226957	9.931716681099934e-10	2.866745682450239
ENSG00000180979	1.008202398729572e-09	8.581642808140794
ENSG00000114054	1.0234552142804105e-09	8.75245398703776
ENSG00000214226	1.0234552142804143e-09	7.779569481407346
ENSG00000122779	1.0389333127161227e-09	8.78597070450864
ENSG00000241324	1.0389333127161227e-09	6.8600547472381646
ENSG00000237181	1.0389333127161227e-09	7.851553765810667
ENSG00000140563	1.0546399367756156e-09	8.888134652692564
ENSG00000205903	1.0546399367756307e-09	8.688409728898884
ENSG00000170265	1.0705783745916966e-09	8.665015877264075
ENSG00000239415	1.0705783745916966e-09	7.152995690411572
ENSG00000172292	1.070578374591708e-09	7.975251091349113
ENSG00000134153	1.0705783745917119e-09	8.89373401753436
ENSG00000128944	1.0867519603074068e-09	8.503869103859309
ENSG00000243566	1.0867519603074068e-09	5.416231659780624
ENSG00000260625	1.1031640747006431e-09	6.275921917492042
ENSG00000229251	1.1031640747006431e-09	5.711956464005949
ENSG00000171428	1.1031640747006431e-09	7.843514310409501
ENSG00000115649	1.1031640747006431e-09	8.82309400228606
ENSG00000197375	1.1198181458168837e-09	8.709731324418545
ENSG00000184984	1.1367176496102931e-09	5.940916976975825
ENSG00000123570	1.1367176496102931e-09	6.973441569617051
ENSG00000166557	1.1538661105931393e-09	8.901864098835173
ENSG00000117020	1.1538661105931515e-09	8.112371893691684
ENSG00000236552	1.1538661105931515e-09	8.711265648609933
ENSG00000130222	1.1712671024938053e-09	6.3270566613345425
ENSG00000183397	1.1712671024938136e-09	7.700308378922895
ENSG00000183943	1.1712671024938136e-09	8.403239479866777
ENSG00000123595	1.1712671024938178e-09	8.764649108988978
ENSG00000184305	1.18892424892337e-09	8.053905914820275
ENSG00000269305	1.1889242489233828e-09	4.997197935612177
ENSG00000000460	1.206841224050953e-09	7.974028536849671
ENSG00000172053	1.206841224050953e-09	8.912524896595002
ENSG00000205138	1.206841224050953e-09	8.471807238999926
ENSG00000214160	1.2250217532878983e-09	8.855614327489313
ENSG00000012171	1.2250217532878983e-09	7.628965911431172
ENSG00000104447	1.2250217532879113e-09	6.849780305298754
ENSG00000071243	1.2811827030207794e-09	8.728319224881403
ENSG00000164900	1.2811827030207794e-09	2.348260592089769
ENSG00000171405	1.3200117755647696e-09	4.891187677875516
ENSG00000170445	1.3200117755647696e-09	8.865278732981514
ENSG00000109046	1.3200117755647696e-09	8.861213692331107
ENSG00000130332	1.3200117755647696e-09	8.77530990674881
ENSG00000120805	1.3398548211461028e-09	8.857148651680701
ENSG00000116871	1.3398548211461076e-09	8.777840623207828
ENSG00000237506	1.3599889928776987e-09	6.124869897669451
ENSG00000271529	1.3599889928777132e-09	8.636022660787468
ENSG00000243144	1.3599889928777132e-09	5.76984893824036
ENSG00000154743	1.3804184518372825e-09	8.565382645539168
ENSG00000244879	1.3804184518372825e-09	8.627892579486655
ENSG00000182165	1.3804184518372825e-09	8.371715546931153
ENSG00000162869	1.3804184518372875e-09	8.707200607959528
ENSG00000105426	1.401147416919047e-09	7.280962117879633
ENSG00000096063	1.401147416919057e-09	8.837819840696298
ENSG00000177917	1.4651744215158762e-09	8.665015877264075
ENSG00000155380	1.4651744215158919e-09	8.786508636432401
ENSG00000178715	1.4651744215158919e-09	6.683716643778935
ENSG00000103978	1.4871447838352309e-09	8.810898880334841
ENSG00000166965	1.4871447838352309e-09	8.660412904689908
ENSG00000228113	1.4871447838352414e-09	5.489679950264161
ENSG00000110700	1.5094366416158957e-09	8.930319383388017
ENSG00000204131	1.5094366416158957e-09	6.27784431220037
ENSG00000119608	1.5094366416158957e-09	6.510890827259245
ENSG00000127980	1.5094366416159118e-09	8.768714149639386
ENSG00000141447	1.5550032370898674e-09	8.239228493512552
ENSG00000240583	1.578287331116737e-09	6.76426230317934
ENSG00000196437	1.6019116349885508e-09	7.598997912600252
ENSG00000137841	1.6019116349885508e-09	8.773775582557422
ENSG00000134504	1.6258809903227988e-09	8.588318036830113
ENSG00000147437	1.6748745575680928e-09	6.230703966571426
ENSG00000163040	1.6748745575680928e-09	5.656503860695967
ENSG00000213280	1.6748745575681108e-09	5.026655892735232
ENSG00000107331	1.7510777336487248e-09	8.782443595781995
ENSG00000183688	1.77722288522743e-09	8.76797323911784
ENSG00000188419	1.803748905690253e-09	8.659416512422277
ENSG00000106330	1.8306611981686899e-09	8.12409451042886
ENSG00000154654	1.830661198168703e-09	5.164567165376631
ENSG00000157778	1.8579652402748316e-09	8.638094916902618
ENSG00000239789	1.8579652402748316e-09	7.686314983323902
ENSG00000155903	1.885666585096145e-09	8.827159042936465
ENSG00000240771	1.9137708622034336e-09	8.170711780692166
ENSG00000137106	1.9137708622034543e-09	8.809364556143452
ENSG00000238150	1.9422837786716484e-09	4.641918933825778
ENSG00000260919	1.9422837786716484e-09	4.063480829885804
ENSG00000236854	1.9712111201138257e-09	3.5951113468265805
ENSG00000204396	1.9712111201138464e-09	8.717861405719358
ENSG00000272870	2.000558751728424e-09	7.212167113833245
ENSG00000039123	2.0005587517284315e-09	8.855614327489313
ENSG00000177082	2.0303326193601345e-09	8.817494637444264
ENSG00000144040	2.091183255745341e-09	8.596368646551031
ENSG00000186193	2.091183255745341e-09	8.269551598747228
ENSG00000164855	2.1222723291587645e-09	7.882586692810953
ENSG00000169504	2.1538122501278142e-09	8.914059220786392
ENSG00000197448	2.1858093841242543e-09	8.88153889558314
ENSG00000108061	2.1858093841242775e-09	8.722464378293527
ENSG00000169413	2.251201190765318e-09	8.294099352094564
ENSG00000105997	2.251201190765342e-09	5.378892114816531
ENSG00000154359	2.284609035527347e-09	8.76311478479759
ENSG00000162616	2.284609035527347e-09	8.536927360986324
ENSG00000107187	2.284609035527355e-09	4.7428522460747455
ENSG00000214189	2.3185004399164313e-09	4.529801060489744
ENSG00000171792	2.3185004399164313e-09	8.546053834554764
ENSG00000111348	2.3877612757929676e-09	8.901864098835173
ENSG00000261435	2.423144615761609e-09	4.975872155305169
ENSG00000171291	2.423144615761609e-09	8.494460180113192
ENSG00000198785	2.4590393348081775e-09	6.770531743059706
ENSG00000235489	2.4590393348081775e-09	4.67425242079923
ENSG00000182310	2.4590393348082035e-09	5.110456160718745
ENSG00000259205	2.495452627172727e-09	7.191218929917681
ENSG00000153774	2.5323917853907462e-09	8.333851338632188
ENSG00000247626	2.5698642015938626e-09	8.622293214644857
ENSG00000219470	2.6855564411563934e-09	5.150642626985556
ENSG00000225152	2.6855564411563934e-09	2.0055201807804797
ENSG00000137814	2.7252378490031346e-09	8.631957620137062
ENSG00000267166	2.765491016137229e-09	7.012699128621183
ENSG00000135605	2.806323960528162e-09	8.6812760398657
ENSG00000106635	2.847744809323898e-09	8.780909271590605
ENSG00000254003	2.847744809323929e-09	6.067345454243901
ENSG00000226942	2.8897618002900537e-09	5.562361136576416
ENSG00000126267	2.889761800290064e-09	8.874405206549955
ENSG00000167619	2.932383283268017e-09	6.371375178594338
ENSG00000249258	3.019473693880548e-09	2.697398907583356
ENSG00000156017	3.0639598949578753e-09	8.82309400228606
ENSG00000106636	3.1090851379799512e-09	8.889668976883954
ENSG00000258527	3.1090851379799512e-09	5.730398056683679
ENSG00000155792	3.2012886020562885e-09	8.849018570379888
ENSG00000101843	3.2012886020562885e-09	8.70466989150051
ENSG00000225329	3.201288602056334e-09	5.81686336094265
ENSG00000126945	3.2961570122811652e-09	8.832758407778263
ENSG00000184205	3.2961570122811652e-09	8.918124261436798
ENSG00000125656	3.2961570122812004e-09	8.808368163875823
ENSG00000187098	3.34461390460403e-09	7.776094875828997
ENSG00000105700	3.344613904604042e-09	8.793104393541824
ENSG00000269533	3.3937652857935524e-09	4.11941449706615
ENSG00000114942	3.3937652857935524e-09	8.942514505339238
ENSG00000099139	3.3937652857935883e-09	6.102239890183954
ENSG00000065054	3.3937652857935883e-09	7.867381002785129
ENSG00000198208	3.443620840209339e-09	8.50233477966792
ENSG00000215270	3.4941903832935924e-09	4.867856506127443
ENSG00000198795	3.5454838632886206e-09	4.999675216318516
ENSG00000114698	3.5454838632886206e-09	5.946891136838003
ENSG00000005187	3.545483863288646e-09	8.224809183161161
ENSG00000183298	3.6502831014359017e-09	6.751144347853737
ENSG00000085465	3.6502831014359017e-09	8.08552193719982
ENSG00000144036	3.7038094358337694e-09	8.408838844708573
ENSG00000138814	3.758100863222513e-09	8.813429596793856
ENSG00000205356	3.758100863222513e-09	8.901864098835173
ENSG00000183617	3.758100863222513e-09	8.767179825447998
ENSG00000140526	3.81316802237283e-09	8.900329774643783
ENSG00000200959	3.81316802237283e-09	3.8107627350925637
ENSG00000125869	3.81316802237283e-09	8.815422381329114
ENSG00000155761	3.81316802237287e-09	6.636313638815925
ENSG00000118162	3.8690216956241815e-09	8.344256654645935
ENSG00000164924	3.8690216956241815e-09	8.934384424038425
ENSG00000268798	3.925672810759873e-09	6.2575739720919685
ENSG00000121797	3.925672810759873e-09	8.310712968743461
ENSG00000171827	3.9256728107599015e-09	5.7794788455866595
ENSG00000225264	3.983132442905379e-09	6.633013628220848
ENSG00000119900	3.983132442905379e-09	8.807830231952062
ENSG00000224596	4.041411816450661e-09	4.000314239013866
ENSG00000171735	4.100522306996851e-09	8.474417427038837
ENSG00000145246	4.1604754433270354e-09	8.828693367127855
ENSG00000072195	4.221282909402405e-09	6.595999263698468
ENSG00000223722	4.282956546382585e-09	4.955473777216421
ENSG00000143624	4.282956546382585e-09	8.889668976883954
ENSG00000153291	4.3455083546723695e-09	7.00049902908164
ENSG00000188825	4.408950495993166e-09	7.036585638547818
ENSG00000243276	4.4732952954813e-09	7.08300420300171
ENSG00000187650	4.473295295481315e-09	8.713796365068951
ENSG00000099804	4.473295295481315e-09	8.65842012015465
ENSG00000257698	4.538555243811758e-09	8.1688950063231
ENSG00000148343	4.538555243811758e-09	8.83682344842867
ENSG00000106701	4.5385552438117905e-09	8.317256222704586
ENSG00000254966	4.5385552438117905e-09	5.015210275713842
ENSG00000169071	4.5385552438117905e-09	8.4541972300834
ENSG00000147234	4.604742999349421e-09	6.950723970839845
ENSG00000196963	4.671871390326341e-09	7.150050854744077
ENSG00000105085	4.671871390326341e-09	8.380639041901809
ENSG00000174695	4.739953417047177e-09	8.922189302087205
ENSG00000137720	4.809002254121272e-09	8.767179825447998
ENSG00000184924	4.809002254121272e-09	7.895637429064532
ENSG00000134982	4.809002254121272e-09	8.780909271590605
ENSG00000104205	4.809002254121307e-09	8.43814004607956
ENSG00000157259	4.809002254121323e-09	8.768714149639386
ENSG00000105429	4.879031252723706e-09	8.837819840696298
ENSG00000173638	4.879031252723706e-09	8.591307213632996
ENSG00000125652	4.879031252723706e-09	8.853083611030295
ENSG00000181220	4.950053942883561e-09	8.557711024582222
ENSG00000105778	5.022084035801308e-09	8.780909271590605
ENSG00000144908	5.095135426195418e-09	8.494204698367108
ENSG00000184083	5.1692221946774405e-09	8.332246010571208
ENSG00000225373	5.244358610157603e-09	7.845101137749189
ENSG00000102081	5.320559132279446e-09	8.794638717733214
ENSG00000173531	5.320559132279484e-09	8.685341080516107
ENSG00000167114	5.32055913227954e-09	8.75245398703776
ENSG00000172365	5.32055913227954e-09	3.540991231914114
ENSG00000228350	5.397838413885869e-09	4.349298726078804
ENSG00000156928	5.397838413885908e-09	8.591845145556757
ENSG00000228205	5.397838413885908e-09	7.328042007438483
ENSG00000102265	5.397838413885965e-09	8.850014962647515
ENSG00000179603	5.63629829466535e-09	6.704567932354404
ENSG00000233266	5.71804309464216e-09	5.046492284433581
ENSG00000226221	5.71804309464216e-09	7.616252479586243
ENSG00000141101	5.71804309464216e-09	8.701601243117732
ENSG00000206634	5.71804309464216e-09	4.889742412003028
ENSG00000251603	5.71804309464216e-09	5.660104563469889
ENSG00000164684	5.800942904766399e-09	6.676819816520581
ENSG00000137764	5.800942904766399e-09	8.555718240046966
ENSG00000165195	5.885013590596073e-09	8.742789581545557
ENSG00000273489	5.885013590596073e-09	4.6994482110711475
ENSG00000035681	5.885013590596114e-09	8.776844230940199
ENSG00000104921	5.970271229027543e-09	8.043016633575341
ENSG00000243680	5.970271229027564e-09	6.158267258104809
ENSG00000165688	5.970271229027564e-09	8.814963920985246
ENSG00000120327	5.970271229027564e-09	7.7826706753815955
ENSG00000232995	6.056732111016601e-09	7.09900673895797
ENSG00000104783	6.056732111016601e-09	8.58417352459981
ENSG00000213096	6.233329856357105e-09	7.983592166546056
ENSG00000057252	6.233329856357194e-09	8.80023808257501
ENSG00000178718	6.233329856357194e-09	8.789039352891418
ENSG00000244398	6.32350039688903e-09	8.332599464618477
ENSG00000001631	6.414941541022468e-09	8.80023808257501
ENSG00000107959	6.4149415410225355e-09	8.850014962647515
ENSG00000180881	6.4149415410225355e-09	7.989547788929752
ENSG00000106266	6.414941541022582e-09	8.543858071421724
ENSG00000259668	6.414941541022582e-09	5.8411718019774135
ENSG00000260591	6.601705484306943e-09	6.925015570112404
ENSG00000272864	6.601705484306943e-09	3.6130737169876688
ENSG00000068308	6.697063786311977e-09	8.837819840696298
ENSG00000188707	6.6970637863120485e-09	8.500800455476531
ENSG00000106367	6.6970637863120485e-09	8.569447686189575
ENSG00000152939	6.793763703597009e-09	8.299999667835332
ENSG00000160472	6.793763703597009e-09	4.0980715486400445
ENSG00000094916	6.79376370359713e-09	8.809364556143452
ENSG00000127955	6.79376370359713e-09	4.710174416964542
ENSG00000269044	6.891823581833754e-09	8.348321695296342
ENSG00000116791	6.991262009894411e-09	8.723998702484916
ENSG00000240376	6.9912620098945355e-09	8.342519351856762
ENSG00000249986	6.9912620098945355e-09	4.981711902122682
ENSG00000006788	7.092097822967652e-09	3.43789478940132
ENSG00000258810	7.092097822967652e-09	4.173207820196983
ENSG00000198917	7.092097822967678e-09	8.74179318927793
ENSG00000135931	7.092097822967678e-09	8.024598830592021
ENSG00000267427	7.092097822967678e-09	8.728063743135321
ENSG00000111276	7.194350105712405e-09	8.88153889558314
ENSG00000053371	7.194350105712405e-09	8.495201090634737
ENSG00000242715	7.2980381954514744e-09	6.23506074958667
ENSG00000196363	7.2980381954514744e-09	8.770248473830774
ENSG00000133619	7.2980381954514744e-09	8.411959996239649
ENSG00000155254	7.2980381954514744e-09	8.325433229993822
ENSG00000256917	7.403181685403709e-09	5.314865556265662
ENSG00000213303	7.50980042795624e-09	5.480815809568991
ENSG00000144815	7.509800427956266e-09	8.896264733993377
ENSG00000130382	7.509800427956346e-09	8.75345037930539
ENSG00000166143	7.509800427956346e-09	6.586727108582126
ENSG00000130669	7.617914537977455e-09	8.441817630255692
ENSG00000103160	7.617914537977482e-09	8.63502626851984
ENSG00000228300	7.727544396169613e-09	8.837819840696298
ENSG00000235609	7.727544396169613e-09	5.945406997280301
ENSG00000157625	7.838710652463932e-09	8.71686501345173
ENSG00000256248	7.951434229456662e-09	4.2568342127012615
ENSG00000180817	7.951434229456748e-09	8.885603936233545
ENSG00000248544	8.065736325887401e-09	6.3373912564578045
ENSG00000112306	8.065736325887487e-09	8.942514505339238
ENSG00000177628	8.065736325887487e-09	8.865278732981514
ENSG00000078369	8.299162273910016e-09	8.905929139485579
ENSG00000212664	8.299162273910016e-09	6.288138392901318
ENSG00000130340	8.299162273910016e-09	8.493463787845561
ENSG00000171421	8.299162273910016e-09	8.569447686189575
ENSG00000158716	8.299162273910016e-09	8.422285840673503
ENSG00000241127	8.299162273910046e-09	8.226749464548119
ENSG00000136933	8.418329935605555e-09	8.677008020617508
ENSG00000145741	8.418329935605615e-09	8.922189302087205
ENSG00000120158	8.66168633286232e-09	8.709731324418545
ENSG00000172809	8.66168633286232e-09	8.926254342737613
ENSG00000170382	8.66168633286232e-09	8.863744408790124
ENSG00000271396	8.66168633286235e-09	4.474934327029147
ENSG00000002834	8.785920632645174e-09	8.869343773631922
ENSG00000230852	8.785920632645298e-09	2.1062451918750034
ENSG00000241852	8.91188987634851e-09	7.664016617566665
ENSG00000015676	8.91188987634851e-09	8.813429596793856
ENSG00000120519	8.91188987634851e-09	8.609895114095856
ENSG00000096696	8.911889876348604e-09	5.101800266250996
ENSG00000140157	8.911889876348635e-09	8.858145043948328
ENSG00000226086	8.911889876348635e-09	5.4157399958143975
ENSG00000246627	9.039617602316123e-09	6.933501564024553
ENSG00000141526	9.039617602316252e-09	8.712262040877564
ENSG00000153789	9.039617602316252e-09	8.115105588748484
ENSG00000176410	9.169127658324413e-09	8.305028555161895
ENSG00000225535	9.169127658324413e-09	5.2490945972678675
ENSG00000230454	9.16912765832451e-09	7.438636987822191
ENSG00000001630	9.300444205511819e-09	7.702092490815312
ENSG00000155974	9.300444205511819e-09	8.592100627302841
ENSG00000128891	9.300444205511885e-09	8.783439988049624
ENSG00000233297	9.433591722354726e-09	6.4384997733545175
ENSG00000206838	9.43359172235486e-09	4.75676322357056
ENSG00000135074	9.568595008693676e-09	8.897799058184765
ENSG00000104497	9.705479189807084e-09	8.418470704609303
ENSG00000174718	9.705479189807084e-09	8.884069612042156
ENSG00000108298	9.705479189807188e-09	8.942514505339238
ENSG00000199065	9.705479189807188e-09	2.575178018815402
ENSG00000249487	9.844269720535755e-09	2.926470901078714
ENSG00000166848	9.84426972053586e-09	8.869343773631922
ENSG00000165006	9.98499238945715e-09	8.77530990674881
ENSG00000188735	9.984992389457327e-09	8.768714149639386
ENSG00000127526	1.012767332311088e-08	8.819028961635654
ENSG00000196648	1.012767332311088e-08	6.313885091391413
ENSG00000267904	1.012767332311088e-08	7.85719125340381
ENSG00000215196	1.012767332311088e-08	4.131177306427687
ENSG00000040199	1.012767332311088e-08	8.793104393541824
ENSG00000055070	1.0127673323110951e-08	8.728063743135321
ENSG00000100739	1.0272338990274826e-08	6.080276443337935
ENSG00000270036	1.0272338990274826e-08	4.394757942855435
ENSG00000114503	1.041901620629434e-08	8.905929139485579
ENSG00000136478	1.041901620629434e-08	8.815960313252875
ENSG00000234776	1.041901620629434e-08	4.727713344246824
ENSG00000123159	1.0419016206294526e-08	8.707200607959528
ENSG00000157764	1.0419016206294526e-08	8.748388946387355
ENSG00000130803	1.0419016206294526e-08	8.771244866098403
ENSG00000234498	1.0419016206294526e-08	6.281495262853796
ENSG00000261441	1.0567732137463938e-08	6.4505883502323025
ENSG00000179604	1.0567732137463976e-08	7.220855390312039
ENSG00000162409	1.0567732137464088e-08	3.3155708797584036
ENSG00000151287	1.0718514305460872e-08	7.708444037383584
ENSG00000164707	1.0718514305460872e-08	7.563046463088277
ENSG00000170906	1.0718514305460872e-08	8.806833839684433
ENSG00000088298	1.071851430546091e-08	8.843419205538092
ENSG00000223891	1.102638924255039e-08	8.415231623220212
ENSG00000254615	1.102638924255039e-08	8.60856376850225
ENSG00000173208	1.102638924255039e-08	8.699608458582475
ENSG00000205808	1.134286847058381e-08	8.573512726839981
ENSG00000164142	1.134286847058381e-08	7.815029253930427
ENSG00000173401	1.150440740356891e-08	6.3196747250593726
ENSG00000136867	1.1504407403569032e-08	6.586284239029762
ENSG00000152578	1.1504407403569032e-08	5.837629318008966
ENSG00000267759	1.1504407403569113e-08	5.623363573560942
ENSG00000251108	1.1668185421708057e-08	2.5939299149915613
ENSG00000105519	1.1668185421708057e-08	8.75245398703776
ENSG00000130309	1.1668185421708057e-08	8.794638717733214
ENSG00000155428	1.1834232663138369e-08	5.253855137749128
ENSG00000146909	1.2002579658851937e-08	8.72752581121156
ENSG00000143498	1.2002579658851937e-08	8.268272756301922
ENSG00000113712	1.2173257337636558e-08	8.875939530741345
ENSG00000150867	1.2173257337636558e-08	8.82462832647745
ENSG00000123562	1.2173257337636558e-08	8.908459855944596
ENSG00000132915	1.2173257337636688e-08	4.276231412276393
ENSG00000233830	1.2346297031079846e-08	5.731439453654513
ENSG00000254211	1.2346297031079934e-08	8.075857531707618
ENSG00000234753	1.2346297031079934e-08	3.7207980801256704
ENSG00000172456	1.2346297031079934e-08	7.9607575510509285
ENSG00000185238	1.252173047863092e-08	8.575047051031369
ENSG00000268087	1.252173047863101e-08	7.792779496347488
ENSG00000105063	1.252173047863101e-08	8.889668976883954
ENSG00000254650	1.252173047863101e-08	5.639455181783813
ENSG00000009954	1.252173047863101e-08	8.877473854932733
ENSG00000140577	1.2699589832725614e-08	8.771244866098403
ENSG00000164885	1.2699589832725614e-08	8.501338387400294
ENSG00000154227	1.269958983272575e-08	5.220790615724834
ENSG00000140612	1.2879907663971934e-08	8.918124261436798
ENSG00000177600	1.2879907663971934e-08	8.930319383388017
ENSG00000269165	1.3248051162766687e-08	5.844951166112136
ENSG00000127952	1.3248051162766828e-08	8.609101700426011
ENSG00000135164	1.3248051162766828e-08	8.914059220786392
ENSG00000269946	1.3248051162766828e-08	4.876555715557293
ENSG00000166855	1.3435944109946846e-08	8.806295907760672
ENSG00000156206	1.3435944109946988e-08	4.617018901616868
ENSG00000142937	1.3435944109946988e-08	8.930319383388017
ENSG00000070610	1.3626430104358493e-08	8.889668976883954
ENSG00000105849	1.3626430104358493e-08	8.688409728898884
ENSG00000136758	1.3626430104358493e-08	8.905929139485579
ENSG00000104980	1.3819543887476701e-08	8.814963920985246
ENSG00000106554	1.3819543887476701e-08	8.684344688248478
ENSG00000120705	1.4015320651404426e-08	8.88153889558314
ENSG00000229278	1.4015320651404475e-08	3.794486130400813
ENSG00000179299	1.4015320651404575e-08	7.410859423435416
ENSG00000213881	1.4213796044512746e-08	5.540362900927872
ENSG00000127957	1.4213796044512746e-08	8.134584875182375
ENSG00000120860	1.4213796044512746e-08	8.652820755312854
ENSG00000254876	1.4213796044512746e-08	6.234587449725152
ENSG00000256166	1.4213796044512746e-08	5.13874245003683
ENSG00000234545	1.4213796044512746e-08	8.56438625327154
ENSG00000136891	1.4213796044512847e-08	8.782443595781995
ENSG00000251009	1.4213796044513e-08	5.085867622753254
ENSG00000196372	1.4415006177147512e-08	7.302032914943872
ENSG00000140543	1.4415006177147664e-08	8.232986190450399
ENSG00000260910	1.4415006177147664e-08	7.200754469873714
ENSG00000123119	1.4415006177147715e-08	7.588709972276148
ENSG00000224215	1.4415006177147715e-08	2.8842924091658406
ENSG00000146776	1.4415006177147715e-08	8.527059976896336
ENSG00000172379	1.4618987627405411e-08	8.418619716514511
ENSG00000125485	1.4825777446979165e-08	8.588238565250219
ENSG00000138172	1.4825777446979218e-08	7.973170031996886
ENSG00000214050	1.503541316707356e-08	8.401502177077603
ENSG00000267475	1.5247932804390788e-08	6.409318051831135
ENSG00000260401	1.5247932804390788e-08	7.284634859554362
ENSG00000261645	1.5247932804390788e-08	7.364741213693629
ENSG00000170889	1.5463374867189927e-08	8.942514505339238
ENSG00000146826	1.54633748671902e-08	8.647759322394819
ENSG00000132824	1.54633748671902e-08	8.884069612042156
ENSG00000187257	1.54633748671902e-08	8.763652716721351
ENSG00000082014	1.568177836141738e-08	7.976139251242942
ENSG00000250148	1.568177836141738e-08	2.3766090351469855
ENSG00000228019	1.568177836141738e-08	4.783262953471081
ENSG00000183023	1.590318279691043e-08	8.449206801034958
ENSG00000181666	1.590318279691043e-08	8.5399960093691
ENSG00000155111	1.612762819367631e-08	8.414358737970474
ENSG00000106615	1.6127628193676427e-08	8.847484246188499
ENSG00000105373	1.6127628193676427e-08	8.930319383388017
ENSG00000095585	1.6585804540105057e-08	8.820025353903281
ENSG00000230189	1.6585804540105057e-08	7.56507212874178
ENSG00000142453	1.6585804540105057e-08	8.843419205538092
ENSG00000180098	1.6585804540105173e-08	8.571978402648593
ENSG00000213145	1.6585804540105173e-08	7.071587975576207
ENSG00000131469	1.6585804540105173e-08	8.938449464688832
ENSG00000078061	1.6585804540105173e-08	8.829689759395484
ENSG00000231500	1.68196181381969e-08	8.942514505339238
ENSG00000171084	1.68196181381969e-08	7.281875827996858
ENSG00000232352	1.68196181381969e-08	5.48296667020788
ENSG00000144426	1.705663800750972e-08	8.491136049984329
ENSG00000218426	1.705663800750978e-08	8.347783763372583
ENSG00000130653	1.7296906815739377e-08	8.803765191301657
ENSG00000229806	1.7296906815739377e-08	3.4128475458586283
ENSG00000272677	1.7296906815739377e-08	6.125378234039577
ENSG00000197969	1.7296906815739377e-08	8.901864098835173
ENSG00000233493	1.7540467780030153e-08	8.226088025606469
ENSG00000143499	1.7540467780030153e-08	8.697333223869542
ENSG00000196507	1.754046778003034e-08	8.62436547076001
ENSG00000143401	1.778736467379969e-08	8.844953529729482
ENSG00000185436	1.778736467379969e-08	8.783439988049624
ENSG00000242814	1.7787364673799753e-08	5.213145389855503
ENSG00000187699	1.7787364673799753e-08	8.877473854932733
ENSG00000070814	1.778736467379988e-08	8.839354164887686
ENSG00000196154	1.803764183364106e-08	8.754243792975231
ENSG00000161048	1.803764183364106e-08	8.612628809152657
ENSG00000140548	1.803764183364106e-08	8.698074134391087
ENSG00000171617	1.803764183364106e-08	7.48453203709746
ENSG00000235065	1.829134416630988e-08	7.792655989329598
ENSG00000147251	1.829134416630988e-08	8.753450379305388
ENSG00000218107	1.8291344166310008e-08	3.701956272371613
ENSG00000167747	1.8291344166310074e-08	8.788042960623791
ENSG00000066697	1.854851715579517e-08	8.565382645539168
ENSG00000013561	1.854851715579517e-08	8.840888489079076
ENSG00000178761	1.8809206870471258e-08	8.844953529729482
ENSG00000113734	1.8809206870471324e-08	8.251139708450559
ENSG00000145358	1.907345997033797e-08	3.399769758798399
ENSG00000006016	1.9341323714344106e-08	5.345313041201286
ENSG00000174915	1.9341323714344175e-08	8.712262040877564
ENSG00000240298	1.9612845967801557e-08	5.651565080412496
ENSG00000228998	1.9612845967801626e-08	8.294117852815857
ENSG00000150967	1.9612845967801626e-08	8.869343773631922
ENSG00000242083	1.9612845967801626e-08	5.2595008407503645
ENSG00000113924	1.988807520988362e-08	6.632653661915375
ENSG00000267571	1.988807520988362e-08	6.91224761956328
ENSG00000093072	1.988807520988362e-08	8.926254342737613
ENSG00000234449	1.988807520988362e-08	4.050704244607934
ENSG00000134716	1.9888075209883763e-08	8.523447819429922
ENSG00000088881	2.0167060541214065e-08	6.343947176324262
ENSG00000163611	2.0167060541214065e-08	8.758511812223421
ENSG00000164032	2.0167060541214207e-08	8.897799058184765
ENSG00000137040	2.0167060541214207e-08	8.873408814282326
ENSG00000074590	2.0736499027537188e-08	5.328512601376739
ENSG00000095321	2.0736499027537264e-08	8.753988311229149
ENSG00000185100	2.0736499027537264e-08	6.852737957079662
ENSG00000255650	2.0736499027537264e-08	5.314646278217998
ENSG00000165271	2.1027053560600237e-08	8.885603936233545
ENSG00000130517	2.1027053560600237e-08	8.873408814282326
ENSG00000242593	2.1027053560600237e-08	4.836414776494803
ENSG00000123684	2.1027053560600237e-08	8.401167223751626
ENSG00000259362	2.1027053560600237e-08	4.303404898244311
ENSG00000225159	2.1321566954870182e-08	5.190595393931055
ENSG00000077348	2.1321566954870182e-08	8.723460770561152
ENSG00000145050	2.132156695487041e-08	8.922189302087205
ENSG00000040341	2.132156695487041e-08	8.733125176053356
ENSG00000145730	2.1321566954870486e-08	8.885603936233545
ENSG00000228933	2.1922680295547617e-08	5.388590756565265
ENSG00000137776	2.1922680295547617e-08	8.89373401753436
ENSG00000259414	2.1922680295547852e-08	4.556440992886996
ENSG00000120798	2.1922680295547852e-08	8.726529418943931
ENSG00000011021	2.1922680295547852e-08	8.573512726839981
ENSG00000078900	2.1922680295547852e-08	6.14695088632202
ENSG00000082512	2.1922680295548008e-08	8.611429438287244
ENSG00000124357	2.2229386906733518e-08	8.857148651680701
ENSG00000168803	2.2229386906733756e-08	8.56438625327154
ENSG00000100206	2.2229386906733756e-08	6.245282996791499
ENSG00000213761	2.2229386906733756e-08	4.304930616459681
ENSG00000257591	2.2229386906733756e-08	4.165453549546465
ENSG00000253284	2.2540265725263415e-08	2.1891513006555128
ENSG00000135677	2.2540265725263415e-08	8.857148651680701
ENSG00000128607	2.2540265725263415e-08	8.76311478479759
ENSG00000145536	2.2540265725263495e-08	5.590832055707154
ENSG00000168890	2.2855371801521822e-08	8.530252132297004
ENSG00000258847	2.2855371801521822e-08	3.8934931469492073
ENSG00000153162	2.2855371801521822e-08	8.918124261436798
ENSG00000169758	2.2855371801521904e-08	6.479128740488634
ENSG00000114854	2.317476088835962e-08	7.080134712840305
ENSG00000162144	2.3174760888359867e-08	8.72599148702017
ENSG00000108405	2.3174760888359867e-08	8.918124261436798
ENSG00000176896	2.3498489449728947e-08	8.312988203456394
ENSG00000260948	2.3826614669423653e-08	7.142170036805303
ENSG00000164889	2.3826614669423653e-08	8.801234474842639
ENSG00000260063	2.3826614669423653e-08	6.217658528914667
ENSG00000111859	2.415919445991978e-08	8.897799058184765
ENSG00000256278	2.415919445991978e-08	4.723574773323522
ENSG00000084092	2.415919445991978e-08	8.720930054102137
ENSG00000224550	2.449628747132547e-08	5.175976170122602
ENSG00000010810	2.449628747132547e-08	8.366627145581523
ENSG00000213625	2.5184251499856658e-08	8.88153889558314
ENSG00000237765	2.5184251499856747e-08	7.836413502494561
ENSG00000176788	2.5535243587343526e-08	8.567375430074424
ENSG00000128394	2.5535243587343526e-08	8.455088616054432
ENSG00000160293	2.5535243587343526e-08	8.179838254260607
ENSG00000136286	2.5890991055103282e-08	8.290061279875754
ENSG00000147036	2.5890991055103282e-08	5.429261123987953
ENSG00000099817	2.5890991055103742e-08	8.857148651680701
ENSG00000164124	2.6251556379315604e-08	7.48936086620605
ENSG00000031823	2.62515563793157e-08	8.771244866098403
ENSG00000172465	2.62515563793157e-08	8.334389270555947
ENSG00000167491	2.62515563793157e-08	8.84441559780572
ENSG00000111832	2.6251556379315978e-08	8.849018570379888
ENSG00000196867	2.6617002829721043e-08	5.746781097677774
ENSG00000122687	2.6617002829721043e-08	8.662485160805057
ENSG00000225938	2.6987394479331152e-08	2.7318830180096785
ENSG00000241923	2.698739447933144e-08	6.0310376789643145
ENSG00000122705	2.698739447933144e-08	8.843419205538092
ENSG00000004864	2.736279621425137e-08	8.559783280697372
ENSG00000205593	2.736279621425137e-08	8.73818660897139
ENSG00000271239	2.736279621425137e-08	2.4287932559269665
ENSG00000133135	2.736279621425137e-08	3.827477883486492
ENSG00000138621	2.7743273743617844e-08	8.83528912423728
ENSG00000136273	2.7743273743617844e-08	8.558248956505984
ENSG00000257178	2.8519723197839164e-08	2.434986410734679
ENSG00000148291	2.891583074720442e-08	8.376574001251404
ENSG00000182154	2.9317285360740796e-08	8.816498245176636
ENSG00000163519	2.972415701593225e-08	8.017348668536354
ENSG00000237433	2.972415701593246e-08	3.419095288855556
ENSG00000163625	3.013651657541579e-08	8.449003822437174
ENSG00000148334	3.013651657541579e-08	8.825624718745077
ENSG00000171757	3.013651657541579e-08	7.7203892547485955
ENSG00000198755	3.013651657541579e-08	8.930319383388017
ENSG00000169371	3.055443579775768e-08	8.27773418319634
ENSG00000125755	3.055443579775779e-08	8.889668976883954
ENSG00000086598	3.097798734836361e-08	8.922189302087205
ENSG00000205485	3.097798734836393e-08	7.731200527957912
ENSG00000269620	3.0977987348364045e-08	3.8706417102907533
ENSG00000249167	3.14072448105112e-08	3.538798985026237
ENSG00000119328	3.1407244810511536e-08	8.64722139047106
ENSG00000197451	3.1407244810511536e-08	8.889668976883954
ENSG00000086189	3.1842282696512366e-08	8.813429596793856
ENSG00000139219	3.1842282696512366e-08	4.655187321926534
ENSG00000164334	3.1842282696512366e-08	3.950682149284038
ENSG00000271869	3.228317645900641e-08	7.118860448128278
ENSG00000198556	3.228317645900641e-08	8.569985618113336
ENSG00000264920	3.273000250238329e-08	7.457918872818173
ENSG00000220472	3.273000250238364e-08	7.128100278818437
ENSG00000233264	3.273000250238364e-08	8.700066918926343
ENSG00000117877	3.273000250238364e-08	7.652430431408798
ENSG00000185662	3.273000250238364e-08	5.41837038829346
ENSG00000259494	3.273000250238364e-08	7.670422319639723
ENSG00000173320	3.3182838194342976e-08	6.740520946847093
ENSG00000125650	3.364176187758271e-08	7.541009491763774
ENSG00000229901	3.364176187758307e-08	1.6418463954996216
ENSG00000198380	3.4106852881630665e-08	8.900329774643783
ENSG00000203801	3.4106852881630665e-08	6.1978006644761425
ENSG00000259250	3.4106852881630665e-08	7.512344194617736
ENSG00000260317	3.4106852881630665e-08	6.387290798416442
ENSG00000101443	3.5055859176318297e-08	5.680089137247807
ENSG00000235314	3.505585917631867e-08	7.9438884526559495
ENSG00000239713	3.505585917631867e-08	8.829689759395484
ENSG00000129968	3.505585917631867e-08	8.861213692331107
ENSG00000167130	3.505585917631867e-08	8.648217782738687
ENSG00000173253	3.5539938168528547e-08	8.240430973569985
ENSG00000099795	3.5539938168528547e-08	8.83682344842867
ENSG00000090776	3.5539938168528547e-08	7.277372955612962
ENSG00000149547	3.5539938168528547e-08	8.855614327489313
ENSG00000022267	3.5539938168528805e-08	8.631754641539276
ENSG00000170989	3.603051190931702e-08	6.738233188978635
ENSG00000179598	3.603051190931728e-08	8.356451776597156
ENSG00000136810	3.603051190931728e-08	8.897799058184765
ENSG00000233585	3.603051190931766e-08	5.4995161194885345
ENSG00000166441	3.603051190931766e-08	8.934384424038425
ENSG00000033867	3.65276648446234e-08	8.00392328248474
ENSG00000089682	3.652766484462353e-08	8.63349194432845
ENSG00000047230	3.652766484462353e-08	8.41136956116759
ENSG00000170482	3.652766484462353e-08	8.494742630290869
ENSG00000164404	3.703148248111863e-08	7.544208658039211
ENSG00000135299	3.7542051399027354e-08	8.446420602829859
ENSG00000259322	3.7542051399027354e-08	5.40778999963007
ENSG00000224993	3.8059459265100634e-08	4.750135463808923
ENSG00000198712	3.8059459265100634e-08	8.942514505339238
ENSG00000073331	3.8583794845733245e-08	8.632495552060822
ENSG00000128585	3.8583794845733245e-08	8.816498245176636
ENSG00000155130	3.8583794845733384e-08	8.918124261436798
ENSG00000161031	3.8583794845733384e-08	5.122235055164486
ENSG00000256383	3.8583794845733384e-08	7.636132146055826
ENSG00000160055	3.9115148020237137e-08	8.257074026618332
ENSG00000271943	3.9115148020237137e-08	3.6667012817859153
ENSG00000259330	3.9653609794267516e-08	8.333057924962343
ENSG00000108984	3.9653609794267516e-08	8.40556721772801
ENSG00000173898	3.9653609794267516e-08	8.88153889558314
ENSG00000271983	3.9653609794267516e-08	3.494872052642695
ENSG00000230383	3.9653609794267516e-08	6.1760444052902495
ENSG00000082458	4.0199272313402795e-08	8.561855536812523
ENSG00000102057	4.075222887688189e-08	7.535291075755205
ENSG00000137747	4.075222887688189e-08	5.669380587811686
ENSG00000234741	4.131257395149891e-08	8.901864098835173
ENSG00000234338	4.131257395149891e-08	7.177366312283958
ENSG00000187824	4.131257395149935e-08	8.388892630220512
ENSG00000147400	4.131257395149935e-08	8.641622025629264
ENSG00000196890	4.131257395149935e-08	4.059840547012945
ENSG00000150076	4.131257395149935e-08	6.95618355120352
ENSG00000179528	4.1880403185663807e-08	5.832582814804458
ENSG00000264469	4.1880403185663807e-08	6.519874909463497
ENSG00000232671	4.245581342361419e-08	4.96172906590171
ENSG00000269425	4.245581342361419e-08	4.207395522069748
ENSG00000221838	4.245581342361419e-08	8.400170831483997
ENSG00000165675	4.3038902719800235e-08	8.590566303111451
ENSG00000167118	4.362977035343292e-08	8.797169434192233
ENSG00000110092	4.362977035343292e-08	8.802768799034027
ENSG00000166562	4.362977035343339e-08	8.914059220786392
ENSG00000184903	4.422851684319692e-08	8.429164047960604
ENSG00000221027	4.4228516843197234e-08	2.2872940223746943
ENSG00000235297	4.4228516843197234e-08	6.043767282698276
ENSG00000271522	4.4835243962135466e-08	3.6842387091702435
ENSG00000103740	4.4835243962135466e-08	5.802282764324042
ENSG00000259291	4.4835243962135466e-08	7.708764945839383
ENSG00000145425	4.4835243962135466e-08	8.934384424038425
ENSG00000119446	4.545005475270319e-08	8.771782798022166
ENSG00000267274	4.607305354199675e-08	6.162469850643281
ENSG00000272717	4.6073053541996907e-08	6.068655433670124
ENSG00000135116	4.670434595715689e-08	5.958337659411553
ENSG00000198453	4.670434595715689e-08	7.762075945513302
ENSG00000175764	4.670434595715739e-08	8.086433280727679
ENSG00000119421	4.79922407675056e-08	8.71632708152797
ENSG00000198517	4.79922407675056e-08	8.117786780656987
ENSG00000177337	4.8649061058297596e-08	5.184555986131526
ENSG00000158290	4.8649061058297596e-08	8.831224083586873
ENSG00000244061	4.864906105829777e-08	5.508997987178486
ENSG00000147604	4.931461079822438e-08	8.938449464688832
ENSG00000259314	4.931461079822438e-08	4.858763413699509
ENSG00000136631	4.998900235193262e-08	8.722464378293527
ENSG00000137970	4.99890023519328e-08	7.868134501341319
ENSG00000111012	4.99890023519328e-08	8.416430994085623
ENSG00000236256	5.136476735714688e-08	3.6195703746672834
ENSG00000197779	5.206637258604593e-08	8.358241582534628
ENSG00000147853	5.206637258604648e-08	8.873408814282326
ENSG00000226104	5.2777283217448086e-08	2.9089273217396294
ENSG00000105662	5.2777283217449025e-08	8.674680282756276
ENSG00000183111	5.2777283217449025e-08	8.31912550022195
ENSG00000152990	5.349761876590872e-08	8.41727133374389
ENSG00000250321	5.3497618765909106e-08	4.871927327449126
ENSG00000188906	5.3497618765909106e-08	8.784974312241012
ENSG00000118197	5.3497618765909106e-08	8.748847406731223
ENSG00000270170	5.4227500227549936e-08	8.539255098847557
ENSG00000126602	5.4227500227549936e-08	8.762118392529963
ENSG00000100814	5.49670500977154e-08	8.713796365068951
ENSG00000185686	5.496705009771579e-08	7.509969626426238
ENSG00000046604	5.647565264843918e-08	6.797522702867174
ENSG00000232888	5.7244957977512414e-08	7.707663547275157
ENSG00000140400	5.7244957977512414e-08	8.909994180135985
ENSG00000181903	5.724495797751262e-08	4.95290067416379
ENSG00000170540	5.724495797751262e-08	8.808368163875823
ENSG00000254343	5.802443704887443e-08	8.303173322514708
ENSG00000092841	5.802443704887443e-08	8.914059220786392
ENSG00000139644	5.802443704887443e-08	8.930319383388017
ENSG00000179456	5.802443704887443e-08	8.568909754265814
ENSG00000136856	5.802443704887505e-08	8.62283114656862
ENSG00000260672	5.802443704887505e-08	4.631391783733176
ENSG00000144199	5.8814220125911266e-08	8.42962250830447
ENSG00000136928	5.8814220125911266e-08	4.086351324217288
ENSG00000196547	5.8814220125911266e-08	8.869343773631922
ENSG00000106245	5.8814220125911266e-08	8.638094916902618
ENSG00000158793	5.881422012591168e-08	8.70466989150051
ENSG00000101974	5.881422012591168e-08	8.759049744147184
ENSG00000249995	5.961443908145605e-08	2.968379836973859
ENSG00000105865	5.961443908145668e-08	8.270265540837178
ENSG00000257433	6.042522741690279e-08	6.973878755574379
ENSG00000161860	6.124672028152619e-08	7.011049314866997
ENSG00000147485	6.124672028152619e-08	7.278396316312187
ENSG00000273488	6.124672028152685e-08	6.698964657227501
ENSG00000226084	6.207905449203458e-08	7.789993298142387
ENSG00000225988	6.207905449203458e-08	6.850564171475398
ENSG00000137070	6.464249879403352e-08	8.584711456523573
ENSG00000260618	6.464249879403352e-08	8.434022502280854
ENSG00000259617	6.464249879403352e-08	4.069258474815402
ENSG00000102886	6.551960060027817e-08	6.640573109824421
ENSG00000139132	6.551960060027817e-08	8.83375480004589
ENSG00000204666	6.551960060027887e-08	5.070048873759196
ENSG00000155984	6.640825354709967e-08	8.016724231037289
ENSG00000165178	6.64082535470999e-08	8.588776497173978
ENSG00000130165	6.64082535470999e-08	8.789039352891418
ENSG00000173077	6.730860487880079e-08	3.088253731563467
ENSG00000204219	6.730860487880103e-08	6.80681879527746
ENSG00000269696	6.730860487880103e-08	4.275693183215963
ENSG00000269125	6.730860487880103e-08	3.5391999599227257
ENSG00000241527	6.822080365027201e-08	6.481533886813934
ENSG00000262468	6.822080365027201e-08	8.011019859898896
ENSG00000063245	6.822080365027201e-08	8.845949921997109
ENSG00000269996	6.822080365027201e-08	7.9923339871348515
ENSG00000272667	6.822080365027201e-08	6.632842595642981
ENSG00000131171	6.914500074836834e-08	8.857148651680701
ENSG00000248015	6.914500074836859e-08	5.788816170020127
ENSG00000258994	6.914500074836932e-08	5.510135660793011
ENSG00000106571	6.914500074836932e-08	7.290343945365742
ENSG00000168081	7.008134891354561e-08	8.746854622195965
ENSG00000103496	7.008134891354561e-08	8.663481553072684
ENSG00000257176	7.008134891354561e-08	7.840190180280639
ENSG00000226505	7.008134891354561e-08	5.504754552374138
ENSG00000141664	7.008134891354561e-08	8.149424523126285
ENSG00000196715	7.103000276172204e-08	8.778378555131589
ENSG00000132912	7.103000276172204e-08	8.839354164887686
ENSG00000176700	7.103000276172254e-08	8.618228173994451
ENSG00000225648	7.199111880640521e-08	8.832758407778263
ENSG00000198794	7.199111880640521e-08	8.922189302087205
ENSG00000080561	7.296485548104929e-08	8.528259347761749
ENSG00000134779	7.296485548104929e-08	8.648217782738687
ENSG00000131373	7.296485548104954e-08	8.661488768537428
ENSG00000166938	7.296485548104954e-08	8.79716943419223
ENSG00000114646	7.296485548104954e-08	6.098134551632989
ENSG00000248503	7.296485548104954e-08	5.932301423789056
ENSG00000034713	7.395137316167974e-08	8.809364556143452
ENSG00000084234	7.395137316167974e-08	8.875939530741345
ENSG00000100997	7.395137316167974e-08	8.783977919973383
ENSG00000165288	7.395137316168001e-08	8.689406121166513
ENSG00000069018	7.395137316168001e-08	1.6890070768869772
ENSG00000077454	7.495083418976418e-08	8.783439988049624
ENSG00000228265	7.596340289533984e-08	7.562579535034109
ENSG00000197992	7.596340289533984e-08	4.410559125356035
ENSG00000223313	7.596340289534038e-08	5.450533151644483
ENSG00000118985	7.596340289534038e-08	8.930319383388017
ENSG00000115718	7.698924562040763e-08	5.596956807250448
ENSG00000114631	7.698924562040872e-08	8.007238726261704
ENSG00000273329	7.698924562040872e-08	8.064843279900517
ENSG00000244716	7.908142869900982e-08	7.273334883394152
ENSG00000127946	7.908142869900982e-08	8.43075087530029
ENSG00000260231	7.908142869900982e-08	8.391502818259424
ENSG00000125459	8.014811201055445e-08	8.733125176053356
ENSG00000171793	8.014811201055474e-08	8.722464378293527
ENSG00000074054	8.122875530625841e-08	8.82155967809467
ENSG00000219747	8.122875530625841e-08	6.023188419456112
ENSG00000036530	8.122875530625899e-08	7.872965987229972
ENSG00000150873	8.122875530625956e-08	3.2964580968301256
ENSG00000176871	8.23235353480711e-08	8.551653199396561
ENSG00000080839	8.23235353480711e-08	8.605036659775605
ENSG00000185088	8.343263105585714e-08	8.909994180135985
ENSG00000257543	8.343263105585803e-08	5.938990575475632
ENSG00000141736	8.343263105585832e-08	7.965210048175611
ENSG00000197620	8.343263105585832e-08	8.687871796975124
ENSG00000184220	8.569449609040862e-08	8.747392554119726
ENSG00000214975	8.569449609040862e-08	4.877095149170285
ENSG00000047346	8.569449609040983e-08	8.930319383388017
ENSG00000186687	8.569449609040983e-08	8.695543417932068
ENSG00000250519	8.684763427550101e-08	5.001941245932878
ENSG00000185305	8.684763427550101e-08	8.373099395673055
ENSG00000163961	8.684763427550101e-08	8.760584068338574
ENSG00000257759	8.684763427550101e-08	3.9175848180233483
ENSG00000090238	8.684763427550193e-08	8.811895272602468
ENSG00000160813	8.801582589522524e-08	8.300458128179198
ENSG00000171492	8.801582589522524e-08	8.782443595781995
ENSG00000226360	8.801582589522524e-08	7.356524595949699
ENSG00000183150	8.919926104405814e-08	7.048385288726416
ENSG00000179133	8.919926104405814e-08	2.8770489753112694
ENSG00000123179	8.919926104405814e-08	8.539916537789207
ENSG00000113643	8.919926104405814e-08	8.799700150651248
ENSG00000236683	9.161263390374537e-08	2.860706506476109
ENSG00000170271	9.161263390374635e-08	7.6572833085691725
ENSG00000075239	9.28429634817385e-08	8.845949921997109
ENSG00000012174	9.28429634817385e-08	8.676214606947665
ENSG00000266318	9.28429634817385e-08	3.998813516008955
ENSG00000251192	9.408932037808414e-08	7.862843121393904
ENSG00000074370	9.408932037808414e-08	8.938449464688832
ENSG00000267496	9.535190653035604e-08	6.14980329668855
ENSG00000221926	9.535190653035604e-08	7.977687620304509
ENSG00000063438	9.66309263282816e-08	7.8690983480174745
ENSG00000102882	9.66309263282816e-08	8.760584068338574
ENSG00000131089	9.663092632828195e-08	8.736193824436134
ENSG00000100982	9.663092632828195e-08	8.745858229928336
ENSG00000099219	9.663092632828195e-08	8.685341080516107
ENSG00000272256	9.792658664231327e-08	8.163375113061196
ENSG00000132781	9.792658664231327e-08	8.49167398190809
ENSG00000198088	9.792658664231327e-08	8.311991811188765
ENSG00000248319	9.923909685250954e-08	2.877625044100492
ENSG00000136206	1.0056866887774948e-07	6.073399347917433
ENSG00000067057	1.019155172052612e-07	6.599769636743577
ENSG00000008300	1.019155172052612e-07	8.79716943419223
ENSG00000102387	1.0327985892048893e-07	6.111808918018289
ENSG00000232097	1.0327985892048893e-07	4.1559056155473675
ENSG00000198108	1.0466191373727578e-07	8.69679529194578
ENSG00000167775	1.0466191373727578e-07	8.802768799034027
ENSG00000243554	1.0466191373727578e-07	8.354917452405767
ENSG00000251535	1.0466191373727578e-07	2.912240852451941
ENSG00000224616	1.0606190402839361e-07	6.185605665508358
ENSG00000168807	1.0606190402839361e-07	8.31431954905
ENSG00000231081	1.0606190402839437e-07	4.077529575301454
ENSG00000183283	1.0606190402839437e-07	8.918124261436798
ENSG00000100218	1.0748005485640924e-07	5.411331233385897
ENSG00000171858	1.0748005485641039e-07	8.938449464688832
ENSG00000069275	1.0748005485641039e-07	8.853083611030295
ENSG00000117242	1.089165940048883e-07	7.927477814604838
ENSG00000257573	1.10371752009941e-07	4.36757956619839
ENSG00000144847	1.10371752009941e-07	8.539675436440078
ENSG00000100804	1.10371752009941e-07	8.72752581121156
ENSG00000141682	1.10371752009941e-07	8.595542687289717
ENSG00000130055	1.10371752009941e-07	4.729557930238267
ENSG00000158301	1.1184576219212972e-07	7.808798222073207
ENSG00000243445	1.1184576219213012e-07	4.908780038646227
ENSG00000157823	1.1184576219213091e-07	8.546053834554764
ENSG00000138617	1.1333886068871933e-07	8.689406121166513
ENSG00000156411	1.1333886068871933e-07	8.793104393541824
ENSG00000124818	1.1333886068871933e-07	3.171430273596972
ENSG00000189001	1.1333886068871933e-07	2.8972758664963862
ENSG00000258072	1.1333886068871933e-07	6.271423796062013
ENSG00000166401	1.148512864862809e-07	7.96173577812404
ENSG00000198742	1.1485128648628132e-07	8.579112091681777
ENSG00000239246	1.1485128648628132e-07	5.885446030388681
ENSG00000207357	1.1485128648628132e-07	5.933711282035528
ENSG00000156232	1.1485128648628132e-07	8.774313514481182
ENSG00000259405	1.1638328145366253e-07	6.24606172187998
ENSG00000133597	1.1638328145366253e-07	8.575584982955132
ENSG00000198242	1.1638328145366253e-07	8.905929139485579
ENSG00000131153	1.1638328145366418e-07	7.9748744536678124
ENSG00000166295	1.1793509037532297e-07	8.86780944944053
ENSG00000130720	1.1793509037532297e-07	2.575298224952653
ENSG00000133612	1.1793509037532423e-07	8.748388946387355
ENSG00000120370	1.1950696098502833e-07	8.649752106930077
ENSG00000198626	1.21099143999917e-07	5.215083457665347
ENSG00000080200	1.21099143999917e-07	8.767179825447998
ENSG00000204682	1.210991439999183e-07	3.7750576587351232
ENSG00000170122	1.210991439999183e-07	7.079629326508012
ENSG00000140395	1.2271189315496005e-07	8.82309400228606
ENSG00000072274	1.2271189315496005e-07	8.89373401753436
ENSG00000188512	1.227118931549605e-07	4.548903385802151
ENSG00000251819	1.227118931549605e-07	5.814492717361906
ENSG00000234335	1.2271189315496137e-07	5.436354505651035
ENSG00000111445	1.2271189315496137e-07	8.46828013027328
ENSG00000175873	1.2434546523777013e-07	8.402040109001364
ENSG00000138028	1.2434546523777013e-07	6.8283123459936315
ENSG00000213315	1.2434546523777145e-07	6.421971739188168
ENSG00000070614	1.2600012012381594e-07	8.857148651680701
ENSG00000100577	1.2767612081201433e-07	8.520129266460936
ENSG00000135378	1.2767612081201433e-07	7.6523838409471505
ENSG00000254101	1.2767612081201433e-07	5.871472716427869
ENSG00000185920	1.2767612081201433e-07	8.802768799034027
ENSG00000244306	1.2937373346071794e-07	7.087794651796304
ENSG00000249734	1.293737334607184e-07	3.1432606227260536
ENSG00000223756	1.293737334607184e-07	6.393978550968574
ENSG00000173660	1.293737334607184e-07	8.901864098835173
ENSG00000167701	1.3109322742409412e-07	8.092655626233004
ENSG00000140265	1.3283487528889756e-07	8.809364556143452
ENSG00000249198	1.3283487528889756e-07	2.1752542600784595
ENSG00000179085	1.3283487528889756e-07	8.72599148702017
ENSG00000188033	1.3283487528889756e-07	7.485187710067024
ENSG00000159399	1.3283487528889756e-07	8.669874331584325
ENSG00000166946	1.3459895291166785e-07	8.905929139485579
ENSG00000008513	1.3459895291166785e-07	8.721926446369764
ENSG00000169692	1.3459895291166785e-07	8.49951603587135
ENSG00000109084	1.3638573945630366e-07	8.583177132332183
ENSG00000242169	1.3638573945630366e-07	3.7497080903401447
ENSG00000101868	1.381955174320719e-07	8.568909754265814
ENSG00000234332	1.3819551743207288e-07	4.00774082160351
ENSG00000204165	1.4002857273202512e-07	6.775130142897576
ENSG00000117500	1.4188519467183606e-07	8.926254342737613
ENSG00000185008	1.4188519467183606e-07	3.0183578681558245
ENSG00000160953	1.4188519467183757e-07	8.784974312241012
ENSG00000140262	1.4188519467183857e-07	8.847484246188499
ENSG00000151623	1.4188519467183857e-07	8.176783986274781
ENSG00000118804	1.4188519467183857e-07	7.804936160020586
ENSG00000110318	1.437656760290635e-07	8.174961299219065
ENSG00000132026	1.43765676029064e-07	4.46032584980571
ENSG00000166192	1.43765676029064e-07	6.695345831121836
ENSG00000105671	1.43765676029064e-07	8.806833839684433
ENSG00000181649	1.456703130828351e-07	5.364194090667606
ENSG00000144354	1.456703130828351e-07	5.46057019036034
ENSG00000252213	1.4567031308283715e-07	2.348183314034187
ENSG00000004838	1.4567031308283715e-07	6.922160466097415
ENSG00000130592	1.4955325714559723e-07	8.922189302087205
ENSG00000164930	1.4955325714559723e-07	8.861213692331107
ENSG00000255438	1.4955325714559882e-07	6.365965514558804
ENSG00000162377	1.4955325714559882e-07	8.321118284757206
ENSG00000164122	1.4955325714559882e-07	6.001405344208019
ENSG00000256271	1.4955325714559882e-07	6.439007120435739
ENSG00000251666	1.515321745840335e-07	5.610246421233953
ENSG00000181544	1.515321745840335e-07	7.303581095193228
ENSG00000132704	1.515321745840335e-07	8.885603936233545
ENSG00000105607	1.515321745840335e-07	8.776844230940199
ENSG00000225342	1.515321745840335e-07	6.575556810874407
ENSG00000147027	1.515321745840335e-07	4.7135988851234165
ENSG00000114859	1.515321745840335e-07	8.215965159770398
ENSG00000063176	1.5353646866035836e-07	8.603502335584215
ENSG00000261324	1.5353646866035836e-07	8.680279647598072
ENSG00000130775	1.5353646866035836e-07	8.861213692331107
ENSG00000165704	1.5353646866036053e-07	8.576043443299
ENSG00000123154	1.5556645377226557e-07	8.000411565287367
ENSG00000179271	1.5556645377226557e-07	8.806295907760672
ENSG00000189343	1.5556645377226557e-07	8.914059220786392
ENSG00000167972	1.5556645377226557e-07	8.650290038853838
ENSG00000155849	1.5556645377226557e-07	8.83375480004589
ENSG00000064490	1.5556645377226557e-07	8.71686501345173
ENSG00000152527	1.576224480664183e-07	4.637279776732608
ENSG00000235663	1.576224480664183e-07	5.051694250875661
ENSG00000253893	1.576224480664183e-07	4.152585835968193
ENSG00000251680	1.5762244806642e-07	4.193231622404092
ENSG00000162607	1.597047734812797e-07	8.793104393541824
ENSG00000138326	1.597047734812803e-07	8.934384424038425
ENSG00000198169	1.597047734812803e-07	8.726529418943931
ENSG00000021826	1.597047734812803e-07	7.9572973258695345
ENSG00000100316	1.618137557903929e-07	8.942514505339238
ENSG00000167202	1.639497246461354e-07	8.807830231952062
ENSG00000182158	1.639497246461354e-07	8.926254342737613
ENSG00000065665	1.6394972464613715e-07	8.362306623185033
ENSG00000122406	1.6394972464613715e-07	8.938449464688832
ENSG00000166532	1.6394972464613832e-07	7.629650198480077
ENSG00000125351	1.6394972464613832e-07	8.535648518541016
ENSG00000229841	1.6611301362395633e-07	7.382382280498275
ENSG00000113328	1.6611301362395633e-07	8.885603936233545
ENSG00000143553	1.6611301362395633e-07	8.678745323406682
ENSG00000196361	1.661130136239593e-07	4.667720555712548
ENSG00000262703	1.6830396026707434e-07	3.705259498406158
ENSG00000118473	1.6830396026707614e-07	5.588098900332602
ENSG00000169155	1.7052290613168549e-07	8.708197000227155
ENSG00000166839	1.7052290613168549e-07	8.820563285827042
ENSG00000003096	1.705229061316867e-07	4.553178408958018
ENSG00000172785	1.7277019683263863e-07	8.808368163875823
ENSG00000237214	1.7277019683263863e-07	6.9268611052753775
ENSG00000142408	1.7277019683264048e-07	3.744466011589264
ENSG00000234692	1.7504618208962124e-07	3.3738907131476226
ENSG00000183475	1.7735121577383196e-07	8.674680282756276
ENSG00000068323	1.7735121577383196e-07	8.791570069350437
ENSG00000138678	1.7735121577383384e-07	5.616914354141163
ENSG00000243745	1.7735121577383384e-07	5.461710310543682
ENSG00000109475	1.796856559551767e-07	8.938449464688832
ENSG00000246523	1.796856559551767e-07	4.685563050172185
ENSG00000166913	1.796856559551767e-07	8.901864098835173
ENSG00000155858	1.7968565595517733e-07	8.234756038831042
ENSG00000151414	1.7968565595517733e-07	8.841884881346704
ENSG00000163933	1.8204986494994991e-07	8.774771974825049
ENSG00000164039	1.8204986494995055e-07	8.096773170031708
ENSG00000249286	1.8204986494995055e-07	6.0322128722326855
ENSG00000106868	1.8204986494995055e-07	7.814365041323531
ENSG00000185038	1.844442093690563e-07	6.459180909467479
ENSG00000168301	1.8444420936905696e-07	8.30567850425702
ENSG00000236204	1.8444420936905696e-07	6.492044167471664
ENSG00000111540	1.8444420936905696e-07	8.512792598829968
ENSG00000186594	1.8686906016672974e-07	8.772779190289793
ENSG00000257951	1.8686906016673106e-07	6.465153377944434
ENSG00000175309	1.8686906016673106e-07	8.88153889558314
ENSG00000069943	1.8686906016673106e-07	8.455626547978193
ENSG00000100767	1.8686906016673305e-07	8.356045819401587
ENSG00000090971	1.8932479268980348e-07	7.8455865665246485
ENSG00000133243	1.8932479268980348e-07	8.813429596793856
ENSG00000189056	1.8932479268980348e-07	8.302597267839598
ENSG00000241352	1.9181178672748768e-07	5.490897366776235
ENSG00000255516	1.9181178672748768e-07	3.308920867734987
ENSG00000155099	1.9433042656169415e-07	8.542323747230334
ENSG00000221829	1.9433042656169553e-07	8.729060135402948
ENSG00000072401	1.9688110101791268e-07	8.475872279650332
ENSG00000038002	1.968811010179134e-07	8.880004571391751
ENSG00000258393	1.968811010179134e-07	2.8960637569268664
ENSG00000179562	1.9946420351661203e-07	8.699608458582475
ENSG00000133706	1.9946420351661203e-07	8.885603936233545
ENSG00000224713	1.9946420351661203e-07	5.270803820958342
ENSG00000174607	2.0208013212521116e-07	8.67033279192819
ENSG00000142409	2.0208013212521116e-07	8.662485160805057
ENSG00000272566	2.0208013212521116e-07	5.7198673964791436
ENSG00000148341	2.0472928961061684e-07	8.922189302087205
ENSG00000167178	2.074120834922992e-07	6.446303206751296
ENSG00000075142	2.074120834923014e-07	8.831224083586873
ENSG00000170417	2.074120834923014e-07	8.241069345762789
ENSG00000180228	2.074120834923014e-07	8.783977919973383
ENSG00000187091	2.074120834923014e-07	8.593379469748145
ENSG00000196636	2.0741208349230213e-07	8.55011887520517
ENSG00000225674	2.0741208349230213e-07	4.241834760971531
ENSG00000140750	2.1012892609596014e-07	8.49167398190809
ENSG00000258188	2.1012892609596088e-07	3.6774625684263618
ENSG00000230262	2.1012892609596088e-07	3.687798867240084
ENSG00000197961	2.1012892609596088e-07	8.779374947399216
ENSG00000187953	2.1012892609596088e-07	8.309258116131966
ENSG00000261351	2.1012892609596088e-07	6.049960476846639
ENSG00000148335	2.1012892609596088e-07	8.625361863027637
ENSG00000186230	2.1288023460776254e-07	8.0179505703343
ENSG00000149295	2.1288023460776405e-07	5.662455907151595
ENSG00000173166	2.1288023460776405e-07	7.781543765221307
ENSG00000114125	2.1566643112916032e-07	8.786508636432401
ENSG00000183386	2.1566643112916032e-07	6.632972141532245
ENSG00000072422	2.1566643112916032e-07	7.266044774102758
ENSG00000183208	2.1566643112916032e-07	7.353932908632081
ENSG00000267381	2.1848794273229155e-07	4.120524824867302
ENSG00000166823	2.1848794273229468e-07	7.890046531933036
ENSG00000214016	2.1848794273229468e-07	4.331540464353836
ENSG00000179057	2.1848794273229468e-07	6.138721556513779
ENSG00000147202	2.2134520151599237e-07	8.3621180249842
ENSG00000121413	2.2134520151599237e-07	8.275591258738373
ENSG00000188971	2.2134520151599314e-07	8.594375862015776
ENSG00000235962	2.2423864466237562e-07	4.250796673400714
ENSG00000243517	2.27168714494054e-07	6.997824802644722
ENSG00000152518	2.2716871449405762e-07	8.918124261436798
ENSG00000185567	2.2716871449405762e-07	5.01298245174598
ENSG00000128989	2.2716871449405762e-07	8.918124261436798
ENSG00000164597	2.2716871449405762e-07	8.794638717733214
ENSG00000166598	2.301358585319545e-07	8.938449464688832
ENSG00000187243	2.301358585319545e-07	4.205719375009812
ENSG00000138801	2.301358585319545e-07	8.865278732981514
ENSG00000166348	2.3013585853195573e-07	8.412162974837432
ENSG00000272305	2.3013585853195573e-07	6.38609858514036
ENSG00000152475	2.3013585853195573e-07	7.454718249707201
ENSG00000126522	2.331405295537358e-07	8.497193875169993
ENSG00000263874	2.331405295537358e-07	7.159938988881614
ENSG00000232874	2.331405295537358e-07	5.025704996311468
ENSG00000260000	2.331405295537358e-07	7.7416387250899055
ENSG00000118242	2.331405295537358e-07	7.773941691298419
ENSG00000204272	2.3314052955373826e-07	8.583177132332183
ENSG00000071282	2.331405295537395e-07	5.142077020052482
ENSG00000143507	2.3618318565286367e-07	8.674142350832515
ENSG00000205189	2.3618318565286367e-07	8.79870375838362
ENSG00000167173	2.361831856528649e-07	8.88153889558314
ENSG00000164932	2.392642902982906e-07	8.68281036405709
ENSG00000272711	2.3926429029829185e-07	6.454003421153959
ENSG00000204262	2.392642902982944e-07	7.848037811403774
ENSG00000268218	2.423843123947879e-07	7.599887310688019
ENSG00000272016	2.423843123947879e-07	6.639437555466442
ENSG00000232573	2.455437263439e-07	8.487608941257685
ENSG00000081760	2.4554372634390134e-07	8.67974171567431
ENSG00000166682	2.4554372634390134e-07	7.171610442420845
ENSG00000255031	2.4874301210558065e-07	7.893829122405766
ENSG00000269540	2.4874301210558065e-07	3.361141508585608
ENSG00000124143	2.4874301210558065e-07	4.971357773994866
ENSG00000180769	2.4874301210558065e-07	5.4049451646731494
ENSG00000038532	2.5198265526044564e-07	8.6812760398657
ENSG00000131876	2.51982655260447e-07	8.819028961635654
ENSG00000237437	2.51982655260447e-07	6.787153857248288
ENSG00000085871	2.5526314707272985e-07	8.382755333454956
ENSG00000273002	2.5526314707272985e-07	6.979434303619772
ENSG00000164828	2.5526314707273075e-07	8.89373401753436
ENSG00000206530	2.5526314707273075e-07	8.843419205538092
ENSG00000090487	2.5526314707273075e-07	8.863744408790124
ENSG00000104969	2.5526314707273075e-07	8.86780944944053
ENSG00000234902	2.5526314707273075e-07	4.9324562901613325
ENSG00000102290	2.5858498455387077e-07	2.6427826114126773
ENSG00000103995	2.5858498455387167e-07	8.708197000227155
ENSG00000152804	2.5858498455387167e-07	6.761152896937205
ENSG00000106278	2.5858498455387167e-07	6.9031257018593495
ENSG00000160781	2.619486705268093e-07	8.590231349785475
ENSG00000063660	2.653547136909403e-07	7.35776519875848
ENSG00000112367	2.6535471369094174e-07	8.613625201420284
ENSG00000049759	2.6535471369094174e-07	8.769172609983254
ENSG00000167112	2.6535471369094174e-07	8.725533026676304
ENSG00000164299	2.6535471369094174e-07	2.3611205181577644
ENSG00000136381	2.722959361672605e-07	8.843419205538092
ENSG00000238099	2.722959361672634e-07	3.5826808703831245
ENSG00000185641	2.722959361672634e-07	7.516115630770712
ENSG00000008086	2.758321628548983e-07	7.966074465715046
ENSG00000128534	2.758321628548998e-07	8.817494637444264
ENSG00000205209	2.758321628548998e-07	7.061972727129841
ENSG00000229809	2.7583216285490126e-07	8.446676084575941
ENSG00000242802	2.7583216285490126e-07	8.853083611030295
ENSG00000173621	2.794128416194376e-07	7.286979280796991
ENSG00000058799	2.794128416194376e-07	8.725533026676304
ENSG00000147533	2.8303851154138426e-07	8.718399337643119
ENSG00000214389	2.8303851154138426e-07	8.202005766598411
ENSG00000266258	2.8303851154138426e-07	2.5939280996253236
ENSG00000229119	2.867097179822093e-07	7.3774769001896034
ENSG00000265296	2.867097179822093e-07	4.136232319124294
ENSG00000169891	2.867097179822139e-07	8.581184347796926
ENSG00000257815	2.904270126542871e-07	7.696786847356125
ENSG00000102054	2.904270126542871e-07	8.865278732981514
ENSG00000101901	2.904270126542871e-07	8.839354164887686
ENSG00000236866	2.9042701265428864e-07	6.011662368555627
ENSG00000108852	2.9042701265428864e-07	7.347691726878687
ENSG00000257241	2.9042701265428864e-07	3.2170650028008625
ENSG00000125743	2.9042701265428864e-07	8.869343773631922
ENSG00000197279	2.904270126542902e-07	8.176487155700151
ENSG00000149100	2.9419095369155383e-07	8.88153889558314
ENSG00000177875	2.941909536915554e-07	2.8022558610777253
ENSG00000241769	2.941909536915554e-07	8.601968011392826
ENSG00000176058	2.9419095369155855e-07	8.444348346714708
ENSG00000273164	2.9800210572094723e-07	5.215833200098755
ENSG00000236081	2.9800210572094723e-07	6.6496838720406
ENSG00000121716	2.9800210572095147e-07	8.535983471866992
ENSG00000137806	2.9800210572095147e-07	8.753988311229149
ENSG00000079482	2.9800210572095147e-07	4.00788802557002
ENSG00000165671	3.018610399345705e-07	8.900329774643783
ENSG00000259236	3.018610399345705e-07	5.520891240777263
ENSG00000228614	3.0576833416262944e-07	4.909067566674954
ENSG00000170915	3.0576833416262944e-07	6.951664664769517
ENSG00000105583	3.0576833416262944e-07	8.696539810199699
ENSG00000140471	3.0576833416263266e-07	8.742251649621798
ENSG00000233041	3.0576833416263266e-07	3.8587617631657856
ENSG00000236279	3.0576833416263266e-07	3.370610766365629
ENSG00000068784	3.097245729471485e-07	8.666012269531702
ENSG00000141698	3.0972457294715014e-07	8.746854622195965
ENSG00000139193	3.0972457294715014e-07	8.598696384412264
ENSG00000240710	3.097245729471518e-07	7.99481220044557
ENSG00000152056	3.097245729471518e-07	8.127786139475168
ENSG00000238045	3.1373034761643874e-07	6.309383944439822
ENSG00000260852	3.1373034761643874e-07	8.345843481985623
ENSG00000179743	3.1373034761643874e-07	7.906142174215
ENSG00000205730	3.1373034761643874e-07	6.534253405044117
ENSG00000253540	3.1373034761643874e-07	7.811602920999601
ENSG00000147536	3.1373034761643874e-07	7.370140568085409
ENSG00000236144	3.1373034761644155e-07	8.730056527670579
ENSG00000222222	3.177862563603735e-07	4.1105543690973985
ENSG00000166454	3.177862563603735e-07	8.863744408790124
ENSG00000232860	3.218929043064293e-07	6.93192842105068
ENSG00000145431	3.218929043064293e-07	6.863520034539985
ENSG00000248458	3.2605090359657307e-07	4.726622631671637
ENSG00000271824	3.2605090359657307e-07	1.6129103608644364
ENSG00000071794	3.2605090359657423e-07	8.832758407778263
ENSG00000217716	3.2605090359657423e-07	6.073499550703914
ENSG00000168303	3.302608734648928e-07	8.65688579596326
ENSG00000171295	3.302608734648928e-07	8.33865728980414
ENSG00000176919	3.302608734648928e-07	6.42556742546917
ENSG00000146950	3.345234403161044e-07	2.7125028030053264
ENSG00000135245	3.345234403161044e-07	7.590557858521794
ENSG00000177599	3.345234403161044e-07	7.723044911940395
ENSG00000167123	3.345234403161044e-07	8.89373401753436
ENSG00000266668	3.345234403161044e-07	4.202514201434108
ENSG00000141569	3.345234403161044e-07	8.723460770561154
ENSG00000150667	3.345234403161044e-07	6.883709627949549
ENSG00000140323	3.3883923780482976e-07	7.4848542135765825
ENSG00000134109	3.3883923780482976e-07	8.926254342737613
ENSG00000146072	3.432089069157542e-07	8.01165722095938
ENSG00000259744	3.432089069157542e-07	1.9621280884065029
ENSG00000163795	3.432089069157542e-07	8.644690674012041
ENSG00000101203	3.4320890691575603e-07	5.094982655969673
[truncated: 1,622 more rows]
