# Supplementary material for: Machine learning predicts treatment sensitivity in multiple myeloma based on molecular and clinical information coupled with drug response
Source: PLoS One. 2021 Jul 28;16(7):e0254596. doi: 10.1371/journal.pone.0254596 (PMC8318243; doi:10.1371/journal.pone.0254596)
Supplement: S1 File — (ZIP) [file pone.0254596.s004.zip › Supplementary Material 1/3q21/selected_genes_experiment_8.csv]

gene	pvalue	entropy
ENSG00000119280	1.8436139464032415e-25	8.117258510705199
ENSG00000182899	1.2838803235448323e-24	8.941387041246065
ENSG00000162244	1.2194697669864287e-23	8.941387041246065
ENSG00000114391	3.396052586667016e-23	8.941387041246065
ENSG00000247746	4.5028942974270405e-23	7.291623358681289
ENSG00000165169	3.813043188742945e-22	8.702493658871182
ENSG00000228031	4.09284559129397e-22	5.669436722874041
ENSG00000188004	1.3686707544001937e-21	6.050690950054738
ENSG00000144895	1.7001897375508858e-21	8.896762294795762
ENSG00000117308	1.6541509329040018e-20	8.31086704934926
ENSG00000168028	1.7281243643699489e-19	8.941387041246065
ENSG00000270170	1.918917046833983e-19	8.53509137689759
ENSG00000162929	2.823997882475345e-19	7.914825341746378
ENSG00000174748	2.974980415302273e-19	8.941387041246065
ENSG00000125827	3.650256238772438e-19	8.838435950977985
ENSG00000111666	3.650256238772438e-19	8.639573679137603
ENSG00000233080	3.8448207998342255e-19	5.077973128708244
ENSG00000114023	5.228893212706098e-19	8.78569761426399
ENSG00000206561	5.640848070952822e-19	8.258665553419222
ENSG00000165102	5.798469663496805e-19	8.744592822161575
ENSG00000176399	5.798469663496805e-19	6.6585635038007585
ENSG00000184083	8.93954505946811e-19	8.289668012881991
ENSG00000181524	9.8730214271316e-19	8.292448559569435
ENSG00000114125	1.408388566081122e-18	8.773527228868451
ENSG00000156976	2.132376320758011e-18	8.941387041246065
ENSG00000188846	2.6129339297184076e-18	8.93733024611422
ENSG00000095585	3.529019340322202e-18	8.82067755847867
ENSG00000068745	4.52706732585529e-18	8.839430322165963
ENSG00000002586	4.588325103882351e-18	8.204495232188197
ENSG00000104611	5.057608531858986e-18	6.804436220714961
ENSG00000272668	6.656593996946685e-18	6.035101747823238
ENSG00000246090	7.710864665113834e-18	8.075625328353246
ENSG00000273388	8.29821665489485e-18	3.97858147786572
ENSG00000225579	1.0134127356662641e-17	7.175416618261119
ENSG00000140474	1.1309271173411e-17	8.921103065586836
ENSG00000131773	1.2493789449241955e-17	6.648851915526448
ENSG00000198056	1.3938529738196807e-17	8.3789175057826
ENSG00000156384	2.1918240833671043e-17	8.240572887012439
ENSG00000151229	2.2503513113233407e-17	8.495060266363089
ENSG00000259514	5.256338460371692e-17	6.716535522712709
ENSG00000136521	5.51946663533922e-17	8.880535114268378
ENSG00000120280	6.68661422110585e-17	8.697160615294933
ENSG00000075073	9.958848600703032e-17	7.0023951868400784
ENSG00000063177	1.0318972370934339e-16	8.933273450982373
ENSG00000144741	1.0691938851904572e-16	8.555375352556819
ENSG00000205143	1.0936173759306908e-16	5.1433221223754915
ENSG00000151287	1.4059338751885295e-16	7.666372033362983
ENSG00000165801	1.4753785658263993e-16	8.752706412425267
ENSG00000134698	1.5482049964040552e-16	8.716195256238654
ENSG00000159556	1.721137840016356e-16	8.10597359122887
ENSG00000214160	1.7658514406976532e-16	8.868364728872839
ENSG00000129353	2.033044711846804e-16	8.717189627426633
ENSG00000238153	2.0592264820038946e-16	4.612805072375319
ENSG00000107745	2.575126270608583e-16	8.696905651767402
ENSG00000145194	2.770999395303074e-16	8.458469799796541
ENSG00000114270	3.3431939543737795e-16	8.354163150704123
ENSG00000105855	4.083023703277322e-16	7.7059717363391185
ENSG00000147100	4.2817183940973885e-16	5.290456028764799
ENSG00000165912	4.753023251525539e-16	8.054772032333986
ENSG00000188859	6.157122789796055e-16	7.1950426451396385
ENSG00000253982	6.215593484678348e-16	7.626563406779939
ENSG00000040199	6.215593484678348e-16	8.782635190320123
ENSG00000256733	6.374205324372057e-16	4.4763464979776035
ENSG00000248991	6.374205324372238e-16	6.881613958489046
ENSG00000243284	6.598830604580572e-16	5.114525917232471
ENSG00000227895	6.598830604580572e-16	5.2612787444549705
ENSG00000224858	6.745818922585128e-16	5.6072555646968985
ENSG00000250978	8.81004040448815e-16	3.743658852187041
ENSG00000130159	8.9212006770716e-16	8.751712041237289
ENSG00000119979	8.9212006770716e-16	8.641104891109538
ENSG00000175197	1.3859800731761042e-15	8.687797690315735
ENSG00000163931	1.4033544925336834e-15	8.900819089927607
ENSG00000214870	1.6293594470832383e-15	7.1196228977150895
ENSG00000162004	1.9147568048811236e-15	8.372080163963311
ENSG00000177917	1.9567586179537517e-15	8.645161686241385
ENSG00000114544	2.147290286782769e-15	8.794805575715658
ENSG00000100266	2.4076051989225057e-15	8.581247335319828
ENSG00000111752	2.732471610953659e-15	7.841973116673572
ENSG00000157680	2.732471610953659e-15	8.423744819109395
ENSG00000081913	3.431734604794745e-15	7.617469365445937
ENSG00000144659	3.88031440675964e-15	8.823739982422536
ENSG00000271133	3.976728782499746e-15	7.630735504679292
ENSG00000114850	4.113162504523383e-15	8.929216655850528
ENSG00000104219	4.76449881471012e-15	8.801924794791372
ENSG00000168807	5.4669134986587405e-15	8.308675740096817
ENSG00000116497	5.4669134986587405e-15	8.832847943874205
ENSG00000006788	5.775611506196097e-15	3.469041608137172
ENSG00000240087	6.045926235037424e-15	6.045788397426238
ENSG00000241556	6.5442987785319556e-15	6.3678426409653
ENSG00000111276	6.9974398878092406e-15	8.884591909400223
ENSG00000172053	7.169767053613777e-15	8.903344673087517
ENSG00000091527	7.92589704887654e-15	8.945443836377912
ENSG00000170502	8.194987237725043e-15	8.73727103620937
ENSG00000080839	8.760443283958691e-15	8.592423349527389
ENSG00000100373	8.787039142156521e-15	3.9710339754482824
ENSG00000208028	1.050528832183475e-14	7.57457882895418
ENSG00000144036	1.1363775732918172e-14	8.401137827166743
ENSG00000136758	1.1606476710277522e-14	8.892705499663915
ENSG00000197603	1.199821411375967e-14	8.644167315053407
ENSG00000137818	1.229126359772733e-14	8.945443836377912
ENSG00000170677	1.420348657188741e-14	7.038234416913937
ENSG00000197183	1.4681373501242597e-14	8.562952102036554
ENSG00000178922	1.626081107286944e-14	8.677616047296151
ENSG00000180573	1.640795064677894e-14	8.892705499663915
ENSG00000170581	1.640795064677894e-14	8.904875885059452
ENSG00000235065	1.7163540480405518e-14	7.802511326499097
ENSG00000105894	2.1940880648209365e-14	7.235159921132988
ENSG00000177479	2.213849459625717e-14	8.880535114268378
ENSG00000128641	2.3153150346622032e-14	8.49888201504237
ENSG00000175697	3.018598428811608e-14	5.384405112553665
ENSG00000163754	3.2611265847088715e-14	8.876478319136533
ENSG00000130255	4.061326063301905e-14	8.941387041246065
ENSG00000101577	4.146346876731083e-14	8.537616960057504
ENSG00000180098	4.438220981755451e-14	8.54626739110515
ENSG00000105173	4.491005910915104e-14	8.699431234927314
ENSG00000164620	5.1140108061637353e-14	8.506491244098179
ENSG00000140750	5.28260195644862e-14	8.518327355586251
ENSG00000122787	5.345254018607019e-14	7.564843467996173
ENSG00000124198	5.45665921346312e-14	8.903344673087517
ENSG00000232874	6.358914378304258e-14	5.032094331897216
ENSG00000196668	6.434106257142387e-14	7.380450284099945
ENSG00000205078	6.567802662314654e-14	7.58612749733865
ENSG00000230666	6.567802662314748e-14	5.007902055356023
ENSG00000237316	6.783438791218995e-14	2.4423564002211986
ENSG00000215301	6.86356658065668e-14	8.941387041246065
ENSG00000249184	7.831728784378161e-14	6.571873312177657
ENSG00000183955	8.159467231797244e-14	8.734948019925948
ENSG00000168264	8.25555991601097e-14	8.895231082823827
ENSG00000146677	8.907867478118927e-14	7.854463424748784
ENSG00000114416	9.091985169857416e-14	8.88864870453207
ENSG00000111602	9.30699220651044e-14	8.792279992555748
ENSG00000227838	1.0338068172529496e-13	3.167105852845214
ENSG00000084234	1.0706117944405625e-13	8.884591909400223
ENSG00000138780	1.231163241451157e-13	8.42448422676984
ENSG00000080947	1.2860289739290454e-13	7.487723212182509
ENSG00000213621	1.3277853482427467e-13	5.217625417756016
ENSG00000230202	1.4485631788604218e-13	8.559968988472622
ENSG00000120798	1.5619308303697553e-13	8.721043855681986
ENSG00000212802	1.6124803650469505e-13	7.908058859772606
ENSG00000114631	1.7384440977656296e-13	8.002754640085962
ENSG00000119326	1.7535868994296343e-13	8.564483314008488
ENSG00000174444	1.794604710181695e-13	8.945443836377912
ENSG00000142534	1.8525484450963222e-13	8.941387041246065
ENSG00000131188	1.8525484450963222e-13	8.378046391091177
ENSG00000115268	1.8740717979273995e-13	8.941387041246065
ENSG00000136059	1.8903754999732355e-13	8.795799946903637
ENSG00000214021	1.934536985867949e-13	8.664451290712634
ENSG00000153179	1.934536985867949e-13	8.60053693979108
ENSG00000094631	1.934536985867949e-13	8.84808075321361
ENSG00000139116	1.9569965832496077e-13	8.763882426632826
ENSG00000144852	2.0200909408179977e-13	7.257637450808395
ENSG00000197779	2.0851844221848157e-13	8.359575504660306
ENSG00000158828	2.152339220797129e-13	8.496512167955087
ENSG00000236801	2.2216194279647656e-13	7.084340136398645
ENSG00000114503	2.2668435865009087e-13	8.896762294795762
ENSG00000047230	2.293091089602035e-13	8.383379434667425
ENSG00000163888	2.3196373515119045e-13	5.70394876131577
ENSG00000181798	2.3668222646293453e-13	7.149008246208438
ENSG00000234891	2.4428830850823134e-13	2.2882976968821227
ENSG00000121797	2.4428830850823134e-13	8.336536465235781
ENSG00000261645	2.579960695290625e-13	7.357827765047031
ENSG00000148824	2.662748870619522e-13	8.077543210883684
ENSG00000134243	2.693496663815394e-13	8.806975961111196
ENSG00000255086	2.716786326924858e-13	3.5411173064485166
ENSG00000232533	2.748147417995228e-13	6.84607677704206
ENSG00000105372	2.902040152489383e-13	8.945443836377912
ENSG00000163519	3.8188505198379193e-13	8.047185488392298
ENSG00000175505	3.862677710139613e-13	7.3624540269558745
ENSG00000170915	3.9405679860623965e-13	6.921991169244679
ENSG00000185950	4.112710977816455e-13	7.6594938162555
ENSG00000132781	4.112710977816455e-13	8.516338613210294
ENSG00000131373	4.112710977816455e-13	8.657868912420879
ENSG00000102316	4.243625930994243e-13	8.874947107164598
ENSG00000183023	4.4794653602559554e-13	8.457580221910645
ENSG00000165168	4.674711451483684e-13	8.887117492560137
ENSG00000131386	4.976288649693049e-13	6.235743578011338
ENSG00000172955	5.076195200953504e-13	6.215921953031155
ENSG00000160055	5.46483336764576e-13	8.211312656932515
ENSG00000120256	5.653927223621719e-13	8.329444159888961
ENSG00000255815	5.702196491373694e-13	5.616827103011911
ENSG00000269946	5.767185929247922e-13	4.892309128238283
ENSG00000021826	6.20771754842877e-13	7.947726101510812
ENSG00000136942	6.20771754842877e-13	8.93733024611422
ENSG00000086619	6.331866436263303e-13	8.868364728872839
ENSG00000250519	6.331866436263438e-13	4.999199080566693
ENSG00000158714	6.531903154707968e-13	6.468951859480898
ENSG00000182185	6.606172707270631e-13	7.442115561084777
ENSG00000270482	6.814719061770454e-13	5.255181905500272
ENSG00000167992	6.892146840987175e-13	7.240011100186246
ENSG00000127483	7.109557918060264e-13	8.917046270454989
ENSG00000258118	7.170012205413478e-13	2.747492941255768
ENSG00000141401	7.80302509596105e-13	8.311069616225751
ENSG00000102921	7.89147128838717e-13	8.80291916597935
ENSG00000175395	8.490862216478934e-13	8.275834708483544
ENSG00000171792	8.757713627564126e-13	8.562494571632534
ENSG00000137309	8.856779221007895e-13	8.836904739006052
ENSG00000158292	9.528077783815626e-13	5.540012908215412
ENSG00000104205	1.0249294435244275e-12	8.453013499723737
ENSG00000121858	1.0335886453642404e-12	8.812563968214976
ENSG00000173085	1.0659582697523616e-12	8.397081032034897
ENSG00000180447	1.185629296251257e-12	7.429779310308463
ENSG00000203644	1.1956202634970082e-12	8.542210595973303
ENSG00000230131	1.1956202634970082e-12	6.10644917480046
ENSG00000103253	1.222668897034073e-12	8.460458542172498
ENSG00000243276	1.222668897034073e-12	7.0638707882098295
ENSG00000242021	1.222668897034073e-12	5.442572246873896
ENSG00000182749	1.2329663322120317e-12	8.012600555317587
ENSG00000260625	1.3407409524789946e-12	6.270130040232492
ENSG00000105640	1.3407409524789946e-12	8.941387041246065
ENSG00000184992	1.3520142005675142e-12	8.683740895183888
ENSG00000182179	1.4097918520239646e-12	8.921103065586836
ENSG00000224738	1.4699926374169328e-12	4.885663218866396
ENSG00000099624	1.486468040949908e-12	8.868364728872839
ENSG00000107771	1.5157374533245012e-12	8.696905651767402
ENSG00000100439	1.5498816580541058e-12	8.678944692391594
ENSG00000204396	1.580376660146892e-12	8.71466404426672
ENSG00000188825	1.66615028310939e-12	7.001704070559119
ENSG00000213625	1.6988899813696605e-12	8.892705499663915
ENSG00000106004	1.6988899813696908e-12	6.769643161229238
ENSG00000157625	1.7178811659528688e-12	8.743598450973597
ENSG00000230565	1.732261215652026e-12	6.835047096939345
ENSG00000166428	1.7516186274961861e-12	7.8246810399588895
ENSG00000254615	1.8465058590422215e-12	8.618295332290398
ENSG00000143624	2.0234474497255077e-12	8.896762294795762
ENSG00000227372	2.0459950738730164e-12	8.695911280579425
ENSG00000187824	2.1505501547525485e-12	8.374192162835824
ENSG00000183386	2.266605051695113e-12	6.635407157077372
ENSG00000117519	2.336582430636005e-12	8.055173054120285
ENSG00000120860	2.4086797325895086e-12	8.675090464136238
ENSG00000052126	2.4086797325895086e-12	7.263113933846574
ENSG00000153789	2.4624815295668293e-12	8.101435120003257
ENSG00000119906	2.58788626824971e-12	8.763882426632826
ENSG00000164068	2.71955493419461e-12	8.808507173083129
ENSG00000148357	2.780164633879753e-12	4.957681735906933
ENSG00000188419	2.780164633879753e-12	8.645161686241385
ENSG00000138286	2.780164633879753e-12	8.636053724789715
ENSG00000166557	2.8342844859148126e-12	8.900819089927607
ENSG00000072778	2.865673056771875e-12	8.93733024611422
ENSG00000179456	2.865673056771875e-12	8.541673755189347
ENSG00000117461	2.92947735446783e-12	8.661388866768768
ENSG00000182054	2.92947735446783e-12	8.912989475323146
ENSG00000003393	2.9864485911588473e-12	8.664451290712634
ENSG00000172456	3.2431804207625914e-12	7.924880843582162
ENSG00000226386	3.2431804207625914e-12	4.51870830242883
ENSG00000255760	3.3061334206299545e-12	5.900266686042547
ENSG00000130511	3.3061334206300017e-12	8.674096092948261
ENSG00000178982	3.5897933505232145e-12	8.908932680191299
ENSG00000165891	3.8548549469223084e-12	8.327094229876646
ENSG00000145287	3.886648384835384e-12	8.835910367818073
ENSG00000078177	3.886648384835384e-12	8.827796777554383
ENSG00000133872	3.897303279077066e-12	8.925159860718681
ENSG00000130702	3.9726944437903235e-12	8.915515058483056
ENSG00000198890	3.9726944437903235e-12	8.213295833461293
ENSG00000134318	4.300571840599659e-12	8.776052812028363
ENSG00000204628	4.529638123147726e-12	8.941387041246065
ENSG00000272899	4.529638123147726e-12	7.878214958104864
ENSG00000170266	4.667684135764025e-12	8.896762294795762
ENSG00000228933	4.718899437618317e-12	5.383684120419246
ENSG00000173207	4.862601908100137e-12	8.602068151763014
ENSG00000241741	5.065500856700108e-12	6.737503122931331
ENSG00000124098	5.163007965910027e-12	8.678152888080106
ENSG00000123595	5.31996628855466e-12	8.769470433736606
ENSG00000134955	5.437049217699024e-12	7.858789534635952
ENSG00000257698	5.6021758301091395e-12	8.148770897223027
ENSG00000155886	6.012284814781923e-12	5.23865697034345
ENSG00000108239	6.061460016092134e-12	8.485793684151549
ENSG00000204060	6.1276412569141275e-12	4.6190745804459254
ENSG00000226833	6.4518098126493635e-12	4.823193471207996
ENSG00000186153	6.52216964692174e-12	8.435123400193444
ENSG00000107863	6.774408109444727e-12	8.831853572686226
ENSG00000137876	6.774408109444751e-12	8.912989475323146
ENSG00000118816	6.848217497572688e-12	8.929216655850528
ENSG00000221890	6.848217497572688e-12	4.148161246151115
ENSG00000167978	7.347578482077743e-12	8.93733024611422
ENSG00000164181	7.427508882546939e-12	8.767939221764673
ENSG00000258847	7.651741728600479e-12	3.8544536702974193
ENSG00000163382	7.882611503107048e-12	8.864307933740994
ENSG00000226029	7.96824707764647e-12	6.2738257283456615
ENSG00000162913	8.297584843533435e-12	6.321603719550134
ENSG00000176395	8.97260235205896e-12	3.861001822374427
ENSG00000109046	9.069837424258873e-12	8.864307933740994
ENSG00000109705	9.14344127126916e-12	6.51243863283673
ENSG00000104852	9.623392261078527e-12	8.933273450982373
ENSG00000144671	9.623392261078527e-12	4.642263263699306
ENSG00000213626	9.623392261078663e-12	7.02508705500984
ENSG00000124357	9.912462954298004e-12	8.846549541241677
ENSG00000088881	1.001967710519308e-11	6.269944461815618
ENSG00000203705	1.001967710519308e-11	8.699968075711269
ENSG00000218175	1.0128028374581248e-11	8.438440787664842
ENSG00000006704	1.0128028374581248e-11	5.948537529684042
ENSG00000104998	1.0403959254513297e-11	8.782635190320123
ENSG00000137575	1.0516384250058264e-11	8.831853572686226
ENSG00000186280	1.1066883158220577e-11	6.315963044870846
ENSG00000070886	1.1186328675674335e-11	5.846664381514411
ENSG00000179820	1.1645614656627127e-11	8.588418951046583
ENSG00000107816	1.1739666347169615e-11	8.607656158866794
ENSG00000268592	1.1866228134674514e-11	4.408131599335685
ENSG00000175329	1.2090938560173206e-11	2.3384821162222225
ENSG00000113272	1.2090938560173206e-11	8.699431234927314
ENSG00000188818	1.2123378821476943e-11	8.331432902264917
ENSG00000162607	1.245251208117991e-11	8.800393582819439
ENSG00000237506	1.2452512081180087e-11	6.142213862168181
ENSG00000147234	1.2824682623910251e-11	6.965719341107074
ENSG00000249348	1.2824682623910251e-11	7.700979658246946
ENSG00000135185	1.3102181350993148e-11	8.900819089927607
ENSG00000105426	1.3243130169336906e-11	7.241165656845273
ENSG00000076685	1.3638450530158078e-11	8.71466404426672
ENSG00000108107	1.3638450530158078e-11	8.941387041246065
ENSG00000273032	1.3896018527000772e-11	7.200437520055766
ENSG00000112531	1.4158354393368399e-11	8.864307933740994
ENSG00000138796	1.4310434467587633e-11	8.68879206150371
ENSG00000038002	1.461941528533645e-11	8.887117492560137
ENSG00000176371	1.5503235406696924e-11	8.454413004664696
ENSG00000087008	1.5503235406697033e-11	8.349106418537122
ENSG00000187741	1.5503235406697033e-11	8.534017695329677
ENSG00000269988	1.613565996357073e-11	5.128205177514872
ENSG00000132704	1.6615445477026798e-11	8.879003902296445
ENSG00000148498	1.692801666192165e-11	8.16117842287513
ENSG00000173482	1.7805773238239164e-11	8.460792816079962
ENSG00000236772	1.8140278148331886e-11	4.395866584489159
ENSG00000077420	1.8678413559214638e-11	8.721783263342433
ENSG00000229638	1.9079583379362282e-11	8.508682553350626
ENSG00000078061	1.9079583379362282e-11	8.850606336373524
ENSG00000135116	1.9437526857191145e-11	5.943780090480385
ENSG00000126231	1.9437526857191284e-11	6.5115758240320565
ENSG00000273382	1.9645012893782346e-11	6.213157994858587
ENSG00000230979	1.980205070747536e-11	7.071987101201587
ENSG00000163389	1.9854669594126958e-11	8.79939921163146
ENSG00000139239	2.0226858964139436e-11	8.172267467051574
ENSG00000247735	2.022685896413958e-11	5.5303858473254754
ENSG00000185905	2.044260027626242e-11	8.900819089927607
ENSG00000242247	2.0825587958387174e-11	8.89117428769198
ENSG00000146828	2.121560636186119e-11	8.790748780583813
ENSG00000235501	2.1271904550493785e-11	5.8475168786578156
ENSG00000138814	2.1441679189046696e-11	8.816620763346823
ENSG00000233927	2.231067639198403e-11	8.93733024611422
ENSG00000105202	2.231067639198403e-11	8.892705499663915
ENSG00000173208	2.2727932444484905e-11	8.70555608281505
ENSG00000131725	2.389942228366497e-11	8.62334649861022
ENSG00000100060	2.4410203481909377e-11	8.861245509797127
ENSG00000165288	2.4410203481909635e-11	8.700962446899247
ENSG00000104921	2.4604491992534168e-11	8.013755219344029
ENSG00000069493	2.55988979718895e-11	8.480416694458677
ENSG00000104626	2.7128978612454425e-11	8.365955316075574
ENSG00000228903	2.7128978612454425e-11	8.533102634521633
ENSG00000132026	2.7128978612454425e-11	4.544626689953747
ENSG00000188959	2.7707303623938046e-11	5.352740610528219
ENSG00000246095	2.7927275913600564e-11	6.333469423605347
ENSG00000225697	2.8223236391538706e-11	8.788223197423902
ENSG00000227543	2.9053067120593407e-11	7.091276705672836
ENSG00000005108	2.9360713399846623e-11	6.802639414356595
ENSG00000163870	2.9593540913106176e-11	8.7542376243972
ENSG00000171189	2.990679395854082e-11	5.675255935257496
ENSG00000064787	3.07850899612972e-11	8.17535825860483
ENSG00000168071	3.07850899612972e-11	8.908932680191299
ENSG00000196411	3.14396767136689e-11	7.71962029713204
ENSG00000136383	3.14396767136689e-11	7.879577536656871
ENSG00000156427	3.14396767136689e-11	5.79987465503173
ENSG00000243696	3.14396767136689e-11	7.281500774120479
ENSG00000144848	3.14396767136689e-11	8.858719926637214
ENSG00000252612	3.168864669914282e-11	5.039199311439215
ENSG00000133020	3.168864669914282e-11	3.2063934154054046
ENSG00000240298	3.202361398266246e-11	5.647795786144744
ENSG00000149273	3.236205010543586e-11	8.945443836377912
ENSG00000148303	3.366268397974043e-11	8.945443836377912
ENSG00000123570	3.46488985149407e-11	6.924514938750984
ENSG00000155903	3.501449558653176e-11	8.834379155846138
ENSG00000245008	3.5291171217777726e-11	6.55068879696606
ENSG00000167619	3.566340644205775e-11	6.375447425589446
ENSG00000101003	3.670700156386185e-11	7.956702021085312
ENSG00000143498	3.70938610232691e-11	8.26524793171098
ENSG00000173218	3.778049942972206e-11	7.138253953798533
ENSG00000184445	3.8178439159662035e-11	8.921103065586836
ENSG00000160062	3.9294068250812035e-11	7.694162233502624
ENSG00000053501	3.970761921642875e-11	8.683740895183888
ENSG00000163584	4.0020577823394e-11	8.864307933740994
ENSG00000224993	4.1188903485050454e-11	4.80014488108653
ENSG00000257027	4.205951694198896e-11	7.868748693704075
ENSG00000219665	4.205951694198896e-11	8.289536305851016
ENSG00000129757	4.205951694198896e-11	7.9369310753664895
ENSG00000167186	4.205951694198896e-11	8.2875999601261
ENSG00000134508	4.25015586320279e-11	8.487122329246992
ENSG00000163817	4.3740773934724783e-11	5.200377999885884
ENSG00000149823	4.4547722016998685e-11	8.88864870453207
ENSG00000232070	4.4664184393467563e-11	5.2342657142587345
ENSG00000110002	4.632631614351634e-11	8.729896853606125
ENSG00000174799	4.681223867419373e-11	8.617758491506441
ENSG00000171119	4.817441532789316e-11	5.801628880039838
ENSG00000072858	4.9061391157968024e-11	8.808507173083129
ENSG00000102054	4.9575395949651736e-11	8.884591909400223
ENSG00000205664	5.048762604127292e-11	7.965522539433379
ENSG00000184293	5.0619279615330235e-11	8.694380068607492
ENSG00000152422	5.1016261213091014e-11	8.726834429662258
ENSG00000116871	5.1016261213091014e-11	8.82320314163858
ENSG00000168172	5.360223609191188e-11	8.753243253209222
ENSG00000121406	5.4022116022149045e-11	8.234324782628146
ENSG00000169116	5.4022116022149045e-11	8.925159860718681
ENSG00000165359	5.617031555203048e-11	8.830322360714293
ENSG00000141736	5.675715824833273e-11	7.958638366810228
ENSG00000173175	5.7798615125535235e-11	7.485863292150287
ENSG00000170889	5.901177993334362e-11	8.941387041246065
ENSG00000260352	5.901177993334362e-11	5.0680845949804345
ENSG00000101997	6.00937307584072e-11	8.582778547291763
ENSG00000116984	6.00937307584072e-11	8.85466313150537
ENSG00000105997	6.00937307584072e-11	5.414821869878769
ENSG00000100994	6.072068596606434e-11	8.884591909400223
ENSG00000214717	6.119510188468241e-11	8.642636103081472
ENSG00000213885	6.312933323018312e-11	6.350209578382378
ENSG00000138674	6.312933323018334e-11	8.925159860718681
ENSG00000012174	6.495489663638054e-11	8.704024870843115
ENSG00000107864	6.61434306936492e-11	8.592423349527389
ENSG00000101224	6.61434306936492e-11	8.887117492560137
ENSG00000264920	6.683212755290931e-11	7.476722851122546
ENSG00000124795	7.001916075943608e-11	8.227205563552435
ENSG00000164587	7.222603601814337e-11	8.945443836377912
ENSG00000006756	7.508058662263408e-11	6.3317171399943195
ENSG00000173641	7.508058662263408e-11	5.342170081388725
ENSG00000046651	7.784433696092289e-11	8.822208770450603
ENSG00000102158	7.865211118441451e-11	8.921103065586836
ENSG00000182742	7.946809080989757e-11	7.175060757089868
ENSG00000226104	8.008550930960562e-11	2.8839629864767136
ENSG00000144040	8.008550930960562e-11	8.601531310979057
ENSG00000179899	8.029235731711712e-11	5.151352362859544
ENSG00000239183	8.091604492396406e-11	5.98070175509191
ENSG00000094916	8.238982054925016e-11	8.823739982422536
ENSG00000158427	8.410633139907559e-11	7.767556865206565
ENSG00000120805	8.410633139907559e-11	8.864307933740994
ENSG00000166896	8.563696413074077e-11	8.14073661733927
ENSG00000248280	8.563696413074077e-11	6.666713293046069
ENSG00000231305	8.652382118397168e-11	7.9690749733573405
ENSG00000123130	8.900930074846473e-11	8.635059353601736
ENSG00000113924	8.993033187997862e-11	6.6241486003115195
ENSG00000132780	9.086069142542205e-11	8.880535114268378
ENSG00000198755	9.251154539072381e-11	8.933273450982373
ENSG00000130810	9.251154539072381e-11	7.650027497032415
ENSG00000205791	9.251154539072447e-11	6.483649708630824
ENSG00000164221	9.346803692567443e-11	8.67157050978835
ENSG00000155130	9.346803692567443e-11	8.912989475323146
ENSG00000101868	9.51652455790289e-11	8.596480144659234
ENSG00000175792	9.516524557902991e-11	8.767402380980716
ENSG00000150938	9.614858621723427e-11	7.730963316138837
ENSG00000138756	9.689261263836284e-11	8.53509137689759
ENSG00000261158	9.814520031449221e-11	4.703565622948461
ENSG00000065518	9.890434725414369e-11	8.868364728872839
ENSG00000154217	1.0069811424664799e-10	8.30275345908557
ENSG00000169714	1.006981142466487e-10	8.921103065586836
ENSG00000223891	1.0572897617478654e-10	8.44915927146838
ENSG00000241923	1.0572897617478692e-10	6.062037033248485
ENSG00000170989	1.0792009647987122e-10	6.695035232261699
ENSG00000229278	1.1186199285992146e-10	3.773556964390077
ENSG00000163040	1.1505774565464278e-10	5.713106210888077
ENSG00000090581	1.162418533564249e-10	8.82320314163858
ENSG00000096093	1.1955999154690013e-10	8.670039297816416
ENSG00000116791	1.1955999154690013e-10	8.710607249134874
ENSG00000174718	1.1955999154690013e-10	8.88306069742829
ENSG00000171649	1.229707785746386e-10	7.756416768306615
ENSG00000183943	1.264767411665543e-10	8.413563176089811
ENSG00000143514	1.264767411665543e-10	8.745587193349552
ENSG00000138472	1.264767411665543e-10	3.586368261017797
ENSG00000139641	1.264767411665543e-10	8.912989475323146
ENSG00000125817	1.277757384782759e-10	8.758294419529046
ENSG00000267166	1.2908779029456012e-10	7.019585186894858
ENSG00000254369	1.3141567962039962e-10	4.907049198197458
ENSG00000261441	1.3276429597256747e-10	6.46058786744409
ENSG00000260027	1.3412645388447765e-10	7.038530891041752
ENSG00000257543	1.351570388352812e-10	5.943287380617264
ENSG00000141441	1.3619537212766532e-10	8.258043836408156
ENSG00000169857	1.3794330093029597e-10	8.753243253209222
ENSG00000116668	1.4042733322127007e-10	8.728365641634191
ENSG00000185436	1.4186637872036444e-10	8.808507173083129
ENSG00000198353	1.458985746222548e-10	5.216092292750469
ENSG00000166441	1.485226839130725e-10	8.93733024611422
ENSG00000000460	1.5004285251188449e-10	8.003799954044489
ENSG00000223812	1.5273986570443171e-10	3.495970504105235
ENSG00000184007	1.5430225474587966e-10	8.904875885059452
ENSG00000115875	1.5430225474587966e-10	8.921103065586836
ENSG00000172578	1.5707414967009968e-10	8.929216655850528
ENSG00000147044	1.586799041833112e-10	8.664908821116658
ENSG00000159788	1.586799041833112e-10	8.28221451989881
ENSG00000270036	1.603017177395356e-10	4.39743487002923
ENSG00000058056	1.603017177395362e-10	8.489392948879374
ENSG00000149485	1.6193974722364438e-10	8.068290979899938
ENSG00000137747	1.6359415101507725e-10	5.6424235694156915
ENSG00000197696	1.6652924009798274e-10	8.098919331305302
ENSG00000151553	1.6951583411183312e-10	8.7542376243972
ENSG00000118197	1.6951583411183312e-10	8.747118405321487
ENSG00000179588	1.7788897251884965e-10	8.296373647670304
ENSG00000189419	1.8478394422036995e-10	5.877201307559528
ENSG00000081760	1.8478394422036995e-10	8.668965616248503
ENSG00000253540	1.8619398397414888e-10	7.850721321295629
ENSG00000199933	1.90005754204979e-10	4.2241831679914394
ENSG00000173171	1.90005754204979e-10	8.497585849522999
ENSG00000165338	1.934036006349991e-10	8.522384150718095
ENSG00000065613	1.934036006349991e-10	8.781640819132145
ENSG00000136051	1.95371842031934e-10	8.830322360714293
ENSG00000164904	1.9886352145986546e-10	8.422292917517392
ENSG00000156170	2.0088609934098124e-10	8.64363047426945
ENSG00000188613	2.044741413611257e-10	8.143681685479953
ENSG00000010404	2.044741413611257e-10	8.900819089927607
ENSG00000180834	2.0447414136112935e-10	7.139775262607271
ENSG00000164077	2.0499180989685167e-10	8.596480144659234
ENSG00000111450	2.0655252006472906e-10	8.591886508743432
ENSG00000246334	2.0655252006472906e-10	7.8024320161191625
ENSG00000225573	2.086515605171559e-10	7.172802381753604
ENSG00000232346	2.107714633064767e-10	7.3453697481186655
ENSG00000272434	2.1237520304340752e-10	5.585117491606026
ENSG00000115841	2.14532103306995e-10	8.36748652804751
ENSG00000116977	2.1616382653967275e-10	8.767402380980716
ENSG00000149346	2.1671042736558228e-10	7.219045679364789
ENSG00000147475	2.2057467159793382e-10	8.758294419529046
ENSG00000272620	2.2507351855744992e-10	7.744312795943715
ENSG00000104765	2.3552661210304674e-10	8.801924794791372
ENSG00000132128	2.3552661210304674e-10	8.78010960716021
ENSG00000177600	2.421468208156058e-10	8.933273450982373
ENSG00000178741	2.421468208156058e-10	8.900819089927607
ENSG00000145592	2.445990136390257e-10	8.945443836377912
ENSG00000177337	2.445990136390257e-10	5.158389110477538
ENSG00000230207	2.5146846415176175e-10	7.192166739838953
ENSG00000073150	2.5593780189174874e-10	6.169415995760194
ENSG00000172382	2.657781515418552e-10	6.784422751351853
ENSG00000160691	2.6846413436861375e-10	8.912989475323146
ENSG00000139644	2.6846413436861375e-10	8.93733024611422
ENSG00000151208	2.7598821513129885e-10	8.540142543217414
ENSG00000226779	2.8088323115924403e-10	4.256997309744512
ENSG00000083845	2.8088323115924403e-10	8.945443836377912
ENSG00000205763	2.80883231159246e-10	7.13989295325665
ENSG00000188636	2.815894143228075e-10	8.140345834814077
ENSG00000203666	2.837183978192069e-10	8.399940889102275
ENSG00000160293	2.887474290266246e-10	8.187481813196504
ENSG00000176208	2.9166019155049306e-10	8.271425176249757
ENSG00000213862	2.9757217617217775e-10	6.696681911785994
ENSG00000177628	3.0284117408058536e-10	8.84808075321361
ENSG00000198585	3.082013694127179e-10	8.819146346506736
ENSG00000136928	3.089746458019858e-10	4.1702061922356615
ENSG00000153162	3.113058757683548e-10	8.917046270454989
ENSG00000178035	3.144409545842933e-10	8.892705499663915
ENSG00000144867	3.2000179296725484e-10	8.904875885059452
ENSG00000273230	3.264748350604781e-10	7.598316011082469
ENSG00000008300	3.322436425915214e-10	8.793274363743723
ENSG00000127946	3.3558472986307945e-10	8.437243849600375
ENSG00000103496	3.449430250903888e-10	8.649755322157187
ENSG00000137154	3.6171185674652344e-10	8.945443836377912
ENSG00000065665	3.6808862076313457e-10	8.362356051347751
ENSG00000171425	3.6808862076313457e-10	8.709612877946897
ENSG00000008086	3.7178169655003243e-10	7.998590166964795
ENSG00000111540	3.7833193736599025e-10	8.54672492150917
ENSG00000137628	4.0366395171270263e-10	7.985354550535764
ENSG00000102780	4.07705573264183e-10	7.539722141236058
ENSG00000032219	4.07705573264183e-10	8.71160162032285
ENSG00000189366	4.14873806363825e-10	6.5851992847451175
ENSG00000138449	4.306516654097587e-10	8.859714297825192
ENSG00000185133	4.425933844728527e-10	6.668251561336182
ENSG00000189233	4.59400533408609e-10	8.81409518018691
ENSG00000204131	4.59400533408609e-10	6.307339497339085
ENSG00000150867	4.768310111018993e-10	8.834379155846138
ENSG00000185267	4.851848637554652e-10	8.142267829311203
ENSG00000089163	4.900225428704536e-10	6.826529468883226
ENSG00000041880	4.936817101613042e-10	8.710607249134876
ENSG00000049769	4.986021694371505e-10	7.9878277370446344
ENSG00000077157	5.123819013622292e-10	8.636845529101203
ENSG00000069329	5.174844279946378e-10	8.826265565582448
ENSG00000058404	5.226366057520616e-10	7.083274905365153
ENSG00000228350	5.265336059801334e-10	4.35449396924483
ENSG00000257221	5.278389059448275e-10	7.867472445259671
ENSG00000196372	5.278389059448275e-10	7.325985356310258
ENSG00000180182	5.317738099157076e-10	8.796336787687592
ENSG00000236204	5.317738099157076e-10	6.481576404489787
ENSG00000101400	5.37064971584651e-10	8.429667100120637
ENSG00000143653	5.37064971584651e-10	8.386828529169799
ENSG00000070081	5.37064971584651e-10	8.929216655850528
ENSG00000110700	5.464485779944613e-10	8.933273450982373
ENSG00000103485	5.518823793261967e-10	8.860251138609149
ENSG00000137177	5.518823793261967e-10	7.577046784462068
ENSG00000228323	5.573689742187207e-10	5.9153103960508755
ENSG00000144026	5.573689742187207e-10	8.665445661900613
ENSG00000116957	5.615188669701916e-10	8.61171295399864
ENSG00000016391	5.615188669701916e-10	8.106445138014491
ENSG00000143578	5.615188669701916e-10	8.523378521906073
ENSG00000104177	5.629088630040568e-10	8.805981589923219
ENSG00000105193	5.670990572934652e-10	8.941387041246065
ENSG00000172940	5.670990572934652e-10	4.235743655103857
ENSG00000179299	5.784224928864713e-10	7.412098203330005
ENSG00000057468	5.784224928864775e-10	6.465942680798468
ENSG00000124222	5.885115231511878e-10	8.868364728872839
ENSG00000110697	5.928878498235382e-10	8.766408009792737
ENSG00000107959	5.943536801641285e-10	8.840961534137898
ENSG00000237991	6.047141163587546e-10	6.489236791117942
ENSG00000078369	6.107133822461633e-10	8.917046270454989
ENSG00000144645	6.107133822461633e-10	8.908932680191299
ENSG00000205293	6.107133822461633e-10	5.808398167830943
ENSG00000150667	6.275128363268356e-10	6.9107404014230225
ENSG00000119669	6.447635663204598e-10	8.673101721760284
ENSG00000155254	6.447635663204598e-10	8.322043063556823
ENSG00000256604	6.447635663204598e-10	4.6509207326844875
ENSG00000125414	6.495481781371726e-10	2.0745062742213514
ENSG00000102081	6.495481781371749e-10	8.78569761426399
ENSG00000233266	6.511507448515738e-10	4.983251832612644
ENSG00000182050	6.511507448515761e-10	7.085734123493092
ENSG00000160799	6.690359547877671e-10	8.679684100052041
ENSG00000160051	6.690359547877719e-10	7.65868349392724
ENSG00000070831	6.80666426082106e-10	8.884591909400223
ENSG00000142408	6.823439661108762e-10	3.754662055291049
ENSG00000162482	6.874008601479613e-10	5.999769449839964
ENSG00000213199	6.874008601479662e-10	8.35345065677257
ENSG00000132359	6.993431020458184e-10	8.794805575715658
ENSG00000234141	7.185201613835533e-10	6.627571065778154
ENSG00000229466	7.185201613835533e-10	2.989098890039835
ENSG00000163607	7.256202418951652e-10	8.52904583938979
ENSG00000165322	7.256202418951704e-10	8.74864961729342
ENSG00000144354	7.327888527011436e-10	5.465330940375246
ENSG00000221983	7.382106715936838e-10	8.933273450982373
ENSG00000170890	7.40026638795163e-10	3.862683043413359
ENSG00000166295	7.455007659827072e-10	8.874947107164598
ENSG00000146904	7.455007659827072e-10	5.389416339212461
ENSG00000241469	7.528611786456053e-10	2.8207667664501765
ENSG00000203761	7.528611786456053e-10	7.895738304151618
ENSG00000177731	7.528611786456053e-10	8.91145826335121
ENSG00000118307	7.602925709487457e-10	5.561589028474819
ENSG00000250659	7.602925709487457e-10	7.15484166550282
ENSG00000174989	7.602925709487457e-10	8.807512801895154
ENSG00000176871	7.65913096830491e-10	8.561957730848576
ENSG00000249198	7.659130968304991e-10	2.1929652404279496
ENSG00000136710	7.81100359249266e-10	8.632454460061892
ENSG00000271086	7.888039194605671e-10	4.632086104858707
ENSG00000178852	8.024641239317577e-10	8.35199875518057
ENSG00000181163	8.183588684554324e-10	8.945443836377912
ENSG00000242741	8.304813502968654e-10	3.3562192819630807
ENSG00000114779	8.325187460634794e-10	8.880535114268378
ENSG00000221413	8.407172663865382e-10	2.1829086813073966
ENSG00000176896	8.552548543455448e-10	8.319922614149892
ENSG00000110092	8.573515964648996e-10	8.800393582819439
ENSG00000136997	9.114328362660138e-10	8.899287877955674
ENSG00000144591	9.11432836266017e-10	8.887117492560137
ENSG00000243453	9.181423525374299e-10	1.7208374462390572
ENSG00000271239	9.181423525374299e-10	2.4413904684443164
ENSG00000185100	9.294322361043038e-10	6.845685591285846
ENSG00000228327	9.362711322724045e-10	7.391864427261248
ENSG00000111445	9.454661629384637e-10	8.45135058072083
ENSG00000168556	9.879470050572546e-10	8.434920833316953
ENSG00000081320	9.976373389804995e-10	8.925159860718681
ENSG00000136631	9.976373389804995e-10	8.74864961729342
ENSG00000213755	9.976373389804995e-10	4.47474872554256
ENSG00000065809	1.0074204810529572e-09	8.880535114268378
ENSG00000229417	1.0148192638453875e-09	8.021760913420296
ENSG00000117242	1.017297297660601e-09	7.918227605444889
ENSG00000236719	1.024766909650225e-09	5.591978805405721
ENSG00000230516	1.0526165365852054e-09	3.1958803427168956
ENSG00000124785	1.0629258226988843e-09	7.255743032602558
ENSG00000072195	1.0629258226988843e-09	6.603077911039728
ENSG00000233762	1.0629258226988843e-09	7.948051590037663
ENSG00000242262	1.070722431720046e-09	5.1595491509971625
ENSG00000105467	1.0917874419577952e-09	5.191285394350413
ENSG00000106804	1.1323806016376019e-09	8.243767017987285
ENSG00000086475	1.1406742999314905e-09	8.720252051370501
ENSG00000267169	1.143452024999801e-09	7.54021771706333
ENSG00000204536	1.1630818977242167e-09	8.6862664783438
ENSG00000246763	1.163081897724225e-09	6.617537629517142
ENSG00000154358	1.1945954847152338e-09	8.77804155440432
ENSG00000114686	1.1945954847152338e-09	8.884591909400223
ENSG00000136052	1.1945954847152338e-09	8.743061610189642
ENSG00000251192	1.2150820708923153e-09	7.854463424748785
ENSG00000142279	1.226942297369336e-09	5.552914577063399
ENSG00000118705	1.238915534890468e-09	8.941387041246065
ENSG00000140451	1.2724332518995726e-09	8.752706412425267
ENSG00000006740	1.2724332518995726e-09	7.850130455239946
ENSG00000153250	1.2848397040213838e-09	8.88864870453207
ENSG00000146409	1.2942219736512739e-09	8.501642644654845
ENSG00000173960	1.2942219736512739e-09	8.721783263342433
ENSG00000143603	1.319569598711327e-09	8.895231082823827
ENSG00000094804	1.319569598711327e-09	8.676621676108173
ENSG00000135686	1.3324245285117552e-09	8.721783263342433
ENSG00000010310	1.3421458828421676e-09	8.616227279534508
ENSG00000172139	1.3552154719680143e-09	7.412260527722677
ENSG00000075420	1.3684092878276403e-09	8.917046270454989
ENSG00000203930	1.3684092878276403e-09	3.73007288483381
ENSG00000259924	1.378386865201748e-09	5.274934232755814
ENSG00000251417	1.378386865201748e-09	6.678140493660669
ENSG00000149295	1.3817284808816455e-09	5.700621674316062
ENSG00000272667	1.3918008523692764e-09	6.614009990591147
ENSG00000272990	1.4293498558391265e-09	7.73673705554532
ENSG00000244165	1.4572775626760507e-09	8.243635310956307
ENSG00000125459	1.4678871998598044e-09	8.759288790717024
ENSG00000118308	1.4821507518688696e-09	8.89117428769198
ENSG00000260855	1.4821507518688696e-09	4.25956494013129
ENSG00000164924	1.4965495760728762e-09	8.933273450982373
ENSG00000103160	1.5074382180161854e-09	8.609187370838727
ENSG00000171365	1.511084922272992e-09	8.12562706449642
ENSG00000162267	1.5220767826442986e-09	6.673618863703977
ENSG00000171084	1.5220767826442986e-09	7.307412256187232
ENSG00000105373	1.5368540834896536e-09	8.929216655850528
ENSG00000214706	1.5517714014580423e-09	8.818151975318758
ENSG00000148484	1.5630520531967258e-09	8.816620763346823
ENSG00000131409	1.5782175179440245e-09	5.8876894859812765
ENSG00000147437	1.620666969972039e-09	6.218715702943014
ENSG00000177119	1.620666969972039e-09	8.78921756861188
ENSG00000145214	1.6522372519447711e-09	8.738010443869817
ENSG00000258056	1.6522372519447711e-09	8.014694090995622
ENSG00000176974	1.6803530598487702e-09	8.619289703478376
ENSG00000108387	1.6803530598487702e-09	6.948138317303343
ENSG00000178722	1.6925451536486753e-09	5.359801629037077
ENSG00000242732	1.6966283399405493e-09	7.951826507913086
ENSG00000181192	1.7717912737132274e-09	8.816620763346823
ENSG00000108828	1.7717912737132274e-09	8.803456006763307
ENSG00000008294	1.8193137955773097e-09	8.868364728872839
ENSG00000157350	1.8193137955773097e-09	8.708081665974962
ENSG00000205683	1.8236952020726602e-09	7.5121139166627895
ENSG00000173064	1.8236952020726602e-09	8.85466313150537
ENSG00000174173	1.868079541154988e-09	8.712138461106807
ENSG00000197279	1.886126937583277e-09	8.167400404413764
ENSG00000165516	1.904344454366854e-09	8.884591909400223
ENSG00000258449	1.904344454366854e-09	5.283264232348158
ENSG00000162631	1.9181201723956914e-09	6.670539332292419
ENSG00000116754	1.936639166100141e-09	8.921103065586836
ENSG00000160856	1.955332608524554e-09	8.602068151763016
ENSG00000139631	1.955332608524554e-09	8.715200885050676
ENSG00000184381	1.955332608524554e-09	8.790748780583813
ENSG00000140682	1.955332608524554e-09	5.792619581927834
ENSG00000101443	1.955332608524554e-09	5.6885090661865565
ENSG00000233730	1.974202100006089e-09	2.845768132986773
ENSG00000128394	1.9884707215554132e-09	8.49452342557913
ENSG00000115966	2.00765219267514e-09	8.830322360714293
ENSG00000117009	2.046558361120177e-09	8.324234372809268
ENSG00000004838	2.061337049317137e-09	6.868041401663412
ENSG00000140988	2.1164218564001857e-09	8.941387041246065
ENSG00000162878	2.136806704636914e-09	4.938952698212492
ENSG00000115355	2.1522209464854876e-09	8.904875885059452
ENSG00000118181	2.1938579700304307e-09	8.941387041246065
ENSG00000273056	2.1938579700304307e-09	5.484201322174762
ENSG00000078747	2.214970194558696e-09	8.884591909400223
ENSG00000197016	2.214970194558696e-09	6.785562287765367
ENSG00000104427	2.214970194558696e-09	8.4650521780883
ENSG00000213442	2.274056226045366e-09	8.533560164925657
ENSG00000267390	2.2740562260453982e-09	6.8867684642304585
ENSG00000154928	2.2904357143022746e-09	8.308191295963901
ENSG00000159840	2.3346791637150936e-09	8.59540646309132
ENSG00000120616	2.3346791637150936e-09	8.810038385055064
ENSG00000259560	2.3797560805255918e-09	5.672635046480442
ENSG00000064115	2.3968779132210625e-09	8.852137548345457
ENSG00000087077	2.4843061086357847e-09	8.70907603716294
ENSG00000090097	2.4843061086357847e-09	8.619289703478376
ENSG00000182220	2.550389736562924e-09	8.842492746109832
ENSG00000173166	2.5933325705441023e-09	7.802970310783612
ENSG00000175886	2.6181871914034775e-09	6.564226085369667
ENSG00000100578	2.643274142693311e-09	8.607119318082837
ENSG00000046653	2.6877417217358334e-09	7.7662226542639425
ENSG00000114487	2.7134785385450945e-09	8.217733616656377
ENSG00000131966	2.713478538545133e-09	8.752169571641309
ENSG00000236830	2.713478538545133e-09	4.344936868293524
ENSG00000117215	2.7394557102727612e-09	7.48764915318772
ENSG00000268401	2.7394557102728096e-09	5.068580599085861
ENSG00000057252	2.832300325798362e-09	8.807512801895154
ENSG00000162836	2.8390482898146525e-09	8.656337700448944
ENSG00000174013	2.8593864132050274e-09	8.721783263342434
ENSG00000163608	2.866197316632421e-09	8.792279992555747
ENSG00000136149	2.886725113767502e-09	7.9246343305890505
ENSG00000259891	2.886725113767502e-09	6.921133376315545
ENSG00000075711	2.886725113767502e-09	8.86530230492897
ENSG00000203827	2.886725113767502e-09	7.7282651623325105
ENSG00000213513	2.886725113767502e-09	4.095744390251598
ENSG00000253476	2.9143187205715326e-09	4.506600042626902
ENSG00000154479	2.9632278700833477e-09	6.268830871351914
ENSG00000180815	2.9915344584132533e-09	5.196109534027484
ENSG00000166321	2.9915344584132533e-09	7.83488637717393
ENSG00000074054	3.0129373137103066e-09	8.824734353610515
ENSG00000166224	3.0129373137103066e-09	8.658863283608856
ENSG00000105808	3.0707444136069993e-09	7.1174800776560705
ENSG00000055955	3.0707444136069993e-09	5.933356028146147
ENSG00000251595	3.0707444136069993e-09	6.0051399429831065
ENSG00000178585	3.0707444136069993e-09	8.19002585955089
ENSG00000184634	3.1222119347815935e-09	8.852137548345457
ENSG00000163882	3.17452046531487e-09	8.767939221764673
ENSG00000158793	3.182062543481933e-09	8.691854485447578
ENSG00000130340	3.182062543481933e-09	8.497558935794105
ENSG00000258072	3.2124060039932715e-09	6.313002080017941
ENSG00000134986	3.2353486129952473e-09	7.914707651096999
ENSG00000177283	3.2353486129952473e-09	5.262719298002799
ENSG00000082512	3.2430316021805525e-09	8.593215153838875
ENSG00000171759	3.266187488574769e-09	6.710534149104989
ENSG00000226337	3.3844072265381567e-09	4.925455072020662
ENSG00000086598	3.3844072265381567e-09	8.925159860718681
ENSG00000132688	3.4737435370947023e-09	7.985591071252984
ENSG00000054690	3.4737435370947023e-09	6.817255325300712
ENSG00000100592	3.498504453455049e-09	8.632991300845847
ENSG00000213096	3.531786904203812e-09	7.950109848331601
ENSG00000147400	3.565378054358835e-09	8.63551688400576
ENSG00000270012	3.565378054358835e-09	7.644184526401104
ENSG00000255991	3.599280689896105e-09	2.685970527315186
ENSG00000174373	3.6334976211984417e-09	8.74864961729342
ENSG00000088298	3.6334976211984417e-09	8.858719926637214
ENSG00000166562	3.6593682807674724e-09	8.921103065586836
ENSG00000095397	3.6593682807674724e-09	8.860251138609149
ENSG00000240440	3.729238003682284e-09	3.1138834425422894
ENSG00000185668	3.7557731147261115e-09	3.332219223420189
ENSG00000089169	3.791439820333465e-09	8.13473791063533
ENSG00000236305	3.827436724419046e-09	5.956435357757652
ENSG00000233885	3.827436724419046e-09	6.835333312763504
ENSG00000180773	3.854652883395328e-09	8.604593734922926
ENSG00000186056	3.891234806995884e-09	8.399940889102275
ENSG00000130985	3.891234806995884e-09	8.912989475323146
ENSG00000228160	3.918893184866628e-09	2.269361974966461
ENSG00000005302	3.965417020631501e-09	8.876478319136533
ENSG00000136643	4.031456216883383e-09	8.766408009792737
ENSG00000259209	4.069673078993406e-09	3.1551209816936163
ENSG00000219747	4.09856730600115e-09	6.064294504181241
ENSG00000184305	4.09856730600115e-09	8.06189401944885
ENSG00000231969	4.09856730600115e-09	4.025735642863997
ENSG00000139132	4.108243089392372e-09	8.816620763346823
ENSG00000166024	4.1374042594369784e-09	8.577190540187985
ENSG00000226245	4.1374042594369784e-09	4.267776596313661
ENSG00000166268	4.216157555527952e-09	6.712879715622649
ENSG00000255224	4.246065252381413e-09	6.476256946185015
ENSG00000268061	4.246065252381458e-09	7.570075635112668
ENSG00000230067	4.246065252381458e-09	4.8025648942954815
ENSG00000157978	4.286264117712611e-09	8.868364728872839
ENSG00000039319	4.367778042340875e-09	8.765871169008783
ENSG00000272452	4.398733764480593e-09	7.5732232701298425
ENSG00000091039	4.398733764480624e-09	8.801924794791372
ENSG00000159259	4.398733764480624e-09	7.853234007108244
ENSG00000271430	4.4299033382339774e-09	8.39960661519481
ENSG00000135677	4.471797913219196e-09	8.864307933740994
ENSG00000105464	4.471797913219196e-09	6.8911658902976916
ENSG00000261159	4.514078657234588e-09	7.760338418675949
ENSG00000089220	4.556749032585212e-09	8.917046270454989
ENSG00000235670	4.556749032585244e-09	4.003620117561145
ENSG00000268362	4.632370261533642e-09	6.43864653000539
ENSG00000143401	4.665152601908996e-09	8.864307933740994
ENSG00000228205	4.753681765713621e-09	7.366097237800321
ENSG00000076662	4.798558360948104e-09	8.941387041246065
ENSG00000163875	4.878088121045192e-09	8.761356843472914
ENSG00000168159	4.9241090507587645e-09	8.892705499663915
ENSG00000214595	5.0174240508468384e-09	8.838435950977985
ENSG00000155755	5.052859713435707e-09	8.343805854536944
ENSG00000125945	5.2337293495217205e-09	8.249020751183597
ENSG00000008513	5.2337293495217205e-09	8.725303217690323
ENSG00000127415	5.270653119411733e-09	8.852137548345457
ENSG00000198521	5.2830173718139685e-09	6.8919376446019465
ENSG00000166025	5.332757700591984e-09	6.8149494282842324
ENSG00000180228	5.420903798527112e-09	8.783172031104078
ENSG00000272016	5.420903798527112e-09	6.704374185064276
ENSG00000262165	5.510469354854962e-09	3.2619477556352034
ENSG00000251680	5.510469354855021e-09	4.21645704150892
ENSG00000083290	5.562295518957082e-09	7.678372666304294
ENSG00000072609	5.601476592349577e-09	8.785160773480033
ENSG00000099326	5.614596625743299e-09	8.868364728872839
ENSG00000126070	5.6145966257433394e-09	8.730891224794103
ENSG00000260990	5.6541366814742085e-09	5.472272920914547
ENSG00000235776	5.6541366814742085e-09	6.218968600180697
ENSG00000246705	5.707279143457797e-09	8.698973704523292
ENSG00000145476	5.760908274618885e-09	8.682209683211953
ENSG00000104936	5.8559433571077196e-09	8.51021376532256
ENSG00000061936	5.96642632736603e-09	8.835910367818073
ENSG00000215016	5.96642632736603e-09	4.20333826682762
ENSG00000174564	5.96642632736603e-09	7.031026455288027
ENSG00000196967	6.008378967745661e-09	8.018586699520423
ENSG00000180353	6.008378967745703e-09	8.900819089927607
ENSG00000087274	6.064763250280186e-09	8.917046270454989
ENSG00000126107	6.1216630466964585e-09	8.790748780583813
ENSG00000005189	6.1216630466964585e-09	7.59253133779557
ENSG00000104738	6.1216630466964585e-09	8.742067239001663
ENSG00000015171	6.179082939337536e-09	8.852137548345457
ENSG00000167658	6.222491950799339e-09	8.945443836377912
ENSG00000167178	6.324938520875562e-09	6.483065699682422
ENSG00000154917	6.384215409526972e-09	8.184569559478085
ENSG00000165171	6.4440335085475745e-09	6.299832867278908
ENSG00000147027	6.504397621647789e-09	4.842934239510007
ENSG00000116786	6.504397621647789e-09	8.797867999659527
ENSG00000067992	6.504397621647789e-09	8.103231089964678
ENSG00000137709	6.504397621647812e-09	6.028284884315189
ENSG00000104979	6.504397621647812e-09	8.856194343477304
ENSG00000167283	6.550031941252019e-09	8.896762294795762
ENSG00000198053	6.673254022190749e-09	8.529960900197832
ENSG00000152804	6.720042205969711e-09	6.7064542152032
ENSG00000165548	6.735709180948245e-09	8.405167708569694
ENSG00000188559	6.735709180948245e-09	8.615769749130486
ENSG00000205022	6.782923944998317e-09	6.853274238416254
ENSG00000156042	6.8463788668363214e-09	8.164003706562431
ENSG00000273002	6.8463788668363214e-09	6.951913255562925
ENSG00000223387	6.846378866836369e-09	4.369380767850724
ENSG00000164236	6.910412050157112e-09	5.202493199785479
ENSG00000235663	6.95881950148113e-09	5.047239938351897
ENSG00000204217	7.139156352173995e-09	8.866833516900904
ENSG00000135299	7.155774586062197e-09	8.449361838344872
ENSG00000090989	7.205855739125854e-09	8.762351214660892
ENSG00000223704	7.222625218155889e-09	7.607496286260146
ENSG00000184220	7.273162109940408e-09	8.745129662945532
ENSG00000166908	7.2731621099404854e-09	8.740536027029728
ENSG00000162601	7.341080833443247e-09	8.83996716294992
ENSG00000134744	7.46142838628953e-09	8.872421524004686
ENSG00000225135	7.46142838628953e-09	6.70906261997313
ENSG00000244247	7.46142838628953e-09	3.685088910755581
ENSG00000197520	7.531059139909336e-09	5.955272470906105
ENSG00000101605	7.654439233295864e-09	7.393395974079376
ENSG00000122884	7.852310807591024e-09	8.858719926637214
ENSG00000196236	7.925492387876794e-09	8.505620129406758
ENSG00000257261	7.999338215425325e-09	7.810578085958927
ENSG00000253986	7.999338215425325e-09	5.030740841411065
ENSG00000257176	8.055162021148866e-09	7.849949099212917
ENSG00000262468	8.130184410230054e-09	7.982697260344876
ENSG00000181381	8.340022779256351e-09	8.30788393578533
ENSG00000170871	8.417628052909175e-09	8.732959277549993
ENSG00000131828	8.495936565266908e-09	8.766408009792737
ENSG00000151414	8.555133173013915e-09	8.834379155846138
ENSG00000060237	8.574954508639393e-09	8.892705499663915
ENSG00000170899	8.634687285124108e-09	8.38848299763829
ENSG00000100600	8.634687285124108e-09	8.834379155846138
ENSG00000096746	8.775644242818885e-09	8.876478319136533
ENSG00000198793	8.857194726076783e-09	8.842492746109832
ENSG00000072501	8.939483166025002e-09	8.845018329269742
ENSG00000206535	9.00168768116872e-09	8.562494571632534
ENSG00000188971	9.085283191279606e-09	8.62082091545031
ENSG00000260144	9.085283191279769e-09	6.037154956195184
ENSG00000139218	9.169634634485348e-09	8.864307933740994
ENSG00000231500	9.169634634485446e-09	8.945443836377912
ENSG00000233922	9.169634634485446e-09	6.682747291530264
ENSG00000099385	9.233398291157398e-09	8.0202820980994
ENSG00000102871	9.31908863246007e-09	8.80291916597935
ENSG00000224616	9.340631942848938e-09	6.228114646105173
ENSG00000123144	9.405553307407468e-09	8.876478319136533
ENSG00000149806	9.405553307407468e-09	8.921103065586836
ENSG00000179520	9.405553307407468e-09	5.137509005359693
ENSG00000107014	9.49279911414979e-09	6.4030974798364495
ENSG00000261131	9.580832908669132e-09	4.590151510527022
ENSG00000228510	9.647379528709382e-09	5.105455450706388
ENSG00000273356	9.647379528709382e-09	8.021865706722377
ENSG00000004961	9.73680897469471e-09	8.58683534242361
ENSG00000198380	9.827045564500153e-09	8.892705499663915
ENSG00000167748	9.827045564500153e-09	3.897566035185204
ENSG00000232490	9.895256950058419e-09	5.544267496230011
ENSG00000272975	1.0056214884886737e-08	2.00688619345634
ENSG00000138172	1.0079416014822846e-08	7.981899890186213
ENSG00000169826	1.0079416014822846e-08	8.801924794791372
ENSG00000272156	1.0243289794939848e-08	5.670350512590856
ENSG00000166200	1.0338093802893155e-08	8.887117492560137
ENSG00000040487	1.033809380289323e-08	8.399149084790787
ENSG00000090615	1.060323198886667e-08	8.903344673087517
ENSG00000114770	1.0603231988866821e-08	8.734948019925948
ENSG00000268584	1.0701278114395906e-08	6.456088902217353
ENSG00000244607	1.0701278114395906e-08	5.396540356504694
ENSG00000173812	1.0775391493685338e-08	8.941387041246065
ENSG00000248319	1.077539149368553e-08	2.9306086780582947
ENSG00000149218	1.0800206839648316e-08	8.456401747040651
ENSG00000144426	1.0874987229629286e-08	8.507688182162648
ENSG00000107902	1.0874987229629286e-08	8.433926462128975
ENSG00000122882	1.0975479113404534e-08	8.743598450973597
ENSG00000053371	1.1076874977034995e-08	8.504088917434823
ENSG00000225119	1.1256516734296615e-08	7.034988083534682
ENSG00000168081	1.1256516734296615e-08	8.7542376243972
ENSG00000135502	1.1256516734296615e-08	6.016775865047737
ENSG00000169302	1.1360439469669745e-08	5.283869350481278
ENSG00000047365	1.1438993977926785e-08	8.642099262297517
ENSG00000163362	1.1544556462805696e-08	7.747632646376949
ENSG00000101974	1.1544556462805696e-08	8.76893359295265
ENSG00000214612	1.1624350168132947e-08	5.996719578739365
ENSG00000138686	1.1651067203528611e-08	8.37146401279942
ENSG00000188266	1.1758534472913006e-08	7.988769711581572
ENSG00000145685	1.2142323664537934e-08	7.730046106830991
ENSG00000149929	1.2142323664537934e-08	8.650749693345164
ENSG00000131127	1.2254199576806702e-08	8.193272387176773
ENSG00000198924	1.2254199576806702e-08	8.666976873872548
ENSG00000169621	1.2452401853168371e-08	8.050290186374193
ENSG00000143258	1.2452401853168371e-08	8.781103978348188
ENSG00000228413	1.2567057893254256e-08	4.717035602509915
ENSG00000163673	1.2567057893254256e-08	4.296356088032196
ENSG00000138279	1.2682741433336969e-08	8.852137548345457
ENSG00000173926	1.2770183761391233e-08	7.801947571986247
ENSG00000198088	1.279946141504231e-08	8.34745751591581
ENSG00000177888	1.279946141504231e-08	8.653275276505076
ENSG00000138107	1.279946141504231e-08	8.823739982422536
ENSG00000069849	1.279946141504231e-08	8.794805575715658
ENSG00000065413	1.3006242484893305e-08	8.726834429662258
ENSG00000168118	1.30958551624428e-08	8.725303217690323
ENSG00000135318	1.3246546971398398e-08	6.842567074736295
ENSG00000242866	1.3246546971398444e-08	6.606660110049956
ENSG00000186815	1.3584034562896798e-08	8.864307933740994
ENSG00000224401	1.3584034562896798e-08	5.026014740202619
ENSG00000189343	1.367751986827902e-08	8.917046270454989
ENSG00000164346	1.367751986827902e-08	8.899287877955674
ENSG00000118960	1.367751986827902e-08	8.56348894282051
ENSG00000183484	1.38031416423254e-08	5.438045431297309
ENSG00000214193	1.4154420337606669e-08	7.7652338489231445
ENSG00000180881	1.4154420337606669e-08	7.992421372960437
ENSG00000271344	1.4154420337606669e-08	7.072373771760091
ENSG00000196154	1.4284303117982691e-08	8.742859043313151
ENSG00000101940	1.4284303117982691e-08	8.79733115887557
ENSG00000227097	1.4415345666378206e-08	8.858719926637214
ENSG00000080224	1.4514394720471139e-08	8.349593011169842
ENSG00000205129	1.4514394720471139e-08	7.3737673140415865
ENSG00000204219	1.4647491106436514e-08	6.838715683497115
ENSG00000166068	1.4647491106436514e-08	8.608113689270816
ENSG00000084112	1.4781775112797052e-08	8.767939221764673
ENSG00000148803	1.488327367900297e-08	8.431066605061597
ENSG00000158710	1.501966082808456e-08	8.900819089927607
ENSG00000196208	1.501966082808456e-08	7.570410243866328
ENSG00000196562	1.501966082808456e-08	8.899287877955674
ENSG00000132640	1.5157264097191038e-08	8.879003902296445
ENSG00000103540	1.5157264097191038e-08	8.622352127422245
ENSG00000181852	1.5157264097191038e-08	8.762351214660892
ENSG00000163634	1.5261270957006875e-08	8.786691985451967
ENSG00000244313	1.5401027819311526e-08	8.564562624388424
ENSG00000035403	1.5542029963030735e-08	8.564025783604468
ENSG00000171735	1.5542029963030735e-08	8.480284987427703
ENSG00000120802	1.5648605262853547e-08	8.843487117297808
ENSG00000239713	1.6082063716982554e-08	8.834379155846138
ENSG00000188672	1.6602543519946453e-08	6.449022145487927
ENSG00000173581	1.6640341518338627e-08	8.539939976340923
ENSG00000235269	1.6754238641868113e-08	3.3304431353433914
ENSG00000156738	1.6792372660682233e-08	7.825269942547692
ENSG00000198814	1.6907282186954235e-08	8.167550574639217
ENSG00000139370	1.6907282186954235e-08	8.679147259268085
ENSG00000172365	1.717838808062066e-08	3.5570946283577203
ENSG00000167524	1.7453722266313607e-08	6.711783890003699
ENSG00000175985	1.749340460771306e-08	5.336166611779743
ENSG00000148450	1.7612979091313858e-08	8.404992055422097
ENSG00000179195	1.7612979091313858e-08	8.892705499663915
ENSG00000103544	1.7612979091313858e-08	8.77452160005643
ENSG00000186918	1.7935745783738897e-08	8.801924794791372
ENSG00000234719	1.7935745783738897e-08	7.78210120965607
ENSG00000243477	1.7935745783738897e-08	8.57259690427218
ENSG00000180096	1.8058261031745887e-08	8.522384150718098
ENSG00000198453	1.8222882034630733e-08	7.7693559380533275
ENSG00000162409	1.826426489230921e-08	3.3230598708995256
ENSG00000235169	1.838896285129956e-08	7.172969031322485
ENSG00000157426	1.8556516044354473e-08	8.540221853597348
ENSG00000243710	1.8556516044354473e-08	5.157489109848633
ENSG00000143195	1.8556516044354473e-08	6.072581958044607
ENSG00000169567	1.8683154802313848e-08	8.933273450982373
ENSG00000228878	1.8725554281010842e-08	7.179021900330405
ENSG00000182319	1.8853315197936437e-08	6.990824979455085
ENSG00000126249	1.8853315197936437e-08	8.08853512140923
ENSG00000165914	1.8853315197936437e-08	8.268512922531338
ENSG00000169914	1.902498305904407e-08	8.554838511772864
ENSG00000068650	1.9154731020854837e-08	8.70448240124714
ENSG00000114423	1.9154731020854837e-08	8.560426518876644
ENSG00000140263	1.9198171344889392e-08	8.33954649252861
ENSG00000215595	1.9504948731637055e-08	6.249336613330161
ENSG00000180998	1.9504948731637124e-08	6.625226354419405
ENSG00000164362	1.9504948731637124e-08	8.232256729872256
ENSG00000196810	1.9504948731637124e-08	8.687260849531777
ENSG00000126768	1.9637879937869424e-08	8.732422436766038
ENSG00000101445	1.9682385889812377e-08	8.876478319136533
ENSG00000177096	2.017847393656757e-08	8.449616801872404
ENSG00000204852	2.0315868339447338e-08	8.699968075711269
ENSG00000260219	2.0546883963735493e-08	6.594797551742985
ENSG00000129214	2.087460390706796e-08	4.811052848880715
ENSG00000128165	2.1399890845389443e-08	8.822208770450603
ENSG00000132846	2.1740835437130827e-08	8.599542568603102
ENSG00000147408	2.1938027162396038e-08	8.868364728872839
ENSG00000090273	2.1938027162396038e-08	8.82320314163858
ENSG00000126062	2.2136958215538358e-08	8.697900022955379
ENSG00000100997	2.2489317651919916e-08	8.769470433736606
ENSG00000214016	2.2489317651920075e-08	4.324501318133108
ENSG00000232995	2.2641993383036147e-08	7.080267646111475
ENSG00000134371	2.2641993383036147e-08	8.818151975318758
ENSG00000271948	2.2693108969918295e-08	6.9235216865973035
ENSG00000225938	2.2693108969918295e-08	2.6408678981779725
ENSG00000223949	2.2693108969918295e-08	4.743601278036831
ENSG00000249717	2.284713010072806e-08	6.138159514681524
ENSG00000114383	2.2898696066389544e-08	8.739004815057795
ENSG00000239494	2.3054074097808075e-08	5.326406454927921
ENSG00000216866	2.3054074097808075e-08	5.82799397327643
ENSG00000122335	2.326284081973196e-08	8.110775359868342
ENSG00000139350	2.326284081973196e-08	8.59846888703519
ENSG00000124635	2.3632615428342067e-08	8.581044768443338
ENSG00000273486	2.384647533016012e-08	7.659507777814801
ENSG00000253958	2.384647533016012e-08	2.575753675277495
ENSG00000272864	2.4225267873929763e-08	3.5583385160504237
ENSG00000141447	2.4665341257530298e-08	8.170501208627076
ENSG00000160097	2.483236512813564e-08	5.822797235247087
ENSG00000054983	2.483236512813564e-08	8.679147259268085
ENSG00000176261	2.5056775557308095e-08	8.747118405321485
ENSG00000258178	2.505677555730827e-08	4.214870753752949
ENSG00000217130	2.505677555730827e-08	5.456718412549725
ENSG00000147434	2.5511528565299137e-08	2.2008445516143875
ENSG00000107669	2.5684121858319482e-08	8.72331447531437
ENSG00000115137	2.6564263434155654e-08	8.503094546246844
ENSG00000166483	2.6564263434155654e-08	8.451887421504784
ENSG00000175279	2.6564263434155654e-08	7.143434255486254
ENSG00000233108	2.6564263434155843e-08	7.62883402641232
ENSG00000238961	2.6564263434155843e-08	4.459205230720754
ENSG00000107187	2.680387805339025e-08	4.814365906244672
ENSG00000101310	2.6803878053390347e-08	8.884591909400223
ENSG00000143537	2.6984966976429e-08	8.786155144668012
ENSG00000138688	2.7045593904354296e-08	8.908932680191299
ENSG00000254754	2.7228270469716298e-08	2.6627628141047457
ENSG00000253520	2.7473706561864156e-08	5.743527018315491
ENSG00000197771	2.7659194047846355e-08	8.816620763346823
ENSG00000223725	2.7721293379764844e-08	5.3699681792692
ENSG00000267185	2.7908405895402596e-08	5.352430302874785
ENSG00000121851	2.81598005499283e-08	8.742067239001663
ENSG00000176014	2.81598005499283e-08	7.023078415943079
ENSG00000089280	2.8413396550811856e-08	8.925159860718681
ENSG00000054179	2.8605049423439975e-08	4.389544409433207
ENSG00000074356	2.8669212589669297e-08	8.721783263342434
ENSG00000116147	2.9057140484954478e-08	5.395737784418937
ENSG00000111358	2.9122289393599624e-08	8.598011356631169
ENSG00000229647	2.9318589404458273e-08	4.153204414600342
ENSG00000267373	2.958232499885935e-08	4.1962748795936635
ENSG00000147036	2.9648618459391238e-08	5.376213577701037
ENSG00000272677	2.9848366659833975e-08	6.0791375612607625
ENSG00000240342	2.9848366659833975e-08	8.365136598035193
ENSG00000000457	3.0116733938023564e-08	8.627403293742066
ENSG00000117090	3.038744654428763e-08	8.892705499663915
ENSG00000187837	3.0592032068883847e-08	8.933273450982373
ENSG00000165506	3.059203206888417e-08	8.775058440840384
ENSG00000160753	3.059203206888417e-08	8.540142543217414
ENSG00000117697	3.07979564590445e-08	8.691854485447578
ENSG00000034713	3.0866896914966486e-08	8.81409518018691
ENSG00000156222	3.107461968338127e-08	3.591003157562188
ENSG00000253051	3.107461968338127e-08	5.279212282379969
ENSG00000260296	3.107461968338127e-08	7.272465461241012
ENSG00000075914	3.135369850387106e-08	8.54879297426506
ENSG00000117971	3.135369850387106e-08	4.319005317151096
ENSG00000140688	3.1635213368145033e-08	8.850606336373524
ENSG00000206549	3.1635213368145033e-08	6.350028396206955
ENSG00000117450	3.1635213368145033e-08	8.874947107164598
ENSG00000228212	3.1919184891129015e-08	4.506118506185549
ENSG00000119912	3.1919184891129015e-08	8.86277672176906
ENSG00000147324	3.213378821186406e-08	7.393152522403479
ENSG00000167614	3.213378821186406e-08	7.059671776581582
ENSG00000196081	3.213378821186406e-08	6.587267872449179
ENSG00000152487	3.213378821186406e-08	6.892803252890764
ENSG00000269533	3.213378821186406e-08	4.146323610883092
ENSG00000257526	3.242210900015194e-08	3.5087633889197014
ENSG00000221930	3.271294401159235e-08	3.858572615449556
ENSG00000053900	3.271294401159235e-08	8.732422436766036
ENSG00000100316	3.2712944011592816e-08	8.945443836377912
ENSG00000111817	3.293273300826661e-08	8.271830310002738
ENSG00000149639	3.3006314500278436e-08	8.798862370847504
ENSG00000222375	3.3006314500278436e-08	5.1360926046558575
ENSG00000186260	3.3006314500278436e-08	8.579258592943875
ENSG00000105185	3.3006314500278436e-08	8.870890312032751
ENSG00000168228	3.352587839686809e-08	8.154922658839656
ENSG00000131187	3.3525878396868446e-08	8.065109411426198
ENSG00000186908	3.435843688343035e-08	8.833842315062183
ENSG00000149256	3.489867391650268e-08	8.004912015881844
ENSG00000111231	3.5211078455466274e-08	8.546804231889105
ENSG00000214050	3.55262005709039e-08	8.40751763858201
ENSG00000234284	3.576433934385325e-08	6.29026310143123
ENSG00000123609	3.576433934385325e-08	8.539939976340923
ENSG00000174844	3.584406317616999e-08	6.801463240318251
ENSG00000259502	3.640698662565761e-08	3.55832381366513
ENSG00000165525	3.640698662565761e-08	8.777584024000298
ENSG00000111707	3.640698662565761e-08	8.815626392158844
ENSG00000113851	3.665086138964453e-08	8.752706412425267
ENSG00000078900	3.697849886034354e-08	6.1567637343050095
ENSG00000198625	3.730898226230843e-08	8.912989475323146
ENSG00000163482	3.764233555388284e-08	8.727371270446213
ENSG00000213931	3.789424840991364e-08	5.113630052554155
ENSG00000242083	3.789424840991364e-08	5.328215049915596
ENSG00000128408	3.797858288827305e-08	5.833987984175145
ENSG00000140374	3.797858288827346e-08	8.862239880985104
ENSG00000259422	3.823268224504154e-08	4.5885384187356975
ENSG00000239815	3.823268224504154e-08	6.198687191414534
ENSG00000197119	3.857405286458368e-08	7.9450559139726264
ENSG00000249196	3.8574052864584365e-08	5.743557930106798
ENSG00000198918	3.8574052864584365e-08	8.921103065586836
ENSG00000172687	3.8832022943261654e-08	6.3399937213907
ENSG00000068784	3.8832022943261654e-08	8.670496828220438
ENSG00000271738	3.917859248328119e-08	7.283815674715677
ENSG00000236552	3.917859248328119e-08	8.712138461106807
ENSG00000089876	3.917859248328119e-08	8.691854485447578
ENSG00000130779	3.952816720815475e-08	8.864307933740994
ENSG00000175782	3.952816720815475e-08	8.573133745056138
ENSG00000260660	3.952816720815504e-08	6.422446805763727
ENSG00000152990	3.9880772370412694e-08	8.447675225146504
ENSG00000189180	3.9880772370412694e-08	8.850606336373524
ENSG00000122970	3.9880772370412694e-08	8.096314437765454
ENSG00000169239	4.014723027317476e-08	8.224882547269013
ENSG00000251405	4.014723027317547e-08	7.055844796901315
ENSG00000233379	4.050520008221714e-08	5.086377675143633
ENSG00000115266	4.050520008221714e-08	7.9290878089394585
ENSG00000232912	4.0595176043732004e-08	6.0731089168537125
ENSG00000154845	4.1139124544088214e-08	8.778578395188276
ENSG00000185567	4.123046856067785e-08	5.009917761381799
ENSG00000181656	4.123046856067785e-08	6.0992719252436585
ENSG00000183604	4.123046856067785e-08	7.4139670579960155
ENSG00000163029	4.150568470850618e-08	8.74385341450113
ENSG00000234380	4.150568470850618e-08	5.252476102072859
ENSG00000223802	4.150568470850618e-08	3.579740268860486
ENSG00000135404	4.150568470850618e-08	8.933273450982373
ENSG00000162373	4.1875417906543695e-08	6.542328572312391
ENSG00000229766	4.2248350752075645e-08	6.066603340861216
ENSG00000138670	4.2248350752075645e-08	8.812563968214976
ENSG00000154227	4.2248350752075645e-08	5.196054282018374
ENSG00000068308	4.2248350752075645e-08	8.853131919533435
ENSG00000066427	4.2908763204089675e-08	8.481816199399638
ENSG00000099994	4.290876320408998e-08	6.933244680178563
ENSG00000132563	4.3290634074271485e-08	5.565010946734296
ENSG00000116198	4.3290634074271796e-08	8.794805575715658
ENSG00000234902	4.3290634074271796e-08	4.902051853620235
ENSG00000196924	4.3290634074271796e-08	8.876478319136533
ENSG00000178878	4.3579202251395184e-08	8.147318995631025
ENSG00000160200	4.396686867792283e-08	8.864307933740994
ENSG00000009780	4.396686867792314e-08	8.41682816691017
ENSG00000049319	4.4064307618371684e-08	5.3236679600234424
ENSG00000225742	4.435788502760764e-08	4.14796779943356
ENSG00000227719	4.435788502760764e-08	6.209266934096992
ENSG00000214226	4.435788502760828e-08	7.7930561937926655
ENSG00000177426	4.435788502760828e-08	7.03497606297439
ENSG00000256582	4.475227934615525e-08	5.708743483197903
ENSG00000242071	4.4752279346155726e-08	8.303492866746017
ENSG00000122026	4.50503088762107e-08	8.929216655850528
ENSG00000147799	4.505030887621102e-08	7.573111450404958
ENSG00000120029	4.545068280828595e-08	8.64011051992156
ENSG00000146066	4.585451300944681e-08	8.824734353610515
ENSG00000115652	4.615967121641622e-08	8.788223197423902
ENSG00000220472	4.698310426856887e-08	7.184054151961471
ENSG00000138085	4.771530076275475e-08	8.876478319136533
ENSG00000250541	4.7820801049755676e-08	4.406425661192349
ENSG00000185158	4.813866342576967e-08	8.12624321566031
ENSG00000148688	4.845857800739916e-08	8.648224110185254
ENSG00000162522	4.845857800739916e-08	8.384708079762868
ENSG00000247982	4.8565674463203926e-08	8.186435045357484
ENSG00000238061	4.8565674463203926e-08	6.051266610549724
ENSG00000154305	4.888834529855378e-08	8.921103065586836
ENSG00000196683	4.888834529855378e-08	8.917046270454989
ENSG00000170456	4.932181442190755e-08	8.908932680191299
ENSG00000108379	4.932181442190755e-08	5.0402800944978745
ENSG00000226360	4.932181442190772e-08	7.398715785462134
ENSG00000268798	5.019998195853859e-08	6.2407379411624175
ENSG00000179862	5.053319512941817e-08	6.577598824863578
ENSG00000233871	5.064474289242678e-08	1.4915078102285708
ENSG00000198612	5.098082324128521e-08	8.758294419529046
ENSG00000162543	5.143230212619831e-08	5.380430022791639
ENSG00000243517	5.177345765129149e-08	7.0337833144751425
ENSG00000167371	5.177345765129186e-08	7.005778101605995
ENSG00000220583	5.2231752749347736e-08	6.705480474512247
ENSG00000137310	5.269398747711622e-08	8.673559252164306
ENSG00000187013	5.269398747711622e-08	3.1108664967112083
ENSG00000154803	5.269398747711622e-08	8.610181742026706
ENSG00000114942	5.2693987477116786e-08	8.945443836377912
ENSG00000115808	5.304326862618556e-08	8.70328546318267
ENSG00000272750	5.398571541655419e-08	7.407719288457916
ENSG00000151364	5.530817842725466e-08	5.195567571443659
ENSG00000234444	5.6166071597215126e-08	8.498377653834487
ENSG00000105339	5.6166071597215126e-08	8.933273450982373
ENSG00000160124	5.666208439189988e-08	8.325387364757114
ENSG00000117691	5.703688327405693e-08	8.830322360714293
ENSG00000169255	5.71623504631439e-08	6.577924266690136
ENSG00000216588	5.71623504631439e-08	4.014415632408293
ENSG00000170471	5.71623504631439e-08	8.81409518018691
ENSG00000138376	5.804815692216293e-08	8.576196169000003
ENSG00000151151	5.804815692216293e-08	8.447830626372937
ENSG00000114315	5.8048156922163137e-08	6.430984304255691
ENSG00000196182	5.907683518408133e-08	8.858719926637214
ENSG00000198455	5.959779147922421e-08	8.645161686241385
ENSG00000067082	5.999143372536711e-08	8.941387041246065
ENSG00000182903	5.999143372536711e-08	8.692848856635557
ENSG00000213047	6.038760044168543e-08	8.84808075321361
ENSG00000114854	6.052021971400256e-08	7.034278672104311
ENSG00000145191	6.052021971400256e-08	8.858719926637214
ENSG00000183298	6.091977679263612e-08	6.72816845560856
ENSG00000116954	6.091977679263678e-08	8.737016072681838
ENSG00000198160	6.091977679263678e-08	8.801924794791372
ENSG00000103489	6.091977679263678e-08	8.517555468349732
ENSG00000048540	6.105353085693544e-08	5.331273794496166
ENSG00000188153	6.105353085693609e-08	8.164317389159782
ENSG00000269165	6.199782695371209e-08	5.821732302408505
ENSG00000107331	6.199782695371275e-08	8.807512801895154
ENSG00000263327	6.254377650273011e-08	7.482489396061164
ENSG00000177946	6.254377650273011e-08	6.9098856883054856
ENSG00000141664	6.351044215452466e-08	8.149891409594801
ENSG00000231327	6.351044215452466e-08	6.0448510343297
ENSG00000159363	6.505886794542196e-08	8.72331447531437
ENSG00000181544	6.505886794542196e-08	7.307666100680462
ENSG00000196177	6.563097022248472e-08	8.770464804924583
ENSG00000143499	6.606324960969996e-08	8.712930265418295
ENSG00000241324	6.664392470239226e-08	6.848355113973598
ENSG00000177932	6.66439247023925e-08	5.983518792058996
ENSG00000109680	6.66439247023925e-08	7.633814332886628
ENSG00000123179	6.722955425823338e-08	8.52743531703792
ENSG00000225342	6.722955425823338e-08	6.546085571947687
ENSG00000156171	6.722955425823338e-08	8.75676320755711
ENSG00000251249	6.782017919849847e-08	4.626219990411189
ENSG00000198646	6.826645092525855e-08	8.819683187290691
ENSG00000139352	6.88659172372804e-08	6.638054913055284
ENSG00000124657	6.88659172372804e-08	5.89392801425593
ENSG00000261418	6.88659172372804e-08	8.498043379927022
ENSG00000259404	6.947049315609894e-08	4.858710267289487
ENSG00000259959	6.99273036221531e-08	8.26669983330298
ENSG00000253619	7.054092299489347e-08	4.595028622079249
ENSG00000204634	7.054092299489397e-08	8.236595402260528
ENSG00000115159	7.054092299489397e-08	8.753243253209222
ENSG00000107829	7.115976871509895e-08	8.738010443869817
ENSG00000114446	7.115976871509895e-08	8.86277672176906
ENSG00000243056	7.115976871509895e-08	5.593847616510822
ENSG00000131778	7.178388386866781e-08	8.75676320755711
ENSG00000071205	7.178388386866781e-08	7.11131055048342
ENSG00000227611	7.225545441151334e-08	3.7476088364051607
ENSG00000169251	7.225545441151334e-08	8.78010960716021
ENSG00000226237	7.241331188413745e-08	7.117426002231301
ENSG00000165917	7.288889578097655e-08	5.432306511753285
ENSG00000231193	7.288889578097655e-08	4.812911514898531
ENSG00000109762	7.352772684461956e-08	8.804450377951285
ENSG00000157827	7.401041381587798e-08	8.762351214660892
ENSG00000121853	7.401041381587904e-08	2.6523386154219613
ENSG00000188505	7.401041381587904e-08	2.629145472943756
ENSG00000197992	7.417199198677576e-08	4.428883107212112
ENSG00000117500	7.417199198677576e-08	8.925159860718681
ENSG00000272566	7.417199198677576e-08	5.7508842724936695
ENSG00000173320	7.417199198677576e-08	6.696005121897392
ENSG00000135124	7.465878385611314e-08	8.81409518018691
ENSG00000072071	7.531266649737102e-08	8.436452045288888
ENSG00000169213	7.531266649737129e-08	8.785160773480033
ENSG00000141665	7.647036245406239e-08	5.628758956654022
ENSG00000229855	7.647036245406239e-08	5.352223932034258
ENSG00000174776	7.647036245406239e-08	4.462599053598342
ENSG00000186468	7.647036245406239e-08	8.912989475323146
ENSG00000123500	7.781460155582885e-08	5.65504736332039
ENSG00000079616	7.900960400159872e-08	8.794805575715658
ENSG00000204923	7.900960400159872e-08	8.40420025111061
ENSG00000090612	7.952718366225277e-08	8.462069064524364
ENSG00000260591	7.970044043296908e-08	6.962889815164052
ENSG00000234741	7.970044043296908e-08	8.912989475323146
ENSG00000101057	7.970044043296908e-08	8.694380068607492
ENSG00000204390	8.022241187278514e-08	7.239996414112262
ENSG00000137274	8.092353784551158e-08	7.888862916909079
ENSG00000101052	8.092353784551158e-08	8.507688182162648
ENSG00000144485	8.092353784551158e-08	7.763004494247448
ENSG00000143575	8.092353784551158e-08	8.908932680191299
ENSG00000245954	8.163060999397713e-08	7.653594282184166
ENSG00000125743	8.216484562297955e-08	8.856194343477304
ENSG00000169184	8.216484562297955e-08	8.07968212348509
ENSG00000135253	8.234367711496327e-08	8.510213765322558
ENSG00000153774	8.234367711496387e-08	8.33089606148096
ENSG00000117151	8.288244122841876e-08	8.751712041237289
ENSG00000271682	8.360611813166147e-08	4.126525356567048
ENSG00000248540	8.415289664334458e-08	5.394870026773652
ENSG00000111696	8.433592619845268e-08	8.597474515847212
ENSG00000178026	8.433592619845268e-08	7.256619268776866
ENSG00000088340	8.433592619845268e-08	8.912989475323146
ENSG00000013725	8.488733604425637e-08	7.067267988952419
ENSG00000198198	8.507191568880321e-08	8.88864870453207
ENSG00000270728	8.637492394056343e-08	6.222235485947014
ENSG00000116885	8.846173118622983e-08	7.332525249061021
ENSG00000162620	8.923263480849395e-08	7.744938624921469
ENSG00000163666	8.923263480849395e-08	7.398630909235021
ENSG00000065183	8.981508700997247e-08	8.805981589923219
ENSG00000148730	8.981508700997247e-08	8.864307933740994
ENSG00000249550	9.001005636328869e-08	6.723610388329049
ENSG00000264349	9.059743197846536e-08	4.710498489014809
ENSG00000213293	9.059743197846568e-08	3.8069948578121795
ENSG00000137054	9.059743197846568e-08	8.7542376243972
ENSG00000060971	9.198247711282464e-08	8.728365641634191
ENSG00000204262	9.198247711282528e-08	7.85846782322959
ENSG00000247011	9.218201048975055e-08	2.730112008797944
ENSG00000101977	9.218201048975055e-08	6.301717430916943
ENSG00000117625	9.278313404503305e-08	8.806975961111196
ENSG00000089902	9.298435256187573e-08	8.516796143614316
ENSG00000273384	9.359055215384938e-08	4.305196614322711
ENSG00000026103	9.420058596612626e-08	7.727054207886445
ENSG00000185686	9.501996929485204e-08	7.472165102745476
ENSG00000164056	9.584626673361388e-08	8.043505576052137
ENSG00000189362	9.584626673361388e-08	8.567088207548336
ENSG00000164122	9.647056112979421e-08	6.050888997444497
ENSG00000124588	9.647056112979421e-08	8.642636103081472
ENSG00000139629	9.667953471721168e-08	8.718720839398564
ENSG00000188906	9.667953471721203e-08	8.792279992555747
ENSG00000140694	9.730909432432239e-08	8.786691985451967
ENSG00000228748	9.730909432432239e-08	4.934622600287935
ENSG00000238105	9.751983012444114e-08	8.777584024000298
ENSG00000189157	9.751983012444114e-08	6.184435020100195
ENSG00000134198	9.815469789496826e-08	6.121806005260738
ENSG00000158113	9.815469789496826e-08	4.754768536732171
ENSG00000173401	9.815469789496826e-08	6.302053051270518
ENSG00000196998	9.815469789496826e-08	8.786691985451967
ENSG00000150076	9.900742950559979e-08	6.98258187222835
ENSG00000144847	9.900742950560015e-08	8.510803002757557
ENSG00000099800	9.986734727336103e-08	8.746915838444998
ENSG00000207146	9.986734727336103e-08	3.873570987685121
ENSG00000165215	1.013896714960389e-07	5.979522069449395
ENSG00000271420	1.0226965460317803e-07	2.5071208802349165
ENSG00000273493	1.0226965460317876e-07	4.102865467668026
ENSG00000101109	1.029345002689997e-07	8.881529485456355
ENSG00000176623	1.029345002689997e-07	8.732422436766036
ENSG00000168152	1.0382748726956204e-07	8.198807997629512
ENSG00000025423	1.0382748726956204e-07	6.375264381346137
ENSG00000257743	1.0472798832778803e-07	5.487953306793708
ENSG00000131943	1.0472798832778803e-07	8.722777634530411
ENSG00000197256	1.0563606459152394e-07	8.537414393181013
ENSG00000162885	1.0632213007252772e-07	8.691854485447578
ENSG00000106948	1.0655177768814272e-07	8.84808075321361
ENSG00000086730	1.072436115272618e-07	8.781640819132145
ENSG00000186184	1.072436115272618e-07	8.861245509797127
ENSG00000142409	1.072436115272618e-07	8.66598250268457
ENSG00000155366	1.0793980239442678e-07	8.413563176089811
ENSG00000237289	1.0887488037245393e-07	4.362193322071051
ENSG00000089050	1.1076866923033741e-07	8.32485052397316
ENSG00000123989	1.1076866923033741e-07	8.929216655850528
ENSG00000124193	1.114870464248934e-07	8.93733024611422
ENSG00000233016	1.1172750827032332e-07	8.759288790717024
ENSG00000139626	1.1172750827032411e-07	8.925159860718681
ENSG00000125885	1.1172750827032411e-07	8.692848856635557
ENSG00000117411	1.1245191637208494e-07	8.753700783613244
ENSG00000249786	1.1342488462760349e-07	5.523517123084547
ENSG00000172568	1.1342488462760349e-07	6.434894371563074
ENSG00000054277	1.134248846276039e-07	8.16380113968594
ENSG00000264469	1.134248846276039e-07	6.510547081582257
ENSG00000149548	1.134248846276039e-07	7.2471389879944805
ENSG00000187735	1.134248846276039e-07	8.868364728872839
ENSG00000165533	1.134248846276039e-07	8.331556158761474
ENSG00000102189	1.1415996485156559e-07	8.742067239001663
ENSG00000249487	1.141599648515668e-07	2.9236077461327836
ENSG00000151461	1.151472636027266e-07	8.765413638604759
ENSG00000116473	1.151472636027266e-07	8.762351214660892
ENSG00000270673	1.151472636027266e-07	6.915153016157991
ENSG00000111266	1.151472636027266e-07	8.684735266371867
ENSG00000239697	1.1614284264059436e-07	7.102892816555447
ENSG00000184924	1.1614284264059477e-07	7.868151005734659
ENSG00000224072	1.171467691111213e-07	4.570492466689443
ENSG00000165821	1.1815911068480976e-07	7.344558696424597
ENSG00000257951	1.1815911068480976e-07	6.545157403706006
ENSG00000253459	1.1892393028249881e-07	4.3314517476451435
ENSG00000248866	1.1892393028249881e-07	7.741245815234009
ENSG00000143882	1.1892393028249881e-07	8.084601582773939
ENSG00000171135	1.1892393028249924e-07	8.728365641634191
ENSG00000247081	1.1917993556064858e-07	7.687028663199121
ENSG00000241352	1.1995116271068568e-07	5.500785948302133
ENSG00000130811	1.1995116271068568e-07	8.893699870851894
ENSG00000130762	1.1995116271068568e-07	6.973159346464622
ENSG00000095485	1.207272295625144e-07	8.641641731893493
ENSG00000136044	1.207272295625144e-07	8.765413638604759
ENSG00000110080	1.2098699907283742e-07	7.609741422970381
ENSG00000129071	1.217695645682722e-07	8.88306069742829
ENSG00000137563	1.22820625791853e-07	8.825728724798493
ENSG00000198218	1.246811931365935e-07	8.880535114268378
ENSG00000109381	1.2684103535385512e-07	8.747655246105444
ENSG00000257515	1.2684103535385512e-07	3.6000696707853086
ENSG00000141380	1.2766029488409392e-07	8.896762294795762
ENSG00000247373	1.2766029488409392e-07	7.553546660253891
ENSG00000143815	1.2766029488409392e-07	8.822208770450603
ENSG00000125755	1.276602948840953e-07	8.900819089927607
ENSG00000257167	1.2876062761536557e-07	7.135780847017643
ENSG00000109466	1.298701555901682e-07	8.548053566604615
ENSG00000233261	1.298701555901682e-07	5.458322142551321
ENSG00000135913	1.298701555901682e-07	8.458469799796541
ENSG00000198937	1.298701555901682e-07	8.644167315053407
ENSG00000214274	1.298701555901682e-07	7.774981990580358
ENSG00000162819	1.307083806121195e-07	8.759825631500979
ENSG00000206077	1.309889530883449e-07	7.886041105264952
ENSG00000161031	1.3098895308834535e-07	5.133113523371585
ENSG00000180357	1.318341793464448e-07	8.86277672176906
ENSG00000257824	1.3183417934644667e-07	6.6067086699162525
ENSG00000166974	1.3183417934644667e-07	8.643172943865428
ENSG00000256594	1.3211709496762343e-07	8.26876788605887
ENSG00000100206	1.3296937898700054e-07	6.270085044563709
ENSG00000101199	1.3296937898700054e-07	8.908932680191299
ENSG00000162755	1.3497882785214044e-07	7.906154993623763
ENSG00000160752	1.3497882785214044e-07	8.79174315177179
ENSG00000152061	1.3614027301456845e-07	8.872421524004686
ENSG00000141985	1.3614027301456943e-07	8.815626392158844
ENSG00000055070	1.3643214509362142e-07	8.749186458077377
ENSG00000175305	1.3731140668547816e-07	8.157160798895966
ENSG00000198286	1.3731140668547816e-07	8.0467576695252
ENSG00000125089	1.3819616199001878e-07	8.724308846502344
ENSG00000074855	1.3849230697882489e-07	8.687797690315735
ENSG00000256757	1.3849230697882489e-07	4.297193140536913
ENSG00000103148	1.3849230697882489e-07	8.689786432691688
ENSG00000107537	1.3938443887712512e-07	8.533102634521633
ENSG00000215086	1.393844388771261e-07	4.713959670603085
ENSG00000135469	1.3968305261501574e-07	8.501642644654845
ENSG00000111530	1.4058262054808083e-07	8.844023958081767
ENSG00000148187	1.4058262054808183e-07	8.816620763346823
ENSG00000120742	1.4058262054808183e-07	8.941387041246065
ENSG00000270681	1.4058262054808183e-07	7.161414012902734
ENSG00000228501	1.4148780479269047e-07	5.0438859815749835
ENSG00000112787	1.4300901803076981e-07	8.805981589923219
ENSG00000203485	1.439293453296576e-07	8.72936001282217
ENSG00000146094	1.4392934532965913e-07	8.908932680191299
ENSG00000131171	1.4609916378081032e-07	8.852137548345457
ENSG00000140400	1.4609916378081135e-07	8.917046270454989
ENSG00000120784	1.4641171534330889e-07	6.339456737159003
ENSG00000013619	1.486178003599443e-07	6.9653357663520055
ENSG00000184258	1.4989285448311173e-07	4.134580513085853
ENSG00000178917	1.4989285448311173e-07	8.332427273452895
ENSG00000118217	1.5085609869202888e-07	8.908932680191299
ENSG00000071127	1.5117851167648838e-07	8.83996716294992
ENSG00000008226	1.5117851167648838e-07	8.607656158866794
ENSG00000078674	1.5117851167648838e-07	8.86277672176906
ENSG00000225535	1.5214976406622012e-07	5.241976414772764
ENSG00000179743	1.5345418204719931e-07	7.910754530232936
ENSG00000178343	1.5345418204719931e-07	3.989213670008143
ENSG00000170540	1.5443960385647105e-07	8.79128562136777
ENSG00000108852	1.5476943899405436e-07	7.36761163558263
ENSG00000215114	1.5576304710234443e-07	8.772990388084494
ENSG00000138036	1.5576304710234443e-07	8.39861224400683
ENSG00000074590	1.5709748205204996e-07	5.30469891319644
ENSG00000219626	1.5709748205204996e-07	7.695509341792544
ENSG00000259768	1.5709748205204996e-07	5.202615667213685
ENSG00000203632	1.570974820520511e-07	6.679958125965834
ENSG00000101049	1.5844299691269086e-07	6.383451102518117
ENSG00000144567	1.5844299691269086e-07	8.864307933740994
ENSG00000166348	1.5945945769591773e-07	8.398075403222876
ENSG00000090776	1.5945945769591773e-07	7.2866430522069825
ENSG00000146350	1.5945945769591773e-07	7.89658950176807
ENSG00000158555	1.5945945769591887e-07	8.380821371931443
ENSG00000157796	1.597996805727127e-07	8.816620763346823
ENSG00000169895	1.608245767012421e-07	8.803456006763307
ENSG00000264290	1.608245767012421e-07	6.038534979782717
ENSG00000053918	1.608245767012421e-07	8.536085748085569
ENSG00000178338	1.618558436954982e-07	8.485872994531485
ENSG00000266903	1.6220102171542918e-07	6.77222180767341
ENSG00000005379	1.6324084275791718e-07	8.42453662342088
ENSG00000234771	1.635888835267492e-07	8.709612877946897
ENSG00000068354	1.6463732716805972e-07	8.672564880976328
ENSG00000237765	1.6463732716805972e-07	7.876631349481888
ENSG00000264176	1.6604538894337083e-07	5.543955766667649
ENSG00000266208	1.6746512081081428e-07	6.2651551198475675
ENSG00000129691	1.6746512081081428e-07	8.64569852702534
ENSG00000234498	1.6746512081081547e-07	6.320082835687955
ENSG00000125733	1.6853763439338102e-07	8.72584005847428
ENSG00000239269	1.6853763439338282e-07	3.384575982443565
ENSG00000239213	1.6853763439338282e-07	7.392727091418251
ENSG00000068394	1.6997801419918185e-07	8.572931178179648
ENSG00000174720	1.6997801419918185e-07	8.656337700448944
ENSG00000168781	1.6997801419918185e-07	8.62566951489364
ENSG00000166913	1.6997801419918185e-07	8.896762294795762
ENSG00000189079	1.7106612211716988e-07	8.637048095977693
ENSG00000100284	1.7143032279767665e-07	8.610181742026706
ENSG00000155792	1.7143032279767665e-07	8.868364728872839
ENSG00000162378	1.7660872661731343e-07	8.673559252164305
ENSG00000167775	1.769843585964771e-07	8.818151975318758
ENSG00000137070	1.769843585964771e-07	8.613701696374596
ENSG00000145990	1.7698435859647774e-07	8.56986875423578
ENSG00000115486	1.7811590644365596e-07	8.810038385055064
ENSG00000143303	1.807835197357847e-07	8.789754409395835
ENSG00000081721	1.8232521239764887e-07	8.750180829265354
ENSG00000135766	1.8232521239764887e-07	8.864307933740994
ENSG00000273488	1.8232521239764887e-07	6.687208935424432
ENSG00000164039	1.8387964350220428e-07	8.070867505830396
ENSG00000258546	1.8387964350220428e-07	6.105199436362486
ENSG00000179397	1.8387964350220428e-07	7.198769035205678
ENSG00000121579	1.838796435022049e-07	8.904875885059452
ENSG00000168676	1.854469147101461e-07	4.798446258658871
ENSG00000164556	1.870271284627523e-07	7.400109724555915
ENSG00000132394	1.8982395646374532e-07	8.562952102036554
ENSG00000241978	1.9103496585907844e-07	6.247074662430303
ENSG00000065485	1.914402968672964e-07	8.86277672176906
ENSG00000237857	1.9430104078173968e-07	7.840630120350338
ENSG00000147533	1.9430104078173968e-07	8.720252051370501
ENSG00000143036	1.9553971562887386e-07	5.900490346053522
ENSG00000119943	1.9595430509872683e-07	8.467120230844188
ENSG00000177189	1.9720319068799541e-07	8.822208770450603
ENSG00000261827	1.9720319068799541e-07	7.799090482958021
ENSG00000174579	1.9888037487045738e-07	8.870890312032751
ENSG00000079841	1.9888037487045738e-07	7.293547806755533
ENSG00000146263	1.9888037487045738e-07	8.527769590945384
ENSG00000089682	2.001473252209124e-07	8.629471346497956
ENSG00000134278	2.001473252209124e-07	7.840644471578129
ENSG00000213722	2.018487634024824e-07	8.734948019925948
ENSG00000239415	2.0356421275631435e-07	7.20507065527531
ENSG00000228614	2.0356421275631435e-07	4.932152971103445
ENSG00000182518	2.0356421275631578e-07	8.02785328173196
ENSG00000068878	2.0356421275631578e-07	8.86277672176906
ENSG00000250892	2.0356421275631578e-07	4.343867907958861
ENSG00000123374	2.052937846978406e-07	8.52138977953012
ENSG00000165195	2.052937846978406e-07	8.730891224794103
ENSG00000104613	2.052937846978406e-07	8.852137548345457
ENSG00000185519	2.052937846978406e-07	2.6814690806543493
ENSG00000109061	2.06600299105905e-07	2.998485349014
ENSG00000261400	2.070375914946319e-07	3.4214307375173343
ENSG00000140836	2.083548562358921e-07	7.286966077772001
ENSG00000066027	2.1012384675869705e-07	8.818151975318758
ENSG00000188386	2.1146013049707415e-07	2.8820690290958146
ENSG00000131759	2.1190738531760976e-07	8.702493658871182
ENSG00000114098	2.1325465584432568e-07	8.78569761426399
ENSG00000119688	2.1370558743170191e-07	8.720252051370501
ENSG00000143156	2.1506393196462062e-07	7.94310521701992
ENSG00000231711	2.1506393196462062e-07	7.416689642185238
ENSG00000165392	2.1506393196462062e-07	8.716195256238654
ENSG00000119929	2.1506393196462062e-07	8.51932172677423
ENSG00000186583	2.1506393196462212e-07	6.520391311778621
ENSG00000139438	2.1643063963929693e-07	7.215033926310118
ENSG00000147003	2.1688807592505565e-07	5.426747535150889
ENSG00000116213	2.1688807592505565e-07	8.696905651767402
ENSG00000100221	2.1688807592505565e-07	8.834379155846138
ENSG00000170209	2.1688807592505875e-07	8.018548319250979
ENSG00000189196	2.1688807592505875e-07	4.392457338540276
ENSG00000163611	2.1826601184235292e-07	8.773984759272473
ENSG00000267317	2.1872720568620008e-07	7.701012137823017
ENSG00000223198	2.1872720568620008e-07	4.82568818439144
ENSG00000221586	2.2011645890681476e-07	2.011610255786883
ENSG00000111348	2.2011645890681476e-07	8.904875885059452
ENSG00000236849	2.2339137522234824e-07	3.4054740885709713
ENSG00000115947	2.2339137522234904e-07	8.619289703478376
ENSG00000180530	2.2339137522234904e-07	8.362558618224242
ENSG00000240882	2.2386305669105785e-07	3.5191284573722657
ENSG00000142784	2.2386305669105785e-07	8.860251138609149
ENSG00000198040	2.2528389727871237e-07	5.715916135744816
ENSG00000248243	2.2528389727871478e-07	7.102013652670851
ENSG00000269902	2.2575944923186991e-07	6.913816162329706
ENSG00000115758	2.2719194719119596e-07	8.933273450982373
ENSG00000160282	2.2719194719119596e-07	5.892768691167232
ENSG00000171827	2.2719194719119596e-07	5.77124365904813
ENSG00000164031	2.286332487336963e-07	8.79381120452768
ENSG00000153347	2.2911564795236397e-07	5.512990154766405
ENSG00000218426	2.2911564795236397e-07	8.391747988458649
ENSG00000177576	2.3056876890848657e-07	6.32979180699229
ENSG00000010810	2.3105512349149976e-07	8.356688733864036
ENSG00000110318	2.325201574270192e-07	8.155309329398161
ENSG00000179476	2.325201574270192e-07	8.273564088851163
ENSG00000102001	2.325201574270192e-07	7.3368045281443255
ENSG00000162191	2.325201574270192e-07	8.830322360714293
ENSG00000008405	2.3448753987426156e-07	8.647484702524805
ENSG00000157578	2.3448753987426156e-07	6.676968928565388
ENSG00000259562	2.3448753987426365e-07	7.51842944316106
ENSG00000140577	2.3448753987426365e-07	8.779572766376255
ENSG00000185662	2.3647104279077505e-07	5.406654632463016
ENSG00000158006	2.3647104279077505e-07	8.495315229890618
ENSG00000102910	2.3796932570081732e-07	8.824734353610515
ENSG00000123975	2.384707936796622e-07	8.6862664783438
ENSG00000133739	2.3998134682588176e-07	8.670039297816416
ENSG00000261114	2.420098413909717e-07	8.397335995562429
ENSG00000101596	2.435421012879221e-07	8.912989475323146
ENSG00000235335	2.435421012879221e-07	4.647642975702332
ENSG00000049768	2.440549395824519e-07	5.031391045697217
ENSG00000088970	2.455997382287095e-07	8.704024870843115
ENSG00000229414	2.455997382287095e-07	2.9064121338169633
ENSG00000151413	2.455997382287095e-07	8.32510548750069
ENSG00000117640	2.4767420900626086e-07	8.646156057429364
ENSG00000115649	2.4767420900626086e-07	8.834379155846138
ENSG00000155495	2.4767420900626086e-07	8.631964450081796
ENSG00000224614	2.4767420900626086e-07	6.749293834422289
ENSG00000130227	2.4767420900626086e-07	8.826265565582448
ENSG00000138760	2.4924118921879237e-07	8.925159860718681
ENSG00000226828	2.497656465441819e-07	2.8155948281643095
ENSG00000012171	2.497656465441819e-07	7.616889227853585
ENSG00000160791	2.5134543966476084e-07	7.270287659661504
ENSG00000145348	2.5346689191955237e-07	8.640568050325582
ENSG00000241743	2.5506935140061916e-07	1.8802379959000417
ENSG00000094975	2.5722123400593124e-07	8.896762294795762
ENSG00000164169	2.5722123400593124e-07	8.496309601078597
ENSG00000204682	2.5722123400593124e-07	3.769365763670553
ENSG00000173221	2.5722123400593124e-07	8.929216655850528
ENSG00000132906	2.577619457481521e-07	8.362892892131706
ENSG00000179133	2.593906941196181e-07	2.841912352160051
ENSG00000155666	2.615778703058132e-07	8.037196289636192
ENSG00000261739	2.637829021784926e-07	8.694635032135022
ENSG00000249453	2.654484784599457e-07	5.638799701542261
ENSG00000185189	2.660059304090942e-07	8.735484860709905
ENSG00000140367	2.6768509691505693e-07	8.860251138609149
ENSG00000233429	2.6768509691505693e-07	8.077482363698225
ENSG00000254635	2.6768509691505836e-07	8.58729287282763
ENSG00000184831	2.6768509691505836e-07	8.212632851493542
ENSG00000171502	2.699399604706682e-07	8.740333460153238
ENSG00000163932	2.7164316783965134e-07	8.900819089927607
ENSG00000100479	2.7164316783965134e-07	7.573316596891375
ENSG00000272145	2.739303065578072e-07	6.9565383415892965
ENSG00000168010	2.739303065578072e-07	8.908932680191299
ENSG00000242169	2.7623608794790646e-07	3.7976189927352166
ENSG00000238150	2.7623608794790646e-07	4.670288556827921
ENSG00000250462	2.7623608794790937e-07	8.269351557646688
ENSG00000143443	2.7623608794790937e-07	8.295176709605835
ENSG00000065970	2.7623608794790937e-07	8.682209683211953
ENSG00000176022	2.7797774640690296e-07	8.497303972266575
ENSG00000079335	2.7856065863569154e-07	8.323234435774113
ENSG00000106624	2.803165059574273e-07	8.096328788993246
ENSG00000136261	2.803165059574273e-07	8.783172031104078
ENSG00000215325	2.826743140720488e-07	3.247399710319529
ENSG00000236914	2.8267431407205175e-07	5.461204694589949
ENSG00000171566	2.8267431407205175e-07	8.73142806557806
ENSG00000181026	2.850513204433012e-07	8.88306069742829
ENSG00000184307	2.868467647642998e-07	8.794805575715658
ENSG00000229809	2.868467647643029e-07	8.483347411371572
ENSG00000118804	2.892577316867178e-07	7.820557162102018
ENSG00000185386	2.892577316867178e-07	8.621815286638286
ENSG00000085719	2.892577316867178e-07	8.908932680191299
ENSG00000234222	2.892577316867178e-07	6.834968896208994
ENSG00000091490	2.916883143730544e-07	8.93733024611422
ENSG00000244509	2.935242168139738e-07	8.89117428769198
ENSG00000237481	2.935242168139738e-07	3.2785271853795135
ENSG00000108061	2.978516033668172e-07	8.77452160005643
ENSG00000164754	2.984748217444819e-07	8.846549541241677
ENSG00000204991	3.0035206140919555e-07	7.7574220529908455
ENSG00000067191	3.0098034438207043e-07	7.435692922587187
ENSG00000089177	3.0098034438207043e-07	8.366615413356085
ENSG00000133226	3.028728372958179e-07	8.879003902296445
ENSG00000089157	3.0287283729582057e-07	8.941387041246065
ENSG00000116748	3.0350622456824863e-07	8.908932680191299
ENSG00000229901	3.0350622456824863e-07	1.6663215980834152
ENSG00000141429	3.0477684855905165e-07	8.868364728872839
ENSG00000241852	3.0541409029191486e-07	7.630529759837494
ENSG00000101190	3.0541409029191486e-07	8.207124154769696
ENSG00000224479	3.0541409029191486e-07	5.2368055661966775
ENSG00000130433	3.0541409029191486e-07	5.823269772119053
ENSG00000188467	3.079759808620372e-07	7.0966237656306825
ENSG00000078618	3.105586706786855e-07	8.896762294795762
ENSG00000125900	3.105586706786855e-07	3.787230022825278
ENSG00000135473	3.125094354887228e-07	8.876478319136533
ENSG00000124422	3.125094354887228e-07	8.895231082823827
ENSG00000138629	3.151289166756383e-07	8.838435950977985
ENSG00000145414	3.151289166756383e-07	8.463318399239876
ENSG00000182463	3.151289166756383e-07	8.288329573324592
ENSG00000116918	3.171074639017031e-07	8.688255220719755
ENSG00000261373	3.171074639017031e-07	8.275429574730563
ENSG00000147231	3.19764241896586e-07	8.362101087820218
ENSG00000164402	3.217709531092995e-07	8.78010960716021
ENSG00000063438	3.224425618470779e-07	7.86736765195759
ENSG00000103404	3.2244256184708133e-07	8.498095776578062
ENSG00000141682	3.2244256184708133e-07	8.620533472346704
ENSG00000205659	3.2244256184708133e-07	8.667513714656502
ENSG00000243926	3.25142592226349e-07	5.629135192838022
ENSG00000212993	3.25142592226349e-07	5.924146882467824
ENSG00000207954	3.25142592226349e-07	5.874542885284719
ENSG00000095002	3.25142592226349e-07	8.640902324233048
ENSG00000111328	3.25142592226349e-07	8.163828053414836
ENSG00000168301	3.271819645402662e-07	8.300712320058574
ENSG00000114853	3.271819645402662e-07	8.489190382002882
ENSG00000106415	3.271819645402662e-07	8.93733024611422
ENSG00000235280	3.271819645402662e-07	5.655104360270877
ENSG00000102271	3.27864502773061e-07	4.098372568720006
ENSG00000171824	3.27864502773061e-07	8.765413638604759
ENSG00000116584	3.2992039736996206e-07	8.917046270454989
ENSG00000259138	3.2992039736996206e-07	4.209676000715846
ENSG00000110324	3.2992039736996206e-07	8.847543912429655
ENSG00000108878	3.319887683493375e-07	2.9759886250261918
ENSG00000261143	3.319887683493375e-07	5.03812594846416
ENSG00000094841	3.319887683493375e-07	8.378785798751624
ENSG00000162441	3.326810104822236e-07	8.45739611822863
ENSG00000177606	3.326810104822236e-07	8.941387041246065
ENSG00000242712	3.3756597661750463e-07	5.235558823076816
ENSG00000104331	3.403884828236821e-07	8.864307933740994
ENSG00000154553	3.403884828236821e-07	8.51506236476589
ENSG00000261786	3.403884828236839e-07	8.748112776509464
ENSG00000088836	3.403884828236839e-07	7.147750447133385
ENSG00000237888	3.403884828236839e-07	3.4496248961428955
ENSG00000244485	3.403884828236839e-07	4.738307551538183
ENSG00000252245	3.453829267793723e-07	6.1502826738638845
ENSG00000272902	3.511777305058293e-07	3.180656654761828
ENSG00000198408	3.5337495032545696e-07	8.899287877955674
ENSG00000143437	3.5337495032545696e-07	8.77199601689652
ENSG00000228852	3.541103092474526e-07	5.427484774882938
ENSG00000104267	3.5632528315661915e-07	7.996595858741662
ENSG00000130294	3.5632528315661915e-07	4.06559688466429
ENSG00000132196	3.5632528315661915e-07	8.499117061494934
ENSG00000168447	3.5632528315661915e-07	8.801924794791372
ENSG00000157014	3.585536633574671e-07	8.697442492551358
ENSG00000147536	3.5929944944547666e-07	7.407708156763561
ENSG00000185591	3.5929944944547666e-07	8.880535114268378
ENSG00000171617	3.5929944944547666e-07	7.538205468921139
ENSG00000130939	3.6229763484298276e-07	8.818151975318758
ENSG00000104687	3.6229763484298276e-07	8.747655246105444
ENSG00000223393	3.645621488945889e-07	3.285518630530227
ENSG00000166747	3.7066802521688464e-07	8.852137548345457
ENSG00000172296	3.7066802521688464e-07	6.22395265171858
ENSG00000163810	3.729831472421954e-07	6.3771416918799595
ENSG00000158525	3.760917535213825e-07	4.295633059317399
ENSG00000114738	3.760917535213825e-07	8.715658415454698
ENSG00000168538	3.7609175352138645e-07	8.744592822161575
ENSG00000178467	3.7843964668648535e-07	8.876478319136533
ENSG00000205138	3.7843964668648535e-07	8.476765033079815
ENSG00000240907	3.792254250761211e-07	4.729994289318604
ENSG00000170417	3.815922449922491e-07	8.242104098984374
ENSG00000198752	3.823843567615887e-07	8.796336787687592
ENSG00000258561	3.823843567615907e-07	5.41361040339819
ENSG00000163635	3.84770250523841e-07	8.77452160005643
ENSG00000197647	3.84770250523841e-07	7.985838994668677
ENSG00000092036	3.8477025052384507e-07	8.243837877832798
ENSG00000200550	3.8477025052384507e-07	3.3878945510656004
ENSG00000143553	3.8477025052384507e-07	8.709612877946897
ENSG00000267729	3.8477025052384507e-07	2.9555232994682687
ENSG00000142197	3.8477025052384507e-07	8.402132198354721
ENSG00000110851	3.879738606880001e-07	8.678152888080106
ENSG00000069275	3.9120327436379544e-07	8.866833516900904
ENSG00000120093	3.912032743637968e-07	7.338516987556251
ENSG00000198668	3.944586919130932e-07	8.91145826335121
ENSG00000179774	3.9691744148915403e-07	3.9289942448774746
ENSG00000165795	3.9691744148915403e-07	8.499626988549995
ENSG00000177853	3.9691744148915403e-07	8.792279992555747
ENSG00000184939	3.9691744148915403e-07	8.510750606106516
ENSG00000237595	3.9691744148915403e-07	6.390232669492583
ENSG00000151743	3.993910174691568e-07	7.4845943752060045
ENSG00000040341	4.027123311117795e-07	8.707544825191007
ENSG00000243829	4.027123311117838e-07	6.637326343811129
ENSG00000145741	4.027123311117838e-07	8.925159860718681
ENSG00000168237	4.027123311117838e-07	8.569076949924291
ENSG00000124942	4.060603617246014e-07	8.941387041246065
ENSG00000105146	4.060603617246014e-07	6.851778390707633
ENSG00000273314	4.060603617246014e-07	6.705837651731933
ENSG00000109184	4.094353164737662e-07	8.735484860709903
ENSG00000186998	4.1283740406715827e-07	4.525083699508684
ENSG00000135828	4.154069021174085e-07	8.496512167955087
ENSG00000227134	4.1626683476534505e-07	1.7726831837930004
ENSG00000147251	4.188569790679519e-07	8.767402380980716
ENSG00000163961	4.2146271293005653e-07	8.78569761426399
ENSG00000262703	4.223347708486548e-07	3.724339223363752
ENSG00000080031	4.249614315694409e-07	4.29722454705029
ENSG00000162869	4.2496143156944243e-07	8.690323273475645
ENSG00000262497	4.2584049204704436e-07	6.023127386221617
ENSG00000168772	4.2848824161288627e-07	8.682209683211953
ENSG00000214293	4.2848824161288627e-07	8.41637063650615
ENSG00000072401	4.3115191483955635e-07	8.486867365719464
ENSG00000201801	4.347284088937983e-07	7.446233203402083
ENSG00000126583	4.3562700706685365e-07	3.703712288485643
ENSG00000058063	4.4196769816742744e-07	8.929216655850528
ENSG00000231544	4.4196769816742744e-07	4.314842809865504
ENSG00000242294	4.4471238457943685e-07	8.676621676108173
ENSG00000145087	4.456309387365228e-07	5.614435618316005
ENSG00000197816	4.4563093873652513e-07	8.192683149741777
ENSG00000082146	4.521124023036916e-07	8.574462390151579
ENSG00000114354	4.5211240230369887e-07	8.873415895192664
ENSG00000117410	4.558569396061796e-07	8.884591909400223
ENSG00000245059	4.596314683378902e-07	3.8190706815720548
ENSG00000245680	4.624821859451508e-07	7.827813988902078
ENSG00000140948	4.624821859451508e-07	8.621357756234266
ENSG00000233585	4.624821859451508e-07	5.447861078622158
ENSG00000123119	4.624821859451508e-07	7.6028716015750195
ENSG00000246898	4.6343621997498577e-07	8.294921746078305
ENSG00000102007	4.653500021876692e-07	8.880535114268378
ENSG00000141127	4.653500021876692e-07	8.763882426632826
ENSG00000196331	4.6630975769808836e-07	6.406875316905904
ENSG00000179085	4.6630975769808836e-07	8.705019242031094
ENSG00000122417	4.6630975769808836e-07	8.785160773480033
ENSG00000074416	4.701679615711236e-07	8.701956818087226
ENSG00000224215	4.701679615711236e-07	2.867462295799616
ENSG00000230105	4.7308185883941046e-07	3.532215908140613
ENSG00000241042	4.7308185883941046e-07	3.7916585549034667
ENSG00000123338	4.7308185883941046e-07	8.876478319136533
ENSG00000094914	4.740570337829093e-07	8.78010960716021
ENSG00000236833	4.769942383744864e-07	5.472970371918649
ENSG00000242641	4.769942383744864e-07	2.9556579542387165
ENSG00000250057	4.769942383744889e-07	2.9705935517156736
ENSG00000135723	4.80937903843146e-07	8.653812117289032
ENSG00000203832	4.80937903843146e-07	8.168210671919727
ENSG00000137337	4.839163292806042e-07	8.836904739006052
ENSG00000261324	4.8791532623995e-07	8.68067847124002
ENSG00000108506	4.8791532623995e-07	8.589897766367475
ENSG00000171530	4.879153262399551e-07	8.827796777554383
ENSG00000250362	4.909355297770466e-07	6.327097037001951
ENSG00000254966	4.919462763251724e-07	5.022173100594189
ENSG00000197385	4.919462763251724e-07	8.405652152702611
ENSG00000169740	4.919462763251724e-07	8.505699439786692
ENSG00000251535	4.919462763251724e-07	2.9078857537642913
ENSG00000273375	4.949906060340779e-07	6.210892904275267
ENSG00000232341	4.949906060340779e-07	5.426529041196067
ENSG00000109107	4.990780670789193e-07	8.522384150718095
ENSG00000251009	5.031981620816784e-07	5.116430741905625
ENSG00000047597	5.073511420511537e-07	8.717726468210587
ENSG00000127184	5.104876098290262e-07	8.912989475323146
ENSG00000198435	5.104876098290262e-07	6.231156566166305
ENSG00000136720	5.104876098290288e-07	8.70348803005916
ENSG00000242175	5.146987480568803e-07	3.203160308835836
ENSG00000066455	5.146987480568803e-07	8.822208770450603
ENSG00000165240	5.146987480568803e-07	8.653812117289032
ENSG00000095787	5.178791276928098e-07	8.900819089927607
ENSG00000088367	5.189434711123403e-07	8.81409518018691
ENSG00000023697	5.189434711123403e-07	8.728365641634191
ENSG00000269425	5.221492085907735e-07	4.225099045235534
ENSG00000143494	5.221492085907755e-07	7.648917918541054
ENSG00000119900	5.253740921851189e-07	8.797867999659527
ENSG00000073734	5.26453327097807e-07	4.574289706653637
ENSG00000257511	5.307917445691165e-07	6.990709362225546
ENSG00000075826	5.307917445691194e-07	8.819683187290691
ENSG00000228643	5.307917445691194e-07	5.161552293065197
ENSG00000198276	5.340682246742707e-07	8.812563968214976
ENSG00000111203	5.340682246742707e-07	8.747655246105444
ENSG00000181619	5.35164724284237e-07	7.640368343568999
ENSG00000152382	5.35164724284237e-07	8.609644901242751
ENSG00000250326	5.35164724284237e-07	6.576021743168456
ENSG00000129055	5.384673000146822e-07	8.822208770450603
ENSG00000245750	5.384673000146822e-07	5.681212706620644
ENSG00000260001	5.395725314605685e-07	6.242939015107939
ENSG00000100218	5.429014030092211e-07	5.385152923857587
ENSG00000241644	5.473708022993019e-07	6.400310725123598
ENSG00000204642	5.507461776790848e-07	8.912989475323146
ENSG00000169679	5.507461776790848e-07	8.667971245060526
ENSG00000236866	5.518757685017593e-07	6.034619034376528
ENSG00000163900	5.518757685017593e-07	8.697979333335315
ENSG00000216895	5.552779978543065e-07	8.36674712038706
ENSG00000227857	5.552779978543065e-07	4.218146997048354
ENSG00000102931	5.552779978543095e-07	8.700504916495225
ENSG00000115977	5.598458633165551e-07	8.249047664912492
ENSG00000023909	5.598458633165551e-07	8.32278247121727
ENSG00000125084	5.598458633165551e-07	6.403510987996493
ENSG00000068985	5.598458633165551e-07	4.916360989482161
ENSG00000010322	5.598458633165551e-07	8.904875885059452
ENSG00000164741	5.644500501868398e-07	8.148210027397417
ENSG00000257742	5.679271935108841e-07	8.634980043221802
ENSG00000147121	5.725956133688924e-07	8.315408288614023
ENSG00000267401	5.725956133688924e-07	4.873707910298124
ENSG00000255438	5.725956133688924e-07	6.36024324654738
ENSG00000273107	5.773011244666383e-07	4.8269285781582445
ENSG00000116514	5.8085476956071e-07	8.515599205549847
ENSG00000117593	5.8085476956071e-07	8.728902482418148
ENSG00000146083	5.808547695607132e-07	8.872421524004686
ENSG00000198794	5.856258744708696e-07	8.929216655850528
ENSG00000170469	5.856258744708696e-07	8.281932642642387
ENSG00000126775	5.856258744708718e-07	8.68274652399591
ENSG00000185215	5.856258744708718e-07	8.801387954007417
ENSG00000164096	5.940666229913122e-07	8.880535114268378
ENSG00000100739	5.989425868639965e-07	6.106857271147581
ENSG00000188342	5.989425868639965e-07	8.733416807954013
ENSG00000206120	5.989425868640018e-07	6.090236878645008
ENSG00000157353	6.038572288409075e-07	8.655140762384475
ENSG00000196712	6.038572288409075e-07	8.830322360714293
ENSG00000225156	6.08810844351018e-07	3.748502177973474
ENSG00000213398	6.12551811303061e-07	8.292598729794882
ENSG00000214562	6.213673506432522e-07	5.915604277367901
ENSG00000270504	6.226366816290402e-07	4.537987254348818
ENSG00000175820	6.226366816290402e-07	4.94361240335817
ENSG00000235297	6.264597313842449e-07	6.073279783364617
ENSG00000164932	6.27739116149708e-07	8.656337700448944
ENSG00000173273	6.27739116149708e-07	8.804450377951285
ENSG00000105063	6.315924420718762e-07	8.88864870453207
ENSG00000156650	6.328819572853041e-07	8.828791148742358
ENSG00000124104	6.367657902185228e-07	7.299284984388136
ENSG00000232093	6.367657902185228e-07	5.773784890455961
ENSG00000146463	6.367657902185228e-07	8.777584024000298
ENSG00000181690	6.367657902185296e-07	7.999900348865764
ENSG00000144445	6.406726559156656e-07	8.672564880976328
ENSG00000248780	6.419800855835229e-07	2.680847179409374
ENSG00000248401	6.419800855835229e-07	2.497178954835118
ENSG00000187446	6.459178663345048e-07	8.856194343477304
ENSG00000204186	6.459178663345105e-07	8.819683187290691
ENSG00000170832	6.512045715044405e-07	8.517790514802295
ENSG00000182327	6.551970213311972e-07	6.404246468497616
ENSG00000121848	6.551970213311972e-07	8.829785519930336
ENSG00000267480	6.551970213311972e-07	3.9981564722878713
ENSG00000168434	6.565330874449357e-07	8.5949489326873
ENSG00000180660	6.605571041241075e-07	6.786394922663208
ENSG00000212978	6.659595562804968e-07	8.125372100968887
ENSG00000120837	6.659595562804968e-07	8.744592822161575
ENSG00000173275	6.659595562804968e-07	8.345337066508879
ENSG00000166676	6.659595562804968e-07	6.754587073617479
ENSG00000102057	6.659595562804968e-07	7.5355804698770985
ENSG00000078246	6.700393941481319e-07	8.325105487500691
ENSG00000114646	6.714047002004099e-07	6.171816693346766
ENSG00000158109	6.714047002004171e-07	8.815626392158844
ENSG00000187243	6.755167698790754e-07	4.203615105665814
ENSG00000161204	6.75516769879079e-07	8.831853572686226
ENSG00000270127	6.810374072392833e-07	8.172478484462482
ENSG00000156873	6.810374072392869e-07	8.660394495580789
ENSG00000126217	6.866016351319697e-07	7.602553827395147
ENSG00000088305	6.866016351319697e-07	7.8131759828448475
ENSG00000230555	6.908036115448268e-07	7.154065762563545
ENSG00000169016	6.908036115448268e-07	8.646692898213317
ENSG00000134490	6.922097848559431e-07	8.175998438810371
ENSG00000083457	6.964449215076179e-07	8.652280905317097
ENSG00000156675	7.021307388891291e-07	8.917046270454989
ENSG00000176894	7.021307388891291e-07	6.2241597820560415
ENSG00000147174	7.021307388891291e-07	8.158292442962095
ENSG00000236514	7.021307388891291e-07	6.860213692377685
ENSG00000175643	7.021307388891291e-07	7.54131976624063
ENSG00000229950	7.021307388891316e-07	5.740282739226664
ENSG00000228265	7.078614016621423e-07	7.593440497910243
ENSG00000224781	7.078614016621461e-07	5.130844894990801
ENSG00000109685	7.121890332278422e-07	8.868364728872839
ENSG00000160087	7.121890332278422e-07	8.681672842427998
ENSG00000232940	7.121890332278422e-07	6.257488839798365
ENSG00000230798	7.121890332278484e-07	3.5114607243080664
ENSG00000140612	7.136372502579177e-07	8.904875885059452
ENSG00000157870	7.179989960872191e-07	8.421958643609928
ENSG00000236882	7.282768161860248e-07	6.339429325191253
ENSG00000152642	7.282768161860248e-07	8.808507173083129
ENSG00000100982	7.297566317195309e-07	8.753243253209222
ENSG00000144589	7.297566317195309e-07	8.687797690315731
ENSG00000165066	7.297566317195309e-07	4.95324086626551
ENSG00000116127	7.297566317195309e-07	8.795342416499613
ENSG00000143740	7.342135319526571e-07	8.743598450973597
ENSG00000168958	7.342135319526571e-07	8.874947107164598
ENSG00000240207	7.342135319526571e-07	5.701500898332197
ENSG00000148606	7.342135319526571e-07	8.721783263342433
ENSG00000167526	7.342135319526571e-07	8.945443836377912
ENSG00000159023	7.342135319526571e-07	8.856194343477304
ENSG00000204673	7.342135319526571e-07	8.770464804924583
ENSG00000076864	7.40196996365562e-07	6.715261008866319
ENSG00000107443	7.447154864875136e-07	8.203859163949337
ENSG00000120370	7.447154864875136e-07	8.664451290712634
ENSG00000141556	7.462275636849627e-07	8.770464804924583
ENSG00000165417	7.507816150161344e-07	8.835910367818073
ENSG00000155975	7.568954726042215e-07	8.68274652399591
ENSG00000119737	7.568954726042215e-07	7.241220600751817
ENSG00000215270	7.615124052811023e-07	4.946592655269769
ENSG00000261402	7.615124052811023e-07	3.02762638924946
ENSG00000169122	7.630574206255164e-07	5.8744170013485775
ENSG00000164440	7.630574206255164e-07	8.689328902287668
ENSG00000107890	7.755270465822052e-07	8.432395250157041
ENSG00000134339	7.802537250836664e-07	4.4145478395926085
ENSG00000196233	7.802537250836733e-07	8.742067239001663
ENSG00000139719	7.850082298816838e-07	8.302577805937974
ENSG00000167842	7.850082298816838e-07	8.864307933740994
ENSG00000112367	7.850082298816838e-07	8.625335240986177
ENSG00000232295	7.850082298816838e-07	5.309916039996886
ENSG00000111452	7.86599275656097e-07	7.029842606298908
ENSG00000065320	7.86599275656097e-07	4.358413974341117
ENSG00000159403	7.913911275343426e-07	8.67157050978835
ENSG00000137824	7.913911275343426e-07	8.842492746109832
ENSG00000121075	7.913911275343426e-07	3.8143565805185005
ENSG00000100246	7.913911275343469e-07	8.077482363698225
ENSG00000108010	7.913911275343469e-07	8.73954165584175
ENSG00000214401	7.978241505008897e-07	7.733146241351915
ENSG00000175806	7.978241505008897e-07	8.392029865715074
ENSG00000172216	7.978241505008897e-07	8.786691985451967
ENSG00000111615	8.043076775132454e-07	8.730891224794103
ENSG00000077235	8.043076775132454e-07	8.838435950977985
ENSG00000124406	8.043076775132454e-07	8.808507173083129
ENSG00000154174	8.043076775132497e-07	8.852137548345457
ENSG00000109180	8.15776524096339e-07	8.880535114268378
ENSG00000154240	8.15776524096339e-07	7.587040769420006
[truncated: 1,467 more rows]
