# Supplementary material for: Machine learning predicts treatment sensitivity in multiple myeloma based on molecular and clinical information coupled with drug response
Source: PLoS One. 2021 Jul 28;16(7):e0254596. doi: 10.1371/journal.pone.0254596 (PMC8318243; doi:10.1371/journal.pone.0254596)
Supplement: S1 File — (ZIP) [file pone.0254596.s004.zip › Supplementary Material 1/3q21/selected_genes_experiment_5.csv]

gene	pvalue	entropy
ENSG00000182899	4.21922684910817e-24	8.941387041246065
ENSG00000247746	1.9797683314508137e-23	7.303807760458423
ENSG00000114391	3.1583767000411e-23	8.93733024611422
ENSG00000119280	1.3301410504414307e-22	8.118666466180574
ENSG00000162244	4.33300488060976e-21	8.93733024611422
ENSG00000117308	1.4853854315336545e-20	8.291656755257945
ENSG00000270170	3.036590977366052e-20	8.53741439318101
ENSG00000228031	8.691492811215912e-20	5.693389342872393
ENSG00000188004	9.034565047120444e-20	6.018201416212117
ENSG00000165169	1.0146168095460541e-19	8.71160162032285
ENSG00000144713	1.4611408326847855e-19	8.945443836377912
ENSG00000114023	1.6002490753152685e-19	8.750180829265354
ENSG00000144895	1.7281243643699489e-19	8.896762294795762
ENSG00000114125	2.0719275441150773e-19	8.76893359295265
ENSG00000162929	3.844820799834171e-19	7.922429004955008
ENSG00000165102	7.201685915439878e-19	8.744592822161575
ENSG00000181524	1.3381720313626185e-18	8.266779143682912
ENSG00000156976	2.132376320758011e-18	8.941387041246065
ENSG00000174748	2.191013306777361e-18	8.941387041246065
ENSG00000225579	3.232752018440418e-18	7.193893187187258
ENSG00000131773	5.390457237532034e-18	6.639589081051467
ENSG00000206561	6.246603196815011e-18	8.256597500663334
ENSG00000168028	7.16460382609107e-18	8.945443836377912
ENSG00000125827	7.432780063099791e-18	8.84808075321361
ENSG00000002586	1.1613839312288745e-17	8.221514217027067
ENSG00000188859	1.5599514783191883e-17	7.166116907165283
ENSG00000163931	1.6177627805289972e-17	8.88864870453207
ENSG00000214870	2.333352645090187e-17	7.1275370036034715
ENSG00000120280	3.658299146035571e-17	8.674351056475793
ENSG00000040199	4.1831754459290396e-17	8.806975961111196
ENSG00000256733	4.393222933449948e-17	4.480773704008221
ENSG00000197603	5.92906357845962e-17	8.653812117289032
ENSG00000130159	6.225387668742227e-17	8.747655246105444
ENSG00000176399	6.621788094476071e-17	6.624005112448974
ENSG00000095585	9.958848600703172e-17	8.808507173083129
ENSG00000151229	1.2643060912551826e-16	8.484878623343507
ENSG00000068745	1.2643060912551826e-16	8.828791148742358
ENSG00000224858	1.4059338751884994e-16	5.625478855642195
ENSG00000184083	1.6245754269310682e-16	8.278544395325472
ENSG00000063177	2.033044711846804e-16	8.93733024611422
ENSG00000140474	2.105847241970288e-16	8.925159860718681
ENSG00000111666	2.1882027255816096e-16	8.656337700448944
ENSG00000188846	2.518270604676071e-16	8.93733024611422
ENSG00000272668	2.5182706046761064e-16	5.977186014146187
ENSG00000114544	3.077946956058038e-16	8.806975961111196
ENSG00000159556	4.532769289642977e-16	8.138395472707566
ENSG00000136521	5.531194370384796e-16	8.872421524004686
ENSG00000165801	5.799201638170567e-16	8.715658415454698
ENSG00000145194	8.145583849295159e-16	8.448824997560916
ENSG00000114270	9.800158320539959e-16	8.379780169939602
ENSG00000259514	1.0017227995131201e-15	6.7962837825817335
ENSG00000250978	1.073077071971467e-15	3.6699668881070187
ENSG00000273388	1.2045460615302958e-15	3.96531904885151
ENSG00000246090	1.2196765633646057e-15	8.024136326354757
ENSG00000175197	1.2781029246642459e-15	8.716195256238654
ENSG00000104611	1.574591266238189e-15	6.795168294324115
ENSG00000205143	1.6651850592424494e-15	5.1562168698215505
ENSG00000168807	1.7663861958437575e-15	8.253156856695377
ENSG00000114850	2.1208669808852102e-15	8.925159860718681
ENSG00000233080	2.4908259593564013e-15	5.031853802881178
ENSG00000232533	2.5768799787352526e-15	6.860110930927317
ENSG00000198056	2.5768799787352526e-15	8.422750447921416
ENSG00000180573	2.7920983171698764e-15	8.88864870453207
ENSG00000177479	3.506367876274288e-15	8.876478319136533
ENSG00000107745	3.797843576249207e-15	8.704024870843115
ENSG00000164620	4.359764513960485e-15	8.49225280594675
ENSG00000151287	5.334986940221583e-15	7.734023256736709
ENSG00000075073	5.534076706935071e-15	7.02560792264045
ENSG00000144741	6.1200905762427205e-15	8.584767289667717
ENSG00000122787	6.40627414987843e-15	7.580002649450913
ENSG00000105894	6.5442987785319556e-15	7.240236352176855
ENSG00000171792	7.413560036677947e-15	8.581247335319828
ENSG00000111752	8.396321188331285e-15	7.8402009575557035
ENSG00000129353	8.47307076163938e-15	8.697900022955379
ENSG00000084234	8.975449792271079e-15	8.879003902296445
ENSG00000168264	1.3133981759747818e-14	8.899287877955674
ENSG00000131373	1.3133981759748004e-14	8.64569852702534
ENSG00000134698	1.535863861631352e-14	8.708081665974962
ENSG00000147100	1.5544378789039825e-14	5.284403129015172
ENSG00000119326	1.5685133655430504e-14	8.576196169000006
ENSG00000248991	1.7163540480405518e-14	6.875493550719057
ENSG00000180098	1.7953364013594966e-14	8.583772918479742
ENSG00000208028	2.005782656399608e-14	7.576567571330136
ENSG00000144659	2.0915907713783652e-14	8.811569597026997
ENSG00000214160	2.0978563815114208e-14	8.852137548345457
ENSG00000080839	2.0978563815114804e-14	8.597474515847212
ENSG00000243284	2.1680094405433205e-14	5.053914583387814
ENSG00000235065	2.2404707677462265e-14	7.827564591221724
ENSG00000131386	2.61659769910941e-14	6.227183409109177
ENSG00000099624	2.7037917745631438e-14	8.842492746109832
ENSG00000170502	2.982897205688788e-14	8.748447050416932
ENSG00000156384	3.082090331864461e-14	8.225956228836926
ENSG00000212802	3.5228096104253226e-14	7.915583212601299
ENSG00000105855	3.8848741691830956e-14	7.688483784324554
ENSG00000157680	3.931176335456261e-14	8.41662560003368
ENSG00000227838	3.966258969658109e-14	3.055975635375537
ENSG00000240087	4.195714113653682e-14	6.030127268892784
ENSG00000230666	4.195714113653682e-14	4.97131389238488
ENSG00000271133	4.530999573291451e-14	7.610926493153055
ENSG00000104219	4.835191186054583e-14	8.826265565582448
ENSG00000163888	5.1140108061637353e-14	5.687462153138912
ENSG00000177917	5.703134604856158e-14	8.687797690315731
ENSG00000124198	5.89081391704502e-14	8.908932680191299
ENSG00000162004	5.960556823227189e-14	8.400732693413762
ENSG00000139116	6.031112023741296e-14	8.747655246105444
ENSG00000255086	6.491073604685329e-14	3.506799018098965
ENSG00000091527	6.863566580656729e-14	8.945443836377912
ENSG00000230202	6.94462541929048e-14	8.520395408342141
ENSG00000006788	7.006036941306423e-14	3.408202956969497
ENSG00000214021	7.172425183903834e-14	8.664451290712634
ENSG00000164181	8.088120643523226e-14	8.763882426632826
ENSG00000164068	8.986321546762487e-14	8.788223197423902
ENSG00000170677	9.012623646750943e-14	7.069204016595266
ENSG00000178922	9.118591468241769e-14	8.62127844585433
ENSG00000241556	9.499220837937015e-14	6.391321442218682
ENSG00000130255	9.924386519553062e-14	8.93733024611422
ENSG00000215301	1.0582024886866049e-13	8.941387041246065
ENSG00000081913	1.1184345935263711e-13	7.613290038205723
ENSG00000269946	1.1923980586670523e-13	4.918189495609261
ENSG00000047230	1.2860289739290454e-13	8.375265844403735
ENSG00000080947	1.2860289739290454e-13	7.511911349786299
ENSG00000100373	1.3162668006724367e-13	4.028518204643166
ENSG00000249184	1.465462175468286e-13	6.557280744996087
ENSG00000116497	1.4955031791800404e-13	8.853131919533435
ENSG00000128641	1.4955031791800404e-13	8.436367169061777
ENSG00000253982	1.5261496110961764e-13	7.609054411960975
ENSG00000114503	1.6791482769705109e-13	8.884591909400223
ENSG00000232874	1.6986891300047185e-13	5.017484194781259
ENSG00000115268	1.7384440977656172e-13	8.941387041246065
ENSG00000170915	1.773979229555071e-13	6.919715555041208
ENSG00000203644	2.0612788769526914e-13	8.558437776500687
ENSG00000144036	2.0851844221848157e-13	8.404737091894567
ENSG00000114631	2.2473520309461746e-13	8.020838855958328
ENSG00000146677	2.8689531816295435e-13	7.903833431220834
ENSG00000213621	2.9608473425414913e-13	5.210563454048892
ENSG00000242021	3.126436357895203e-13	5.478779878505597
ENSG00000119979	3.1897100544107424e-13	8.637048095977692
ENSG00000227372	3.5153949664813456e-13	8.679147259268085
ENSG00000153179	3.5863974713650023e-13	8.59701698544319
ENSG00000101577	3.7433260858574295e-13	8.568082578736313
ENSG00000088881	3.818850519837892e-13	6.288664298342459
ENSG00000227895	3.8188505198379193e-13	5.251630330377448
ENSG00000131188	3.9857676997818005e-13	8.381108815035045
ENSG00000236801	4.112710977816455e-13	7.078303267623366
ENSG00000163754	4.341400904942867e-13	8.860251138609149
ENSG00000172053	4.621842797499777e-13	8.907401468219364
ENSG00000111602	4.976288649692961e-13	8.781103978348188
ENSG00000141401	5.076195200953504e-13	8.286912949116696
ENSG00000144852	5.357413380884535e-13	7.255963283463039
ENSG00000165891	5.357413380884612e-13	8.338807084868161
ENSG00000105173	5.418539500007074e-13	8.701499287683204
ENSG00000111276	5.8164051458795e-13	8.879003902296445
ENSG00000100266	6.068760344413729e-13	8.61171295399864
ENSG00000158714	6.531903154707968e-13	6.47716060465952
ENSG00000238153	6.606172707270538e-13	4.535141369893975
ENSG00000174444	6.814719061770503e-13	8.945443836377912
ENSG00000197183	7.029730683311419e-13	8.557364094932776
ENSG00000163519	7.564789322173561e-13	8.057915103890192
ENSG00000165912	7.737330304514719e-13	8.028448085014135
ENSG00000148824	8.395819501955241e-13	8.091315668096673
ENSG00000136942	8.3958195019553e-13	8.93733024611422
ENSG00000107771	9.501358039647442e-13	8.649755322157185
ENSG00000094631	9.717194014082411e-13	8.868364728872839
ENSG00000114416	9.909996398572863e-13	8.88864870453207
ENSG00000140750	1.0779742404615646e-12	8.510750606106516
ENSG00000167992	1.0901232367755052e-12	7.197210574658658
ENSG00000120798	1.0901232367755052e-12	8.721783263342433
ENSG00000153789	1.1368915782121791e-12	8.103787847823602
ENSG00000205078	1.1593858968170282e-12	7.573839421293734
ENSG00000144671	1.232966332212023e-12	4.6168179132563525
ENSG00000102316	1.2468288531223754e-12	8.88306069742829
ENSG00000130511	1.2468288531223843e-12	8.668508085844481
ENSG00000173207	1.2608444299729305e-12	8.577190540187985
ENSG00000183023	1.2608444299729305e-12	8.453136756220292
ENSG00000204628	1.3258534583254547e-12	8.941387041246065
ENSG00000137818	1.3407409524789946e-12	8.945443836377912
ENSG00000124357	1.42560442338113e-12	8.85466313150537
ENSG00000170581	1.5327161840663678e-12	8.917046270454989
ENSG00000136059	1.580376660146892e-12	8.809501544271107
ENSG00000197779	1.66615028310939e-12	8.380853851507513
ENSG00000109705	1.6801050086465118e-12	6.502724887768581
ENSG00000143624	2.0687893500562008e-12	8.900819089927607
ENSG00000172955	2.174487513340043e-12	6.170804569789967
ENSG00000109046	2.1986864251819847e-12	8.844023958081767
ENSG00000261645	2.1986864251819847e-12	7.3859122703939235
ENSG00000165168	2.2231496927761167e-12	8.88306069742829
ENSG00000117461	2.266605051695113e-12	8.686266478343798
ENSG00000176395	2.336582430636005e-12	3.854753717990135
ENSG00000100439	2.362551079121761e-12	8.692646289759066
ENSG00000258847	2.3625510791217777e-12	3.902344186912452
ENSG00000273032	2.4086797325894658e-12	7.224062577381853
ENSG00000157625	2.4354347744662603e-12	8.736479231897881
ENSG00000178982	2.5383898303018004e-12	8.904875885059452
ENSG00000105372	2.865673056771875e-12	8.945443836377912
ENSG00000187824	2.8974028010538198e-12	8.352376975204658
ENSG00000226029	2.9294773544678406e-12	6.274753332989416
ENSG00000188818	2.9619003906601037e-12	8.336686635461232
ENSG00000225697	2.9864485911588473e-12	8.78010960716021
ENSG00000113272	2.9864485911588473e-12	8.686266478343798
ENSG00000101868	3.3061334206299545e-12	8.569076949924291
ENSG00000196668	3.3426434739193665e-12	7.347198552886513
ENSG00000257698	3.445098965166582e-12	8.159894514779545
ENSG00000183955	3.5118962217823626e-12	8.694380068607492
ENSG00000120256	3.6293753707779132e-12	8.311228236985622
ENSG00000142541	3.699677192795545e-12	8.945443836377912
ENSG00000104852	3.81286047203325e-12	8.933273450982373
ENSG00000003393	3.81286047203325e-12	8.684735266371863
ENSG00000105202	4.049516433072073e-12	8.904875885059452
ENSG00000101400	4.3956008845101844e-12	8.412648115281769
ENSG00000175697	4.862601908100137e-12	5.404352835736089
ENSG00000116791	5.010596227385356e-12	8.729896853606125
ENSG00000175395	5.065500856700054e-12	8.257873749107734
ENSG00000204060	5.163007965910027e-12	4.647242446613311
ENSG00000240298	5.709808012275279e-12	5.5856174565982
ENSG00000072778	5.947326332446855e-12	8.93733024611422
ENSG00000136383	6.012284814781923e-12	7.849420708963379
ENSG00000121858	6.1276412569141275e-12	8.816620763346823
ENSG00000243276	6.4518098126492714e-12	7.092598019268162
ENSG00000126231	6.575433015658818e-12	6.531624971436827
ENSG00000135185	7.055285372084666e-12	8.912989475323146
ENSG00000254615	7.2684920829210644e-12	8.61523290834653
ENSG00000144848	7.347578482077717e-12	8.853131919533435
ENSG00000167186	7.347578482077743e-12	8.30255089220908
ENSG00000052126	7.347578482077743e-12	7.287267106147078
ENSG00000105640	7.797878924054427e-12	8.945443836377912
ENSG00000175505	8.033072016730064e-12	7.394938404624879
ENSG00000242732	8.208478286124286e-12	7.929181470547184
ENSG00000234891	8.275219653453614e-12	2.2589054978527496
ENSG00000132781	8.710447513548748e-12	8.539685012813393
ENSG00000107816	9.242491741091146e-12	8.589897766367475
ENSG00000131725	9.623392261078663e-12	8.603599363734947
ENSG00000148303	1.0744820281630293e-11	8.945443836377912
ENSG00000164904	1.0860856166531599e-11	8.415913106102128
ENSG00000138780	1.1066883158220577e-11	8.460001011768474
ENSG00000246334	1.1066883158220577e-11	7.835578954030514
ENSG00000228933	1.1066883158220577e-11	5.426619055223806
ENSG00000255815	1.1186328675674335e-11	5.623621486696642
ENSG00000167619	1.1398407805151184e-11	6.3476604248965804
ENSG00000021826	1.1994127677083423e-11	7.967545215265899
ENSG00000237316	1.2090938560173206e-11	2.4291806025896774
ENSG00000229638	1.2221212577471115e-11	8.525446574661965
ENSG00000134508	1.2352862767261876e-11	8.47069258184312
ENSG00000180447	1.2485903365435826e-11	7.365710252779783
ENSG00000260352	1.2586604914522571e-11	5.007681863281676
ENSG00000138756	1.2824682623910251e-11	8.54626739110515
ENSG00000065665	1.3102181350993009e-11	8.360033035064328
ENSG00000228903	1.3102181350993148e-11	8.539148172029437
ENSG00000172456	1.4464115928117881e-11	7.93886431820606
ENSG00000118816	1.4464115928117881e-11	8.933273450982373
ENSG00000182749	1.473696157379475e-11	8.01790668516494
ENSG00000127483	1.505496754926196e-11	8.921103065586836
ENSG00000104921	1.6439381295254977e-11	8.053249605742666
ENSG00000137309	1.6793357948467876e-11	8.842492746109832
ENSG00000149346	1.6793357948467876e-11	7.254217058761602
ENSG00000077420	1.692801666192165e-11	8.700962446899247
ENSG00000272990	1.7109209462765352e-11	7.732321957464356
ENSG00000123595	1.743088285332615e-11	8.757300048341069
ENSG00000184293	1.747731755159593e-11	8.704024870843115
ENSG00000226833	1.747731755159593e-11	4.8263914064217195
ENSG00000133872	1.747731755159593e-11	8.929216655850528
ENSG00000163817	1.7805773238239164e-11	5.233411676072238
ENSG00000120860	1.8140278148331886e-11	8.668508085844481
ENSG00000078177	1.8678413559214638e-11	8.850606336373524
ENSG00000175792	1.8877953843400786e-11	8.772990388084494
ENSG00000188825	1.9079583379362282e-11	7.018273858880296
ENSG00000165359	1.9437526857191145e-11	8.82067755847867
ENSG00000163389	1.9854669594126958e-11	8.79128562136777
ENSG00000038002	2.044260027626242e-11	8.870890312032751
ENSG00000146828	2.121560636186119e-11	8.81409518018691
ENSG00000158828	2.1670112856776658e-11	8.520852938746163
ENSG00000184992	2.2727932444484905e-11	8.681215312023975
ENSG00000103253	2.2788161434725e-11	8.4417057784852
ENSG00000136758	2.3214166788612852e-11	8.904875885059452
ENSG00000107863	2.4153489566387845e-11	8.831853572686226
ENSG00000179820	2.4410203481909635e-11	8.54672492150917
ENSG00000163870	2.5063745020025793e-11	8.776052812028363
ENSG00000064787	2.6076331491258556e-11	8.14741822308593
ENSG00000137876	2.6353057385511523e-11	8.904875885059452
ENSG00000178741	2.6353057385511523e-11	8.896762294795762
ENSG00000072195	2.663266071723344e-11	6.582112400649474
ENSG00000258118	2.6844269136783656e-11	2.755116854360856
ENSG00000104205	2.6915170765740573e-11	8.428842816233079
ENSG00000205664	2.792727591360096e-11	7.920041029519443
ENSG00000096093	2.8223236391538506e-11	8.653812117289032
ENSG00000250519	2.852226990270676e-11	4.976602491657838
ENSG00000181798	2.9053067120593407e-11	7.162225399442994
ENSG00000100994	2.9360713399846934e-11	8.896762294795762
ENSG00000183943	2.990679395854082e-11	8.397585393242782
ENSG00000130810	3.02232956421348e-11	7.649989116762971
ENSG00000170266	3.02232956421348e-11	8.892705499663915
ENSG00000167978	3.02232956421348e-11	8.93733024611422
ENSG00000102921	3.1439676713668456e-11	8.809501544271107
ENSG00000241741	3.14396767136689e-11	6.7572568029662445
ENSG00000172578	3.168864669914282e-11	8.929216655850528
ENSG00000158292	3.1772065225448826e-11	5.529346766432059
ENSG00000108107	3.236205010543586e-11	8.933273450982373
ENSG00000264920	3.236205010543632e-11	7.443118047960978
ENSG00000134955	3.366268397974043e-11	7.866143800164228
ENSG00000219665	3.566340644205775e-11	8.312143297793664
ENSG00000139239	3.603948769903121e-11	8.149457908232433
ENSG00000053501	3.858048457969148e-11	8.697442492551358
ENSG00000174718	3.9294068250812035e-11	8.870890312032751
ENSG00000213626	4.012543338448851e-11	7.061862654723907
ENSG00000104626	4.044161758286653e-11	8.397081032034897
ENSG00000147044	4.044161758286653e-11	8.659857654796832
ENSG00000186280	4.086699605622004e-11	6.30797000955961
ENSG00000148357	4.1621980202485245e-11	4.930054908007449
ENSG00000230131	4.25015586320282e-11	6.125318752350128
ENSG00000255760	4.32861083443434e-11	5.977163162432722
ENSG00000138814	4.4547722016998685e-11	8.819146346506736
ENSG00000006704	4.5015363999331763e-11	5.863218543001242
ENSG00000167178	4.536924806836287e-11	6.425451744234159
ENSG00000229278	4.632631614351634e-11	3.7842361400523212
ENSG00000138286	4.632631614351634e-11	8.66598250268457
ENSG00000163040	4.632631614351634e-11	5.661746022734788
ENSG00000110002	4.632631614351634e-11	8.732959277549993
ENSG00000108239	4.717995365533811e-11	8.488856108095417
ENSG00000183386	4.817441532789316e-11	6.640786499104454
ENSG00000166896	4.9061391157967675e-11	8.139002838490843
ENSG00000145287	4.9061391157967675e-11	8.838435950977985
ENSG00000144867	4.9575395949651736e-11	8.904875885059452
ENSG00000158427	4.9575395949651736e-11	7.719567900481
ENSG00000223891	5.155031688233468e-11	8.444231361645114
ENSG00000180834	5.208984740521175e-11	7.162886615757807
ENSG00000134318	5.4022116022149045e-11	8.770464804924583
ENSG00000224738	5.458697043505856e-11	4.861240688219186
ENSG00000138472	5.617031555203127e-11	3.6923352264337783
ENSG00000105426	5.7350004498527826e-11	7.3115574043272815
ENSG00000246095	5.7798615125535235e-11	6.303212846888015
ENSG00000164077	5.7948914361416294e-11	8.62082091545031
ENSG00000235670	5.901177993334362e-11	4.029891523067114
ENSG00000221983	6.07206859660637e-11	8.93733024611422
ENSG00000149823	6.18333070426516e-11	8.887117492560137
ENSG00000198890	6.247802913496873e-11	8.223351335297078
ENSG00000138674	6.312933323018334e-11	8.917046270454989
ENSG00000239183	6.42851513238995e-11	5.9691564719979
ENSG00000247735	6.42851513238995e-11	5.5404850503163265
ENSG00000151208	6.683212755290931e-11	8.534351969237145
ENSG00000149295	6.823065328704583e-11	5.703487669882432
ENSG00000187741	7.148294767175697e-11	8.5609633596606
ENSG00000229417	7.278831098561682e-11	7.983398622582074
ENSG00000169714	7.278831098561682e-11	8.925159860718681
ENSG00000233927	7.645023403271522e-11	8.93733024611422
ENSG00000182185	7.724384251457685e-11	7.448914522634621
ENSG00000236772	7.784433696092289e-11	4.372749867810612
ENSG00000121797	7.784433696092289e-11	8.327833637537093
ENSG00000138796	7.865211118441451e-11	8.684735266371863
ENSG00000169116	8.008550930960562e-11	8.921103065586836
ENSG00000153162	8.091604492396406e-11	8.912989475323146
ENSG00000231305	8.652382118397168e-11	7.959148293865289
ENSG00000163584	8.900930074846346e-11	8.876478319136533
ENSG00000213625	8.900930074846473e-11	8.884591909400223
ENSG00000112531	9.062722196522022e-11	8.872421524004686
ENSG00000218175	9.086069142542173e-11	8.441168937701246
ENSG00000137575	9.322801032334597e-11	8.815626392158844
ENSG00000137747	9.443420780020878e-11	5.647028090677978
ENSG00000179456	9.51652455790289e-11	8.577190540187981
ENSG00000225573	9.614858621723598e-11	7.164712485685373
ENSG00000149485	9.992549074949772e-11	8.057443673752665
ENSG00000198585	1.0464980637820105e-10	8.819146346506736
ENSG00000160062	1.0875317401020525e-10	7.655950112889853
ENSG00000205022	1.1505774565464442e-10	6.862865183425213
ENSG00000176371	1.1624185335642696e-10	8.444231361645114
ENSG00000000460	1.1955999154690013e-10	7.965352452132959
ENSG00000174799	1.207894265790829e-10	8.612170484402661
ENSG00000076685	1.2203123254691818e-10	8.705019242031094
ENSG00000164587	1.2423452705755003e-10	8.945443836377912
ENSG00000154217	1.242345270575518e-10	8.29661014800336
ENSG00000005108	1.251906713916886e-10	6.771876344104765
ENSG00000182054	1.2551098377695733e-10	8.908932680191299
ENSG00000155130	1.2908779029456012e-10	8.921103065586836
ENSG00000119906	1.3141567962039962e-10	8.766408009792737
ENSG00000243696	1.3276429597256747e-10	7.28879564634379
ENSG00000073150	1.327642959725684e-10	6.178658657938428
ENSG00000267166	1.3412645388447765e-10	7.004639485812862
ENSG00000273230	1.351570388352807e-10	7.617795285082913
ENSG00000173218	1.351570388352812e-10	7.14558642550558
ENSG00000179899	1.393574332831372e-10	5.158689986746345
ENSG00000166441	1.4042733322127258e-10	8.93733024611422
ENSG00000185436	1.4186637872036444e-10	8.800393582819439
ENSG00000268401	1.4186637872036444e-10	5.107913850882617
ENSG00000213885	1.473924583051852e-10	6.299524943196481
ENSG00000245008	1.485226839130725e-10	6.562955519420535
ENSG00000257027	1.5004285251188449e-10	7.889542596418366
ENSG00000196411	1.5588027899163759e-10	7.724175887624591
ENSG00000160051	1.558802789916387e-10	7.71565148111265
ENSG00000146904	1.586799041833112e-10	5.375341622802973
ENSG00000102158	1.603017177395362e-10	8.912989475323146
ENSG00000086619	1.603017177395362e-10	8.876478319136533
ENSG00000147234	1.6152871097367515e-10	6.883263833704041
ENSG00000144026	1.6193974722364438e-10	8.675090464136238
ENSG00000197696	1.6193974722364725e-10	8.055001512939372
ENSG00000121406	1.6317900625795163e-10	8.2763715492675
ENSG00000143498	1.6822950224340778e-10	8.230725517900323
ENSG00000155903	1.6822950224340778e-10	8.834379155846138
ENSG00000228327	1.7124592300589308e-10	7.3600317832175515
ENSG00000105464	1.7431524235507403e-10	6.8553018054259445
ENSG00000010404	1.7431524235507403e-10	8.900819089927607
ENSG00000102054	1.7609323753645572e-10	8.86277672176906
ENSG00000165288	1.7970262017984085e-10	8.696905651767402
ENSG00000101003	1.810747160435586e-10	7.937007282861079
ENSG00000171189	1.8619398397414756e-10	5.686923523464613
ENSG00000132026	1.8619398397414888e-10	4.443402895427976
ENSG00000065518	1.8809042245048682e-10	8.876478319136533
ENSG00000182179	1.9145476225443832e-10	8.912989475323146
ENSG00000204396	1.934036006349991e-10	8.730891224794103
ENSG00000243710	1.95371842031934e-10	5.133543678025462
ENSG00000173085	2.0241622569928918e-10	8.405731463082546
ENSG00000163608	2.0241622569929063e-10	8.822208770450603
ENSG00000110697	2.0655252006472906e-10	8.770464804924583
ENSG00000162607	2.0655252006472906e-10	8.77452160005643
ENSG00000185950	2.0655252006472906e-10	7.673616992281248
ENSG00000144645	2.086515605171559e-10	8.912989475323146
ENSG00000269988	2.086515605171559e-10	5.135553667424671
ENSG00000256604	2.2057467159793537e-10	4.6686841776657975
ENSG00000155886	2.2057467159793537e-10	5.20358143699302
ENSG00000242247	2.2507351855745393e-10	8.879003902296445
ENSG00000150938	2.2908354537900904e-10	7.79325909551535
ENSG00000107864	2.3316342917340465e-10	8.586835342423607
ENSG00000270036	2.355266121030509e-10	4.433567403434652
ENSG00000111450	2.421468208156015e-10	8.626866452958112
ENSG00000100997	2.5401293814394273e-10	8.781640819132145
ENSG00000272899	2.58526492729226e-10	7.871934374144499
ENSG00000101224	2.631184569110275e-10	8.88306069742829
ENSG00000189366	2.657781515418552e-10	6.610217522338665
ENSG00000133020	2.704960256238944e-10	3.1301791784689907
ENSG00000272620	2.7117665905756805e-10	7.6849393173838125
ENSG00000120742	2.73228624612091e-10	8.941387041246065
ENSG00000226104	2.80883231159246e-10	2.911347775243029
ENSG00000188419	2.837183978192069e-10	8.668508085844481
ENSG00000230979	2.837183978192119e-10	7.051683208467387
ENSG00000203705	2.865815447333107e-10	8.70555608281505
ENSG00000173482	2.865815447333138e-10	8.526238378973451
ENSG00000083845	2.8874742902662663e-10	8.941387041246065
ENSG00000120805	2.9460168173864523e-10	8.868364728872839
ENSG00000149273	2.9460168173864523e-10	8.945443836377912
ENSG00000099326	3.0589287757774734e-10	8.864307933740994
ENSG00000173171	3.0589287757774734e-10	8.517790514802295
ENSG00000114779	3.0589287757774734e-10	8.892705499663915
ENSG00000166557	3.082013694127179e-10	8.908932680191299
ENSG00000260027	3.089746458019858e-10	7.01579887996875
ENSG00000178035	3.144409545842933e-10	8.896762294795762
ENSG00000170989	3.2080400784946833e-10	6.737860301857571
ENSG00000267390	3.2322246963458375e-10	6.883494688029486
ENSG00000129757	3.2322246963458375e-10	7.914969946124652
ENSG00000104998	3.25658756288528e-10	8.797867999659527
ENSG00000110700	3.2893508784195687e-10	8.93733024611422
ENSG00000162913	3.297591935708603e-10	6.296080970491357
ENSG00000137154	3.35584729863083e-10	8.945443836377912
ENSG00000087008	3.449430250903888e-10	8.361819210563793
ENSG00000230207	3.4840891394458755e-10	7.2069203360464265
ENSG00000173208	3.6443141964170017e-10	8.727371270446213
ENSG00000241469	3.708550456266577e-10	2.8166018093025715
ENSG00000186153	3.8595613963246825e-10	8.447293785588982
ENSG00000116957	4.1076272383257397e-10	8.629471346497956
ENSG00000259924	4.1076272383258126e-10	5.25132305887051
ENSG00000104738	4.1902510258416857e-10	8.691854485447578
ENSG00000160055	4.263877916634223e-10	8.223148768420588
ENSG00000168556	4.263877916634223e-10	8.419230493573528
ENSG00000164221	4.4701558664196774e-10	8.661925707552722
ENSG00000151553	4.5485859169533194e-10	8.753700783613242
ENSG00000124098	4.5485859169533194e-10	8.670039297816416
ENSG00000132704	4.6398679650179454e-10	8.884591909400223
ENSG00000143514	4.674558334215985e-10	8.764876797820804
ENSG00000234141	4.70950217856241e-10	6.652349048557038
ENSG00000159259	4.721206766461423e-10	7.870502389627468
ENSG00000205791	4.721206766461423e-10	6.417749718218658
ENSG00000221890	4.803938757778918e-10	4.144874762374152
ENSG00000237991	4.851848637554738e-10	6.502572224772345
ENSG00000117215	4.900225428704536e-10	7.457151674472184
ENSG00000145592	4.900225428704552e-10	8.945443836377912
ENSG00000170889	4.900225428704552e-10	8.941387041246065
ENSG00000249348	4.936817101613042e-10	7.672347045871462
ENSG00000117519	4.949073570498967e-10	8.069047506827323
ENSG00000214706	4.949073570498967e-10	8.822208770450603
ENSG00000232346	4.949073570498967e-10	7.3471747216588
ENSG00000167748	5.085873088519029e-10	3.849999017024792
ENSG00000188959	5.085873088519029e-10	5.328588415493066
ENSG00000177628	5.174844279946378e-10	8.864307933740994
ENSG00000134243	5.573689742187207e-10	8.811032756243042
ENSG00000160293	5.615188669701916e-10	8.155766859802185
ENSG00000152422	5.670990572934652e-10	8.722777634530411
ENSG00000144591	5.727334282233752e-10	8.879003902296445
ENSG00000081760	5.784224928864713e-10	8.685729637559842
ENSG00000267169	5.784224928864775e-10	7.488462619842955
ENSG00000142408	5.841667691401905e-10	3.7212626402326734
ENSG00000123570	5.885115231511878e-10	6.942440285896495
ENSG00000204131	5.885115231511878e-10	6.2869453966724524
ENSG00000224993	5.928878498235382e-10	4.772748677495925
ENSG00000016391	5.987724521099147e-10	8.03911665551263
ENSG00000132780	6.002524976165416e-10	8.887117492560137
ENSG00000226386	6.047141163587589e-10	4.571409101098904
ENSG00000078369	6.107133822461633e-10	8.908932680191299
ENSG00000174013	6.152509601867239e-10	8.694380068607492
ENSG00000173641	6.167707944167108e-10	5.346956424295763
ENSG00000261441	6.275128363268356e-10	6.447054801946532
ENSG00000232070	6.400133977585394e-10	5.260128295180458
ENSG00000178852	6.756579474363027e-10	8.32712114360554
ENSG00000237506	6.80666426082106e-10	6.141433228167002
ENSG00000132359	6.80666426082106e-10	8.806975961111196
ENSG00000185100	6.823439661108762e-10	6.8288950873557335
ENSG00000086598	7.13239689305257e-10	8.933273450982373
ENSG00000124795	7.185201613835482e-10	8.23452178365746
ENSG00000165322	7.202887918488088e-10	8.7542376243972
ENSG00000259560	7.202887918488088e-10	5.68165049979682
ENSG00000164346	7.256202418951652e-10	8.895231082823827
ENSG00000081320	7.327888527011436e-10	8.917046270454989
ENSG00000261159	7.327888527011436e-10	7.77595789857386
ENSG00000111445	7.602925709487457e-10	8.474160139539967
ENSG00000163382	7.602925709487457e-10	8.868364728872839
ENSG00000166268	7.677956103117029e-10	6.664059252157495
ENSG00000172139	7.81100359249266e-10	7.49019639869138
ENSG00000123130	7.946302484611064e-10	8.651286534129119
ENSG00000198755	8.02464123931752e-10	8.93733024611422
ENSG00000169857	8.103734278974731e-10	8.738010443869817
ENSG00000230565	8.325187460634794e-10	6.836177178879837
ENSG00000198353	8.552548543455539e-10	5.168737017429836
ENSG00000129214	8.636719953379181e-10	4.81498880072205
ENSG00000141736	8.785971121647973e-10	7.95577850974285
ENSG00000179299	9.203895602743901e-10	7.44121414975522
ENSG00000272452	9.362711322724045e-10	7.585171171573921
ENSG00000182742	9.454661629384602e-10	7.087849605408229
ENSG00000182050	9.454661629384602e-10	7.076003945997948
ENSG00000255991	9.454661629384637e-10	2.65280137100869
ENSG00000116668	9.617701467997533e-10	8.72584005847428
ENSG00000065809	9.976373389804995e-10	8.880535114268378
ENSG00000110092	1.000074390025222e-09	8.809501544271107
ENSG00000168172	1.0074204810529572e-09	8.729896853606125
ENSG00000125817	1.0247669096502141e-09	8.728365641634191
ENSG00000103496	1.0247669096502141e-09	8.65733207163692
ENSG00000233379	1.024766909650225e-09	5.095906115648749
ENSG00000228350	1.0424049221057043e-09	4.313699370392564
ENSG00000229466	1.0424049221057043e-09	3.0296447917272724
ENSG00000135116	1.0424049221057117e-09	5.879849763453308
ENSG00000159840	1.0424049221057117e-09	8.604056894138969
ENSG00000008300	1.0526165365852054e-09	8.806975961111196
ENSG00000118705	1.0629258226988843e-09	8.941387041246065
ENSG00000113924	1.0629258226988843e-09	6.665200660916701
ENSG00000008086	1.073333690968424e-09	8.005788696420444
ENSG00000176208	1.1214138833332422e-09	8.274690167070116
ENSG00000132640	1.1323806016375858e-09	8.88306069742829
ENSG00000101310	1.1323806016376019e-09	8.892705499663915
ENSG00000154358	1.1945954847152338e-09	8.778578395188276
ENSG00000125414	1.20333381552752e-09	2.000436469595087
ENSG00000136710	1.238915534890468e-09	8.639573679137603
ENSG00000072858	1.2479702574074792e-09	8.808507173083129
ENSG00000236204	1.2601437948875808e-09	6.482179562042454
ENSG00000147475	1.2724332518995726e-09	8.762351214660892
ENSG00000163882	1.2817270635146511e-09	8.785160773480033
ENSG00000141441	1.2848397040213838e-09	8.255113119495261
ENSG00000136997	1.297364236535019e-09	8.908932680191299
ENSG00000179520	1.3552154719680143e-09	5.0613768978143066
ENSG00000124222	1.3552154719680288e-09	8.864307933740994
ENSG00000213862	1.3684092878276403e-09	6.700559809309884
ENSG00000260990	1.378386865201748e-09	5.544150340175504
ENSG00000174173	1.378386865201748e-09	8.701499287683204
ENSG00000145476	1.4432477630912969e-09	8.690323273475645
ENSG00000094916	1.4678871998598044e-09	8.804450377951285
ENSG00000130702	1.4821507518688696e-09	8.923628648746746
ENSG00000185905	1.4965495760728762e-09	8.900819089927607
ENSG00000118197	1.5220767826442986e-09	8.751175200453332
ENSG00000184381	1.5220767826442986e-09	8.78569761426399
ENSG00000148498	1.5517714014580423e-09	8.162670949500304
ENSG00000032219	1.5517714014580423e-09	8.73747360308586
ENSG00000140988	1.5630520531967203e-09	8.93733024611422
ENSG00000155755	1.5630520531967258e-09	8.33747843977272
ENSG00000131409	1.5782175179440245e-09	5.864889650517618
ENSG00000223387	1.5782175179440245e-09	4.3643533226927085
ENSG00000184445	1.5782175179440412e-09	8.925159860718681
ENSG00000179588	1.593526581882488e-09	8.283948298747235
ENSG00000203666	1.620666969972039e-09	8.380114443847066
ENSG00000147027	1.6363777970903531e-09	4.896885145760759
ENSG00000089169	1.6363777970903531e-09	8.16382382480006
ENSG00000162631	1.6482583796896895e-09	6.608387359154451
ENSG00000046651	1.6642302034778962e-09	8.818151975318758
ENSG00000116871	1.6642302034778962e-09	8.805444749139262
ENSG00000261158	1.6682467041364873e-09	4.6669801553544845
ENSG00000069493	1.6966283399405493e-09	8.484878623343507
ENSG00000100060	1.7130574473454263e-09	8.889643075720047
ENSG00000136928	1.75904227168032e-09	4.106219080563622
ENSG00000171119	1.7590422716803386e-09	5.7534492441558065
ENSG00000089177	1.8062311265809157e-09	8.395012979279008
ENSG00000107187	1.8062311265809157e-09	4.790123436723004
ENSG00000196236	1.8062311265809157e-09	8.541471188312856
ENSG00000162267	1.8193137955773097e-09	6.6183995094860375
ENSG00000205683	1.8236952020726602e-09	7.469035068258403
ENSG00000118307	1.8546547036292674e-09	5.545218052962719
ENSG00000088298	1.872575526365668e-09	8.872421524004686
ENSG00000136052	1.886126937583277e-09	8.732422436766036
ENSG00000136643	1.886126937583277e-09	8.759825631500979
ENSG00000105373	1.9043444543668273e-09	8.933273450982373
ENSG00000074054	1.9181201723956914e-09	8.838435950977985
ENSG00000228413	1.9366391661001138e-09	4.681815583931965
ENSG00000154928	2.0221566746037864e-09	8.321840496680332
ENSG00000125459	2.027014187706377e-09	8.777584024000298
ENSG00000205293	2.027014187706377e-09	5.764283910482788
ENSG00000106004	2.061337049317137e-09	6.783117800451867
ENSG00000180228	2.0812040603570175e-09	8.787228826235923
ENSG00000071205	2.1012578759245964e-09	7.0979841571339035
ENSG00000163607	2.1164218564001857e-09	8.533155031172676
ENSG00000109680	2.1164218564001857e-09	7.637000013327053
ENSG00000253540	2.1164218564001857e-09	7.7971782829228475
ENSG00000055955	2.1368067046368986e-09	5.922440749974309
ENSG00000213442	2.1729421473015276e-09	8.528508998605833
ENSG00000244165	2.1781527879215977e-09	8.253482680068425
ENSG00000057468	2.1781527879215977e-09	6.478903104681543
ENSG00000172382	2.1938579700304307e-09	6.747973334783948
ENSG00000127946	2.214970194558696e-09	8.406725834270523
ENSG00000273356	2.2523945894351232e-09	8.03864819122819
ENSG00000100592	2.2523945894351232e-09	8.637048095977693
ENSG00000176871	2.2523945894351232e-09	8.542210595973303
ENSG00000070886	2.295921080988772e-09	5.7878042355429224
ENSG00000237289	2.3124542002447374e-09	4.360594790872333
ENSG00000008294	2.35711248985505e-09	8.83996716294992
ENSG00000100206	2.35711248985505e-09	6.281970626276444
ENSG00000041880	2.374075365917534e-09	8.721246422558476
ENSG00000082512	2.4026118544508418e-09	8.604593734922926
ENSG00000115841	2.4198940939757984e-09	8.386776132518758
ENSG00000144354	2.4198940939757984e-09	5.464037791478443
ENSG00000248540	2.437297598041302e-09	5.339378925217819
ENSG00000188636	2.4431258567653195e-09	8.127011325776339
ENSG00000236719	2.4843061086357847e-09	5.625474190461897
ENSG00000162878	2.4843061086357847e-09	4.983039715191016
ENSG00000089280	2.5081409108816365e-09	8.925159860718681
ENSG00000147437	2.550389736562924e-09	6.247176045080142
ENSG00000160691	2.574842810464953e-09	8.917046270454989
ENSG00000273382	2.574842810464953e-09	6.158846983402033
ENSG00000216588	2.574842810464953e-09	3.9498580453482206
ENSG00000107959	2.668595538460019e-09	8.864307933740994
ENSG00000146409	2.6877417217358334e-09	8.507230651758626
ENSG00000166483	2.713478538545133e-09	8.46405780690032
ENSG00000094804	2.7394557102727612e-09	8.64363047426945
ENSG00000181163	2.7394557102728096e-09	8.945443836377912
ENSG00000221413	2.7656754218535908e-09	2.1790744254150036
ENSG00000189233	2.8121501695004704e-09	8.823739982422536
ENSG00000239713	2.8390482898146525e-09	8.828791148742358
ENSG00000104765	2.886725113767502e-09	8.827796777554383
ENSG00000105193	2.886725113767502e-09	8.941387041246065
ENSG00000184007	2.9632278700833477e-09	8.904875885059452
ENSG00000157978	2.9915344584132533e-09	8.853131919533435
ENSG00000257261	3.0201047334933683e-09	7.825529018041907
ENSG00000204219	3.0201047334933683e-09	6.798897699665178
ENSG00000189419	3.0201047334933683e-09	5.931385900092186
ENSG00000175329	3.0417069215670273e-09	2.342598383457067
ENSG00000272864	3.0417069215670488e-09	3.5665390195207785
ENSG00000230067	3.1519986899574813e-09	4.78641246674427
ENSG00000272667	3.1519986899575264e-09	6.622592937572526
ENSG00000273056	3.182062543481888e-09	5.503228080633397
ENSG00000078061	3.182062543481933e-09	8.832847943874205
ENSG00000130779	3.182062543481933e-09	8.850606336373524
ENSG00000188559	3.2124060039932484e-09	8.587829713611585
ENSG00000248280	3.3208467588060953e-09	6.6384035178063785
ENSG00000177600	3.352480090811801e-09	8.933273450982373
ENSG00000156427	3.3763977536892025e-09	5.7583807023296805
ENSG00000115875	3.440994679231054e-09	8.925159860718681
ENSG00000173064	3.54015564276123e-09	8.828791148742358
ENSG00000166224	3.599280689896105e-09	8.622352127422245
ENSG00000171649	3.6593682807674724e-09	7.719978934927352
ENSG00000223812	3.791439820333465e-09	3.4928574498608373
ENSG00000156170	3.791439820333506e-09	8.64363047426945
ENSG00000228205	3.854652883395301e-09	7.376645634303439
ENSG00000008513	3.891234806995884e-09	8.725303217690323
ENSG00000065613	3.891234806995884e-09	8.796336787687592
ENSG00000163482	3.928155170680693e-09	8.73954165584175
ENSG00000178343	3.928155170680693e-09	3.964843351290729
ENSG00000060237	3.965417020631501e-09	8.876478319136533
ENSG00000242866	3.965417020631571e-09	6.604168884326738
ENSG00000272434	4.060085879216387e-09	5.563098358631948
ENSG00000053371	4.069673078993406e-09	8.509931888066134
ENSG00000215016	4.176599934872797e-09	4.157875256000365
ENSG00000141447	4.176599934872797e-09	8.219361288044063
ENSG00000226779	4.206234040675528e-09	4.1663920612469205
ENSG00000108852	4.216157555527952e-09	7.363735841247455
ENSG00000171084	4.246065252381458e-09	7.28886239422262
ENSG00000140451	4.246065252381458e-09	8.782635190320123
ENSG00000268592	4.286264117712611e-09	4.377473295877934
ENSG00000177731	4.286264117712611e-09	8.900819089927607
ENSG00000223704	4.367778042340875e-09	7.600960738772251
ENSG00000213199	4.398733764480593e-09	8.359830468187837
ENSG00000162836	4.440340966853122e-09	8.6583264428249
ENSG00000116984	4.440340966853122e-09	8.834379155846138
ENSG00000145685	4.471797913219196e-09	7.768715757847784
ENSG00000165548	4.4823317611425306e-09	8.382894990534512
ENSG00000069329	4.514078657234636e-09	8.856194343477304
ENSG00000249198	4.5890096094346446e-09	2.173705600244628
ENSG00000101997	4.632370261533642e-09	8.566551366764378
ENSG00000246705	4.632370261533642e-09	8.735484860709903
ENSG00000134986	4.632370261533642e-09	7.940447926829035
ENSG00000072501	4.676130222380334e-09	8.840961534137898
ENSG00000150667	4.676130222380367e-09	6.895680112576992
ENSG00000206535	4.709214389745985e-09	8.547798603077084
ENSG00000144485	4.72029306854591e-09	7.7666746188207885
ENSG00000159788	4.753681765713571e-09	8.250067519022616
ENSG00000101443	4.798558360948104e-09	5.661486376059773
ENSG00000182220	4.843847838126606e-09	8.860251138609149
ENSG00000260144	4.878088121045192e-09	6.0333850498496915
ENSG00000146094	4.9241090507587115e-09	8.917046270454989
ENSG00000136631	4.970553099581678e-09	8.733953648737971
ENSG00000006756	4.970553099581678e-09	6.300787169156348
ENSG00000114686	5.100486946488237e-09	8.872421524004686
ENSG00000270482	5.100486946488237e-09	5.266334312251111
ENSG00000137563	5.100486946488237e-09	8.811032756243042
ENSG00000188613	5.184889632077005e-09	8.159908866007335
ENSG00000058404	5.197057750403719e-09	7.042456430636909
ENSG00000169826	5.2830173718139685e-09	8.786691985451967
ENSG00000185133	5.2830173718139685e-09	6.635150123428829
ENSG00000240440	5.332757700591984e-09	3.116854650606953
ENSG00000163029	5.370362200075178e-09	8.774319033179939
ENSG00000103160	5.420903798527112e-09	8.610181742026704
ENSG00000260625	5.420903798527112e-09	6.254097873584548
ENSG00000155254	5.420903798527112e-09	8.26381594719395
ENSG00000177119	5.471908887503688e-09	8.770464804924583
ENSG00000139631	5.562295518957082e-09	8.715200885050676
ENSG00000105808	5.5622955189571014e-09	7.101275698890896
ENSG00000228160	5.601476592349477e-09	2.292449535285047
ENSG00000146066	5.614596625743299e-09	8.816620763346823
ENSG00000164236	5.6145966257433394e-09	5.0864999539677145
ENSG00000227543	5.707279143457797e-09	7.083538537625204
ENSG00000145214	5.707279143457797e-09	8.729896853606125
ENSG00000126249	5.707279143457797e-09	8.091597545353098
ENSG00000087274	5.707279143457797e-09	8.925159860718681
ENSG00000214226	5.760908274618885e-09	7.773334541839539
ENSG00000136051	5.760908274618885e-09	8.81409518018691
ENSG00000144847	5.760908274618906e-09	8.511744977294494
ENSG00000091039	5.9109332855079125e-09	8.822208770450603
ENSG00000241923	5.96642632736603e-09	6.041981249831369
ENSG00000163634	6.008378967745703e-09	8.783629561508098
ENSG00000149806	6.064763250280186e-09	8.912989475323146
ENSG00000111231	6.064763250280186e-09	8.545273019917172
ENSG00000154917	6.121663046696393e-09	8.224450499787137
ENSG00000068650	6.164678955077243e-09	8.699431234927314
ENSG00000188266	6.17908293933747e-09	8.006122970327908
ENSG00000131966	6.179082939337536e-09	8.740993557433752
ENSG00000086730	6.280833157093687e-09	8.79381120452768
ENSG00000083290	6.4440335085475745e-09	7.673204144181286
ENSG00000090581	6.4440335085475745e-09	8.835373527034116
ENSG00000130762	6.673254022190678e-09	6.96969271735793
ENSG00000106804	6.673254022190749e-09	8.255603129475354
ENSG00000138449	6.673254022190749e-09	8.847543912429655
ENSG00000138172	6.673254022190749e-09	7.991060248288924
ENSG00000231969	6.782923944998317e-09	4.052440235795966
ENSG00000213513	6.8463788668363214e-09	4.080850360091701
ENSG00000176896	6.910412050157112e-09	8.347123242008344
ENSG00000104979	6.910412050157112e-09	8.856194343477304
ENSG00000235501	6.9750286172645535e-09	5.845727199034403
ENSG00000225135	7.023876994391182e-09	6.747186781857607
ENSG00000172940	7.023876994391233e-09	4.211467203906333
ENSG00000139644	7.0895269411968e-09	8.933273450982373
ENSG00000252612	7.139156352173995e-09	5.039348071001017
ENSG00000138688	7.155774586062324e-09	8.908932680191299
ENSG00000204536	7.2731621099404854e-09	8.675424738043706
ENSG00000116147	7.3240434491680645e-09	5.4459280767058855
ENSG00000177888	7.341080833443247e-09	8.695374439795469
ENSG00000153250	7.341080833443247e-09	8.896762294795762
ENSG00000104177	7.409617324497028e-09	8.790748780583813
ENSG00000234902	7.531059139909336e-09	4.892298265663326
ENSG00000214595	7.601322792461475e-09	8.866833516900904
ENSG00000143653	7.725823940934898e-09	8.388869668196795
ENSG00000108387	7.725823940934898e-09	6.970871785275984
ENSG00000166321	7.725823940934898e-09	7.927532567925872
ENSG00000214717	7.779787665052194e-09	8.648224110185254
ENSG00000184634	7.797857037999523e-09	8.83996716294992
ENSG00000128394	7.852310807591024e-09	8.476765033079815
ENSG00000257543	7.852310807591024e-09	5.912937596240774
ENSG00000137054	7.852310807591109e-09	8.766408009792737
ENSG00000174989	7.999338215425325e-09	8.79381120452768
ENSG00000272156	8.07385414943762e-09	5.679225408536142
ENSG00000070081	8.205887280168593e-09	8.933273450982373
ENSG00000233762	8.205887280168593e-09	7.9088122838146475
ENSG00000183298	8.417628052909175e-09	6.747037566017698
ENSG00000169302	8.417628052909175e-09	5.2637815557191745
ENSG00000151364	8.417628052909175e-09	5.197368554629351
ENSG00000102780	8.495936565267029e-09	7.5269964518620895
ENSG00000244247	8.634687285123955e-09	3.6659815648771152
ENSG00000120616	8.634687285124108e-09	8.811569597026997
ENSG00000243477	8.714961792211865e-09	8.609108060458793
ENSG00000144426	8.795963032962083e-09	8.520852938746163
ENSG00000154479	9.169634634485348e-09	6.255723132825889
ENSG00000132128	9.169634634485348e-09	8.797867999659527
ENSG00000127415	9.233398291157299e-09	8.852137548345457
ENSG00000117009	9.254748652316663e-09	8.281475112238363
ENSG00000061936	9.254748652316663e-09	8.835910367818073
ENSG00000181852	9.254748652316663e-09	8.747118405321485
ENSG00000272016	9.254748652316663e-09	6.6770541552769265
ENSG00000173960	9.31908863246007e-09	8.727371270446213
ENSG00000010310	9.40555330740757e-09	8.626866452958112
ENSG00000114423	9.558750209060845e-09	8.555375352556819
ENSG00000259209	9.580832908669132e-09	3.1561970198195013
ENSG00000198088	9.580832908669132e-09	8.29790485964224
ENSG00000185668	9.827045564500153e-09	3.3117923451001006
ENSG00000171365	9.918096375242586e-09	8.094298781660605
ENSG00000118181	9.986923107010745e-09	8.93733024611422
ENSG00000123144	9.986923107010745e-09	8.868364728872839
ENSG00000198937	9.986923107010745e-09	8.673101721760284
ENSG00000272975	1.0056214884886737e-08	1.9970028356437284
ENSG00000135318	1.0172742917139649e-08	6.824579448181944
ENSG00000184305	1.05060608106187e-08	8.111367365342488
ENSG00000169189	1.060323198886667e-08	8.689328902287667
ENSG00000075711	1.0701278114395906e-08	8.843487117297808
ENSG00000122335	1.0701278114395906e-08	8.093167137594474
ENSG00000251192	1.0775391493685338e-08	7.869696234088191
ENSG00000139641	1.1153519860369061e-08	8.900819089927607
ENSG00000148484	1.1153519860369061e-08	8.808507173083129
ENSG00000105467	1.1256516734296615e-08	5.169274837845973
ENSG00000206120	1.1256516734296615e-08	6.081579826334749
ENSG00000228323	1.1360439469669745e-08	5.9202943584284755
ENSG00000196372	1.146529614996862e-08	7.265554374888967
ENSG00000166562	1.1544556462805696e-08	8.925159860718681
ENSG00000197016	1.1651067203528611e-08	6.783793563118828
ENSG00000180182	1.183976766291068e-08	8.800393582819439
ENSG00000119669	1.1948928974506145e-08	8.671033669004395
ENSG00000160753	1.1948928974506145e-08	8.548792974265062
ENSG00000242071	1.2059069927182728e-08	8.293390534106372
ENSG00000138670	1.2059069927182771e-08	8.785160773480033
ENSG00000244607	1.2254199576806702e-08	5.431354410784387
ENSG00000230516	1.2367078783201556e-08	3.2067960070085757
ENSG00000160799	1.2367078783201556e-08	8.679684100052041
ENSG00000049768	1.2480970021244258e-08	5.028638841051958
ENSG00000237595	1.2682741433336969e-08	6.411263997156593
ENSG00000149548	1.2682741433336969e-08	7.265956710833921
ENSG00000124635	1.2682741433336969e-08	8.601531310979057
ENSG00000236305	1.2770183761391368e-08	5.991819148057941
ENSG00000072071	1.288768698756304e-08	8.471968830287523
ENSG00000103485	1.3006242484893305e-08	8.884591909400223
ENSG00000058056	1.3006242484893305e-08	8.474160139539967
ENSG00000241743	1.309585516244266e-08	1.854524423621106
ENSG00000075420	1.312585940371145e-08	8.921103065586836
ENSG00000181192	1.333777085512028e-08	8.807512801895154
ENSG00000004838	1.3337770855120376e-08	6.921072863976281
ENSG00000196562	1.3337770855120376e-08	8.89117428769198
ENSG00000144040	1.33683144930137e-08	8.627403293742066
ENSG00000135299	1.3584034562896604e-08	8.413308212562281
ENSG00000010810	1.3584034562896798e-08	8.39220551886267
ENSG00000090989	1.367751986827902e-08	8.750180829265354
ENSG00000107537	1.367751986827902e-08	8.530040210577765
ENSG00000241852	1.38031416423254e-08	7.633348351948188
ENSG00000226360	1.4154420337606669e-08	7.365959964922166
ENSG00000242741	1.4251724085532572e-08	3.3648625911429386
ENSG00000234771	1.4415345666378206e-08	8.694916909391447
ENSG00000174776	1.4514394720471139e-08	4.482353447541111
ENSG00000231327	1.4647491106436514e-08	5.995702259372208
ENSG00000198814	1.4647491106436514e-08	8.140481653811738
ENSG00000108828	1.4748092210646903e-08	8.811569597026997
ENSG00000214612	1.4781775112797158e-08	5.97802602362162
ENSG00000219747	1.4883273679003128e-08	6.069127163625452
ENSG00000196683	1.4883273679003128e-08	8.917046270454989
ENSG00000136149	1.501966082808456e-08	7.9022299055228915
ENSG00000067992	1.5157264097191038e-08	8.076109772486161
ENSG00000060971	1.5261270957006875e-08	8.751175200453332
ENSG00000224479	1.5542029963030735e-08	5.212910404876698
ENSG00000197119	1.568428815926329e-08	7.945375836652301
ENSG00000087077	1.579181262122909e-08	8.687260849531777
ENSG00000163673	1.5936295098984657e-08	4.336716707661911
ENSG00000232995	1.6045500380672352e-08	7.093821871061523
ENSG00000122884	1.6192240891729235e-08	8.866833516900904
ENSG00000232490	1.6192240891729235e-08	5.564614162200204
ENSG00000247982	1.6489650137222856e-08	8.192146308957822
ENSG00000196924	1.6489650137222916e-08	8.86277672176906
ENSG00000259768	1.6489650137222916e-08	5.159682163475001
ENSG00000184220	1.6602543519946453e-08	8.765413638604759
ENSG00000090615	1.6754238641868113e-08	8.903344673087517
ENSG00000203761	1.6907282186954235e-08	7.938858752358882
ENSG00000104427	1.6907282186954235e-08	8.490924160851307
ENSG00000169249	1.6907282186954235e-08	8.648224110185254
ENSG00000160856	1.6907282186954235e-08	8.610639272430726
ENSG00000253520	1.6907282186954235e-08	5.709652185215956
ENSG00000223949	1.7061685788830047e-08	4.7378850819417115
ENSG00000242262	1.717838808062066e-08	5.131893238700988
ENSG00000169621	1.717838808062066e-08	8.03638602213023
ENSG00000134278	1.717838808062066e-08	7.8467040254675275
ENSG00000251595	1.7335200067914834e-08	6.008633771186511
ENSG00000102871	1.7493404607712748e-08	8.801387954007417
ENSG00000116786	1.7493404607712748e-08	8.800393582819439
ENSG00000168071	1.7612979091314046e-08	8.892705499663915
ENSG00000257221	1.7653013701973274e-08	7.895012912872768
ENSG00000152061	1.7773649537897554e-08	8.86277672176906
ENSG00000135677	1.7773649537897554e-08	8.876478319136533
ENSG00000143603	1.8099280108032407e-08	8.895231082823827
ENSG00000170890	1.8099280108032407e-08	3.8314578281033165
ENSG00000114487	1.838896285129956e-08	8.222705589244358
ENSG00000102081	1.8514489019861798e-08	8.805981589923219
ENSG00000173926	1.8514489019861798e-08	7.8103245763118885
ENSG00000233016	1.8556516044354275e-08	8.772990388084494
ENSG00000131828	1.8556516044354473e-08	8.773527228868451
ENSG00000198521	1.902498305904407e-08	6.932061352405674
ENSG00000248319	1.9154731020854837e-08	2.9084189136978824
ENSG00000254754	1.9329068194577367e-08	2.641790932699941
ENSG00000175782	1.9329068194577575e-08	8.582241706507807
ENSG00000009780	1.9329068194577575e-08	8.424941757173862
ENSG00000170871	1.9504948731637124e-08	8.761356843472914
ENSG00000251680	1.981649332855264e-08	4.207086106386143
ENSG00000203632	1.981649332855264e-08	6.6720341089674085
ENSG00000131943	1.999668680714141e-08	8.720252051370501
ENSG00000261418	1.999668680714141e-08	8.549250504669082
ENSG00000268798	1.999668680714141e-08	6.235670072860649
ENSG00000115966	1.999668680714148e-08	8.842492746109832
ENSG00000273486	2.017847393656757e-08	7.636712570223449
ENSG00000177096	2.017847393656757e-08	8.44709121871249
ENSG00000115652	2.0315868339447338e-08	8.805444749139262
ENSG00000197256	2.0361868392397868e-08	8.509474357662114
ENSG00000177337	2.0361868392397868e-08	5.217034965802456
ENSG00000258056	2.0361868392397868e-08	8.056995821162504
ENSG00000139626	2.0361868392397868e-08	8.921103065586836
ENSG00000204634	2.0500477332936254e-08	8.224882547269013
ENSG00000205129	2.0500477332936254e-08	7.358337503672868
ENSG00000167658	2.0500477332936472e-08	8.945443836377912
ENSG00000006740	2.068671785881545e-08	7.7057363550403615
ENSG00000124785	2.068671785881582e-08	7.245866420406641
ENSG00000133739	2.1016606798587764e-08	8.682209683211953
ENSG00000040487	2.1207406523979038e-08	8.3555711061795
ENSG00000115266	2.1399890845389443e-08	7.948914254194667
ENSG00000181544	2.1740835437130827e-08	7.3095979995925005
ENSG00000218426	2.1938027162395803e-08	8.369677837299953
ENSG00000260855	2.1938027162396038e-08	4.304646929295934
ENSG00000178026	2.2489317651919916e-08	7.276538924145514
ENSG00000271948	2.3054074097808075e-08	6.9321252868410905
ENSG00000126070	2.326284081973196e-08	8.733416807954013
ENSG00000173812	2.3420621387733233e-08	8.941387041246065
ENSG00000217130	2.3632615428342067e-08	5.444943416598255
ENSG00000176974	2.384647533016012e-08	8.618295332290398
ENSG00000113851	2.4008104305588896e-08	8.760820002688957
ENSG00000228212	2.4062217022673696e-08	4.487034150229671
ENSG00000012174	2.4062217022673696e-08	8.696905651767402
ENSG00000137177	2.444434142667695e-08	7.576195586845612
ENSG00000250659	2.4665341257530298e-08	7.132035401297077
ENSG00000171735	2.4665341257530298e-08	8.499037751115
ENSG00000111358	2.4888283794611658e-08	8.64011051992156
ENSG00000224616	2.5056775557308095e-08	6.1701654511068424
ENSG00000090097	2.505677555730827e-08	8.64569852702534
ENSG00000189362	2.5283157768591263e-08	8.611176113214684
ENSG00000105997	2.5283157768591263e-08	5.394280494135545
ENSG00000078747	2.5283157768591263e-08	8.892705499663915
ENSG00000243453	2.5454248512111227e-08	1.7505870144388185
ENSG00000271239	2.5454248512111227e-08	2.4761952547968953
ENSG00000186583	2.5684121858319482e-08	6.494141818440225
ENSG00000245750	2.5684121858319482e-08	5.627160348169697
ENSG00000116754	2.5684121858319482e-08	8.925159860718681
ENSG00000198380	2.6149940712730712e-08	8.89117428769198
ENSG00000223802	2.6149940712730712e-08	3.575939048909371
ENSG00000148803	2.6326732323402247e-08	8.508225022946602
ENSG00000169567	2.6326732323402247e-08	8.915515058483056
ENSG00000140263	2.6385920735962536e-08	8.294182338417857
ENSG00000147231	2.6564263434155654e-08	8.371745890055843
ENSG00000125945	2.6564263434155654e-08	8.254353794759846
ENSG00000117691	2.6743778102903654e-08	8.834379155846138
ENSG00000100578	2.6803878053390347e-08	8.55889530690471
ENSG00000271420	2.728942885606292e-08	2.5569538688379163
ENSG00000166200	2.7473706561864056e-08	8.879003902296445
ENSG00000163961	2.7659194047846355e-08	8.776052812028363
ENSG00000137310	2.7908405895402596e-08	8.706550454003029
ENSG00000114770	2.81598005499283e-08	8.721783263342434
ENSG00000257526	2.81598005499283e-08	3.4953244067506084
ENSG00000169239	2.860504942343977e-08	8.270299098030804
ENSG00000143578	2.860504942343977e-08	8.492455372823242
ENSG00000180773	2.860504942343977e-08	8.585304130451673
ENSG00000213523	2.8605049423439975e-08	8.777584024000298
ENSG00000064115	2.8862542849404945e-08	8.84808075321361
ENSG00000186918	2.9122289393599624e-08	8.792279992555747
ENSG00000130340	2.9122289393599624e-08	8.515114761416934
ENSG00000090273	2.9122289393599624e-08	8.835373527034116
ENSG00000135686	2.938430817250441e-08	8.721043855681986
ENSG00000049319	2.9384308172504724e-08	5.306826926805714
ENSG00000111540	2.9848366659833975e-08	8.561957730848578
ENSG00000185158	2.9848366659833975e-08	8.14114175109225
ENSG00000180660	3.0049423016674326e-08	6.805041011637088
ENSG00000203930	3.0116733938023564e-08	3.778194730940654
ENSG00000174564	3.011673393802367e-08	7.017235256882541
ENSG00000257176	3.0319547434217286e-08	7.811219720044964
ENSG00000169914	3.038744654428763e-08	8.488856108095417
ENSG00000173175	3.038744654428763e-08	7.518227211130763
ENSG00000122026	3.0592032068883847e-08	8.929216655850528
ENSG00000135913	3.0866896914966486e-08	8.4356602409774
ENSG00000156222	3.107461968338127e-08	3.579433784448663
ENSG00000096746	3.107461968338127e-08	8.872421524004686
ENSG00000204390	3.107461968338127e-08	7.222436694720853
ENSG00000204217	3.107461968338127e-08	8.879003902296445
ENSG00000166025	3.1144162130475575e-08	6.799427071709152
ENSG00000261739	3.1144162130475575e-08	8.68652144187133
ENSG00000125885	3.1144162130475575e-08	8.685729637559842
ENSG00000138376	3.135369850387095e-08	8.559229580812175
ENSG00000055070	3.142384803843352e-08	8.769470433736606
ENSG00000260219	3.142384803843352e-08	6.597572822118359
ENSG00000205763	3.184796056492309e-08	7.137739689427453
ENSG00000260442	3.1919184891129015e-08	5.0527819790412885
ENSG00000117242	3.220563385635816e-08	7.923428941990164
ENSG00000198794	3.2422109000151714e-08	8.921103065586836
ENSG00000254369	3.2422109000151714e-08	4.885942031560747
ENSG00000260660	3.2422109000151714e-08	6.395704912949855
ENSG00000146263	3.242210900015194e-08	8.515599205549847
ENSG00000101057	3.242210900015194e-08	8.698436863739335
ENSG00000196967	3.293273300826661e-08	8.051944654842682
ENSG00000189157	3.3006314500278436e-08	6.231093888368401
ENSG00000140374	3.3006314500278436e-08	8.850069495589567
ENSG00000255224	3.322801915728987e-08	6.48730347989354
ENSG00000197647	3.3525878396868446e-08	7.962657116518823
ENSG00000107331	3.3525878396868446e-08	8.79939921163146
ENSG00000271738	3.405338903980411e-08	7.293461595985601
ENSG00000228510	3.4053389039804595e-08	5.047525307348309
ENSG00000231500	3.435843688343035e-08	8.945443836377912
ENSG00000165917	3.435843688343035e-08	5.376781145745997
ENSG00000108506	3.435843688343035e-08	8.583315388075718
ENSG00000145191	3.466614024252495e-08	8.85718871466528
ENSG00000273002	3.466614024252532e-08	6.972522719749008
ENSG00000168676	3.466614024252532e-08	4.790782792903818
ENSG00000132846	3.5211078455466274e-08	8.634522512817782
ENSG00000142279	3.5211078455466274e-08	5.571269049765808
ENSG00000117411	3.5211078455466274e-08	8.755231995585177
ENSG00000238961	3.5211078455466274e-08	4.4443902247665665
ENSG00000101940	3.55262005709039e-08	8.76334558584887
ENSG00000179085	3.55262005709039e-08	8.718720839398566
ENSG00000163875	3.576433934385325e-08	8.771996016896518
ENSG00000235169	3.6084272465621755e-08	7.218738319186217
ENSG00000171425	3.640698662565761e-08	8.68879206150371
ENSG00000262703	3.673250525420131e-08	3.6950194612232727
ENSG00000130985	3.730898226230843e-08	8.921103065586836
ENSG00000169255	3.764233555388284e-08	6.525679191206165
ENSG00000260591	3.823268224504154e-08	6.930646136674003
ENSG00000107014	3.8574052864584365e-08	6.42044657148544
ENSG00000178585	3.952816720815475e-08	8.191806469203177
ENSG00000172379	3.9880772370412694e-08	8.432113372900615
ENSG00000086475	4.086627083487977e-08	8.725303217690323
ENSG00000173581	4.123046856067785e-08	8.551318557424972
ENSG00000185686	4.123046856067785e-08	7.43964568482469
ENSG00000144589	4.123046856067785e-08	8.700962446899247
ENSG00000103540	4.123046856067785e-08	8.624877710582155
ENSG00000166428	4.150568470850618e-08	7.775553099667071
ENSG00000153774	4.2248350752075645e-08	8.333421644640874
ENSG00000172365	4.2530166286349756e-08	3.5655190566419677
ENSG00000245059	4.262451007458473e-08	3.7866329758915653
ENSG00000067082	4.2908763204089675e-08	8.941387041246065
ENSG00000108379	4.2908763204089675e-08	5.057958682509535
ENSG00000130811	4.3290634074271485e-08	8.885586280588202
ENSG00000089163	4.3290634074271796e-08	6.798708912740391
ENSG00000166295	4.3290634074271796e-08	8.870890312032751
ENSG00000154227	4.367580632800432e-08	5.202291296457512
ENSG00000215114	4.396686867792314e-08	8.75676320755711
ENSG00000142409	4.435788502760764e-08	8.6568745412329
ENSG00000123179	4.435788502760764e-08	8.554301670988908
ENSG00000132688	4.435788502760828e-08	7.987802582273551
ENSG00000025423	4.435788502760828e-08	6.380030145627776
ENSG00000168228	4.435788502760828e-08	8.156911401215613
ENSG00000138185	4.475227934615525e-08	8.792279992555747
ENSG00000114853	4.50503088762107e-08	8.511999940822024
ENSG00000167283	4.615967121641622e-08	8.900819089927607
ENSG00000187837	4.656961958192596e-08	8.925159860718681
ENSG00000118308	4.698310426856887e-08	8.895231082823827
ENSG00000214050	4.698310426856887e-08	8.432597817033532
ENSG00000267185	4.771530076275475e-08	5.346044098318855
ENSG00000111266	4.771530076275475e-08	8.696905651767402
ENSG00000065413	4.813866342576967e-08	8.736479231897881
ENSG00000119900	4.932181442190755e-08	8.806975961111196
ENSG00000081307	4.9649364162404506e-08	8.912989475323146
ENSG00000226851	4.9759016263590037e-08	6.060484493481492
ENSG00000198453	5.053319512941817e-08	7.796621525063924
ENSG00000251009	5.098082324128521e-08	5.091215257593722
ENSG00000170190	5.098082324128521e-08	7.210515372159474
ENSG00000270012	5.131906964473035e-08	7.639153277156248
ENSG00000263327	5.143230212619831e-08	7.502688160647086
ENSG00000039319	5.143230212619831e-08	8.765871169008783
ENSG00000158710	5.223175274934848e-08	8.921103065586836
ENSG00000165171	5.223175274934848e-08	6.236337239574886
ENSG00000101199	5.223175274934848e-08	8.896762294795762
ENSG00000259891	5.223175274934848e-08	6.939697807706049
ENSG00000116977	5.3512476788998805e-08	8.762351214660892
ENSG00000189196	5.3985715416554766e-08	4.333513765117572
ENSG00000105185	5.446301803851564e-08	8.86277672176906
ENSG00000070831	5.4823682323293755e-08	8.900819089927607
ENSG00000077157	5.4823682323293755e-08	8.66598250268457
ENSG00000273488	5.4823682323294536e-08	6.701647172413201
ENSG00000127184	5.4823682323294536e-08	8.912989475323146
ENSG00000261131	5.494441845379945e-08	4.645589445453659
ENSG00000053918	5.530817842725466e-08	8.50462575821878
ENSG00000152487	5.6166071597215126e-08	6.873237956549613
ENSG00000174373	5.628967797204762e-08	8.769470433736606
ENSG00000165392	5.666208439190028e-08	8.719257680182523
ENSG00000228991	5.678675079026499e-08	6.292868019177518
ENSG00000240449	5.703688327405693e-08	6.865549533761961
ENSG00000198924	5.71623504631439e-08	8.66391444992868
ENSG00000173166	5.7540362464308595e-08	7.802465949575728
ENSG00000177932	5.804815692216293e-08	5.891638713031953
ENSG00000049769	5.804815692216293e-08	7.968072151634943
ENSG00000250892	5.804815692216293e-08	4.343945675810089
ENSG00000166024	5.856030246175309e-08	8.56348894282051
ENSG00000251405	5.856030246175309e-08	7.048531796329723
ENSG00000101049	5.907683518408133e-08	6.390230571407982
ENSG00000157827	5.946713569447293e-08	8.761356843472914
ENSG00000114383	5.9597791479223784e-08	8.702493658871182
ENSG00000227097	5.999143372536669e-08	8.858719926637214
ENSG00000204923	5.999143372536711e-08	8.413845053346238
ENSG00000182903	5.999143372536711e-08	8.698436863739335
ENSG00000215270	6.0387600441685e-08	4.890192857990656
ENSG00000151164	6.052021971400256e-08	6.20017925164578
ENSG00000164924	6.052021971400256e-08	8.929216655850528
ENSG00000131187	6.052021971400256e-08	8.077684930574716
ENSG00000178878	6.091977679263678e-08	8.145787783659092
ENSG00000197992	6.105353085693544e-08	4.476652473208429
ENSG00000100221	6.145650639041625e-08	8.842492746109832
ENSG00000180815	6.199782695371209e-08	5.195466667195671
ENSG00000115355	6.240685305743302e-08	8.904875885059452
ENSG00000152804	6.240685305743302e-08	6.779344517756171
ENSG00000069849	6.254377650273011e-08	8.82320314163858
ENSG00000106948	6.309439336150824e-08	8.84808075321361
ENSG00000168301	6.351044215452489e-08	8.314211350549556
ENSG00000047365	6.449160925917364e-08	8.635516884005757
ENSG00000256594	6.52014378695265e-08	8.26312748230405
ENSG00000266903	6.620795612764536e-08	6.662053360803502
ENSG00000067191	6.620795612764536e-08	7.470940727676693
ENSG00000189343	6.664392470239226e-08	8.912989475323146
ENSG00000186468	6.664392470239226e-08	8.912989475323146
ENSG00000181191	6.678986601749404e-08	8.61477537794251
ENSG00000206549	6.767205239602376e-08	6.392524817290826
ENSG00000005379	6.782017919849847e-08	8.420479828289036
ENSG00000147324	6.782017919849847e-08	7.402409741263186
ENSG00000261827	6.826645092525855e-08	7.84734420567307
ENSG00000251417	6.826645092525855e-08	6.654332006887713
ENSG00000269533	6.826645092525902e-08	4.140217935560715
ENSG00000214193	6.88659172372804e-08	7.777993471753677
ENSG00000258178	6.88659172372804e-08	4.289761029586137
ENSG00000140398	6.931886785101103e-08	8.805981589923219
ENSG00000088340	6.947049315610018e-08	8.921103065586836
ENSG00000139350	6.947049315610018e-08	8.59846888703519
ENSG00000013725	6.99273036221531e-08	7.055593263975328
ENSG00000198198	7.008022083871532e-08	8.896762294795762
ENSG00000074356	7.008022083871532e-08	8.751712041237289
ENSG00000259422	7.054092299489347e-08	4.571275672794951
ENSG00000167526	7.054092299489347e-08	8.945443836377912
ENSG00000242641	7.115976871509895e-08	3.019454729953386
ENSG00000177946	7.178388386866781e-08	6.8671075428147
ENSG00000126062	7.178388386866858e-08	8.722777634530411
ENSG00000095397	7.225545441151463e-08	8.84808075321361
ENSG00000198793	7.288889578097604e-08	8.842492746109832
ENSG00000258449	7.352772684461956e-08	5.227996612342211
ENSG00000101109	7.401041381587798e-08	8.870890312032751
ENSG00000114315	7.401041381587904e-08	6.422981894719868
ENSG00000168159	7.465878385611314e-08	8.89117428769198
ENSG00000185267	7.465878385611314e-08	8.12691176347524
ENSG00000213402	7.514867655620005e-08	8.658915680259895
ENSG00000234719	7.531266649737129e-08	7.7718759553660615
ENSG00000258072	7.597210709997132e-08	6.276886539130874
ENSG00000177283	7.647036245406239e-08	5.304070517167831
ENSG00000115159	7.647036245406239e-08	8.732959277549993
ENSG00000162482	7.713963972160557e-08	6.017834985774667
ENSG00000148187	7.713963972160583e-08	8.812563968214976
ENSG00000233885	7.781460155582885e-08	6.888751640759235
ENSG00000246898	7.781460155582885e-08	8.322122373936756
ENSG00000162601	7.781460155582885e-08	8.852137548345457
ENSG00000186908	7.900960400159872e-08	8.827259936770426
ENSG00000216866	7.900960400159929e-08	5.817828826795846
ENSG00000254966	7.970044043296908e-08	4.97970771057826
ENSG00000154845	8.022241187278514e-08	8.777047183216341
ENSG00000108468	8.092353784551158e-08	8.691317644663624
ENSG00000239815	8.092353784551158e-08	6.208785145888727
ENSG00000184307	8.092353784551158e-08	8.79939921163146
ENSG00000115649	8.16306099939783e-08	8.85466313150537
ENSG00000223725	8.16306099939783e-08	5.365778411521176
ENSG00000165215	8.16306099939783e-08	5.851673448606404
ENSG00000134371	8.216484562297955e-08	8.800393582819439
ENSG00000239697	8.234367711496387e-08	7.148754691694442
ENSG00000105063	8.360611813166147e-08	8.88306069742829
ENSG00000168118	8.415289664334368e-08	8.72377200571839
ENSG00000123989	8.433592619845268e-08	8.929216655850528
ENSG00000235269	8.488733604425517e-08	3.440154363193922
ENSG00000147533	8.507191568880321e-08	8.729896853606125
ENSG00000243056	8.637492394056405e-08	5.626876592223578
ENSG00000220583	8.637492394056405e-08	6.676129903908043
ENSG00000103489	8.693926656683775e-08	8.512307301000595
ENSG00000199933	8.923263480849395e-08	4.1932420346254835
ENSG00000229766	8.923263480849395e-08	6.050721155005233
ENSG00000123500	8.923263480849395e-08	5.638183614979543
ENSG00000109685	8.981508700997247e-08	8.868364728872839
ENSG00000149929	8.981508700997247e-08	8.61270732518662
ENSG00000102271	9.001005636328869e-08	4.245592227963417
ENSG00000110318	9.059743197846536e-08	8.162683512001406
ENSG00000181690	9.138638845450038e-08	7.997120137024514
ENSG00000166143	9.218201048975055e-08	6.577197442869305
ENSG00000186815	9.218201048975055e-08	8.868364728872839
ENSG00000230852	9.278313404503404e-08	2.178046589515934
ENSG00000152582	9.278313404503404e-08	8.779115235972231
ENSG00000065970	9.298435256187573e-08	8.691317644663624
ENSG00000215595	9.359055215384938e-08	6.191833769211841
ENSG00000214274	9.359055215384938e-08	7.778255766781329
ENSG00000162522	9.420058596612626e-08	8.345841427716763
ENSG00000187735	9.440478667017095e-08	8.872421524004686
ENSG00000261512	9.44047866701713e-08	7.566687387795754
ENSG00000167614	9.501996929485204e-08	7.0584933017115885
ENSG00000105339	9.501996929485204e-08	8.929216655850528
ENSG00000271344	9.584626673361252e-08	7.0663774113698965
ENSG00000089682	9.647056112979421e-08	8.615769749130484
ENSG00000161204	9.667953471721168e-08	8.856194343477304
ENSG00000157426	9.667953471721203e-08	8.546804231889105
ENSG00000179195	9.730909432432239e-08	8.884591909400223
ENSG00000156650	9.751983012444114e-08	8.824734353610515
ENSG00000262468	9.815469789496826e-08	8.029252786672918
ENSG00000155592	9.836721028144843e-08	8.11174981398135
ENSG00000149256	9.900742950560015e-08	7.951703251416528
ENSG00000168237	1.0051703673335103e-07	8.557443405312709
ENSG00000233266	1.0073450977208223e-07	5.024242453128186
ENSG00000177788	1.013896714960389e-07	5.074209734026564
ENSG00000170209	1.0138967149603927e-07	8.004996892108956
ENSG00000251286	1.0204896665418717e-07	2.3205568788756246
ENSG00000114942	1.0226965460317876e-07	8.945443836377912
ENSG00000099994	1.0226965460317876e-07	6.9486071164339736
ENSG00000126107	1.0472798832778803e-07	8.824734353610515
ENSG00000261435	1.0472798832778803e-07	5.008843542821164
ENSG00000170540	1.0563606459152394e-07	8.79939921163146
ENSG00000231193	1.072436115272618e-07	4.860790530904746
ENSG00000141985	1.072436115272618e-07	8.815626392158844
ENSG00000172687	1.0793980239442678e-07	6.333129458817784
ENSG00000101445	1.0817283882748038e-07	8.88864870453207
ENSG00000131778	1.0817283882748038e-07	8.759825631500979
ENSG00000140836	1.0887488037245276e-07	7.279638725972619
ENSG00000273375	1.0981781470768227e-07	6.210037246262166
ENSG00000132563	1.1076866923033741e-07	5.473607798597507
ENSG00000116198	1.1076866923033741e-07	8.783629561508098
ENSG00000115808	1.114870464248934e-07	8.687058282655284
ENSG00000005302	1.1172750827032411e-07	8.880535114268378
ENSG00000128408	1.1172750827032411e-07	5.810746190591459
ENSG00000147536	1.1440601691490879e-07	7.347346123117876
ENSG00000236552	1.151472636027266e-07	8.720252051370501
ENSG00000151461	1.151472636027266e-07	8.769470433736606
ENSG00000166974	1.151472636027266e-07	8.613244165970574
ENSG00000000457	1.1614284264059436e-07	8.593417720715367
ENSG00000233922	1.1614284264059477e-07	6.6498689643743445
ENSG00000131470	1.171467691111213e-07	7.710882192049252
ENSG00000207954	1.171467691111213e-07	5.786711001566794
ENSG00000160097	1.1790523265490184e-07	5.865087723333056
ENSG00000228748	1.1790523265490184e-07	4.922255737446156
ENSG00000149218	1.1815911068480976e-07	8.465843982399786
ENSG00000062598	1.1815911068480976e-07	8.782635190320123
ENSG00000164556	1.1815911068480976e-07	7.403837811627473
ENSG00000138107	1.1892393028249881e-07	8.842492746109832
ENSG00000134744	1.1892393028249881e-07	8.876478319136533
ENSG00000257167	1.1892393028249881e-07	7.125797658907867
ENSG00000114738	1.1892393028249924e-07	8.734948019925948
ENSG00000164855	1.1892393028249924e-07	7.858170585664033
ENSG00000229647	1.207272295625144e-07	4.16669507441068
ENSG00000138085	1.207272295625144e-07	8.876478319136533
ENSG00000140400	1.217695645682722e-07	8.912989475323146
ENSG00000185189	1.2203150904176723e-07	8.722320104126391
ENSG00000172568	1.22820625791853e-07	6.422900998340749
ENSG00000240342	1.22820625791853e-07	8.416088759249723
ENSG00000166908	1.22820625791853e-07	8.759288790717024
ENSG00000268061	1.2361469075560662e-07	7.533421640200726
ENSG00000155792	1.2388048385980917e-07	8.860251138609149
ENSG00000166348	1.2388048385980917e-07	8.393816041214539
ENSG00000132906	1.2468119313659218e-07	8.368735862763018
ENSG00000146083	1.246811931365935e-07	8.872421524004686
ENSG00000226869	1.2494920994930308e-07	3.5825436244303717
ENSG00000163362	1.2575661728579576e-07	7.715624902229951
ENSG00000123119	1.2575661728579576e-07	7.6158718367052956
ENSG00000165516	1.2684103535385512e-07	8.86277672176906
ENSG00000119912	1.2793452005340418e-07	8.856194343477304
ENSG00000074855	1.2793452005340418e-07	8.67157050978835
ENSG00000261777	1.2903714466326397e-07	5.992128780058302
ENSG00000137274	1.298701555901682e-07	7.907817912626671
ENSG00000161203	1.298701555901682e-07	8.912989475323146
ENSG00000065320	1.3098895308834535e-07	4.331536464674552
ENSG00000057252	1.3183417934644667e-07	8.79939921163146
ENSG00000078900	1.3183417934644667e-07	6.13563345261843
ENSG00000175985	1.3296937898700006e-07	5.357363147798827
ENSG00000094914	1.3325465666792874e-07	8.795342416499613
ENSG00000111817	1.3382699368620227e-07	8.316991897236997
ENSG00000150867	1.3411405541319495e-07	8.823739982422536
ENSG00000089050	1.3411405541319495e-07	8.295916117266282
ENSG00000204682	1.3614027301456943e-07	3.7675739959247645
ENSG00000152642	1.370177107085541e-07	8.796336787687592
ENSG00000196177	1.3731140668547816e-07	8.76334558584887
ENSG00000143499	1.3819616199001878e-07	8.725637491597787
ENSG00000144567	1.3849230697882489e-07	8.86277672176906
ENSG00000181656	1.3849230697882489e-07	6.108531529358741
ENSG00000271086	1.3849230697882489e-07	4.625673078548392
ENSG00000157796	1.3968305261501574e-07	8.811032756243042
ENSG00000151414	1.4270351220841855e-07	8.850606336373524
ENSG00000165338	1.439293453296576e-07	8.504088917434823
ENSG00000197279	1.439293453296576e-07	8.186892575761506
ENSG00000116127	1.4641171534330889e-07	8.823739982422536
ENSG00000239213	1.4735326475877245e-07	7.4500206837786065
ENSG00000246763	1.4735326475877245e-07	6.677383249040225
ENSG00000259562	1.4861780035994377e-07	7.504191005009633
ENSG00000139218	1.486178003599443e-07	8.858719926637214
ENSG00000250541	1.489355744877689e-07	4.422525290767073
ENSG00000228643	1.4957310022829603e-07	5.174920848816015
ENSG00000206077	1.4989285448311173e-07	7.895785134955481
ENSG00000198646	1.5085609869202888e-07	8.823739982422536
ENSG00000140057	1.5117851167648838e-07	4.544575384985774
ENSG00000065183	1.5214976406622012e-07	8.781640819132145
ENSG00000089902	1.5247485714253956e-07	8.48434178255955
ENSG00000138495	1.5345418204719876e-07	8.78569761426399
ENSG00000058063	1.5345418204719876e-07	8.921103065586836
ENSG00000236205	1.5443960385646888e-07	2.0146171205338703
ENSG00000244313	1.5576304710234443e-07	8.541216224785327
ENSG00000110851	1.5709748205204996e-07	8.66598250268457
ENSG00000115137	1.5709748205204996e-07	8.485336153747529
ENSG00000270127	1.570974820520511e-07	8.182175683349149
ENSG00000081148	1.5810557460648514e-07	7.4434523218684445
ENSG00000101353	1.5844299691269086e-07	7.868282712765633
ENSG00000163900	1.597996805727127e-07	8.715200885050676
ENSG00000004700	1.597996805727127e-07	8.72331447531437
ENSG00000109466	1.608245767012421e-07	8.557900935716733
ENSG00000168081	1.608245767012421e-07	8.762351214660892
ENSG00000143401	1.608245767012421e-07	8.84808075321361
ENSG00000180881	1.608245767012421e-07	7.9959413273083255
ENSG00000226245	1.608245767012421e-07	4.269064602343742
ENSG00000163959	1.618558436954982e-07	7.690915371030548
ENSG00000141556	1.6220102171542918e-07	8.776052812028363
ENSG00000166278	1.646373271680615e-07	8.33747843977272
ENSG00000121579	1.646373271680615e-07	8.912989475323146
ENSG00000114646	1.6604538894337083e-07	6.141446816390652
ENSG00000205659	1.6604538894337083e-07	8.661925707552722
ENSG00000145414	1.6604538894337083e-07	8.444768202429069
ENSG00000156738	1.6889661621212748e-07	7.839943109340931
ENSG00000125841	1.6997801419918185e-07	8.225674351580501
ENSG00000263063	1.6997801419918185e-07	4.324044484771282
ENSG00000268688	1.6997801419918185e-07	5.057302129301395
ENSG00000184258	1.7143032279767665e-07	4.208189180806292
ENSG00000180353	1.7252743989909005e-07	8.908932680191299
ENSG00000227857	1.7400085396623144e-07	4.233014341146672
ENSG00000153347	1.7548646104260744e-07	5.5344386756236945
ENSG00000101412	1.7548646104260871e-07	8.560223952000154
ENSG00000138686	1.7548646104260871e-07	8.39055105039418
ENSG00000221930	1.7548646104260871e-07	3.8722670021097167
ENSG00000196576	1.7548646104260871e-07	8.879003902296445
ENSG00000244560	1.7660872661731343e-07	8.196334811120641
ENSG00000188153	1.769843585964771e-07	8.143103716771563
ENSG00000158113	1.7811590644365596e-07	4.718104052599807
ENSG00000075914	1.7811590644365596e-07	8.52138977953012
ENSG00000237765	1.7811590644365596e-07	7.8918316792452226
ENSG00000198918	1.7963554912431457e-07	8.925159860718681
ENSG00000143575	1.7963554912431647e-07	8.892705499663915
ENSG00000011021	1.7963554912431647e-07	8.574128116244115
ENSG00000102001	1.807835197357847e-07	7.341123283457628
ENSG00000235663	1.807835197357847e-07	5.05243490305115
ENSG00000103148	1.8116775420262792e-07	8.675090464136238
ENSG00000175886	1.811677542026305e-07	6.570058573614847
ENSG00000104936	1.8232521239764887e-07	8.489392948879374
ENSG00000118960	1.8232521239764887e-07	8.569076949924291
ENSG00000227611	1.8232521239764887e-07	3.823855781100693
ENSG00000140688	1.8271262198695112e-07	8.846549541241677
ENSG00000156171	1.8387964350220428e-07	8.760820002688957
ENSG00000137628	1.8387964350220428e-07	8.014570834499068
ENSG00000114354	1.838796435022049e-07	8.893699870851894
ENSG00000185386	1.838796435022049e-07	8.64363047426945
ENSG00000214562	1.850538875596057e-07	5.891683877904963
ENSG00000261889	1.854469147101461e-07	5.3174732853578135
ENSG00000143195	1.854469147101461e-07	6.080090360755418
ENSG00000157350	1.8663085602927047e-07	8.690323273475645
ENSG00000244509	1.8663085602927047e-07	8.89117428769198
ENSG00000117090	1.870271284627523e-07	8.884591909400223
ENSG00000163933	1.870271284627523e-07	8.76893359295265
ENSG00000079616	1.8822084439027071e-07	8.797867999659527
ENSG00000213931	1.8822084439027071e-07	5.0306111375677
ENSG00000078674	1.8982395646374532e-07	8.85466313150537
ENSG00000054690	1.8982395646374532e-07	6.734680785322204
ENSG00000259959	1.9103496585907775e-07	8.289051861718098
ENSG00000105287	1.9103496585907844e-07	8.925159860718681
ENSG00000216895	1.914402968672964e-07	8.359170370907325
ENSG00000129691	1.914402968672964e-07	8.640647360705518
ENSG00000101052	1.9266129664791088e-07	8.523915362690031
ENSG00000147400	1.9266129664791088e-07	8.6629200787407
ENSG00000015171	1.9430104078173968e-07	8.852137548345457
ENSG00000224614	1.9430104078173968e-07	6.76755451470965
ENSG00000160124	1.972031906879975e-07	8.372000853583376
ENSG00000173320	1.9762119725564827e-07	6.721759216972365
ENSG00000233108	1.9888037487045738e-07	7.662499676759344
ENSG00000102387	1.993018257338922e-07	6.136726500369386
ENSG00000099385	2.001473252209124e-07	8.023212815012295
ENSG00000072401	2.001473252209124e-07	8.503094546246844
ENSG00000196154	2.0057137728007319e-07	8.750972633576842
ENSG00000140682	2.052937846978406e-07	5.789515919472891
ENSG00000198053	2.052937846978406e-07	8.531034581765743
ENSG00000170471	2.052937846978406e-07	8.826265565582448
ENSG00000155366	2.06600299105905e-07	8.371798286706884
ENSG00000068784	2.06600299105905e-07	8.697900022955379
ENSG00000102189	2.06600299105905e-07	8.763882426632826
ENSG00000172765	2.083548562358921e-07	8.724308846502344
ENSG00000124406	2.083548562358921e-07	8.804450377951285
ENSG00000213999	2.0879574627266964e-07	6.026500597202644
ENSG00000174579	2.1012384675869554e-07	8.870890312032751
ENSG00000239494	2.1012384675869705e-07	5.298306559733556
ENSG00000100316	2.1190738531760976e-07	8.945443836377912
ENSG00000234284	2.1325465584432568e-07	6.137759761898569
ENSG00000103544	2.1370558743170191e-07	8.758294419529046
ENSG00000135473	2.1506393196462062e-07	8.884591909400223
ENSG00000159363	2.1688807592505565e-07	8.717726468210587
ENSG00000026103	2.1826601184235136e-07	7.75967865624163
ENSG00000174844	2.1826601184235292e-07	6.807477369283611
ENSG00000196208	2.219821003725762e-07	7.540716512424036
ENSG00000267401	2.219821003725762e-07	4.930498989732436
ENSG00000225156	2.219821003725762e-07	3.7635523329760807
ENSG00000224032	2.2339137522234824e-07	8.818151975318758
ENSG00000169679	2.2386305669105785e-07	8.674096092948263
ENSG00000035403	2.2528389727871237e-07	8.557443405312709
ENSG00000259901	2.257594492318711e-07	6.626279005530335
ENSG00000213293	2.2719194719119596e-07	3.8055360237221936
ENSG00000117697	2.2719194719119596e-07	8.691317644663624
ENSG00000120802	2.286332487336963e-07	8.847543912429655
ENSG00000234741	2.2911564795236397e-07	8.896762294795762
ENSG00000005189	2.291156479523652e-07	7.603542830549888
ENSG00000148450	2.3056876890848657e-07	8.442779460053114
ENSG00000228501	2.325201574270192e-07	5.020003880702398
ENSG00000168781	2.325201574270192e-07	8.609979175150215
ENSG00000141429	2.339941879278438e-07	8.874947107164598
ENSG00000139112	2.3448753987426156e-07	8.856194343477304
ENSG00000125743	2.3597364881134127e-07	8.868364728872839
ENSG00000076864	2.399813468258792e-07	6.742825374202178
ENSG00000120029	2.3998134682588176e-07	8.652817746101054
ENSG00000272677	2.3998134682588176e-07	6.1076604430461074
ENSG00000157014	2.4150116626197626e-07	8.685272107155821
ENSG00000177606	2.420098413909717e-07	8.941387041246065
ENSG00000048540	2.440549395824519e-07	5.268708602912495
ENSG00000197816	2.440549395824519e-07	8.175382287646482
ENSG00000139629	2.4767420900626086e-07	8.718720839398564
ENSG00000249353	2.497656465441819e-07	7.794356806124914
ENSG00000268584	2.5134543966475994e-07	6.455628405960242
ENSG00000229855	2.5134543966476084e-07	5.300218756394239
ENSG00000034713	2.5346689191955237e-07	8.82067755847867
ENSG00000270681	2.5346689191955597e-07	7.174565872138949
ENSG00000166068	2.556056816990052e-07	8.613499129498104
ENSG00000162139	2.5722123400593124e-07	8.828791148742358
ENSG00000101974	2.593906941196181e-07	8.81409518018691
ENSG00000273314	2.593906941196181e-07	6.731733227140391
ENSG00000012171	2.6102940776033957e-07	7.651761275880839
ENSG00000126768	2.61029407760341e-07	8.750180829265354
ENSG00000089220	2.615778703058132e-07	8.917046270454989
ENSG00000224215	2.6378290217849545e-07	2.908168188320968
ENSG00000223393	2.654484784599457e-07	3.2692308926332876
ENSG00000228929	2.654484784599457e-07	7.135470099260576
ENSG00000186184	2.6768509691505693e-07	8.861245509797127
ENSG00000236914	2.6768509691505836e-07	5.483480573468175
ENSG00000171759	2.6768509691505836e-07	6.732909005752367
ENSG00000145348	2.6768509691505836e-07	8.701956818087226
ENSG00000165795	2.6768509691505836e-07	8.520650371869673
ENSG00000196810	2.6768509691505836e-07	8.689328902287668
ENSG00000249487	2.693745262679323e-07	2.9090160002369325
ENSG00000171824	2.722132127458512e-07	8.78569761426399
ENSG00000169884	2.739303065578072e-07	7.933232699831852
ENSG00000197520	2.7623608794790937e-07	5.979871858348551
ENSG00000091490	2.7623608794790937e-07	8.93733024611422
ENSG00000137070	2.7856065863569154e-07	8.587829713611585
ENSG00000171456	2.7856065863569154e-07	8.874947107164598
ENSG00000197586	2.7856065863569154e-07	8.872421524004686
ENSG00000068878	2.803165059574273e-07	8.876478319136533
ENSG00000224401	2.8090416635507484e-07	4.995938548097554
ENSG00000197385	2.850513204433012e-07	8.441168937701246
ENSG00000068308	2.850513204433012e-07	8.850606336373524
ENSG00000243926	2.850513204433012e-07	5.61718815619973
ENSG00000181619	2.850513204433012e-07	7.669736251638244
ENSG00000237517	2.868467647642998e-07	5.631994111934713
ENSG00000164122	2.87447675894039e-07	6.005289300897047
ENSG00000167779	2.87447675894039e-07	5.772953360317992
ENSG00000102057	2.892577316867178e-07	7.5369275781670195
ENSG00000197771	2.892577316867178e-07	8.826265565582448
ENSG00000167524	2.910788213229578e-07	6.674612519888482
ENSG00000178467	2.910788213229619e-07	8.852137548345457
ENSG00000253986	2.916883143730544e-07	4.993532285708843
ENSG00000023697	2.916883143730544e-07	8.716195256238654
ENSG00000170417	2.935242168139738e-07	8.222356964109101
ENSG00000084710	2.941386667968002e-07	4.846629815605395
ENSG00000184908	2.941386667968002e-07	1.9330378280315024
ENSG00000249550	2.941386667968002e-07	6.7148881701296395
ENSG00000186260	2.941386667968002e-07	8.585840971235632
ENSG00000131153	2.959894982841143e-07	7.948183297068639
ENSG00000267729	2.959894982841143e-07	2.9239599187264576
ENSG00000168010	2.959894982841143e-07	8.904875885059452
ENSG00000171135	2.959894982841185e-07	8.758294419529046
ENSG00000164754	2.984748217444819e-07	8.83996716294992
ENSG00000147036	3.0098034438207043e-07	5.394135630098749
ENSG00000089876	3.028728372958179e-07	8.649218481373232
ENSG00000107669	3.028728372958179e-07	8.735484860709903
ENSG00000153560	3.0541409029191486e-07	8.866833516900904
ENSG00000214016	3.0541409029191486e-07	4.3383961642533935
ENSG00000115947	3.0733356462620023e-07	8.634522512817782
ENSG00000123684	3.079759808620345e-07	8.40213219835472
ENSG00000135723	3.079759808620345e-07	8.661388866768768
ENSG00000166747	3.079759808620345e-07	8.872421524004686
ENSG00000256582	3.079759808620345e-07	5.719674937629204
ENSG00000173153	3.079759808620372e-07	8.81409518018691
ENSG00000169895	3.099110394080337e-07	8.784166402292056
ENSG00000117500	3.105586706786855e-07	8.925159860718681
ENSG00000157514	3.125094354887228e-07	8.945443836377912
ENSG00000090612	3.144720606457475e-07	8.495517796767109
ENSG00000213047	3.144720606457475e-07	8.834379155846138
ENSG00000165195	3.151289166756383e-07	8.722777634530411
ENSG00000207146	3.151289166756383e-07	3.8789210714706135
ENSG00000233429	3.151289166756383e-07	8.069368773434535
ENSG00000169184	3.171074639017031e-07	8.030176298015382
ENSG00000112367	3.171074639017031e-07	8.614696067562573
ENSG00000272566	3.177696480081379e-07	5.7935384213750565
ENSG00000110324	3.177696480081379e-07	8.849075124401589
ENSG00000138036	3.19764241896586e-07	8.397617872818852
ENSG00000149972	3.224425618470779e-07	8.822208770450603
ENSG00000170832	3.2244256184708133e-07	8.507151341378691
ENSG00000177426	3.25142592226349e-07	7.015523608852225
ENSG00000084112	3.25142592226349e-07	8.777584024000298
ENSG00000214097	3.25142592226349e-07	5.079095921196215
ENSG00000170469	3.2992039736995915e-07	8.301504124370062
ENSG00000111696	3.326810104822236e-07	8.561957730848578
ENSG00000080031	3.3476613030828925e-07	4.216856723845236
ENSG00000188386	3.3546397714286904e-07	2.8831000523074817
ENSG00000188971	3.3546397714286904e-07	8.623883339394178
ENSG00000054277	3.403884828236821e-07	8.159489381026564
ENSG00000114446	3.403884828236839e-07	8.851600707561502
ENSG00000138760	3.4252033938003323e-07	8.925159860718681
ENSG00000116748	3.432338257897259e-07	8.917046270454989
ENSG00000272468	3.432338257897259e-07	7.605874297367728
ENSG00000117625	3.4538292677936736e-07	8.824734353610515
ENSG00000010322	3.453829267793723e-07	8.900819089927607
ENSG00000114767	3.453829267793723e-07	8.691854485447578
ENSG00000182087	3.453829267793723e-07	8.93733024611422
ENSG00000252245	3.453829267793723e-07	6.11706802699303
ENSG00000253051	3.453829267793723e-07	5.3003891022074825
ENSG00000249786	3.4826866364420043e-07	5.518528101174441
ENSG00000234160	3.4826866364420043e-07	7.377456236655597
ENSG00000205138	3.5044826667967626e-07	8.492455372823242
ENSG00000143862	3.511777305058293e-07	8.687260849531777
ENSG00000197747	3.511777305058293e-07	8.786691985451967
ENSG00000272902	3.511777305058293e-07	3.1701095475386953
ENSG00000173221	3.5337495032545886e-07	8.929216655850528
ENSG00000143156	3.5632528315661915e-07	7.969828732245578
ENSG00000169242	3.5929944944547666e-07	6.550188590016802
ENSG00000065485	3.6229763484298276e-07	8.85466313150537
ENSG00000173273	3.653200263885717e-07	8.795799946903637
ENSG00000111707	3.676028186367305e-07	8.823739982422536
ENSG00000261786	3.676028186367305e-07	8.747910209632973
ENSG00000173088	3.676028186367305e-07	3.3172280239150567
ENSG00000178917	3.7066802521688263e-07	8.34559203003641
ENSG00000109762	3.7922542507612715e-07	8.784166402292056
ENSG00000143258	3.815922449922491e-07	8.772990388084494
ENSG00000141380	3.815922449922491e-07	8.896762294795762
ENSG00000162885	3.8477025052384507e-07	8.690323273475645
ENSG00000040341	3.879738606880001e-07	8.691317644663624
ENSG00000233261	3.879738606880001e-07	5.4244033140558034
ENSG00000198218	3.9364238864929e-07	8.876478319136533
ENSG00000164334	3.9364238864929e-07	3.9674676184473614
ENSG00000232912	3.944586919130932e-07	6.099581050547972
ENSG00000146350	3.9691744148915403e-07	7.902884436956226
ENSG00000165240	3.9691744148915403e-07	8.633528141629803
ENSG00000162373	3.9691744148915403e-07	6.533190450651909
ENSG00000255516	4.002188524355943e-07	3.2649889271625527
ENSG00000095002	4.035468259828507e-07	8.624675143705662
ENSG00000241468	4.060603617246014e-07	8.650749693345164
ENSG00000156313	4.060603617246014e-07	8.302701062434531
ENSG00000115758	4.060603617246014e-07	8.925159860718681
ENSG00000172803	4.0943531647376405e-07	7.228750209751574
ENSG00000136379	4.0943531647376405e-07	8.304232274406464
ENSG00000171428	4.094353164737662e-07	7.830424448289102
ENSG00000175305	4.094353164737662e-07	8.097205469531845
ENSG00000169213	4.094353164737662e-07	8.781103978348188
ENSG00000158793	4.094353164737662e-07	8.693385697419513
ENSG00000143303	4.1283740406715827e-07	8.777584024000298
ENSG00000241042	4.1283740406715827e-07	3.823417034882438
ENSG00000104687	4.1283740406715827e-07	8.749186458077377
ENSG00000155495	4.188569790679556e-07	8.590402127575361
ENSG00000213755	4.188569790679556e-07	4.509319622046096
ENSG00000140577	4.188569790679556e-07	8.785160773480033
ENSG00000114098	4.2146271293005653e-07	8.771001645708541
ENSG00000259404	4.249614315694409e-07	4.879013912056704
ENSG00000253619	4.249614315694409e-07	4.626447215676874
ENSG00000081721	4.2496143156944243e-07	8.742067239001663
ENSG00000249717	4.2496143156944243e-07	6.13348939652894
ENSG00000226237	4.2584049204704436e-07	7.124123303133287
ENSG00000068394	4.2584049204704436e-07	8.586632775547118
ENSG00000152990	4.2584049204704436e-07	8.439816263564147
ENSG00000141664	4.2848824161288627e-07	8.142276614691815
ENSG00000122406	4.2848824161288627e-07	8.93733024611422
ENSG00000180096	4.2848824161288627e-07	8.505162599002734
ENSG00000158109	4.320433604455495e-07	8.807512801895154
ENSG00000088538	4.3562700706684746e-07	8.47648315582339
ENSG00000196182	4.3562700706685365e-07	8.842492746109832
ENSG00000238105	4.3562700706685365e-07	8.776052812028363
ENSG00000117450	4.3562700706685365e-07	8.88306069742829
ENSG00000109061	4.3833359605244876e-07	2.9651374010775577
ENSG00000198286	4.4196769816743453e-07	8.01860381878736
ENSG00000232295	4.447123845794329e-07	5.339191172207024
ENSG00000163611	4.4471238457943685e-07	8.765871169008783
ENSG00000100246	4.48397626656204e-07	8.085595953961917
ENSG00000214401	4.521124023036916e-07	7.701803942134504
ENSG00000242013	4.521124023036916e-07	7.332859406320394
ENSG00000147174	4.521124023036916e-07	8.138465997706888
ENSG00000225119	4.521124023036916e-07	7.044454347935471
ENSG00000249196	4.5211240230369887e-07	5.7473913172611235
ENSG00000225938	4.558569396061796e-07	2.715098369460437
ENSG00000179774	4.558569396061796e-07	3.877095557735715
ENSG00000058262	4.5585693960618206e-07	8.933273450982373
ENSG00000230262	4.5585693960618206e-07	3.693184124551838
ENSG00000101294	4.624821859451508e-07	8.925159860718681
ENSG00000242265	4.6630975769808836e-07	6.036602150923659
ENSG00000198160	4.692005259531634e-07	8.784166402292056
ENSG00000008853	4.692005259531634e-07	8.619289703478376
ENSG00000259495	4.7016796157111863e-07	6.500640756970429
ENSG00000112029	4.701679615711236e-07	8.403715806977695
ENSG00000100982	4.701679615711236e-07	8.741072867813685
ENSG00000121577	4.7308185883941046e-07	7.019173676027298
ENSG00000241324	4.7308185883941046e-07	6.875325618613573
ENSG00000115145	4.7308185883941046e-07	8.747655246105444
ENSG00000248975	4.7308185883941046e-07	3.402477797497799
ENSG00000138279	4.769942383744889e-07	8.864307933740994
ENSG00000109381	4.769942383744889e-07	8.784166402292056
ENSG00000179133	4.80937903843146e-07	2.914603955635583
ENSG00000246523	4.80937903843146e-07	4.689459642080283
ENSG00000261373	4.80937903843146e-07	8.274637770419075
ENSG00000155975	4.80937903843146e-07	8.690860114259603
ENSG00000238061	4.80937903843146e-07	6.034200970082045
ENSG00000123975	4.849130962991705e-07	8.701499287683204
ENSG00000135404	4.8791532623995e-07	8.93733024611422
ENSG00000126775	4.8791532623995e-07	8.658405753204834
ENSG00000169251	4.879153262399551e-07	8.786691985451967
ENSG00000173401	4.909355297770466e-07	6.317476108110335
ENSG00000260217	4.909355297770466e-07	1.7915495033363755
ENSG00000046653	4.909355297770466e-07	7.754928949407006
ENSG00000122970	4.919462763251724e-07	8.111010406320904
ENSG00000201801	4.949906060340779e-07	7.443236073456551
ENSG00000140694	4.949906060340797e-07	8.785160773480033
ENSG00000119778	4.960094255195275e-07	8.482810570587617
ENSG00000147434	4.960094255195275e-07	2.083415600196557
ENSG00000125089	4.990780670789193e-07	8.705019242031094
ENSG00000242299	5.03198162081673e-07	8.48227372980366
ENSG00000220472	5.03198162081673e-07	7.17905571713888
ENSG00000163637	5.03198162081673e-07	8.635851157913224
ENSG00000157191	5.031981620816784e-07	8.766408009792737
ENSG00000247934	5.073511420511537e-07	6.247412630004373
ENSG00000256667	5.115372598477612e-07	7.888194034247953
ENSG00000116885	5.115372598477612e-07	7.356149297305766
ENSG00000170456	5.146987480568803e-07	8.907401468219364
ENSG00000180530	5.178791276928098e-07	8.363684696443192
ENSG00000121486	5.232220370152515e-07	8.713132832294786
ENSG00000198707	5.232220370152515e-07	8.778578395188276
ENSG00000247011	5.232220370152515e-07	2.6110754272832177
ENSG00000147050	5.26453327097807e-07	8.846549541241677
ENSG00000182319	5.26453327097807e-07	7.025589468726651
ENSG00000253284	5.307917445691165e-07	2.224223215417239
ENSG00000185567	5.35164724284237e-07	4.986190483920551
ENSG00000171502	5.35164724284237e-07	8.72915744594568
ENSG00000157578	5.429014030092211e-07	6.672880075582878
ENSG00000118898	5.429014030092211e-07	6.659013856667072
ENSG00000144445	5.462501286836056e-07	8.664451290712634
ENSG00000137709	5.473708022993019e-07	6.016214022604795
ENSG00000267373	5.507461776790848e-07	4.146152258972349
ENSG00000004961	5.507461776790848e-07	8.598468887035189
ENSG00000119737	5.507461776790848e-07	7.225300780403007
ENSG00000260910	5.507461776790848e-07	7.215207116495881
ENSG00000234444	5.507461776790848e-07	8.430661471308616
ENSG00000071127	5.518757685017593e-07	8.83996716294992
ENSG00000088833	5.518757685017593e-07	8.824734353610515
ENSG00000129437	5.552779978543065e-07	6.270194440753472
ENSG00000198625	5.552779978543095e-07	8.900819089927607
ENSG00000140948	5.552779978543095e-07	8.619826544262331
ENSG00000247081	5.564165742227568e-07	7.660869237332509
ENSG00000185518	5.598458633165551e-07	7.118092835582654
ENSG00000199568	5.598458633165551e-07	8.487201639626928
ENSG00000188906	5.598458633165551e-07	8.80291916597935
ENSG00000198612	5.598458633165551e-07	8.788223197423902
ENSG00000151151	5.598458633165551e-07	8.478216934671813
ENSG00000235776	5.632955831607852e-07	6.169780619656909
ENSG00000121853	5.632955831607852e-07	2.592654324792984
ENSG00000101977	5.644500501868398e-07	6.322869523060084
ENSG00000076662	5.644500501868398e-07	8.93733024611422
ENSG00000257951	5.644500501868398e-07	6.459936392041887
ENSG00000100218	5.644500501868428e-07	5.370577866800956
ENSG00000231536	5.679271935108841e-07	2.9318166266750447
ENSG00000163297	5.679271935108841e-07	8.834379155846138
ENSG00000168958	5.679271935108841e-07	8.876478319136533
ENSG00000239415	5.679271935108901e-07	7.188969499283633
ENSG00000156802	5.725956133688924e-07	8.677616047296151
ENSG00000227719	5.725956133688924e-07	6.205671944838156
ENSG00000122882	5.725956133688924e-07	8.762888055444847
ENSG00000155265	5.773011244666404e-07	4.60197216957278
ENSG00000119636	5.8085476956071e-07	5.839724276811267
ENSG00000267317	5.856258744708696e-07	7.6968376520417925
ENSG00000128165	5.904348560853947e-07	8.816620763346823
ENSG00000253476	5.904348560853947e-07	4.47014763788657
ENSG00000143494	5.940666229913122e-07	7.648918872926595
ENSG00000068383	5.952820039625874e-07	8.283411457963279
ENSG00000115524	5.989425868640018e-07	8.933273450982373
ENSG00000165434	5.989425868640018e-07	8.121781286775482
ENSG00000180998	6.038572288409075e-07	6.585163698310208
ENSG00000241352	6.038572288409107e-07	5.494001992388846
ENSG00000110080	6.088108443510147e-07	7.680243718030872
ENSG00000256757	6.08810844351018e-07	4.296628172215378
ENSG00000202078	6.12551811303061e-07	4.634206792753464
ENSG00000231566	6.125518113030676e-07	3.311421188664282
ENSG00000145087	6.138037309860867e-07	5.547953978132872
ENSG00000168152	6.175743478859825e-07	8.181049605130196
ENSG00000259436	6.226366816290369e-07	8.109276627472479
ENSG00000078319	6.264597313842449e-07	8.39886720753436
ENSG00000170899	6.315924420718762e-07	8.36467906763117
ENSG00000160282	6.315924420718762e-07	5.904301788779068
ENSG00000176014	6.315924420718762e-07	7.0768761996452865
ENSG00000044446	6.328819572853041e-07	8.742067239001663
ENSG00000023909	6.367657902185228e-07	8.310075245037776
ENSG00000267709	6.367657902185296e-07	3.6820515479371485
ENSG00000114854	6.367657902185296e-07	7.034175667528916
ENSG00000078246	6.406726559156656e-07	8.333958485424828
ENSG00000125755	6.406726559156656e-07	8.900819089927607
ENSG00000229809	6.406726559156656e-07	8.429332826213173
ENSG00000160087	6.419800855835229e-07	8.692848856635557
ENSG00000204673	6.459178663345048e-07	8.782635190320123
ENSG00000101605	6.459178663345105e-07	7.4030931729660425
ENSG00000260001	6.472356401888253e-07	6.178238971288293
ENSG00000236866	6.512045715044405e-07	5.9842921103434055
ENSG00000161031	6.565330874449357e-07	5.14416411030325
ENSG00000154240	6.605571041241052e-07	7.583384996074455
ENSG00000264290	6.659595562804968e-07	6.052652812828646
ENSG00000124588	6.700393941481319e-07	8.661925707552722
ENSG00000147168	6.700393941481319e-07	8.921103065586836
ENSG00000222375	6.714047002004171e-07	5.134306379888517
ENSG00000198089	6.714047002004171e-07	8.805981589923219
ENSG00000149639	6.768928606343937e-07	8.812563968214976
ENSG00000100739	6.810374072392833e-07	6.059190195154115
ENSG00000215325	6.866016351319697e-07	3.275140203169274
ENSG00000213585	6.866016351319697e-07	8.887117492560137
ENSG00000231177	6.908036115448304e-07	7.199057932189775
ENSG00000047597	6.922097848559431e-07	8.720252051370501
ENSG00000260025	6.922097848559431e-07	2.4149096780718704
ENSG00000214826	6.922097848559431e-07	8.733416807954013
ENSG00000143793	7.021307388891291e-07	8.493247177134728
ENSG00000174720	7.021307388891291e-07	8.652280905317097
ENSG00000025039	7.021307388891316e-07	8.88864870453207
ENSG00000137824	7.021307388891316e-07	8.860251138609149
ENSG00000168917	7.021307388891316e-07	8.332224706576403
ENSG00000240907	7.078614016621461e-07	4.735011759630647
ENSG00000230188	7.121890332278484e-07	4.426865979821778
ENSG00000172661	7.136372502579215e-07	8.626408922554088
ENSG00000172819	7.23854746491044e-07	8.14155533537965
ENSG00000228852	7.23854746491044e-07	5.394863648374402
ENSG00000228614	7.342135319526571e-07	4.89719759083023
ENSG00000176261	7.342135319526571e-07	8.735942391113927
ENSG00000182518	7.401969963655594e-07	8.045767410303906
ENSG00000257433	7.401969963655594e-07	6.958897979184352
ENSG00000063438	7.40196996365562e-07	7.862858892268901
ENSG00000198455	7.523055907422755e-07	8.636053724789715
ENSG00000188060	7.568954726042215e-07	7.118485571153689
ENSG00000185641	7.568954726042215e-07	7.520112279238937
ENSG00000177432	7.568954726042215e-07	8.335692264273254
ENSG00000101452	7.630574206255164e-07	8.410580062525879
ENSG00000160570	7.630574206255164e-07	8.834379155846138
ENSG00000079335	7.692678230740575e-07	8.295379276482326
ENSG00000124818	7.739576435809074e-07	3.230931915072799
ENSG00000135124	7.739576435809074e-07	8.823739982422536
ENSG00000111859	7.802537250836664e-07	8.904875885059452
ENSG00000099800	7.802537250836664e-07	8.749978262388863
ENSG00000113369	7.850082298816838e-07	8.912989475323146
ENSG00000120093	7.8659927565609e-07	7.2715121906905615
ENSG00000132394	7.8659927565609e-07	8.561957730848578
ENSG00000173295	7.86599275656097e-07	7.428760800125874
ENSG00000134490	7.86599275656097e-07	8.219171283668677
ENSG00000116514	7.913911275343469e-07	8.524504600125029
ENSG00000223269	7.978241505008897e-07	2.532101782694296
ENSG00000257743	7.978241505008897e-07	5.5039059082694965
ENSG00000141665	8.092036954282263e-07	5.607335046651049
ENSG00000100241	8.108420900433029e-07	8.896762294795762
ENSG00000136261	8.157765240963464e-07	8.769470433736606
ENSG00000261114	8.224009125076981e-07	8.423947385985885
ENSG00000147408	8.224009125076981e-07	8.880535114268378
ENSG00000157110	8.224009125076981e-07	7.375781851112136
ENSG00000140367	8.224009125077009e-07	8.876478319136533
ENSG00000200959	8.290772497665972e-07	3.796487909069634
ENSG00000234380	8.341188297974517e-07	5.240270183147097
ENSG00000117971	8.341188297974517e-07	4.239140734517576
ENSG00000236854	8.341188297974517e-07	3.6223553105194086
ENSG00000184984	8.408870222884797e-07	5.961542358460054
ENSG00000127481	8.408870222884871e-07	8.892705499663915
ENSG00000184831	8.408870222884871e-07	8.262643038171134
ENSG00000139719	8.408870222884871e-07	8.322122373936756
ENSG00000123609	8.459979480386303e-07	8.549584778576548
ENSG00000143437	8.528592112229656e-07	8.765413638604759
ENSG00000267765	8.545829073320149e-07	5.412796381443447
ENSG00000165506	8.597742092940172e-07	8.749186458077377
ENSG00000165914	8.597742092940172e-07	8.223403731948117
ENSG00000179743	8.667433470590939e-07	7.907469622337608
ENSG00000054179	8.720059747197238e-07	4.352781782728324
ENSG00000162378	8.72005974719733e-07	8.695374439795467
ENSG00000133226	8.737670322446421e-07	8.868364728872839
ENSG00000136044	8.79070839808443e-07	8.761356843472914
ENSG00000131127	8.861909729233484e-07	8.23664779891157
ENSG00000104613	8.861909729233484e-07	8.880535114268378
ENSG00000226113	8.861909729233484e-07	3.3443726581302298
ENSG00000165821	8.861909729233484e-07	7.306011967058168
ENSG00000135253	8.933667899221071e-07	8.51174497729449
ENSG00000162814	8.93366789922115e-07	4.428779159314238
ENSG00000002016	8.93366789922115e-07	8.321788100029291
ENSG00000185339	9.00598709657251e-07	8.73954165584175
ENSG00000150873	9.060597205453164e-07	3.2938575937260195
ENSG00000177558	9.060597205453164e-07	3.4352694143196953
ENSG00000176894	9.060597205453164e-07	6.208409420883389
ENSG00000141526	9.078871539966675e-07	8.72377200571839
ENSG00000260940	9.207792236744668e-07	2.1621605903380514
ENSG00000250497	9.33848002633549e-07	2.8242135525026413
ENSG00000272305	9.33848002633549e-07	6.391810033191278
ENSG00000123607	9.413961102000837e-07	8.61316485559064
ENSG00000115216	9.470958196911171e-07	8.864307933740994
ENSG00000134198	9.470958196911171e-07	6.179390963887599
ENSG00000160791	9.470958196911307e-07	7.262562065218463
ENSG00000162191	9.470958196911307e-07	8.830322360714293
ENSG00000013619	9.54747291619054e-07	6.995576544701598
ENSG00000273384	9.54747291619054e-07	4.312745214516729
ENSG00000267381	9.54747291619054e-07	4.129039393053454
ENSG00000114054	9.547472916190643e-07	8.752706412425267
ENSG00000213339	9.547472916190643e-07	8.884591909400223
ENSG00000270102	9.547472916190643e-07	6.457450143536961
ENSG00000100284	9.624584387951766e-07	8.621357756234266
ENSG00000042980	9.624584387951766e-07	8.773527228868453
ENSG00000063854	9.624584387951766e-07	8.842492746109832
ENSG00000165533	9.624584387951766e-07	8.395804783590496
ENSG00000138378	9.624584387951766e-07	8.747655246105444
ENSG00000186907	9.624584387951817e-07	5.676527994151718
ENSG00000154174	9.624584387951817e-07	8.858719926637214
ENSG00000139352	9.682812301645398e-07	6.6787171455208165
ENSG00000262165	9.682812301645398e-07	3.271472115649842
ENSG00000177189	9.682812301645398e-07	8.823739982422536
ENSG00000124657	9.760978878608423e-07	5.878550403699501
ENSG00000173275	9.76097887860851e-07	8.34227464256501
ENSG00000100600	9.76097887860851e-07	8.836904739006052
ENSG00000226337	9.83975459294471e-07	4.904167337817424
ENSG00000272750	9.83975459294471e-07	7.415163996060483
ENSG00000187243	9.83975459294471e-07	4.154489113687553
ENSG00000131759	9.83975459294471e-07	8.68067847124002
ENSG00000196963	9.899238869576744e-07	7.117482510849026
ENSG00000124193	9.899238869576744e-07	8.933273450982373
ENSG00000025770	9.91914400894611e-07	8.830322360714293
ENSG00000204186	9.979091576819044e-07	8.826265565582448
ENSG00000154803	9.979091576819044e-07	8.610718582810662
ENSG00000135828	9.979091576819044e-07	8.511208136510536
ENSG00000250122	9.979091576819097e-07	6.550293221440548
ENSG00000105676	9.999151723625616e-07	8.739004815057795
ENSG00000189180	1.0059566052105885e-06	8.873415895192664
ENSG00000241058	1.0059566052105885e-06	8.294464215674283
ENSG00000242294	1.0120332742758763e-06	8.6583264428249
ENSG00000143537	1.01203327427588e-06	8.786691985451967
ENSG00000172667	1.0140666950248462e-06	8.800393582819439
ENSG00000187231	1.0201906532808876e-06	8.40192963147823
ENSG00000112787	1.0222398959395147e-06	8.822208770450603
ENSG00000169282	1.0284114971988197e-06	8.352711249112122
ENSG00000135502	1.0284114971988197e-06	5.979965839858799
ENSG00000154721	1.0366962807331955e-06	5.834516470124948
ENSG00000182463	1.0366962807331955e-06	8.284434196760644
ENSG00000235297	1.0429521162359427e-06	6.068888461689069
ENSG00000100297	1.0429521162359427e-06	8.830322360714293
ENSG00000102309	1.0429521162359427e-06	8.458927330200563
ENSG00000139132	1.0429521162359427e-06	8.828791148742358
ENSG00000197557	1.051349946583391e-06	8.211515223809007
ENSG00000171827	1.051349946583391e-06	5.828514215945866
ENSG00000141682	1.059813039564518e-06	8.620284074666355
ENSG00000078699	1.059813039564518e-06	8.767939221764673
ENSG00000109184	1.059813039564518e-06	8.776052812028363
ENSG00000110888	1.0662034810706174e-06	8.808507173083129
ENSG00000158092	1.0662034810706212e-06	8.679147259268085
ENSG00000213398	1.0747819589462561e-06	8.269252330191787
ENSG00000221586	1.0747819589462561e-06	1.9980674911799836
ENSG00000069509	1.0747819589462561e-06	8.085930227869381
ENSG00000162409	1.0769369671507288e-06	3.2982015331493555
ENSG00000166913	1.0834270486421051e-06	8.896762294795762
ENSG00000246308	1.0834270486421051e-06	6.290077566405158
ENSG00000186056	1.0834270486421051e-06	8.413642486469746
ENSG00000160789	1.089954878883073e-06	8.921103065586836
ENSG00000181045	1.092139247355508e-06	8.493986584795175
ENSG00000088367	1.092139247355508e-06	8.818151975318758
ENSG00000105341	1.092139247355508e-06	8.707087294786984
ENSG00000165689	1.092139247355508e-06	8.834379155846138
ENSG00000181026	1.0987177377795272e-06	8.884591909400223
ENSG00000237301	1.1009190558329596e-06	5.220815450048119
ENSG00000147118	1.1075485843435617e-06	8.45619918016416
ENSG00000273456	1.1075485843435617e-06	5.617431816243196
ENSG00000251249	1.1075485843435714e-06	4.568760537031432
ENSG00000250462	1.1164479255909026e-06	8.263024142882463
ENSG00000172296	1.1164479255909026e-06	6.213571214315549
ENSG00000104131	1.1231676882024288e-06	8.892705499663915
ENSG00000273164	1.1231676882024288e-06	5.2520680876821215
ENSG00000235052	1.1254162721529966e-06	5.215819671261363
ENSG00000139187	1.1254162721529966e-06	6.320290308664048
ENSG00000254343	1.1254162721529966e-06	8.292369249189498
ENSG00000107829	1.1412784715745066e-06	8.730891224794103
ENSG00000171159	1.1412784715745066e-06	8.769470433736606
ENSG00000237888	1.1412784715745066e-06	3.4064426002184924
ENSG00000104756	1.1412784715745066e-06	8.45946417098452
ENSG00000143882	1.1412784715745066e-06	8.113248546377214
ENSG00000162819	1.1481424207439524e-06	8.762351214660892
ENSG00000124942	1.1504392455033324e-06	8.945443836377912
ENSG00000248008	1.1504392455033324e-06	7.997100219949546
ENSG00000132155	1.1504392455033324e-06	8.921103065586836
ENSG00000116473	1.1573563599099835e-06	8.767402380980716
ENSG00000108384	1.1666416476381931e-06	8.423744819109395
ENSG00000138629	1.1759988148889282e-06	8.842492746109832
ENSG00000237594	1.1759988148889346e-06	4.682984675312235
ENSG00000271430	1.1830641827993135e-06	8.40726267505448
ENSG00000200156	1.1830641827993198e-06	6.134441448891535
ENSG00000130768	1.1854283964003692e-06	8.696166244106955
ENSG00000205730	1.1854283964003692e-06	6.524592611424183
ENSG00000189079	1.1854283964003692e-06	8.665445661900613
ENSG00000135912	1.1925484282151584e-06	8.601531310979059
ENSG00000174684	1.2021060328507082e-06	8.695374439795469
ENSG00000164362	1.2021060328507082e-06	8.213758929712494
ENSG00000185361	1.2021060328507082e-06	8.64569852702534
ENSG00000116213	1.2021060328507082e-06	8.684735266371863
ENSG00000111203	1.2093227061773854e-06	8.73954165584175
ENSG00000187151	1.2093227061773854e-06	4.670974772529237
ENSG00000215086	1.2190100038071583e-06	4.707462185315351
ENSG00000100479	1.2190100038071757e-06	7.515776709736011
ENSG00000219481	1.2190100038071757e-06	8.761356843472914
ENSG00000177084	1.2214435046922444e-06	8.789754409395835
ENSG00000140538	1.2287721694580171e-06	5.973824958395302
ENSG00000204793	1.2287721694580171e-06	2.139033923802231
ENSG00000265413	1.2287721694580171e-06	4.606703853289596
ENSG00000196118	1.2287721694580237e-06	5.5674769480637964
ENSG00000253636	1.2386097591066832e-06	6.558845226835137
ENSG00000230798	1.2460377850215985e-06	3.532968212296653
ENSG00000163810	1.2460377850215985e-06	6.396838017591613
ENSG00000233585	1.256008716371374e-06	5.472226840854187
ENSG00000231738	1.256008716371374e-06	5.291438639018397
ENSG00000196712	1.256008716371374e-06	8.827259936770426
ENSG00000178977	1.2560087163713852e-06	8.437191452949333
ENSG00000159214	1.2660566210851568e-06	7.818064393364373
ENSG00000264176	1.2660566210851568e-06	5.543391064899251
ENSG00000203827	1.2660566210851568e-06	7.678254975654916
ENSG00000116954	1.2736434066793616e-06	8.708618506758919
ENSG00000159403	1.2838273909764942e-06	8.681215312023975
ENSG00000242175	1.2863856383094168e-06	3.147555202436592
ENSG00000130433	1.2940899284072248e-06	5.824374947551238
ENSG00000123374	1.2940899284072248e-06	8.450356209532849
ENSG00000237857	1.2940899284072318e-06	7.81832492273908
ENSG00000233730	1.3044316010815647e-06	2.879083519363655
ENSG00000145912	1.3148529952320683e-06	8.755231995585177
ENSG00000143147	1.322721713059037e-06	5.735161701314045
ENSG00000156042	1.322721713059037e-06	8.191891345430289
ENSG00000171530	1.322721713059037e-06	8.827796777554383
ENSG00000182000	1.341259146743098e-06	2.5059668191649447
ENSG00000089157	1.3519642428134293e-06	8.945443836377912
ENSG00000269165	1.3519642428134293e-06	5.832626840700883
ENSG00000226855	1.3519642428134293e-06	3.7238778594173567
ENSG00000042781	1.3519642428134293e-06	7.6012428342267775
ENSG00000123338	1.3519642428134293e-06	8.896762294795762
ENSG00000225342	1.362751750170429e-06	6.533543298331557
ENSG00000110169	1.373622278220838e-06	6.332322124157258
ENSG00000162543	1.3736222782208452e-06	5.343924440324821
ENSG00000091651	1.3736222782208452e-06	7.909806655002626
ENSG00000171566	1.3736222782208452e-06	8.707087294786984
ENSG00000101407	1.3736222782208452e-06	8.759825631500979
ENSG00000156876	1.3736222782208452e-06	8.084091655718877
ENSG00000106415	1.3818300256124974e-06	8.93733024611422
ENSG00000147121	1.4151366887177593e-06	8.308746599942332
ENSG00000242268	1.4151366887177593e-06	4.4438387035935065
ENSG00000108187	1.4151366887177593e-06	8.007319908392377
ENSG00000072274	1.4151366887177794e-06	8.904875885059452
ENSG00000165661	1.4151366887177794e-06	8.88864870453207
ENSG00000106624	1.423583592736139e-06	8.071823496748932
ENSG00000171496	1.423583592736139e-06	3.67651172929741
ENSG00000264349	1.423583592736139e-06	4.672586544723601
ENSG00000142197	1.423583592736139e-06	8.409708947834458
ENSG00000177853	1.4434826097911444e-06	8.792279992555747
ENSG00000204991	1.4434826097911444e-06	7.73463095736618
ENSG00000266208	1.4463471385988442e-06	6.247340702521528
ENSG00000179862	1.4549736641732212e-06	6.5994100956524155
ENSG00000184232	1.4549736641732341e-06	8.824734353610515
ENSG00000166946	1.4549736641732341e-06	8.892705499663915
ENSG00000232956	1.4665529338378743e-06	8.80291916597935
ENSG00000272599	1.4782210691393477e-06	5.602531717753225
ENSG00000184924	1.4870308825004081e-06	7.846086420423142
ENSG00000269902	1.4899787250118169e-06	6.934529402675261
ENSG00000095752	1.5107720180659804e-06	6.074267133562251
ENSG00000038532	1.5107720180659804e-06	8.6862664783438
ENSG00000163932	1.51976885688256e-06	8.892705499663915
ENSG00000129055	1.51976885688256e-06	8.834379155846138
ENSG00000164031	1.5197688568825735e-06	8.815626392158844
ENSG00000171471	1.522779270263485e-06	5.791655038631743
ENSG00000126583	1.522779270263485e-06	3.712860941174834
ENSG00000196387	1.5318450592025234e-06	8.625872081770133
ENSG00000197265	1.5318450592025234e-06	8.695374439795467
ENSG00000125351	1.5318450592025234e-06	8.547261762293129
ENSG00000080224	1.5318450592025287e-06	8.299972912398129
ENSG00000117640	1.5440137867983444e-06	8.654269647693054
ENSG00000117151	1.5562757203456907e-06	8.770464804924583
ENSG00000180357	1.565533749076894e-06	8.858719926637214
ENSG00000204642	1.565533749076894e-06	8.917046270454989
ENSG00000187013	1.5686315453023718e-06	3.104958161521795
ENSG00000119969	1.5779604453170745e-06	8.31186142053724
ENSG00000054983	1.5779604453170745e-06	8.684735266371863
ENSG00000212978	1.5779604453170745e-06	8.14440674191261
ENSG00000175643	1.5779604453170745e-06	7.566007708286467
ENSG00000185869	1.5779604453170745e-06	7.150394441357369
ENSG00000227252	1.5904822441209584e-06	5.711276549269577
ENSG00000260091	1.5904822441209584e-06	7.056905915968124
ENSG00000163312	1.5999364244533658e-06	8.613701696374596
ENSG00000176623	1.5999364244533658e-06	8.738010443869817
ENSG00000171124	1.6030998442623105e-06	6.003741227064422
ENSG00000115486	1.6126263371162023e-06	8.824734353610515
ENSG00000008226	1.6126263371162023e-06	8.596480144659234
ENSG00000090661	1.6126263371162023e-06	8.695171872918978
ENSG00000063660	1.625413285787367e-06	7.305055641293438
ENSG00000213509	1.6350676054976921e-06	3.277780399243835
ENSG00000230799	1.638297982801637e-06	3.7876917127344965
ENSG00000157870	1.6480260842413446e-06	8.367689094924
ENSG00000119403	1.6480260842413446e-06	8.592423349527389
ENSG00000051108	1.651281145486761e-06	8.945443836377912
ENSG00000035681	1.661083569948047e-06	8.778578395188276
ENSG00000146463	1.661083569948047e-06	8.781640819132145
ENSG00000249453	1.6610835699480616e-06	5.6589182397200934
ENSG00000078725	1.6742407887630252e-06	4.296243874806779
ENSG00000186265	1.6742407887630252e-06	8.858719926637214
ENSG00000124214	1.6841745924147656e-06	8.876478319136533
[truncated: 1,077 more rows]
