# Supplementary material for: Machine learning predicts treatment sensitivity in multiple myeloma based on molecular and clinical information coupled with drug response
Source: PLoS One. 2021 Jul 28;16(7):e0254596. doi: 10.1371/journal.pone.0254596 (PMC8318243; doi:10.1371/journal.pone.0254596)
Supplement: S1 File — (ZIP) [file pone.0254596.s004.zip › Supplementary Material 1/t_14_16_maf/selected_genes_experiment_7.csv]

gene	pvalue	entropy
ENSG00000178573	1.1300238877170536e-19	8.539144738782728
ENSG00000074590	7.448250965366268e-19	5.327511329257688
ENSG00000257890	8.973704617951724e-19	0.9447340242798345
ENSG00000087510	1.0807150568629687e-18	4.393611459173016
ENSG00000258776	2.264063319893799e-18	1.7229164618130883
ENSG00000196843	5.653982522131223e-18	8.8682509821506
ENSG00000133069	1.6727781127394247e-17	8.257160453686755
ENSG00000196208	1.6727781127394247e-17	7.52027073659674
ENSG00000257438	4.252340407424199e-17	1.1750887584476024
ENSG00000227708	6.05857382307471e-17	5.690833765797997
ENSG00000116771	6.94352722324926e-17	7.514578128006827
ENSG00000143869	6.94352722324926e-17	3.566875457797278
ENSG00000242444	7.227274335502537e-17	3.896312785701151
ENSG00000171617	1.1761039854052635e-16	7.4407626742969075
ENSG00000095397	1.1761039854052635e-16	8.864161002600497
ENSG00000113302	1.9847644597345453e-16	2.541962993309212
ENSG00000101463	5.091078061398882e-16	3.9047936424690795
ENSG00000102038	5.590214884768002e-16	5.6807465137459605
ENSG00000249738	5.590214884768002e-16	3.642488495079414
ENSG00000132481	7.868840124116601e-16	8.522527771463562
ENSG00000128268	1.1492851337968375e-15	8.848803589503715
ENSG00000165588	1.1944434302700055e-15	1.9468121127405125
ENSG00000248596	1.41482473332859e-15	3.849219587405931
ENSG00000197085	1.6121475698961335e-15	3.0331749239962953
ENSG00000188820	1.908210321267013e-15	7.865873490571304
ENSG00000118971	2.1731240089310112e-15	8.121037562403226
ENSG00000251623	2.3455548747017466e-15	0.8730782659317273
ENSG00000139626	2.670146113153565e-15	8.913240757201724
ENSG00000100997	2.773770405334149e-15	8.762914018951568
ENSG00000148053	3.156620451523005e-15	6.073220133503124
ENSG00000152127	3.156620451523005e-15	8.648855864532717
ENSG00000179855	3.730196142321856e-15	3.80100029498337
ENSG00000107551	5.202548831666341e-15	8.395197173290779
ENSG00000128487	5.402438071156385e-15	8.48314457930368
ENSG00000137634	6.140325010778646e-15	8.758078583416596
ENSG00000106415	8.22898363593326e-15	8.925510695852033
ENSG00000095110	1.0070446432457251e-14	8.135360087854753
ENSG00000228539	1.085083324414577e-14	0.5070496066639264
ENSG00000197535	1.1866202971880601e-14	8.90506079810152
ENSG00000271763	1.450533090867814e-14	2.9140104056805343
ENSG00000129757	1.9365677819062435e-14	7.914174706344765
ENSG00000185442	2.085083087848714e-14	8.184496113010617
ENSG00000214274	2.6788998275869744e-14	7.726364135634972
ENSG00000184602	2.7792363315799408e-14	8.692843134480217
ENSG00000255920	4.5066566983150294e-14	3.386422036450121
ENSG00000221971	5.486213359451728e-14	2.058438584341277
ENSG00000166828	5.986186870021648e-14	2.959590373515923
ENSG00000164841	6.207503317052324e-14	7.092536002536592
ENSG00000141622	7.021904529776937e-14	6.056822528162944
ENSG00000110104	7.280834310689076e-14	8.421822019934243
ENSG00000158106	8.53625341350553e-14	8.744469131408309
ENSG00000253298	8.850012172017581e-14	1.1967445194457131
ENSG00000270163	8.850012172017581e-14	0.6285225942546623
ENSG00000163386	1.0004039886028301e-13	8.790000138579044
ENSG00000227400	1.1305783232474319e-13	3.000057337660781
ENSG00000158089	1.2773784568949757e-13	6.006586127449353
ENSG00000184428	1.3240157761498663e-13	8.781820179478839
ENSG00000260396	1.3723267733799025e-13	5.274221947559627
ENSG00000254622	1.5499141000335044e-13	2.694889375126342
ENSG00000158813	1.9476089774767873e-13	7.371919053977755
ENSG00000254389	2.198089881466056e-13	4.345009276583689
ENSG00000222009	2.198089881466056e-13	6.520724361357356
ENSG00000166147	2.198089881466056e-13	8.365333453589086
ENSG00000089220	2.277609360478508e-13	8.900970818551418
ENSG00000253796	2.480177821640411e-13	7.897557739025598
ENSG00000107242	2.480177821640411e-13	8.88461090035101
ENSG00000175793	2.7977820880076967e-13	6.508062314674344
ENSG00000073060	2.8985790166936633e-13	8.708200547577
ENSG00000163191	3.0029438134430084e-13	8.801267572125727
ENSG00000046653	3.111000441819092e-13	7.714886866847456
ENSG00000087085	3.2687268940600037e-13	5.826096244679633
ENSG00000214024	3.5077693719521e-13	3.323587839472823
ENSG00000189143	3.5077693719521e-13	5.715587855503903
ENSG00000256101	3.9541731602881374e-13	3.4886299366306632
ENSG00000196372	3.9541731602881374e-13	7.324703479103648
ENSG00000137868	4.780403697924458e-13	7.222332905119411
ENSG00000173218	6.504081441563069e-13	7.12261661136539
ENSG00000159231	6.504081441563069e-13	2.7281214572243475
ENSG00000118785	6.734983299538558e-13	6.06626231981318
ENSG00000243629	7.071830571323326e-13	5.461816837324033
ENSG00000168329	7.581927282535425e-13	6.6094244858253095
ENSG00000128512	7.581927282535425e-13	8.40229466815176
ENSG00000182575	8.241919733047614e-13	6.199003384701723
ENSG00000228541	8.53328792850272e-13	5.965560123557977
ENSG00000225063	8.834769490860322e-13	1.5605830977337938
ENSG00000145423	9.14670873295621e-13	2.308515104689893
ENSG00000185737	1.198097963295681e-12	8.691689230764837
ENSG00000137285	1.240169456825322e-12	5.668960708265572
ENSG00000154646	1.347151361756584e-12	4.996562623304651
ENSG00000002587	1.394356511420889e-12	5.840090290602756
ENSG00000149506	1.5143775132953695e-12	6.0783161009401905
ENSG00000255043	1.567329544480202e-12	4.304719209077374
ENSG00000251637	1.567329544480202e-12	5.380696161873504
ENSG00000108669	1.567329544480202e-12	8.896880839001316
ENSG00000267801	1.6220987591895507e-12	5.976635255623964
ENSG00000112394	1.6220987591895507e-12	6.564199397151963
ENSG00000159363	1.7373353145405652e-12	8.705654305250135
ENSG00000254199	1.7373353145405652e-12	0.5425486065648134
ENSG00000229914	1.8227462345467907e-12	6.561631033328294
ENSG00000228512	2.2686994176802387e-12	2.1583590491101217
ENSG00000136869	2.347440611314408e-12	8.15007552939923
ENSG00000259330	2.347440611314408e-12	8.316405097599612
ENSG00000258884	2.5475309186853507e-12	2.8518384817562397
ENSG00000173166	2.8599316956994683e-12	7.795585379387626
ENSG00000101134	2.958767105090143e-12	4.1276871719936485
ENSG00000154229	2.958767105090143e-12	8.843711104849987
ENSG00000259495	2.958767105090143e-12	6.521788986134913
ENSG00000254850	3.060953318195502e-12	2.0833899103947657
ENSG00000259064	3.166601658678368e-12	2.378021887034838
ENSG00000043462	3.209856013643941e-12	8.413153653967928
ENSG00000188095	3.434978819398237e-12	5.341952744755699
ENSG00000166068	3.55328076854508e-12	8.586219483176704
ENSG00000186265	3.853763985919932e-12	8.86261726537726
ENSG00000234184	3.986202058233782e-12	8.694182647838199
ENSG00000261033	3.986202058233782e-12	4.3474239987604175
ENSG00000092964	4.264617759823876e-12	7.122458475901685
ENSG00000233952	4.264617759823876e-12	1.6918936070084611
ENSG00000242575	4.264617759823876e-12	2.9182692478584964
ENSG00000138769	5.1844467943965315e-12	4.515159726285516
ENSG00000231901	5.361615814804618e-12	3.0270624549153125
ENSG00000166833	5.361615814804618e-12	8.542232213229205
ENSG00000099204	5.54472185412782e-12	8.629052849408826
ENSG00000233264	5.81141672028805e-12	8.673395741833332
ENSG00000061918	6.009578624722547e-12	6.126369984375949
ENSG00000125378	6.0095786247225895e-12	8.012649347935607
ENSG00000263813	6.6446919821648656e-12	1.5945171925274972
ENSG00000151651	6.7342005328996124e-12	8.647853359429092
ENSG00000266208	7.1997916526889236e-12	6.253106898077908
ENSG00000118894	7.444286465871825e-12	8.37320353831703
ENSG00000239899	8.064790908093333e-12	3.3595553050284006
ENSG00000117122	8.338059567456328e-12	5.028273873886757
ENSG00000250358	8.620405168544845e-12	0.9994603232327364
ENSG00000171227	8.912122917657549e-12	7.601258705928121
ENSG00000247416	9.031502125771836e-12	4.902530340117102
ENSG00000145703	9.336854758166444e-12	8.876430941250804
ENSG00000134250	9.336854758166444e-12	8.874887204027566
ENSG00000178033	9.652326892095537e-12	5.230160378219429
ENSG00000100994	9.652326892095537e-12	8.880520920800906
ENSG00000271214	9.978246857973818e-12	6.165326816587451
ENSG00000260337	9.978246857973818e-12	3.1984244826843815
ENSG00000169413	9.978246857973818e-12	8.276409233843966
ENSG00000199461	9.978246857973818e-12	2.7216707581574666
ENSG00000187391	1.0452734176230025e-11	8.582129503626602
ENSG00000172379	1.0452734176230025e-11	8.444450572574029
ENSG00000115963	1.0452734176230025e-11	8.400224167429155
ENSG00000229727	1.0452734176230025e-11	5.388059019038318
ENSG00000214711	1.080513152785882e-11	6.194423212356356
ENSG00000231322	1.1169172890002274e-11	2.122853120123596
ENSG00000130052	1.1169172890002274e-11	7.86869404131877
ENSG00000258647	1.1545234890604655e-11	4.456595313879127
ENSG00000251264	1.1933706066208932e-11	1.4350052780087084
ENSG00000074370	1.2499178673924134e-11	8.92142071630193
ENSG00000270069	1.2499178673924134e-11	8.314408202427607
ENSG00000189149	1.2919091353499384e-11	3.9294386726377515
ENSG00000144868	1.2919091353499384e-11	8.460095613972802
ENSG00000255959	1.2919091353499384e-11	3.0824735560007257
ENSG00000254610	1.3352828346587194e-11	4.24294410088799
ENSG00000227188	1.3984135784774052e-11	5.570217658386715
ENSG00000238165	1.4452895365379892e-11	5.7706158582777975
ENSG00000255270	1.4452895365379995e-11	3.70831140208593
ENSG00000225014	1.543710018821852e-11	2.3033710994722605
ENSG00000172689	1.5953550844232302e-11	1.329707824047564
ENSG00000103187	1.5953550844232302e-11	8.292716326790872
ENSG00000164741	1.6164841144810944e-11	8.150219557090395
ENSG00000182601	1.726313917937005e-11	7.220795429109064
ENSG00000224612	1.726313917937011e-11	1.1542615052546528
ENSG00000170677	1.726313917937011e-11	7.036721710348564
ENSG00000170214	1.726313917937011e-11	1.3099940428459564
ENSG00000175229	1.726313917937011e-11	3.477844215935567
ENSG00000177519	1.726313917937011e-11	6.648495371577365
ENSG00000178404	1.726313917937011e-11	6.789826803779923
ENSG00000165171	1.9300453528416834e-11	6.355064909537015
ENSG00000108702	1.9943281479503752e-11	3.6719054062985306
ENSG00000117090	2.303007910444365e-11	8.8723409617007
ENSG00000042781	2.303007910444365e-11	7.635135236725915
ENSG00000258704	2.3794406428894792e-11	6.4432400436288715
ENSG00000014164	2.7463455952540425e-11	8.561218332892077
ENSG00000095739	2.8371674852073926e-11	6.215734716383186
ENSG00000137266	2.8371674852073926e-11	8.320290853284458
ENSG00000243349	2.8371674852073926e-11	2.5581709389445435
ENSG00000172081	2.8743146862178462e-11	8.880520920800906
ENSG00000207870	2.969280500568686e-11	6.828667615852045
ENSG00000047648	2.969280500568686e-11	7.877515271670012
ENSG00000143162	3.067318983983052e-11	8.850347326726952
ENSG00000164574	3.067318983983052e-11	8.821717469876237
ENSG00000253823	3.315735976671102e-11	5.690785222690301
ENSG00000079931	3.380857879574921e-11	8.874887204027566
ENSG00000077238	3.424966997911913e-11	7.366936483035705
ENSG00000071909	3.5377215295270714e-11	6.353523749934724
ENSG00000149294	3.6541107165760335e-11	8.720727535346066
ENSG00000176974	3.9489671381170424e-11	8.601319847154729
ENSG00000144278	4.212383520122908e-11	7.575823298939309
ENSG00000200732	4.212383520122908e-11	4.8880702805471925
ENSG00000100600	4.406939496632096e-11	8.828353691753202
ENSG00000257611	4.492990558868448e-11	2.3626061476540894
ENSG00000251196	4.551270122441576e-11	5.156130057231335
ENSG00000261471	4.7002281588886646e-11	4.190507662126035
ENSG00000150867	4.7002281588886646e-11	8.790541370698659
ENSG00000167178	5.2432874591667214e-11	6.483848018281816
ENSG00000183134	5.7731610833301655e-11	4.772934604726408
ENSG00000236914	5.84765967878859e-11	5.447158229684665
ENSG00000241324	5.84765967878859e-11	6.859786315954737
ENSG00000125355	6.234506621028232e-11	8.110686725863767
ENSG00000203827	6.437219182320649e-11	7.703145495054912
ENSG00000258102	6.437219182320649e-11	3.1447781710217395
ENSG00000013016	7.175903857043583e-11	8.642680915639765
ENSG00000240771	7.408535305878997e-11	8.130119649890407
ENSG00000101746	7.408535305878997e-11	7.898126792265926
ENSG00000081913	7.648546340263356e-11	7.627138796887985
ENSG00000143344	7.648546340263356e-11	8.236169323816632
ENSG00000034053	7.648546340263356e-11	5.4208258554539155
ENSG00000101096	7.746668046442163e-11	8.725562970881034
ENSG00000229646	7.896165704465095e-11	1.8056045118056452
ENSG00000158473	7.997396333569584e-11	8.847801084400087
ENSG00000153310	8.256064858295955e-11	8.787453896252181
ENSG00000230251	8.798212788998607e-11	2.322773692875313
ENSG00000234546	9.198299165117457e-11	5.6460596184547605
ENSG00000178343	9.198299165117457e-11	3.922067034162507
ENSG00000124942	1.091520650767847e-10	8.929600675402133
ENSG00000251669	1.091520650767847e-10	7.3620820956928625
ENSG00000250654	1.1265910890960617e-10	8.008262850219769
ENSG00000145882	1.177548923063585e-10	8.120315994431365
ENSG00000258994	1.1775489230635933e-10	5.534516132194213
ENSG00000110880	1.215321676757672e-10	8.8723409617007
ENSG00000178538	1.215321676757672e-10	7.090004116704605
ENSG00000185565	1.335896836071146e-10	8.789254682594178
ENSG00000150627	1.378632211443878e-10	8.53533894223348
ENSG00000063587	1.396098455550014e-10	8.896880839001316
ENSG00000164845	1.48672998970017e-10	7.27885417495257
ENSG00000163126	1.5341800655968136e-10	6.907109369825071
ENSG00000259026	1.6541884183111707e-10	4.484309118649354
ENSG00000139211	1.7068601640394518e-10	8.515891549586595
ENSG00000185339	1.7611717613362806e-10	8.726104203000647
ENSG00000183454	1.7611717613362806e-10	2.437464931349676
ENSG00000262246	1.7833666743199792e-10	8.525074013790425
ENSG00000214025	1.817173052972412e-10	0.9471041100326489
ENSG00000198732	1.817173052972412e-10	8.866707244927362
ENSG00000159640	1.817173052972412e-10	3.0174361551809206
ENSG00000207725	1.8400581289626307e-10	4.478890711376579
ENSG00000157423	1.8985115476462674e-10	7.07602678285466
ENSG00000104611	1.8985115476462674e-10	6.8013061699976065
ENSG00000008513	1.9587803881938975e-10	8.71892674900407
ENSG00000149418	2.1111652889334726e-10	8.609961079238948
ENSG00000103522	2.178028077663968e-10	4.804616395947471
ENSG00000259886	2.178028077663968e-10	7.468992633088944
ENSG00000251011	2.421223577266901e-10	3.6545770467599707
ENSG00000248550	2.421223577266901e-10	2.3090297048192467
ENSG00000154175	2.421223577266901e-10	8.07128345370806
ENSG00000114541	2.497673516175872e-10	7.514142663996488
ENSG00000231015	2.8277877334524623e-10	0.39796086285052695
ENSG00000197694	2.863055899289559e-10	8.876430941250804
ENSG00000115896	2.863055899289559e-10	8.637588430986037
ENSG00000163344	2.863055899289559e-10	8.802270077229352
ENSG00000130429	2.863055899289559e-10	8.76546026127843
ENSG00000142197	2.9531189680302874e-10	8.407387152805487
ENSG00000226025	3.045950650194049e-10	7.0766998304210995
ENSG00000150630	3.180724841503853e-10	7.394237711694376
ENSG00000118513	3.2805446244425226e-10	7.35502329505036
ENSG00000227507	3.4894586753618276e-10	6.610394846868103
ENSG00000250362	3.598738749713808e-10	6.341598710965314
ENSG00000270030	3.8748440295401236e-10	4.965126495964285
ENSG00000229116	4.120662239587417e-10	1.5966202327414536
ENSG00000254787	4.120662239587417e-10	4.021898311561351
ENSG00000151692	4.120662239587446e-10	8.548407162122157
ENSG00000115295	4.3017392854679696e-10	7.895501706923241
ENSG00000171631	4.3017392854679696e-10	7.954758611473746
ENSG00000205837	4.3017392854679696e-10	6.447301571604682
ENSG00000147883	4.573980873935785e-10	7.834354434178565
ENSG00000251377	4.774497152001484e-10	6.450986879094406
ENSG00000171711	4.863039739705986e-10	0.697003032778189
ENSG00000155974	4.922957644638967e-10	8.542232213229203
ENSG00000134369	5.23353860806971e-10	8.844713609953612
ENSG00000258676	5.395929971135658e-10	2.879226413403275
ENSG00000091972	5.462256356971063e-10	8.835531145749782
ENSG00000226751	5.63157764962407e-10	8.602322352258355
ENSG00000189319	5.63157764962407e-10	8.769550240828533
ENSG00000111885	5.806024691527576e-10	8.92142071630193
ENSG00000245330	5.806024691527576e-10	5.765479830807072
ENSG00000216316	5.806024691527576e-10	6.1720331890464015
ENSG00000198598	6.246525003500441e-10	4.220448173769719
ENSG00000070540	6.43955738655725e-10	8.8723409617007
ENSG00000107611	6.638414357986884e-10	8.381640546535992
ENSG00000107562	6.84326723274768e-10	8.598285197961756
ENSG00000145685	6.84326723274768e-10	7.743418150339923
ENSG00000175305	6.84326723274768e-10	8.149619867790795
ENSG00000165591	6.84326723274768e-10	8.678026953503046
ENSG00000225572	6.84326723274768e-10	2.567886941032967
ENSG00000057294	6.926926540325478e-10	7.735595979791172
ENSG00000163823	7.140470847489042e-10	8.490269208046756
ENSG00000197410	7.360442472529802e-10	3.196751181088236
ENSG00000110047	7.360442472529802e-10	8.769550240828533
ENSG00000168447	7.360442472529802e-10	8.798180097679248
ENSG00000163346	7.5870299583657e-10	8.892790859451214
ENSG00000196482	7.820427227438087e-10	8.690296892153352
ENSG00000084463	8.060833730640113e-10	8.847801084400087
ENSG00000072310	8.159004672647768e-10	8.798721329798862
ENSG00000165899	8.159004672647768e-10	8.40180064991007
ENSG00000197584	8.667646779865039e-10	7.5477470524481225
ENSG00000101333	8.933454343627468e-10	7.9522042541116384
ENSG00000227972	8.933454343627468e-10	7.413836502953013
ENSG00000165168	8.933454343627563e-10	8.892790859451214
ENSG00000131142	9.319003547781775e-10	5.378038935219783
ENSG00000256674	9.319003547781775e-10	4.575417720862187
ENSG00000221553	9.60429793451594e-10	2.9622106802053834
ENSG00000175294	9.898116804868787e-10	4.6745382677487335
ENSG00000272264	1.0200708310266974e-09	6.706531279319879
ENSG00000269902	1.0324258168976166e-09	6.985096555414447
ENSG00000145287	1.0512327625198124e-09	8.827351186649578
ENSG00000109927	1.1298633148687122e-09	8.57778247495774
ENSG00000162989	1.1298633148687122e-09	7.0655879327398825
ENSG00000108639	1.1298633148687122e-09	8.858527285827156
ENSG00000008130	1.1298633148687122e-09	8.880520920800906
ENSG00000039068	1.1997514829995373e-09	5.820263073547206
ENSG00000261827	1.1997514829995373e-09	7.829989011270005
ENSG00000137193	1.289202696196876e-09	8.909150777651623
ENSG00000206587	1.289202696196876e-09	1.8703490095465052
ENSG00000172530	1.3283668655538554e-09	8.203857935146324
ENSG00000256552	1.3283668655538554e-09	3.631669316409299
ENSG00000174469	1.3686918053913348e-09	5.286205519113892
ENSG00000085063	1.3686918053913348e-09	8.929600675402133
ENSG00000148411	1.3851542705673614e-09	7.99011661429761
ENSG00000248991	1.3851542705673614e-09	6.88947971829303
ENSG00000065809	1.4271607847765646e-09	8.8723409617007
ENSG00000083067	1.4704100624890216e-09	6.704861772524769
ENSG00000173626	1.5607811181612417e-09	3.7069886326275294
ENSG00000179256	1.6272436716582354e-09	3.8759997729619506
ENSG00000025708	1.6764001491191316e-09	8.798721329798862
ENSG00000196498	1.6764001491191316e-09	8.8723409617007
ENSG00000237212	1.6764001491191316e-09	5.335027567305471
ENSG00000165527	1.7270049972924003e-09	8.876430941250804
ENSG00000154864	1.7790997621735982e-09	7.851626399159596
ENSG00000255845	1.7790997621735982e-09	0.7808268313714778
ENSG00000249388	1.854617026367154e-09	5.505811733820026
ENSG00000109756	1.9104640917132357e-09	8.903517060878283
ENSG00000234511	1.991415675305334e-09	5.385722430762396
ENSG00000228031	1.991415675305334e-09	5.699167046800688
ENSG00000221869	2.05127783587512e-09	7.545478563842997
ENSG00000227487	2.0512778358751273e-09	5.10015237282212
ENSG00000099958	2.0512778358751273e-09	8.92142071630193
ENSG00000109255	2.176316383811653e-09	2.859047054646659
ENSG00000230921	2.268236975017052e-09	2.9688062266851194
ENSG00000100122	2.30878127371878e-09	6.675137973980877
ENSG00000035862	2.3362027406021913e-09	8.842167367626747
ENSG00000236901	2.3362027406021913e-09	8.732740424877614
ENSG00000264954	2.3779317027742517e-09	3.147107488663578
ENSG00000169894	2.3779317027742517e-09	3.672273422732954
ENSG00000158467	2.406154091459257e-09	8.687209417706876
ENSG00000176399	2.478147473908875e-09	6.566654661190003
ENSG00000135547	2.5522408921326394e-09	8.72865044532751
ENSG00000163673	2.659613534808895e-09	4.311881120973002
ENSG00000172243	2.7069678927608118e-09	7.808291237235763
ENSG00000176049	2.7389933568916153e-09	4.294126020511817
ENSG00000168140	2.820682650943419e-09	6.710155977384088
ENSG00000260459	2.9047467849122915e-09	1.815070480304101
ENSG00000103319	2.991252922497714e-09	8.76546026127843
ENSG00000152953	3.080270070895882e-09	4.149828105154443
ENSG00000105173	3.116595830080453e-09	8.680573195829911
ENSG00000225938	3.2092479384947035e-09	2.7016635807597758
ENSG00000160223	3.3045844921239046e-09	8.806901288899066
ENSG00000162836	3.3045844921239046e-09	8.654489581306057
ENSG00000258422	3.4427099633672982e-09	4.489106889010933
ENSG00000237301	3.4427099633672982e-09	5.162961141615357
ENSG00000114455	3.4427099633672982e-09	7.759145992119183
ENSG00000067715	3.5448017820875264e-09	8.718385516884455
ENSG00000122778	3.5448017820875264e-09	8.486720460616267
ENSG00000226526	3.5448017820875264e-09	1.4453308681986914
ENSG00000268088	3.649843796510423e-09	5.046212224596841
ENSG00000176406	3.7579189145286584e-09	7.467998985229985
ENSG00000076356	3.757918914528685e-09	6.7812031928900565
ENSG00000256813	3.869112304388698e-09	0.8589799040929397
ENSG00000189350	3.983511454301405e-09	4.8831580542777635
ENSG00000185155	3.983511454301405e-09	8.838077388076647
ENSG00000118322	4.030188776377672e-09	8.574121023133976
ENSG00000088826	4.030188776377672e-09	8.76700399850167
ENSG00000175489	4.149227516052623e-09	7.023585821335455
ENSG00000237265	4.149227516052623e-09	3.3062628613953446
ENSG00000101935	4.271691821976813e-09	8.542516396230058
ENSG00000118257	4.271691821976813e-09	6.754293614332699
ENSG00000129048	4.271691821976813e-09	6.703063522161578
ENSG00000203805	4.271691821976813e-09	2.3981602778771545
ENSG00000248458	4.321658084996993e-09	4.7029961766226025
ENSG00000236830	4.397677536830421e-09	4.268497938160531
ENSG00000072422	4.397677536830421e-09	7.279907107484064
ENSG00000257403	4.397677536830421e-09	1.9896941310807141
ENSG00000257542	4.449079779667826e-09	4.507238868436122
ENSG00000260563	4.449079779667826e-09	8.155662032294646
ENSG00000144847	4.449079779667826e-09	8.49958445663969
ENSG00000273406	4.449079779667826e-09	3.271853975364871
ENSG00000139351	4.5272831040510185e-09	5.854735526637325
ENSG00000087253	4.5272831040510185e-09	7.4838226280668225
ENSG00000102804	4.580161447521817e-09	8.675941984160195
ENSG00000270302	4.580161447521817e-09	4.665842185107191
ENSG00000229791	4.580161447521849e-09	3.9723524379191635
ENSG00000080293	4.715005288091142e-09	4.191426693952912
ENSG00000107984	4.715005288091142e-09	8.838077388076647
ENSG00000227295	4.853716268357968e-09	7.92381844353261
ENSG00000118777	4.9964021952093294e-09	8.632752995451067
ENSG00000228141	5.054614252868933e-09	4.377571998761452
ENSG00000066629	5.054614252868933e-09	7.37491095533498
ENSG00000163606	5.143173789718882e-09	7.925256530248841
ENSG00000265787	5.203051783576421e-09	8.760829049608718
ENSG00000224059	5.674313984792845e-09	6.53173327580138
ENSG00000223475	5.674313984792845e-09	4.77914621707513
ENSG00000172264	5.674313984792845e-09	8.283401078197938
ENSG00000198353	5.740210325896006e-09	5.211326376870297
ENSG00000102882	5.740210325896006e-09	8.727106708104273
ENSG00000152422	5.740210325896006e-09	8.708200547577
ENSG00000150048	5.840455372766873e-09	3.1654069097881288
ENSG00000138613	6.0810411904414606e-09	8.704110568026897
ENSG00000153551	6.258773294461669e-09	8.719929254107694
ENSG00000148926	6.258773294461669e-09	8.855981043500291
ENSG00000140450	6.258773294461669e-09	8.547865930002546
ENSG00000162869	6.441563618828485e-09	8.723016728554171
ENSG00000110811	6.441563618828485e-09	8.552807016044522
ENSG00000187210	6.441563618828485e-09	8.111114916004883
ENSG00000119669	6.441563618828485e-09	8.657035823632922
ENSG00000196562	6.70623491394535e-09	8.88461090035101
ENSG00000232815	7.102799969805292e-09	8.557252618071633
ENSG00000232040	7.102799969805292e-09	7.987227414755585
ENSG00000272320	7.30955942157004e-09	4.674125917348879
ENSG00000188153	7.3938948955288815e-09	8.153822889319395
ENSG00000237742	7.608902428540116e-09	6.727894253082364
ENSG00000244158	7.608902428540116e-09	1.4199611961318082
ENSG00000152518	7.608902428540116e-09	8.909150777651623
ENSG00000153933	7.608902428540116e-09	8.795633855352385
ENSG00000174607	7.608902428540116e-09	8.623029299127625
ENSG00000118690	7.829996378936671e-09	8.772637715275009
ENSG00000162341	8.057344102244303e-09	8.643763379878989
ENSG00000162599	8.291117412030585e-09	8.214636961826896
ENSG00000175471	8.291117412030585e-09	7.814557368015472
ENSG00000211640	8.386465254376695e-09	8.864161002600497
ENSG00000170085	8.629531760794443e-09	8.3857833513396
ENSG00000214826	8.629531760794443e-09	8.702025598684045
ENSG00000162949	8.629531760794443e-09	3.0043202176428263
ENSG00000186105	8.778651026424634e-09	5.572663125889824
ENSG00000248537	9.13642307956828e-09	2.1592253253298734
ENSG00000156535	9.13642307956828e-09	6.960640032862845
ENSG00000259120	9.400628567820659e-09	5.513873410571724
ENSG00000134954	9.508381426261736e-09	8.699275132491927
ENSG00000257989	9.508381426261736e-09	2.02723371832344
ENSG00000155792	9.672269494010586e-09	8.843711104849987
ENSG00000250106	9.783053121293936e-09	1.6860878571595541
ENSG00000170819	1.006544621079428e-08	8.249678736693495
ENSG00000267272	1.006544621079428e-08	6.354731154660291
ENSG00000258810	1.0355771445271855e-08	4.138300842913899
ENSG00000226230	1.0355771445271855e-08	2.8215790806229597
ENSG00000072864	1.0355771445271855e-08	8.35072149647717
ENSG00000197385	1.0654245145221598e-08	8.383929739744099
ENSG00000213657	1.0775965735596324e-08	7.036716348329455
ENSG00000080166	1.1405168700140192e-08	6.625695712436037
ENSG00000260231	1.1733043351091134e-08	8.372662306197418
ENSG00000123159	1.1733043351091134e-08	8.679570690726283
ENSG00000110427	1.2416551967465971e-08	4.5948000739203
ENSG00000230176	1.2416551967465971e-08	4.438296790035612
ENSG00000198429	1.2917913095490414e-08	8.22104887984278
ENSG00000164122	1.2917913095490414e-08	5.938389665289656
ENSG00000087274	1.2917913095490414e-08	8.913240757201724
ENSG00000213262	1.2917913095490414e-08	8.0936911477879
ENSG00000107249	1.328803788045428e-08	8.20950578295469
ENSG00000204791	1.366847807196325e-08	6.100246889041159
ENSG00000104419	1.366847807196325e-08	8.892790859451214
ENSG00000116691	1.382360471300023e-08	8.651943338979192
ENSG00000226904	1.4218956808044412e-08	6.342887919400669
ENSG00000213337	1.462530619641706e-08	7.7821273259910875
ENSG00000100321	1.504294970437684e-08	8.416649576144918
ENSG00000254554	1.5472191909964675e-08	6.072373203921584
ENSG00000261997	1.5913345338198943e-08	3.8066059650575443
ENSG00000196090	1.6093213403958548e-08	5.944966572314959
ENSG00000064999	1.6551583136485735e-08	8.69538937680708
ENSG00000168884	1.6551583136485735e-08	8.557793850191244
ENSG00000153789	1.6551583136485735e-08	8.102796561139998
ENSG00000233108	1.7022647781796815e-08	7.668174822079244
ENSG00000148737	1.7022647781796815e-08	7.893724808594255
ENSG00000139132	1.7506748409121663e-08	8.795633855352385
ENSG00000134013	1.7704116817071124e-08	8.374206043420655
ENSG00000150625	1.8207057733553095e-08	6.420243125598849
ENSG00000101665	1.8723889784514392e-08	8.701023093580421
ENSG00000243672	1.8723889784514392e-08	2.1949943683010544
ENSG00000108370	1.9254985090644484e-08	4.24394148312987
ENSG00000070190	1.9254985090644484e-08	8.838077388076647
ENSG00000165966	1.9800725412828163e-08	8.69981636461154
ENSG00000078369	1.9800725412828163e-08	8.892790859451214
ENSG00000259392	1.9800725412828163e-08	3.492107281543881
ENSG00000117091	1.9800725412828163e-08	8.917330736751827
ENSG00000149403	2.0023209536352823e-08	8.72147299133093
ENSG00000237787	2.0023209536352823e-08	4.605032203595367
ENSG00000156218	2.0361502392793107e-08	7.245374434497541
ENSG00000111276	2.0590113099205846e-08	8.866707244927362
ENSG00000170989	2.0590113099205846e-08	6.673720795670287
ENSG00000035720	2.0590113099205846e-08	8.843711104849987
ENSG00000250215	2.117261868835845e-08	5.267610026781187
ENSG00000106772	2.117261868835845e-08	6.525119774000247
ENSG00000182158	2.117261868835845e-08	8.917330736751827
ENSG00000158296	2.117261868835845e-08	8.0106520825593
ENSG00000214226	2.117261868835845e-08	7.792867658453181
ENSG00000079335	2.2015132729704813e-08	8.294464287879364
ENSG00000115756	2.2386112177904387e-08	8.731196687654375
ENSG00000125462	2.263680248641616e-08	7.8336606685093475
ENSG00000229715	2.301796531882002e-08	3.071858514392861
ENSG00000144354	2.3275534276194475e-08	5.47972145729455
ENSG00000228600	2.393178209889848e-08	6.531369661220717
ENSG00000166825	2.393178209889848e-08	7.3672797962170105
ENSG00000105997	2.393178209889848e-08	5.449060657511413
ENSG00000102924	2.393178209889848e-08	6.875671653795066
ENSG00000146674	2.4606011631373802e-08	5.379882268749979
ENSG00000261662	2.5298700516683144e-08	6.787204438073863
ENSG00000116748	2.5298700516683144e-08	8.900970818551418
ENSG00000071127	2.5581054009509324e-08	8.839621125299884
ENSG00000130787	2.6010338660206617e-08	8.805357551675828
ENSG00000101265	2.6010338660206617e-08	8.793087613025522
ENSG00000236671	2.6010338660206617e-08	7.897980655376356
ENSG00000166959	2.674142853276264e-08	0.979445833753222
ENSG00000182759	2.674142853276264e-08	4.366591565476688
ENSG00000131746	2.7039425963706165e-08	1.4669380206217388
ENSG00000200377	2.7039425963706165e-08	2.142408819983826
ENSG00000238113	2.7798616983600238e-08	8.809447531225931
ENSG00000053918	2.7798616983600536e-08	8.507711590486391
ENSG00000258572	2.8578518801733694e-08	8.522527771463562
ENSG00000118985	2.8578518801733694e-08	8.92142071630193
ENSG00000235251	2.889640073933967e-08	6.141914184558576
ENSG00000196550	2.970622069509939e-08	6.9093305894090635
ENSG00000214782	3.020265905402919e-08	0.6044969240724877
ENSG00000237292	3.053808916426801e-08	4.1998453327319405
ENSG00000152894	3.053808916426812e-08	8.799723834902487
ENSG00000125571	3.053808916426812e-08	4.314656440327548
ENSG00000137078	3.139258785306763e-08	8.50810142399425
ENSG00000185532	3.1740856906820556e-08	8.060064699812479
ENSG00000153902	3.2628043466580466e-08	7.596740536236903
ENSG00000235295	3.353931752338261e-08	6.724036124524226
ENSG00000225946	3.409790687402187e-08	2.240698975014835
ENSG00000230290	3.447531269039287e-08	7.129362266635721
ENSG00000164181	3.447531269039287e-08	8.775183957601874
ENSG00000178498	3.447531269039287e-08	8.76700399850167
ENSG00000158079	3.5436678677882815e-08	8.355095659028127
ENSG00000246548	3.743820481070484e-08	3.2983069142423806
ENSG00000167613	3.743820481070484e-08	7.582506637642834
ENSG00000107014	3.7438204810704974e-08	6.409569870451635
ENSG00000108518	3.785149199098862e-08	8.861073528154021
ENSG00000250994	3.998534676684431e-08	2.926248558663511
ENSG00000165685	3.998534676684431e-08	8.439118952722925
ENSG00000196668	3.998534676684431e-08	7.36300810751293
ENSG00000247774	4.042593053456317e-08	8.758824039401464
ENSG00000129353	4.109566425192056e-08	8.681575700933536
ENSG00000259954	4.109566425192056e-08	2.2572217892763975
ENSG00000215034	4.340689212389976e-08	1.8565445683218513
ENSG00000151117	4.388406154003958e-08	7.839795487423029
ENSG00000135124	4.388406154003958e-08	8.823261207099476
ENSG00000272541	4.509939195103006e-08	5.065836912100179
ENSG00000184672	4.5594626259927616e-08	5.734318489480817
ENSG00000260101	4.55946262599281e-08	8.695930608926693
ENSG00000173762	4.634739846075963e-08	5.360805984458851
ENSG00000272002	4.815112709892491e-08	3.317827563341599
ENSG00000101974	4.815112709892491e-08	8.781820179478839
ENSG00000139330	4.894486371317003e-08	0.705055684212301
ENSG00000229874	4.9481067650881064e-08	6.471191958351423
ENSG00000252391	5.084666466033271e-08	4.651085792506936
ENSG00000233334	5.22488435576991e-08	3.283154325247979
ENSG00000107165	5.22488435576991e-08	7.008204620320868
ENSG00000248540	5.2820169741427933e-08	5.387363955538764
ENSG00000184825	5.2820169741427933e-08	7.241435153257924
ENSG00000154114	5.42751622350126e-08	8.909150777651623
ENSG00000171346	5.668447685678313e-08	0.971197556307635
ENSG00000229414	5.8877582152381e-08	2.810770009100325
ENSG00000103066	5.8877582152381e-08	8.68620691260325
ENSG00000250493	5.8877582152381e-08	5.852896817023731
ENSG00000259264	5.951917352172002e-08	3.6272019121578927
ENSG00000007944	6.115299997147628e-08	8.73374292998124
ENSG00000129437	6.115299997147671e-08	6.234810387519959
ENSG00000135502	6.283034521499052e-08	6.02744976570875
ENSG00000229368	6.45523309065074e-08	5.745319762988687
ENSG00000196872	6.632010657896686e-08	4.918960878650555
ENSG00000136425	6.632010657896686e-08	8.033832366506102
ENSG00000109670	6.704030095732848e-08	8.90506079810152
ENSG00000136167	6.81348503093772e-08	8.827351186649578
ENSG00000172985	6.81348503093772e-08	6.1348147504495145
ENSG00000246705	6.81348503093772e-08	8.713834264350341
ENSG00000181467	6.887416829557618e-08	8.761370281728329
ENSG00000223884	6.887416829557642e-08	3.2689604575074354
ENSG00000272695	7.075670225230913e-08	7.275590285693378
ENSG00000225964	7.075670225230913e-08	7.253131479647684
ENSG00000157191	7.075670225230913e-08	8.762914018951568
ENSG00000100890	7.268915221645786e-08	4.282222667699797
ENSG00000049323	7.268915221645786e-08	8.844713609953612
ENSG00000163380	7.46727984986956e-08	4.804904094265585
ENSG00000243417	7.46727984986956e-08	8.324585056699815
ENSG00000256164	7.548088478055092e-08	3.5744341658202052
ENSG00000100678	7.548088478055092e-08	7.3619721819811845
ENSG00000121753	7.753841724636064e-08	7.939650132460477
ENSG00000089041	7.879896029306098e-08	8.699479356357182
ENSG00000128438	8.181807218323841e-08	8.833987408526543
ENSG00000240907	8.270110080572487e-08	4.72861173149017
ENSG00000258545	8.270110080572487e-08	7.411570298024598
ENSG00000168952	8.404301101454253e-08	8.491067489285127
ENSG00000159674	8.404301101454253e-08	8.374747275540267
ENSG00000224675	8.404301101454253e-08	3.166859057548618
ENSG00000272709	8.404301101454253e-08	4.321578153996379
ENSG00000173846	8.494933296571749e-08	8.648855864532717
ENSG00000136379	8.632662627300738e-08	8.269871585325248
ENSG00000196924	8.725683572818796e-08	8.866707244927362
ENSG00000143768	8.867041429058235e-08	6.778106588115197
ENSG00000254126	8.867041429058235e-08	1.5508422701356541
ENSG00000100220	8.867041429058235e-08	8.74092038397782
ENSG00000198417	8.962512002941577e-08	6.311236188483355
ENSG00000272563	8.962512002941577e-08	5.87156231525911
ENSG00000151640	8.962512002941577e-08	5.4991382140572265
ENSG00000266017	9.20557339177809e-08	7.6483848098024225
ENSG00000238266	9.20557339177809e-08	8.392109698844303
ENSG00000178127	9.205573391778123e-08	7.991033211304835
ENSG00000229619	9.455026342814105e-08	6.950235658700445
ENSG00000171860	9.455026342814105e-08	6.9971117692474945
ENSG00000267401	9.556633426033956e-08	4.908866958059003
ENSG00000173801	9.815308438212614e-08	8.183599258413997
ENSG00000168807	9.973760877093014e-08	8.265881644906573
ENSG00000171914	1.0080771698638128e-07	8.022617758212924
ENSG00000261037	1.0080771698638128e-07	5.731334849900864
ENSG00000198053	1.09196341015818e-07	8.497987894162947
ENSG00000089723	1.1333910322837656e-07	6.757417549240951
ENSG00000112232	1.1333910322837656e-07	6.84417414118948
ENSG00000151552	1.1639114510394767e-07	8.572148758184401
ENSG00000256673	1.1639114510394767e-07	6.785713264213019
ENSG00000268802	1.1952284271972243e-07	4.583357175202159
ENSG00000197872	1.1952284271972243e-07	8.860071023050395
ENSG00000140022	1.2273620493726156e-07	7.541589899874286
ENSG00000147573	1.2273620493726156e-07	8.589511181488435
ENSG00000163611	1.2404487515828358e-07	8.770552745932159
ENSG00000139083	1.273760357841263e-07	8.773640220378635
ENSG00000150628	1.273760357841263e-07	4.514153812811911
ENSG00000188167	1.273760357841263e-07	7.274226546737162
ENSG00000122126	1.273760357841263e-07	8.795633855352385
ENSG00000173404	1.3079388343661928e-07	1.5192379507975273
ENSG00000083454	1.3218578128410905e-07	8.847801084400087
ENSG00000225411	1.34300597481262e-07	6.973290015423949
ENSG00000266145	1.3789841001740974e-07	7.666037027482891
ENSG00000071575	1.3789841001740974e-07	8.779273937151975
ENSG00000204394	1.3789841001740974e-07	8.909150777651623
ENSG00000169933	1.3936355284461604e-07	6.897547129914301
ENSG00000152582	1.3936355284461604e-07	8.762914018951568
ENSG00000130489	1.4309275616546462e-07	8.139639122348594
ENSG00000165209	1.4309275616546462e-07	8.909150777651623
ENSG00000187987	1.4309275616546462e-07	6.720793005347412
ENSG00000206530	1.4309275616546462e-07	8.831441166199681
ENSG00000233086	1.4691863754098237e-07	6.608921859481703
ENSG00000144645	1.4691863754098237e-07	8.896880839001316
ENSG00000187762	1.5084361767070007e-07	4.0172151016942275
ENSG00000267491	1.5244191068343563e-07	4.092588662742505
ENSG00000222346	1.548701755710398e-07	0.8392809637517757
ENSG00000136653	1.5900084992051863e-07	8.869253487254225
ENSG00000104537	1.649636713585652e-07	1.570635548243709
ENSG00000264222	1.649636713585652e-07	6.942732899518982
ENSG00000113758	1.649636713585652e-07	8.798721329798862
ENSG00000230829	1.649636713585652e-07	4.668631376581984
ENSG00000213240	1.693549511859318e-07	8.180406133460515
ENSG00000152315	1.693549511859318e-07	4.991196573083049
ENSG00000182851	1.7385944399568468e-07	2.0410386457558665
ENSG00000020633	1.756935697219362e-07	8.798721329798862
ENSG00000100450	1.756935697219362e-07	5.57211723217315
ENSG00000150556	1.756935697219362e-07	8.692301902360605
ENSG00000249453	1.803613098938e-07	5.674601873955273
ENSG00000156738	1.803613098938e-07	7.82907075176914
ENSG00000172296	1.8321940775022628e-07	6.184418783040649
ENSG00000240298	1.8709856249748887e-07	5.650385705894119
ENSG00000249993	1.9205954428780576e-07	5.988226234213288
ENSG00000089692	1.9205954428780576e-07	7.949952855388693
ENSG00000111450	1.9509706944219212e-07	8.59977610993149
ENSG00000108852	1.950970694421928e-07	7.3582106910259935
ENSG00000237945	1.950970694421928e-07	7.384812666992034
ENSG00000171124	1.9714789358569466e-07	6.065255894729461
ENSG00000155324	1.9714789358569466e-07	8.383725515878842
ENSG00000186889	1.9714789358569466e-07	7.335276913197151
ENSG00000089169	1.9714789358569466e-07	8.210168172088045
ENSG00000160683	2.0026334939071522e-07	2.195005735502393
ENSG00000259863	2.0026334939071522e-07	4.204947613729333
ENSG00000260244	2.0026334939071522e-07	6.108371144776272
ENSG00000241679	2.0236676647381835e-07	7.50918563681119
ENSG00000170011	2.0771939421546836e-07	7.328081124880758
ENSG00000165914	2.0771939421546836e-07	8.336109539365255
ENSG00000238861	2.1320908496743116e-07	1.1553601727519631
ENSG00000169851	2.1320908496743116e-07	2.52401378034383
ENSG00000136021	2.1544409487131884e-07	8.899427081328179
ENSG00000109819	2.1883922552992617e-07	8.534507915737434
ENSG00000144746	2.2113138161773915e-07	8.876430941250804
ENSG00000238724	2.2113138161773915e-07	3.2338866609698536
ENSG00000163947	2.2113138161773915e-07	8.826809954529965
ENSG00000137474	2.2461328313439686e-07	7.261432180081598
ENSG00000249601	2.269639952272419e-07	2.9492748399964066
ENSG00000169432	2.269639952272419e-07	8.577835300211243
ENSG00000250659	2.32945518612086e-07	7.152344918666149
ENSG00000106004	2.32945518612086e-07	6.8063433596626055
ENSG00000181458	2.3538064139311099e-07	8.797177592575624
ENSG00000157680	2.3538064139311099e-07	8.389022224397827
ENSG00000105409	2.3907961956539305e-07	7.413722443638931
ENSG00000228594	2.3907961956539305e-07	4.5073709403036935
ENSG00000169126	2.4157681973424826e-07	7.306948527855175
ENSG00000118292	2.4157681973424826e-07	7.465681192366606
ENSG00000241106	2.4157681973424826e-07	8.847801084400087
ENSG00000165023	2.4157681973424826e-07	7.216654819625089
ENSG00000152402	2.453700526833992e-07	7.660989155996058
ENSG00000117519	2.479308568218871e-07	8.031994689304028
ENSG00000236854	2.479308568218871e-07	3.5886620775141282
ENSG00000260940	2.479308568218871e-07	2.1833749498867725
ENSG00000207561	2.544466320848499e-07	7.876481038644293
ENSG00000125089	2.544466320848499e-07	8.729652950431136
ENSG00000107518	2.544466320848499e-07	4.939091084987606
ENSG00000226887	2.6112811653868374e-07	7.164948898281235
ENSG00000185664	2.6112811653868374e-07	7.345299598726918
ENSG00000261739	2.6112811653868374e-07	8.690758165137366
ENSG00000181649	2.679793748518601e-07	5.4320774382155586
ENSG00000186815	2.679793748518601e-07	8.854437306277056
ENSG00000178537	2.679793748518601e-07	8.78336391670208
ENSG00000213977	2.778642966299466e-07	5.248729100249652
ENSG00000256248	2.8514017362313314e-07	4.2582366797587445
ENSG00000088543	2.9260037365380577e-07	8.510799064932867
ENSG00000231050	2.9260037365380577e-07	5.883837967113034
ENSG00000124496	2.9260037365380577e-07	8.486179228496654
ENSG00000269755	2.956370691376022e-07	3.633155745589777
ENSG00000259705	3.0024939915016104e-07	3.9548164827822165
ENSG00000105855	3.0024939915016104e-07	7.684115407383206
ENSG00000105810	3.080918581380744e-07	8.791339651937026
ENSG00000092200	3.1128405580990904e-07	7.472074496159839
ENSG00000258818	3.1128405580990904e-07	2.9231578050111104
ENSG00000154822	3.1128405580990904e-07	8.828353691753202
ENSG00000182319	3.16132466606198e-07	7.018488860244
ENSG00000241935	3.1940526918931394e-07	7.177207938403016
ENSG00000096060	3.194052691893157e-07	8.896880839001316
ENSG00000135378	3.194052691893157e-07	7.623226649530462
ENSG00000244041	3.2773142041900205e-07	6.9144491281502445
ENSG00000144619	3.362674945505084e-07	7.814471459919071
ENSG00000132640	3.362674945505084e-07	8.866707244927362
ENSG00000167216	3.397418413680883e-07	7.621246993109396
ENSG00000141441	3.4501859302116405e-07	8.19628650203948
ENSG00000164300	3.4501859302116405e-07	7.238985821795666
ENSG00000139874	3.4501859302116405e-07	1.1867801735870063
ENSG00000232586	3.4858040453987074e-07	2.4865098525470613
ENSG00000184060	3.576413345399625e-07	8.219894976127401
ENSG00000124831	3.576413345399625e-07	8.835531145749782
ENSG00000006459	3.6693002281828326e-07	8.855981043500291
ENSG00000147251	3.6693002281828326e-07	8.74092038397782
ENSG00000134326	3.707105019508652e-07	8.558843569172792
ENSG00000159618	3.7645198625454146e-07	8.803272582332976
ENSG00000075711	3.7645198625454146e-07	8.861073528154021
ENSG00000141574	3.862128699425857e-07	8.192696152106647
ENSG00000185662	3.901854104766317e-07	5.419656267190843
ENSG00000101892	3.901854104766317e-07	1.8841602505095083
ENSG00000245954	3.901854104766317e-07	7.637310377369836
ENSG00000270751	4.002905163586657e-07	5.68627697787174
ENSG00000162998	4.002905163586657e-07	8.870797224477464
ENSG00000234141	4.002905163586657e-07	6.6622799734063305
ENSG00000141526	4.002905163586657e-07	8.649858369636343
ENSG00000166603	4.1064863096838354e-07	8.525074013790425
ENSG00000227945	4.1064863096838354e-07	3.4516224276874197
ENSG00000160172	4.106486309683857e-07	8.058372243806717
ENSG00000165506	4.106486309683857e-07	8.75064408030126
ENSG00000169189	4.106486309683857e-07	8.685204407499624
ENSG00000112218	4.106486309683857e-07	8.156256089667762
ENSG00000134996	4.106486309683857e-07	8.831441166199681
ENSG00000136237	4.2126585695204424e-07	8.813537510776033
ENSG00000179057	4.2126585695204424e-07	6.104130865924508
ENSG00000260831	4.2126585695204424e-07	4.195557177629307
ENSG00000180758	4.255866923321798e-07	8.156070480025157
ENSG00000125257	4.255866923321798e-07	8.438069233741377
ENSG00000163659	4.3214843813222027e-07	8.896880839001316
ENSG00000261584	4.3214843813222027e-07	7.746994031652507
ENSG00000105991	4.3214843813222027e-07	6.0577927651856465
ENSG00000118491	4.3657719607629057e-07	6.181780319714073
ENSG00000165449	4.3657719607629057e-07	6.701956021170485
ENSG00000072135	4.3657719607629057e-07	8.864161002600497
ENSG00000227373	4.478420394869296e-07	5.475367114969321
ENSG00000185033	4.478420394869296e-07	8.858527285827156
ENSG00000253311	4.547353660055248e-07	0.5122882135680378
ENSG00000270750	4.5938781804067263e-07	5.857088562115905
ENSG00000263862	4.5938781804067263e-07	6.945668465023007
ENSG00000235859	4.5938781804067506e-07	8.5400229791567
ENSG00000069702	4.712212792470893e-07	6.894831906326773
ENSG00000207865	4.712212792470893e-07	3.336399075461314
ENSG00000186481	4.712212792470893e-07	8.799723834902487
ENSG00000145819	4.712212792470893e-07	8.758824039401464
ENSG00000142494	4.712212792470893e-07	8.729652950431136
ENSG00000204290	4.7603675582020937e-07	7.062560882799143
ENSG00000159733	4.7603675582020937e-07	8.533049749025373
ENSG00000132932	4.7603675582020937e-07	8.31066719609244
ENSG00000228526	4.88284605035617e-07	2.9144755339556996
ENSG00000183921	4.957790199347565e-07	7.4682507605583845
ENSG00000016391	5.008369713576064e-07	8.047617553576746
ENSG00000157625	5.008369713576064e-07	8.700020588476796
ENSG00000104447	5.008369713576064e-07	6.850206083303053
ENSG00000145088	5.008369713576064e-07	8.88870087990111
ENSG00000228962	5.008369713576064e-07	7.308125640639543
ENSG00000248905	5.008369713576064e-07	8.842167367626747
ENSG00000242034	5.085175850148204e-07	1.198376935020582
ENSG00000170891	5.085175850148204e-07	3.127568829157467
ENSG00000173406	5.137011446145769e-07	6.097819185791916
ENSG00000172508	5.137011446145787e-07	8.231286674403739
ENSG00000163687	5.137011446145787e-07	5.401929387459941
ENSG00000130775	5.137011446145787e-07	8.847801084400087
ENSG00000243238	5.189357845438426e-07	8.358493007846864
ENSG00000170873	5.268845818944045e-07	8.417909130367299
ENSG00000163121	5.268845818944045e-07	4.176391969312165
ENSG00000129009	5.322490535779969e-07	7.31787533590723
ENSG00000211974	5.322490535779969e-07	8.118766645832546
ENSG00000261400	5.322490535779969e-07	3.356103830138777
ENSG00000168348	5.322490535779996e-07	3.569343994070464
ENSG00000231652	5.403949112008414e-07	2.2281577667218
ENSG00000131016	5.403949112008414e-07	8.252410588662963
ENSG00000110092	5.458923145301085e-07	8.788997633475418
ENSG00000130037	5.458923145301085e-07	6.427214054220138
ENSG00000120549	5.458923145301085e-07	8.824059488337845
ENSG00000073734	5.458923145301085e-07	4.568084314376251
ENSG00000162511	5.458923145301143e-07	8.844713609953612
ENSG00000185432	5.542399351855064e-07	8.917330736751827
ENSG00000148204	5.598734409730737e-07	6.244110395270837
ENSG00000068724	5.598734409730737e-07	8.825807449426337
ENSG00000264010	5.684276349568141e-07	0.5736616986970282
ENSG00000106571	5.742004864820797e-07	7.336839921869274
ENSG00000178722	5.742004864820797e-07	5.335062411722562
ENSG00000269404	5.888816885539058e-07	4.396848525180997
ENSG00000260614	5.888816885539058e-07	7.258689998344387
ENSG00000224506	5.94855214106985e-07	2.9392537021258485
ENSG00000231131	6.100464329391369e-07	4.225106390141184
ENSG00000196437	6.100464329391392e-07	7.592275892100456
ENSG00000250706	6.19340456062516e-07	5.1820356770988365
ENSG00000261453	6.256123528341139e-07	6.248321231217741
ENSG00000032219	6.256123528341139e-07	8.713293032230727
ENSG00000164627	6.351354525121807e-07	8.464726825642517
ENSG00000153253	6.415618670362323e-07	8.028909380931994
ENSG00000176928	6.415618670362323e-07	7.613662721556812
ENSG00000177000	6.415618670362357e-07	8.739376646754579
ENSG00000175567	6.415618670362357e-07	8.8723409617007
ENSG00000237499	6.415618670362357e-07	8.509175368574029
ENSG00000250155	6.57904070935003e-07	7.958227804392838
ENSG00000158125	6.57904070935003e-07	3.460060357561792
ENSG00000085662	6.57904070935003e-07	8.821717469876237
ENSG00000163239	6.57904070935003e-07	3.7666146232558617
ENSG00000171916	6.645529821965334e-07	4.307114150918287
ENSG00000145700	6.746482664384608e-07	7.64044181982515
ENSG00000178562	6.746482664384608e-07	8.486977509735024
ENSG00000144488	6.746482664384608e-07	4.287421975022551
ENSG00000267790	6.746482664384608e-07	1.7085797186505258
ENSG00000197747	6.814606259839076e-07	8.769550240828533
ENSG00000149054	6.814606259839076e-07	8.88461090035101
ENSG00000154803	6.987836395126052e-07	8.615133523028273
ENSG00000214269	6.987836395126052e-07	4.175634470433612
ENSG00000173627	6.987836395126052e-07	2.556417820352944
ENSG00000168016	6.987836395126076e-07	8.88870087990111
ENSG00000149635	6.987836395126076e-07	6.816678731464999
ENSG00000267414	7.093808993514161e-07	7.945857826611105
ENSG00000243801	7.273890137905191e-07	0.36181889877695445
ENSG00000152061	7.347152615956472e-07	8.858527285827156
ENSG00000123066	7.347152615956472e-07	8.903517060878283
ENSG00000266088	7.421127849689529e-07	3.2333159322340657
ENSG00000124243	7.609228176735032e-07	8.407519937194587
ENSG00000182050	7.609228176735032e-07	7.09871530591115
ENSG00000117280	7.801931000859753e-07	8.788997633475418
ENSG00000218073	7.801931000859753e-07	4.295041310663591
ENSG00000126458	7.801931000859753e-07	8.360649416665868
ENSG00000185345	7.801931000859795e-07	7.457154130448839
ENSG00000254974	7.801931000859795e-07	4.069442247249406
ENSG00000234997	7.801931000859795e-07	4.591191740790066
ENSG00000239467	7.999344615644601e-07	5.430038157927158
ENSG00000186806	7.999344615644601e-07	6.382747186146997
ENSG00000229645	7.999344615644601e-07	8.747556605854784
ENSG00000135823	8.201579752984809e-07	8.554786334880365
ENSG00000182253	8.201579752984809e-07	8.26538762666488
ENSG00000172717	8.201579752984809e-07	6.313181082601148
ENSG00000171621	8.201579752984809e-07	6.890450060400832
ENSG00000231420	8.620970028735379e-07	1.7965032466108455
ENSG00000123329	8.620970028735379e-07	8.839621125299884
ENSG00000235673	8.707298754274062e-07	4.960155493816063
ENSG00000272341	8.926789307789195e-07	8.607956069031694
ENSG00000214900	8.926789307789195e-07	7.271091520827542
ENSG00000253552	8.926789307789195e-07	4.8880325456141485
ENSG00000259815	8.926789307789195e-07	6.891211755745266
ENSG00000160293	8.926789307789195e-07	8.170478213271817
ENSG00000166557	9.151618917218039e-07	8.88461090035101
ENSG00000114487	9.151618917218039e-07	8.237035599230019
ENSG00000103316	9.243073564952101e-07	6.298406257141233
ENSG00000214867	9.381912410487775e-07	2.3826497659283046
ENSG00000242593	9.475588186805061e-07	4.831849040726267
ENSG00000235621	9.617797406627065e-07	8.795633855352385
ENSG00000079263	9.713746153888881e-07	8.839621125299884
ENSG00000004399	9.713746153888881e-07	7.972839761504754
ENSG00000173295	9.713746153888881e-07	7.4761898294961275
ENSG00000181790	9.957679092647806e-07	7.037287028020262
ENSG00000111664	9.957679092647806e-07	8.220303423857912
ENSG00000220008	9.957679092647806e-07	5.035494402765682
ENSG00000241135	1.0056899302030436e-06	5.209859716985107
ENSG00000140368	1.0207521564922808e-06	7.396831167899163
ENSG00000091262	1.0463411130125308e-06	6.104188401087443
ENSG00000262951	1.0463411130125308e-06	5.872258562063864
ENSG00000218107	1.0463411130125308e-06	3.650275193567778
ENSG00000173482	1.0463411130125308e-06	8.486977509735024
ENSG00000183153	1.0567491536875768e-06	1.7964590178878606
ENSG00000139508	1.0832083972386794e-06	8.68620691260325
ENSG00000267107	1.138058661964335e-06	6.270151008959666
ENSG00000241544	1.138058661964335e-06	4.969755116820791
ENSG00000189420	1.1493459256206026e-06	6.0350729112751305
ENSG00000255527	1.1493459256206026e-06	4.045938292483777
ENSG00000162892	1.1664796583730607e-06	6.727756270597018
ENSG00000265901	1.1664796583730607e-06	1.1492325094002511
ENSG00000173391	1.1664796583730607e-06	7.7772359574867025
ENSG00000160190	1.178038823494461e-06	8.705113073130525
ENSG00000125675	1.178038823494461e-06	6.233255133014871
ENSG00000236917	1.2253908236192279e-06	1.1436141184127413
ENSG00000255328	1.237512802228875e-06	6.983774101449238
ENSG00000229962	1.237512802228875e-06	1.4351190202727298
ENSG00000164620	1.2683261739350576e-06	8.463520096673635
ENSG00000155926	1.2683261739350576e-06	8.142309629405116
ENSG00000264215	1.280857695149327e-06	6.375091694368818
ENSG00000138698	1.2998792563022524e-06	8.654489581306057
ENSG00000254972	1.2998792563022524e-06	2.2077239535877182
ENSG00000236199	1.2998792563022524e-06	8.12610110981646
ENSG00000174004	1.2998792563022524e-06	8.749100343078021
ENSG00000254966	1.312711414786783e-06	4.9876011377024545
ENSG00000169330	1.312711414786783e-06	8.512058619155251
ENSG00000240505	1.3321890987903838e-06	8.903517060878283
ENSG00000198668	1.3787274847814442e-06	8.891247122227975
ENSG00000153064	1.3787274847814442e-06	8.774642725482263
ENSG00000228834	1.3923097149869457e-06	5.010391448838538
ENSG00000226944	1.412925375569266e-06	5.476406017535329
ENSG00000261220	1.412925375569266e-06	6.237194979468196
ENSG00000153093	1.412925375569266e-06	8.700020588476796
ENSG00000082781	1.412925375569266e-06	8.267972225625003
ENSG00000178719	1.412925375569266e-06	8.896880839001316
ENSG00000104081	1.4268324135737204e-06	8.8723409617007
ENSG00000223839	1.426832413573728e-06	6.220324045615365
ENSG00000134138	1.426832413573728e-06	6.998852279478594
ENSG00000111912	1.426832413573728e-06	8.839621125299884
ENSG00000106829	1.426832413573728e-06	8.772637715275009
ENSG00000188659	1.447940849068022e-06	7.512096051286893
ENSG00000158715	1.447940849068022e-06	6.115743310773898
ENSG00000153982	1.4621801502158426e-06	7.668483230678329
ENSG00000087494	1.4621801502158477e-06	7.79957678557948
ENSG00000105467	1.4837926655708577e-06	5.200718729232117
ENSG00000108821	1.483792665570863e-06	8.161784155934097
ENSG00000243323	1.483792665570863e-06	8.347918205031549
ENSG00000114446	1.4983718485666213e-06	8.85698354860392
ENSG00000122359	1.4983718485666213e-06	8.8723409617007
ENSG00000149485	1.4983718485666213e-06	8.035405040969835
ENSG00000154874	1.4983718485666213e-06	8.774642725482263
ENSG00000133328	1.53542684660557e-06	7.411086057311799
ENSG00000153237	1.53542684660557e-06	6.089195496601244
ENSG00000143819	1.5733649052355661e-06	8.766462766382057
ENSG00000177374	1.5733649052355661e-06	5.973601603343203
ENSG00000211662	1.5887918940855814e-06	8.8682509821506
ENSG00000170881	1.6280002594910361e-06	8.780817674375214
ENSG00000106278	1.6280002594910448e-06	6.894888480591747
ENSG00000207146	1.6280002594910448e-06	3.879070771075789
ENSG00000067082	1.6519714152549779e-06	8.929600675402133
ENSG00000213931	1.6681408899864558e-06	5.0697553243860085
ENSG00000224713	1.6681408899864558e-06	5.268496108403527
ENSG00000253771	1.70923505099932e-06	6.52520459023383
ENSG00000265728	1.70923505099932e-06	5.76693896729726
ENSG00000260990	1.7259445553016884e-06	5.494215800979037
ENSG00000070729	1.7343582616538387e-06	2.1604642969978083
ENSG00000169083	1.751304470737504e-06	5.688672922057579
ENSG00000104177	1.751304470737504e-06	8.806901288899066
ENSG00000223863	1.7684102679027662e-06	3.2750127709656733
ENSG00000223609	1.7943713497268007e-06	8.486720460616267
ENSG00000122787	1.7943713497268007e-06	7.5983501015607136
ENSG00000229836	1.8118824543857213e-06	6.524367362474887
ENSG00000184445	1.8384583705326747e-06	8.913240757201724
ENSG00000143851	1.8384583705326747e-06	8.850347326726952
ENSG00000169258	1.8384583705326747e-06	7.618285563488487
ENSG00000215595	1.8563839928957768e-06	6.195575749519902
ENSG00000230113	1.8563839928957768e-06	3.6362614874019856
ENSG00000205726	1.8563839928957768e-06	8.827351186649578
ENSG00000253490	1.8835887076693636e-06	1.2725799777268656
ENSG00000252971	1.8835887076693636e-06	0.6511024064274393
ENSG00000270504	1.8835887076693636e-06	4.587035486312059
ENSG00000152942	1.9019382575439484e-06	8.87897718357767
ENSG00000213075	1.9019382575439484e-06	6.597824749053847
ENSG00000248980	1.9019382575439484e-06	5.33164536511721
ENSG00000205537	1.920460058656619e-06	5.999413418124456
ENSG00000265583	1.9297860377000276e-06	0.4322794362591806
ENSG00000236233	1.9485691285843787e-06	5.249143416979259
ENSG00000141447	1.9485691285843787e-06	8.175874960922227
ENSG00000259796	1.967528374071637e-06	2.9728853543801743
ENSG00000179520	1.967528374071637e-06	5.0393045553996485
ENSG00000173926	1.967528374071637e-06	7.767054433480381
ENSG00000256546	1.9963010027872467e-06	5.839020783357333
ENSG00000108688	1.9963010027872467e-06	1.4031867977374088
ENSG00000147649	1.9963010027872467e-06	8.933690654952235
ENSG00000158710	2.0157075983430757e-06	8.88870087990111
ENSG00000233977	2.0157075983430757e-06	4.398643412780753
ENSG00000257950	2.0157075983430757e-06	7.459903130867782
ENSG00000224717	2.0650228691699237e-06	5.682149925625887
ENSG00000177731	2.0650228691699237e-06	8.887157142677873
ENSG00000267166	2.0650228691699237e-06	7.070949777406866
ENSG00000174775	2.0650228691699237e-06	8.578243747941753
ENSG00000119729	2.0650228691699237e-06	8.892790859451214
ENSG00000160789	2.0650228691699237e-06	8.90506079810152
ENSG00000224944	2.0951679939764694e-06	2.0786247424739615
ENSG00000177380	2.115499866481362e-06	8.685665680483638
ENSG00000220541	2.115499866481362e-06	3.266691376868022
ENSG00000173852	2.115499866481373e-06	8.864161002600497
ENSG00000164056	2.115499866481373e-06	7.974839160336426
ENSG00000109736	2.115499866481373e-06	8.659582065959786
ENSG00000106948	2.1671648235009892e-06	8.827351186649578
ENSG00000114859	2.1671648235009892e-06	8.216260658185732
ENSG00000163932	2.1671648235009892e-06	8.88870087990111
ENSG00000005059	2.18816941850213e-06	8.66212830828665
ENSG00000082805	2.220044538022404e-06	8.854437306277056
ENSG00000137942	2.220044538022404e-06	7.345398172085166
ENSG00000133313	2.220044538022404e-06	8.900970818551418
ENSG00000163273	2.220044538022404e-06	3.479067317926663
ENSG00000162694	2.220044538022404e-06	8.72147299133093
ENSG00000184156	2.220044538022404e-06	5.5328296941127615
ENSG00000157388	2.220044538022404e-06	5.058825087048459
ENSG00000243574	2.241542668053003e-06	5.669719895257824
ENSG00000102466	2.241542668053003e-06	5.224651071048485
ENSG00000169891	2.241542668053003e-06	8.515146093601727
ENSG00000250889	2.241542668053003e-06	5.501091304442977
ENSG00000178882	2.274166383899841e-06	4.818763058559502
ENSG00000227070	2.274166383899841e-06	5.85650444367502
ENSG00000102007	2.296169162413979e-06	8.880520920800906
ENSG00000204764	2.296169162413979e-06	5.4997573544879685
ENSG00000114270	2.296169162413979e-06	8.358307398204259
ENSG00000249673	2.3295583227574155e-06	8.140845851317476
ENSG00000197146	2.3520771016455413e-06	8.10254512339682
ENSG00000184887	2.3520771016455413e-06	8.644765884982615
ENSG00000231394	2.4092952903459757e-06	4.634109023733431
ENSG00000261418	2.4092952903459757e-06	8.506629126247166
ENSG00000086967	2.4092952903459757e-06	5.458560293191971
ENSG00000171862	2.4092952903459757e-06	8.825807449426337
ENSG00000159403	2.432556005060096e-06	8.673395741833332
ENSG00000125409	2.432556005060096e-06	6.853269538034579
ENSG00000250686	2.432556005060096e-06	4.1568163064353225
ENSG00000196821	2.4325560050601217e-06	8.855981043500291
ENSG00000254827	2.4678531499015614e-06	5.013784200753651
ENSG00000090339	2.4678531499015614e-06	8.833987408526543
ENSG00000224543	2.4678531499015614e-06	6.337628157877274
ENSG00000219665	2.4678531499015614e-06	8.308686411483421
ENSG00000117472	2.491658111477673e-06	6.057861216996879
ENSG00000127124	2.527780730968756e-06	7.727875127600535
ENSG00000143375	2.527780730968756e-06	7.695960963909578
ENSG00000264948	2.5521421387059095e-06	3.1842001568899287
ENSG00000173848	2.5521421387059095e-06	8.810450036329556
ENSG00000141314	2.5521421387059095e-06	3.6440906685295316
ENSG00000204718	2.5891087261923625e-06	0.829987699935772
ENSG00000113140	2.614039039799767e-06	8.525872295028796
ENSG00000152495	2.614039039799781e-06	6.2470561257028585
ENSG00000236703	2.614039039799781e-06	1.80850519387433
ENSG00000230266	2.614039039799781e-06	5.343233613235094
ENSG00000226104	2.677380428012632e-06	2.8426593797057844
ENSG00000156804	2.677380428012632e-06	8.73582789932409
ENSG00000121236	2.7031286489861617e-06	5.030495303849946
ENSG00000176532	2.7421985900979652e-06	8.532014498664072
ENSG00000247081	2.7421985900979652e-06	7.647125255580038
ENSG00000253882	2.7685467143500246e-06	5.407984408099857
ENSG00000136859	2.7685467143500246e-06	5.874490215863877
ENSG00000271730	2.8085264998614003e-06	6.641845557031732
ENSG00000001460	2.8085264998614003e-06	7.843661163112049
ENSG00000128965	2.8085264998614003e-06	8.746554100751158
ENSG00000230356	2.835487912372823e-06	1.6867143930504473
ENSG00000254343	2.8763978319672747e-06	8.214518308472819
ENSG00000196814	2.903986201986127e-06	7.961163880227562
ENSG00000189067	2.9740762627457504e-06	8.880520920800906
ENSG00000235269	3.0025658908120733e-06	3.378618296916844
ENSG00000168405	3.0457935092671717e-06	8.88870087990111
ENSG00000237978	3.0457935092671717e-06	6.035550634840406
ENSG00000125844	3.0749440951777168e-06	8.933690654952235
ENSG00000147119	3.0749440951777168e-06	8.076665732738224
ENSG00000130702	3.0749440951777168e-06	8.903517060878283
ENSG00000165238	3.0749440951777168e-06	7.357501076246482
ENSG00000158286	3.0749440951777168e-06	8.566852049665417
ENSG00000249816	3.119174105931487e-06	1.7394020519988498
ENSG00000163995	3.14900032871914e-06	5.371711583313884
ENSG00000197256	3.14900032871914e-06	8.515146093601727
ENSG00000128284	3.1490003287191566e-06	8.749100343078021
ENSG00000234299	3.1490003287191566e-06	3.6048806485469633
ENSG00000143297	3.1490003287191566e-06	8.933690654952235
ENSG00000168671	3.1490003287191566e-06	8.029842426087427
ENSG00000170298	3.2247718307177136e-06	3.042646012300847
ENSG00000158482	3.2247718307177136e-06	4.11634824651148
ENSG00000092871	3.2247718307177136e-06	8.442528966803511
ENSG00000166897	3.2247718307177136e-06	7.189564147865769
ENSG00000266258	3.255569197618216e-06	2.5679307463521694
ENSG00000138685	3.3022966266421e-06	8.334210179665009
ENSG00000178209	3.3022966266421e-06	8.913240757201724
ENSG00000143384	3.3022966266421e-06	8.933690654952235
ENSG00000166348	3.3022966266421e-06	8.382847275504874
ENSG00000250310	3.3816135438063204e-06	1.834510221207329
ENSG00000058453	3.4138509572761195e-06	8.715378001573578
ENSG00000160213	3.4138509572761195e-06	8.792546380905907
ENSG00000071051	3.4138509572761195e-06	8.791543875802283
ENSG00000258178	3.4138509572761195e-06	4.262214079779828
ENSG00000250602	3.4627622273182553e-06	4.4029894941723455
ENSG00000072062	3.4627622273182553e-06	8.84062363040351
ENSG00000171365	3.4957436342292003e-06	8.104470174468473
ENSG00000256271	3.5457831563238e-06	6.484439832609152
ENSG00000237346	3.5457831563238e-06	1.9241401110003478
ENSG00000198715	3.5795249855607613e-06	8.681575700933536
ENSG00000150672	3.5795249855607613e-06	7.668307944053568
ENSG00000141503	3.5795249855607613e-06	8.798721329798862
ENSG00000116701	3.5795249855607613e-06	8.668764530163616
ENSG00000230778	3.5795249855607613e-06	1.6027469268990782
ENSG00000158195	3.6135756608531034e-06	8.8682509821506
ENSG00000051523	3.6652366859336337e-06	8.925510695852033
ENSG00000004799	3.6652366859336337e-06	8.53734395244073
ENSG00000271975	3.6652366859336337e-06	8.060714262268325
ENSG00000130528	3.7000713650049693e-06	4.554443516447882
ENSG00000079112	3.7000713650049693e-06	5.792807198870365
ENSG00000250934	3.7000713650049693e-06	4.521051453251859
ENSG00000229156	3.7000713650049693e-06	4.986918074708199
ENSG00000206113	3.7000713650049693e-06	4.368079638810652
ENSG00000248587	3.752921284271055e-06	4.02529439870128
ENSG00000249799	3.752921284271055e-06	1.2270758514698494
ENSG00000176438	3.752921284271055e-06	8.714836769453965
ENSG00000227379	3.752921284271055e-06	2.4653371281720373
ENSG00000217078	3.752921284271055e-06	3.6348870015017334
ENSG00000228548	3.7885572353453108e-06	4.9478980551282685
ENSG00000258181	3.7885572353453108e-06	6.290081759351297
ENSG00000185015	3.842622221043931e-06	8.209577222430843
ENSG00000168491	3.842622221043931e-06	8.631493441228683
ENSG00000117407	3.879077073875541e-06	8.260946170240176
ENSG00000272269	3.879077073875541e-06	7.561089897791719
ENSG00000122862	3.9716755988827915e-06	8.925510695852033
ENSG00000105996	3.9716755988827915e-06	4.29843585232135
ENSG00000182179	3.9716755988827915e-06	8.88870087990111
ENSG00000041880	3.9716755988827915e-06	8.692301902360605
ENSG00000231013	3.9716755988827915e-06	1.7239611591800394
ENSG00000120008	3.9716755988827915e-06	8.847801084400087
ENSG00000128383	3.9716755988827915e-06	7.101767005526767
ENSG00000174500	3.9716755988827915e-06	8.527957264371647
ENSG00000006638	4.066398462999744e-06	4.37909460682492
ENSG00000116138	4.066398462999744e-06	8.707659315457386
ENSG00000132498	4.104892830762218e-06	5.7229314094391555
ENSG00000233327	4.104892830762218e-06	7.2246812834787715
ENSG00000147324	4.163292271595884e-06	7.409308458681543
ENSG00000250510	4.163292271595884e-06	6.8709484620103956
ENSG00000112782	4.163292271595884e-06	8.288830571106026
ENSG00000229922	4.202668283624589e-06	5.134241629786857
ENSG00000169442	4.202668283624589e-06	7.743065318544513
ENSG00000075420	4.2624046015055915e-06	8.913240757201724
ENSG00000108387	4.302681564804484e-06	6.982842335520497
ENSG00000176274	4.36378402009824e-06	7.509439675265397
ENSG00000248610	4.404981643302926e-06	6.805116930191273
ENSG00000225151	4.404981643302926e-06	7.2677856914807855
ENSG00000112977	4.404981643302926e-06	8.8723409617007
ENSG00000196345	4.404981643302926e-06	7.866453079324173
ENSG00000008952	4.404981643302926e-06	8.917330736751827
ENSG00000128805	4.404981643302926e-06	4.705706646568397
ENSG00000188959	4.404981643302926e-06	5.367786073860249
ENSG00000262769	4.509618505940669e-06	5.549279832621588
ENSG00000026297	4.509618505940669e-06	8.88461090035101
ENSG00000273102	4.552138944726307e-06	3.8462252171765208
ENSG00000167693	4.552138944726307e-06	6.503125419468739
ENSG00000266432	4.573543462350849e-06	0.24149519293454785
ENSG00000203737	4.616643177273591e-06	4.24334688326306
ENSG00000256995	4.616643177273591e-06	4.5236794968369
ENSG00000015413	4.616643177273591e-06	8.786451391148555
ENSG00000169282	4.616643177273591e-06	8.370577336854568
ENSG00000227375	4.616643177273591e-06	4.820880556770087
ENSG00000151292	4.660133262718187e-06	8.847801084400087
ENSG00000211933	4.660133262718187e-06	8.401753436032147
ENSG00000227165	4.726107739870499e-06	4.968079196035899
ENSG00000136848	4.726107739870516e-06	8.653948349186447
ENSG00000227036	4.726107739870516e-06	5.826781636443132
ENSG00000182742	4.770588605857213e-06	7.150082324665254
ENSG00000105643	4.883558572698592e-06	7.280475101180713
ENSG00000116833	4.883558572698592e-06	6.163417790045721
ENSG00000146374	4.883558572698592e-06	4.681177887925888
ENSG00000231971	5.117262334226052e-06	6.013312193547458
ENSG00000169242	5.117262334226052e-06	6.57596214567409
ENSG00000108828	5.117262334226052e-06	8.782361411598453
ENSG00000120217	5.117262334226052e-06	8.57369249540764
ENSG00000234883	5.117262334226052e-06	8.197123139911108
ENSG00000145016	5.1652758928135715e-06	8.880520920800906
ENSG00000179715	5.1652758928135715e-06	8.75782153429784
ENSG00000187079	5.1652758928135715e-06	7.151303489635304
ENSG00000147144	5.1652758928135715e-06	8.523867284821543
ENSG00000258393	5.287211593144969e-06	2.8979577029593298
ENSG00000228174	5.361695890299504e-06	0.8749940171398812
ENSG00000087128	5.411911209513253e-06	6.815889532939048
ENSG00000141232	5.411911209513253e-06	8.788997633475418
ENSG00000197992	5.411911209513253e-06	4.50206679923224
ENSG00000156869	5.411911209513253e-06	7.8425072593966725
ENSG00000215386	5.4625783165894525e-06	6.907086494211992
ENSG00000185947	5.539434586068777e-06	8.355761155877396
ENSG00000105737	5.539434586068777e-06	8.0738624412926
ENSG00000182287	5.539434586068777e-06	8.836533650853408
ENSG00000130164	5.539434586068777e-06	8.851891063950191
ENSG00000236449	5.591248228151143e-06	4.7628495698212046
ENSG00000249184	5.669842796256997e-06	6.610381036779448
ENSG00000272663	5.669842796256997e-06	5.1949275890697315
ENSG00000100605	5.722827752228494e-06	8.774181452498249
ENSG00000148600	5.722827752228494e-06	4.860145419550861
ENSG00000223502	5.722827752228494e-06	4.362524193396469
ENSG00000143195	5.803198166551454e-06	6.083297569602457
ENSG00000141293	5.8031981665514855e-06	8.669846994402842
ENSG00000105339	5.857379723245967e-06	8.92142071630193
ENSG00000230067	5.857379723245967e-06	4.787764129672126
ENSG00000236444	5.857379723245967e-06	4.480481496944394
ENSG00000120093	5.857379723245967e-06	7.2854259074383885
ENSG00000110422	5.857379723245998e-06	8.88870087990111
ENSG00000233429	5.939564300610999e-06	8.11053947285442
ENSG00000169252	5.994968262597343e-06	8.6021181283931
ENSG00000144857	5.994968262597343e-06	8.136737257544723
ENSG00000072071	6.050868529844236e-06	8.469153813446976
ENSG00000091428	6.050868529844236e-06	8.798180097679248
ENSG00000147852	6.050868529844236e-06	6.962872125544602
ENSG00000131981	6.135658803408767e-06	8.80381381445259
ENSG00000248909	6.135658803408767e-06	1.4469585475126656
ENSG00000163518	6.135658803408767e-06	5.571358654246943
ENSG00000105612	6.135658803408767e-06	8.864161002600497
ENSG00000148730	6.135658803408767e-06	8.860071023050395
ENSG00000233379	6.135658803408767e-06	5.188803069187753
ENSG00000141858	6.135658803408767e-06	8.791543875802283
ENSG00000267169	6.192818491131994e-06	7.4835989788252775
ENSG00000200818	6.221589808561221e-06	0.3229580607922723
ENSG00000205302	6.279518115744268e-06	8.794090118129148
ENSG00000181291	6.279518115744268e-06	4.4794472553147795
ENSG00000256582	6.279518115744268e-06	5.68358630211218
ENSG00000120063	6.3379643120432625e-06	8.876430941250804
ENSG00000251667	6.3379643120432625e-06	4.053522966554141
ENSG00000121858	6.337964312043285e-06	8.809447531225931
ENSG00000129071	6.337964312043285e-06	8.866707244927362
ENSG00000223756	6.337964312043285e-06	6.395568290966877
ENSG00000196367	6.426614332259571e-06	8.913240757201724
ENSG00000158109	6.4863746775553485e-06	8.794631350248759
ENSG00000263470	6.577016974311676e-06	6.604801300748369
ENSG00000164619	6.638119671919942e-06	6.724384082268085
ENSG00000251675	6.638119671919942e-06	4.005102279115627
ENSG00000108468	6.638119671919942e-06	8.69538937680708
ENSG00000145779	6.638119671919942e-06	8.892790859451214
ENSG00000008283	6.699767335514474e-06	8.851891063950191
ENSG00000234332	6.699767335514474e-06	3.9728225994558404
ENSG00000172819	6.793270805423146e-06	8.114425228539268
ENSG00000228590	6.793270805423146e-06	7.113825983459866
ENSG00000054654	6.793270805423146e-06	8.860071023050395
ENSG00000181408	6.793270805423146e-06	8.749100343078021
ENSG00000137700	6.793270805423146e-06	8.652945844082819
ENSG00000268041	6.856301272159277e-06	7.6911452707852135
ENSG00000249307	6.856301272159277e-06	6.105493331084783
ENSG00000234848	6.951901041619152e-06	3.8382133233183238
ENSG00000200041	6.951901041619176e-06	2.840637297822082
ENSG00000148498	6.951901041619176e-06	8.13054983336049
ENSG00000247746	6.951901041619176e-06	7.2908048198378514
ENSG00000179774	7.016343910025532e-06	3.8677255841911413
ENSG00000272343	7.016343910025532e-06	5.677093550369251
ENSG00000160469	7.114084825045417e-06	8.668764530163616
ENSG00000198478	7.1799702939131206e-06	8.690296892153352
ENSG00000167077	7.1799702939131206e-06	8.917330736751827
ENSG00000127920	7.1799702939131206e-06	7.450473218904521
ENSG00000141524	7.1799702939131206e-06	8.757280302178227
ENSG00000225579	7.1799702939131206e-06	7.213619063601411
ENSG00000116882	7.1799702939131206e-06	3.514845851183821
ENSG00000233290	7.1799702939131206e-06	5.160530048685325
ENSG00000028137	7.1799702939131206e-06	8.018237984286388
ENSG00000188487	7.279898109425759e-06	7.586375231077201
ENSG00000125170	7.347256989228728e-06	7.963405859557745
ENSG00000116147	7.347256989228728e-06	5.391559335880314
ENSG00000270361	7.347256989228728e-06	5.337879694948008
ENSG00000252051	7.415213999563391e-06	4.080983036880757
ENSG00000173805	7.518282110886926e-06	3.1638729128584684
ENSG00000141934	7.518282110886952e-06	7.115493457936611
ENSG00000265369	7.587756716612244e-06	4.366545711376911
ENSG00000162624	7.693125352719277e-06	3.7761330503940247
ENSG00000175874	7.693125352719277e-06	2.7702991948682367
ENSG00000152217	7.693125352719277e-06	8.870797224477464
ENSG00000234394	7.764149880150234e-06	2.9792589754723737
ENSG00000127951	7.764149880150234e-06	8.652945844082819
ENSG00000120278	7.764149880150234e-06	7.017104567586335
ENSG00000233529	7.871868017398911e-06	6.653648856436222
ENSG00000167703	7.871868017398911e-06	8.670849499506467
ENSG00000117625	7.94447544488304e-06	8.802270077229352
ENSG00000225292	7.94447544488304e-06	4.273038200824589
ENSG00000214559	7.94447544488304e-06	1.4766630770566254
ENSG00000237484	8.128817017134647e-06	7.306912865658497
ENSG00000237943	8.128817017134647e-06	7.546016667695789
ENSG00000235670	8.128817017134647e-06	4.032979927462525
ENSG00000053524	8.128817017134691e-06	7.876229600901119
ENSG00000268049	8.317259886043263e-06	4.80674581445785
ENSG00000166839	8.317259886043263e-06	8.815081247999272
ENSG00000072954	8.317259886043263e-06	8.63095220910907
ENSG00000170962	8.317259886043263e-06	7.6031752073279435
ENSG00000242512	8.317259886043263e-06	5.738599808480417
ENSG00000248830	8.317259886043263e-06	4.850387170613491
ENSG00000180066	8.509891055301363e-06	4.9535625024115175
ENSG00000214097	8.588136067782096e-06	5.0923252243592945
ENSG00000080200	8.588136067782096e-06	8.76546026127843
ENSG00000085719	8.70679927544831e-06	8.892790859451214
ENSG00000148468	8.786780355971568e-06	7.396354765362613
ENSG00000232756	8.786780355971568e-06	2.858848634919242
ENSG00000205436	8.786780355971568e-06	6.738848545030448
ENSG00000157227	8.786780355971568e-06	7.4076704113047285
ENSG00000171130	8.786780355971568e-06	7.9817651765898265
ENSG00000138378	8.90807507672389e-06	8.72865044532751
ENSG00000258535	8.90807507672389e-06	1.4293404635904414
ENSG00000125046	8.989828943169398e-06	5.189701558115046
ENSG00000232650	8.989828943169398e-06	3.453843775362292
ENSG00000235419	8.989828943169398e-06	6.000589487197653
ENSG00000152377	8.989828943169398e-06	5.391986609509269
ENSG00000232093	8.989828943169447e-06	5.7973092841959755
ENSG00000269620	8.989828943169447e-06	3.9456713308226505
ENSG00000235310	9.072302369111412e-06	3.796953706323706
ENSG00000251634	9.197374907477357e-06	7.005937166558391
ENSG00000154269	9.197374907477357e-06	5.8020760260534185
ENSG00000065613	9.197374907477357e-06	8.797177592575624
ENSG00000163590	9.197374907477357e-06	8.363993940231103
ENSG00000253955	9.197374907477357e-06	6.287033475215843
ENSG00000101745	9.409513187888905e-06	8.880520920800906
ENSG00000262052	9.409513187888905e-06	3.228490049399432
ENSG00000270659	9.409513187888905e-06	6.515045936904933
ENSG00000231705	9.409513187888905e-06	3.8021516198807648
ENSG00000126705	9.495675975036439e-06	8.185578577249844
ENSG00000240240	9.495675975036439e-06	5.830440092344669
ENSG00000270919	9.495675975036439e-06	3.052843782489951
ENSG00000260551	9.62634061911761e-06	2.221569815236629
ENSG00000265488	9.62634061911761e-06	1.8206746654091273
ENSG00000254288	9.62634061911761e-06	4.027579320454691
ENSG00000198108	9.62634061911761e-06	8.726361252119405
ENSG00000205181	9.714406611684703e-06	6.6819740183652545
ENSG00000268392	9.714406611684703e-06	4.5500672641066435
ENSG00000271983	9.714406611684703e-06	3.512299922834614
ENSG00000118503	9.714406611684703e-06	8.913240757201724
ENSG00000177707	9.714406611684703e-06	8.401087939182878
ENSG00000204634	9.714406611684703e-06	8.182952375787378
ENSG00000118922	9.847955967025383e-06	8.649858369636343
ENSG00000273079	1.0028763170939496e-05	5.599137907307569
ENSG00000144843	1.0166453330527531e-05	8.503080378816676
ENSG00000095585	1.0166453330527531e-05	8.797177592575624
ENSG00000163125	1.0166453330527531e-05	8.819171227549372
ENSG00000111674	1.0166453330527531e-05	8.876430941250804
ENSG00000077684	1.0166453330527531e-05	8.831441166199681
ENSG00000138796	1.0166453330527531e-05	8.651402106859582
ENSG00000164253	1.0259251961490535e-05	8.814540015879658
ENSG00000188385	1.0399974491713338e-05	7.7010133118341395
ENSG00000257859	1.0399974491713338e-05	2.0503034690473885
ENSG00000107882	1.0399974491713338e-05	8.264494917670666
ENSG00000127325	1.0399974491713338e-05	2.731192504423658
ENSG00000165509	1.049481579598511e-05	8.445840745111072
ENSG00000253426	1.049481579598511e-05	5.342980810369543
ENSG00000144655	1.0494815795985203e-05	8.90506079810152
ENSG00000103222	1.0638634308751497e-05	8.829897428976441
ENSG00000106526	1.0638634308751497e-05	7.304733903196388
ENSG00000224106	1.073556111263179e-05	5.168975365415136
ENSG00000241163	1.088254048111461e-05	8.391074448483
ENSG00000227121	1.088254048111461e-05	0.9634943632833238
ENSG00000157765	1.088254048111461e-05	6.0033782237165125
ENSG00000243979	1.088254048111461e-05	5.018194616216554
ENSG00000149295	1.0981596459504326e-05	5.656905629926365
ENSG00000103227	1.0981596459504326e-05	8.847801084400087
ENSG00000006740	1.0981596459504326e-05	7.769969294381426
ENSG00000076826	1.1233032533641666e-05	8.417190808264529
ENSG00000217442	1.1233032533641666e-05	2.8112296751380197
ENSG00000229931	1.1233032533641666e-05	8.350925720342426
ENSG00000228203	1.1233032533641666e-05	4.578321641796686
ENSG00000118369	1.1335144378881916e-05	8.570605020961164
ENSG00000132561	1.1386533395433725e-05	4.666776245674534
ENSG00000141668	1.1489982220813897e-05	3.441644153181411
ENSG00000138640	1.1489982220813897e-05	8.839621125299884
ENSG00000260769	1.159433161724439e-05	3.9606829541241737
ENSG00000198771	1.159433161724439e-05	8.85134983183058
ENSG00000133619	1.159433161724439e-05	8.379431312463485
ENSG00000269800	1.1859194262922744e-05	7.461177153710414
ENSG00000167476	1.1859194262922744e-05	8.71529804243798
ENSG00000087303	1.1859194262922744e-05	8.463981369657649
ENSG00000112667	1.1859194262922744e-05	8.717924243900441
ENSG00000228835	1.2129850620959197e-05	5.820632190701041
ENSG00000233999	1.2129850620959197e-05	7.952324035653668
ENSG00000154217	1.2129850620959348e-05	8.270314244086611
ENSG00000070831	1.2129850620959348e-05	8.876430941250804
ENSG00000174945	1.2295075503333098e-05	4.683659794171253
ENSG00000164713	1.2406421325456036e-05	8.687750649826487
ENSG00000026103	1.2406421325456036e-05	7.784682307960353
ENSG00000211965	1.2518733096917853e-05	8.324889319696497
ENSG00000249988	1.2689029382395166e-05	8.0356331528481
ENSG00000115687	1.2689029382395166e-05	8.60895857413532
ENSG00000272821	1.2689029382395166e-05	7.184779371509859
ENSG00000146233	1.2803791076084407e-05	4.327117592583192
ENSG00000106077	1.2803791076084407e-05	8.651402106859582
ENSG00000133321	1.2977800213183485e-05	8.611504816462183
ENSG00000092758	1.2977800213183485e-05	7.933583742358394
ENSG00000102886	1.3095062683874673e-05	6.641736398764531
ENSG00000223784	1.3095062683874742e-05	3.2258088420678797
ENSG00000113231	1.3095062683874742e-05	8.103157794992587
ENSG00000248503	1.3392676797842045e-05	5.914773034009291
ENSG00000198612	1.3392676797842045e-05	8.754734059851364
ENSG00000243276	1.3392676797842045e-05	7.058071312763197
ENSG00000226668	1.3574344225465055e-05	0.6246039834396973
ENSG00000154102	1.3696764818483938e-05	8.438947474115347
ENSG00000228487	1.3820242642397956e-05	7.081281888871301
ENSG00000177721	1.4007460715325356e-05	8.44473820087602
ENSG00000068383	1.4007460715325356e-05	8.277510312305841
ENSG00000099953	1.4007460715325356e-05	7.589409880270174
ENSG00000127220	1.4007460715325356e-05	8.509051103844374
ENSG00000185433	1.4007460715325356e-05	4.106592375055603
ENSG00000253734	1.4133619785551901e-05	5.4630336052872135
ENSG00000163235	1.4133619785551901e-05	8.240312128620236
ENSG00000255320	1.4133619785551901e-05	6.925931088029119
ENSG00000080546	1.4324901073774672e-05	8.805357551675828
ENSG00000272724	1.4453796767568857e-05	2.9267037996866634
ENSG00000177602	1.4453796767568857e-05	7.190844069105912
ENSG00000155011	1.4453796767568934e-05	3.7324915867051196
ENSG00000188396	1.4649225142762282e-05	5.06630909535574
ENSG00000138757	1.4780913916304628e-05	8.896880839001316
ENSG00000134508	1.4780913916304628e-05	8.447674276710742
ENSG00000272449	1.4780913916304628e-05	7.995788687704206
ENSG00000270605	1.4780913916304628e-05	8.417652081248542
ENSG00000241978	1.4780913916304628e-05	6.237924603878747
ENSG00000227630	1.5115114291169617e-05	2.8615294666436664
ENSG00000179967	1.5115114291169617e-05	5.744784797616904
ENSG00000226823	1.5115114291169617e-05	6.463737279118231
ENSG00000224812	1.5115114291169617e-05	3.533207490917609
ENSG00000188859	1.5115114291169617e-05	7.200073122580511
ENSG00000188511	1.5115114291169617e-05	8.450913149768972
ENSG00000136104	1.5115114291169617e-05	8.820173732652998
ENSG00000225598	1.5250810318118907e-05	3.2972942943602415
ENSG00000121410	1.5250810318118907e-05	5.667837818550126
ENSG00000242767	1.5250810318118907e-05	5.653172945345033
ENSG00000112182	1.5456543732694905e-05	8.551157628314275
ENSG00000251249	1.5456543732694986e-05	4.635264592896673
ENSG00000164237	1.5595172854203396e-05	7.924487186250965
ENSG00000170122	1.5595172854203396e-05	7.088185145299646
ENSG00000177868	1.5595172854203396e-05	7.777785908697809
ENSG00000273018	1.5595172854203396e-05	8.496682591835818
ENSG00000099326	1.5595172854203396e-05	8.855981043500291
ENSG00000079459	1.5595172854203396e-05	8.809447531225931
ENSG00000107263	1.5595172854203396e-05	8.909150777651623
ENSG00000213722	1.580535091292266e-05	8.731196687654375
ENSG00000117016	1.580535091292266e-05	7.578579831694498
ENSG00000246366	1.5805350912922803e-05	7.375478804176452
ENSG00000257191	1.5805350912922803e-05	5.088641219857211
ENSG00000135638	1.5946973402076384e-05	6.310586367264963
ENSG00000197565	1.5946973402076384e-05	7.956242874181413
ENSG00000050438	1.5946973402076384e-05	7.777002096079683
ENSG00000172139	1.5946973402076384e-05	7.402368428995387
ENSG00000176845	1.6306364684143743e-05	8.182372787034511
ENSG00000188467	1.6306364684143743e-05	7.107835633623834
ENSG00000131724	1.6306364684143743e-05	8.687209417706876
ENSG00000130762	1.6306364684143743e-05	7.004309459318387
ENSG00000157514	1.6306364684143743e-05	8.929600675402133
ENSG00000112473	1.66735023786909e-05	8.900970818551418
ENSG00000109323	1.66735023786909e-05	8.658038328736547
ENSG00000231527	1.66735023786909e-05	3.3201704710327524
ENSG00000114861	1.66735023786909e-05	8.510799064932867
ENSG00000260174	1.66735023786909e-05	3.4258420919173815
ENSG00000258352	1.6822561895652202e-05	6.705766198526674
ENSG00000145626	1.6822561895652202e-05	3.6870882273660195
ENSG00000227683	1.689756916059014e-05	2.5904023237345504
ENSG00000164932	1.704854517316416e-05	8.683119438156774
ENSG00000118473	1.7200811846924754e-05	5.567284835590695
ENSG00000111817	1.7431654818330465e-05	8.288493562851666
ENSG00000268941	1.7587194219228014e-05	3.3120031734239537
ENSG00000268230	1.7587194219228014e-05	6.553848902203726
ENSG00000186907	1.7587194219228014e-05	5.6758315211886705
ENSG00000168758	1.7587194219228014e-05	8.110415208124763
ENSG00000225681	1.782299618332809e-05	0.853019428894269
ENSG00000067141	1.782299618332809e-05	8.799723834902487
ENSG00000196405	1.7981875144664587e-05	8.780276442255602
ENSG00000180901	1.7981875144664587e-05	8.674939479056569
ENSG00000187870	1.7981875144664587e-05	7.490882348993547
ENSG00000197586	1.7981875144664587e-05	8.84625734717685
ENSG00000181524	1.7981875144664587e-05	8.273420332755737
ENSG00000239219	1.814210893070701e-05	8.159547787979493
ENSG00000115677	1.814210893070701e-05	8.933690654952235
ENSG00000177182	1.838502395229985e-05	6.573070406447204
ENSG00000231831	1.838502395229985e-05	4.440211162437667
ENSG00000182606	1.838502395229985e-05	8.839621125299884
ENSG00000174928	1.8548693030357364e-05	8.054282264256614
ENSG00000104324	1.879681322540375e-05	8.790000138579044
ENSG00000164123	1.879681322540375e-05	4.680013579738249
ENSG00000175899	1.879681322540375e-05	8.411742701133793
ENSG00000233117	1.879681322540375e-05	1.3583807831312877
ENSG00000143367	1.879681322540375e-05	8.654489581306057
ENSG00000271755	1.879681322540375e-05	6.1575431308866255
ENSG00000111879	1.8963987552961503e-05	8.043147615099034
ENSG00000232065	1.8963987552961503e-05	5.012557567018681
ENSG00000243012	1.8963987552961503e-05	4.903208625947102
ENSG00000169427	1.8963987552961503e-05	7.957310869800391
ENSG00000073910	1.9217418859627886e-05	7.029555961124976
ENSG00000105379	1.9217418859627957e-05	8.39041456300931
ENSG00000049656	1.9388169735625377e-05	8.933690654952235
ENSG00000237181	1.9388169735625377e-05	7.847005686677288
ENSG00000089902	1.9388169735625377e-05	8.5439801743177
ENSG00000249550	1.9647020122132005e-05	6.7210975230468835
ENSG00000087008	1.9821420210882596e-05	8.308733625361343
ENSG00000227666	1.9997300641205234e-05	4.168459694354799
