# Supplementary material for: Machine learning predicts treatment sensitivity in multiple myeloma based on molecular and clinical information coupled with drug response
Source: PLoS One. 2021 Jul 28;16(7):e0254596. doi: 10.1371/journal.pone.0254596 (PMC8318243; doi:10.1371/journal.pone.0254596)
Supplement: S1 File — (ZIP) [file pone.0254596.s004.zip › Supplementary Material 1/3q21/selected_genes_experiment_6.csv]

gene	pvalue	entropy
ENSG00000247746	3.5416640014204386e-23	7.319013656068935
ENSG00000182899	1.1396329806905544e-22	8.945443836377912
ENSG00000114391	3.0593891045368914e-22	8.93733024611422
ENSG00000114125	2.84947343072005e-21	8.76893359295265
ENSG00000162244	5.447140501490691e-21	8.941387041246065
ENSG00000119280	6.4122020940687235e-21	8.130757541196177
ENSG00000228031	1.888605976768133e-20	5.694346954327204
ENSG00000188004	2.559028701845685e-20	6.035731801953141
ENSG00000165169	2.767908255055874e-20	8.713132832294786
ENSG00000002586	5.87527954808397e-20	8.215545105211959
ENSG00000144895	1.1116312793495122e-19	8.892705499663915
ENSG00000117308	1.4408282813460993e-19	8.320256888057356
ENSG00000270170	2.2683661090413564e-19	8.551115990548483
ENSG00000114023	3.3823723821331777e-19	8.74612403413351
ENSG00000144713	3.4295893781328298e-19	8.945443836377912
ENSG00000181524	4.714675827419618e-19	8.288999465067059
ENSG00000156976	1.0251755149183496e-18	8.941387041246065
ENSG00000176399	1.2120849570961822e-18	6.657752110361041
ENSG00000206561	1.4621825302044707e-18	8.2596599246072
ENSG00000174748	1.7452533346307343e-18	8.941387041246065
ENSG00000111666	2.3606048725712068e-18	8.652280905317097
ENSG00000233080	2.5778098741564946e-18	5.09535007516039
ENSG00000273388	2.9912366347950085e-18	3.917053278873291
ENSG00000131773	3.232752018440372e-18	6.681495264447762
ENSG00000225579	4.2469478605317876e-18	7.200214919456215
ENSG00000162929	6.5681284507959054e-18	7.936188564820698
ENSG00000165102	7.260998302942535e-18	8.73142806557806
ENSG00000272668	1.1460556277755022e-17	6.033602820239666
ENSG00000104611	2.0655759009087016e-17	6.817587540139815
ENSG00000068745	3.842319686699403e-17	8.83996716294992
ENSG00000075073	5.205218137728779e-17	7.007446134961797
ENSG00000168028	5.929063578459494e-17	8.941387041246065
ENSG00000151287	6.68661422110585e-17	7.70576296369194
ENSG00000188846	7.466542013763292e-17	8.93733024611422
ENSG00000259514	7.637924200375981e-17	6.703434621035036
ENSG00000091527	8.309154301503568e-17	8.945443836377912
ENSG00000144741	1.16271894310391e-16	8.584767289667717
ENSG00000125827	1.1892487378310152e-16	8.846549541241677
ENSG00000214870	1.4241306810054797e-16	7.105613919784883
ENSG00000145194	1.8527996555245493e-16	8.451887421504784
ENSG00000224858	1.8706894250292753e-16	5.617651458359455
ENSG00000114544	2.0592264820038946e-16	8.794805575715658
ENSG00000151229	2.317727077175394e-16	8.487941047287375
ENSG00000063177	2.701257586041729e-16	8.93733024611422
ENSG00000120280	3.3009662461952193e-16	8.685729637559842
ENSG00000188859	4.135101893060774e-16	7.243531414307252
ENSG00000256733	4.322586680957209e-16	4.416251595257299
ENSG00000136521	4.532769289642977e-16	8.88864870453207
ENSG00000165801	4.753023251525539e-16	8.73954165584175
ENSG00000163931	4.813518719887289e-16	8.884591909400223
ENSG00000197603	5.726506087847457e-16	8.676621676108173
ENSG00000214160	8.431626609457481e-16	8.866833516900904
ENSG00000140474	8.9212006770716e-16	8.925159860718681
ENSG00000081913	9.033743422322093e-16	7.6283111057460316
ENSG00000107745	9.23407085838983e-16	8.690323273475645
ENSG00000095585	9.468382883005863e-16	8.819146346506736
ENSG00000159556	1.0017227995131201e-15	8.085139877438387
ENSG00000227895	1.278102924664264e-15	5.2718791793192326
ENSG00000144659	1.3518648725380881e-15	8.807512801895154
ENSG00000240087	1.434277781816542e-15	6.065755875208578
ENSG00000156384	1.5359035048782337e-15	8.250754530032022
ENSG00000122787	1.7070799387466786e-15	7.589315945818224
ENSG00000250978	2.0947641670407814e-15	3.7097143877828254
ENSG00000114850	2.1208669808852102e-15	8.933273450982373
ENSG00000177479	2.888397434784587e-15	8.872421524004686
ENSG00000163754	2.960481551909403e-15	8.84808075321361
ENSG00000006788	2.9879676522256416e-15	3.424534273905458
ENSG00000205143	3.928230173733503e-15	5.166513257267559
ENSG00000212802	4.163909599916387e-15	7.904336338548226
ENSG00000180573	4.4542425623376464e-15	8.88864870453207
ENSG00000165912	4.6635397888116916e-15	8.043576101051459
ENSG00000243276	5.049511249925717e-15	7.067925075068757
ENSG00000129353	5.400553394808442e-15	8.70448240124714
ENSG00000119979	7.08308728748894e-15	8.62082091545031
ENSG00000170915	7.323977689747024e-15	6.9550718375881875
ENSG00000147100	8.120719319287977e-15	5.297553387184646
ENSG00000084234	8.295052620619402e-15	8.88306069742829
ENSG00000241556	8.576479257120414e-15	6.41053435418922
ENSG00000243284	8.681130485378314e-15	5.117667470302669
ENSG00000040199	9.392686398562332e-15	8.804450377951285
ENSG00000131188	9.593877939396137e-15	8.396054181270848
ENSG00000130159	1.0379010302448566e-14	8.7542376243972
ENSG00000100266	1.0379010302448566e-14	8.567545737952356
ENSG00000168807	1.050528832183475e-14	8.31247757170113
ENSG00000120256	1.0633079081474047e-14	8.292651126445923
ENSG00000114631	1.0992450040687277e-14	7.94902193218399
ENSG00000232874	1.199821411375967e-14	5.086333651353817
ENSG00000246090	1.199821411375967e-14	8.044165338486456
ENSG00000236801	1.2143868423466768e-14	7.074920251307436
ENSG00000170677	1.3293202222972815e-14	7.088142695651356
ENSG00000248991	1.4859047045333233e-14	6.872315873101113
ENSG00000214021	1.535863861631352e-14	8.694380068607492
ENSG00000105894	1.5874760534261388e-14	7.259966672862503
ENSG00000168264	1.7739312137450852e-14	8.908932680191299
ENSG00000153179	1.855520577360666e-14	8.618295332290398
ENSG00000111276	2.5549282285462024e-14	8.870890312032751
ENSG00000121858	3.2226035361258573e-14	8.804450377951285
ENSG00000198056	3.22260353612588e-14	8.40379511735763
ENSG00000134698	3.5228096104253226e-14	8.698436863739335
ENSG00000253982	3.8391088225057915e-14	7.63834712161697
ENSG00000164068	3.966258969658109e-14	8.790748780583813
ENSG00000100373	4.025415960883592e-14	4.013699782936524
ENSG00000246334	4.245659686407855e-14	7.8235077960898805
ENSG00000238153	4.584870102014329e-14	4.605184396139692
ENSG00000230666	4.6806642265570286e-14	4.922849650863857
ENSG00000230202	4.792556480587153e-14	8.52345783228601
ENSG00000114270	4.792556480587153e-14	8.327296796753137
ENSG00000173218	5.054027018442155e-14	7.101181148592879
ENSG00000184083	5.345254018607095e-14	8.2909173475975
ENSG00000104219	5.821874109089276e-14	8.803456006763307
ENSG00000128641	6.358914378304123e-14	8.504338315115177
ENSG00000261645	6.645423935045464e-14	7.384095087101069
ENSG00000164620	6.94462541929048e-14	8.479088049363236
ENSG00000088881	7.088750773625867e-14	6.330796142696735
ENSG00000162004	7.172425183903834e-14	8.420761705545459
ENSG00000185950	7.650300959782228e-14	7.691932878826929
ENSG00000105855	7.993945805204726e-14	7.706173537259294
ENSG00000232533	8.804309342126332e-14	6.848042424377741
ENSG00000101577	8.907867478118927e-14	8.550781716641017
ENSG00000203644	9.19887076065332e-14	8.570608161896224
ENSG00000242021	1.1184345935263791e-13	5.387411328839024
ENSG00000249184	1.1315382766707348e-13	6.545653987632851
ENSG00000158292	1.1315382766707429e-13	5.508449543245097
ENSG00000080947	1.1923980586670354e-13	7.489641094712949
ENSG00000170502	1.2711673153155165e-13	8.742067239001663
ENSG00000227838	1.4153381103060233e-13	3.1268493196046707
ENSG00000255086	1.8903754999732355e-13	3.541520585138353
ENSG00000146677	1.996919447547334e-13	7.911423078047865
ENSG00000178922	2.1032922774934394e-13	8.629189469241533
ENSG00000136059	2.1276767911507765e-13	8.821671929666646
ENSG00000177917	2.471133212389196e-13	8.65480648847701
ENSG00000213621	2.5504877129031594e-13	5.2211881113784475
ENSG00000171792	2.579960695290625e-13	8.586298501639652
ENSG00000196668	2.693496663815394e-13	7.419184894268882
ENSG00000157680	2.693496663815394e-13	8.408257046242456
ENSG00000205078	2.748147417995228e-13	7.598462404187427
ENSG00000130255	2.8689531816295435e-13	8.93733024611422
ENSG00000144852	2.902040152489383e-13	7.250573731269066
ENSG00000047230	3.1897100544107424e-13	8.394018608091029
ENSG00000250519	3.2264298788693083e-13	4.923368010437946
ENSG00000111752	3.2264298788693315e-13	7.854915389305628
ENSG00000175697	3.291692048518269e-13	5.40826640155645
ENSG00000119326	3.3968775089915825e-13	8.593417720715367
ENSG00000080839	3.475444403764473e-13	8.60053693979108
ENSG00000182749	3.9405679860623965e-13	7.987945427694014
ENSG00000271133	4.569561901018429e-13	7.636895554871165
ENSG00000170581	4.569561901018429e-13	8.912989475323146
ENSG00000163888	4.621842797499777e-13	5.776222575268981
ENSG00000165168	4.621842797499777e-13	8.88864870453207
ENSG00000225697	4.920069477425951e-13	8.796336787687592
ENSG00000172053	4.976288649693049e-13	8.899287877955674
ENSG00000104921	5.076195200953504e-13	8.031237417082188
ENSG00000258118	5.296965042715135e-13	2.733292512483244
ENSG00000105173	5.418539500007074e-13	8.702493658871182
ENSG00000114503	5.75087065546038e-13	8.88864870453207
ENSG00000144036	5.949683358875833e-13	8.402669039138678
ENSG00000268592	6.137852544245693e-13	4.4532186971494925
ENSG00000021826	6.681271869206717e-13	7.951108448134355
ENSG00000114416	6.738146139447858e-13	8.900819089927607
ENSG00000180447	7.737330304514719e-13	7.420604935824157
ENSG00000137818	8.232003459708832e-13	8.945443836377912
ENSG00000205664	8.301822191419409e-13	7.9859961846218015
ENSG00000197183	8.395819501955241e-13	8.574128116244117
ENSG00000235065	8.757713627564063e-13	7.798808722349686
ENSG00000164181	8.856779221007895e-13	8.7542376243972
ENSG00000183386	9.501358039647442e-13	6.640290326503217
ENSG00000117461	9.717194014082411e-13	8.650749693345164
ENSG00000234891	9.909996398572863e-13	2.2966584966367756
ENSG00000119906	1.0540738949751767e-12	8.763882426632826
ENSG00000077420	1.0659582697523616e-12	8.700962446899247
ENSG00000148357	1.0659582697523767e-12	4.892822160060405
ENSG00000005108	1.1337133003987444e-12	6.736226420474069
ENSG00000163870	1.219255226836686e-12	8.745587193349552
ENSG00000136758	1.3258534583254735e-12	8.908932680191299
ENSG00000237316	1.3671901235444164e-12	2.4281812624996957
ENSG00000175505	1.3671901235444455e-12	7.335359841404355
ENSG00000141401	1.42560442338113e-12	8.29810742651873
ENSG00000144671	1.4699926374169328e-12	4.625641758349731
ENSG00000140750	1.5327161840663678e-12	8.5269777866339
ENSG00000131386	1.5498816580541058e-12	6.235741533349584
ENSG00000198890	1.5498816580541058e-12	8.194698805846627
ENSG00000189366	1.580376660146892e-12	6.595009594876442
ENSG00000138796	1.6294917585234713e-12	8.713132832294786
ENSG00000153789	1.66615028310939e-12	8.101517228191222
ENSG00000166557	1.6801050086465118e-12	8.892705499663915
ENSG00000163389	1.7370807826256558e-12	8.807512801895154
ENSG00000136942	1.7370807826256558e-12	8.93733024611422
ENSG00000255815	1.7370807826256558e-12	5.64464989694183
ENSG00000006704	1.8671160428827546e-12	5.878070917234621
ENSG00000099624	1.9037287685480398e-12	8.842492746109832
ENSG00000109046	2.126871576034163e-12	8.84808075321361
ENSG00000180098	2.1986864251819847e-12	8.570608161896224
ENSG00000174444	2.1986864251819847e-12	8.945443836377912
ENSG00000131725	2.336582430636005e-12	8.617758491506441
ENSG00000188825	2.362551079121761e-12	7.033728033136861
ENSG00000131373	2.4354347744662514e-12	8.653812117289032
ENSG00000116497	2.6165940758671214e-12	8.85466313150537
ENSG00000183955	2.749695848578491e-12	8.71366967307874
ENSG00000148824	2.780164633879753e-12	8.098434887172386
ENSG00000120798	2.810964786917715e-12	8.704816675154603
ENSG00000229638	2.8974028010538198e-12	8.541136914405392
ENSG00000124198	3.0781792612414472e-12	8.912989475323146
ENSG00000240298	3.078179261241469e-12	5.645556465389371
ENSG00000111602	3.2077371390798913e-12	8.790748780583813
ENSG00000226833	3.6293753707779132e-12	4.832181562966454
ENSG00000108239	4.005441409738728e-12	8.488319267311462
ENSG00000226029	4.1390991825760745e-12	6.309042714196278
ENSG00000245008	4.173191726754949e-12	6.521131241787993
ENSG00000134955	4.579366742102943e-12	7.824097033524875
ENSG00000148303	4.579366742102992e-12	8.945443836377912
ENSG00000227372	4.718899437618317e-12	8.684198425587908
ENSG00000133020	4.7576724155593065e-12	3.1959154404246743
ENSG00000104205	4.770666082153451e-12	8.432852780561063
ENSG00000163584	5.107066335988642e-12	8.872421524004686
ENSG00000052126	5.163007965910027e-12	7.219615967364526
ENSG00000115268	5.437049217699024e-12	8.941387041246065
ENSG00000165359	5.709808012275279e-12	8.828791148742358
ENSG00000175197	6.1276412569141275e-12	8.710607249134874
ENSG00000130511	6.38219481484875e-12	8.641104891109538
ENSG00000113272	6.6471151503169504e-12	8.675090464136238
ENSG00000180834	6.9228156699391754e-12	7.181191526854943
ENSG00000221890	6.979286903844965e-12	4.1616608257622705
ENSG00000124357	7.055285372084566e-12	8.866833516900904
ENSG00000164904	7.209725901621829e-12	8.410914336433343
ENSG00000064787	7.714040008702918e-12	8.164050537366295
ENSG00000102316	7.882611503107048e-12	8.899287877955674
ENSG00000184992	7.946753014277343e-12	8.655343329260965
ENSG00000198585	8.275219653453614e-12	8.79733115887557
ENSG00000138756	8.524523204555752e-12	8.54419933834926
ENSG00000246763	8.710447513548748e-12	6.699281998739845
ENSG00000105426	8.804895482878252e-12	7.323231964315193
ENSG00000215301	8.972602352059023e-12	8.945443836377912
ENSG00000126231	9.242491741091277e-12	6.5048693364082135
ENSG00000198353	9.342594446387147e-12	5.2006386037362144
ENSG00000157625	9.342594446387245e-12	8.750180829265354
ENSG00000172578	9.41836858714411e-12	8.933273450982373
ENSG00000104852	9.623392261078527e-12	8.93733024611422
ENSG00000270036	9.623392261078527e-12	4.3510200845236895
ENSG00000167186	9.623392261078663e-12	8.3215855331528
ENSG00000134508	9.727539276626775e-12	8.490924160851307
ENSG00000165891	9.727539276626775e-12	8.311940730917176
ENSG00000230131	9.727539276626948e-12	6.091870247723518
ENSG00000182179	9.806374228556705e-12	8.900819089927607
ENSG00000144848	1.0516384250058339e-11	8.853131919533435
ENSG00000261158	1.0978120740447484e-11	4.680672621490775
ENSG00000241741	1.1866228134674724e-11	6.72335744339906
ENSG00000139239	1.2452512081180087e-11	8.191557071522823
ENSG00000130702	1.2722113416439568e-11	8.915515058483056
ENSG00000188959	1.3243130169336906e-11	5.375957732397842
ENSG00000138814	1.3349816472477963e-11	8.835373527034116
ENSG00000135185	1.3493376760023315e-11	8.912989475323146
ENSG00000105640	1.3785053406439356e-11	8.941387041246065
ENSG00000107816	1.389601852700087e-11	8.592423349527389
ENSG00000144026	1.461941528533645e-11	8.680141630456063
ENSG00000204628	1.5503235406696924e-11	8.945443836377912
ENSG00000187824	1.5503235406697033e-11	8.369140996515998
ENSG00000167619	1.7109209462765352e-11	6.420803778678327
ENSG00000170266	1.7617350469036977e-11	8.896762294795762
ENSG00000139116	1.7996171229467623e-11	8.745129662945532
ENSG00000173207	1.8334181674813513e-11	8.57213937386816
ENSG00000118816	1.8334181674813513e-11	8.933273450982373
ENSG00000228933	1.8334181674813513e-11	5.301158416868771
ENSG00000163608	1.8480941326056762e-11	8.808507173083129
ENSG00000183023	1.853011665604866e-11	8.440226963164308
ENSG00000101997	1.9437526857191145e-11	8.58025296413185
ENSG00000187741	1.9645012893782346e-11	8.534554536113632
ENSG00000169714	2.0013349980995392e-11	8.929216655850528
ENSG00000000460	2.022685896413958e-11	7.970808752205765
ENSG00000134318	2.060588496077331e-11	8.76893359295265
ENSG00000160055	2.0825587958387174e-11	8.202072988449872
ENSG00000172955	2.0825587958387174e-11	6.188045662165974
ENSG00000136383	2.104758666179694e-11	7.831550526508056
ENSG00000144867	2.1441679189047e-11	8.896762294795762
ENSG00000237506	2.231067639198403e-11	6.16089475692862
ENSG00000223891	2.3214166788612852e-11	8.443571264364602
ENSG00000269988	2.3214166788612852e-11	5.148359380511362
ENSG00000226386	2.4153489566387845e-11	4.587020934608305
ENSG00000133872	2.4410203481909635e-11	8.929216655850528
ENSG00000176395	2.4604491992533993e-11	3.763335540781607
ENSG00000135116	2.4604491992534168e-11	5.961811715557232
ENSG00000163519	2.5329936403245915e-11	8.030760664222509
ENSG00000132781	2.5329936403246277e-11	8.48434178255955
ENSG00000267166	2.587065793825363e-11	7.041954282135838
ENSG00000137575	2.6076331491258e-11	8.831853572686226
ENSG00000178982	2.6353057385511523e-11	8.904875885059452
ENSG00000182054	2.7707303623938046e-11	8.921103065586836
ENSG00000109705	2.7927275913600564e-11	6.520247951061783
ENSG00000148498	2.792727591360096e-11	8.164180783821644
ENSG00000102054	2.8223236391538506e-11	8.870890312032751
ENSG00000242247	2.9053067120593407e-11	8.88306069742829
ENSG00000072778	2.9053067120593407e-11	8.93733024611422
ENSG00000155254	3.236205010543632e-11	8.320558682388752
ENSG00000145287	3.296276612595698e-11	8.838435950977985
ENSG00000137309	3.46488985149407e-11	8.852137548345457
ENSG00000105372	3.501449558653176e-11	8.945443836377912
ENSG00000146904	3.5291171217777726e-11	5.389737381789435
ENSG00000152422	3.670700156386185e-11	8.738010443869817
ENSG00000102921	3.70938610232691e-11	8.80291916597935
ENSG00000175395	3.970761921642875e-11	8.263259189335026
ENSG00000224993	4.1188903485050454e-11	4.795672558184806
ENSG00000072858	4.1188903485050454e-11	8.801387954007417
ENSG00000106004	4.328610834434263e-11	6.78736797630215
ENSG00000142534	4.328610834434263e-11	8.941387041246065
ENSG00000160062	4.32861083443434e-11	7.683528625926198
ENSG00000243696	4.3740773934724783e-11	7.305286575779316
ENSG00000214706	4.420011692902495e-11	8.805981589923219
ENSG00000094631	4.5015363999331763e-11	8.852137548345457
ENSG00000258847	4.548781393332954e-11	3.9413888112639865
ENSG00000107771	4.584533566916746e-11	8.66830551896799
ENSG00000179456	4.7674644585443005e-11	8.564483314008488
ENSG00000101400	4.817441532789316e-11	8.4129030788093
ENSG00000143624	4.8679316899926604e-11	8.908932680191299
ENSG00000041880	4.9575395949651736e-11	8.717189627426633
ENSG00000104998	4.9964357537883605e-11	8.796336787687592
ENSG00000181798	5.3047365083875705e-11	7.153659509776264
ENSG00000173482	5.5157608311975e-11	8.482575524135052
ENSG00000218175	5.573408756078488e-11	8.434920833316953
ENSG00000154217	5.617031555203048e-11	8.321919807060265
ENSG00000107864	5.617031555203048e-11	8.567545737952356
ENSG00000123595	5.779861512553585e-11	8.763882426632826
ENSG00000116791	5.840211246420311e-11	8.72584005847428
ENSG00000204060	6.00937307584072e-11	4.5927507564770575
ENSG00000136710	6.072068596606434e-11	8.647687269401297
ENSG00000138780	6.072068596606434e-11	8.460995382956453
ENSG00000164587	6.135404574633882e-11	8.941387041246065
ENSG00000167992	6.312933323018312e-11	7.215100674188949
ENSG00000121797	6.362217024131882e-11	8.327041833225607
ENSG00000162913	6.378728503109279e-11	6.347675893588211
ENSG00000156427	6.876245515332658e-11	5.768536775547903
ENSG00000203705	6.947784242239904e-11	8.712675301890766
ENSG00000155886	6.947784242239904e-11	5.265441627963202
ENSG00000260352	6.947784242239904e-11	5.0418594979035785
ENSG00000141441	6.947784242239904e-11	8.264522875278324
ENSG00000167748	7.222603601814285e-11	3.862837523363743
ENSG00000166896	7.278831098561682e-11	8.202864792761359
ENSG00000234141	7.48868945180739e-11	6.649221761724953
ENSG00000239183	7.70446874419408e-11	5.9812875912593775
ENSG00000155903	7.724384251457685e-11	8.852137548345457
ENSG00000236772	7.784433696092289e-11	4.401224826876168
ENSG00000246095	8.008550930960647e-11	6.292416820216555
ENSG00000138286	8.091604492396406e-11	8.675090464136238
ENSG00000170989	8.585784042841886e-11	6.760055148018968
ENSG00000103496	8.652382118397168e-11	8.691854485447578
ENSG00000272434	8.900930074846346e-11	5.606266405258634
ENSG00000196411	8.993033187997862e-11	7.722140314444774
ENSG00000169116	9.419175242367073e-11	8.925159860718681
ENSG00000186153	9.443420780020878e-11	8.436654612165379
ENSG00000137876	9.516524557902991e-11	8.912989475323146
ENSG00000272899	9.516524557902991e-11	7.835828351710867
ENSG00000252612	9.689261263836284e-11	5.042216414770227
ENSG00000254615	9.789342120456094e-11	8.590355296771499
ENSG00000176371	9.890434725414369e-11	8.445357439864067
ENSG00000242732	9.992549074949772e-11	7.908835303774961
ENSG00000182185	1.0681903707061904e-10	7.488036138208259
ENSG00000071205	1.0681903707061904e-10	7.087013809669034
ENSG00000101868	1.1388544673986132e-10	8.579716123347895
ENSG00000230207	1.1624185335642696e-10	7.202905140717458
ENSG00000183943	1.183428069744176e-10	8.419433060450018
ENSG00000197779	1.207894265790829e-10	8.346128870820365
ENSG00000100439	1.207894265790829e-10	8.694380068607492
ENSG00000103253	1.2203123254691732e-10	8.455407375852673
ENSG00000151208	1.229707785746386e-10	8.534017695329677
ENSG00000069493	1.277757384782759e-10	8.473297475382966
ENSG00000158714	1.3141567962039962e-10	6.450832029671684
ENSG00000272990	1.3141567962039962e-10	7.72785157804511
ENSG00000101003	1.3141567962039962e-10	7.952565915573531
ENSG00000110697	1.324258775248866e-10	8.767939221764673
ENSG00000204131	1.327642959725684e-10	6.27680498871418
ENSG00000086619	1.3654321490488573e-10	8.884591909400223
ENSG00000121406	1.390025758449933e-10	8.235724287569107
ENSG00000213625	1.4441951094764853e-10	8.884591909400223
ENSG00000124795	1.485226839130725e-10	8.217305797789278
ENSG00000213626	1.5004285251188449e-10	7.04713880449149
ENSG00000107863	1.515782433947784e-10	8.827796777554383
ENSG00000171084	1.5430225474588075e-10	7.260509870376875
ENSG00000149346	1.5747409128695877e-10	7.244105940741342
ENSG00000167978	1.603017177395362e-10	8.93733024611422
ENSG00000108107	1.6193974722364725e-10	8.933273450982373
ENSG00000136052	1.6484579562326895e-10	8.726834429662258
ENSG00000073150	1.6652924009798036e-10	6.125142264369946
ENSG00000127483	1.6652924009798036e-10	8.912989475323146
ENSG00000123570	1.7124592300589308e-10	6.96131828323626
ENSG00000162878	1.7609323753645572e-10	5.015856329892045
ENSG00000129757	1.7609323753645572e-10	7.953143904666083
ENSG00000178741	1.7788897251885027e-10	8.904875885059452
ENSG00000160293	1.7924751943511272e-10	8.199312358837398
ENSG00000273032	1.8107471604355665e-10	7.220484995381939
ENSG00000259560	1.8107471604355665e-10	5.698510917457957
ENSG00000104626	1.810747160435586e-10	8.433592188221509
ENSG00000146828	1.8431625667386431e-10	8.792279992555747
ENSG00000260027	1.8478394422036995e-10	7.049315820665951
ENSG00000172139	1.8809042245048682e-10	7.500096164454537
ENSG00000231305	1.8809042245048682e-10	7.991681965299991
ENSG00000197696	1.900057542049756e-10	8.118026285975029
ENSG00000188818	1.9936729032076987e-10	8.377791427563645
ENSG00000269946	2.0292879700113777e-10	4.917509382503373
ENSG00000105464	2.044741413611257e-10	6.847928453190351
ENSG00000229466	2.08124852427745e-10	2.976807714227842
ENSG00000244607	2.086515605171559e-10	5.402891086366446
ENSG00000158427	2.14532103306995e-10	7.7307254514940835
ENSG00000113924	2.1453210330699652e-10	6.622620587488859
ENSG00000242262	2.1616382653967275e-10	5.153214730380471
ENSG00000169857	2.245062918082773e-10	8.753243253209222
ENSG00000163817	2.2908354537900498e-10	5.229885355612238
ENSG00000118197	2.3316342917340465e-10	8.739999186245774
ENSG00000208028	2.3316342917340465e-10	7.547633164623259
ENSG00000125817	2.421468208156015e-10	8.733953648737971
ENSG00000134243	2.445990136390257e-10	8.798862370847504
ENSG00000174013	2.464540816262179e-10	8.708081665974962
ENSG00000179820	2.470754901535861e-10	8.54399677147277
ENSG00000132704	2.514684641517635e-10	8.880535114268378
ENSG00000242741	2.53374468879409e-10	3.2871829346782064
ENSG00000016391	2.5593780189174874e-10	8.019773959771026
ENSG00000138472	2.5593780189174874e-10	3.5998301927260363
ENSG00000140451	2.657781515418552e-10	8.782635190320123
ENSG00000249348	2.7049602562389536e-10	7.689149112606052
ENSG00000163607	2.73228624612091e-10	8.5315714225497
ENSG00000149823	2.73228624612091e-10	8.88306069742829
ENSG00000224738	2.732286246120929e-10	4.899378456851967
ENSG00000158828	2.7598821513129885e-10	8.48434178255955
ENSG00000153162	2.837183978192119e-10	8.933273450982373
ENSG00000124098	2.9166019155049306e-10	8.675627304920196
ENSG00000228903	2.916601915504983e-10	8.556906564528754
ENSG00000065665	2.9460168173864523e-10	8.348399490452747
ENSG00000213755	2.9460168173864523e-10	4.493940788031499
ENSG00000241469	2.9682681819292784e-10	2.789169789534093
ENSG00000257027	3.0284117408058536e-10	7.867524841910711
ENSG00000120805	3.0284117408058536e-10	8.856194343477304
ENSG00000184293	3.089746458019858e-10	8.720252051370501
ENSG00000213862	3.176068997355629e-10	6.7259670170479655
ENSG00000065518	3.264748350604781e-10	8.852137548345457
ENSG00000075420	3.264748350604781e-10	8.925159860718681
ENSG00000219665	3.322436425915214e-10	8.319922614149892
ENSG00000150938	3.3558472986307945e-10	7.751285956760663
ENSG00000105202	3.3811208249387603e-10	8.904875885059452
ENSG00000124635	3.4151085471029506e-10	8.59288087993141
ENSG00000230979	3.4840891394458755e-10	7.060983942333595
ENSG00000173085	3.5103065270761286e-10	8.415833795722193
ENSG00000253540	3.510306527076191e-10	7.777639280771244
ENSG00000155130	3.581166194435682e-10	8.917046270454989
ENSG00000198755	3.6808862076313457e-10	8.933273450982373
ENSG00000090581	3.6808862076313457e-10	8.829785519930336
ENSG00000215016	3.821254489371522e-10	4.177553021564114
ENSG00000138674	3.821254489371563e-10	8.917046270454989
ENSG00000164221	3.821254489371563e-10	8.678152888080106
ENSG00000038002	3.821254489371563e-10	8.884591909400223
ENSG00000182319	3.8885377023868477e-10	7.004111502190653
ENSG00000162631	3.9569786674877985e-10	6.691135974211166
ENSG00000163040	3.9966150645203717e-10	5.685895223747774
ENSG00000162607	3.9966150645203717e-10	8.804450377951285
ENSG00000205683	4.0065846532308406e-10	7.527066997245573
ENSG00000102780	4.07705573264183e-10	7.500078036106255
ENSG00000010404	4.1076272383257397e-10	8.904875885059452
ENSG00000164077	4.117867452895676e-10	8.597474515847212
ENSG00000255760	4.148738063638235e-10	5.888219936264521
ENSG00000272620	4.263877916634223e-10	7.6998660395700345
ENSG00000144847	4.3065166540976173e-10	8.549047937792594
ENSG00000273230	4.3065166540976173e-10	7.575101318510346
ENSG00000003393	4.3821395554734657e-10	8.702493658871182
ENSG00000169302	4.4701558664196774e-10	5.250073470074084
ENSG00000127946	4.59400533408609e-10	8.415631228845703
ENSG00000175329	4.674558334215919e-10	2.380217644626775
ENSG00000087008	4.721206766461423e-10	8.322697594990158
ENSG00000272016	4.721206766461423e-10	6.736925947487403
ENSG00000147234	4.756491390838187e-10	6.8834117982949135
ENSG00000204396	4.851848637554652e-10	8.71160162032285
ENSG00000166441	4.851848637554738e-10	8.941387041246065
ENSG00000223812	4.936817101613042e-10	3.3438992053379244
ENSG00000150867	5.226366057520616e-10	8.803456006763307
ENSG00000196372	5.278389059448275e-10	7.317696112898969
ENSG00000099326	5.37064971584651e-10	8.884591909400223
ENSG00000206535	5.410670744667375e-10	8.570608161896224
ENSG00000256604	5.518823793261869e-10	4.637379526567518
ENSG00000163634	5.615188669701856e-10	8.795799946903637
ENSG00000174173	5.615188669701856e-10	8.70555608281505
ENSG00000078177	5.615188669701916e-10	8.838435950977985
ENSG00000136643	5.670990572934652e-10	8.76893359295265
ENSG00000273056	5.670990572934652e-10	5.468994069799686
ENSG00000143653	5.727334282233752e-10	8.378969902433639
ENSG00000132359	5.827254954907427e-10	8.80291916597935
ENSG00000257698	5.885115231511878e-10	8.190544237140372
ENSG00000226104	6.002524976165416e-10	2.8989755919250753
ENSG00000174718	6.047141163587589e-10	8.88864870453207
ENSG00000232346	6.167707944167108e-10	7.346924989132254
ENSG00000149218	6.213523425065493e-10	8.473957572663476
ENSG00000189233	6.275128363268356e-10	8.801924794791372
ENSG00000214717	6.321723344171229e-10	8.637048095977692
ENSG00000123130	6.495481781371749e-10	8.64569852702534
ENSG00000118307	6.511507448515738e-10	5.5786553523513325
ENSG00000182050	6.511507448515761e-10	7.115711178081142
ENSG00000272667	6.624773899627018e-10	6.617642647712458
ENSG00000230565	6.739964702949885e-10	6.84969422107101
ENSG00000185905	6.80666426082106e-10	8.892705499663915
ENSG00000120742	6.874008601479662e-10	8.941387041246065
ENSG00000167178	6.924943650146912e-10	6.464845982825141
ENSG00000244165	6.942003803364972e-10	8.272824681190716
ENSG00000232490	6.942003803364972e-10	5.554961739797813
ENSG00000072195	7.13239689305257e-10	6.518094026108059
ENSG00000178035	7.132396893052646e-10	8.88864870453207
ENSG00000247735	7.382106715936838e-10	5.569234534557698
ENSG00000101224	7.455007659827072e-10	8.88306069742829
ENSG00000137177	7.528611786456053e-10	7.603249821599107
ENSG00000104765	7.528611786456053e-10	8.819683187290691
ENSG00000188636	7.602925709487457e-10	8.156444076349636
ENSG00000145214	7.734703131540935e-10	8.72584005847428
ENSG00000233927	7.81100359249266e-10	8.93733024611422
ENSG00000205022	7.946302484610924e-10	6.873129386127043
ENSG00000130810	8.02464123931752e-10	7.649857409731997
ENSG00000264920	8.024641239317577e-10	7.434297864459106
ENSG00000116957	8.163553315437192e-10	8.609187370838727
ENSG00000227857	8.243983431233817e-10	4.22445287390623
ENSG00000225573	8.407172663865382e-10	7.192083200844243
ENSG00000115841	8.552548543455448e-10	8.362101087820218
ENSG00000176974	8.552548543455448e-10	8.624877710582155
ENSG00000111445	8.552548543455448e-10	8.440711407297222
ENSG00000110092	8.573515964648996e-10	8.796336787687592
ENSG00000171189	8.70037900022085e-10	5.683375005948117
ENSG00000069329	8.785971121647973e-10	8.846549541241677
ENSG00000101443	8.785971121647973e-10	5.6721716581700665
ENSG00000100060	8.959629982581673e-10	8.870890312032751
ENSG00000273382	9.11432836266017e-10	6.237874616594626
ENSG00000143498	9.11432836266017e-10	8.288057490530123
ENSG00000166025	9.203895602743901e-10	6.842255220073779
ENSG00000245750	9.271634653165389e-10	5.624184900399272
ENSG00000159788	9.524202595099116e-10	8.251598730994548
ENSG00000137747	9.547493742137734e-10	5.622063793001783
ENSG00000104177	9.547493742137868e-10	8.81409518018691
ENSG00000147434	9.807396431773921e-10	2.1959772337929553
ENSG00000105997	9.879470050572617e-10	5.400513465269969
ENSG00000260144	1.0424049221057043e-09	6.019320018836509
ENSG00000103489	1.0424049221057117e-09	8.503317030198303
ENSG00000177731	1.0629258226988843e-09	8.904875885059452
ENSG00000189419	1.0733336909684316e-09	5.897358079938963
ENSG00000166268	1.1132569761647429e-09	6.68864063524831
ENSG00000221413	1.1132569761647468e-09	2.074750007344335
ENSG00000188419	1.1214138833332422e-09	8.657332071636922
ENSG00000171119	1.1434520249997806e-09	5.815555988034648
ENSG00000100578	1.1630818977242167e-09	8.576196169000006
ENSG00000268061	1.1715950831849644e-09	7.555242393679066
ENSG00000117519	1.1859191263568238e-09	8.05770551728603
ENSG00000177628	1.1945954847152338e-09	8.856194343477304
ENSG00000163382	1.2062604385974247e-09	8.870890312032751
ENSG00000104738	1.2062604385974247e-09	8.724308846502344
ENSG00000149273	1.238915534890468e-09	8.945443836377912
ENSG00000213885	1.251002832779592e-09	6.352065839186131
ENSG00000117009	1.251002832779601e-09	8.306810254217416
ENSG00000224616	1.2601437948875808e-09	6.222288693865454
ENSG00000223387	1.2724332518995726e-09	4.345844887332658
ENSG00000125414	1.2817270635146511e-09	2.057136599091615
ENSG00000170889	1.2848397040213975e-09	8.941387041246065
ENSG00000154917	1.3195695987113081e-09	8.220878148788207
ENSG00000120860	1.3421458828421676e-09	8.679147259268085
ENSG00000241923	1.3684092878276403e-09	6.0937196621264516
ENSG00000116668	1.3918008523692764e-09	8.740536027029728
ENSG00000083845	1.4155826323557162e-09	8.941387041246065
ENSG00000229417	1.4678871998598044e-09	7.982404251394096
ENSG00000257543	1.4678871998598044e-09	5.933327492720541
ENSG00000114686	1.4821507518688696e-09	8.872421524004686
ENSG00000182742	1.4965495760728709e-09	7.111009168596756
ENSG00000229278	1.5220767826442986e-09	3.7451696797812746
ENSG00000160051	1.536854083489632e-09	7.6985120375852505
ENSG00000175792	1.5368540834896536e-09	8.780567137564232
ENSG00000270482	1.5782175179440412e-09	5.268929838959565
ENSG00000188613	1.6051034131498224e-09	8.177652907278862
ENSG00000137154	1.6363777970903531e-09	8.945443836377912
ENSG00000164236	1.6522372519447711e-09	5.222140679812421
ENSG00000065809	1.6803530598487702e-09	8.880535114268378
ENSG00000083290	1.6925451536486693e-09	7.651218869249705
ENSG00000239713	1.6966283399405493e-09	8.834379155846138
ENSG00000165322	1.7421827989453263e-09	8.764876797820804
ENSG00000070081	1.7889303128671262e-09	8.933273450982373
ENSG00000260855	1.7889303128671262e-09	4.3028046181533455
ENSG00000178026	1.8062311265809157e-09	7.20715538249899
ENSG00000166428	1.8193137955773097e-09	7.810466296002922
ENSG00000259891	1.886126937583277e-09	6.96864477691403
ENSG00000136997	1.9043444543668273e-09	8.91145826335121
ENSG00000100994	1.904344454366854e-09	8.900819089927607
ENSG00000132780	1.904344454366854e-09	8.88306069742829
ENSG00000179588	1.904344454366854e-09	8.292853693322414
ENSG00000185436	1.904344454366854e-09	8.786691985451967
ENSG00000147044	1.936639166100141e-09	8.688255220719755
ENSG00000237991	1.955332608524554e-09	6.496805679833727
ENSG00000008513	2.00765219267514e-09	8.73747360308586
ENSG00000228160	2.0221566746037864e-09	2.2710364062187587
ENSG00000251192	2.041655147511738e-09	7.852879816125809
ENSG00000150667	2.0812040603570175e-09	6.91023035771987
ENSG00000180815	2.0812040603570175e-09	5.216090722481183
ENSG00000055955	2.1368067046368986e-09	5.9111808952561455
ENSG00000124785	2.1368067046368986e-09	7.258760703773822
ENSG00000205791	2.136806704636914e-09	6.439875612038763
ENSG00000223949	2.1573830976319775e-09	4.684651570880535
ENSG00000114779	2.1573830976319775e-09	8.892705499663915
ENSG00000145592	2.1573830976319775e-09	8.945443836377912
ENSG00000213442	2.1729421473015276e-09	8.537414393181013
ENSG00000166278	2.1938579700304307e-09	8.300764716709615
ENSG00000272452	2.274056226045366e-09	7.606783792328593
ENSG00000118308	2.3346791637150936e-09	8.89117428769198
ENSG00000176208	2.3346791637150936e-09	8.262185507767112
ENSG00000141664	2.3346791637150936e-09	8.190793634820725
ENSG00000065613	2.3346791637150936e-09	8.778578395188276
ENSG00000177096	2.35711248985505e-09	8.497049008739044
ENSG00000165288	2.3797560805255918e-09	8.699968075711269
ENSG00000136928	2.3797560805255918e-09	4.116089335262401
ENSG00000171649	2.3968779132210625e-09	7.759616465128636
ENSG00000075711	2.4843061086357847e-09	8.853131919533435
ENSG00000006756	2.574842810464953e-09	6.286548769130132
ENSG00000107187	2.5995245596950534e-09	4.8418255699593775
ENSG00000203666	2.713478538545133e-09	8.408054479365966
ENSG00000271738	2.785500697566368e-09	7.270298181030221
ENSG00000159259	2.785500697566368e-09	7.894031439032087
ENSG00000179299	2.8390482898146525e-09	7.426603005623729
ENSG00000100592	2.8593864132049972e-09	8.619289703478376
ENSG00000233379	2.886725113767502e-09	5.133652958692833
ENSG00000149256	2.886725113767502e-09	7.943366051471947
ENSG00000267390	2.886725113767502e-09	6.928778522678962
ENSG00000163882	2.9073962952488844e-09	8.770464804924583
ENSG00000141447	2.9143187205715326e-09	8.22217431430758
ENSG00000172456	2.9143187205715326e-09	7.914471150763944
ENSG00000168071	2.9351825987245712e-09	8.900819089927607
ENSG00000171365	2.9421695469159463e-09	8.081054714697157
ENSG00000181163	2.9421695469159463e-09	8.945443836377912
ENSG00000204634	2.9632278700833477e-09	8.221872519976184
ENSG00000087274	2.9632278700833477e-09	8.921103065586836
ENSG00000008300	2.9632278700833477e-09	8.805444749139262
ENSG00000271239	3.0129373137103066e-09	2.4489313601875144
ENSG00000132026	3.0417069215670273e-09	4.488676743788934
ENSG00000178585	3.0707444136069993e-09	8.181167295779574
ENSG00000255991	3.1000522174241e-09	2.627942689822749
ENSG00000157827	3.1222119347815935e-09	8.7542376243972
ENSG00000205763	3.1222119347815935e-09	7.19369207419126
ENSG00000259924	3.122211934781627e-09	5.280537751920137
ENSG00000251680	3.122211934781627e-09	4.16670010496384
ENSG00000171135	3.1519986899574813e-09	8.734948019925948
ENSG00000111450	3.1519986899575264e-09	8.585304130451673
ENSG00000147437	3.1519986899575264e-09	6.227760744224244
ENSG00000206549	3.17452046531487e-09	6.395123739806112
ENSG00000049769	3.2353486129952473e-09	7.992007788673037
ENSG00000260625	3.266187488574769e-09	6.299494582351335
ENSG00000149485	3.2973129841607273e-09	8.036576026505617
ENSG00000143514	3.3208467588060953e-09	8.758294419529046
ENSG00000127415	3.3763977536892025e-09	8.868364728872839
ENSG00000137310	3.3844072265381567e-09	8.687260849531777
ENSG00000173171	3.3844072265381567e-09	8.482353040183593
ENSG00000138449	3.4085469835175524e-09	8.845018329269742
ENSG00000188153	3.416630821348557e-09	8.146968741875082
ENSG00000172382	3.440994679231054e-09	6.756561458070512
ENSG00000261159	3.47374353709469e-09	7.804623325371609
ENSG00000273486	3.47374353709469e-09	7.660822406528647
ENSG00000165516	3.4737435370947023e-09	8.874947107164598
ENSG00000145476	3.4737435370947023e-09	8.698436863739335
ENSG00000227543	3.531786904203812e-09	7.091334668171055
ENSG00000213513	3.531786904203812e-09	4.1105270185311085
ENSG00000119669	3.565378054358835e-09	8.695911280579425
ENSG00000168172	3.599280689896105e-09	8.73142806557806
ENSG00000235501	3.6334976211984417e-09	5.869728000983213
ENSG00000104427	3.6593682807674724e-09	8.489392948879374
ENSG00000272975	3.685418531048519e-09	1.9920296987138497
ENSG00000270012	3.7204336592309924e-09	7.644702903990584
ENSG00000138688	3.729238003682284e-09	8.904875885059452
ENSG00000134744	3.891234806995884e-09	8.872421524004686
ENSG00000159840	3.891234806995884e-09	8.6009944701951
ENSG00000116984	3.993589355926407e-09	8.852137548345457
ENSG00000046651	3.993589355926407e-09	8.826265565582448
ENSG00000184007	3.993589355926407e-09	8.900819089927607
ENSG00000151553	3.993589355926407e-09	8.739004815057795
ENSG00000108828	3.993589355926407e-09	8.79939921163146
ENSG00000078747	3.993589355926407e-09	8.876478319136533
ENSG00000173221	3.9935893559264495e-09	8.933273450982373
ENSG00000204219	4.031456216883383e-09	6.824556938572483
ENSG00000135299	4.069673078993449e-09	8.434129029005465
ENSG00000111348	4.09856730600115e-09	8.912989475323146
ENSG00000213931	4.246065252381458e-09	5.033507199204886
ENSG00000233108	4.32683393775093e-09	7.664972863268216
ENSG00000048540	4.3575067438275625e-09	5.406277574806108
ENSG00000106006	4.357506743827578e-09	4.94000458542144
ENSG00000141736	4.398733764480624e-09	7.954836535205913
ENSG00000116977	4.398733764480624e-09	8.773527228868451
ENSG00000163875	4.4299033382339774e-09	8.766408009792737
ENSG00000169567	4.471797913219165e-09	8.919571853614903
ENSG00000158525	4.514078657234588e-09	4.240090846050262
ENSG00000260591	4.556749032585244e-09	6.958507196659161
ENSG00000204390	4.589009609434677e-09	7.2260416419439455
ENSG00000035403	4.589009609434677e-09	8.558437776500687
ENSG00000144354	4.676130222380334e-09	5.483466329905304
ENSG00000108878	4.832486559653706e-09	2.991577952034729
ENSG00000144645	4.843847838126658e-09	8.917046270454989
ENSG00000135677	4.878088121045192e-09	8.880535114268378
ENSG00000058404	4.889553891731926e-09	7.05206077918325
ENSG00000273002	5.052859713435707e-09	6.984931254482451
ENSG00000010310	5.052859713435707e-09	8.633985672033823
ENSG00000273356	5.052859713435725e-09	8.033159411579314
ENSG00000228510	5.052859713435725e-09	5.119356847453766
ENSG00000124222	5.100486946488237e-09	8.864307933740994
ENSG00000006740	5.100486946488237e-09	7.779264154350904
ENSG00000204536	5.100486946488237e-09	8.632788733969356
ENSG00000228327	5.100486946488237e-09	7.36035204074342
ENSG00000149295	5.148551656200734e-09	5.705702321913464
ENSG00000053501	5.148551656200734e-09	8.726834429662258
ENSG00000100997	5.148551656200752e-09	8.773527228868451
ENSG00000234444	5.2337293495217205e-09	8.483479118402549
ENSG00000160799	5.2830173718139685e-09	8.669044926628438
ENSG00000233762	5.2830173718139685e-09	7.973668609273143
ENSG00000261441	5.2830173718139685e-09	6.442871099674573
ENSG00000132563	5.2830173718139685e-09	5.518532977547253
ENSG00000264424	5.320279994524851e-09	2.3605088262570226
ENSG00000064115	5.370362200075178e-09	8.852137548345457
ENSG00000174307	5.370362200075178e-09	8.304769115190421
ENSG00000013725	5.370362200075178e-09	7.004877197779115
ENSG00000102158	5.420903798527112e-09	8.912989475323146
ENSG00000231969	5.510469354855021e-09	4.043171546635947
ENSG00000214193	5.562295518957082e-09	7.721211237255133
ENSG00000228350	5.614596625743299e-09	4.346659578328467
ENSG00000125459	5.6145966257433394e-09	8.726834429662258
ENSG00000166562	5.707279143457797e-09	8.929216655850528
ENSG00000174799	5.760908274618885e-09	8.610639272430728
ENSG00000143537	5.80145210506355e-09	8.767402380980716
ENSG00000008086	5.8150284083896374e-09	8.0384456243517
ENSG00000140988	5.8559433571077196e-09	8.93733024611422
ENSG00000137274	5.9109332855079125e-09	7.892500227060152
ENSG00000173926	5.9525056559241575e-09	7.827931344705262
ENSG00000164346	6.064763250280186e-09	8.895231082823827
ENSG00000078061	6.1216630466964585e-09	8.827259936770426
ENSG00000236719	6.164678955077243e-09	5.594835401455268
ENSG00000267169	6.17908293933747e-09	7.532629835889239
ENSG00000180228	6.280833157093687e-09	8.783172031104078
ENSG00000081320	6.280833157093687e-09	8.921103065586836
ENSG00000058056	6.280833157093687e-09	8.45946417098452
ENSG00000146409	6.38421540952704e-09	8.50317385662678
ENSG00000147475	6.4440335085475745e-09	8.785160773480033
ENSG00000078369	6.504397621647789e-09	8.896762294795762
ENSG00000235670	6.504397621647812e-09	4.040382091328892
ENSG00000102871	6.5500319412519035e-09	8.79733115887557
ENSG00000126062	6.611363262470217e-09	8.684198425587908
ENSG00000114446	6.673254022190678e-09	8.867827888088883
ENSG00000123609	6.720042205969711e-09	8.530040210577768
ENSG00000197119	6.735709180948245e-09	7.944348985888252
ENSG00000239697	6.8463788668363214e-09	7.148608866731861
ENSG00000184220	6.846378866836369e-09	8.753243253209222
ENSG00000076685	6.9750286172645535e-09	8.699968075711269
ENSG00000232070	6.9750286172645535e-09	5.259792372102394
ENSG00000226245	7.0895269411968e-09	4.274715444901411
ENSG00000221983	7.139156352173919e-09	8.93733024611422
ENSG00000094916	7.139156352173995e-09	8.812563968214976
ENSG00000259209	7.155774586062324e-09	3.0900720834574567
ENSG00000196562	7.273162109940408e-09	8.900819089927607
ENSG00000213199	7.273162109940408e-09	8.411116903309834
ENSG00000070886	7.341080833443169e-09	5.798933530039938
ENSG00000094804	7.531059139909336e-09	8.634522512817782
ENSG00000105373	7.53105913990939e-09	8.933273450982373
ENSG00000257221	7.601322792461475e-09	7.8738522566749385
ENSG00000173320	7.601322792461475e-09	6.747559490527823
ENSG00000137070	7.60132279246161e-09	8.60053693979108
ENSG00000236204	7.654439233295864e-09	6.469787818424889
ENSG00000116871	7.654439233295864e-09	8.795799946903637
ENSG00000181656	7.654439233295864e-09	6.077502271163183
ENSG00000115875	7.654439233295864e-09	8.925159860718681
ENSG00000117215	7.654439233295864e-09	7.458655323406999
ENSG00000163961	7.654439233295973e-09	8.769470433736606
ENSG00000086598	7.725823940934898e-09	8.929216655850528
ENSG00000090989	7.852310807591024e-09	8.770464804924583
ENSG00000228205	7.852310807591109e-09	7.376114359366661
ENSG00000136149	7.92549238787671e-09	7.917128440954831
ENSG00000261418	7.92549238787671e-09	8.52743531703792
ENSG00000114487	7.92549238787671e-09	8.245728846634345
ENSG00000247982	7.999338215425325e-09	8.177837010960877
ENSG00000081307	8.186897440462447e-09	8.908932680191299
ENSG00000185686	8.205887280168593e-09	7.466379169947633
ENSG00000162267	8.205887280168593e-09	6.658206487064231
ENSG00000243710	8.205887280168593e-09	5.187703076034575
ENSG00000156170	8.417628052909175e-09	8.651286534129122
ENSG00000232995	8.476293170806755e-09	7.122416438013758
ENSG00000128394	8.555133173013915e-09	8.487404206503419
ENSG00000144591	8.714961792211957e-09	8.874947107164598
ENSG00000177337	8.795963032962083e-09	5.25654345051009
ENSG00000168556	8.857194726076783e-09	8.453955474260674
ENSG00000159363	8.857194726076783e-09	8.709612877946897
ENSG00000175985	8.939483166025128e-09	5.306440910753553
ENSG00000004961	9.00168768116872e-09	8.606124946894859
ENSG00000160691	9.00168768116872e-09	8.912989475323146
ENSG00000139641	9.085283191279606e-09	8.904875885059452
ENSG00000226360	9.169634634485446e-09	7.423135866633143
ENSG00000220583	9.169634634485446e-09	6.7048622499285155
ENSG00000104979	9.254748652316696e-09	8.852137548345457
ENSG00000167283	9.31908863246017e-09	8.900819089927607
ENSG00000255224	9.40555330740757e-09	6.4719310030989785
ENSG00000155495	9.49279911414979e-09	8.599797532130632
ENSG00000138185	9.49279911414979e-09	8.792279992555747
ENSG00000198053	9.49279911414979e-09	8.523712795813541
ENSG00000243453	9.558750209060845e-09	1.7419527893894147
ENSG00000074054	9.558750209060845e-09	8.82067755847867
ENSG00000155755	9.647379528709312e-09	8.3445183484685
ENSG00000132640	9.827045564500119e-09	8.870890312032751
ENSG00000226779	9.895256950058419e-09	4.223805818627172
ENSG00000110700	9.895256950058419e-09	8.93733024611422
ENSG00000179899	9.918096375242586e-09	5.2121827146432365
ENSG00000161204	1.0079416014822846e-08	8.860251138609149
ENSG00000099994	1.0079416014822846e-08	6.979789097885996
ENSG00000032219	1.0079416014822846e-08	8.705019242031094
ENSG00000103485	1.0149332606131624e-08	8.872421524004686
ENSG00000239815	1.0243289794939666e-08	6.188624449271757
ENSG00000270681	1.0338093802893155e-08	7.210704374148653
ENSG00000173208	1.0409756991520344e-08	8.703030499655137
ENSG00000101049	1.0433752043947269e-08	6.395819521098051
ENSG00000234771	1.043375204394738e-08	8.71366967307874
ENSG00000114738	1.0603231988866821e-08	8.744592822161575
ENSG00000207146	1.0701278114395906e-08	3.8890146012158593
ENSG00000249198	1.077539149368553e-08	2.1609492147405303
ENSG00000216588	1.0975479113404574e-08	3.9489522156518295
ENSG00000242071	1.1076874977034995e-08	8.32153313650176
ENSG00000272864	1.1153519860369061e-08	3.551617538297044
ENSG00000143575	1.1153519860369061e-08	8.908932680191299
ENSG00000203761	1.1256516734296615e-08	7.886427775823458
ENSG00000178467	1.133437154541458e-08	8.872421524004686
ENSG00000054277	1.1438993977926785e-08	8.180178490438774
ENSG00000117242	1.146529614996862e-08	7.948358950216236
ENSG00000187837	1.1544556462805696e-08	8.925159860718681
ENSG00000160753	1.1544556462805696e-08	8.533560164925657
ENSG00000170899	1.1544556462805696e-08	8.380114443847066
ENSG00000089220	1.1651067203528611e-08	8.929216655850528
ENSG00000251595	1.1731577525962168e-08	5.994503293429521
ENSG00000186280	1.1948928974506145e-08	6.3311519292775955
ENSG00000162373	1.1948928974506145e-08	6.5569717567006816
ENSG00000004838	1.2031442381971869e-08	6.928985318170229
ENSG00000172379	1.2059069927182728e-08	8.430177027175702
ENSG00000203930	1.2059069927182771e-08	3.707681720287572
ENSG00000070831	1.2142323664537934e-08	8.884591909400223
ENSG00000108387	1.217019905885987e-08	6.990426031088629
ENSG00000118181	1.2254199576806702e-08	8.93733024611422
ENSG00000096093	1.2254199576806702e-08	8.64822411018525
ENSG00000101310	1.2367078783201424e-08	8.896762294795762
ENSG00000218426	1.2367078783201556e-08	8.360569875848284
ENSG00000118960	1.2452401853168371e-08	8.562494571632534
ENSG00000260660	1.2567057893254256e-08	6.418667673098655
ENSG00000160200	1.2567057893254256e-08	8.864307933740994
ENSG00000131828	1.2682741433336969e-08	8.766408009792737
ENSG00000225938	1.312585940371145e-08	2.7647809900121803
ENSG00000197016	1.3460354495710661e-08	6.767231512782179
ENSG00000196177	1.3460354495710661e-08	8.78010960716021
ENSG00000131171	1.3553011236738988e-08	8.864307933740994
ENSG00000258072	1.3584034562896604e-08	6.28568799403885
ENSG00000148484	1.367751986827902e-08	8.810038385055064
ENSG00000131409	1.3803141642325252e-08	5.8588390238601145
ENSG00000112531	1.38031416423254e-08	8.872421524004686
ENSG00000173175	1.4025687354807084e-08	7.4725047540708935
ENSG00000115966	1.4154420337606669e-08	8.82067755847867
ENSG00000047365	1.4154420337606669e-08	8.629928876901978
ENSG00000177946	1.4284303117982691e-08	6.880208771052819
ENSG00000181852	1.4284303117982691e-08	8.765871169008783
ENSG00000138172	1.4284303117982691e-08	7.986061478620139
ENSG00000236305	1.4382475752627898e-08	5.99704692985775
ENSG00000258056	1.4415345666378001e-08	8.065161808077237
ENSG00000105193	1.4415345666378206e-08	8.945443836377912
ENSG00000248280	1.488327367900297e-08	6.619880569570662
ENSG00000248540	1.512274869447955e-08	5.413939528141131
ENSG00000131943	1.5157264097191038e-08	8.728365641634191
ENSG00000170417	1.5261270957006712e-08	8.230470554372792
ENSG00000196967	1.5261270957006712e-08	8.055798883098038
ENSG00000203632	1.5542029963030735e-08	6.712129272531772
ENSG00000253520	1.5542029963030735e-08	5.664921805175206
ENSG00000108379	1.5791812621229034e-08	5.086768938569353
ENSG00000174776	1.579181262122909e-08	4.479499367348997
ENSG00000178852	1.5936295098984657e-08	8.330183567549408
ENSG00000137628	1.5936295098984657e-08	8.03145811230696
ENSG00000256582	1.6082063716982554e-08	5.680378441971353
ENSG00000114942	1.608206371698261e-08	8.945443836377912
ENSG00000114315	1.6192240891729235e-08	6.5115190678511015
ENSG00000160097	1.6192240891729235e-08	5.795994377308312
ENSG00000078900	1.6192240891729235e-08	6.173454822350993
ENSG00000068650	1.6602543519946453e-08	8.67861041848413
ENSG00000168159	1.6754238641868113e-08	8.88306069742829
ENSG00000140682	1.6907282186954235e-08	5.804857580269225
ENSG00000198218	1.717838808062066e-08	8.884591909400223
ENSG00000176871	1.7335200067914834e-08	8.54626739110515
ENSG00000174989	1.7493404607712748e-08	8.777584024000298
ENSG00000182220	1.7493404607712748e-08	8.846549541241677
ENSG00000243477	1.749340460771306e-08	8.617758491506441
ENSG00000143258	1.7612979091313858e-08	8.785160773480033
ENSG00000114853	1.7612979091314046e-08	8.5069487745022
ENSG00000260940	1.7653013701973274e-08	2.229085850122029
ENSG00000246705	1.7773649537897554e-08	8.709612877946897
ENSG00000106624	1.7773649537897554e-08	8.11575566634265
ENSG00000244247	1.7773649537897554e-08	3.598042296305846
ENSG00000107014	1.7935745783738897e-08	6.447104972065632
ENSG00000136051	1.7935745783738897e-08	8.830322360714293
ENSG00000204991	1.8058261031745695e-08	7.780611262640822
ENSG00000156222	1.8058261031745887e-08	3.5289170923275055
ENSG00000174844	1.8058261031745887e-08	6.799193356873307
ENSG00000197256	1.8099280108032407e-08	8.546319787756191
ENSG00000169826	1.8222882034630733e-08	8.793274363743723
ENSG00000147036	1.8222882034630733e-08	5.450567264607744
ENSG00000140400	1.82228820346308e-08	8.908932680191299
ENSG00000215086	1.82228820346308e-08	4.687975250599371
ENSG00000091039	1.838896285129956e-08	8.823739982422536
ENSG00000267401	1.838896285129956e-08	4.873024359385353
ENSG00000148803	1.8683154802313716e-08	8.46550970849232
ENSG00000251417	1.8683154802313716e-08	6.701815936170246
ENSG00000230067	1.8853315197936437e-08	4.82601711695929
ENSG00000213047	1.8981924062004347e-08	8.856194343477304
ENSG00000226337	1.902498305904414e-08	4.904489705479992
ENSG00000163029	1.9329068194577575e-08	8.740536027029728
ENSG00000223704	1.9372893122522386e-08	7.601450748752344
ENSG00000175820	1.9682385889812377e-08	4.9117238835309776
ENSG00000180096	1.981649332855264e-08	8.561957730848578
ENSG00000253619	1.981649332855264e-08	4.557080699734079
ENSG00000165548	1.981649332855264e-08	8.390316003941617
ENSG00000180353	1.981649332855264e-08	8.912989475323146
ENSG00000180773	1.981649332855264e-08	8.565556995576403
ENSG00000137054	1.999668680714141e-08	8.779115235972231
ENSG00000216895	1.999668680714141e-08	8.363966573699617
ENSG00000166295	1.999668680714148e-08	8.870890312032751
ENSG00000139644	1.999668680714148e-08	8.93733024611422
ENSG00000105808	2.017847393656757e-08	7.145537803824349
ENSG00000153347	2.017847393656757e-08	5.533937461339286
ENSG00000173960	2.0315868339447338e-08	8.735484860709903
ENSG00000214274	2.068671785881545e-08	7.7619164614517455
ENSG00000054690	2.068671785881545e-08	6.816117349431088
ENSG00000069849	2.068671785881582e-08	8.794805575715658
ENSG00000197771	2.0827477357850395e-08	8.818151975318758
ENSG00000219747	2.1016606798587764e-08	6.092850963757935
ENSG00000173064	2.106414958372978e-08	8.85466313150537
ENSG00000260990	2.154536827863768e-08	5.505978482885541
ENSG00000163362	2.1740835437130827e-08	7.781551157062787
ENSG00000046653	2.1740835437130827e-08	7.787952630821801
ENSG00000130779	2.1938027162396038e-08	8.866833516900904
ENSG00000177283	2.228730688793821e-08	5.347189380909558
ENSG00000227097	2.2489317651920075e-08	8.874947107164598
ENSG00000236205	2.2847130100727816e-08	2.1374808404250163
ENSG00000145685	2.284713010072806e-08	7.76574699551164
ENSG00000271344	2.3054074097808075e-08	7.059772653041335
ENSG00000266903	2.3054074097808075e-08	6.652780721766008
ENSG00000012171	2.3210477409332884e-08	7.665529621127141
ENSG00000178343	2.326284081973196e-08	3.981444495543898
ENSG00000250892	2.3632615428342153e-08	4.336614314450063
ENSG00000082512	2.368590485930044e-08	8.592220782650896
ENSG00000058262	2.384647533016012e-08	8.93733024611422
ENSG00000166321	2.384647533016012e-08	7.872084544369948
ENSG00000243056	2.384647533016012e-08	5.613607977554476
ENSG00000185267	2.4008104305588638e-08	8.089124358844227
ENSG00000113851	2.4008104305588896e-08	8.782635190320123
ENSG00000065320	2.4062217022673696e-08	4.34395491476749
ENSG00000249196	2.4444341426677296e-08	5.713585478212909
ENSG00000236849	2.4609909815138865e-08	3.3610546529746492
ENSG00000263327	2.4665341257530298e-08	7.521153481230778
ENSG00000185133	2.4665341257530298e-08	6.711843254994705
ENSG00000257526	2.4665341257530298e-08	3.545343895271402
ENSG00000145191	2.4888283794611923e-08	8.861245509797127
ENSG00000188266	2.4888283794611923e-08	7.984680436873655
ENSG00000165338	2.5056775557308095e-08	8.488398577691395
ENSG00000203485	2.5056775557308095e-08	8.722777634530411
ENSG00000189196	2.5283157768591263e-08	4.35328170253268
ENSG00000268401	2.5283157768591263e-08	5.098723507518123
ENSG00000204217	2.5454248512111316e-08	8.88306069742829
ENSG00000186815	2.5511528565299137e-08	8.838435950977985
ENSG00000134986	2.5684121858319482e-08	7.967006920601451
ENSG00000241324	2.5684121858319482e-08	6.844802923174662
ENSG00000183298	2.591601352960656e-08	6.75835723021799
ENSG00000086730	2.5916013529606837e-08	8.781640819132145
ENSG00000162522	2.6091267142504096e-08	8.32981681406587
ENSG00000099385	2.6743778102903654e-08	8.039774269447145
ENSG00000230516	2.680387805339025e-08	3.16151607569515
ENSG00000223802	2.7228270469716298e-08	3.56889587135377
ENSG00000234380	2.7228270469716298e-08	5.290100960306878
ENSG00000147533	2.7473706561864156e-08	8.698436863739335
ENSG00000172687	2.7659194047846355e-08	6.35052093705728
ENSG00000157978	2.7721293379764844e-08	8.86277672176906
ENSG00000053371	2.7721293379764844e-08	8.484596746087082
ENSG00000227611	2.7908405895402497e-08	3.750947870611113
ENSG00000198794	2.81598005499283e-08	8.921103065586836
ENSG00000116147	2.8349790154785433e-08	5.408734704587848
ENSG00000143578	2.860504942343977e-08	8.550781716641017
ENSG00000213523	2.8605049423439975e-08	8.751712041237289
ENSG00000090615	2.8862542849404945e-08	8.899287877955674
ENSG00000131966	2.8862542849404945e-08	8.733416807954013
ENSG00000100739	2.8862542849405458e-08	6.082773917408988
ENSG00000090273	2.9122289393599624e-08	8.838435950977985
ENSG00000272468	2.9384308172504724e-08	7.5838425264784775
ENSG00000214612	2.9384308172504724e-08	5.991572579535773
ENSG00000224566	2.958232499885935e-08	5.81717914094285
ENSG00000162409	2.9648618459391238e-08	3.316823459148114
ENSG00000090097	2.9848366659833975e-08	8.639573679137603
ENSG00000172365	3.0319547434217286e-08	3.5531425538073744
ENSG00000105339	3.0319547434217286e-08	8.941387041246065
ENSG00000135318	3.038744654428763e-08	6.8084265448474515
ENSG00000125945	3.059203206888417e-08	8.243917188212734
ENSG00000110002	3.059203206888417e-08	8.74612403413351
ENSG00000060971	3.107461968338127e-08	8.758294419529046
ENSG00000240440	3.1144162130475575e-08	3.1114931480424
ENSG00000139631	3.1635213368145033e-08	8.72331447531437
ENSG00000249487	3.184796056492309e-08	2.8956261496126907
ENSG00000228323	3.1919184891129015e-08	5.930978491714042
ENSG00000111540	3.1919184891129015e-08	8.549047937792592
ENSG00000114770	3.2422109000151714e-08	8.740536027029728
ENSG00000226851	3.2712944011592816e-08	6.09518090205018
ENSG00000081760	3.3006314500278436e-08	8.693843227823535
ENSG00000060237	3.3006314500278436e-08	8.884591909400223
ENSG00000108852	3.3006314500278436e-08	7.375019751642439
ENSG00000259422	3.322801915728987e-08	4.581786607181839
ENSG00000116786	3.352587839686809e-08	8.800393582819439
ENSG00000253958	3.352587839686809e-08	2.5766046139952414
ENSG00000236866	3.3525878396868446e-08	6.026076407795136
ENSG00000180182	3.405338903980411e-08	8.801924794791372
ENSG00000166974	3.405338903980411e-08	8.660394495580789
ENSG00000235169	3.405338903980411e-08	7.193990960761669
ENSG00000175886	3.4053389039804595e-08	6.568766295168925
ENSG00000089163	3.435843688343035e-08	6.836344686570332
ENSG00000233922	3.435843688343035e-08	6.679544828853561
ENSG00000169255	3.466614024252532e-08	6.55435467536856
ENSG00000176623	3.4898673916502426e-08	8.712138461106807
ENSG00000253051	3.489867391650268e-08	5.2905253236510745
ENSG00000132846	3.5211078455466274e-08	8.608650530054772
ENSG00000117691	3.544716401935504e-08	8.852137548345457
ENSG00000160856	3.55262005709039e-08	8.613701696374594
ENSG00000170890	3.55262005709039e-08	3.8103545247559967
ENSG00000260296	3.576433934385325e-08	7.31873354446545
ENSG00000139626	3.584406317616999e-08	8.921103065586836
ENSG00000239213	3.608427246562137e-08	7.420375237020668
ENSG00000142408	3.6164689371294725e-08	3.7556843543943246
ENSG00000179520	3.640698662565761e-08	5.084115683783035
ENSG00000246898	3.673250525420131e-08	8.328167911444558
ENSG00000114383	3.70608519722215e-08	8.725303217690323
ENSG00000154358	3.730898226230843e-08	8.779572766376255
ENSG00000065485	3.7642335553882174e-08	8.880535114268378
ENSG00000126107	3.764233555388284e-08	8.812563968214976
ENSG00000162139	3.789424840991364e-08	8.82320314163858
ENSG00000179195	3.789424840991364e-08	8.88864870453207
ENSG00000176896	3.797858288827305e-08	8.311148926605687
ENSG00000117090	3.797858288827346e-08	8.892705499663915
ENSG00000140374	3.797858288827346e-08	8.86530230492897
ENSG00000252245	3.823268224504154e-08	6.138298215315183
ENSG00000166200	3.8574052864584365e-08	8.879003902296445
ENSG00000003096	3.891838496552199e-08	4.612536235265467
ENSG00000196963	3.917859248328119e-08	7.188196158166621
ENSG00000198453	3.917859248328119e-08	7.8054476092591685
ENSG00000057252	3.917859248328119e-08	8.803456006763307
ENSG00000065413	3.952816720815475e-08	8.74612403413351
ENSG00000130294	3.979233558765365e-08	4.1135484892423415
ENSG00000163297	4.023643342757158e-08	8.823739982422536
ENSG00000154928	4.07757110133545e-08	8.278544395325472
ENSG00000164924	4.086627083487977e-08	8.929216655850528
ENSG00000179862	4.150568470850618e-08	6.595357502056048
ENSG00000168301	4.150568470850618e-08	8.313956387022024
ENSG00000241852	4.1875417906543695e-08	7.630332758808181
ENSG00000162836	4.2248350752075645e-08	8.66391444992868
ENSG00000215270	4.2530166286349756e-08	4.90572154977901
ENSG00000269533	4.2530166286349756e-08	4.142076384440131
ENSG00000088298	4.262451007458473e-08	8.86277672176906
ENSG00000154479	4.2908763204089675e-08	6.304116964545568
ENSG00000242445	4.290876320408998e-08	5.993085616979878
ENSG00000238961	4.290876320408998e-08	4.488699952044796
ENSG00000258178	4.290876320408998e-08	4.263492010714533
ENSG00000153250	4.3290634074271796e-08	8.917046270454989
ENSG00000115652	4.3579202251395184e-08	8.794805575715658
ENSG00000233885	4.396686867792283e-08	6.867624466523688
ENSG00000167614	4.396686867792283e-08	7.061871536368447
ENSG00000090612	4.396686867792314e-08	8.463063435712343
ENSG00000205129	4.396686867792314e-08	7.3642925991063795
ENSG00000118705	4.435788502760828e-08	8.941387041246065
ENSG00000134198	4.435788502760828e-08	6.140986147801986
ENSG00000231327	4.435788502760828e-08	6.043914498932471
ENSG00000154721	4.475227934615525e-08	5.911493878793774
ENSG00000156171	4.545068280828595e-08	8.771996016896516
ENSG00000040487	4.545068280828595e-08	8.330693494604471
ENSG00000165917	4.5450682808286754e-08	5.398108125048322
ENSG00000220472	4.698310426856887e-08	7.192490797559057
ENSG00000008294	4.729555626242783e-08	8.860251138609149
ENSG00000137824	4.81386634257695e-08	8.852137548345457
ENSG00000241743	4.845857800739916e-08	1.9070018987246318
ENSG00000166224	4.845857800739916e-08	8.63758493676165
ENSG00000107959	4.8565674463203926e-08	8.849075124401589
ENSG00000120616	4.932181442190755e-08	8.81409518018691
ENSG00000205293	4.9759016263590037e-08	5.766602184151437
ENSG00000117411	5.053319512941817e-08	8.752706412425267
ENSG00000158113	5.0533195129418534e-08	4.7307270955132195
ENSG00000254754	5.0533195129418534e-08	2.6543049100790768
ENSG00000185100	5.064474289242678e-08	6.8068007693233294
ENSG00000131187	5.098082324128503e-08	8.010584899212736
ENSG00000114098	5.1319069644729984e-08	8.765413638604759
ENSG00000233266	5.143230212619831e-08	5.018248913621648
ENSG00000168237	5.177345765129149e-08	8.556906564528754
ENSG00000242175	5.223175274934848e-08	3.2170577171591024
ENSG00000175782	5.223175274934848e-08	8.564483314008488
ENSG00000253476	5.269398747711622e-08	4.510448374383143
ENSG00000197992	5.316019463440711e-08	4.4648858950357315
ENSG00000130985	5.3512476788998805e-08	8.912989475323146
ENSG00000232912	5.398571541655419e-08	6.079571141534259
ENSG00000152804	5.434330953979183e-08	6.746873741564986
ENSG00000135686	5.4463018038514874e-08	8.752706412425267
ENSG00000178722	5.446301803851564e-08	5.327242690112625
ENSG00000106948	5.494441845379945e-08	8.835910367818073
ENSG00000177600	5.530817842725466e-08	8.933273450982373
ENSG00000161647	5.5796832126796285e-08	3.5071579563361244
ENSG00000155792	5.5796832126796285e-08	8.84808075321361
ENSG00000234840	5.579683212679668e-08	8.297781603145681
ENSG00000072071	5.6166071597215126e-08	8.453418633476716
ENSG00000117500	5.628967797204762e-08	8.925159860718681
ENSG00000241468	5.666208439189988e-08	8.66598250268457
ENSG00000196236	5.71623504631439e-08	8.54978734545304
ENSG00000258449	5.71623504631439e-08	5.303472434636554
ENSG00000198521	5.71623504631439e-08	6.904283352612801
ENSG00000213892	5.71623504631439e-08	5.244117089633786
ENSG00000248319	5.7540362464308595e-08	2.8597145539391127
ENSG00000236882	5.7540362464308595e-08	6.350014914282093
ENSG00000184445	5.766690512832654e-08	8.925159860718681
ENSG00000122026	5.8048156922163137e-08	8.933273450982373
ENSG00000189343	5.8048156922163137e-08	8.908932680191299
ENSG00000049319	5.817578398787141e-08	5.301578345413967
ENSG00000143401	5.8431856193592626e-08	8.872421524004686
ENSG00000142409	5.856030246175309e-08	8.66498813149659
ENSG00000235280	5.856030246175309e-08	5.637718389493809
ENSG00000139218	5.856030246175309e-08	8.866833516900904
ENSG00000273384	5.856030246175309e-08	4.3426326170631855
ENSG00000134371	5.894728871999588e-08	8.804450377951285
ENSG00000109762	5.907683518408133e-08	8.793811204527682
ENSG00000100316	6.052021971400256e-08	8.945443836377912
ENSG00000114423	6.091977679263678e-08	8.555375352556819
ENSG00000228501	6.145650639041538e-08	5.065838363325027
ENSG00000101974	6.145650639041625e-08	8.784166402292056
ENSG00000138686	6.199782695371209e-08	8.364089830196175
ENSG00000224614	6.199782695371275e-08	6.772815237864759
ENSG00000089169	6.199782695371275e-08	8.131254875981258
ENSG00000184009	6.240685305743368e-08	8.933273450982373
ENSG00000103148	6.254377650273011e-08	8.664451290712634
ENSG00000271086	6.254377650273011e-08	4.613233640474457
ENSG00000151461	6.295629947918845e-08	8.783172031104078
ENSG00000053918	6.351044215452466e-08	8.54399677147277
ENSG00000171735	6.40693199448086e-08	8.508225022946602
ENSG00000199933	6.40693199448086e-08	4.220990120211938
ENSG00000114021	6.449160925917479e-08	8.828791148742358
ENSG00000237765	6.505886794542196e-08	7.832026520106552
ENSG00000078674	6.563097022248472e-08	8.866833516900904
ENSG00000089177	6.620795612764536e-08	8.367609784544063
ENSG00000254343	6.620795612764536e-08	8.302014051425123
ENSG00000188559	6.620795612764536e-08	8.617758491506441
ENSG00000257167	6.66439247023925e-08	7.158300194694034
ENSG00000148187	6.722955425823338e-08	8.808507173083129
ENSG00000100284	6.782017919849847e-08	8.62334649861022
ENSG00000122884	6.826645092525855e-08	8.85466313150537
ENSG00000039319	6.841584077054488e-08	8.755231995585177
ENSG00000149806	6.88659172372804e-08	8.921103065586836
ENSG00000126070	6.947049315610018e-08	8.70907603716294
ENSG00000184634	7.008022083871532e-08	8.844023958081767
ENSG00000198793	7.054092299489397e-08	8.836904739006052
ENSG00000164402	7.100456496454807e-08	8.769470433736606
ENSG00000198286	7.115976871509895e-08	8.060106864636923
ENSG00000197520	7.115976871509895e-08	6.0085750488391
ENSG00000138495	7.115976871509895e-08	8.79381120452768
ENSG00000138085	7.162735870178004e-08	8.876478319136533
ENSG00000102189	7.162735870178004e-08	8.758294419529046
ENSG00000160124	7.225545441151334e-08	8.405731463082546
ENSG00000184305	7.225545441151463e-08	8.1304431545948
ENSG00000135502	7.288889578097655e-08	6.024787459817375
ENSG00000170209	7.288889578097655e-08	8.002646962096641
ENSG00000072609	7.336751137361555e-08	8.788223197423902
ENSG00000114854	7.352772684462008e-08	7.0288227068776985
ENSG00000236552	7.401041381587904e-08	8.728365641634191
ENSG00000174373	7.417199198677576e-08	8.751712041237289
ENSG00000165821	7.417199198677576e-08	7.370011194206836
ENSG00000152061	7.465878385611314e-08	8.874947107164598
ENSG00000142279	7.46587838561134e-08	5.587610556974989
ENSG00000106804	7.531266649737129e-08	8.265837169145977
ENSG00000196924	7.531266649737129e-08	8.88864870453207
ENSG00000120802	7.580672339629416e-08	8.845018329269742
ENSG00000159403	7.647036245406239e-08	8.672564880976328
ENSG00000249453	7.647036245406239e-08	5.649563601838158
ENSG00000065970	7.663715138422083e-08	8.70348803005916
ENSG00000225119	7.713963972160557e-08	7.057935534771323
ENSG00000271948	7.781460155582885e-08	6.938880855318608
ENSG00000103160	7.832458152218186e-08	8.632788733969356
ENSG00000204923	7.900960400159872e-08	8.39049865374314
ENSG00000197647	7.970044043296908e-08	7.995281230027815
ENSG00000253284	7.970044043296908e-08	2.2215908536069087
ENSG00000158793	7.970044043296908e-08	8.685272107155821
ENSG00000221930	7.970044043296908e-08	3.854754468689231
ENSG00000173581	8.039713856612839e-08	8.542210595973303
ENSG00000005302	8.039713856612954e-08	8.876478319136533
ENSG00000249786	8.163060999397713e-08	5.526292675808594
ENSG00000123179	8.163060999397713e-08	8.561420890064623
ENSG00000173166	8.216484562297955e-08	7.842124405933321
ENSG00000196683	8.288244122841788e-08	8.908932680191299
ENSG00000262165	8.288244122841876e-08	3.2353955564188714
ENSG00000140612	8.306278839138886e-08	8.908932680191299
ENSG00000182903	8.360611813166147e-08	8.697442492551358
ENSG00000126217	8.360611813166147e-08	7.6093839643177485
ENSG00000259404	8.433592619845329e-08	4.853670597702359
ENSG00000058063	8.433592619845329e-08	8.921103065586836
ENSG00000261512	8.507191568880413e-08	7.5448522830896225
ENSG00000273314	8.562799482426666e-08	6.755994687551531
ENSG00000117697	8.618760101563582e-08	8.678152888080106
ENSG00000130340	8.637492394056343e-08	8.498553306982084
ENSG00000259562	8.637492394056405e-08	7.530000796659648
ENSG00000221586	8.76972925998563e-08	2.017294442514874
ENSG00000174579	8.846173118622921e-08	8.872421524004686
ENSG00000184924	8.846173118622921e-08	7.869479650830103
ENSG00000134278	8.981508700997247e-08	7.879105989871253
ENSG00000157350	8.981508700997247e-08	8.713132832294786
ENSG00000227425	9.198247711282464e-08	2.8349921806625695
ENSG00000170540	9.198247711282528e-08	8.811569597026997
ENSG00000154803	9.278313404503305e-08	8.607656158866794
ENSG00000122882	9.278313404503305e-08	8.741072867813685
ENSG00000167658	9.278313404503404e-08	8.945443836377912
ENSG00000264469	9.359055215384938e-08	6.495892692445525
ENSG00000181847	9.420058596612558e-08	7.823017786109785
ENSG00000169189	9.584626673361388e-08	8.699968075711269
ENSG00000158710	9.584626673361388e-08	8.900819089927607
ENSG00000253986	9.667953471721203e-08	5.037305649553147
ENSG00000235269	9.815469789496826e-08	3.3887405503565993
ENSG00000255036	9.900742950560015e-08	3.940921900872607
ENSG00000183617	9.900742950560015e-08	8.766408009792737
ENSG00000240063	9.900742950560015e-08	4.903727977759451
ENSG00000273375	9.900742950560015e-08	6.260170471238213
ENSG00000143499	9.965169093377084e-08	8.705608479466092
ENSG00000115649	9.986734727335997e-08	8.83996716294992
ENSG00000139370	1.013896714960389e-07	8.698436863739335
ENSG00000229766	1.0226965460317803e-07	6.08823255727781
ENSG00000151414	1.029345002689997e-07	8.847543912429655
ENSG00000230798	1.0293450026900008e-07	3.5671824750667467
ENSG00000166946	1.0382748726956167e-07	8.88864870453207
ENSG00000146094	1.0382748726956167e-07	8.912989475323146
ENSG00000231193	1.0472798832778803e-07	4.867688183362905
ENSG00000204682	1.0472798832778803e-07	3.7665774865308297
ENSG00000162882	1.0472798832778803e-07	6.641006918713685
ENSG00000009780	1.0540833198805508e-07	8.41124015980639
ENSG00000154845	1.0540833198805508e-07	8.740536027029728
ENSG00000117625	1.0632213007252772e-07	8.832847943874205
ENSG00000196810	1.072436115272618e-07	8.670039297816416
ENSG00000164362	1.072436115272618e-07	8.185563930666063
ENSG00000121579	1.072436115272618e-07	8.904875885059452
ENSG00000147324	1.0817283882748038e-07	7.415630616922434
ENSG00000180998	1.0817283882748038e-07	6.642757236041751
ENSG00000177788	1.0887488037245276e-07	5.083926606706772
ENSG00000114030	1.0887488037245393e-07	8.793274363743723
ENSG00000272566	1.0910987493790937e-07	5.782718867471342
ENSG00000269902	1.0910987493790937e-07	6.9288446807078055
ENSG00000097033	1.0981781470768227e-07	8.900819089927607
ENSG00000142197	1.0981781470768227e-07	8.417822538098148
ENSG00000129071	1.0981781470768227e-07	8.876478319136533
ENSG00000125084	1.1076866923033741e-07	6.410375269292422
ENSG00000061936	1.1076866923033741e-07	8.826265565582448
ENSG00000163482	1.114870464248934e-07	8.729896853606125
ENSG00000169621	1.114870464248934e-07	8.016357009998533
ENSG00000200156	1.114870464248934e-07	6.120417204524049
ENSG00000173641	1.1172750827032411e-07	5.352689261241896
ENSG00000075914	1.1245191637208295e-07	8.586298501639652
ENSG00000131127	1.1245191637208494e-07	8.202785482381424
ENSG00000012174	1.1245191637208494e-07	8.675627304920196
ENSG00000245680	1.1245191637208494e-07	7.8686169866731
ENSG00000144485	1.1245191637208494e-07	7.773309393763585
ENSG00000242641	1.1342488462760349e-07	2.985584150515048
ENSG00000233261	1.134248846276039e-07	5.467624970116269
ENSG00000132128	1.1440601691490879e-07	8.78010960716021
ENSG00000077157	1.151472636027266e-07	8.639371112261113
ENSG00000118898	1.1614284264059436e-07	6.758949382553233
ENSG00000124588	1.1689500122994925e-07	8.670039297816416
ENSG00000156738	1.171467691111213e-07	7.849073872554811
ENSG00000089280	1.171467691111213e-07	8.925159860718681
ENSG00000168676	1.1790523265490184e-07	4.736570990344244
ENSG00000267729	1.1892393028249881e-07	2.9656712706814674
ENSG00000196154	1.1892393028249881e-07	8.762351214660892
ENSG00000172940	1.1892393028249924e-07	4.214877316047059
ENSG00000226855	1.1892393028249924e-07	3.792240536392373
ENSG00000075826	1.1995116271068568e-07	8.811569597026997
ENSG00000177119	1.207272295625144e-07	8.76893359295265
ENSG00000178917	1.2098699907283742e-07	8.370469641611441
ENSG00000015171	1.2098699907283742e-07	8.864307933740994
ENSG00000186468	1.2098699907283742e-07	8.908932680191299
ENSG00000143772	1.2176956456827262e-07	8.808507173083129
ENSG00000161203	1.22820625791853e-07	8.908932680191299
ENSG00000111707	1.22820625791853e-07	8.807512801895154
ENSG00000180530	1.2361469075560662e-07	8.375520807931265
ENSG00000198380	1.2388048385980917e-07	8.879003902296445
ENSG00000125733	1.2468119313659218e-07	8.715200885050676
ENSG00000244485	1.2575661728579576e-07	4.696928118472699
ENSG00000126583	1.2793452005340418e-07	3.7417515916366875
ENSG00000268362	1.2876062761536557e-07	6.405651682717911
ENSG00000150281	1.2876062761536557e-07	5.734810566854098
ENSG00000136631	1.298701555901682e-07	8.73954165584175
ENSG00000140543	1.298701555901682e-07	8.203034880061777
ENSG00000180881	1.298701555901682e-07	8.00053496322413
ENSG00000152582	1.309889530883449e-07	8.794805575715658
ENSG00000116473	1.3183417934644667e-07	8.747118405321485
ENSG00000177432	1.3296937898700006e-07	8.33089606148096
ENSG00000163904	1.3296937898700006e-07	8.801924794791372
ENSG00000105467	1.3296937898700054e-07	5.199062289578726
ENSG00000224818	1.3296937898700054e-07	6.011188437759086
ENSG00000102081	1.3382699368620227e-07	8.810038385055064
ENSG00000005379	1.3497882785214044e-07	8.414891821185254
ENSG00000177189	1.3497882785214044e-07	8.831853572686226
ENSG00000088970	1.3614027301456845e-07	8.708081665974962
ENSG00000217325	1.3614027301456943e-07	4.1512911466903155
ENSG00000213402	1.370177107085541e-07	8.670294261343946
ENSG00000129214	1.3731140668547816e-07	4.788662759459424
ENSG00000171425	1.3731140668547816e-07	8.700962446899247
ENSG00000146066	1.3849230697882489e-07	8.818151975318758
ENSG00000231500	1.4058262054808183e-07	8.945443836377912
ENSG00000185386	1.4058262054808183e-07	8.613701696374594
ENSG00000224479	1.4058262054808183e-07	5.251125648572374
ENSG00000224781	1.417907867954589e-07	5.120579145540723
ENSG00000154227	1.417907867954589e-07	5.172711776456937
ENSG00000152990	1.417907867954589e-07	8.42515277458477
ENSG00000162601	1.417907867954589e-07	8.860251138609149
ENSG00000169239	1.417907867954589e-07	8.26085686267167
ENSG00000149929	1.4270351220841855e-07	8.637048095977692
ENSG00000100600	1.439293453296576e-07	8.840961534137898
ENSG00000123144	1.4392934532965913e-07	8.868364728872839
ENSG00000145990	1.4735326475877245e-07	8.576733009783961
ENSG00000186918	1.486178003599443e-07	8.834379155846138
ENSG00000173088	1.486178003599443e-07	3.33543124897805
ENSG00000250659	1.486178003599443e-07	7.188123413330491
ENSG00000008853	1.4957310022829603e-07	8.606582477298883
ENSG00000188505	1.4989285448311173e-07	2.6403789222531775
ENSG00000135253	1.4989285448311173e-07	8.534554536113635
ENSG00000257261	1.4989285448311173e-07	7.821401363064546
ENSG00000136720	1.5085609869202888e-07	8.679604789672105
ENSG00000121075	1.5085609869202888e-07	3.78467362502989
ENSG00000165171	1.5214976406622012e-07	6.25166591189772
ENSG00000251405	1.5443960385646888e-07	7.09494828412667
ENSG00000179133	1.5576304710234443e-07	2.9672903418498153
ENSG00000137817	1.570974820520511e-07	8.86277672176906
ENSG00000197816	1.5844299691269086e-07	8.170278724675617
ENSG00000271682	1.608245767012421e-07	4.149090402568912
ENSG00000148688	1.618558436954982e-07	8.633528141629803
ENSG00000026103	1.618558436954982e-07	7.780951102395466
ENSG00000174564	1.6220102171542918e-07	7.009817011514586
ENSG00000010810	1.6220102171542918e-07	8.35143500066772
ENSG00000101940	1.6324084275791718e-07	8.790748780583813
ENSG00000100297	1.6324084275791718e-07	8.860251138609149
ENSG00000072274	1.635888835267492e-07	8.904875885059452
ENSG00000168010	1.6463732716805972e-07	8.904875885059452
ENSG00000251249	1.646373271680615e-07	4.571524661499099
ENSG00000134138	1.6604538894337083e-07	6.931338680719405
ENSG00000267868	1.6746512081081428e-07	3.4559526236132445
ENSG00000144426	1.6746512081081428e-07	8.520852938746163
ENSG00000067191	1.6746512081081428e-07	7.438486366621927
ENSG00000249353	1.6746512081081547e-07	7.767707035432016
ENSG00000116754	1.6853763439338102e-07	8.917046270454989
ENSG00000185668	1.6853763439338102e-07	3.3232606292427977
ENSG00000180660	1.7106612211716927e-07	6.863872283915426
ENSG00000271430	1.7106612211716988e-07	8.366615413356085
ENSG00000163900	1.7289465562352163e-07	8.704561711627072
ENSG00000228991	1.7437110884611642e-07	6.281244593822368
ENSG00000072401	1.7511391086137375e-07	8.504088917434823
ENSG00000148450	1.7660872661731343e-07	8.426807243053263
ENSG00000144908	1.7811590644365596e-07	8.507688182162648
ENSG00000228413	1.7811590644365596e-07	4.744366729846691
ENSG00000132688	1.7963554912431647e-07	7.973357355325989
ENSG00000177426	1.7963554912431647e-07	7.010631101980166
ENSG00000239719	1.811677542026305e-07	6.200483613074561
ENSG00000256667	1.8271262198695112e-07	7.875736205748813
ENSG00000055070	1.8271262198695112e-07	8.73954165584175
ENSG00000147174	1.8387964350220428e-07	8.156224390206205
ENSG00000068394	1.8387964350220428e-07	8.572931178179648
ENSG00000146263	1.8387964350220428e-07	8.546856628540146
ENSG00000166111	1.838796435022049e-07	7.485498297624559
ENSG00000114054	1.838796435022049e-07	8.759825631500979
ENSG00000067992	1.854469147101461e-07	8.069500480465509
ENSG00000101109	1.8663085602927047e-07	8.879003902296445
ENSG00000244313	1.866308560292718e-07	8.555375352556819
ENSG00000197279	1.8822084439027071e-07	8.217023920532853
ENSG00000079616	1.8822084439027071e-07	8.810038385055064
ENSG00000264349	1.8822084439027071e-07	4.709009087258592
ENSG00000181544	1.8822084439027071e-07	7.31697251704194
ENSG00000166483	1.8822084439027071e-07	8.47622819229586
ENSG00000103540	1.914402968672964e-07	8.623883339394178
ENSG00000117971	1.9266129664791294e-07	4.255955943136633
ENSG00000118985	1.9266129664791294e-07	8.933273450982373
ENSG00000260001	1.9306997102084458e-07	6.253782934572561
ENSG00000165215	1.9430104078173968e-07	5.878028173248813
ENSG00000157578	1.9430104078173968e-07	6.681829922464761
ENSG00000240342	1.9430104078173968e-07	8.350440629479742
ENSG00000267373	1.9430104078173968e-07	4.233682654345902
ENSG00000100505	1.9553971562887386e-07	5.808926980178614
ENSG00000225135	1.9595430509872683e-07	6.716073151978181
ENSG00000132155	1.9762119725564827e-07	8.900819089927607
ENSG00000259959	2.0057137728007319e-07	8.29484243569837
ENSG00000089050	2.0057137728007319e-07	8.287265686218635
ENSG00000244560	2.018487634024824e-07	8.202327951977404
ENSG00000165914	2.0227630785588164e-07	8.284282572654702
ENSG00000076662	2.0227630785588164e-07	8.93733024611422
ENSG00000217130	2.0356421275631435e-07	5.474167029909302
ENSG00000184381	2.0356421275631578e-07	8.77452160005643
ENSG00000271420	2.0399527737825878e-07	2.5048289233099266
ENSG00000134339	2.0529378469783844e-07	4.381123362825486
ENSG00000242294	2.06600299105905e-07	8.673559252164305
ENSG00000267480	2.06600299105905e-07	4.021680298030245
ENSG00000086475	2.06600299105905e-07	8.713132832294786
ENSG00000228212	2.070375914946341e-07	4.52013764590117
ENSG00000104936	2.083548562358921e-07	8.54626739110515
ENSG00000107537	2.083548562358921e-07	8.516338613210294
ENSG00000108506	2.1012384675869705e-07	8.569613790708246
ENSG00000078246	2.1146013049707415e-07	8.317109587886376
ENSG00000260219	2.1146013049707415e-07	6.590365929007504
ENSG00000126768	2.1146013049707415e-07	8.740536027029728
ENSG00000115808	2.1325465584432568e-07	8.70328546318267
ENSG00000242866	2.1370558743170191e-07	6.642108646869916
ENSG00000233016	2.1370558743170191e-07	8.760820002688957
ENSG00000198435	2.1506393196462212e-07	6.209402909466959
ENSG00000214562	2.1826601184235136e-07	5.903920800659388
ENSG00000143740	2.2011645890681476e-07	8.743598450973597
ENSG00000181381	2.2011645890681476e-07	8.292448559569433
ENSG00000119912	2.2386305669105785e-07	8.85466313150537
ENSG00000137709	2.2386305669105785e-07	5.980468757794711
ENSG00000174720	2.2528389727871237e-07	8.661925707552724
ENSG00000261827	2.2528389727871237e-07	7.858103837785203
ENSG00000214097	2.2575944923186991e-07	5.1161182955629005
ENSG00000241352	2.2911564795236397e-07	5.523644865391489
ENSG00000147536	2.291156479523652e-07	7.37908065874097
ENSG00000106868	2.291156479523652e-07	7.828441271760323
ENSG00000087077	2.3056876890848864e-07	8.697900022955379
ENSG00000184307	2.325201574270192e-07	8.808507173083129
ENSG00000250329	2.3448753987426365e-07	5.089431996736878
ENSG00000164855	2.3597364881134127e-07	7.877504947519307
ENSG00000226926	2.3597364881134127e-07	4.475163408507498
ENSG00000102271	2.384707936796622e-07	4.1462828894135155
ENSG00000095485	2.4150116626197626e-07	8.667513714656502
ENSG00000172803	2.420098413909691e-07	7.250409661310108
ENSG00000115266	2.420098413909691e-07	7.972594927705229
ENSG00000189157	2.440549395824519e-07	6.1934305290334635
ENSG00000272156	2.440549395824519e-07	5.7012580412687255
ENSG00000166068	2.4767420900626086e-07	8.614493500686082
ENSG00000250122	2.5134543966476084e-07	6.556971487905338
ENSG00000248243	2.5134543966476084e-07	7.105961207687736
ENSG00000121577	2.5346689191955597e-07	6.972050143497884
ENSG00000213585	2.556056816990052e-07	8.887117492560137
ENSG00000120784	2.577619457481521e-07	6.32800935052121
ENSG00000175279	2.593906941196181e-07	7.121633419082882
ENSG00000114573	2.5939069411962045e-07	8.870890312032751
ENSG00000198814	2.615778703058132e-07	8.130502577668645
ENSG00000096746	2.632299625648881e-07	8.868364728872839
ENSG00000129151	2.632299625648909e-07	5.614987712382664
ENSG00000074356	2.6378290217849545e-07	8.759825631500979
ENSG00000115145	2.654484784599457e-07	8.73954165584175
ENSG00000181191	2.660059304090942e-07	8.6228889682062
ENSG00000140577	2.6768509691505693e-07	8.771459176112561
ENSG00000188467	2.6768509691505693e-07	7.087861544627028
ENSG00000245954	2.6768509691505693e-07	7.641429462635807
ENSG00000185518	2.6768509691505693e-07	7.072923108550101
ENSG00000013619	2.6768509691505836e-07	6.947442335800747
ENSG00000170471	2.6768509691505836e-07	8.822208770450603
ENSG00000262703	2.6768509691505836e-07	3.7344607687531215
ENSG00000250541	2.7164316783965134e-07	4.381620780996757
ENSG00000066027	2.739303065578072e-07	8.826265565582448
ENSG00000072501	2.739303065578072e-07	8.845018329269742
ENSG00000234332	2.739303065578072e-07	3.997056886999292
ENSG00000120029	2.739303065578072e-07	8.661388866768768
ENSG00000089682	2.756578868501705e-07	8.61730096110242
ENSG00000188906	2.7623608794790937e-07	8.794805575715658
ENSG00000171617	2.7623608794790937e-07	7.490258771538466
ENSG00000228748	2.7797774640690296e-07	4.9507316728282795
ENSG00000149639	2.7856065863569154e-07	8.816620763346823
ENSG00000241978	2.7856065863569154e-07	6.2514252417499225
ENSG00000247011	2.7856065863569154e-07	2.6853330433518265
ENSG00000107902	2.803165059574273e-07	8.465589018872253
ENSG00000181192	2.803165059574273e-07	8.816620763346823
ENSG00000187735	2.8267431407205175e-07	8.884591909400223
ENSG00000163611	2.8445526078519743e-07	8.782098349536165
ENSG00000144840	2.8445526078519743e-07	8.644624845457427
ENSG00000243904	2.8445526078519743e-07	2.4890116657090657
ENSG00000198088	2.850513204433012e-07	8.283006324210298
ENSG00000169251	2.868467647642998e-07	8.788223197423902
ENSG00000000457	2.916883143730544e-07	8.61523290834653
ENSG00000207954	2.9168831437305593e-07	5.806745374300639
ENSG00000228714	2.9168831437305593e-07	5.320237300133383
ENSG00000257176	2.935242168139738e-07	7.817010294025233
ENSG00000111231	2.959894982841143e-07	8.573670585840093
ENSG00000198625	2.959894982841143e-07	8.900819089927607
ENSG00000165506	2.959894982841143e-07	8.766408009792737
ENSG00000259495	3.0098034438207207e-07	6.5176500050622925
ENSG00000177932	3.028728372958179e-07	5.973506674312497
ENSG00000107669	3.028728372958179e-07	8.759825631500979
ENSG00000127184	3.0287283729582057e-07	8.912989475323146
ENSG00000138279	3.0541409029191486e-07	8.852137548345457
ENSG00000141985	3.0541409029191486e-07	8.811569597026997
ENSG00000198646	3.099110394080337e-07	8.811569597026997
ENSG00000188060	3.125094354887228e-07	7.126247625124835
ENSG00000114646	3.151289166756383e-07	6.170759573023876
ENSG00000234741	3.151289166756383e-07	8.904875885059452
ENSG00000005189	3.151289166756383e-07	7.607038755856125
ENSG00000228614	3.197642418965894e-07	4.9439633446677105
ENSG00000152527	3.2043179576643333e-07	4.6157168609452786
ENSG00000109061	3.2446554001796167e-07	3.0051601307204825
ENSG00000162482	3.2446554001796167e-07	6.027550209029237
ENSG00000125743	3.2446554001796167e-07	8.868364728872839
ENSG00000177888	3.25142592226349e-07	8.682209683211953
ENSG00000105185	3.25142592226349e-07	8.846549541241677
ENSG00000161031	3.25142592226349e-07	5.080053637659405
ENSG00000163810	3.271819645402662e-07	6.4244791936193995
ENSG00000268798	3.2992039736995915e-07	6.253709554021192
ENSG00000132589	3.326810104822236e-07	8.856194343477304
ENSG00000068985	3.3476613030828925e-07	4.89612374593709
ENSG00000259291	3.3756597661750463e-07	7.708104443169837
ENSG00000169249	3.403884828236821e-07	8.621815286638286
ENSG00000144567	3.403884828236821e-07	8.86277672176906
ENSG00000140398	3.4252033938003445e-07	8.793811204527682
ENSG00000147400	3.4538292677936736e-07	8.638579307949625
ENSG00000249167	3.453829267793723e-07	3.5562036139694397
ENSG00000136810	3.4826866364420043e-07	8.900819089927607
ENSG00000153560	3.4826866364420043e-07	8.880535114268378
ENSG00000205138	3.5044826667967626e-07	8.495517796767109
ENSG00000057468	3.5117773050582745e-07	6.453357348087745
ENSG00000123500	3.511777305058293e-07	5.620099301261834
ENSG00000144040	3.5337495032545696e-07	8.622352127422241
ENSG00000100246	3.5337495032545696e-07	8.132825593952068
ENSG00000186998	3.541103092474526e-07	4.532658156590793
ENSG00000124657	3.5632528315661915e-07	5.872987088024576
ENSG00000101057	3.5632528315661915e-07	8.707544825191007
ENSG00000089902	3.5706658311382243e-07	8.528966529009853
ENSG00000100554	3.5929944944547666e-07	8.64011051992156
ENSG00000237857	3.592994494454805e-07	7.825189178287264
ENSG00000125755	3.6154582649727245e-07	8.896762294795762
ENSG00000169814	3.6154582649727245e-07	8.752706412425267
ENSG00000131153	3.6229763484298276e-07	7.983700082067274
ENSG00000186583	3.6456214889458695e-07	6.484668229234452
ENSG00000162885	3.645621488945889e-07	8.682209683211953
ENSG00000179085	3.653200263885717e-07	8.710607249134874
ENSG00000170469	3.676028186367305e-07	8.273819052378695
ENSG00000107829	3.676028186367305e-07	8.717726468210587
ENSG00000213160	3.676028186367305e-07	6.807935988953055
ENSG00000107331	3.676028186367305e-07	8.79939921163146
ENSG00000223725	3.676028186367305e-07	5.400315652763607
ENSG00000149548	3.676028186367305e-07	7.297369869896848
ENSG00000174721	3.69899412827231e-07	7.034906624654944
ENSG00000081721	3.729831472421914e-07	8.758294419529046
ENSG00000100479	3.729831472421914e-07	7.569037652654263
ENSG00000222375	3.7375795954417075e-07	5.15436595014877
ENSG00000214293	3.760917535213825e-07	8.444231361645114
ENSG00000219626	3.7609175352138645e-07	7.7369396224218105
ENSG00000176261	3.7609175352138645e-07	8.727828800850236
ENSG00000168081	3.7609175352138645e-07	8.740536027029728
ENSG00000164056	3.7609175352138645e-07	8.0066004178069
ENSG00000138629	3.792254250761211e-07	8.870890312032751
ENSG00000163933	3.792254250761211e-07	8.783629561508098
ENSG00000134490	3.7922542507612715e-07	8.20745842867716
ENSG00000147027	3.7922542507612715e-07	4.823680886718969
ENSG00000235297	3.815922449922491e-07	6.072307607653671
ENSG00000091651	3.823843567615887e-07	7.898748331444445
ENSG00000163602	3.84770250523841e-07	8.852137548345457
ENSG00000183604	3.8477025052384507e-07	7.4136626055784305
ENSG00000255438	3.879738606880056e-07	6.335735915896698
ENSG00000047597	3.9120327436379544e-07	8.70555608281505
ENSG00000226828	3.9120327436379544e-07	2.8388650870072034
ENSG00000108468	3.9364238864929e-07	8.700962446899247
ENSG00000139629	3.9364238864929e-07	8.735484860709905
ENSG00000261131	3.944586919130932e-07	4.62512419380786
ENSG00000166913	3.9691744148915403e-07	8.908932680191299
ENSG00000267496	3.9691744148915615e-07	6.151222018193729
ENSG00000272902	4.002188524355943e-07	3.1992917313988363
ENSG00000165661	4.002188524355943e-07	8.884591909400223
ENSG00000138107	4.060603617246014e-07	8.824734353610515
ENSG00000174684	4.060603617246014e-07	8.730891224794103
ENSG00000163249	4.1198432699267463e-07	8.64011051992156
ENSG00000140694	4.1198432699267463e-07	8.766408009792737
ENSG00000125089	4.154069021174085e-07	8.707544825191007
ENSG00000143793	4.188569790679519e-07	8.480082420551213
ENSG00000198825	4.188569790679519e-07	8.475691351511903
ENSG00000139132	4.188569790679519e-07	8.838435950977985
ENSG00000213609	4.188569790679556e-07	6.541444990423841
ENSG00000266208	4.223347708486548e-07	6.356082302118739
ENSG00000120093	4.223347708486548e-07	7.2425281709859455
ENSG00000196182	4.223347708486548e-07	8.834379155846138
ENSG00000068784	4.2496143156944243e-07	8.68067847124002
ENSG00000111266	4.2496143156944243e-07	8.671033669004395
ENSG00000226237	4.2584049204704436e-07	7.11262411694374
ENSG00000137936	4.2848824161288627e-07	8.76893359295265
ENSG00000198937	4.2848824161288627e-07	8.674096092948261
ENSG00000239494	4.2848824161288627e-07	5.307544892438717
ENSG00000160570	4.320433604455449e-07	8.842492746109832
ENSG00000103544	4.320433604455495e-07	8.77452160005643
ENSG00000101596	4.3472840889379443e-07	8.900819089927607
ENSG00000261949	4.347284088937983e-07	2.931396705044095
ENSG00000262468	4.383335960524526e-07	8.013031171992715
ENSG00000172568	4.4196769816742744e-07	6.455403205366606
ENSG00000130811	4.4196769816742744e-07	8.899287877955674
ENSG00000143603	4.456309387365228e-07	8.899287877955674
ENSG00000197565	4.483976266562016e-07	7.89750045060943
ENSG00000151364	4.521124023036916e-07	5.200879125965887
ENSG00000204791	4.5211240230369887e-07	6.095959420905863
ENSG00000166348	4.558569396061796e-07	8.385905017827339
ENSG00000169213	4.558569396061796e-07	8.792279992555747
ENSG00000139187	4.586850118288209e-07	6.285339408012675
ENSG00000273164	4.586850118288209e-07	5.259137586102692
ENSG00000121486	4.596314683378902e-07	8.734948019925948
ENSG00000176014	4.624821859451508e-07	7.090154921154661
ENSG00000171159	4.6630975769808836e-07	8.789754409395835
ENSG00000145414	4.6630975769808836e-07	8.45946417098452
ENSG00000215114	4.692005259531634e-07	8.77452160005643
ENSG00000151726	4.7308185883941046e-07	8.54672492150917
ENSG00000147121	4.769942383744889e-07	8.302701062434531
ENSG00000110851	4.769942383744889e-07	8.686266478343798
ENSG00000178338	4.799490412674257e-07	8.444768202429069
ENSG00000119778	4.80937903843146e-07	8.45341863347672
ENSG00000204642	4.839163292806042e-07	8.912989475323146
ENSG00000133739	4.8791532623995e-07	8.676621676108173
ENSG00000147408	4.8791532623995e-07	8.884591909400223
ENSG00000094841	4.909355297770466e-07	8.412234530994368
ENSG00000137942	4.919462763251724e-07	7.363730275400276
ENSG00000131759	4.919462763251724e-07	8.699431234927314
ENSG00000257515	4.919462763251724e-07	3.6139556314248766
ENSG00000233429	4.919462763251724e-07	8.067177464182087
ENSG00000082996	4.919462763251724e-07	8.836904739006052
ENSG00000187013	4.919462763251724e-07	3.1389256077096133
ENSG00000244509	4.949906060340797e-07	8.877472690324511
ENSG00000186174	4.960094255195275e-07	8.002523705600085
ENSG00000257951	4.960094255195275e-07	6.488733550736481
ENSG00000237888	5.03198162081673e-07	3.4483645301732166
ENSG00000228643	5.03198162081673e-07	5.169162618197457
ENSG00000238061	5.031981620816784e-07	6.051500572714484
ENSG00000139719	5.06309800296614e-07	8.322914178248244
ENSG00000251535	5.104876098290288e-07	2.9129888914846704
ENSG00000260987	5.146987480568748e-07	4.836696570030125
ENSG00000246308	5.146987480568803e-07	6.3035004347126335
ENSG00000166024	5.146987480568803e-07	8.53509137689759
ENSG00000248008	5.221492085907755e-07	8.011338658100973
ENSG00000184908	5.232220370152515e-07	1.9645890613438348
ENSG00000108061	5.297039103083027e-07	8.750180829265354
ENSG00000101412	5.307917445691165e-07	8.604593734922927
ENSG00000121853	5.340682246742707e-07	2.5890256049223277
ENSG00000212993	5.351647242842417e-07	6.041205689283729
ENSG00000063660	5.429014030092211e-07	7.386331919693854
ENSG00000109466	5.429014030092211e-07	8.539148172029435
ENSG00000153774	5.47370802299296e-07	8.359496194280373
ENSG00000173295	5.47370802299296e-07	7.512371008305962
ENSG00000235335	5.507461776790848e-07	4.609849693516717
ENSG00000189149	5.518757685017593e-07	3.9826302039295567
ENSG00000143156	5.552779978543095e-07	7.958253150132214
ENSG00000168118	5.587005026395096e-07	8.710607249134876
ENSG00000104687	5.644500501868428e-07	8.757300048341069
ENSG00000067082	5.679271935108841e-07	8.945443836377912
ENSG00000138036	5.679271935108841e-07	8.367689094923998
ENSG00000114626	5.679271935108901e-07	8.81409518018691
ENSG00000170871	5.725956133688924e-07	8.761356843472914
ENSG00000081148	5.761212539036805e-07	7.384909394792581
ENSG00000228852	5.773011244666383e-07	5.413689534870639
ENSG00000233730	5.773011244666383e-07	2.8485532313349986
ENSG00000270292	5.773011244666383e-07	4.246806071459543
ENSG00000089876	5.8085476956071e-07	8.666976873872548
ENSG00000163932	5.808547695607132e-07	8.896762294795762
ENSG00000243517	5.820440106030771e-07	7.032453208804073
ENSG00000065183	5.856258744708696e-07	8.800393582819439
ENSG00000084710	5.952820039625874e-07	4.843384851130164
ENSG00000165006	5.989425868639965e-07	8.784166402292056
ENSG00000164754	6.038572288409075e-07	8.858719926637214
ENSG00000143494	6.038572288409075e-07	7.598534266419151
ENSG00000152642	6.038572288409107e-07	8.796336787687592
ENSG00000267185	6.075687704673072e-07	5.362135363856549
ENSG00000140836	6.12551811303061e-07	7.268793882787179
ENSG00000101052	6.12551811303061e-07	8.526520256229878
ENSG00000203827	6.175743478859825e-07	7.699462797502801
ENSG00000145087	6.264597313842393e-07	5.628169205938926
ENSG00000230188	6.264597313842449e-07	4.442555856739035
ENSG00000268584	6.367657902185228e-07	6.469910233885167
ENSG00000023909	6.367657902185228e-07	8.285479510719169
ENSG00000134443	6.406726559156656e-07	3.044288398430068
ENSG00000176022	6.406726559156656e-07	8.488196010814907
ENSG00000141380	6.406726559156656e-07	8.892705499663915
ENSG00000196331	6.406726559156656e-07	6.391192490270192
ENSG00000136044	6.406726559156656e-07	8.737016072681838
ENSG00000181026	6.419800855835229e-07	8.89117428769198
ENSG00000238105	6.419800855835229e-07	8.77452160005643
ENSG00000100982	6.419800855835229e-07	8.773527228868451
ENSG00000270041	6.459178663345105e-07	6.475103742734197
ENSG00000115159	6.459178663345105e-07	8.769470433736606
ENSG00000140688	6.512045715044405e-07	8.83996716294992
ENSG00000226113	6.512045715044405e-07	3.3630326579240455
ENSG00000104613	6.512045715044405e-07	8.860251138609149
ENSG00000186908	6.551970213311972e-07	8.845018329269742
ENSG00000235663	6.565330874449357e-07	5.028588189796776
ENSG00000084112	6.565330874449357e-07	8.76893359295265
ENSG00000206077	6.565330874449357e-07	7.8964777118120635
ENSG00000213096	6.605571041241052e-07	7.954952765279666
ENSG00000172765	6.605571041241075e-07	8.736479231897881
ENSG00000170955	6.659595562804968e-07	3.9949676716277027
ENSG00000171530	6.659595562804968e-07	8.823739982422536
ENSG00000214226	6.700393941481319e-07	7.7946073228395685
ENSG00000199568	6.714047002004099e-07	8.513276189266428
ENSG00000151164	6.714047002004171e-07	6.203587746135081
ENSG00000187123	6.714047002004171e-07	5.389115922769474
ENSG00000085719	6.755167698790754e-07	8.892705499663915
ENSG00000206120	6.810374072392869e-07	6.104703978856634
ENSG00000234902	6.810374072392869e-07	4.93248332349791
ENSG00000171827	6.810374072392869e-07	5.842307546491964
ENSG00000173401	6.810374072392869e-07	6.278982504887251
ENSG00000168228	6.866016351319697e-07	8.20633235045821
ENSG00000141682	6.866016351319697e-07	8.636511255193735
ENSG00000224215	6.922097848559431e-07	2.9530283184242543
ENSG00000196208	7.021307388891291e-07	7.530411947754091
ENSG00000144445	7.064245131382808e-07	8.657868912420879
ENSG00000251286	7.064245131382833e-07	2.3295923083503403
ENSG00000163959	7.064245131382833e-07	7.697846374457561
ENSG00000116198	7.078614016621423e-07	8.784166402292056
ENSG00000138670	7.078614016621423e-07	8.82067755847867
ENSG00000265413	7.078614016621461e-07	4.589065800299166
ENSG00000198455	7.136372502579215e-07	8.659857654796832
ENSG00000140563	7.179989960872229e-07	8.887117492560137
ENSG00000164122	7.223864973588862e-07	5.955919861624021
ENSG00000132394	7.238547464910414e-07	8.556369723744798
ENSG00000198040	7.23854746491044e-07	5.744763945158913
ENSG00000264176	7.23854746491044e-07	5.563942094468863
ENSG00000223756	7.282768161860248e-07	6.337547460127036
ENSG00000166143	7.297566317195309e-07	6.603857987771482
ENSG00000223198	7.297566317195309e-07	4.800735965095618
ENSG00000180211	7.297566317195309e-07	6.401474447424555
ENSG00000129055	7.342135319526571e-07	8.830322360714293
ENSG00000219565	7.357050015757815e-07	6.3894021688573455
ENSG00000225342	7.401969963655594e-07	6.586873214820799
ENSG00000196437	7.447154864875136e-07	7.627707948193366
ENSG00000054654	7.447154864875136e-07	8.86277672176906
ENSG00000247934	7.462275636849627e-07	6.229262176274427
ENSG00000184258	7.462275636849627e-07	4.143781891641802
ENSG00000230555	7.462275636849627e-07	7.106901751417926
ENSG00000243926	7.462275636849627e-07	5.660202880582063
ENSG00000157014	7.507816150161263e-07	8.687797690315735
ENSG00000264290	7.568954726042215e-07	6.040676115183634
ENSG00000168779	7.568954726042215e-07	5.081803657482468
ENSG00000224072	7.630574206255164e-07	4.587995931482546
ENSG00000100206	7.630574206255164e-07	6.27880757850906
ENSG00000198160	7.677106598544151e-07	8.804450377951285
ENSG00000141665	7.677106598544151e-07	5.651325371826758
ENSG00000119688	7.692678230740575e-07	8.700962446899247
ENSG00000187231	7.739576435809074e-07	8.384373805855402
ENSG00000143882	7.739576435809074e-07	8.103231089964678
ENSG00000198924	7.802537250836733e-07	8.642636103081472
ENSG00000185869	7.802537250836733e-07	7.171791251071801
ENSG00000183484	7.802537250836733e-07	5.491900726032262
ENSG00000150977	7.850082298816838e-07	8.477759404267792
ENSG00000256594	7.850082298816838e-07	8.243353433699884
ENSG00000117450	7.850082298816838e-07	8.89117428769198
ENSG00000134153	7.8659927565609e-07	8.908932680191299
ENSG00000233009	7.913911275343426e-07	3.8762760507829923
ENSG00000163673	7.978241505008897e-07	4.307406382496838
ENSG00000272677	7.978241505008897e-07	6.097310403299087
ENSG00000242265	8.026820401911225e-07	6.097134573413155
ENSG00000143195	8.043076775132454e-07	6.085926456685937
ENSG00000163666	8.043076775132497e-07	7.415550666618989
ENSG00000080031	8.092036954282191e-07	4.241016274483632
ENSG00000054983	8.092036954282263e-07	8.692848856635557
ENSG00000245059	8.108420900433029e-07	3.8173952183266118
ENSG00000179526	8.15776524096339e-07	8.750180829265354
ENSG00000261783	8.15776524096339e-07	3.380639758010729
ENSG00000171496	8.157765240963464e-07	3.643129185725387
ENSG00000136261	8.157765240963464e-07	8.79381120452768
ENSG00000174514	8.274032738627549e-07	7.010295413379115
ENSG00000241042	8.290772497666016e-07	3.780923748254362
ENSG00000165066	8.290772497666016e-07	4.988459531970508
ENSG00000181444	8.290772497666016e-07	7.950048782948039
ENSG00000214016	8.408870222884797e-07	4.3366718061313145
ENSG00000213614	8.408870222884797e-07	8.697442492551358
ENSG00000166908	8.408870222884871e-07	8.721783263342434
ENSG00000184831	8.408870222884871e-07	8.243019159792416
ENSG00000185158	8.408870222884871e-07	8.14879781095192
ENSG00000101199	8.597742092940172e-07	8.908932680191299
ENSG00000185787	8.64995964774041e-07	8.904875885059452
ENSG00000158109	8.667433470590939e-07	8.795342416499613
ENSG00000164039	8.667433470590939e-07	8.065698648861193
ENSG00000125351	8.79070839808443e-07	8.550579149764525
ENSG00000063854	8.861909729233484e-07	8.82320314163858
ENSG00000053900	8.915675924536839e-07	8.741072867813685
ENSG00000232295	8.915675924536839e-07	5.331196270237982
ENSG00000172667	8.933667899221071e-07	8.823739982422536
ENSG00000180357	8.987854470727516e-07	8.876478319136533
ENSG00000133226	8.987854470727516e-07	8.85466313150537
ENSG00000117151	8.987854470727516e-07	8.763882426632826
ENSG00000214401	9.060597205453164e-07	7.720693978699951
ENSG00000186056	9.060597205453164e-07	8.422292917517392
ENSG00000196387	9.115527055563244e-07	8.612707325186616
ENSG00000243660	9.115527055563244e-07	7.523762821583504
ENSG00000139438	9.115527055563244e-07	7.161080858029567
ENSG00000119943	9.133908370143701e-07	8.470103344408123
ENSG00000237289	9.189267344515076e-07	4.33796709747738
ENSG00000115758	9.263583559488661e-07	8.929216655850528
ENSG00000198276	9.39503578656239e-07	8.81508955137489
ENSG00000129691	9.413961102000837e-07	8.632533770441825
ENSG00000149925	9.470958196911171e-07	8.908932680191299
ENSG00000138376	9.470958196911171e-07	8.584309759263697
ENSG00000137563	9.54747291619054e-07	8.80291916597935
ENSG00000118513	9.54747291619054e-07	7.40145160184485
ENSG00000171759	9.54747291619054e-07	6.757556975372083
ENSG00000259502	9.54747291619054e-07	3.5907677448815942
ENSG00000236833	9.547472916190643e-07	5.4809236742394845
ENSG00000076864	9.547472916190643e-07	6.738448991236852
ENSG00000005249	9.605250330262398e-07	7.537172529034493
ENSG00000196081	9.682812301645398e-07	6.5860734177307085
ENSG00000119242	9.682812301645398e-07	8.430609074657577
ENSG00000123989	9.83975459294471e-07	8.933273450982373
ENSG00000271192	9.91914400894611e-07	5.528447970386841
ENSG00000214595	9.91914400894611e-07	8.84808075321361
ENSG00000200959	9.91914400894611e-07	3.83003256388759
ENSG00000135953	9.979091576819044e-07	8.690323273475645
ENSG00000169253	9.979091576819097e-07	4.5216565698327695
ENSG00000186184	1.0059566052105885e-06	8.879003902296445
ENSG00000189079	1.01203327427588e-06	8.658863283608856
ENSG00000185567	1.0140666950248426e-06	5.079139922199607
ENSG00000272305	1.0140666950248462e-06	6.390533521237687
ENSG00000169184	1.0140666950248462e-06	8.093501411501942
ENSG00000124406	1.0201906532808876e-06	8.824734353610515
ENSG00000269961	1.0201906532808876e-06	5.237740701150383
ENSG00000167524	1.0346190644227295e-06	6.696739514511094
ENSG00000261786	1.0366962807331955e-06	8.751175200453332
ENSG00000123975	1.0450454819839938e-06	8.6862664783438
ENSG00000157110	1.045045481984005e-06	7.3647302124354335
ENSG00000119900	1.049244389593705e-06	8.811032756243042
ENSG00000181690	1.0598130395645123e-06	7.980501722477657
ENSG00000270127	1.0598130395645123e-06	8.181789012790643
ENSG00000229647	1.0662034810706174e-06	4.162526198932185
ENSG00000148730	1.0662034810706174e-06	8.874947107164598
ENSG00000138378	1.0683418827390804e-06	8.750180829265354
ENSG00000260025	1.0683418827390804e-06	2.433715246847031
ENSG00000181619	1.0683418827390804e-06	7.644786326337203
ENSG00000169413	1.0683418827390804e-06	8.307883935785329
ENSG00000074855	1.0683418827390804e-06	8.690323273475645
ENSG00000198732	1.0683418827390861e-06	8.866833516900904
ENSG00000099800	1.0683418827390861e-06	8.757555011868599
ENSG00000114354	1.0747819589462561e-06	8.895231082823827
ENSG00000236157	1.0747819589462561e-06	6.388563813332293
ENSG00000146350	1.0834270486421051e-06	7.906973711664143
ENSG00000165240	1.0834270486421051e-06	8.633528141629803
ENSG00000101190	1.0834270486421051e-06	8.192225619337757
ENSG00000138760	1.089954878883073e-06	8.925159860718681
ENSG00000111328	1.092139247355508e-06	8.149255341355941
ENSG00000068308	1.092139247355508e-06	8.840961534137898
ENSG00000250031	1.1009190558329596e-06	5.240646863434308
ENSG00000088305	1.1164479255909026e-06	7.8057438377433845
ENSG00000177576	1.123167688202417e-06	6.350232999683934
ENSG00000143815	1.123167688202417e-06	8.811032756243042
ENSG00000237517	1.1231676882024288e-06	5.652273061888051
ENSG00000261373	1.1321881260414102e-06	8.251291370815977
ENSG00000114395	1.1344541383016034e-06	8.676084835324216
ENSG00000238063	1.1435620419734168e-06	5.2820036806659285
ENSG00000131778	1.1504392455033324e-06	8.742067239001663
ENSG00000189283	1.1504392455033324e-06	8.45946417098452
ENSG00000272727	1.1666416476381931e-06	4.038825812805219
ENSG00000240449	1.1736527551923098e-06	6.8828998780521795
ENSG00000261143	1.1736527551923098e-06	5.012653357453331
ENSG00000254966	1.1759988148889282e-06	5.033674046517687
ENSG00000010322	1.1759988148889282e-06	8.912989475323146
ENSG00000122642	1.1830641827993135e-06	8.467912035155676
ENSG00000204673	1.1830641827993198e-06	8.789754409395835
ENSG00000174255	1.1830641827993198e-06	3.942804725687259
ENSG00000167526	1.1925484282151584e-06	8.945443836377912
ENSG00000198918	1.2021060328507082e-06	8.921103065586836
ENSG00000143303	1.2093227061773854e-06	8.779115235972231
ENSG00000105287	1.2093227061773854e-06	8.912989475323146
ENSG00000119636	1.2093227061773854e-06	5.841902042062862
ENSG00000172296	1.2117375419652024e-06	6.198941372567416
ENSG00000116748	1.2117375419652024e-06	8.912989475323146
ENSG00000248975	1.2190100038071583e-06	3.3615277306748443
ENSG00000268849	1.2190100038071583e-06	4.961407587022913
ENSG00000264724	1.2190100038071583e-06	3.225315603578364
ENSG00000119403	1.2190100038071757e-06	8.590892137555453
ENSG00000250362	1.2361432601416135e-06	6.324916895474272
ENSG00000159842	1.2386097591066832e-06	8.420348121258062
ENSG00000240907	1.2386097591066963e-06	4.707852223579109
ENSG00000227986	1.2460377850215985e-06	5.724346549634004
ENSG00000126249	1.2560087163713852e-06	8.092591916541075
ENSG00000234160	1.2560087163713852e-06	7.3625632670708345
ENSG00000265743	1.2660566210851568e-06	5.135241280609915
ENSG00000179743	1.2660566210851568e-06	7.905166523129155
ENSG00000269890	1.2660566210851568e-06	6.368765061016465
ENSG00000111358	1.2660566210851568e-06	8.627940134526023
ENSG00000187607	1.2736434066793616e-06	7.388552940483222
ENSG00000182000	1.2736434066793798e-06	2.462293305795625
ENSG00000256757	1.2761820700772989e-06	4.316793086995409
ENSG00000127481	1.2838273909764807e-06	8.892705499663915
ENSG00000123338	1.2838273909764807e-06	8.892705499663915
ENSG00000223393	1.2838273909764807e-06	3.2765178567143547
ENSG00000151151	1.2838273909764807e-06	8.468114602032168
ENSG00000184984	1.2940899284072318e-06	5.953890784885461
ENSG00000175193	1.3018387319950075e-06	8.775058440840384
ENSG00000170426	1.3018387319950075e-06	3.3046791060762915
ENSG00000227028	1.3018387319950212e-06	6.416243871546197
ENSG00000143630	1.3044316010815647e-06	7.865102598172388
ENSG00000223722	1.3044316010815647e-06	4.972164537807522
ENSG00000094975	1.3122401405906823e-06	8.872421524004686
ENSG00000189180	1.3122401405906823e-06	8.861245509797127
ENSG00000143147	1.322721713059037e-06	5.713010264338276
ENSG00000126775	1.322721713059037e-06	8.70555608281505
ENSG00000213293	1.322721713059037e-06	3.806362546594488
ENSG00000261400	1.322721713059037e-06	3.405571005287029
ENSG00000168447	1.322721713059037e-06	8.792279992555747
ENSG00000260217	1.3306358568298027e-06	1.8017688060765462
ENSG00000170921	1.3332840429139222e-06	8.36816097655581
ENSG00000204852	1.3412591467430908e-06	8.70907603716294
ENSG00000164741	1.343927727868402e-06	8.112816498895338
ENSG00000100218	1.343927727868414e-06	5.419482348862966
ENSG00000228929	1.3519642428134293e-06	7.144002839658846
ENSG00000110888	1.3519642428134293e-06	8.763882426632826
ENSG00000149972	1.3627517501704169e-06	8.811569597026997
ENSG00000122970	1.362751750170429e-06	8.10414615077272
ENSG00000091428	1.373622278220838e-06	8.810038385055064
ENSG00000273488	1.3818300256124974e-06	6.680263692874958
ENSG00000198668	1.3845764406772913e-06	8.897756665983739
ENSG00000125900	1.3845764406772913e-06	3.73014501972881
ENSG00000234222	1.3928473192289016e-06	6.827703735522606
ENSG00000169282	1.3928473192289016e-06	8.376260215591714
ENSG00000260896	1.4123318140265924e-06	4.809718074377491
ENSG00000160752	1.4123318140266125e-06	8.776052812028363
ENSG00000234284	1.4123318140266125e-06	6.195490666073396
ENSG00000225920	1.423583592736139e-06	7.138065512800499
ENSG00000231711	1.423583592736139e-06	7.419866339431111
ENSG00000141127	1.432079124886871e-06	8.762351214660892
ENSG00000142784	1.4349218216216365e-06	8.868364728872839
ENSG00000214050	1.4349218216216365e-06	8.380651284631025
ENSG00000189362	1.4349218216216365e-06	8.58936092558352
ENSG00000234719	1.4349218216216365e-06	7.783136845800732
ENSG00000173812	1.4434826097911444e-06	8.941387041246065
ENSG00000241058	1.4434826097911444e-06	8.291199224853925
ENSG00000261739	1.4463471385988365e-06	8.68325645105097
ENSG00000111452	1.4463471385988442e-06	7.0256596699832645
ENSG00000110080	1.4463471385988442e-06	7.636936484981655
ENSG00000112029	1.4463471385988442e-06	8.396007350466984
ENSG00000101605	1.4549736641732212e-06	7.436295392215675
ENSG00000239415	1.4549736641732341e-06	7.21757386069782
ENSG00000120370	1.4752956684223734e-06	8.656337700448944
ENSG00000141556	1.4782210691393477e-06	8.778578395188276
ENSG00000188342	1.4782210691393477e-06	8.734948019925948
ENSG00000169679	1.4782210691393477e-06	8.674553623352283
ENSG00000008282	1.4782210691393477e-06	8.864307933740994
ENSG00000164556	1.4899787250118169e-06	7.426137443391553
ENSG00000076555	1.4899787250118169e-06	8.81409518018691
ENSG00000140832	1.498856111374028e-06	5.160295647209957
ENSG00000155975	1.498856111374028e-06	8.692391326231535
ENSG00000185591	1.5107720180659804e-06	8.876478319136533
ENSG00000112541	1.5107720180659804e-06	5.203114269660624
ENSG00000141314	1.5107720180659804e-06	3.636289013342347
ENSG00000145741	1.5107720180659804e-06	8.925159860718681
ENSG00000130762	1.5107720180659804e-06	7.018575991077027
ENSG00000114124	1.51976885688256e-06	4.3485911185265085
ENSG00000124193	1.5197688568825735e-06	8.933273450982373
ENSG00000125885	1.522779270263485e-06	8.674096092948263
ENSG00000079335	1.522779270263485e-06	8.311319013906108
ENSG00000156650	1.522779270263485e-06	8.830322360714293
ENSG00000135124	1.5318450592025234e-06	8.81409518018691
ENSG00000173531	1.5318450592025287e-06	8.671033669004395
ENSG00000118242	1.5348785403494066e-06	7.804760598249762
ENSG00000008226	1.5409628935118047e-06	8.577190540187981
ENSG00000123374	1.5440137867983444e-06	8.470640185192078
ENSG00000260807	1.5440137867983444e-06	5.7586020406757585
ENSG00000126821	1.5440137867983444e-06	7.989740053727899
ENSG00000140367	1.5440137867983444e-06	8.860251138609149
ENSG00000091490	1.5562757203456907e-06	8.93733024611422
ENSG00000216866	1.565533749076894e-06	5.82200637641286
ENSG00000213398	1.565533749076894e-06	8.305763486378398
ENSG00000145198	1.565533749076894e-06	5.492255824934616
ENSG00000109680	1.565533749076894e-06	7.607353112688622
ENSG00000268802	1.5686315453023718e-06	4.545450704015465
ENSG00000122406	1.5779604453170605e-06	8.941387041246065
ENSG00000111203	1.5779604453170745e-06	8.73142806557806
ENSG00000105341	1.59048224412095e-06	8.70555608281505
ENSG00000174715	1.59048224412095e-06	3.4311449365848916
ENSG00000152518	1.5904822441209584e-06	8.925159860718681
ENSG00000111817	1.5999364244533658e-06	8.305613316152948
ENSG00000235052	1.6030998442623105e-06	5.308456140917548
ENSG00000229809	1.6126263371162023e-06	8.448622430684425
ENSG00000166173	1.615813949417642e-06	4.080596488789361
ENSG00000183688	1.6254132857873611e-06	8.780901411471698
ENSG00000156802	1.625413285787367e-06	8.654269647693054
ENSG00000270996	1.6350676054976921e-06	3.872873348679536
ENSG00000156206	1.6350676054976921e-06	4.656460751252787
ENSG00000184277	1.6480260842413446e-06	8.805981589923219
ENSG00000164169	1.6480260842413446e-06	8.506411933718246
ENSG00000242797	1.6578098769941677e-06	5.0104967244179015
ENSG00000128408	1.661083569948047e-06	5.77932484763837
ENSG00000185189	1.661083569948047e-06	8.745129662945532
ENSG00000139352	1.6841745924147656e-06	6.686017700239396
ENSG00000109685	1.6841745924147656e-06	8.880535114268378
ENSG00000249717	1.6841745924147656e-06	6.157607914291182
ENSG00000152192	1.6841745924147836e-06	7.276556501601871
ENSG00000228878	1.6874984719159342e-06	7.174324924993016
ENSG00000226755	1.6975081067684294e-06	3.266254064949817
ENSG00000053524	1.6975081067684294e-06	7.929416516999747
ENSG00000105146	1.6975081067684294e-06	6.849097289673195
ENSG00000247081	1.700857355754913e-06	7.716971457475572
ENSG00000248757	1.7075749794483576e-06	3.7453604139399697
ENSG00000167118	1.7109433774485365e-06	8.798862370847504
ENSG00000269305	1.7109433774485365e-06	4.991485205115838
ENSG00000054282	1.72108705624907e-06	8.669044926628438
ENSG00000182463	1.7244811498421022e-06	8.286545546324932
ENSG00000165795	1.7244811498421022e-06	8.520650371869673
ENSG00000122335	1.7244811498421022e-06	8.133532522036443
ENSG00000130684	1.7347021972221673e-06	7.74444551205603
ENSG00000114346	1.748421156898697e-06	8.55330729980093
ENSG00000078699	1.748421156898697e-06	8.759825631500979
ENSG00000197265	1.748421156898697e-06	8.70348803005916
ENSG00000198612	1.748421156898697e-06	8.781640819132145
ENSG00000182327	1.7587789645505135e-06	6.420345521300575
ENSG00000013375	1.7622446950825377e-06	8.856194343477304
ENSG00000157191	1.7622446950825377e-06	8.762351214660892
ENSG00000116514	1.772681438427761e-06	8.542465559500835
ENSG00000117525	1.772681438427761e-06	7.114584725006491
ENSG00000145912	1.7761735768853274e-06	8.758294419529046
ENSG00000112851	1.7761735768853338e-06	8.88864870453207
ENSG00000263063	1.7866898332619719e-06	4.358846572637868
ENSG00000236830	1.7866898332619719e-06	4.326442425772276
ENSG00000240914	1.7866898332619719e-06	4.978060991695499
ENSG00000260114	1.8008049235379525e-06	7.5344215772358805
ENSG00000198795	1.8114617290767472e-06	5.061295401092303
ENSG00000169981	1.8114617290767472e-06	8.304029707529976
ENSG00000112367	1.8114617290767472e-06	8.621815286638286
ENSG00000198198	1.815027489145361e-06	8.908932680191299
ENSG00000187446	1.8257654162568334e-06	8.864307933740994
[truncated: 1,026 more rows]
