# Supplementary material for: Machine learning predicts treatment sensitivity in multiple myeloma based on molecular and clinical information coupled with drug response
Source: PLoS One. 2021 Jul 28;16(7):e0254596. doi: 10.1371/journal.pone.0254596 (PMC8318243; doi:10.1371/journal.pone.0254596)
Supplement: S1 File — (ZIP) [file pone.0254596.s004.zip › Supplementary Material 1/7q22/selected_genes_experiment_2.csv]

gene	pvalue	entropy
ENSG00000272899	1.8964164998667872e-32	7.851146037277385
ENSG00000239815	1.0400011067147825e-28	6.1959947178487536
ENSG00000140474	1.9188032885253588e-28	8.925159860718681
ENSG00000188004	7.492048528930304e-28	6.024708009209071
ENSG00000135253	5.191577166568082e-27	8.518327355586251
ENSG00000185905	6.094238098822216e-27	8.892705499663915
ENSG00000273230	9.681368722377802e-27	7.59944208930142
ENSG00000099624	4.198507394730822e-25	8.85466313150537
ENSG00000196683	1.6330721847881562e-24	8.912989475323146
ENSG00000146828	1.7068575926177425e-24	8.800393582819439
ENSG00000214022	5.002027942217654e-24	8.88864870453207
ENSG00000241468	9.660913049365059e-24	8.632991300845847
ENSG00000255815	1.3999905172440945e-23	5.608393212955966
ENSG00000117461	5.954472896532238e-23	8.670039297816416
ENSG00000272668	6.48565738910394e-23	5.991661680575175
ENSG00000170677	2.0890889274031087e-22	7.08487150140479
ENSG00000213339	2.1791649859258128e-22	8.879003902296445
ENSG00000162004	3.462982873266145e-22	8.42634971264924
ENSG00000196204	6.344213439351492e-22	8.489392948879374
ENSG00000228031	6.5150309315680735e-22	5.6980483142173055
ENSG00000225579	8.335153571773896e-22	7.216090392347161
ENSG00000205143	1.4193746547566895e-21	5.146052913039751
ENSG00000103253	1.6938655147000059e-21	8.438106513757377
ENSG00000242294	2.178173873347343e-21	8.673559252164305
ENSG00000130810	2.2360759512533657e-21	7.648627992091455
ENSG00000243284	4.6306938880539556e-21	5.148983153431959
ENSG00000111752	4.951181572158121e-21	7.862897272538346
ENSG00000160062	8.349466675119775e-21	7.671830816781784
ENSG00000104611	8.923610505955536e-21	6.866602762900552
ENSG00000125827	8.923610505955536e-21	8.866833516900904
ENSG00000240449	1.0005380204215055e-20	6.874801764745709
ENSG00000146066	1.5503380323110374e-20	8.812563968214976
ENSG00000160917	2.1016093346992252e-20	8.74864961729342
ENSG00000180447	3.7263650480518844e-20	7.421379925946019
ENSG00000271344	4.420220738483557e-20	7.037689939381537
ENSG00000241685	5.241588040780891e-20	8.873415895192664
ENSG00000119280	6.168807576389124e-20	8.111547247104863
ENSG00000114023	8.660696018557895e-20	8.762351214660892
ENSG00000087077	8.946056290496682e-20	8.71160162032285
ENSG00000165801	1.0942541369607702e-19	8.734948019925948
ENSG00000228649	2.0475573650363785e-19	7.732445213960912
ENSG00000205664	2.5356423658450502e-19	7.980198590913861
ENSG00000247746	3.1720323358235596e-19	7.291543713455161
ENSG00000130159	4.868721480923061e-19	8.736479231897881
ENSG00000174444	5.932258794128688e-19	8.945443836377912
ENSG00000167614	6.123387089933817e-19	7.059915608414757
ENSG00000081913	6.570175872805646e-19	7.616014695814788
ENSG00000229638	6.734042762489535e-19	8.547261762293129
ENSG00000106113	7.45704534322309e-19	6.234801189915308
ENSG00000136521	9.736151248572492e-19	8.872421524004686
ENSG00000002586	1.0626894423083112e-18	8.226113418790048
ENSG00000078967	1.0701537645236865e-18	8.515264931642383
ENSG00000165169	1.1397068648522288e-18	8.718183998614608
ENSG00000244165	1.3762940231616982e-18	8.263919286615536
ENSG00000136271	1.522748503840279e-18	8.86277672176906
ENSG00000106263	1.5712553629422877e-18	8.912989475323146
ENSG00000105173	2.0970032859223822e-18	8.702493658871182
ENSG00000176371	2.4682471860164886e-18	8.429332826213173
ENSG00000214300	2.56410762892237e-18	8.111802210632392
ENSG00000105894	3.416243593879061e-18	7.270007488624304
ENSG00000178982	3.523991631153481e-18	8.908932680191299
ENSG00000214706	5.023547123712218e-18	8.81409518018691
ENSG00000136261	5.38060248804831e-18	8.797867999659527
ENSG00000115268	6.045992544273656e-18	8.945443836377912
ENSG00000178741	6.6772861775619916e-18	8.900819089927607
ENSG00000230207	8.14151586299967e-18	7.217864406686767
ENSG00000204628	1.1485229557887767e-17	8.945443836377912
ENSG00000230131	1.2979188817690218e-17	6.067205953762251
ENSG00000132846	1.4764440145741895e-17	8.611712953998637
ENSG00000052126	1.5221572928832856e-17	7.202157165874501
ENSG00000099994	1.522157292883318e-17	6.964629581585062
ENSG00000240366	1.6288049810665875e-17	4.542079590347261
ENSG00000241644	1.8964794610969677e-17	6.399430988553866
ENSG00000234141	2.0427107425508086e-17	6.648687688980147
ENSG00000248991	2.2074922940751686e-17	6.8570235771056
ENSG00000166025	2.3455450386771537e-17	6.812943233266325
ENSG00000167658	2.603556397049226e-17	8.945443836377912
ENSG00000213402	2.6211325393466086e-17	8.658915680259895
ENSG00000104131	2.6835763990700143e-17	8.88864870453207
ENSG00000164181	3.629962182576553e-17	8.766408009792737
ENSG00000206120	4.855462520945496e-17	6.13034643544942
ENSG00000136942	5.155939396589128e-17	8.941387041246065
ENSG00000218175	5.1904379812332496e-17	8.40751763858201
ENSG00000214274	5.851839545350347e-17	7.738537582272576
ENSG00000188191	6.213064905785725e-17	8.48434178255955
ENSG00000261418	6.596277097820462e-17	8.534017695329677
ENSG00000222375	6.796537406864865e-17	5.176343197904594
ENSG00000146576	7.434015318063917e-17	8.716195256238654
ENSG00000197647	7.659347814749749e-17	7.982031597217187
ENSG00000255760	8.184496990057173e-17	5.961424332964482
ENSG00000166529	8.488311854292347e-17	8.111010406320904
ENSG00000164815	1.0148877928652485e-16	8.607656158866794
ENSG00000105819	1.1095509728903414e-16	8.86277672176906
ENSG00000181418	1.2955521001989429e-16	7.479793725600832
ENSG00000006625	1.753080284014979e-16	8.5609633596606
ENSG00000164587	2.1833327852056268e-16	8.941387041246065
ENSG00000106608	2.197661965609801e-16	8.705019242031094
ENSG00000205085	2.248548430521308e-16	7.968793096100914
ENSG00000232533	2.3308703424307894e-16	6.854375931563394
ENSG00000057468	2.6045757572398704e-16	6.428324322032111
ENSG00000237857	2.6216283385765855e-16	7.842613296879115
ENSG00000221983	2.967368849549405e-16	8.93733024611422
ENSG00000075073	3.3579998079913873e-16	6.990366302937468
ENSG00000063177	3.5603277329280253e-16	8.93733024611422
ENSG00000078319	3.5603277329280253e-16	8.430784727805174
ENSG00000182742	4.0936159380229824e-16	7.082089472890787
ENSG00000268061	4.1202507885198395e-16	7.555524270935491
ENSG00000244560	4.242237959277997e-16	8.204650968260824
ENSG00000260660	4.526216302476557e-16	6.427970594514219
ENSG00000137818	4.660045756174928e-16	8.945443836377912
ENSG00000113272	5.085387951366415e-16	8.672564880976328
ENSG00000105640	5.42492292456844e-16	8.941387041246065
ENSG00000233927	5.749558383558617e-16	8.93733024611422
ENSG00000173218	5.918985366380257e-16	7.148425467509968
ENSG00000273081	7.782433502324886e-16	7.738857504952251
ENSG00000122787	7.959471032278928e-16	7.57964845846848
ENSG00000227097	8.01077843251815e-16	8.874947107164598
ENSG00000090263	8.245726034281965e-16	8.74864961729342
ENSG00000171469	8.992091646582688e-16	8.766408009792737
ENSG00000185950	9.255383646303e-16	7.658877945115505
ENSG00000159556	9.465407586675132e-16	8.063516459835553
ENSG00000165138	1.0156544270461118e-15	8.834379155846138
ENSG00000216895	1.0520534772760368e-15	8.375142587907177
ENSG00000163754	1.0690207344151691e-15	8.84808075321361
ENSG00000156427	1.1728843157232423e-15	5.7821479308410835
ENSG00000241741	1.2422900971490948e-15	6.713942238416911
ENSG00000146701	1.3157409376243442e-15	8.89117428769198
ENSG00000182054	1.3241617925240233e-15	8.912989475323146
ENSG00000121406	1.3627177621137467e-15	8.246952698427707
ENSG00000233762	1.5827671263038394e-15	7.939401158990016
ENSG00000135185	1.6760150455967136e-15	8.912989475323146
ENSG00000106012	1.891014072138858e-15	8.699431234927314
ENSG00000215086	2.1948248111349886e-15	4.71228597470808
ENSG00000105202	2.2440102893110415e-15	8.900819089927607
ENSG00000101888	2.3382535093809105e-15	8.587829713611585
ENSG00000169857	2.3755303184241933e-15	8.775058440840384
ENSG00000225573	2.587174829944513e-15	7.193265904329012
ENSG00000146833	2.695600634252464e-15	8.769470433736606
ENSG00000115266	2.8352099233879692e-15	7.985962251165236
ENSG00000214253	2.8531545109482185e-15	8.821671929666646
ENSG00000130255	3.0197747698253285e-15	8.93733024611422
ENSG00000126249	3.0388698115107156e-15	8.121931457000933
ENSG00000106404	3.106644097911811e-15	8.571602533084203
ENSG00000269988	3.1262802528115728e-15	5.116221587504441
ENSG00000090266	3.1759072676403475e-15	8.671033669004395
ENSG00000232346	3.3822961650152894e-15	7.341507069328892
ENSG00000083845	3.62460455413869e-15	8.941387041246065
ENSG00000146731	3.705230760543358e-15	8.896762294795762
ENSG00000145194	4.1486273680538535e-15	8.45594421663663
ENSG00000076662	4.201010074627323e-15	8.93733024611422
ENSG00000129757	4.417136186500424e-15	7.917154228954294
ENSG00000219665	4.54348295313244e-15	8.297447329238215
ENSG00000124785	4.54348295313244e-15	7.221736751617651
ENSG00000131943	4.54348295313244e-15	8.726834429662258
ENSG00000247982	4.944273917905865e-15	8.155969426678675
ENSG00000131188	5.1173687512187286e-15	8.385702450950847
ENSG00000133138	5.2634207484960214e-15	7.315830785098433
ENSG00000181524	5.447514205334351e-15	8.283543164994253
ENSG00000137309	5.726661243858258e-15	8.85466313150537
ENSG00000148303	5.726661243858258e-15	8.945443836377912
ENSG00000228903	5.798621288159245e-15	8.515801772426338
ENSG00000236305	5.8898249642206e-15	6.024257404619236
ENSG00000105372	6.861825354884348e-15	8.945443836377912
ENSG00000213442	7.212202973421723e-15	8.507688182162648
ENSG00000114391	7.72289986394149e-15	8.93733024611422
ENSG00000241258	8.636440905605811e-15	8.595485773471257
ENSG00000160282	8.880974150784526e-15	5.896131134838439
ENSG00000196411	9.132323474521586e-15	7.717625988908905
ENSG00000164620	9.656222988066385e-15	8.479343012890766
ENSG00000230733	9.99083949262443e-15	7.942868716686865
ENSG00000168264	9.99083949262443e-15	8.908932680191299
ENSG00000095752	1.020969588320563e-14	6.129461511701556
ENSG00000213585	1.0498031840189939e-14	8.879003902296445
ENSG00000197157	1.1482754796964468e-14	8.921103065586836
ENSG00000198353	1.2139139268826233e-14	5.19383819362136
ENSG00000181163	1.2558308164693038e-14	8.945443836377912
ENSG00000169330	1.3564695802837261e-14	8.543002400284792
ENSG00000146963	1.4118985288386538e-14	8.792279992555747
ENSG00000196262	1.6116082569207307e-14	8.93733024611422
ENSG00000106591	1.6772851155356375e-14	8.835910367818073
ENSG00000171097	1.7509622034474507e-14	8.493986584795175
ENSG00000100626	1.772591844440049e-14	4.7748096639801565
ENSG00000226851	1.861772171967389e-14	6.104542375530106
ENSG00000198429	1.913862261881023e-14	8.255937403382822
ENSG00000099800	1.9256312570791872e-14	8.757555011868599
ENSG00000267169	1.979479522290578e-14	7.538910419849602
ENSG00000106628	1.9916456431158396e-14	8.876478319136533
ENSG00000188266	2.0348096085273404e-14	7.981160482525765
ENSG00000169255	2.210097118683472e-14	6.6246841526239235
ENSG00000213609	2.223657340220767e-14	6.5251863300170125
ENSG00000131725	2.285698865097454e-14	8.638579307949625
ENSG00000139239	2.4974306584122455e-14	8.140270636400828
ENSG00000151208	2.7118562749361632e-14	8.523915362690031
ENSG00000136379	2.7703439231332546e-14	8.294129941766816
ENSG00000166411	2.9265027908290726e-14	8.78569761426399
ENSG00000133627	3.0261651625998395e-14	7.859024581088514
ENSG00000137824	3.110185675070679e-14	8.856194343477304
ENSG00000160908	3.129166437834576e-14	8.71160162032285
ENSG00000133872	3.177118579373639e-14	8.925159860718681
ENSG00000213862	3.216000407196906e-14	6.685430593072413
ENSG00000273056	3.396843964731965e-14	5.479780634477111
ENSG00000205309	3.396843964731965e-14	7.608248256421696
ENSG00000157680	3.4909824788602884e-14	8.42700980992975
ENSG00000188732	3.565972276844154e-14	8.61423853715855
ENSG00000242071	3.7094687646481563e-14	8.300509753182084
ENSG00000106638	4.1371692745422737e-14	8.827796777554383
ENSG00000145592	4.162303591590068e-14	8.945443836377912
ENSG00000198720	4.251462800832627e-14	7.951016240407122
ENSG00000105341	4.740537144035137e-14	8.704024870843115
ENSG00000234160	4.9007289419872416e-14	7.384947775062026
ENSG00000236801	4.9304216973853136e-14	7.0488883105521545
ENSG00000010404	5.066244702103247e-14	8.908932680191299
ENSG00000176399	5.1744242230740435e-14	6.659783799925118
ENSG00000226329	5.6133956512828753e-14	6.51547901040711
ENSG00000214612	5.6814709440312065e-14	6.0014302109250375
ENSG00000120093	5.926193144674921e-14	7.243912942181853
ENSG00000127184	5.926193144674921e-14	8.912989475323146
ENSG00000147100	5.926193144675006e-14	5.2861799033596
ENSG00000128524	5.997998967803655e-14	8.687260849531777
ENSG00000232956	6.331862903793886e-14	8.796336787687592
ENSG00000105193	6.683995348960822e-14	8.941387041246065
ENSG00000260719	6.68399534896087e-14	8.37233512749084
ENSG00000169230	6.867217091900087e-14	8.767402380980716
ENSG00000026103	6.867217091900087e-14	7.778231621091585
ENSG00000270810	7.013131066489071e-14	6.510965208946465
ENSG00000198521	7.205224064787556e-14	6.869403398035931
ENSG00000106588	7.907345224836557e-14	8.02147903616387
ENSG00000152422	7.907345224836557e-14	8.722777634530411
ENSG00000130312	8.123505511696599e-14	8.804450377951285
ENSG00000160789	8.123505511696715e-14	8.917046270454989
ENSG00000106105	8.807468476216478e-14	8.908932680191299
ENSG00000164610	9.239189338337561e-14	8.243380347428776
ENSG00000137876	9.294597245097468e-14	8.912989475323146
ENSG00000110002	1.0411660425600297e-13	8.721783263342434
ENSG00000260361	1.0985902914192083e-13	7.419292770072143
ENSG00000214711	1.1591270418385354e-13	6.314035593868995
ENSG00000140451	1.190614036386699e-13	8.77452160005643
ENSG00000135318	1.1906140363867073e-13	6.834347488911181
ENSG00000120709	1.197724575680295e-13	8.880535114268378
ENSG00000126231	1.197724575680295e-13	6.495680149372987
ENSG00000105808	1.2636280148910686e-13	7.156290221084452
ENSG00000228510	1.2902092729720937e-13	5.084861782265553
ENSG00000171530	1.333094848965733e-13	8.831853572686226
ENSG00000186056	1.3330948489657425e-13	8.428338455025195
ENSG00000005108	1.4146899147031013e-13	6.7103330688970155
ENSG00000165359	1.4231146437499672e-13	8.831853572686226
ENSG00000175463	1.431588710086733e-13	8.835910367818073
ENSG00000174748	1.4529915935280258e-13	8.945443836377912
ENSG00000213199	1.4834852016009495e-13	8.37353206555531
ENSG00000137054	1.4923126682166792e-13	8.789754409395835
ENSG00000223705	1.5834778490282634e-13	8.86277672176906
ENSG00000136247	1.626268381962819e-13	8.750180829265354
ENSG00000188846	1.6701955583720903e-13	8.93733024611422
ENSG00000064393	1.7511874988291206e-13	8.921103065586836
ENSG00000153790	1.7615792092408055e-13	8.566551366764378
ENSG00000235269	1.7615792092408055e-13	3.356356985016081
ENSG00000144713	1.8090972839242027e-13	8.945443836377912
ENSG00000138629	1.8578752410722834e-13	8.85466313150537
ENSG00000224858	2.0240129603584187e-13	5.620071475999438
ENSG00000106348	2.1218411785754905e-13	8.864307933740994
ENSG00000175886	2.1343919966614227e-13	6.563719459013889
ENSG00000268041	2.3872122710605956e-13	7.618302749176141
ENSG00000147955	2.4368950109649597e-13	8.866833516900904
ENSG00000182899	2.4368950109649597e-13	8.941387041246065
ENSG00000273032	2.5022689422930664e-13	7.200366660210251
ENSG00000102316	2.517028981885705e-13	8.884591909400223
ENSG00000246334	2.517028981885705e-13	7.801777484685829
ENSG00000201772	2.584515404449596e-13	6.214903354514434
ENSG00000099821	2.584515404449596e-13	8.834379155846138
ENSG00000127922	2.7089111777380334e-13	8.81409518018691
ENSG00000130734	2.872708500501867e-13	8.542210595973303
ENSG00000156384	2.8727085005019077e-13	8.26065429579518
ENSG00000240204	3.127641735572695e-13	6.435411861926203
ENSG00000254369	3.127641735572695e-13	4.892598672298941
ENSG00000120280	3.277682636844589e-13	8.693640660947045
ENSG00000204947	3.3357534307012374e-13	7.934755126423172
ENSG00000148399	3.3849173617169627e-13	8.85466313150537
ENSG00000128563	3.4247607368172394e-13	8.826265565582448
ENSG00000205078	3.4955988823133284e-13	7.595862741648566
ENSG00000259514	3.5678768063800455e-13	6.686672020982878
ENSG00000233016	3.5678768063800455e-13	8.760820002688957
ENSG00000106415	3.588796097304686e-13	8.941387041246065
ENSG00000198839	3.588796097304686e-13	8.637048095977692
ENSG00000198874	3.684434633619015e-13	8.750180829265354
ENSG00000185112	3.760548117652277e-13	7.721442171741011
ENSG00000243056	3.8832883496494907e-13	5.6252086683858735
ENSG00000104979	3.9866338650582985e-13	8.864307933740994
ENSG00000196313	4.313161961072903e-13	8.781640819132145
ENSG00000080802	4.3383689435588685e-13	8.695911280579425
ENSG00000106009	4.5453058212196374e-13	8.805981589923219
ENSG00000189043	4.665939468256362e-13	8.884591909400223
ENSG00000137177	4.665939468256362e-13	7.5801643730961255
ENSG00000125648	4.817659882674304e-13	8.86277672176906
ENSG00000132434	4.845761649394567e-13	8.665445661900613
ENSG00000139352	5.241277022921367e-13	6.706470623780581
ENSG00000234771	5.241277022921478e-13	8.716195256238654
ENSG00000143494	5.380036594616676e-13	7.701838210437263
ENSG00000166111	5.522404633778001e-13	7.481676056475054
ENSG00000147408	5.668473227408172e-13	8.88864870453207
ENSG00000241556	5.701444908724073e-13	6.42099273448796
ENSG00000179820	5.784700881994363e-13	8.56986875423578
ENSG00000158604	5.85216482340567e-13	8.912989475323146
ENSG00000184863	5.85216482340567e-13	8.912989475323146
ENSG00000248079	6.165444933684945e-13	4.858682665279326
ENSG00000163346	6.201254989057353e-13	8.903344673087517
ENSG00000186153	6.328207047420229e-13	8.464057806900321
ENSG00000204946	6.364945780141396e-13	8.762351214660892
ENSG00000175697	6.666499231849936e-13	5.388007151736126
ENSG00000140374	7.207508491956582e-13	8.874947107164598
ENSG00000271978	7.483156869249477e-13	6.375840204073295
ENSG00000214293	8.042672333786692e-13	8.431603445845555
ENSG00000169567	8.042672333786692e-13	8.923628648746746
ENSG00000148187	8.089169037736371e-13	8.80291916597935
ENSG00000174353	8.743330426790673e-13	7.372093263344323
ENSG00000253982	8.972724049909943e-13	7.651695981882502
ENSG00000235776	8.972724049910103e-13	6.227630292824963
ENSG00000173153	9.024497788990788e-13	8.822208770450603
ENSG00000165689	9.15521958248009e-13	8.838435950977985
ENSG00000107745	9.208027580535959e-13	8.682209683211953
ENSG00000224032	9.26113478732592e-13	8.798862370847504
ENSG00000065183	9.449390381024299e-13	8.804450377951285
ENSG00000165055	9.449390381024299e-13	8.702493658871182
ENSG00000215301	9.503864746355303e-13	8.945443836377912
ENSG00000130811	9.696965512638086e-13	8.893699870851894
ENSG00000144591	9.696965512638155e-13	8.88306069742829
ENSG00000131386	9.950909825193437e-13	6.248692045541132
ENSG00000197008	1.0270170477081874e-12	8.46757776124821
ENSG00000155034	1.0599487475089547e-12	8.017704118288451
ENSG00000177283	1.081443054798868e-12	5.328985642576374
ENSG00000117308	1.081443054798868e-12	8.315663252141555
ENSG00000108448	1.0814430547988795e-12	7.838217781026925
ENSG00000249353	1.0814430547988795e-12	7.761247913636813
ENSG00000213261	1.087662536149232e-12	6.833265113590645
ENSG00000259560	1.1321935791183605e-12	5.676690913795529
ENSG00000162244	1.138699627963128e-12	8.93733024611422
ENSG00000128604	1.138699627963128e-12	8.852137548345457
ENSG00000168028	1.1452423964794927e-12	8.941387041246065
ENSG00000228714	1.262288958657443e-12	5.21812526074241
ENSG00000229766	1.2951897069436914e-12	6.0913773282207515
ENSG00000123975	1.363537938138327e-12	8.704024870843115
ENSG00000136193	1.3713474386198327e-12	8.864307933740994
ENSG00000181026	1.4436389311347189e-12	8.88306069742829
ENSG00000131773	1.4436389311347395e-12	6.651995808563841
ENSG00000128595	1.4896459338566912e-12	8.904875885059452
ENSG00000152670	1.4896459338566912e-12	4.7050832362488455
ENSG00000106610	1.577012820668105e-12	8.299691035141704
ENSG00000228748	1.577012820668105e-12	4.953019990790244
ENSG00000259562	1.6505122580127123e-12	7.543584703377741
ENSG00000235052	1.6837164694268248e-12	5.279172474545805
ENSG00000197343	1.7372242490756588e-12	8.917046270454989
ENSG00000143195	1.737224249075671e-12	6.118439499970597
ENSG00000230629	1.7570927456584175e-12	7.638235331660964
ENSG00000168556	1.7924009158083018e-12	8.449361838344872
ENSG00000159840	1.8026163022478907e-12	8.602525682167036
ENSG00000170027	1.8284055513779477e-12	8.884591909400223
ENSG00000231969	1.8757423126967886e-12	4.027732885037914
ENSG00000130511	1.9352348483633303e-12	8.674096092948261
ENSG00000212802	1.9852853689907894e-12	7.890804828481172
ENSG00000149485	1.9852853689908177e-12	8.037957068252101
ENSG00000240616	2.0481866739249892e-12	7.12597754067024
ENSG00000172382	2.1553618534448176e-12	6.758856340040727
ENSG00000005075	2.1553618534448176e-12	8.726834429662258
ENSG00000140263	2.210995405745152e-12	8.292906089973455
ENSG00000179520	2.326525278646067e-12	5.07068590166319
ENSG00000189419	2.3730366292589238e-12	5.894979438230462
ENSG00000261373	2.386492442053272e-12	8.309160184229732
ENSG00000271086	2.575646194635944e-12	4.612474138702246
ENSG00000146677	2.6568609782004702e-12	7.9140803682387535
ENSG00000135502	2.72517489628552e-12	6.028129205090735
ENSG00000268496	2.72517489628552e-12	3.956728658875634
ENSG00000261739	2.72517489628552e-12	8.658915680259899
ENSG00000144671	2.8670160098450578e-12	4.596980859144789
ENSG00000260987	2.8670160098450578e-12	4.831149242961332
ENSG00000140367	2.8670160098450578e-12	8.864307933740994
ENSG00000171759	2.8832165969713028e-12	6.758834226202694
ENSG00000235670	3.1109215751131577e-12	4.020621234670586
ENSG00000175197	3.1906763547320105e-12	8.729896853606125
ENSG00000105953	3.190676354732067e-12	8.904875885059452
ENSG00000164258	3.254092265722053e-12	8.726834429662258
ENSG00000112531	3.272437229314066e-12	8.868364728872839
ENSG00000164332	3.2908836968058917e-12	8.7542376243972
ENSG00000106028	3.4421762708139015e-12	8.858719926637214
ENSG00000183060	3.4421762708139015e-12	8.630465717685935
ENSG00000108107	3.550128826763882e-12	8.933273450982373
ENSG00000094631	3.6205488171505105e-12	8.856194343477304
ENSG00000251405	3.733987832270971e-12	7.066384742870015
ENSG00000155886	3.829390107014141e-12	5.258017883806616
ENSG00000123570	3.850913297412725e-12	6.971834011734081
ENSG00000237517	3.949246076515194e-12	5.659492654405764
ENSG00000155495	4.13018046424175e-12	8.60783181201439
ENSG00000176387	4.153361610936172e-12	5.790500958314321
ENSG00000137154	4.4541246270382355e-12	8.945443836377912
ENSG00000102158	4.479088746129646e-12	8.921103065586836
ENSG00000182220	4.479088746129646e-12	8.850606336373524
ENSG00000244436	4.479088746129646e-12	2.8047318895580533
ENSG00000053501	4.504190159788291e-12	8.724845687286301
ENSG00000244219	4.710033711660652e-12	5.6835889846194405
ENSG00000260027	4.80296719112812e-12	7.0747274721977655
ENSG00000198157	4.829848513956093e-12	8.326839266349115
ENSG00000259728	4.925100893042986e-12	5.6446753595010515
ENSG00000147044	4.952652800348315e-12	8.681672842427998
ENSG00000064419	5.207523887728929e-12	8.792279992555747
ENSG00000188186	5.236625233012998e-12	8.732422436766036
ENSG00000240889	5.236625233012998e-12	4.896188126780631
ENSG00000267317	5.6454655443074295e-12	7.695955405656016
ENSG00000155506	5.6454655443074295e-12	8.93733024611422
ENSG00000070081	5.64546554430749e-12	8.925159860718681
ENSG00000164654	5.820867262718439e-12	8.834379155846138
ENSG00000239552	6.239633809067253e-12	3.240712109477634
ENSG00000161091	6.433125232010657e-12	8.819146346506736
ENSG00000155846	6.5958046272260715e-12	8.758294419529046
ENSG00000214717	6.971900478032964e-12	8.646692898213319
ENSG00000162878	7.108441508776281e-12	4.977258700118571
ENSG00000129646	7.513177621947028e-12	8.244832249020776
ENSG00000163597	7.513177621947028e-12	8.699431234927314
ENSG00000105514	7.66010856033339e-12	8.808507173083129
ENSG00000104886	7.896713359746055e-12	8.77452160005643
ENSG00000180815	7.896713359746166e-12	5.244681739594955
ENSG00000173207	7.940496048296704e-12	8.558437776500687
ENSG00000175806	8.05099723852911e-12	8.37626021559171
ENSG00000105185	8.299436593088152e-12	8.866833516900904
ENSG00000227719	8.299436593088152e-12	6.217267950216571
ENSG00000142534	8.345408420028356e-12	8.941387041246065
ENSG00000136908	8.508285409594113e-12	8.830322360714293
ENSG00000239556	8.508285409594113e-12	5.5090830737283065
ENSG00000224545	8.555391667419685e-12	2.88741181314047
ENSG00000218227	8.602753721311415e-12	8.108668926843007
ENSG00000230188	8.602753721311415e-12	4.458439284161603
ENSG00000271192	8.94156558990983e-12	5.513493870852677
ENSG00000178467	8.99102359948179e-12	8.864307933740994
ENSG00000163931	9.396467219684127e-12	8.896762294795762
ENSG00000145494	9.500597974223755e-12	8.812563968214976
ENSG00000232472	9.553086950558118e-12	8.318470712557891
ENSG00000105821	9.739047935114953e-12	8.762351214660892
ENSG00000150967	1.0233690257722265e-11	8.86277672176906
ENSG00000148498	1.0490168647319703e-11	8.147700100342353
ENSG00000197180	1.1360231495892424e-11	6.8428007054801885
ENSG00000025039	1.1517232603086505e-11	8.896762294795762
ENSG00000106355	1.1644363799313668e-11	8.782635190320123
ENSG00000141985	1.1708444452657996e-11	8.819683187290691
ENSG00000105364	1.1870162922740412e-11	8.692848856635557
ENSG00000231193	1.2852242182367516e-11	4.828719922343288
ENSG00000232176	1.3100983083840876e-11	5.0683501131401245
ENSG00000101577	1.3172914839258621e-11	8.559432147688666
ENSG00000240087	1.3245233829104344e-11	6.072125991444963
ENSG00000236753	1.3501429333513004e-11	7.234112848216653
ENSG00000184293	1.3501429333513196e-11	8.692848856635557
ENSG00000196456	1.3575516293902982e-11	8.864307933740994
ENSG00000180822	1.3575516293902982e-11	8.55231292861295
ENSG00000160691	1.383797338728821e-11	8.921103065586836
ENSG00000104093	1.3913870627321845e-11	8.68527210715582
ENSG00000204060	1.3913870627321845e-11	4.606372874544207
ENSG00000133818	1.3990175996524844e-11	8.02332082784781
ENSG00000249184	1.418273911561137e-11	6.565217312325958
ENSG00000189283	1.4695648417585534e-11	8.44377383124109
ENSG00000197183	1.5351937100095873e-11	8.573133745056138
ENSG00000110697	1.5435967239610266e-11	8.758294419529046
ENSG00000102871	1.621281632993671e-11	8.824734353610515
ENSG00000115286	1.6212816329936822e-11	8.784166402292055
ENSG00000171159	1.6525166252907275e-11	8.781640819132145
ENSG00000157800	1.6615487570312746e-11	8.696905651767402
ENSG00000005486	1.670629282906936e-11	8.804450377951285
ENSG00000164466	1.7883241884561098e-11	8.842492746109832
ENSG00000145919	1.7883241884561098e-11	8.751712041237289
ENSG00000225051	1.7980834220896992e-11	6.133165255269429
ENSG00000178035	1.8326536557564892e-11	8.900819089927607
ENSG00000104936	1.8326536557564892e-11	8.494980955983154
ENSG00000172687	1.8985926382876535e-11	6.361163067298335
ENSG00000103707	1.9350558472043152e-11	8.556906564528754
ENSG00000180573	1.972205280610772e-11	8.88864870453207
ENSG00000176428	1.9829472087798352e-11	6.943376382813808
ENSG00000137841	1.9829472087798352e-11	8.76334558584887
ENSG00000105976	2.0319998938091842e-11	8.68879206150371
ENSG00000230979	2.0822414593481665e-11	7.077570544844394
ENSG00000235837	2.174583369497978e-11	5.090843664407525
ENSG00000171792	2.18640466938765e-11	8.600000099007122
ENSG00000242732	2.18640466938765e-11	7.8960670122119065
ENSG00000256733	2.18640466938765e-11	4.472956255646899
ENSG00000092978	2.2403846808832857e-11	8.671033669004395
ENSG00000048405	2.2525564718510542e-11	8.77452160005643
ENSG00000257923	2.283270230628966e-11	8.858719926637214
ENSG00000072954	2.3081364422343456e-11	8.64011051992156
ENSG00000157514	2.3081364422343456e-11	8.945443836377912
ENSG00000198342	2.3522925365222773e-11	7.490523341098727
ENSG00000152582	2.4102828942295044e-11	8.782635190320123
ENSG00000156738	2.4102828942295132e-11	7.827042101665561
ENSG00000196668	2.4102828942295132e-11	7.3882442363771155
ENSG00000167487	2.4233586788006617e-11	8.206719021016715
ENSG00000273388	2.4365039809816684e-11	3.8742263436710678
ENSG00000106305	2.4696737544559386e-11	8.28765235677714
ENSG00000122203	2.5442128303944694e-11	8.880535114268378
ENSG00000242299	2.55800029227033e-11	8.522384150718098
ENSG00000238150	2.6209554669972394e-11	4.703463839849603
ENSG00000136270	2.6854283772744833e-11	8.811032756243042
ENSG00000207954	2.7219156148114968e-11	5.858194148239035
ENSG00000259404	2.736646158254986e-11	4.838392017713142
ENSG00000105676	2.7514548190056816e-11	8.751175200453332
ENSG00000176320	2.8039061772909023e-11	6.825948157731782
ENSG00000128463	2.8190714128011945e-11	8.868364728872839
ENSG00000187372	2.8190714128011945e-11	6.837818945125387
ENSG00000170962	2.888315622506626e-11	7.615924233356336
ENSG00000104852	2.9592257741373176e-11	8.93733024611422
ENSG00000104907	2.975213751206626e-11	8.876478319136533
ENSG00000013016	2.975213751206626e-11	8.687260849531777
ENSG00000244313	3.0482133891486685e-11	8.5315714225497
ENSG00000238961	3.1062016345912496e-11	4.4632081049436145
ENSG00000158089	3.199516790212123e-11	6.050645290853681
ENSG00000164346	3.199516790212134e-11	8.903344673087517
ENSG00000177479	3.199516790212134e-11	8.876478319136533
ENSG00000160828	3.216775845615063e-11	8.259607527956161
ENSG00000236796	3.260323591522129e-11	5.416024673856558
ENSG00000197016	3.260323591522129e-11	6.800392443437579
ENSG00000142279	3.340169897191968e-11	5.610432807559569
ENSG00000005007	3.358172032418218e-11	8.908932680191299
ENSG00000204387	3.4403651021488284e-11	8.892705499663915
ENSG00000156976	3.4588961724652495e-11	8.941387041246065
ENSG00000136279	3.524528339055787e-11	8.864307933740994
ENSG00000183605	3.524528339055787e-11	8.84601270045772
ENSG00000187446	3.524528339055787e-11	8.864307933740994
ENSG00000157625	3.5245283390558366e-11	8.745129662945532
ENSG00000174718	3.543503459928752e-11	8.874947107164598
ENSG00000137124	3.6107079315088074e-11	8.664451290712634
ENSG00000100994	3.6107079315088585e-11	8.88864870453207
ENSG00000235673	3.630137509803303e-11	4.973988011770495
ENSG00000105926	3.69895112533937e-11	8.753700783613242
ENSG00000198648	3.698951125339383e-11	8.042366600485888
ENSG00000230583	3.7188458060991366e-11	5.221007935848888
ENSG00000217130	3.8096769192034256e-11	5.458190032074455
ENSG00000171766	3.8096769192034256e-11	8.811569597026997
ENSG00000107262	3.8096769192034256e-11	8.876478319136533
ENSG00000058404	3.861074155875232e-11	7.059258948865782
ENSG00000162913	3.8818227298876265e-11	6.376772475434587
ENSG00000120519	3.9026805301092816e-11	8.604391168046435
ENSG00000259660	3.9026805301092816e-11	5.499060788962182
ENSG00000167136	3.9026805301092816e-11	7.727884057621181
ENSG00000230897	3.923648119082327e-11	7.689987747721401
ENSG00000184305	4.11739114512241e-11	8.04139004318416
ENSG00000205022	4.320497120158121e-11	6.868833655316812
ENSG00000168273	4.402105793406683e-11	8.374808313999711
ENSG00000186480	4.425698626319585e-11	8.83996716294992
ENSG00000259673	4.509253073572237e-11	8.67157050978835
ENSG00000174917	4.6436845497622316e-11	8.852137548345457
ENSG00000106682	4.731267667973776e-11	8.89117428769198
ENSG00000104765	4.7565872398579723e-11	8.823739982422536
ENSG00000225697	4.7565872398579723e-11	8.770464804924583
ENSG00000160993	4.78203952638373e-11	8.19541129977818
ENSG00000174013	4.8462553429947125e-11	8.715200885050676
ENSG00000260144	5.0171956677564046e-11	6.0183500742884695
ENSG00000170522	5.0171956677564046e-11	7.849657427494538
ENSG00000165102	5.263667351526424e-11	8.766408009792737
ENSG00000106948	5.263667351526424e-11	8.84808075321361
ENSG00000186468	5.362686975019798e-11	8.908932680191299
ENSG00000213523	5.5219866415584624e-11	8.764876797820804
ENSG00000208028	5.6557620533050566e-11	7.591046956627498
ENSG00000122678	5.685918198035144e-11	8.789754409395835
ENSG00000146904	5.82358109416737e-11	5.4077420536140535
ENSG00000111666	5.901465474657185e-11	8.649218481373229
ENSG00000261786	6.076419423512702e-11	8.745384626473061
ENSG00000178922	6.076419423512787e-11	8.636308688317246
ENSG00000006756	6.19038787527643e-11	6.282865968333607
ENSG00000259026	6.223333014520522e-11	4.566973365565226
ENSG00000101444	6.223333014520522e-11	8.88864870453207
ENSG00000012171	6.223333014520522e-11	7.698835063150271
ENSG00000127415	6.289739240974086e-11	8.84808075321361
ENSG00000121858	6.441700707626589e-11	8.827796777554383
ENSG00000213965	6.562373228799758e-11	8.493986584795175
ENSG00000272655	6.562373228799758e-11	7.559107753628778
ENSG00000236423	6.685258632282149e-11	7.416665613143586
ENSG00000154479	6.846569652777241e-11	6.322486547846973
ENSG00000261374	6.956221427057945e-11	3.8838851672061336
ENSG00000225218	7.048909996849805e-11	5.5017341130371
ENSG00000128915	7.048909996849805e-11	8.856194343477304
ENSG00000225200	7.086323097811514e-11	7.165575266490466
ENSG00000226926	7.123930626655676e-11	4.434009241894425
ENSG00000006015	7.123930626655676e-11	8.85466313150537
ENSG00000109685	7.21880656613554e-11	8.872421524004686
ENSG00000140612	7.392710916198455e-11	8.900819089927607
ENSG00000095059	7.392710916198455e-11	8.858719926637214
ENSG00000197191	7.61083828608647e-11	6.447247867639135
ENSG00000124795	7.752914635008442e-11	8.203316757318204
ENSG00000269979	7.98144006276092e-11	7.156490999234254
ENSG00000130560	8.173309743950564e-11	8.769470433736606
ENSG00000242268	8.325657073333567e-11	4.479827907544205
ENSG00000102271	8.369693198161072e-11	4.176947855435381
ENSG00000239559	8.570694193554802e-11	7.222802445818183
ENSG00000011451	8.570694193554802e-11	8.86277672176906
ENSG00000178951	8.615998781373598e-11	8.788223197423902
ENSG00000261441	8.822787756805447e-11	6.428517379139801
ENSG00000162373	8.822787756805447e-11	6.5454788614865755
ENSG00000113889	8.869396507714902e-11	4.325874068638705
ENSG00000070669	9.034433276156808e-11	8.892705499663915
ENSG00000242021	9.251046790479173e-11	5.4193306229675375
ENSG00000174446	9.472742245881041e-11	8.706550454003029
ENSG00000237991	9.522709711023296e-11	6.517881911298728
ENSG00000104219	9.522709711023296e-11	8.801924794791372
ENSG00000145912	9.522709711023296e-11	8.764876797820804
ENSG00000180530	9.750774892522649e-11	8.34559203003641
ENSG00000168090	9.931847567099833e-11	8.801924794791372
ENSG00000179862	9.984184437406526e-11	6.565079656708759
ENSG00000230516	9.98418443740656e-11	3.15753858353434
ENSG00000242615	1.0169498295660732e-10	5.445017268109299
ENSG00000106299	1.022306070719967e-10	8.582778547291763
ENSG00000233048	1.0522627230132957e-10	3.452318505787109
ENSG00000220583	1.0717716590194074e-10	6.73047224274119
ENSG00000213513	1.0717716590194074e-10	4.1320627131973735
ENSG00000154358	1.0717716590194074e-10	8.771459176112561
ENSG00000086619	1.0973754828510562e-10	8.872421524004686
ENSG00000230202	1.0973754828510562e-10	8.564025783604466
ENSG00000243789	1.1089462370487571e-10	7.138484662935077
ENSG00000146083	1.205913035233117e-10	8.88864870453207
ENSG00000214870	1.205913035233117e-10	7.143341281802707
ENSG00000173581	1.212241601900829e-10	8.51228181807845
ENSG00000166428	1.2282055741193732e-10	7.80467572202265
ENSG00000242083	1.2346486150064407e-10	5.350204888025495
ENSG00000165891	1.2941445302039784e-10	8.358096689339414
ENSG00000172365	1.3077420554863364e-10	3.5932800630162762
ENSG00000239521	1.3077420554863364e-10	8.027269610144142
ENSG00000184905	1.3249357077396163e-10	5.021440317935027
ENSG00000001629	1.3318749415143647e-10	8.88864870453207
ENSG00000123374	1.331874941514374e-10	8.477222563483835
ENSG00000116497	1.331874941514374e-10	8.866833516900904
ENSG00000270102	1.3388497394415042e-10	6.43616587106946
ENSG00000198618	1.3959499881764473e-10	7.781977953159515
ENSG00000260317	1.4032529832825503e-10	6.398306484606453
ENSG00000091127	1.410593363199844e-10	8.607119318082837
ENSG00000108061	1.4365818062041592e-10	8.772990388084494
ENSG00000104497	1.444092744977995e-10	8.4696458140041
ENSG00000241493	1.4630386199538262e-10	4.290711994870856
ENSG00000226386	1.4706848871656536e-10	4.587622853302188
ENSG00000130340	1.4783702553036527e-10	8.513328585917469
ENSG00000144040	1.4783702553036527e-10	8.635516884005757
ENSG00000169116	1.50557979266137e-10	8.917046270454989
ENSG00000164077	1.513443546305683e-10	8.603599363734947
ENSG00000187098	1.533279188783936e-10	7.810554391763467
ENSG00000171466	1.5332791887839468e-10	8.702493658871182
ENSG00000164916	1.5412844777537442e-10	8.777584024000298
ENSG00000067992	1.5412844777537662e-10	8.074296683257801
ENSG00000215270	1.54933066052465e-10	4.880045238717846
ENSG00000173531	1.5696263696198661e-10	8.680141630456063
ENSG00000144895	1.586050039314108e-10	8.892705499663915
ENSG00000166557	1.6151970001708974e-10	8.896762294795762
ENSG00000110324	1.6151970001708974e-10	8.831316731902271
ENSG00000158525	1.6151970001708974e-10	4.237450621402988
ENSG00000231536	1.6236205314173612e-10	2.9311865391103096
ENSG00000245008	1.6236205314173785e-10	6.538073826843537
ENSG00000258994	1.6236205314173785e-10	5.496854147164809
ENSG00000117090	1.6534427666038032e-10	8.896762294795762
ENSG00000134153	1.692574188462896e-10	8.908932680191299
ENSG00000166200	1.7013923402051946e-10	8.874947107164598
ENSG00000203632	1.7102554379832467e-10	6.694783221942333
ENSG00000107833	1.7102554379832467e-10	8.533023324141698
ENSG00000114942	1.8344212557102397e-10	8.945443836377912
ENSG00000188859	1.8583636465616352e-10	7.194548413239903
ENSG00000204673	1.8777374375013454e-10	8.773527228868451
ENSG00000258118	1.9776093843054398e-10	2.7462113961580124
ENSG00000203930	2.0033783486266434e-10	3.7677757774515395
ENSG00000167992	2.0033783486266434e-10	7.231863576465989
ENSG00000048162	2.0242297684587786e-10	8.575201797812028
ENSG00000183291	2.0612317753296754e-10	8.917046270454989
ENSG00000157343	2.0612317753296754e-10	7.23012946277137
ENSG00000162631	2.0719247597543449e-10	6.66977367268164
ENSG00000260352	2.0719247597543449e-10	5.06962092717916
ENSG00000155428	2.1097792636888216e-10	5.2612389820212275
ENSG00000184307	2.1097792636888216e-10	8.805981589923219
ENSG00000237181	2.1207185402958173e-10	7.840559260504822
ENSG00000088833	2.1988623827565441e-10	8.82067755847867
ENSG00000124614	2.2102532639288291e-10	7.658959805336488
ENSG00000232633	2.2217018604114072e-10	4.944019310254183
ENSG00000269533	2.2332084577908657e-10	4.1551768751502856
ENSG00000116871	2.2739424612367096e-10	8.81508955137489
ENSG00000198960	2.2739424612367096e-10	8.510213765322558
ENSG00000250990	2.2739424612367336e-10	5.045272173457819
ENSG00000105220	2.2739424612367336e-10	8.900819089927607
ENSG00000102241	2.3273839971365036e-10	8.84808075321361
ENSG00000137106	2.437978259951992e-10	8.80291916597935
ENSG00000136059	2.508076835781706e-10	8.819146346506736
ENSG00000228929	2.6135698111423514e-10	7.180279568932243
ENSG00000115875	2.627057785374531e-10	8.925159860718681
ENSG00000075290	2.6748039570110603e-10	6.287210615985065
ENSG00000188818	2.6748039570110603e-10	8.31620009292551
ENSG00000152642	2.702467438647729e-10	8.816620763346823
ENSG00000273382	2.7515533258795127e-10	6.229754737550488
ENSG00000149823	2.765737296179928e-10	8.892705499663915
ENSG00000165661	2.80151079758753e-10	8.872421524004686
ENSG00000184258	2.8015107975875496e-10	4.150561608325817
ENSG00000163040	2.8159465554317535e-10	5.697530479950182
ENSG00000172053	2.8159465554317535e-10	8.907401468219364
ENSG00000136021	2.949184859467671e-10	8.915515058483056
ENSG00000145087	2.949184859467703e-10	5.686289334579584
ENSG00000188242	3.018096414232062e-10	8.455204808976182
ENSG00000141447	3.018096414232083e-10	8.21905949371267
ENSG00000067248	3.033622595300133e-10	8.792279992555747
ENSG00000164967	3.1044624144761286e-10	8.696703084890913
ENSG00000261597	3.160675983883037e-10	8.63551688400576
ENSG00000167552	3.251028356734279e-10	8.328907319105006
ENSG00000099139	3.369681639800889e-10	6.0627054872366575
ENSG00000129353	3.386974106940218e-10	8.706550454003029
ENSG00000219545	3.3869741069402544e-10	8.794805575715658
ENSG00000171649	3.564741311901623e-10	7.77341829903235
ENSG00000123965	3.583011836299227e-10	7.45498140802414
ENSG00000267212	3.583011836299227e-10	4.793685586404811
ENSG00000052850	3.647682539943533e-10	4.749386667526793
ENSG00000106603	3.66636856119292e-10	8.835910367818073
ENSG00000186704	3.770826692741406e-10	6.628521972112673
ENSG00000069018	3.770826692741406e-10	1.7262809788467446
ENSG00000145741	3.8388090915813036e-10	8.929216655850528
ENSG00000147324	3.907989240555445e-10	7.430088436139976
ENSG00000102921	3.927977865063751e-10	8.805444749139262
ENSG00000172115	4.0397148480559705e-10	8.925159860718681
ENSG00000111276	4.091525939542659e-10	8.876478319136533
ENSG00000183688	4.1864277789337337e-10	8.778578395188276
ENSG00000182154	4.2292939268012265e-10	8.795342416499613
ENSG00000272870	4.3053444129077046e-10	7.253613470098815
ENSG00000178917	4.3053444129077046e-10	8.357304885027926
ENSG00000213621	4.327317566064005e-10	5.217590067387153
ENSG00000184984	4.327317566064005e-10	5.9776546938383905
ENSG00000214160	4.4050903045831806e-10	8.86277672176906
ENSG00000253738	4.4050903045831806e-10	8.828791148742358
ENSG00000167619	4.427560930398032e-10	6.407980434461753
ENSG00000000460	4.427560930398032e-10	8.011121739996693
ENSG00000105552	4.427560930398032e-10	8.696448121363382
ENSG00000164897	4.5300730492838643e-10	8.729896853606125
ENSG00000100628	4.553166639869389e-10	7.5085384627785166
ENSG00000232559	4.6114052418437446e-10	8.319922614149892
ENSG00000104047	4.634904006515927e-10	8.819683187290691
ENSG00000223722	4.634904006515927e-10	4.989049492663058
ENSG00000158714	4.634904006515927e-10	6.457878728360376
ENSG00000243276	4.718075054061614e-10	7.068751507456119
ENSG00000213280	4.742104962223535e-10	5.0909844962896775
ENSG00000261438	4.742104962223568e-10	3.5032770369679573
ENSG00000135249	4.827155414466049e-10	8.724308846502344
ENSG00000125869	4.827155414466049e-10	8.829785519930336
ENSG00000234500	4.876423185463023e-10	6.516323334103615
ENSG00000236552	4.989079542385268e-10	8.729896853606125
ENSG00000260359	4.989079542385268e-10	8.838435950977985
ENSG00000114054	5.104278337868905e-10	8.732422436766036
ENSG00000164615	5.195670915077791e-10	8.826265565582448
ENSG00000236914	5.222075529700347e-10	5.4774989850525575
ENSG00000136643	5.24861127795131e-10	8.74612403413351
ENSG00000236205	5.248611277951329e-10	2.0378012987519303
ENSG00000120306	5.315528535221406e-10	8.651286534129122
ENSG00000062582	5.342528274443357e-10	6.471423372204619
ENSG00000184083	5.369662030171086e-10	8.294437301945388
ENSG00000069849	5.438087008113302e-10	8.812563968214976
ENSG00000106018	5.438087008113302e-10	6.631142601370153
ENSG00000125962	5.493439857711802e-10	8.518864196370206
ENSG00000179899	5.881741328960844e-10	5.224057480601192
ENSG00000173221	5.881741328960886e-10	8.933273450982373
ENSG00000170775	6.017039506144266e-10	7.849878574213594
ENSG00000106571	6.217853965467177e-10	7.301097046394855
ENSG00000221890	6.296821565474975e-10	4.1117180229626715
ENSG00000136710	6.296821565474975e-10	8.636511255193735
ENSG00000174374	6.4090247453116e-10	8.335692264273254
ENSG00000158623	6.4414400402216e-10	8.13747162651891
ENSG00000165195	6.441440040221645e-10	8.732422436766036
ENSG00000042980	6.556160061885256e-10	8.794805575715658
ENSG00000265451	6.622608157260539e-10	6.951032894167762
ENSG00000244485	6.622608157260586e-10	4.737441215305315
ENSG00000174485	6.740479183444917e-10	8.827259936770426
ENSG00000135116	6.774531453530992e-10	6.018040714045786
ENSG00000120327	6.929858185794306e-10	7.7740868468472835
ENSG00000106993	6.96484487890693e-10	8.658863283608856
ENSG00000227269	6.96484487890693e-10	4.404380339146122
ENSG00000261400	7.05306838523909e-10	3.3671985976610608
ENSG00000104205	7.05306838523909e-10	8.439717036109247
ENSG00000244398	7.25102085656077e-10	8.347405119264769
ENSG00000114738	7.25102085656077e-10	8.733416807954013
ENSG00000136149	7.25102085656077e-10	7.950577173197575
ENSG00000136383	7.379805863589615e-10	7.872857885486962
ENSG00000114698	7.510824647926493e-10	5.988075640401109
ENSG00000155970	7.548674142423073e-10	5.291507085233171
ENSG00000118705	7.586709955918703e-10	8.941387041246065
ENSG00000214226	7.663344121738107e-10	7.780806498017193
ENSG00000187994	7.799277562080953e-10	8.812563968214976
ENSG00000254966	7.937565598245729e-10	5.040260469918387
ENSG00000120328	8.30425532127116e-10	6.187604926572901
ENSG00000196562	8.346005991032791e-10	8.899287877955674
ENSG00000267166	8.346005991032791e-10	7.016035803415161
ENSG00000143578	8.346005991032939e-10	8.51932172677423
ENSG00000102081	8.387961684015488e-10	8.803456006763307
ENSG00000006788	8.387961684015578e-10	3.3695928422581245
ENSG00000171428	8.493754346626694e-10	7.848286180210007
ENSG00000118816	8.493754346626694e-10	8.941387041246065
ENSG00000141526	8.493754346626694e-10	8.70907603716294
ENSG00000158710	8.536435381711931e-10	8.904875885059452
ENSG00000171425	8.774952462678222e-10	8.68067847124002
ENSG00000205583	9.133546241102693e-10	7.0753697826713235
ENSG00000213885	9.388341386604463e-10	6.363901159790965
ENSG00000082014	9.50643995166927e-10	7.947057218849686
ENSG00000223473	9.601962382332099e-10	7.7501512098091885
ENSG00000110700	9.601962382332099e-10	8.933273450982373
ENSG00000260625	9.7713872617423e-10	6.322624135187156
ENSG00000260591	9.918929668770526e-10	6.952530723575056
ENSG00000213553	9.993514572838323e-10	8.600536939791079
ENSG00000235335	1.0093813685494288e-09	4.591102231915073
ENSG00000213293	1.0144331245290831e-09	3.840602142552931
ENSG00000105576	1.0271707884761915e-09	8.82067755847867
ENSG00000104980	1.0271707884761915e-09	8.811569597026997
ENSG00000166979	1.03230947349618e-09	5.917836369840901
ENSG00000167196	1.0323094734961875e-09	8.70907603716294
ENSG00000268362	1.0797017619014383e-09	6.41869570088423
ENSG00000128928	1.085096929175993e-09	8.876478319136533
ENSG00000187151	1.1041881410864665e-09	4.732928307321101
ENSG00000267475	1.1292165299315367e-09	6.387381451388849
ENSG00000181218	1.149065251177971e-09	5.931047401262339
ENSG00000107187	1.1547986172234562e-09	4.818582213847287
ENSG00000145246	1.1547986172234562e-09	8.84808075321361
ENSG00000187742	1.1547986172234562e-09	8.896762294795762
ENSG00000105997	1.1547986172234562e-09	5.397250641474586
ENSG00000135605	1.160559914750313e-09	8.689786432691688
ENSG00000243144	1.2136905957071251e-09	5.747120694451909
ENSG00000184205	1.2349876637167895e-09	8.921103065586836
ENSG00000197448	1.2629064094281087e-09	8.884591909400223
ENSG00000185834	1.2629064094281087e-09	7.328745100184615
ENSG00000239183	1.2978670809605912e-09	5.9725777254651335
ENSG00000123595	1.2978670809605912e-09	8.771996016896516
ENSG00000134504	1.2978670809605912e-09	8.58232101688774
ENSG00000170469	1.327172539322688e-09	8.324313683189203
ENSG00000188906	1.3271725393227068e-09	8.805981589923219
ENSG00000182165	1.3571237065137383e-09	8.338552121340632
ENSG00000249167	1.3571237065137383e-09	3.5357976192273437
ENSG00000225159	1.3571237065137383e-09	5.195704321153016
ENSG00000112306	1.3638685987171714e-09	8.945443836377912
ENSG00000123836	1.3808743356408904e-09	8.806975961111196
ENSG00000175283	1.4015546133762465e-09	8.658863283608856
ENSG00000109046	1.4190188882566378e-09	8.84808075321361
ENSG00000115649	1.4260639266933594e-09	8.852137548345457
ENSG00000133619	1.4260639266933696e-09	8.400530126537271
ENSG00000154227	1.4260639266933696e-09	5.186664296923066
ENSG00000100439	1.4509914917587963e-09	8.690323273475645
ENSG00000072195	1.4581914450892898e-09	6.581988542164603
ENSG00000204396	1.4654262720868651e-09	8.740536027029728
ENSG00000099326	1.4763442609360868e-09	8.880535114268378
ENSG00000169071	1.4836669937956179e-09	8.48671719549401
ENSG00000107959	1.4836669937956179e-09	8.86277672176906
ENSG00000239789	1.4910251796665763e-09	7.68492256501998
ENSG00000136997	1.4910251796665763e-09	8.899287877955674
ENSG00000204957	1.5170604441190607e-09	6.421756265199266
ENSG00000260219	1.5170604441190607e-09	6.614130093249517
ENSG00000123144	1.524580249224929e-09	8.864307933740994
ENSG00000255086	1.524580249224929e-09	3.468514579994163
ENSG00000226957	1.524580249224929e-09	2.895106508306947
ENSG00000258527	1.5321364366961504e-09	5.775741148848749
ENSG00000179299	1.5860629606634898e-09	7.366372526736701
ENSG00000151287	1.5939164475052253e-09	7.734644973747776
ENSG00000160293	1.6018078887981506e-09	8.206516454140225
ENSG00000204131	1.6663273960768753e-09	6.259418806048718
ENSG00000150938	1.6663273960768753e-09	7.7852132825959925
ENSG00000261342	1.674568567851479e-09	6.3896869588633365
ENSG00000258847	1.7037271558894395e-09	3.889940859843011
ENSG00000182087	1.7037271558894395e-09	8.925159860718681
ENSG00000196967	1.7121488103979748e-09	8.073269832493752
ENSG00000089157	1.7121488103979808e-09	8.941387041246065
ENSG00000156928	1.7419457950960788e-09	8.573670585840093
ENSG00000218426	1.7591992601878094e-09	8.374729003619779
ENSG00000077809	1.7591992601878094e-09	8.806975961111196
ENSG00000205339	1.781000771847543e-09	8.917046270454989
ENSG00000179528	1.781000771847543e-09	5.840139585836659
ENSG00000262814	1.789795017678241e-09	7.665128599340846
ENSG00000205138	1.789795017678241e-09	8.489929789663329
ENSG00000148357	1.807510839767732e-09	4.827056845356429
ENSG00000081320	1.8298964214014049e-09	8.921103065586836
ENSG00000111348	1.8389262163416524e-09	8.908932680191299
ENSG00000033050	1.9316496624455315e-09	8.860251138609149
ENSG00000267193	1.9555342483457573e-09	3.6936537227438397
ENSG00000188959	2.0090993092324914e-09	5.405447458404175
ENSG00000176273	2.0339178666313096e-09	8.073275398340929
ENSG00000157778	2.0539878918149585e-09	8.638579307949625
ENSG00000270036	2.089576445700039e-09	4.3421661117958825
ENSG00000225988	2.089576445700039e-09	6.795845248776855
ENSG00000212533	2.089576445700039e-09	5.640886499560795
ENSG00000248757	2.0998546475655803e-09	3.717354177094643
ENSG00000184304	2.0998546475656027e-09	6.144668049942015
ENSG00000120860	2.110182177279479e-09	8.699431234927314
ENSG00000166401	2.146720326109515e-09	7.994476863215225
ENSG00000106397	2.146720326109515e-09	8.876478319136533
ENSG00000125912	2.1946061045738453e-09	8.88864870453207
ENSG00000188868	2.1946061045738453e-09	7.128864224587299
ENSG00000139318	2.1946061045738453e-09	8.925159860718681
ENSG00000241324	2.205388086290555e-09	6.855615383047955
ENSG00000234335	2.2162217490298327e-09	5.487028673540761
ENSG00000130222	2.232569673046376e-09	6.349222385411725
ENSG00000232352	2.232569673046376e-09	5.515624073079089
ENSG00000228409	2.232569673046376e-09	8.39509228965894
ENSG00000254343	2.2935248586348706e-09	8.267825911521934
ENSG00000073536	2.316090525954068e-09	8.48686736571946
ENSG00000104921	2.344602403603322e-09	8.087514171338553
ENSG00000242013	2.35610279089386e-09	7.370194846394567
ENSG00000213303	2.408539261103147e-09	5.543437092041929
ENSG00000228933	2.408539261103147e-09	5.344758417613056
ENSG00000099804	2.408539261103147e-09	8.666976873872548
ENSG00000174886	2.408539261103147e-09	8.34786264966879
ENSG00000162929	2.4085392611031897e-09	7.946449518220215
ENSG00000166143	2.4501087091642624e-09	6.58641115459414
ENSG00000128944	2.4621137090408035e-09	8.532486483357745
ENSG00000254162	2.4621137090408035e-09	5.694607722998793
ENSG00000136828	2.4621137090408035e-09	8.805981589923219
ENSG00000173638	2.4741760903529604e-09	8.579716123347895
ENSG00000164619	2.5168501700958568e-09	6.717477573458093
ENSG00000171405	2.5727731725896836e-09	4.884203423537905
ENSG00000183617	2.5727731725896836e-09	8.763882426632826
ENSG00000153291	2.5853641497593024e-09	7.04075587010422
ENSG00000181751	2.629907747565081e-09	8.800393582819439
ENSG00000144036	2.642771413718383e-09	8.394555448874986
ENSG00000264469	2.642771413718383e-09	6.506155064852539
ENSG00000226833	2.6882794387629015e-09	4.852193465246006
ENSG00000068308	2.6882794387629015e-09	8.858719926637214
ENSG00000267427	2.6882794387629015e-09	8.769470433736606
ENSG00000242715	2.6882794387629015e-09	6.214285848342449
ENSG00000249774	2.6882794387629015e-09	4.677596724721911
ENSG00000166441	2.7146263100149878e-09	8.93733024611422
ENSG00000103160	2.714626310015007e-09	8.599797532130635
ENSG00000154359	2.7278940369215253e-09	8.769470433736606
ENSG00000271553	2.7479143127897984e-09	7.08473237280433
ENSG00000166848	2.761340715597828e-09	8.83996716294992
ENSG00000269620	2.761340715597828e-09	3.9498212335130924
ENSG00000183397	2.761340715597828e-09	7.731609463532803
ENSG00000177971	2.761340715597828e-09	8.79128562136777
ENSG00000213304	2.808838969480548e-09	5.04271671606367
ENSG00000125652	2.8225556574745505e-09	8.850606336373524
ENSG00000091732	2.836337678259212e-09	8.277497627486452
ENSG00000068394	2.8850936324813084e-09	8.543539241068746
ENSG00000183023	2.934666759897973e-09	8.438695751192373
ENSG00000120805	2.934666759897973e-09	8.872421524004686
ENSG00000170260	2.9633662758099193e-09	8.559968988472622
ENSG00000011021	3.014250541428549e-09	8.595943303875279
ENSG00000155792	3.014250541428549e-09	8.84808075321361
ENSG00000251249	3.0289447666339585e-09	4.584207258352246
ENSG00000248015	3.065986679628186e-09	5.812234809276273
ENSG00000258561	3.0809268363253085e-09	5.421752182087515
ENSG00000119900	3.0809268363253085e-09	8.822208770450603
ENSG00000270673	3.0959379920345002e-09	6.928907345022697
ENSG00000140157	3.0959379920345114e-09	8.847543912429655
ENSG00000178715	3.111020475161774e-09	6.6980622792973294
ENSG00000224376	3.164375645569902e-09	5.680493449172756
ENSG00000138814	3.1797832058057294e-09	8.832847943874205
ENSG00000179598	3.2342880257207227e-09	8.368225935707954
ENSG00000235065	3.2342880257207227e-09	7.7805515344896605
ENSG00000260401	3.3057060478174357e-09	7.2506501569617585
ENSG00000162869	3.362314506267392e-09	8.70907603716294
ENSG00000059378	3.378661256194924e-09	8.845018329269742
ENSG00000256917	3.395085503416296e-09	5.307759748499666
ENSG00000137802	3.395085503416296e-09	8.767939221764673
ENSG00000179151	3.395085503416296e-09	8.723314475314366
ENSG00000164900	3.453185836577683e-09	2.3519070493158982
ENSG00000125656	3.4699632695743074e-09	8.81409518018691
ENSG00000240583	3.5122553956593187e-09	6.7126005134402735
ENSG00000224550	3.529312628700529e-09	5.182441175432988
ENSG00000144426	3.529312628700529e-09	8.516796143614316
ENSG00000249487	3.5636697876719135e-09	2.9129743629002074
ENSG00000257178	3.6245812571522717e-09	2.4519075724349175
ENSG00000152939	3.6245812571522717e-09	8.320996295717803
ENSG00000165178	3.6245812571522717e-09	8.588366554395542
ENSG00000167114	3.6421702166400538e-09	8.743598450973597
ENSG00000163884	3.6865075545619387e-09	8.70555608281505
ENSG00000160783	3.6865075545619387e-09	8.370672208487932
ENSG00000101049	3.76764475478613e-09	6.41673089626362
ENSG00000164885	3.785910323550178e-09	8.50462575821878
ENSG00000088538	3.8227008685246365e-09	8.493247177134728
ENSG00000228323	3.8505223266789454e-09	5.939575398799593
ENSG00000133135	3.8505223266789454e-09	3.94364618932218
ENSG00000243445	3.973380642891222e-09	5.0058541672032915
ENSG00000168803	4.0216445509143915e-09	8.582241706507807
ENSG00000140526	4.0216445509143915e-09	8.91145826335121
ENSG00000182185	4.060666800183923e-09	7.494396367394751
ENSG00000241527	4.08031612089617e-09	6.5212122508132255
ENSG00000214046	4.109964037666161e-09	8.797867999659527
ENSG00000100739	4.109964037666161e-09	6.015290184527902
ENSG00000139055	4.129845893782012e-09	6.806020929157565
ENSG00000137720	4.149821511911882e-09	8.777047183216341
ENSG00000198917	4.2408836782289015e-09	8.73954165584175
ENSG00000140563	4.261382728841226e-09	8.89117428769198
ENSG00000228991	4.292312554536257e-09	6.325397879329945
ENSG00000171444	4.407605616501806e-09	8.896762294795762
ENSG00000163817	4.407605616501806e-09	5.218220353716982
ENSG00000270441	4.407605616501806e-09	6.310071711078914
ENSG00000228350	4.428889918802339e-09	4.343076067144518
ENSG00000238045	4.6250127142601975e-09	6.3624667670078985
ENSG00000170727	4.726223696572308e-09	8.17372781917799
ENSG00000241852	4.749006513299025e-09	7.6501647699105675
ENSG00000068745	4.82959258027236e-09	8.856194343477304
ENSG00000188419	4.852860973997816e-09	8.649218481373229
ENSG00000164889	4.982803691815829e-09	8.798862370847504
ENSG00000170581	4.982803691815864e-09	8.917046270454989
ENSG00000236255	5.091637589673955e-09	8.355439399148526
ENSG00000205189	5.2027872882497864e-09	8.796336787687592
ENSG00000261435	5.2278065129510826e-09	5.054256077843725
ENSG00000179041	5.265555369120917e-09	8.625872081770133
ENSG00000106636	5.2908687329094505e-09	8.884591909400223
ENSG00000176788	5.2908687329094505e-09	8.570660558547265
ENSG00000230454	5.406254307025883e-09	7.423696736458754
ENSG00000104408	5.406254307025883e-09	8.925159860718681
ENSG00000185662	5.5240911337264685e-09	5.421385056839365
ENSG00000164924	5.5240911337264685e-09	8.925159860718681
ENSG00000164253	5.5240911337264685e-09	8.81508955137489
ENSG00000170906	5.5240911337264685e-09	8.788223197423902
ENSG00000167978	5.6174690602402864e-09	8.93733024611422
ENSG00000257698	5.644429832742411e-09	8.15563515277121
ENSG00000146830	5.671516700245854e-09	8.896762294795762
ENSG00000169253	5.671516700245854e-09	4.561563363335021
ENSG00000171735	5.767322037377014e-09	8.499574591898956
ENSG00000104783	5.822774175426418e-09	8.630465717685935
ENSG00000125691	6.1813087759451304e-09	8.941387041246065
ENSG00000123159	6.315575686112915e-09	8.694380068607492
ENSG00000106258	6.315575686112915e-09	6.538832169624996
ENSG00000170989	6.345796472114367e-09	6.744780566858129
ENSG00000112992	6.3457964721144345e-09	8.864307933740994
ENSG00000117242	6.42196626339288e-09	7.942718546461415
ENSG00000168994	6.452682992516304e-09	7.046755954511383
ENSG00000176978	6.452682992516304e-09	8.929216655850528
ENSG00000078369	6.452682992516304e-09	8.904875885059452
ENSG00000148343	6.48354286728994e-09	8.83996716294992
ENSG00000228205	6.5145465362869114e-09	7.385466152651506
ENSG00000205593	6.561323079722195e-09	8.752169571641309
ENSG00000147437	6.561323079722195e-09	6.255023556065697
ENSG00000223891	6.5926890905186085e-09	8.44124824808118
ENSG00000184381	6.6242011880677665e-09	8.767939221764673
ENSG00000170482	6.703624909685475e-09	8.515801772426338
ENSG00000186615	6.80015873224492e-09	7.22980542812501
ENSG00000116791	6.914494080577319e-09	8.737016072681838
ENSG00000006740	6.914494080577319e-09	7.821528173940731
ENSG00000249198	6.947503911164942e-09	2.1695687198141713
ENSG00000181666	6.980667266744634e-09	8.554380981368844
ENSG00000225342	7.0307016787197905e-09	6.58847014648997
ENSG00000250148	7.06425189026757e-09	2.3952796605216427
ENSG00000263874	7.131820921592181e-09	7.203906196786915
ENSG00000145358	7.182910510196362e-09	3.4137831270619365
ENSG00000197857	7.182910510196439e-09	8.66246254833668
ENSG00000137764	7.182910510196439e-09	8.550781716641017
ENSG00000170445	7.217168147741777e-09	8.880535114268378
ENSG00000144815	7.251584949270705e-09	8.895231082823827
ENSG00000220472	7.373307577708717e-09	7.22007141109454
ENSG00000090238	7.408449558395979e-09	8.82320314163858
ENSG00000260919	7.408449558396031e-09	4.08177409211505
ENSG00000070610	7.408449558396031e-09	8.900819089927607
ENSG00000239415	7.408449558396031e-09	7.227481960347306
ENSG00000147234	7.443754695843068e-09	6.925411893924242
ENSG00000254615	7.532736190319708e-09	8.58936092558352
ENSG00000224596	7.532736190319708e-09	4.018285066400813
ENSG00000181904	7.532736190319708e-09	8.81508955137489
ENSG00000100206	7.56861819612611e-09	6.33719160285354
ENSG00000144908	7.568618196126165e-09	8.516796143614316
ENSG00000146826	7.568618196126165e-09	8.642178572677452
ENSG00000225373	7.604666697595502e-09	7.809072356909138
ENSG00000244061	7.604666697595502e-09	5.509116812526457
ENSG00000162510	7.659053272716096e-09	7.290581821843255
ENSG00000177600	7.695521305831449e-09	8.93733024611422
ENSG00000147400	7.732158477247435e-09	8.650749693345164
ENSG00000251108	7.861731579724898e-09	2.5768557793671865
ENSG00000142444	7.899139357414838e-09	8.519858567558185
ENSG00000229806	7.899139357414838e-09	3.4400863892994464
ENSG00000105649	7.899139357414838e-09	7.660733083488655
ENSG00000272864	8.031437028287312e-09	3.5761830828927814
ENSG00000172296	8.031437028287312e-09	6.198027915149054
ENSG00000130175	8.243705596443482e-09	8.933273450982373
ENSG00000106635	8.381620475401528e-09	8.77452160005643
ENSG00000204219	8.46143534272692e-09	6.815682481673308
ENSG00000233493	8.461435342727009e-09	8.219144369939782
ENSG00000107104	8.461435342727009e-09	8.925159860718681
ENSG00000258603	8.64373514495669e-09	3.8160315700032994
ENSG00000147604	8.64373514495669e-09	8.941387041246065
ENSG00000159399	8.64373514495669e-09	8.675882268447726
ENSG00000158427	8.684762735525373e-09	7.781088375273618
ENSG00000104447	8.746659995704219e-09	6.878189544922093
ENSG00000100982	8.746659995704219e-09	8.765413638604759
ENSG00000155903	8.977314257889874e-09	8.827796777554383
ENSG00000141441	8.977314257889874e-09	8.266341530353861
ENSG00000197037	8.977314257889874e-09	8.623143931733729
ENSG00000113231	8.977314257889874e-09	8.128355214532823
ENSG00000229251	9.0198831749021e-09	5.781518736505122
ENSG00000272256	9.170428237876092e-09	8.168729049509206
ENSG00000251603	9.213888729670178e-09	5.648877371668113
ENSG00000259658	9.257549799718719e-09	7.432529143072776
ENSG00000170382	9.61416794288687e-09	8.838435950977985
ENSG00000246763	9.61416794288687e-09	6.695804318429981
ENSG00000213087	9.659675167503949e-09	5.661833846050272
ENSG00000105429	9.984151663136741e-09	8.826265565582448
ENSG00000169413	9.984151663136741e-09	8.301811484548633
ENSG00000230189	1.0031363428521597e-08	7.563468108744959
ENSG00000117020	1.0031363428521597e-08	8.130960108072667
ENSG00000224215	1.0078792574974116e-08	2.9763412700648315
ENSG00000143624	1.0078792574974116e-08	8.896762294795762
ENSG00000162616	1.0078792574974116e-08	8.531826386077231
ENSG00000164032	1.0126440074934029e-08	8.908932680191299
ENSG00000126267	1.0246520541148062e-08	8.877472690324511
ENSG00000109705	1.0246520541148062e-08	6.461235675935156
ENSG00000165675	1.0294939997363727e-08	8.602120548414055
ENSG00000258188	1.0466169047459097e-08	3.7069044126804425
ENSG00000057252	1.0466169047459097e-08	8.79939921163146
ENSG00000231500	1.0515598892860014e-08	8.945443836377912
ENSG00000198380	1.0515598892860165e-08	8.895231082823827
ENSG00000170271	1.0690399992214727e-08	7.655139510537698
ENSG00000244879	1.0740860700509037e-08	8.651744064533142
ENSG00000068323	1.0791553310093286e-08	8.784166402292056
ENSG00000105677	1.07915533100934e-08	8.89117428769198
ENSG00000269305	1.0970818654144728e-08	4.971392005211555
ENSG00000269696	1.0970818654144728e-08	4.284147590695835
ENSG00000242247	1.0970818654144728e-08	8.887117492560137
ENSG00000214189	1.1205567816393516e-08	4.557266291214788
ENSG00000130332	1.1205567816393516e-08	8.777584024000298
ENSG00000101974	1.1258394668181607e-08	8.796336787687592
ENSG00000113924	1.1391524918300193e-08	6.6427658296943095
ENSG00000235962	1.1445205113296765e-08	4.333563780551117
ENSG00000137970	1.1445205113296765e-08	7.8860551216465495
ENSG00000137747	1.1635032322463746e-08	5.638352137519048
ENSG00000105426	1.1635032322463746e-08	7.293470959337433
ENSG00000198625	1.174487765431906e-08	8.908932680191299
ENSG00000260054	1.1939541344467449e-08	8.674096092948261
ENSG00000203401	1.2052184335434318e-08	5.1309754002867
ENSG00000243680	1.225180412364161e-08	6.2645226552729145
ENSG00000272711	1.225180412364161e-08	6.401138596902619
ENSG00000251819	1.225180412364161e-08	5.805911899381551
ENSG00000141905	1.2309427124663196e-08	8.776052812028363
ENSG00000122705	1.2454641380016357e-08	8.838435950977985
ENSG00000189001	1.2454641380016357e-08	2.887610335444618
ENSG00000186275	1.251319287251356e-08	8.18816882420591
ENSG00000172379	1.2572012306665113e-08	8.424304345007469
ENSG00000162409	1.2720240964258669e-08	3.361006084242943
ENSG00000156411	1.2780007605720172e-08	8.789754409395835
ENSG00000241923	1.2780007605720172e-08	6.103666761584727
ENSG00000128394	1.2840047588102582e-08	8.480284987427703
ENSG00000213096	1.2840047588102582e-08	7.930743701519565
ENSG00000111832	1.2840047588102719e-08	8.842492746109832
ENSG00000145425	1.2840047588102719e-08	8.93733024611422
ENSG00000136928	1.2991351390785259e-08	4.136967565435011
ENSG00000241127	1.3052357661525752e-08	8.232741174005174
ENSG00000270504	1.3268083653311928e-08	4.549520859065199
ENSG00000160055	1.3330354511059646e-08	8.235319153816125
ENSG00000128408	1.3392909826214559e-08	5.824983290080004
ENSG00000119608	1.3392909826214607e-08	6.494130545987712
ENSG00000273489	1.345575086063925e-08	4.7080200282860485
ENSG00000198795	1.3550550909578205e-08	5.023195385030827
ENSG00000127946	1.3677962865964151e-08	8.410043221741923
ENSG00000183150	1.3677962865964151e-08	7.092160717711557
ENSG00000140400	1.3742105398532855e-08	8.917046270454989
ENSG00000142937	1.3742105398532855e-08	8.933273450982373
ENSG00000060237	1.3968918252628195e-08	8.892705499663915
ENSG00000118162	1.3968918252628344e-08	8.33768100664921
ENSG00000240235	1.3968918252628344e-08	3.4420930272761847
ENSG00000137634	1.4199373374348383e-08	8.760820002688957
ENSG00000271522	1.426589460663128e-08	3.732110429354968
ENSG00000005844	1.4332719133181257e-08	8.864307933740994
ENSG00000158292	1.4501116187637625e-08	5.5347228414135525
ENSG00000196867	1.4501116187637625e-08	5.723800512528192
ENSG00000103978	1.4569012855744577e-08	8.824734353610515
ENSG00000133026	1.487839627837546e-08	8.318188835301466
ENSG00000223756	1.487839627837546e-08	6.304599955232851
ENSG00000270093	1.526522333935783e-08	4.927070094188276
ENSG00000257573	1.5265223339357993e-08	4.38602032065466
ENSG00000088881	1.54442730430502e-08	6.334627916469011
ENSG00000006634	1.54442730430502e-08	8.732422436766036
ENSG00000176410	1.5516463776219167e-08	8.270704231783785
ENSG00000106244	1.5516463776219167e-08	8.846549541241677
ENSG00000065054	1.584540656204583e-08	7.876679634166244
ENSG00000234753	1.591942132717613e-08	3.7145036564460994
ENSG00000004866	1.591942132717613e-08	8.74864961729342
ENSG00000273344	1.591942132717613e-08	8.636845529101203
ENSG00000271239	1.5993772507846635e-08	2.486366579387001
ENSG00000259668	1.6181132034780612e-08	5.878497336896955
ENSG00000132824	1.6181132034780612e-08	8.879003902296445
ENSG00000146147	1.6181132034780612e-08	6.5698456117298205
ENSG00000263080	1.66783188709411e-08	3.0796131693299174
ENSG00000120705	1.6873476503107866e-08	8.884591909400223
ENSG00000120784	1.6873476503107985e-08	6.343449929253978
ENSG00000136286	1.6873476503107985e-08	8.326636699472623
ENSG00000144354	1.6952160201188682e-08	5.4827683286614155
ENSG00000080031	1.7031200898355934e-08	4.288909238835919
ENSG00000239672	1.7031200898355934e-08	8.627940134526023
ENSG00000227533	1.7230374846902858e-08	4.9712613628871525
ENSG00000130779	1.7310677466676632e-08	8.856194343477304
ENSG00000136856	1.7310677466676632e-08	8.62541455136611
ENSG00000269165	1.739134421378791e-08	5.856250807306631
ENSG00000172292	1.739134421378791e-08	8.001015630236553
ENSG00000234338	1.7391344213787973e-08	7.159593257328058
ENSG00000100368	1.7594614672970607e-08	8.91145826335121
ENSG00000214243	1.7676568531630834e-08	4.24837992650275
ENSG00000188825	1.7676568531630834e-08	7.020582523935927
ENSG00000105063	1.7676568531630834e-08	8.895231082823827
ENSG00000155761	1.8133997373944914e-08	6.599807745226777
ENSG00000139132	1.8345707662454972e-08	8.823739982422536
ENSG00000111445	1.8516805603133582e-08	8.468114602032166
ENSG00000172809	1.851680560313378e-08	8.929216655850528
ENSG00000171084	1.851680560313378e-08	7.278453820438701
ENSG00000130165	1.881997017344924e-08	8.788223197423902
ENSG00000158290	1.890747199446198e-08	8.858719926637214
ENSG00000251192	1.890747199446198e-08	7.872353524279077
ENSG00000077348	1.899536958860007e-08	8.710607249134876
ENSG00000105373	1.9216856500546186e-08	8.933273450982373
ENSG00000103740	1.9621881261676582e-08	5.815849405896821
ENSG00000177337	1.9713008207232753e-08	5.23846744563602
ENSG00000242814	1.9713008207232753e-08	5.291098050771128
ENSG00000155984	1.9804546829816118e-08	8.020871335534398
ENSG00000006016	1.98045468298164e-08	5.3696694126950995
ENSG00000213761	1.98045468298164e-08	4.272976900411252
ENSG00000108298	1.98045468298164e-08	8.941387041246065
ENSG00000115718	1.9896498934241714e-08	5.606745478224602
ENSG00000197451	2.0035206336215693e-08	8.904875885059452
ENSG00000033867	2.022161370624293e-08	8.06297049882479
ENSG00000260910	2.0221613706243002e-08	7.241513944548793
ENSG00000008513	2.0315449019562326e-08	8.758294419529046
ENSG00000254876	2.0551894376990397e-08	6.2302613473532675
ENSG00000078061	2.0551894376990397e-08	8.839430322165963
ENSG00000137070	2.0551894376990397e-08	8.605588106110904
ENSG00000248544	2.0551894376990397e-08	6.339856627478067
ENSG00000095585	2.0742976166216155e-08	8.818151975318758
ENSG00000114779	2.0984259941688913e-08	8.896762294795762
ENSG00000254211	2.1081536009773563e-08	8.101233897054305
ENSG00000228113	2.1081536009773563e-08	5.525785424172187
ENSG00000137806	2.1081536009773563e-08	8.761356843472914
ENSG00000122779	2.1081536009773563e-08	8.782635190320123
ENSG00000125650	2.1425468908035e-08	7.540278564248789
ENSG00000157259	2.1425468908035e-08	8.759825631500979
ENSG00000136243	2.1524733882292464e-08	8.81409518018691
ENSG00000134716	2.1524733882292464e-08	8.5376169600575
ENSG00000171827	2.1524733882292692e-08	5.8149616448303005
ENSG00000247626	2.1624446165127997e-08	8.631460088873913
ENSG00000123562	2.1624446165128228e-08	8.903344673087517
ENSG00000244306	2.177485757345583e-08	7.137508404449134
ENSG00000268798	2.1875696702302306e-08	6.2664630997103465
ENSG00000109475	2.1976990021162244e-08	8.941387041246065
ENSG00000123154	2.1976990021162244e-08	8.026661909514669
ENSG00000219470	2.2335122115840335e-08	5.12352199515303
ENSG00000228998	2.2335122115840335e-08	8.291322481350482
ENSG00000094916	2.2335122115840335e-08	8.827796777554383
ENSG00000091140	2.2335122115840335e-08	8.78010960716021
ENSG00000205808	2.2438483973934177e-08	8.58683534242361
ENSG00000256604	2.2438483973934177e-08	4.671485450685293
ENSG00000197279	2.2542311043142618e-08	8.162754371846923
ENSG00000144199	2.28039273672665e-08	8.405731463082544
ENSG00000167747	2.2909398729397377e-08	8.797867999659527
ENSG00000226086	2.2909398729397377e-08	5.419631668101177
ENSG00000226221	2.2909398729397377e-08	7.604348986089166
ENSG00000035681	2.3228667628395703e-08	8.770464804924583
ENSG00000225535	2.3389920781121552e-08	5.263871336545254
ENSG00000111012	2.3389920781121552e-08	8.40871457664648
ENSG00000213145	2.3389920781121552e-08	7.0934676800790895
ENSG00000101310	2.3389920781121552e-08	8.88864870453207
ENSG00000124818	2.3606619539758824e-08	3.1937667394518945
ENSG00000233830	2.388024019212492e-08	5.730434419300957
ENSG00000228300	2.3990549979838907e-08	8.836904739006052
ENSG00000150867	2.4380550660685746e-08	8.811569597026997
ENSG00000167964	2.4380550660685746e-08	8.490264063570796
ENSG00000109084	2.4380550660685746e-08	8.58025296413185
ENSG00000179604	2.4493107359215937e-08	7.214649064862463
ENSG00000248319	2.4606169368095475e-08	2.8380909699218786
ENSG00000140543	2.4891049587317902e-08	8.230857224931299
ENSG00000162144	2.500589757305085e-08	8.726834429662258
ENSG00000102265	2.5005897573051117e-08	8.847543912429655
ENSG00000123119	2.5005897573051117e-08	7.633682625855653
ENSG00000231081	2.5005897573051117e-08	4.120535348786678
ENSG00000155111	2.5005897573051117e-08	8.426472969145797
ENSG00000170265	2.5121260845066316e-08	8.657868912420879
ENSG00000234776	2.5121260845066316e-08	4.751996170514727
ENSG00000164299	2.5237141645969065e-08	2.3355632022863517
ENSG00000135299	2.5411938142929153e-08	8.420427431637995
ENSG00000200959	2.5529122639493834e-08	3.803522443383324
ENSG00000163673	2.5529122639493834e-08	4.292378910274638
ENSG00000250321	2.5529122639493834e-08	4.880592351658998
ENSG00000102057	2.5529122639494287e-08	7.534407560854285
ENSG00000082512	2.5824387737926208e-08	8.593954561499322
ENSG00000267381	2.606298843202932e-08	4.1054150409850445
ENSG00000266318	2.6183091338668528e-08	3.999625338603064
ENSG00000204165	2.6607704750335607e-08	6.772178023512304
ENSG00000134779	2.6730247777018436e-08	8.6629200787407
ENSG00000053371	2.7039011313801935e-08	8.517587947925804
ENSG00000060138	2.728851660011732e-08	8.610436705554237
ENSG00000249986	2.728851660011751e-08	5.025146504822155
ENSG00000146540	2.7603547955773867e-08	8.872421524004686
ENSG00000234361	2.7730548227859447e-08	2.3262563795599114
ENSG00000180979	2.7730548227859447e-08	8.585304130451673
ENSG00000120798	2.7730548227859447e-08	8.714461477390229
ENSG00000257591	2.8179539108073477e-08	4.165004460404962
ENSG00000099795	2.8309115272740542e-08	8.860251138609149
ENSG00000125388	2.8439270701958422e-08	8.199089874885939
ENSG00000179271	2.8439270701958422e-08	8.775515971244408
ENSG00000136478	2.8570007907082375e-08	8.812563968214976
ENSG00000119328	2.889941276536671e-08	8.663456919524657
ENSG00000153789	2.889941276536671e-08	8.10155004261349
ENSG00000181690	2.950167124370886e-08	7.953917580629287
ENSG00000144847	2.950167124370886e-08	8.509395047282178
ENSG00000100678	2.9637154337135076e-08	7.305924864299112
ENSG00000005187	2.9637154337135076e-08	8.22340373194812
ENSG00000138621	2.9637154337135076e-08	8.846549541241677
ENSG00000011422	2.9637154337135602e-08	7.562074169651177
ENSG00000063438	3.025435126703258e-08	7.867812285014314
ENSG00000040341	3.025435126703258e-08	8.702493658871182
ENSG00000130720	3.039319363710678e-08	2.6206051640228796
ENSG00000141101	3.039319363710678e-08	8.686266478343798
ENSG00000196963	3.039319363710678e-08	7.173770198985804
ENSG00000145050	3.088403728155676e-08	8.917046270454989
ENSG00000261218	3.088403728155676e-08	7.735945251233832
ENSG00000158716	3.088403728155676e-08	8.429332826213173
ENSG00000253540	3.1526457315213925e-08	7.781153669271956
ENSG00000204361	3.167097164802255e-08	4.264413755225211
ENSG00000212664	3.167097164802255e-08	6.322996308100903
ENSG00000183718	3.203508070541319e-08	8.816620763346823
ENSG00000253893	3.218186094381303e-08	4.135465636699232
ENSG00000204556	3.232929488668323e-08	5.093875860074418
ENSG00000259205	3.232929488668358e-08	7.186146350407104
ENSG00000110169	3.270075825412484e-08	6.3353444769120495
ENSG00000140548	3.3000913183985324e-08	8.706550454003029
ENSG00000121797	3.3000913183985324e-08	8.300227875925657
ENSG00000179456	3.3000913183985443e-08	8.553844140584886
ENSG00000143499	3.3000913183985443e-08	8.720252051370498
ENSG00000106278	3.3151993274852284e-08	6.811685953577492
ENSG00000240376	3.3686086734979735e-08	8.334495326208785
ENSG00000196998	3.368608673498021e-08	8.796336787687592
ENSG00000127955	3.422854056497441e-08	4.757210229150659
ENSG00000239713	3.4385080654119737e-08	8.842492746109832
ENSG00000039123	3.4385080654119737e-08	8.860251138609149
ENSG00000177917	3.470025125106223e-08	8.683204054399932
ENSG00000243566	3.50981650647666e-08	5.376226112277228
ENSG00000166562	3.50981650647666e-08	8.925159860718681
ENSG00000233264	3.50981650647666e-08	8.687260849531777
ENSG00000080561	3.525856937568504e-08	8.520852938746163
ENSG00000100218	3.525856937568504e-08	5.403241987409493
ENSG00000164334	3.5258569375685294e-08	3.953293090491778
ENSG00000138172	3.541968613917062e-08	7.9931338668919905
ENSG00000255650	3.5581518422799076e-08	5.356502852612508
ENSG00000160813	3.5825615190254816e-08	8.287010722691104
ENSG00000250519	3.5989249778774674e-08	4.928549450431778
ENSG00000197099	3.5989249778774674e-08	3.8095011923728963
ENSG00000117877	3.5989249778774674e-08	7.67462323135102
ENSG00000257543	3.61536107248053e-08	5.952171388030637
ENSG00000249258	3.6401520904589104e-08	2.699117006914596
ENSG00000186193	3.6567711446544306e-08	8.28448513953119
ENSG00000100060	3.6567711446544306e-08	8.879003902296445
ENSG00000213625	3.6734639341944116e-08	8.880535114268378
ENSG00000261581	3.6734639341944374e-08	3.7115489352299673
ENSG00000122406	3.6902307761919514e-08	8.941387041246065
ENSG00000110092	3.698642066320292e-08	8.818151975318758
ENSG00000187243	3.715520584475495e-08	4.255505297847477
ENSG00000273329	3.749502495586993e-08	8.06483598470419
ENSG00000227615	3.749502495586993e-08	8.10761370846957
ENSG00000171421	3.8096990545699736e-08	8.556703997652262
ENSG00000141682	3.8096990545699736e-08	8.636511255193735
ENSG00000173660	3.8270698915550424e-08	8.904875885059452
ENSG00000136810	3.8270698915550424e-08	8.904875885059452
ENSG00000198933	3.8270698915550424e-08	8.396878465158407
ENSG00000139219	3.8270698915550424e-08	4.689148282193123
ENSG00000156140	3.888476104018781e-08	4.067585633323825
ENSG00000227630	3.888476104018781e-08	2.9047593731026318
ENSG00000233266	3.986910866313841e-08	5.052306861002032
ENSG00000196757	3.986910866313841e-08	8.695911280579425
ENSG00000127914	4.0050664071085094e-08	8.917046270454989
ENSG00000039600	4.0050664071085094e-08	7.64684181659199
ENSG00000125089	4.023302282012337e-08	8.725303217690323
ENSG00000100767	4.069245695264743e-08	8.346260577851341
ENSG00000171858	4.087765461832402e-08	8.941387041246065
ENSG00000242593	4.087765461832402e-08	4.828455964144033
ENSG00000120158	4.087765461832402e-08	8.68067847124002
ENSG00000240771	4.134423939696789e-08	8.167550574639217
ENSG00000269044	4.1532318795604395e-08	8.341280271377034
ENSG00000170889	4.1532318795604395e-08	8.941387041246065
ENSG00000198785	4.1532318795604395e-08	6.786872801252321
ENSG00000230383	4.191097506426094e-08	6.257430446190024
ENSG00000169021	4.238901501213269e-08	8.83996716294992
ENSG00000160472	4.238901501213269e-08	4.159322595850301
ENSG00000237433	4.238901501213269e-08	3.489425155059729
ENSG00000073331	4.2581710857655545e-08	8.627403293742066
ENSG00000259291	4.258171085765585e-08	7.717127528394394
ENSG00000183943	4.277525777395887e-08	8.396086660846919
ENSG00000169504	4.326287244036951e-08	8.921103065586836
ENSG00000184634	4.326287244036951e-08	8.84808075321361
ENSG00000105085	4.326287244036951e-08	8.375855081838731
ENSG00000140577	4.3459426888072966e-08	8.786691985451967
ENSG00000106868	4.43547119301533e-08	7.816919851950945
ENSG00000166965	4.5063409027854744e-08	8.684198425587908
ENSG00000272677	4.5063409027854744e-08	6.120101005861339
ENSG00000241352	4.5267906586820464e-08	5.519166298649507
ENSG00000086189	4.5267906586820464e-08	8.812563968214976
ENSG00000259959	4.5267906586821106e-08	8.286323711681696
ENSG00000233297	4.5473305680505424e-08	6.4677814803607845
ENSG00000114631	4.599077293992739e-08	7.995852004268336
ENSG00000169371	4.619935783558571e-08	8.276292238887564
ENSG00000157404	4.619935783558571e-08	8.735942391113927
ENSG00000161031	4.693666779597549e-08	5.100688534292567
ENSG00000197696	4.6936667795975987e-08	8.103231089964678
ENSG00000259362	4.736310726085356e-08	4.310107038549453
ENSG00000179603	4.790145219060661e-08	6.706697907622902
ENSG00000008300	4.8336403857925456e-08	8.798862370847504
ENSG00000105988	4.855531608734165e-08	4.144773565377109
ENSG00000218107	4.8885491416550506e-08	3.7759053990427396
ENSG00000136758	4.9106818951129894e-08	8.900819089927607
ENSG00000108405	4.9106818951129894e-08	8.91145826335121
ENSG00000168807	4.9329119820032706e-08	8.307831539134288
ENSG00000196363	5.0114897891674554e-08	8.755768836369135
ENSG00000188735	5.0114897891674554e-08	8.773527228868451
ENSG00000220848	5.056935911752004e-08	6.767970869725784
ENSG00000013561	5.137431755785928e-08	8.842492746109832
ENSG00000132704	5.18398676959961e-08	8.870890312032751
ENSG00000129474	5.242757080769211e-08	6.584622294065284
ENSG00000215196	5.242757080769211e-08	4.126875993974464
ENSG00000196507	5.326123984905318e-08	8.638579307949625
ENSG00000184924	5.374338850433704e-08	7.837567696406469
ENSG00000125743	5.459736893068345e-08	8.872421524004686
ENSG00000140395	5.484377452729237e-08	8.826265565582448
ENSG00000148334	5.509126011311365e-08	8.836904739006052
ENSG00000213881	5.596603093977178e-08	5.596534803648711
ENSG00000114854	5.6854286402676445e-08	7.021760331265906
ENSG00000235489	5.6854286402676445e-08	4.67934015158406
ENSG00000187650	5.711057853872461e-08	8.720252051370501
ENSG00000271983	5.711057853872461e-08	3.5168361777416894
ENSG00000269125	5.736799260885877e-08	3.5077157333292437
ENSG00000047230	5.8016467508144443e-08	8.399069774410853
ENSG00000149273	5.8016467508144443e-08	8.945443836377912
ENSG00000164122	5.8016467508144443e-08	5.928387494869758
ENSG00000226360	5.8016467508144443e-08	7.408270145623469
ENSG00000103496	5.827784593278709e-08	8.671033669004395
ENSG00000258810	5.8540367849464535e-08	4.256861012531234
ENSG00000198088	5.9201707260779586e-08	8.321788100029291
ENSG00000185686	5.9201707260779586e-08	7.458798818135688
ENSG00000102387	5.973599755207439e-08	6.137762487006491
ENSG00000185238	5.973599755207439e-08	8.589897766367475
ENSG00000165288	6.04104485022218e-08	8.71466404426672
ENSG00000147251	6.068229443761787e-08	8.747118405321487
ENSG00000232860	6.068229443761787e-08	6.964313887520164
ENSG00000130669	6.068229443761787e-08	8.442242619269157
ENSG00000100997	6.068229443761787e-08	8.777584024000298
ENSG00000266208	6.095532818695685e-08	6.3520103898027855
ENSG00000095321	6.09553281869575e-08	8.779115235972231
ENSG00000074054	6.164314227873167e-08	8.849075124401589
ENSG00000130775	6.192037309003677e-08	8.860251138609149
ENSG00000022267	6.192037309003677e-08	8.65273843572112
ENSG00000122687	6.192037309003722e-08	8.668508085844481
ENSG00000260672	6.192037309003722e-08	4.642492395570549
ENSG00000225152	6.21988144935999e-08	1.9610172962266228
ENSG00000165271	6.21988144935999e-08	8.872421524004686
ENSG00000180354	6.29002479872242e-08	8.743598450973597
ENSG00000095110	6.318296691156982e-08	8.198115420772929
ENSG00000101901	6.346691962783677e-08	8.84808075321361
ENSG00000205929	6.346691962783722e-08	7.196021990864677
ENSG00000230852	6.346691962783722e-08	2.130672348183276
ENSG00000154743	6.375211134947672e-08	8.565020154792444
ENSG00000173401	6.418223352377448e-08	6.32228890927537
ENSG00000150076	6.447054570741715e-08	6.9847514987528845
ENSG00000151229	6.447054570741715e-08	8.480284987427703
ENSG00000232888	6.476011531148076e-08	7.706377995821532
ENSG00000260063	6.578358796689027e-08	6.225846024812669
ENSG00000203761	6.578358796689027e-08	7.925242031218522
ENSG00000152518	6.578358796689027e-08	8.925159860718681
ENSG00000147853	6.607888198448912e-08	8.868364728872839
ENSG00000234498	6.637546289526829e-08	6.359555805820044
ENSG00000180211	6.742370895972346e-08	6.441357772925895
ENSG00000183111	6.772614840395353e-08	8.292519419414948
ENSG00000249995	6.772614840395353e-08	2.9087355226481852
ENSG00000181220	6.802990488027133e-08	8.524372893094052
ENSG00000182310	6.818227873973845e-08	5.068797445007514
ENSG00000155254	6.833498394117629e-08	8.253379340646836
ENSG00000185567	6.848802118217674e-08	5.052283878439198
ENSG00000071205	6.848802118217674e-08	7.107360973849845
ENSG00000236854	6.87950945803213e-08	3.613896654282196
ENSG00000158301	6.879509458032204e-08	7.823607023544781
ENSG00000122257	6.879509458032204e-08	8.854126290721412
ENSG00000226084	7.019354637974129e-08	7.756818464328058
ENSG00000008735	7.019354637974129e-08	6.55818785228269
ENSG00000125755	7.050804091107319e-08	8.900819089927607
ENSG00000180098	7.161958124451433e-08	8.555375352556819
ENSG00000130592	7.161958124451433e-08	8.912989475323146
ENSG00000064490	7.274812587951994e-08	8.736479231897881
ENSG00000136206	7.307372557975067e-08	6.090135899932916
ENSG00000205209	7.307372557975067e-08	7.062821177251697
ENSG00000177628	7.307372557975067e-08	8.860251138609149
ENSG00000165688	7.340073983709563e-08	8.81409518018691
ENSG00000221949	7.422450326558219e-08	6.867221795732539
ENSG00000226104	7.422450326558219e-08	2.912358754373699
ENSG00000236081	7.455651547743777e-08	6.62529752142595
ENSG00000173208	7.455651547743777e-08	8.698973704523292
ENSG00000164039	7.455651547743777e-08	8.066150613418039
ENSG00000197991	7.455651547743777e-08	2.808924314558177
ENSG00000230364	7.488996920622107e-08	5.205513673648674
ENSG00000187824	7.606849688758474e-08	8.37166657967591
ENSG00000008086	7.606849688758474e-08	8.03742433943483
ENSG00000269946	7.606849688758474e-08	4.923995437420848
ENSG00000196648	7.640851276622252e-08	6.308119874707745
ENSG00000160200	7.640851276622252e-08	8.860251138609149
ENSG00000106266	7.761022579225122e-08	8.520192841465649
ENSG00000137814	7.795692875243373e-08	8.661388866768768
ENSG00000196437	7.830513492664795e-08	7.637974802286254
ENSG00000170540	7.830513492664795e-08	8.795342416499613
ENSG00000170632	7.918226838250951e-08	8.721783263342434
ENSG00000081760	7.953578564892701e-08	8.67861041848413
ENSG00000132670	7.953578564892701e-08	8.826265565582448
ENSG00000004838	7.953578564892701e-08	6.919503241966025
ENSG00000130475	7.989083471697562e-08	8.769470433736606
ENSG00000113712	8.114566236912531e-08	8.870890312032751
ENSG00000126945	8.114566236912531e-08	8.844023958081767
ENSG00000251226	8.114566236912531e-08	4.552526939384696
ENSG00000225329	8.114566236912531e-08	5.828068396854194
ENSG00000243517	8.187127391190977e-08	7.060502266239828
ENSG00000106330	8.278714843945258e-08	8.132165496671556
ENSG00000100097	8.315627592538107e-08	8.908932680191299
ENSG00000237214	8.315627592538167e-08	6.943992417329607
ENSG00000108924	8.315627592538167e-08	7.287097083053672
ENSG00000226942	8.315627592538167e-08	5.593912477176413
ENSG00000074276	8.315627592538167e-08	6.052157999801191
ENSG00000113328	8.315627592538167e-08	8.876478319136533
ENSG00000120370	8.352700063075896e-08	8.646692898213319
ENSG00000236204	8.44608441860677e-08	6.496062779745942
ENSG00000229278	8.483721200535183e-08	3.7876672277611014
ENSG00000164684	8.483721200535183e-08	6.6309710999820215
ENSG00000183208	8.483721200535213e-08	7.301987651502394
ENSG00000198755	8.483721200535213e-08	8.941387041246065
ENSG00000242262	8.521520735364819e-08	5.205432759789095
ENSG00000178718	8.616736092473426e-08	8.805981589923219
ENSG00000248503	8.616736092473426e-08	5.97476591157457
ENSG00000228010	8.655110643709394e-08	5.586250208247225
ENSG00000108984	8.655110643709425e-08	8.448622430684425
ENSG00000272667	8.655110643709425e-08	6.634986091612677
ENSG00000150873	8.655110643709425e-08	3.3840745459553485
ENSG00000166278	8.693651034238725e-08	8.313726906416642
ENSG00000185641	8.693651034238725e-08	7.543485592570929
ENSG00000196268	8.73235795755213e-08	8.486377355739368
ENSG00000238266	8.790732115387752e-08	8.354981868744506
ENSG00000123684	8.790732115387752e-08	8.377333897159625
ENSG00000255031	8.790732115387752e-08	7.924907757311057
ENSG00000234741	8.829858423061103e-08	8.904875885059452
ENSG00000131171	9.048092670990166e-08	8.864307933740994
ENSG00000257743	9.04809267099023e-08	5.428065493882695
ENSG00000173320	9.14901191716409e-08	6.699003944008176
ENSG00000248487	9.189684725839105e-08	8.66498813149659
ENSG00000272016	9.189684725839105e-08	6.712927570582282
ENSG00000252213	9.189684725839105e-08	2.4107759126948074
ENSG00000101843	9.189684725839105e-08	8.724308846502344
ENSG00000150764	9.189684725839105e-08	8.018063875118061
ENSG00000148291	9.189684725839105e-08	8.311148926605687
ENSG00000111716	9.230532975409315e-08	8.93733024611422
ENSG00000139644	9.374894043236863e-08	8.941387041246065
ENSG00000108852	9.374894043236896e-08	7.39493107312476
ENSG00000259494	9.374894043236896e-08	7.707326655239947
ENSG00000178761	9.374894043236896e-08	8.864307933740994
ENSG00000078900	9.416540880043992e-08	6.166359768065274
ENSG00000086598	9.521444942167486e-08	8.929216655850528
ENSG00000188383	9.521444942167486e-08	5.990569092231837
ENSG00000138326	9.521444942167486e-08	8.933273450982373
ENSG00000136933	9.521444942167486e-08	8.718518272522074
ENSG00000153774	9.563723325829224e-08	8.36814662532802
ENSG00000182141	9.69165434074578e-08	8.369352013926907
ENSG00000152527	9.756240989820105e-08	4.597622417311494
ENSG00000145730	9.756240989820105e-08	8.870890312032751
ENSG00000254650	9.756240989820105e-08	5.6959707068174525
ENSG00000085465	9.756240989820105e-08	8.088069140470788
ENSG00000123179	9.799530567203723e-08	8.585761660855695
ENSG00000175985	9.799530567203723e-08	5.34523358179762
ENSG00000183298	9.84300649493284e-08	6.7228211774526105
ENSG00000072422	9.952516697278312e-08	7.272570582259294
ENSG00000227855	9.996650982799097e-08	8.345794596912901
ENSG00000231728	9.996650982799203e-08	4.296839144320513
ENSG00000196208	1.0152621377898483e-07	7.527296792312988
ENSG00000196372	1.0197616308076214e-07	7.348209906309178
ENSG00000111540	1.0197616308076214e-07	8.546522354632682
ENSG00000168081	1.0197616308076214e-07	8.760820002688957
ENSG00000214659	1.0242804685879946e-07	3.935141288716085
ENSG00000206603	1.0288187315794742e-07	3.83931288302373
ENSG00000066697	1.0356627251124898e-07	8.598011356631169
ENSG00000124357	1.0356627251124898e-07	8.866833516900904
ENSG00000118985	1.0356627251124898e-07	8.93733024611422
ENSG00000180817	1.0402499052131096e-07	8.892705499663915
ENSG00000232573	1.0402499052131096e-07	8.48640983531544
ENSG00000229809	1.0402499052131243e-07	8.443034423580645
ENSG00000040199	1.0402499052131243e-07	8.786691985451967
ENSG00000198034	1.0448567946421371e-07	8.941387041246065
ENSG00000245954	1.0518042630427936e-07	7.588709589116286
ENSG00000257815	1.061137304135066e-07	7.686702839826073
ENSG00000198169	1.0705506676097387e-07	8.737016072681838
ENSG00000096063	1.0776638037244854e-07	8.850606336373524
ENSG00000172456	1.0824313442360759e-07	7.927890870874991
ENSG00000071243	1.0824313442360874e-07	8.723569438841897
ENSG00000197375	1.0824313442360874e-07	8.723314475314366
ENSG00000256166	1.0824313442360874e-07	5.139022980115896
ENSG00000069275	1.0872193431777688e-07	8.874947107164598
ENSG00000152990	1.0920278854574114e-07	8.428541021901685
ENSG00000179335	1.1041396785357737e-07	8.880535114268378
ENSG00000178809	1.1041396785357737e-07	4.468006750549783
ENSG00000272264	1.1041396785357737e-07	6.7537552604158595
ENSG00000174607	1.1090207960623831e-07	8.637100492628733
ENSG00000084092	1.1139228432336624e-07	8.717726468210587
ENSG00000225938	1.1262700987825962e-07	2.7754645560832003
ENSG00000214097	1.1262700987825962e-07	5.106536704274516
ENSG00000168779	1.1312460854752448e-07	5.098078814352425
ENSG00000226174	1.1488305378648878e-07	7.237328327073213
ENSG00000127663	1.153903176000563e-07	8.804450377951285
ENSG00000151623	1.1539031760005671e-07	8.151827755319717
ENSG00000118197	1.1539031760005671e-07	8.725303217690323
ENSG00000206838	1.1589975375052081e-07	4.787548004350331
ENSG00000180881	1.1718290722619733e-07	8.019490293787914
ENSG00000164404	1.1718290722619733e-07	7.532078643877492
ENSG00000244716	1.1770001763637025e-07	7.235109769245678
ENSG00000181649	1.1770001763637151e-07	5.462963772373821
ENSG00000143507	1.1821934114969273e-07	8.673559252164305
ENSG00000257176	1.1821934114969273e-07	7.833519351809043
ENSG00000166823	1.1821934114969314e-07	7.904931141830399
ENSG00000255495	1.195273924535721e-07	4.523442783253212
ENSG00000234449	1.205839305388882e-07	4.055071638858441
ENSG00000186594	1.205839305388882e-07	8.770464804924583
ENSG00000160221	1.2111559081488768e-07	8.88306069742829
ENSG00000117500	1.219173465863387e-07	8.933273450982373
ENSG00000162607	1.219173465863387e-07	8.79381120452768
ENSG00000156313	1.2245470772560012e-07	8.289922976409521
ENSG00000167123	1.2245470772560055e-07	8.88864870453207
ENSG00000272717	1.2353633007210244e-07	6.078774614793091
ENSG00000070614	1.243536218612225e-07	8.858719926637214
ENSG00000164142	1.2490139386551577e-07	7.821231493962229
ENSG00000169758	1.2600396715776516e-07	6.48481075646698
ENSG00000080200	1.2739546368428496e-07	8.740536027029728
ENSG00000186687	1.279562251366528e-07	8.686803319127756
ENSG00000161036	1.2851938009065263e-07	8.779572766376255
ENSG00000198208	1.299378039597169e-07	8.516796143614316
ENSG00000101057	1.299378039597169e-07	8.705019242031094
ENSG00000206634	1.3050941420876502e-07	4.900572930014402
ENSG00000105700	1.3050941420876502e-07	8.782635190320123
ENSG00000239246	1.31083462716073e-07	5.835615369517209
ENSG00000140521	1.3252931744747464e-07	8.81508955137489
ENSG00000259479	1.3252931744747464e-07	5.3436595494139185
ENSG00000258781	1.3428476471175274e-07	1.6772955157271365
ENSG00000118242	1.345795230589229e-07	7.786465364966488
ENSG00000138617	1.351709231569342e-07	8.684735266371867
ENSG00000189184	1.351709231569342e-07	6.367168323182273
ENSG00000105671	1.351709231569342e-07	8.796336787687592
ENSG00000104969	1.351709231569342e-07	8.866833516900904
ENSG00000188512	1.3576484307878863e-07	4.59648369543264
ENSG00000261645	1.3576484307878863e-07	7.423716988379916
ENSG00000204262	1.3576484307879057e-07	7.828925715893241
ENSG00000071082	1.3636129320312987e-07	8.933273450982373
ENSG00000198242	1.3696028394976123e-07	8.917046270454989
ENSG00000155130	1.3786355663158474e-07	8.908932680191299
ENSG00000267904	1.3846894479220652e-07	7.915342265455367
ENSG00000165168	1.3846894479220652e-07	8.896762294795762
ENSG00000134698	1.3846894479220652e-07	8.716195256238654
ENSG00000114125	1.3846894479220652e-07	8.770464804924583
ENSG00000151414	1.3907691037093493e-07	8.85718871466528
ENSG00000259330	1.406081702340319e-07	8.336026538180718
ENSG00000221027	1.4122524058268137e-07	2.3219178499210944
ENSG00000068985	1.4403470376339169e-07	4.8582474884109805
ENSG00000164236	1.4403470376339169e-07	5.211518672288314
ENSG00000146072	1.4403470376339169e-07	8.000044953244036
ENSG00000267571	1.446663484992577e-07	6.949990238295429
ENSG00000140750	1.453006786344361e-07	8.528508998605833
ENSG00000237506	1.453006786344361e-07	6.182033906480347
ENSG00000076043	1.453006786344361e-07	8.826265565582448
ENSG00000235663	1.4689832511682735e-07	5.045001327509335
ENSG00000125459	1.4689832511682735e-07	8.753700783613242
ENSG00000218069	1.4689832511682735e-07	3.0148176330968943
ENSG00000144852	1.4689832511682735e-07	7.2734244383968
ENSG00000147536	1.4689832511682735e-07	7.40686952164821
ENSG00000163888	1.4689832511682735e-07	5.763974437914478
ENSG00000105146	1.4818869295234815e-07	6.869665605550684
ENSG00000213614	1.4916367383762895e-07	8.697442492551358
ENSG00000189233	1.4916367383762948e-07	8.79381120452768
ENSG00000196636	1.5047332746105533e-07	8.56142089006462
ENSG00000128891	1.5047332746105533e-07	8.797867999659527
ENSG00000092841	1.5047332746105586e-07	8.912989475323146
ENSG00000132915	1.5212607819882027e-07	4.319858985912741
ENSG00000100577	1.527920946253532e-07	8.5269777866339
ENSG00000065320	1.527920946253532e-07	4.405910198408544
ENSG00000181544	1.527920946253532e-07	7.351337740899474
ENSG00000157954	1.527920946253532e-07	8.83996716294992
ENSG00000129968	1.5346093756461264e-07	8.860251138609149
ENSG00000188559	1.5413261860908325e-07	8.598011356631169
ENSG00000164124	1.5480714939701178e-07	7.499361673333041
ENSG00000125351	1.5650602078558976e-07	8.547261762293129
ENSG00000135378	1.571906179918119e-07	7.634205450258012
ENSG00000236279	1.5719061799181415e-07	3.3605591863258724
ENSG00000137038	1.5719061799181415e-07	8.72584005847428
ENSG00000185519	1.5960964503563472e-07	2.729174375379907
ENSG00000001631	1.6030739829874997e-07	8.807512801895154
ENSG00000198556	1.6030739829874997e-07	8.559968988472622
ENSG00000259405	1.6100810813823872e-07	6.275793721995085
ENSG00000261324	1.627728973192521e-07	8.694916909391447
ENSG00000082458	1.627728973192521e-07	8.528508998605831
ENSG00000237765	1.627728973192521e-07	7.856144806946169
ENSG00000119906	1.627728973192521e-07	8.776052812028363
ENSG00000127957	1.627728973192527e-07	8.09779325308635
ENSG00000215386	1.6348405082144112e-07	6.9138095113604345
ENSG00000131153	1.6348405082144112e-07	7.9759916255565635
ENSG00000189343	1.634840508214417e-07	8.908932680191299
ENSG00000258072	1.634840508214417e-07	6.290664474611745
ENSG00000089847	1.6527513654430397e-07	8.428998552305707
ENSG00000141664	1.667216863444946e-07	8.151050302236019
ENSG00000271147	1.667216863444946e-07	8.039826666098186
ENSG00000152578	1.6928273143585417e-07	5.843439230105634
ENSG00000256383	1.7002143547893927e-07	7.60368855396246
ENSG00000169241	1.7002143547893988e-07	8.836904739006052
ENSG00000251009	1.7188189140510476e-07	5.138457814612618
ENSG00000146950	1.7188189140510476e-07	2.72233858922125
ENSG00000255516	1.7263158571044384e-07	3.34173352291426
ENSG00000106560	1.7338444900103124e-07	8.459930151922958
ENSG00000103544	1.7338444900103187e-07	8.79381120452768
ENSG00000077454	1.768118981965498e-07	8.78010960716021
ENSG00000205903	1.768118981965498e-07	8.67157050978835
ENSG00000225648	1.768118981965498e-07	8.835910367818073
ENSG00000164896	1.7758242360757303e-07	8.88864870453207
ENSG00000228451	1.783562030394007e-07	7.661444123539714
ENSG00000246089	1.8109024860477135e-07	7.9409792017658125
ENSG00000203724	1.8109024860477392e-07	7.256717042351275
ENSG00000173898	1.8109024860477392e-07	8.892705499663915
ENSG00000213967	1.8187883617247097e-07	6.070412207548137
ENSG00000002834	1.8187883617247097e-07	8.876478319136533
ENSG00000203801	1.8306796117135442e-07	6.195160247312176
ENSG00000273311	1.838648934037084e-07	6.925928343425449
ENSG00000117625	1.8466518733370068e-07	8.809501544271107
ENSG00000090776	1.8466518733370068e-07	7.293814667933736
ENSG00000232671	1.8466518733370068e-07	4.979755938859001
ENSG00000165006	1.8466518733370264e-07	8.784166402292056
ENSG00000108878	1.8546885665963764e-07	3.0563654323695895
ENSG00000259250	1.8668071961321952e-07	7.492609857049092
ENSG00000262703	1.8668071961321952e-07	3.7614912249363353
ENSG00000076554	1.8749288771209497e-07	8.917046270454989
ENSG00000235609	1.8830847957529928e-07	5.991763472542319
ENSG00000224993	1.891275091444343e-07	4.8201016482842896
ENSG00000119326	1.891275091444343e-07	8.595943303875279
ENSG00000055070	1.9036252982848786e-07	8.727371270446213
ENSG00000093072	1.9119021501593398e-07	8.925159860718681
ENSG00000135248	1.9119021501593398e-07	5.431444218122411
ENSG00000015676	1.9285606037901976e-07	8.816620763346823
ENSG00000119383	1.9495815451194954e-07	8.868364728872839
ENSG00000147485	1.9495815451194954e-07	7.275070689627053
ENSG00000166483	1.9580519422436364e-07	8.476228192295856
ENSG00000154640	1.975099851359385e-07	8.76893359295265
ENSG00000124143	1.9879800809267973e-07	4.999196871088998
ENSG00000176871	1.9966120782724736e-07	8.581784176103785
ENSG00000034713	1.9966120782724736e-07	8.806975961111196
ENSG00000235297	2.0052803891017493e-07	6.091814966385236
ENSG00000214541	2.0052803891017493e-07	4.905038040330903
ENSG00000260618	2.0139851609547738e-07	8.464057806900321
ENSG00000089169	2.0271110073177166e-07	8.155822475986657
ENSG00000174695	2.0359075810080678e-07	8.925159860718681
ENSG00000189056	2.0359075810080678e-07	8.265224237515522
ENSG00000166855	2.0359075810080678e-07	8.835373527034116
ENSG00000141002	2.035907581008104e-07	8.860251138609149
ENSG00000141736	2.035907581008104e-07	7.958488196584777
ENSG00000138678	2.044741136668279e-07	5.639703624580788
ENSG00000117322	2.0536118244505526e-07	7.817391733582756
ENSG00000214389	2.0536118244505526e-07	8.193677520929755
ENSG00000166946	2.0849538287577465e-07	8.88864870453207
ENSG00000119403	2.093993484999432e-07	8.628934505714
ENSG00000173578	2.10762420840468e-07	8.62541455136611
ENSG00000166682	2.10762420840468e-07	7.182711490484431
ENSG00000259236	2.1259322959212525e-07	5.59830536925182
ENSG00000167130	2.1259322959212602e-07	8.612707325186616
ENSG00000136273	2.135144027145932e-07	8.571602533084203
ENSG00000088298	2.1490341721806268e-07	8.86277672176906
ENSG00000113734	2.158342863115654e-07	8.26292491542756
ENSG00000146909	2.1676906132738094e-07	8.734948019925948
ENSG00000180592	2.1676906132738094e-07	4.994693175962853
ENSG00000116251	2.1676906132738094e-07	8.921103065586836
ENSG00000156206	2.1770775809119713e-07	4.617087649346232
ENSG00000152475	2.2007176206145615e-07	7.426005736360576
ENSG00000125841	2.2007176206145615e-07	8.222532617256697
ENSG00000196715	2.2007176206145615e-07	8.771996016896516
ENSG00000160323	2.2007176206145615e-07	8.330641097953428
ENSG00000251666	2.210243104630607e-07	5.647911712673068
ENSG00000260785	2.219808525947894e-07	2.54037370800592
ENSG00000197961	2.243897867491939e-07	8.77452160005643
ENSG00000106609	2.253604346710085e-07	8.884591909400223
ENSG00000091428	2.253604346710085e-07	8.800393582819439
ENSG00000259414	2.2633514957504088e-07	4.563841731643566
ENSG00000106367	2.2878983801176668e-07	8.52950336979381
ENSG00000003096	2.2878983801176668e-07	4.637793482271737
ENSG00000166913	2.2977891734044144e-07	8.900819089927607
ENSG00000250659	2.2977891734044144e-07	7.222797765709122
ENSG00000198626	2.3077213819481784e-07	5.309431649990894
ENSG00000070761	2.3077213819481784e-07	8.550781716641017
ENSG00000232995	2.3077213819481784e-07	7.101825102175956
ENSG00000196361	2.3176951731766627e-07	4.558815154656626
ENSG00000107331	2.332734195404017e-07	8.79381120452768
ENSG00000105879	2.332734195404017e-07	8.704024870843115
ENSG00000234797	2.342812680118236e-07	8.069703047342001
ENSG00000136631	2.3529333386559327e-07	8.732422436766036
ENSG00000176919	2.363096341392947e-07	6.429247306800324
ENSG00000103522	2.3630963413929848e-07	4.721030785617517
ENSG00000269996	2.3630963413929848e-07	7.952029074789574
ENSG00000072401	2.3630963413929848e-07	8.498043379927022
ENSG00000215394	2.3784206151985803e-07	5.162896491442407
ENSG00000130803	2.388690228177347e-07	8.786691985451967
ENSG00000155542	2.3990027868988883e-07	8.336202191328317
ENSG00000134982	2.3990027868988883e-07	8.789754409395835
ENSG00000090661	2.409358464736635e-07	8.698234296862845
ENSG00000196143	2.409358464736635e-07	1.8128763226666587
ENSG00000070814	2.4249732107475535e-07	8.838435950977985
ENSG00000080839	2.4354374493075167e-07	8.610181742026706
ENSG00000166295	2.4354374493075167e-07	8.868364728872839
ENSG00000174915	2.4354374493075384e-07	8.700962446899247
ENSG00000255438	2.4354374493075384e-07	6.388897303051651
ENSG00000148341	2.4354374493075384e-07	8.917046270454989
ENSG00000049768	2.445945419107062e-07	5.024925006595893
ENSG00000167118	2.445945419107088e-07	8.786691985451967
ENSG00000100316	2.445945419107088e-07	8.945443836377912
ENSG00000161835	2.4830702501853847e-07	7.711351305641914
ENSG00000075568	2.4937772036825924e-07	8.88864870453207
ENSG00000102409	2.4937772036825924e-07	8.70448240124714
ENSG00000167701	2.4937772036826146e-07	8.104093754121681
ENSG00000254003	2.4937772036826146e-07	6.088016004370084
ENSG00000133020	2.504528867242962e-07	3.1232086988119785
ENSG00000130711	2.504528867242962e-07	5.233330034892845
ENSG00000105519	2.531604817061621e-07	8.769470433736606
ENSG00000229841	2.531604817061621e-07	7.417791574714448
ENSG00000164855	2.5425143896390107e-07	7.887821714917239
ENSG00000164405	2.5534694887714043e-07	8.838435950977985
ENSG00000165704	2.553469488771418e-07	8.574128116244113
ENSG00000070886	2.581057620458317e-07	5.801386176208591
ENSG00000181458	2.581057620458317e-07	8.79939921163146
ENSG00000231007	2.581057620458317e-07	6.229471859005161
ENSG00000142409	2.5921735113152403e-07	8.653812117289032
ENSG00000106153	2.5921735113152403e-07	8.900819089927607
ENSG00000271948	2.592173511315268e-07	6.965897379495047
ENSG00000179632	2.592173511315268e-07	8.78569761426399
ENSG00000185436	2.6427713931644376e-07	8.80291916597935
ENSG00000166532	2.6943251546191196e-07	7.630766595016744
ENSG00000227373	2.735094519810417e-07	5.500543205446006
ENSG00000180769	2.7468522150341075e-07	5.412523203119402
ENSG00000253250	2.812399597620736e-07	7.119711865524723
ENSG00000233198	2.8123995976207454e-07	4.724530739133582
ENSG00000118181	2.8123995976207454e-07	8.93733024611422
ENSG00000126602	2.854897439981881e-07	8.807512801895154
ENSG00000158109	2.854897439981881e-07	8.79939921163146
ENSG00000137817	2.854897439981881e-07	8.872421524004686
ENSG00000196576	2.854897439981881e-07	8.874947107164598
ENSG00000127540	2.8794604076902096e-07	8.137753503775336
ENSG00000177082	2.8980167938780293e-07	8.830322360714293
ENSG00000038532	2.8980167938780553e-07	8.72331447531437
ENSG00000130309	2.910451988426147e-07	8.81409518018691
ENSG00000249734	2.9354775551579615e-07	3.2067487974967555
ENSG00000171617	2.967052614099839e-07	7.485847418521077
ENSG00000169891	2.967052614099839e-07	8.5609633596606
ENSG00000125485	2.9797744952266304e-07	8.605588106110904
ENSG00000164707	2.9797744952266304e-07	7.547633164623258
ENSG00000166454	2.979774495226662e-07	8.853131919533435
ENSG00000131495	3.037679489850946e-07	8.646692898213319
ENSG00000205642	3.037679489850946e-07	4.0055283822285555
ENSG00000127526	3.037679489850946e-07	8.812563968214976
ENSG00000001630	3.0834684119964064e-07	7.715845379256619
ENSG00000183283	3.083468411996434e-07	8.917046270454989
ENSG00000096696	3.083468411996434e-07	5.045996255046695
ENSG00000106554	3.096673225237244e-07	8.691317644663624
ENSG00000179057	3.096673225237244e-07	6.143773844545665
ENSG00000145349	3.096673225237244e-07	8.861245509797127
ENSG00000148429	3.143322575343606e-07	8.852137548345457
ENSG00000166598	3.1567754409418203e-07	8.945443836377912
ENSG00000102290	3.1567754409418203e-07	2.636467428368231
ENSG00000135931	3.156775440941854e-07	7.989490656047544
ENSG00000132781	3.170284036705541e-07	8.516796143614316
ENSG00000229119	3.170284036705575e-07	7.307704146103714
ENSG00000167384	3.1974693104635073e-07	8.341535234904565
ENSG00000188971	3.2317683702111116e-07	8.619826544262331
ENSG00000089280	3.2317683702111116e-07	8.929216655850528
ENSG00000130055	3.280385995501052e-07	4.800782746623247
ENSG00000031823	3.280385995501052e-07	8.770464804924583
ENSG00000180198	3.280385995501052e-07	8.710607249134874
ENSG00000130382	3.343935554668693e-07	8.743061610189642
ENSG00000134056	3.343935554668693e-07	8.663456919524657
ENSG00000154654	3.343935554668693e-07	5.1267267520172135
ENSG00000166192	3.343935554668693e-07	6.698841477649806
ENSG00000047365	3.358218658776039e-07	8.614696067562573
ENSG00000187091	3.358218658776039e-07	8.561957730848576
ENSG00000167112	3.372560807467474e-07	8.733953648737971
ENSG00000161048	3.372560807467474e-07	8.590892137555453
ENSG00000136891	3.3941852543490144e-07	8.79939921163146
ENSG00000257951	3.4086760464793547e-07	6.490789974992646
ENSG00000171291	3.4086760464793547e-07	8.539403135556967
ENSG00000166455	3.423226711149953e-07	5.797570115563155
ENSG00000164056	3.423226711149953e-07	8.01127369894883
ENSG00000243964	3.437837486960759e-07	5.516627769062043
ENSG00000268891	3.452508613425009e-07	5.122092834912807
ENSG00000072274	3.4746289867882464e-07	8.904875885059452
ENSG00000177239	3.4894520437796085e-07	8.89117428769198
ENSG00000133195	3.489452043779664e-07	8.721783263342433
ENSG00000150477	3.5043362969606847e-07	8.07057416203342
ENSG00000080947	3.5043362969606847e-07	7.524351724172306
ENSG00000156650	3.541816264583603e-07	8.830322360714293
ENSG00000139626	3.55691662940727e-07	8.921103065586836
ENSG00000221829	3.556916629407289e-07	8.764876797820804
ENSG00000173812	3.587304507054331e-07	8.941387041246065
ENSG00000164556	3.610260148163964e-07	7.432314687930328
ENSG00000227857	3.610260148163964e-07	4.261778952918876
ENSG00000005884	3.625642821471354e-07	8.792279992555747
ENSG00000173077	3.625642821471354e-07	3.125324697250253
ENSG00000148123	3.656598689252795e-07	2.9982717928735654
ENSG00000251535	3.6956533604024446e-07	2.9111584956906125
ENSG00000165264	3.6956533604024446e-07	8.835910367818073
ENSG00000114859	3.711387994775339e-07	8.17926342963073
ENSG00000180879	3.727187451064992e-07	8.945443836377912
ENSG00000101443	3.751008740170273e-07	5.670308929287447
ENSG00000260001	3.751008740170273e-07	6.262308713347427
ENSG00000214050	3.7669713800181813e-07	8.431603445845553
ENSG00000135049	3.7669713800181813e-07	8.758294419529046
ENSG00000119969	3.7990941032258593e-07	8.33628150170825
ENSG00000123901	3.82335993870686e-07	6.603151436101429
ENSG00000272009	3.839620414017796e-07	7.17563076832625
ENSG00000205578	3.8559477990487754e-07	7.404081308614453
ENSG00000099817	3.8559477990487754e-07	8.852137548345457
ENSG00000125084	3.855947799048796e-07	6.4356838771095735
ENSG00000219559	3.8723423592710897e-07	3.9162414399859045
ENSG00000177707	3.8723423592711104e-07	8.41004322174192
ENSG00000127952	3.9136244025786053e-07	8.591683941866942
ENSG00000163519	3.9136244025786053e-07	8.026030398041646
ENSG00000105583	3.9302561811893465e-07	8.695911280579425
ENSG00000156467	3.9302561811893465e-07	8.88306069742829
ENSG00000065665	3.9302561811893884e-07	8.391290458054625
ENSG00000101439	3.9302561811893884e-07	8.885586280588202
ENSG00000070831	3.946956342179167e-07	8.88864870453207
ENSG00000140297	3.9890076990553777e-07	6.101433481705466
ENSG00000078177	3.9890076990553777e-07	8.852137548345457
ENSG00000188487	3.9890076990553777e-07	7.637791817638539
ENSG00000121900	3.9890076990553777e-07	6.35200585202892
ENSG00000106701	4.0059493398953874e-07	8.290530677038994
ENSG00000079335	4.022960591116964e-07	8.326047462037629
ENSG00000170502	4.022960591116964e-07	8.738010443869817
ENSG00000171793	4.022960591117021e-07	8.717726468210587
ENSG00000165548	4.048608590905586e-07	8.38802546723427
ENSG00000105778	4.0657950767842256e-07	8.758294419529046
ENSG00000149547	4.08305214276692e-07	8.850606336373524
ENSG00000270127	4.08305214276692e-07	8.188555494764415
ENSG00000176896	4.1440117359929447e-07	8.3443426953209
ENSG00000158458	4.1440117359929447e-07	8.417162440817634
ENSG00000137776	4.1615898858456345e-07	8.900819089927607
ENSG00000140265	4.1615898858456345e-07	8.819146346506736
ENSG00000198794	4.179240165904234e-07	8.921103065586836
ENSG00000158113	4.179240165904234e-07	4.728030096600643
ENSG00000259617	4.179240165904234e-07	4.085871518467996
ENSG00000219747	4.196962861494405e-07	6.070089608281655
ENSG00000069493	4.223683310818521e-07	8.450945446967847
ENSG00000089682	4.24158830065682e-07	8.642636103081472
ENSG00000231738	4.259566713223719e-07	5.353741386317504
ENSG00000173809	4.2595667132237415e-07	4.456942150318008
ENSG00000270170	4.2595667132237415e-07	8.558155899244264
ENSG00000236144	4.3230735613607015e-07	8.702493658871182
ENSG00000181896	4.3230735613607015e-07	8.490264063570796
ENSG00000260948	4.3230735613607015e-07	7.137422534786928
ENSG00000146007	4.3230735613607015e-07	8.852137548345457
ENSG00000184220	4.341385983755241e-07	8.773527228868451
ENSG00000255122	4.387495956287087e-07	4.461200657038102
ENSG00000259363	4.424724702531628e-07	6.3379725550609685
ENSG00000138674	4.424724702531628e-07	8.925159860718681
ENSG00000213315	4.4434534881224117e-07	6.509268065098705
ENSG00000229228	4.4906115739510803e-07	8.747655246105444
ENSG00000260810	4.4906115739510803e-07	4.331194920166812
ENSG00000119421	4.4906115739510803e-07	8.76334558584887
ENSG00000259495	4.4906115739510803e-07	6.499603179043422
ENSG00000146776	4.509610053512916e-07	8.565556995576399
ENSG00000173253	4.509610053512916e-07	8.203500861000219
ENSG00000197620	4.509610053512988e-07	8.693843227823534
ENSG00000197958	4.528686273571365e-07	8.93733024611422
ENSG00000216866	4.54784054071919e-07	5.820474486027961
ENSG00000101997	4.547840540719239e-07	8.593417720715367
ENSG00000145431	4.576718953262305e-07	6.850120783523473
ENSG00000266258	4.576718953262305e-07	2.5885631801403015
ENSG00000204314	4.5960696871025114e-07	5.659713703171198
ENSG00000012061	4.5960696871025114e-07	8.831853572686226
ENSG00000155380	4.5960696871025114e-07	8.784166402292056
ENSG00000196511	4.5960696871025114e-07	8.219426247196209
ENSG00000183386	4.6154995502720643e-07	6.627132202998026
ENSG00000136636	4.703921549101165e-07	8.856194343477304
ENSG00000234080	4.70392154910119e-07	1.8724228991004388
ENSG00000267687	4.70392154910119e-07	2.854696960461965
ENSG00000243904	4.7237922295663804e-07	2.4754021469778964
ENSG00000147168	4.743744087559726e-07	8.921103065586836
ENSG00000163611	4.7537505579536793e-07	8.783629561508098
ENSG00000198455	4.7537505579536793e-07	8.660394495580789
ENSG00000094804	4.773824781844337e-07	8.631257521997423
ENSG00000271430	4.793980984498685e-07	8.355976239932483
ENSG00000134109	4.793980984498685e-07	8.933273450982373
ENSG00000234912	4.844732268380045e-07	8.651286534129122
ENSG00000058056	4.865177945298343e-07	8.491918532039286
ENSG00000109466	4.865177945298343e-07	8.556369723744798
ENSG00000179743	4.865177945298343e-07	7.901142207573381
ENSG00000240509	4.906319947710291e-07	6.467704738487289
ENSG00000157823	4.937397062081585e-07	8.556369723744798
ENSG00000035141	4.958220811825632e-07	8.879003902296445
ENSG00000243023	4.979129488080268e-07	3.0347230178670315
ENSG00000175873	4.979129488080268e-07	8.427344083837218
ENSG00000111729	4.979129488080268e-07	7.058435674059563
ENSG00000114423	4.979129488080294e-07	8.567545737952356
ENSG00000163249	4.979129488080294e-07	8.648224110185254
ENSG00000175643	4.979129488080294e-07	7.587644358082793
ENSG00000230445	5.000123424581051e-07	5.356390934082292
ENSG00000259744	5.031774925437093e-07	1.9847274891116697
ENSG00000183077	5.074278474645847e-07	8.54374180794524
ENSG00000204682	5.095660246068205e-07	3.808328360479426
ENSG00000268218	5.095660246068231e-07	7.611966665679392
ENSG00000267759	5.117129135890722e-07	5.630077528371881
ENSG00000168301	5.149496566088879e-07	8.336229105057209
ENSG00000155974	5.149496566088879e-07	8.616764120318463
ENSG00000187123	5.149496566088879e-07	5.42534585738174
ENSG00000114270	5.149496566088879e-07	8.353705620300103
ENSG00000155545	5.171184750953627e-07	8.797867999659527
ENSG00000176700	5.192961256841322e-07	8.646156057429364
ENSG00000206013	5.214826430272913e-07	5.387567113438781
ENSG00000166268	5.225792375962046e-07	6.679734211207628
ENSG00000164172	5.247791203290538e-07	8.679147259268085
ENSG00000109220	5.269879570180872e-07	8.278157724766963
ENSG00000228278	5.269879570180872e-07	4.781823514902493
ENSG00000218265	5.292057827738701e-07	3.6763036221973144
ENSG00000260000	5.314326328389662e-07	7.715708106378466
ENSG00000155858	5.347899059359906e-07	8.233330411440168
ENSG00000148335	5.370394718315187e-07	8.664451290712634
ENSG00000105865	5.392981864320926e-07	8.267976081747383
ENSG00000173166	5.415660855803578e-07	7.825713121723923
ENSG00000170745	5.415660855803578e-07	7.937675798619096
[truncated: 1,443 more rows]
