# Supplementary material for: Machine learning predicts treatment sensitivity in multiple myeloma based on molecular and clinical information coupled with drug response
Source: PLoS One. 2021 Jul 28;16(7):e0254596. doi: 10.1371/journal.pone.0254596 (PMC8318243; doi:10.1371/journal.pone.0254596)
Supplement: S1 File — (ZIP) [file pone.0254596.s004.zip › Supplementary Material 1/t_14_16_maf/selected_genes_experiment_8.csv]

gene	pvalue	entropy
ENSG00000178573	1.653123309252982e-19	8.519697346135843
ENSG00000074590	8.973704617951724e-19	5.358027122819505
ENSG00000257890	1.5655104032417121e-18	0.9825287863456956
ENSG00000258776	3.2689556957588187e-18	1.802043622814704
ENSG00000196843	3.925565364582896e-18	8.8723409617007
ENSG00000087510	8.130075246631208e-18	4.436470685419972
ENSG00000133069	1.3975567388680372e-17	8.271311137814656
ENSG00000196208	4.876552551283841e-17	7.6042732751252675
ENSG00000116771	6.94352722324926e-17	7.5288816765196565
ENSG00000242444	7.227274335502537e-17	3.8516830673079863
ENSG00000227708	1.0271850822416357e-16	5.715701541127728
ENSG00000113302	1.1761039854052635e-16	2.5319941489180056
ENSG00000257438	1.2238233381529261e-16	1.2105227822529778
ENSG00000249738	3.337105229014616e-16	3.603605973961013
ENSG00000171617	3.9649173430445004e-16	7.4789444618415555
ENSG00000132481	6.633742811602335e-16	8.518233568048203
ENSG00000095397	8.179723816559131e-16	8.827351186649578
ENSG00000118971	1.105810720506895e-15	8.12179748700834
ENSG00000101463	1.1944434302700055e-15	4.022604244807315
ENSG00000165588	1.6751807139171764e-15	1.9807303175919915
ENSG00000248596	1.6751807139171764e-15	3.8715515976072408
ENSG00000139626	1.908210321267013e-15	8.913240757201724
ENSG00000197085	2.2577177736109606e-15	3.0011563420846845
ENSG00000143869	2.670146113153565e-15	3.5736872637958497
ENSG00000251623	3.2788185712554332e-15	0.8869982169194316
ENSG00000188820	4.4061871038787135e-15	7.873349596188984
ENSG00000100997	4.575905318958682e-15	8.753190322628125
ENSG00000152127	5.202548831666341e-15	8.639132168209274
ENSG00000148053	6.140325010778646e-15	6.115661734689611
ENSG00000107551	7.24416805684735e-15	8.414901615056422
ENSG00000128487	8.868698319408662e-15	8.480512766465637
ENSG00000228539	1.5053909469747487e-14	0.5409609230234479
ENSG00000197535	1.9365677819062435e-14	8.909150777651623
ENSG00000129757	2.278156769733773e-14	7.922443364222966
ENSG00000214274	2.278156769733773e-14	7.7562479353324925
ENSG00000185442	3.3884352618852963e-14	8.228450637700442
ENSG00000255920	5.2902322218998344e-14	3.3537152629419067
ENSG00000221971	5.486213359451728e-14	2.0349502339778685
ENSG00000185737	5.772638794485328e-14	8.694643920822212
ENSG00000173166	6.772039723039882e-14	7.808620854018629
ENSG00000112394	7.021904529776937e-14	6.543679111157183
ENSG00000253298	8.850012172017581e-14	1.1752722020157633
ENSG00000270163	8.850012172017581e-14	0.617092421742801
ENSG00000158106	1.0004039886028301e-13	8.746012868631546
ENSG00000128268	1.0906530524524426e-13	8.870797224477464
ENSG00000227400	1.1305783232474319e-13	3.020623366908746
ENSG00000110104	1.171940312880235e-13	8.471363047519482
ENSG00000141622	1.5499141000335044e-13	6.0389241173479595
ENSG00000179855	1.6063180621145616e-13	3.815990979794805
ENSG00000166068	1.6063180621145616e-13	8.592598655934912
ENSG00000089220	1.6647394077066767e-13	8.909150777651623
ENSG00000175793	1.7500538620951988e-13	6.481985901651414
ENSG00000166147	2.1213017929744403e-13	8.351315553850286
ENSG00000163191	2.198089881466056e-13	8.799723834902487
ENSG00000271763	2.277609360478508e-13	2.9787918732071526
ENSG00000242575	3.111000441819092e-13	3.003654196480167
ENSG00000214024	3.5077693719521e-13	3.3239768642119105
ENSG00000254389	3.5077693719521e-13	4.363485439170573
ENSG00000137634	4.095781884726688e-13	8.758824039401464
ENSG00000046653	4.2423721357489003e-13	7.724491909816821
ENSG00000087085	4.456295991170673e-13	5.823520034452729
ENSG00000254622	4.615554671318052e-13	2.781933562501216
ENSG00000164841	4.615554671318052e-13	7.109139243444934
ENSG00000158813	4.951035629776298e-13	7.424201470527493
ENSG00000251264	4.951035629776298e-13	1.4072878770184267
ENSG00000253796	6.28096281291535e-13	7.886541743222097
ENSG00000178404	6.28096281291535e-13	6.791503371949557
ENSG00000128512	6.504081441563069e-13	8.407387152805487
ENSG00000229914	7.322515995840315e-13	6.607270163293412
ENSG00000102038	7.581927282535425e-13	5.661264616902774
ENSG00000166828	7.581927282535425e-13	2.8791212251007
ENSG00000184602	7.850362377944064e-13	8.714836769453965
ENSG00000243629	8.241919733047614e-13	5.438795116677295
ENSG00000173218	8.834769490860322e-13	7.170898268718362
ENSG00000145423	9.14670873295621e-13	2.3359849452128474
ENSG00000047648	9.601672261821838e-13	7.823938782294201
ENSG00000258704	1.0290412743150671e-12	6.4363971447902735
ENSG00000137285	1.0652755482303082e-12	5.701993766073463
ENSG00000170677	1.1574291940411264e-12	7.114143889936464
ENSG00000168329	1.198097963295681e-12	6.598454784052656
ENSG00000254199	1.283691118653054e-12	0.5226081436341528
ENSG00000182575	1.3015167560762782e-12	6.204935506551981
ENSG00000154646	1.347151361756584e-12	4.979600956072127
ENSG00000228541	1.347151361756584e-12	5.975953184230605
ENSG00000158089	1.347151361756584e-12	5.989077103116925
ENSG00000153310	1.567329544480202e-12	8.787453896252181
ENSG00000228512	1.951956036162906e-12	2.167994766678201
ENSG00000136869	2.0198919983401015e-12	8.173565687718293
ENSG00000043462	2.047711741998681e-12	8.414954440309925
ENSG00000163386	2.2686994176802387e-12	8.784366421805704
ENSG00000106415	2.4622031358467547e-12	8.929600675402133
ENSG00000255043	2.4622031358467547e-12	4.322327682436592
ENSG00000014164	2.4622031358467547e-12	8.57778247495774
ENSG00000095110	2.5475309186853507e-12	8.2069454095928
ENSG00000125378	2.8599316956994683e-12	8.000128970059633
ENSG00000115963	3.209856013643941e-12	8.421300867810457
ENSG00000251637	3.3205452701608393e-12	5.246840925541854
ENSG00000214711	3.853763985919932e-12	6.176773364061881
ENSG00000184428	3.986202058233782e-12	8.773640220378635
ENSG00000159363	4.123104177539552e-12	8.72456046577741
ENSG00000259064	4.264617759823876e-12	2.4459942320160497
ENSG00000149506	4.322548327072506e-12	6.113024077873731
ENSG00000138769	4.470774714188471e-12	4.4966763132612595
ENSG00000258884	4.623986084010339e-12	2.947517011690928
ENSG00000164574	4.623986084010339e-12	8.84062363040351
ENSG00000266208	4.623986084010339e-12	6.23695639800541
ENSG00000234184	4.623986084010339e-12	8.70061464584991
ENSG00000261033	4.623986084010339e-12	4.319199687746191
ENSG00000118785	4.782346670037123e-12	6.083713455829169
ENSG00000222009	4.782346670037123e-12	6.494616373853042
ENSG00000260396	4.782346670037123e-12	5.256818825545661
ENSG00000233952	4.946025999477007e-12	1.6868859453725178
ENSG00000124942	5.1844467943965315e-12	8.929600675402133
ENSG00000178033	5.361615814804618e-12	5.18531716134895
ENSG00000107242	6.214366008398193e-12	8.896880839001316
ENSG00000150867	6.4259958263115024e-12	8.801267572125727
ENSG00000145703	6.963179406751235e-12	8.876430941250804
ENSG00000196372	7.1997916526889236e-12	7.358976227006688
ENSG00000260337	7.444286465871825e-12	3.2110653876089335
ENSG00000099204	7.444286465871825e-12	8.647853359429092
ENSG00000247416	7.800313088971018e-12	4.872298419869593
ENSG00000229727	8.064790908093333e-12	5.332334625708121
ENSG00000101134	8.338059567456328e-12	4.203863535033027
ENSG00000250358	8.620405168544845e-12	1.0021791723551339
ENSG00000073060	9.652326892095537e-12	8.739917878874191
ENSG00000231901	9.652326892095537e-12	3.1094039109549363
ENSG00000118894	9.978246857973818e-12	8.36039236754711
ENSG00000251669	9.978246857973818e-12	7.319405739448074
ENSG00000189149	1.1169172890002274e-11	3.961440681843238
ENSG00000199461	1.1545234890604655e-11	2.6907298555882693
ENSG00000239899	1.2499178673924134e-11	3.4176858477277694
ENSG00000254850	1.2499178673924134e-11	2.0372495752397803
ENSG00000130052	1.2919091353499384e-11	7.8320469643330295
ENSG00000143162	1.2919091353499384e-11	8.842167367626747
ENSG00000100994	1.2919091353499384e-11	8.88461090035101
ENSG00000270069	1.4452895365379892e-11	8.348629443235666
ENSG00000176974	1.4452895365379995e-11	8.60540982670483
ENSG00000197694	1.4452895365379995e-11	8.876430941250804
ENSG00000163346	1.4937051855548257e-11	8.892790859451214
ENSG00000166833	1.4937051855548257e-11	8.542232213229205
ENSG00000159231	1.543710018821852e-11	2.7266447807486327
ENSG00000169413	1.543710018821852e-11	8.278494203186817
ENSG00000171227	1.5953550844232302e-11	7.601766064602104
ENSG00000258647	1.7839395882225062e-11	4.488537388970705
ENSG00000175305	1.7839395882225062e-11	8.116820072254379
ENSG00000074370	1.9300453528416834e-11	8.917330736751827
ENSG00000165171	1.9300453528416834e-11	6.368995053512165
ENSG00000224612	1.9943281479503752e-11	1.1614362908160376
ENSG00000137868	2.060708333809812e-11	7.180557051220626
ENSG00000151651	2.060708333809812e-11	8.630410976989458
ENSG00000225063	2.060708333809812e-11	1.5332410005801906
ENSG00000163344	2.303007910444365e-11	8.788456401355807
ENSG00000207870	2.573167308666946e-11	6.8359013287128
ENSG00000108669	2.658374756051459e-11	8.909150777651623
ENSG00000071909	2.658374756051459e-11	6.3972212003057445
ENSG00000013016	2.658374756051459e-11	8.628867239766219
ENSG00000108702	2.658374756051459e-11	3.6708657633278743
ENSG00000267801	2.7463455952540425e-11	5.933140207172445
ENSG00000084463	2.8371674852073926e-11	8.851891063950191
ENSG00000243349	2.8371674852073926e-11	2.57111337099639
ENSG00000172689	2.8371674852073926e-11	1.3993950671415927
ENSG00000177519	3.067318983983052e-11	6.663268199823379
ENSG00000079931	3.380857879574921e-11	8.847801084400087
ENSG00000158473	3.424966997911913e-11	8.855981043500291
ENSG00000130429	3.5377215295270714e-11	8.751646585404885
ENSG00000151692	3.774249127263481e-11	8.533049749025373
ENSG00000100600	3.8233806063690884e-11	8.823261207099476
ENSG00000154229	4.212383520122908e-11	8.851891063950191
ENSG00000236914	4.350471255902982e-11	5.479906015691397
ENSG00000259330	4.492990558868448e-11	8.313574672271894
ENSG00000002587	4.853958644535778e-11	5.874029697142731
ENSG00000200732	4.853958644535778e-11	4.907099568972519
ENSG00000149294	5.2432874591667214e-11	8.712210567991503
ENSG00000186265	5.4143899807537434e-11	8.870797224477464
ENSG00000189143	5.4143899807537434e-11	5.691454533995722
ENSG00000257611	5.961176109656742e-11	2.382601285678716
ENSG00000061918	6.234506621028232e-11	6.094782216159947
ENSG00000226751	6.234506621028232e-11	8.614592290908663
ENSG00000167178	6.950429968400851e-11	6.4720875512681255
ENSG00000110880	6.950429968400851e-11	8.88461090035101
ENSG00000216316	7.175903857043583e-11	6.198557463276138
ENSG00000196498	7.175903857043583e-11	8.874887204027566
ENSG00000165591	7.648546340263356e-11	8.677485721383432
ENSG00000203827	8.522919308865924e-11	7.694338395738695
ENSG00000101096	8.910751252874792e-11	8.73374292998124
ENSG00000178538	1.057519551557764e-10	7.08174669507863
ENSG00000144278	1.1265910890960617e-10	7.542632314974225
ENSG00000092964	1.2000723617821672e-10	7.141636124155578
ENSG00000255270	1.215321676757672e-10	3.756884263741324
ENSG00000154175	1.215321676757672e-10	8.068262935550113
ENSG00000125355	1.2542795242888005e-10	8.12621561756813
ENSG00000163126	1.3358968360711555e-10	6.891970311628568
ENSG00000143344	1.3358968360711555e-10	8.237119003666754
ENSG00000258994	1.352833113100429e-10	5.51995439031664
ENSG00000169894	1.378632211443878e-10	3.7109966484756898
ENSG00000172081	1.396098455550014e-10	8.8682509821506
ENSG00000256101	1.440716972106487e-10	3.4477573703920723
ENSG00000250654	1.4867299897001806e-10	7.946504709237725
ENSG00000259495	1.4867299897001806e-10	6.463391412810526
ENSG00000185339	1.5341800655968136e-10	8.707198042473372
ENSG00000172379	1.5535722453172402e-10	8.455426045669832
ENSG00000263813	1.583111023029532e-10	1.5817560874392098
ENSG00000207725	1.603108116397936e-10	4.469232767980221
ENSG00000158467	1.6541884183111707e-10	8.701023093580421
ENSG00000249388	1.6541884183111707e-10	5.449186971170778
ENSG00000162836	1.7068601640394518e-10	8.648855864532717
ENSG00000117122	1.7068601640394518e-10	4.991066924830804
ENSG00000185565	1.7611717613362806e-10	8.794090118129148
ENSG00000172243	1.817173052972412e-10	7.811972431470132
ENSG00000150627	1.817173052972412e-10	8.525615245910037
ENSG00000118513	1.8985115476462674e-10	7.352287517461441
ENSG00000146674	1.9587803881938975e-10	5.412364476489689
ENSG00000101935	1.9587803881938975e-10	8.538136622303522
ENSG00000142197	1.9587803881938975e-10	8.382847275504874
ENSG00000175229	1.9587803881938975e-10	3.4013534441219133
ENSG00000254610	2.0209196888950363e-10	4.1750943580997735
ENSG00000198732	2.0849861139426102e-10	8.870797224477464
ENSG00000214025	2.0849861139426102e-10	0.9783954735051762
ENSG00000025708	2.0849861139426102e-10	8.806901288899066
ENSG00000231322	2.2469609006963453e-10	2.128786859994838
ENSG00000103187	2.391288688888134e-10	8.281191844125432
ENSG00000253823	2.421223577266901e-10	5.798043938623429
ENSG00000259026	2.497673516175872e-10	4.50859169765268
ENSG00000162869	2.657722479289858e-10	8.676483216279808
ENSG00000157423	2.863055899289559e-10	7.095035655592688
ENSG00000165527	2.9531189680302874e-10	8.8682509821506
ENSG00000111885	2.9531189680302874e-10	8.92142071630193
ENSG00000072422	3.045950650194049e-10	7.326602586501799
ENSG00000147883	3.045950650194049e-10	7.776165120622836
ENSG00000103319	3.045950650194049e-10	8.761370281728329
ENSG00000237301	3.0838770547008066e-10	5.191294550899248
ENSG00000150048	3.1416339843782193e-10	3.1841588429559584
ENSG00000188095	3.2805446244425226e-10	5.34452743575419
ENSG00000259886	3.280544624442546e-10	7.44736347783687
ENSG00000255959	3.3834253792170006e-10	3.0973289523910266
ENSG00000223475	3.4894586753618276e-10	4.7987901871048075
ENSG00000150630	3.6433815068712987e-10	7.407940093366195
ENSG00000248550	3.6433815068712987e-10	2.3496692155509504
ENSG00000226025	3.995905601532002e-10	7.0681077435218596
ENSG00000206587	3.995905601532002e-10	1.8154817184176049
ENSG00000118777	3.995905601532002e-10	8.637845480104794
ENSG00000057294	4.0453587592963087e-10	7.742547994988814
ENSG00000165168	4.120662239587417e-10	8.880520920800906
ENSG00000100220	4.120662239587417e-10	8.749100343078021
ENSG00000187391	4.1716240467737004e-10	8.56522835330658
ENSG00000163823	4.1716240467737004e-10	8.442990239787525
ENSG00000155974	4.3017392854679696e-10	8.583877464715094
ENSG00000164122	4.3017392854679696e-10	5.973969631074583
ENSG00000134250	4.3017392854679696e-10	8.870797224477464
ENSG00000104611	4.3017392854679696e-10	6.811800738112742
ENSG00000117090	4.435818961269367e-10	8.876430941250804
ENSG00000139211	4.435818961269367e-10	8.53888768966397
ENSG00000170214	4.435818961269367e-10	1.3194697188323226
ENSG00000251377	4.774497152001484e-10	6.445510362278967
ENSG00000189319	4.922957644638967e-10	8.76546026127843
ENSG00000238165	4.922957644638967e-10	5.724622547286395
ENSG00000144868	5.395929971135658e-10	8.481086743842926
ENSG00000250362	5.395929971135658e-10	6.279854659985707
ENSG00000149418	5.462256356971063e-10	8.595401947380534
ENSG00000164741	5.462256356971063e-10	8.159843214282413
ENSG00000115896	5.63157764962407e-10	8.658038328736547
ENSG00000065809	5.63157764962407e-10	8.8682509821506
ENSG00000153933	5.985748758790515e-10	8.773640220378635
ENSG00000225014	5.985748758790515e-10	2.292874343875371
ENSG00000095739	6.170905471483537e-10	6.196442995314145
ENSG00000251011	6.246525003500397e-10	3.59270201961398
ENSG00000104419	6.246525003500441e-10	8.876430941250804
ENSG00000261471	6.638414357986884e-10	4.162830031966646
ENSG00000107611	6.638414357986884e-10	8.383388507624485
ENSG00000116691	6.926926540325478e-10	8.624315987232103
ENSG00000258676	7.05429222746699e-10	2.915485259949127
ENSG00000114541	7.140470847489042e-10	7.5341513687588115
ENSG00000091972	7.360442472529749e-10	8.839621125299884
ENSG00000267272	7.360442472529749e-10	6.302680703239964
ENSG00000168447	7.360442472529802e-10	8.785910159028942
ENSG00000197410	7.360442472529802e-10	3.177471129276823
ENSG00000137193	7.5870299583657e-10	8.909150777651623
ENSG00000183134	7.5870299583657e-10	4.726048589900723
ENSG00000245330	7.5870299583657e-10	5.795216124325486
ENSG00000234511	7.915737362148181e-10	5.321800536827283
ENSG00000155792	8.060833730640113e-10	8.843711104849987
ENSG00000227188	8.159004672647768e-10	5.493402474649483
ENSG00000064999	8.409570028256844e-10	8.677485721383432
ENSG00000258102	8.933454343627563e-10	3.0881078055773834
ENSG00000085063	9.207218368229783e-10	8.92142071630193
ENSG00000081913	9.207218368229783e-10	7.619547621370536
ENSG00000072310	9.319003547781775e-10	8.797177592575624
ENSG00000229646	9.489170906613139e-10	1.7728974668301374
ENSG00000213262	9.60429793451594e-10	8.084641467973173
ENSG00000171631	9.60429793451594e-10	7.889816202782887
ENSG00000072864	9.60429793451594e-10	8.383982564997602
ENSG00000108639	9.898116804868787e-10	8.858527285827156
ENSG00000205837	9.898116804868787e-10	6.479129942103646
ENSG00000272264	1.164295448533548e-09	6.7388388394221
ENSG00000034053	1.1997514829995373e-09	5.400263307801399
ENSG00000269902	1.2142272041978095e-09	6.948070015313376
ENSG00000241324	1.2142272041978095e-09	6.865073512609513
ENSG00000214226	1.251166708503689e-09	7.772536414056746
ENSG00000123159	1.289202696196876e-09	8.697474346149932
ENSG00000258572	1.3283668655538554e-09	8.514347812363356
ENSG00000071127	1.3443556935850725e-09	8.8682509821506
ENSG00000145287	1.3686918053913348e-09	8.813537510776033
ENSG00000236901	1.3851542705673614e-09	8.729652950431136
ENSG00000087253	1.4102110193174263e-09	7.462911677315251
ENSG00000179256	1.4271607847765646e-09	3.8630475145484264
ENSG00000213337	1.4704100624890216e-09	7.742467004716623
ENSG00000237212	1.4704100624890216e-09	5.370816079896521
ENSG00000261827	1.5607811181612417e-09	7.84430804573867
ENSG00000173626	1.5607811181612417e-09	3.718158155015476
ENSG00000145882	1.5794951460686435e-09	8.09336265919299
ENSG00000229368	1.6764001491191316e-09	5.722247318712142
ENSG00000160223	1.7270049972924003e-09	8.813537510776033
ENSG00000255845	1.7790997621735982e-09	0.7817878515750286
ENSG00000137266	1.7790997621735982e-09	8.315455417749488
ENSG00000111276	1.800364370806722e-09	8.866707244927362
ENSG00000070190	1.9104640917132493e-09	8.829897428976441
ENSG00000109255	1.9104640917132493e-09	2.841541043409833
ENSG00000139132	1.9679511777506874e-09	8.797177592575624
ENSG00000227487	2.0512778358751273e-09	5.068853383117003
ENSG00000087274	2.1128947186282397e-09	8.917330736751827
ENSG00000109756	2.176316383811653e-09	8.899427081328179
ENSG00000237265	2.176316383811653e-09	3.257375824917203
ENSG00000100321	2.176316383811653e-09	8.347634022030693
ENSG00000078369	2.176316383811653e-09	8.88870087990111
ENSG00000268088	2.176316383811653e-09	5.025058947056042
ENSG00000136425	2.2415942784837833e-09	8.025785191795
ENSG00000256552	2.2415942784837833e-09	3.666124548958425
ENSG00000100122	2.30878127371878e-09	6.675192398102084
ENSG00000221869	2.3362027406021913e-09	7.514771970286944
ENSG00000176049	2.406154091459257e-09	4.268781840123266
ENSG00000252391	2.478147473908875e-09	4.635590299770738
ENSG00000101974	2.659613534808895e-09	8.777730199928738
ENSG00000159640	2.7069678927608118e-09	3.0638096203507525
ENSG00000237742	2.7389933568916153e-09	6.723651746732555
ENSG00000122778	2.7389933568916153e-09	8.472906784742722
ENSG00000168884	2.820682650943419e-09	8.573151263288025
ENSG00000225572	2.9047467849122915e-09	2.5717000601460107
ENSG00000221553	2.9047467849122915e-09	2.9039670902848247
ENSG00000230251	2.991252922497714e-09	2.3794014994170816
ENSG00000178343	3.0265545331036964e-09	3.99172989501758
ENSG00000248991	3.0265545331036964e-09	6.844610115811019
ENSG00000108518	3.0265545331036964e-09	8.848803589503715
ENSG00000233264	3.116595830080453e-09	8.687209417706876
ENSG00000063587	3.116595830080453e-09	8.900970818551418
ENSG00000257403	3.402681139914961e-09	1.9781445127305566
ENSG00000227295	3.5448017820875264e-09	7.945930731860436
ENSG00000080293	3.649843796510423e-09	4.178452622902228
ENSG00000129048	3.757918914528685e-09	6.710578926053985
ENSG00000035862	3.91448229446961e-09	8.838077388076647
ENSG00000080166	3.983511454301405e-09	6.63362229573484
ENSG00000225938	4.149227516052623e-09	2.680320602855181
ENSG00000101746	4.271691821976782e-09	7.845380383095547
ENSG00000156535	4.271691821976813e-09	6.949099936971828
ENSG00000102882	4.449079779667826e-09	8.751646585404885
ENSG00000163673	4.449079779667826e-09	4.258639693160679
ENSG00000088826	4.580161447521849e-09	8.76700399850167
ENSG00000176399	4.715005288091142e-09	6.566846270800046
ENSG00000103522	4.715005288091142e-09	4.8028408369648865
ENSG00000100678	4.910307511216047e-09	7.375685721671941
ENSG00000230921	4.910307511216047e-09	2.9548274063311846
ENSG00000134369	4.9964021952093294e-09	8.84062363040351
ENSG00000246705	4.9964021952093294e-09	8.689294387049726
ENSG00000256813	4.9964021952093294e-09	0.8907725872583344
ENSG00000187210	4.9964021952093294e-09	8.156051865802507
ENSG00000089041	5.143173789718882e-09	8.68257820603716
ENSG00000067715	5.203051783576421e-09	8.703028103787673
ENSG00000244158	5.203051783576421e-09	1.4012845403810472
ENSG00000175294	5.3557350326392425e-09	4.590447500158984
ENSG00000008513	5.512782029543774e-09	8.739376646754579
ENSG00000107984	5.674313984792845e-09	8.833987408526543
ENSG00000262246	5.740210325896006e-09	8.516894054690221
ENSG00000163606	5.840455372766873e-09	7.909286783141515
ENSG00000148926	6.441563618828485e-09	8.839621125299884
ENSG00000196482	6.441563618828485e-09	8.694386871703456
ENSG00000174607	6.70623491394535e-09	8.638386712224408
ENSG00000270302	6.70623491394535e-09	4.645932173871322
ENSG00000248537	7.102799969805292e-09	2.1410936082825303
ENSG00000154864	7.102799969805292e-09	7.815181062930351
ENSG00000119669	7.30955942157004e-09	8.64939709665233
ENSG00000114455	7.3938948955288815e-09	7.755055674983858
ENSG00000258422	7.3938948955288815e-09	4.475253191146903
ENSG00000254787	7.522178269942002e-09	3.961311824463461
ENSG00000122126	7.608902428540116e-09	8.794090118129148
ENSG00000182601	7.608902428540116e-09	7.197739409891916
ENSG00000256674	7.608902428540116e-09	4.6252427383721555
ENSG00000110047	7.829996378936671e-09	8.768006503605294
ENSG00000173801	7.829996378936671e-09	8.163743418036601
ENSG00000174469	8.057344102244303e-09	5.3144582011390185
ENSG00000271214	8.291117412030585e-09	6.201290071693182
ENSG00000228141	8.386465254376695e-09	4.3863500111086005
ENSG00000066629	8.386465254376695e-09	7.335687619921312
ENSG00000265787	8.629531760794443e-09	8.748559110958409
ENSG00000131142	9.508381426261736e-09	5.473455147591355
ENSG00000196562	9.783053121293936e-09	8.88870087990111
ENSG00000170085	9.783053121293936e-09	8.358644406458618
ENSG00000171711	9.951549042886304e-09	0.7256255698738677
ENSG00000151552	1.006544621079428e-08	8.56142255675733
ENSG00000272695	1.006544621079428e-08	7.232632654731598
ENSG00000236830	1.0355771445271855e-08	4.2651479997211466
ENSG00000213240	1.0355771445271855e-08	8.211041000518483
ENSG00000260231	1.0355771445271855e-08	8.37320353831703
ENSG00000227972	1.0654245145221598e-08	7.451083366289716
ENSG00000162599	1.0654245145221598e-08	8.186225797461683
ENSG00000172530	1.0654245145221598e-08	8.204142118147178
ENSG00000198353	1.0775965735596324e-08	5.155405023870782
ENSG00000188167	1.108622160903087e-08	7.296258538344167
ENSG00000118322	1.108622160903087e-08	8.562345102725358
ENSG00000101665	1.1405168700140231e-08	8.70457184101091
ENSG00000204394	1.2070088125702694e-08	8.917330736751827
ENSG00000175471	1.2070088125702694e-08	7.817407873339016
ENSG00000198598	1.2557831848062145e-08	4.226614978542148
ENSG00000124831	1.2557831848062145e-08	8.827351186649578
ENSG00000147251	1.2917913095490414e-08	8.753190322628125
ENSG00000153789	1.2917913095490414e-08	8.127634972459447
ENSG00000251196	1.2917913095490414e-08	5.203572831564349
ENSG00000111450	1.366847807196325e-08	8.598232372708253
ENSG00000165966	1.366847807196325e-08	8.72510169789702
ENSG00000099958	1.4218956808044412e-08	8.933690654952235
ENSG00000131746	1.462530619641706e-08	1.419206377835507
ENSG00000237945	1.504294970437684e-08	7.374714733968933
ENSG00000042781	1.504294970437684e-08	7.6361676964056215
ENSG00000197584	1.504294970437684e-08	7.549437925078442
ENSG00000162341	1.5042949704376947e-08	8.625859724455342
ENSG00000105810	1.5472191909964563e-08	8.793885894263891
ENSG00000110811	1.56472061615827e-08	8.53878911630572
ENSG00000125462	1.56472061615827e-08	7.817570464689547
ENSG00000039068	1.5913345338198943e-08	5.880768550001216
ENSG00000214826	1.6093213403958548e-08	8.71892674900407
ENSG00000115295	1.6551583136485735e-08	7.888502415516149
ENSG00000240771	1.7506748409121663e-08	8.141050075182731
ENSG00000229116	1.7506748409121663e-08	1.6112585494217304
ENSG00000224944	1.800423495107423e-08	2.0768682943374093
ENSG00000150625	1.8207057733553095e-08	6.397446053624793
ENSG00000077238	1.8723889784514392e-08	7.3885417502747694
ENSG00000186815	1.9254985090644484e-08	8.827351186649578
ENSG00000157191	1.9254985090644484e-08	8.73783290953134
ENSG00000272320	1.9800725412828163e-08	4.659897010993434
ENSG00000224675	1.9800725412828163e-08	3.192880830966711
ENSG00000149403	2.0023209536352823e-08	8.731196687654375
ENSG00000261997	2.0361502392793107e-08	3.7924697366746973
ENSG00000229715	2.0361502392793107e-08	3.060440353770752
ENSG00000106772	2.117261868835845e-08	6.543899794751348
ENSG00000134996	2.117261868835845e-08	8.797177592575624
ENSG00000158079	2.1771142676161337e-08	8.368829375766074
ENSG00000148737	2.1771142676161337e-08	7.859257011104943
ENSG00000008130	2.1771142676161413e-08	8.8723409617007
ENSG00000167216	2.2015132729704813e-08	7.632994313862743
ENSG00000152422	2.2015132729704813e-08	8.71738301178083
ENSG00000164845	2.2386112177904387e-08	7.245540618763858
ENSG00000134013	2.263680248641616e-08	8.337396227469736
ENSG00000020633	2.263680248641624e-08	8.827351186649578
ENSG00000141526	2.3275534276194475e-08	8.687209417706876
ENSG00000134954	2.393178209889848e-08	8.68371349552989
ENSG00000105997	2.393178209889848e-08	5.418827799900892
ENSG00000250215	2.393178209889848e-08	5.315593496392584
ENSG00000109927	2.4606011631373626e-08	8.582413686627456
ENSG00000135124	2.4606011631373802e-08	8.799723834902487
ENSG00000164300	2.5298700516683144e-08	7.2505958749722845
ENSG00000135547	2.5298700516683144e-08	8.720470486227306
ENSG00000148411	2.6300411834135358e-08	7.974944810843431
ENSG00000200377	2.7039425963706165e-08	2.16995234922758
ENSG00000153551	2.7039425963706165e-08	8.761370281728329
ENSG00000234546	2.7039425963706165e-08	5.656323033904988
ENSG00000228600	2.7039425963706165e-08	6.516270866817131
ENSG00000162989	2.7798616983600238e-08	7.056005089046271
ENSG00000196668	2.7798616983600536e-08	7.355895181839327
ENSG00000259392	2.8578518801733694e-08	3.518505004729964
ENSG00000115756	2.8578518801733694e-08	8.758282807281853
ENSG00000243672	2.8578518801733694e-08	2.1171276307500593
ENSG00000170989	2.970622069509939e-08	6.689504555652798
ENSG00000157625	2.970622069509939e-08	8.731196687654375
ENSG00000160172	3.053808916426801e-08	8.064191570222663
ENSG00000250994	3.139258785306763e-08	2.8986953420417962
ENSG00000172717	3.139258785306763e-08	6.302583850357683
ENSG00000228031	3.2628043466580466e-08	5.692395824641553
ENSG00000153902	3.2628043466580466e-08	7.636167696405619
ENSG00000230176	3.3171877206174375e-08	4.40784023120524
ENSG00000171124	3.353931752338261e-08	6.09628982157561
ENSG00000165899	3.353931752338261e-08	8.394992949425523
ENSG00000112218	3.447531269039287e-08	8.133925446439655
ENSG00000272541	3.5436678677882815e-08	5.083106071144776
ENSG00000083067	3.5436678677882815e-08	6.684496225833901
ENSG00000260101	3.5828477568369495e-08	8.69981636461154
ENSG00000140450	3.682648569221597e-08	8.538142233679102
ENSG00000184825	3.682648569221597e-08	7.206967355768611
ENSG00000260563	3.785149199098862e-08	8.143596317509594
ENSG00000185155	3.847974844921852e-08	8.850347326726952
ENSG00000264954	3.847974844921852e-08	3.1695707487840816
ENSG00000229874	3.890420390349685e-08	6.447309601018005
ENSG00000227945	3.890420390349685e-08	3.4360595698884984
ENSG00000165685	3.998534676684431e-08	8.430259028153205
ENSG00000169851	3.998534676684431e-08	2.624022222345836
ENSG00000178562	4.109566425192056e-08	8.491067489285127
ENSG00000233334	4.109566425192056e-08	3.263968636883152
ENSG00000116748	4.109566425192056e-08	8.90506079810152
ENSG00000183454	4.2235918809032226e-08	2.407566485813607
ENSG00000214782	4.340689212389976e-08	0.6223073442087234
ENSG00000226526	4.388406154003958e-08	1.4543950563810684
ENSG00000224059	4.509939195103006e-08	6.504771441454465
ENSG00000260459	4.634739846075963e-08	1.7895527027624722
ENSG00000256164	4.685594020342382e-08	3.5286107597236276
ENSG00000248458	4.685594020342382e-08	4.685845856255886
ENSG00000136167	4.762893171070769e-08	8.819171227549372
ENSG00000139330	4.894486371317003e-08	0.7093084027275836
ENSG00000215034	4.894486371317003e-08	1.9063781223668612
ENSG00000152953	4.894486371317003e-08	4.1244340282215886
ENSG00000006459	4.9481067650881064e-08	8.851891063950191
ENSG00000158296	4.9481067650881064e-08	7.960959656362307
ENSG00000171346	5.029608836729503e-08	0.9633001794797219
ENSG00000123066	5.084666466033271e-08	8.899427081328179
ENSG00000118257	5.22488435576991e-08	6.696428017257087
ENSG00000176406	5.22488435576991e-08	7.423406317555943
ENSG00000273406	5.42751622350126e-08	3.264094660486761
ENSG00000168807	5.516676516772497e-08	8.257701685806367
ENSG00000105173	5.576905326542027e-08	8.69184062937659
ENSG00000165506	5.576905326542027e-08	8.742464121201055
ENSG00000151640	5.576905326542027e-08	5.476850979239237
ENSG00000176928	5.730284935576611e-08	7.554166672219917
ENSG00000100890	5.730284935576611e-08	4.271017396952708
ENSG00000203805	5.8877582152381e-08	2.413984176301238
ENSG00000130489	5.951917352171981e-08	8.116714421747371
ENSG00000196924	6.115299997147628e-08	8.874887204027566
ENSG00000101265	6.215411369388222e-08	8.790541370698659
ENSG00000231015	6.38581068381955e-08	0.35854375162722973
ENSG00000130775	6.632010657896686e-08	8.851891063950191
ENSG00000125571	6.704030095732848e-08	4.294908549171291
ENSG00000227507	6.81348503093772e-08	6.576563396536273
ENSG00000248905	6.887416829557618e-08	8.860071023050395
ENSG00000139351	6.999776939935496e-08	5.874818172354541
ENSG00000272563	7.075670225230913e-08	5.884924298957063
ENSG00000181790	7.075670225230913e-08	7.068112392532658
ENSG00000162949	7.075670225230913e-08	2.928322868428989
ENSG00000178127	7.268915221645786e-08	7.950931697042183
ENSG00000104537	7.268915221645786e-08	1.4307570628155204
ENSG00000079335	7.347639441813027e-08	8.259659482135696
ENSG00000175489	7.548088478055092e-08	6.994273580638686
ENSG00000154822	7.548088478055092e-08	8.818629995429761
ENSG00000259120	7.670895306603242e-08	5.455249077666227
ENSG00000213657	7.753841724636064e-08	7.055545150432159
ENSG00000229791	7.96503493673326e-08	3.9926531035923083
ENSG00000152518	7.96503493673326e-08	8.913240757201724
ENSG00000173846	7.96503493673326e-08	8.643222147759378
ENSG00000070540	8.181807218323812e-08	8.8723409617007
ENSG00000128438	8.181807218323841e-08	8.825807449426337
ENSG00000129353	8.404301101454253e-08	8.6841219432604
ENSG00000136379	8.632662627300738e-08	8.300045179399202
ENSG00000181467	8.725683572818796e-08	8.747556605854784
ENSG00000121753	8.725683572818796e-08	7.940951289185204
ENSG00000130787	8.867041429058235e-08	8.805357551675828
ENSG00000198417	8.962512002941577e-08	6.323464544415823
ENSG00000150628	8.962512002941577e-08	4.499287340882851
ENSG00000230829	9.205573391778123e-08	4.618215708330216
ENSG00000103066	9.455026342814105e-08	8.682116933053146
ENSG00000229414	9.455026342814105e-08	2.843807623233561
ENSG00000170881	9.556633426033956e-08	8.770091472948145
ENSG00000144847	9.556633426033956e-08	8.524328557805557
ENSG00000248540	9.556633426033956e-08	5.358265327340104
ENSG00000136653	9.973760877093014e-08	8.892790859451214
ENSG00000152495	1.0080771698638128e-07	6.2151044828987185
ENSG00000259264	1.0746618847847577e-07	3.5864479308118926
ENSG00000140022	1.09196341015818e-07	7.5199739134648595
ENSG00000186105	1.151608805478936e-07	5.519867863597839
ENSG00000270030	1.1952284271972243e-07	4.963422294833427
ENSG00000188659	1.1952284271972243e-07	7.477672646981521
ENSG00000138698	1.1952284271972243e-07	8.642219642655752
ENSG00000107562	1.2273620493726156e-07	8.587558996534687
ENSG00000135823	1.2273620493726156e-07	8.537885184560345
ENSG00000177731	1.2404487515828403e-07	8.88306716312777
ENSG00000110427	1.2603328939068316e-07	4.524848856700238
ENSG00000139083	1.273760357841263e-07	8.758282807281853
ENSG00000198668	1.273760357841263e-07	8.891247122227975
ENSG00000102804	1.273760357841263e-07	8.654489581306057
ENSG00000178537	1.2941620362129022e-07	8.791543875802283
ENSG00000113758	1.3079388343661835e-07	8.782361411598453
ENSG00000083454	1.3218578128410905e-07	8.855981043500291
ENSG00000238861	1.34300597481262e-07	1.1281466264365418
ENSG00000196550	1.357286638795552e-07	6.89076380264264
ENSG00000150556	1.3936355284461604e-07	8.718385516884455
ENSG00000260940	1.3936355284461604e-07	2.155785449229813
ENSG00000169432	1.4309275616546462e-07	8.57569750561489
ENSG00000260990	1.4309275616546462e-07	5.479477965117289
ENSG00000092871	1.4309275616546462e-07	8.460095613972802
ENSG00000223609	1.4691863754098237e-07	8.468275573073006
ENSG00000171862	1.4691863754098396e-07	8.831441166199681
ENSG00000156804	1.4691863754098396e-07	8.739917878874191
ENSG00000240907	1.4847660023807176e-07	4.667076109223741
ENSG00000173391	1.5084361767070007e-07	7.7450178410834845
ENSG00000243323	1.548701755710398e-07	8.342825720377819
ENSG00000163947	1.565098071350639e-07	8.820173732652998
ENSG00000160683	1.5900084992051863e-07	2.145599612655212
ENSG00000253490	1.5900084992051863e-07	1.2739375443789698
ENSG00000117280	1.6068285251954913e-07	8.76546026127843
ENSG00000261662	1.7114300644080366e-07	6.791324055165727
ENSG00000096060	1.803613098938e-07	8.88461090035101
ENSG00000249601	1.803613098938e-07	2.934098568339929
ENSG00000070729	1.8321940775022628e-07	2.186193255816803
ENSG00000196821	1.8709856249748887e-07	8.850347326726952
ENSG00000144746	1.9006004172385507e-07	8.876430941250804
ENSG00000258810	1.9006004172385507e-07	4.173476795746409
ENSG00000165023	1.9205954428780576e-07	7.130844586645227
ENSG00000071575	1.950970694421928e-07	8.78336391670208
ENSG00000235251	1.9714789358569466e-07	6.119139658768371
ENSG00000155324	1.9714789358569466e-07	8.377399168374136
ENSG00000156218	2.0026334939071737e-07	7.250493428426211
ENSG00000226904	2.0236676647381835e-07	6.316076403800969
ENSG00000184887	2.0236676647381835e-07	8.651402106859582
ENSG00000185947	2.0771939421546836e-07	8.353551921804888
ENSG00000152061	2.1320908496743116e-07	8.855981043500291
ENSG00000072062	2.1883922552992617e-07	8.816083753102896
ENSG00000172264	2.1883922552992617e-07	8.258479887048912
ENSG00000117091	2.1883922552992617e-07	8.917330736751827
ENSG00000101333	2.1883922552992617e-07	7.928542617184993
ENSG00000145685	2.1883922552992617e-07	7.728107951121062
ENSG00000204791	2.1883922552992617e-07	6.135018593910493
ENSG00000131016	2.1883922552992617e-07	8.266428488401765
ENSG00000188153	2.2113138161773915e-07	8.141590365660871
ENSG00000166825	2.2461328313439686e-07	7.283706435152797
ENSG00000108468	2.269639952272419e-07	8.713293032230728
ENSG00000248980	2.269639952272419e-07	5.352721972234007
ENSG00000122862	2.269639952272419e-07	8.92142071630193
ENSG00000265728	2.32945518612086e-07	5.741502367720567
ENSG00000165209	2.4157681973424826e-07	8.892790859451214
ENSG00000152582	2.479308568218871e-07	8.76546026127843
ENSG00000173852	2.544466320848499e-07	8.8682509821506
ENSG00000205302	2.679793748518601e-07	8.768006503605294
ENSG00000224506	2.707683435278544e-07	2.9378514360307517
ENSG00000160213	2.707683435278544e-07	8.810450036329556
ENSG00000254554	2.750045674562046e-07	6.044648941309889
ENSG00000233977	2.778642966299466e-07	4.391975420509656
ENSG00000256248	2.8514017362313314e-07	4.271595283284224
ENSG00000182158	2.9260037365380577e-07	8.92142071630193
ENSG00000145819	3.0024939915016104e-07	8.75064408030126
ENSG00000090339	3.0024939915016104e-07	8.835531145749782
ENSG00000207865	3.0024939915016104e-07	3.303957139347174
ENSG00000107249	3.0024939915016104e-07	8.18452471266589
ENSG00000053918	3.0024939915016104e-07	8.522527771463562
ENSG00000147144	3.0336290907507264e-07	8.517772295064189
ENSG00000007944	3.0336290907507264e-07	8.751646585404885
ENSG00000152894	3.033629090750742e-07	8.80381381445259
ENSG00000169258	3.080918581380744e-07	7.612262013207287
ENSG00000141441	3.080918581380744e-07	8.18680538621455
ENSG00000267790	3.080918581380744e-07	1.6260411603294982
ENSG00000213075	3.1940526918931394e-07	6.528573263703181
ENSG00000227373	3.194052691893157e-07	5.455047596167721
ENSG00000169252	3.194052691893157e-07	8.612507321565811
ENSG00000166959	3.2437605092127953e-07	0.9244868260125086
ENSG00000109670	3.2773142041900205e-07	8.909150777651623
ENSG00000272709	3.311203762775711e-07	4.290771180986749
ENSG00000162624	3.362674945505084e-07	3.643747566394733
ENSG00000163121	3.362674945505084e-07	4.179335974010441
ENSG00000168140	3.362674945505084e-07	6.663530066327799
ENSG00000136021	3.397418413680883e-07	8.90506079810152
ENSG00000236671	3.4501859302116405e-07	7.884019726493462
ENSG00000231652	3.4501859302116405e-07	2.187792383696748
ENSG00000258818	3.4858040453987074e-07	2.9488626033990664
ENSG00000197747	3.4858040453987074e-07	8.76700399850167
ENSG00000232586	3.4858040453987074e-07	2.446592243911276
ENSG00000236854	3.4858040453987196e-07	3.574204861429792
ENSG00000035720	3.576413345399625e-07	8.835531145749782
ENSG00000070831	3.576413345399625e-07	8.88461090035101
ENSG00000185033	3.576413345399625e-07	8.874887204027566
ENSG00000106571	3.6693002281828326e-07	7.333728314800181
ENSG00000138685	3.6693002281828326e-07	8.342185914899957
ENSG00000137700	3.6693002281828326e-07	8.632495946332309
ENSG00000182287	3.6693002281828326e-07	8.838077388076647
ENSG00000236917	3.7645198625453945e-07	1.2123176864299126
ENSG00000176438	3.7645198625453945e-07	8.732740424877614
ENSG00000148204	3.7645198625454146e-07	6.263705665534224
ENSG00000120063	3.8032734880169835e-07	8.864161002600497
ENSG00000139874	3.862128699425857e-07	1.2081207531023457
ENSG00000133313	3.862128699425857e-07	8.909150777651623
ENSG00000144354	3.901854104766317e-07	5.486117232816942
ENSG00000254343	3.9621845003328154e-07	8.26663271226702
ENSG00000246548	3.9621845003328154e-07	3.28396677269009
ENSG00000135378	4.002905163586657e-07	7.627757822068752
ENSG00000235295	4.002905163586657e-07	6.754835315787323
ENSG00000196090	4.002905163586657e-07	5.832371340983347
ENSG00000107518	4.002905163586657e-07	4.920025576161458
ENSG00000032219	4.002905163586657e-07	8.736289172308103
ENSG00000164116	4.064746366370715e-07	7.1353000578122705
ENSG00000226887	4.1064863096838354e-07	7.158016436674549
ENSG00000102924	4.1064863096838354e-07	6.9217911069633375
ENSG00000131981	4.106486309683857e-07	8.798180097679248
ENSG00000069702	4.2126585695204424e-07	6.896626895096195
ENSG00000211933	4.255866923321798e-07	8.416161169278807
ENSG00000169126	4.255866923321798e-07	7.2222854325327
ENSG00000159733	4.3214843813222027e-07	8.495237427970828
ENSG00000269800	4.3214843813222027e-07	7.438272195519797
ENSG00000106006	4.3657719607629057e-07	4.937568937584574
ENSG00000102007	4.3657719607629057e-07	8.876430941250804
ENSG00000261453	4.478420394869296e-07	6.209680591698736
ENSG00000237499	4.478420394869296e-07	8.515350317466982
ENSG00000173406	4.5938781804067263e-07	6.1083632387792814
ENSG00000108828	4.712212792470893e-07	8.786451391148555
ENSG00000227375	4.712212792470893e-07	4.834265973850689
ENSG00000204290	4.7603675582020937e-07	7.100006358625522
ENSG00000196367	4.833493259894292e-07	8.917330736751827
ENSG00000117625	4.88284605035617e-07	8.809447531225931
ENSG00000092200	4.88284605035617e-07	7.465869592690808
ENSG00000236199	4.88284605035617e-07	8.103566242723097
ENSG00000267414	5.008369713576064e-07	7.973333779746443
ENSG00000198715	5.008369713576064e-07	8.681575700933536
ENSG00000251675	5.008369713576064e-07	3.9888423784618006
ENSG00000189350	5.085175850148204e-07	4.855714019677164
ENSG00000151117	5.137011446145769e-07	7.816272246261067
ENSG00000239467	5.137011446145769e-07	5.45481178489751
ENSG00000225964	5.137011446145769e-07	7.236296920499448
ENSG00000148730	5.137011446145787e-07	8.855981043500291
ENSG00000218107	5.137011446145787e-07	3.628542108196815
ENSG00000105409	5.268845818944045e-07	7.425978251254214
ENSG00000137078	5.268845818944045e-07	8.505812230786145
ENSG00000132932	5.322490535779969e-07	8.334831370920222
ENSG00000171916	5.322490535779996e-07	4.314601673491358
ENSG00000072135	5.458923145301143e-07	8.8723409617007
ENSG00000261584	5.542399351855064e-07	7.8005249996564245
ENSG00000172985	5.542399351855064e-07	6.057403141540436
ENSG00000196814	5.598734409730737e-07	7.936334208550514
ENSG00000154803	5.598734409730737e-07	8.609499806254934
ENSG00000129437	5.598734409730737e-07	6.240313652997608
ENSG00000241679	5.598734409730737e-07	7.436808047527795
ENSG00000264010	5.684276349568141e-07	0.5871743874553647
ENSG00000230290	5.742004864820797e-07	7.157131939766941
ENSG00000170011	5.742004864820797e-07	7.312158914998423
ENSG00000075711	5.742004864820797e-07	8.850347326726952
ENSG00000077684	5.742004864820828e-07	8.835531145749782
ENSG00000116138	5.800300009527934e-07	8.699479356357182
ENSG00000132498	5.800300009527965e-07	5.694407848379803
ENSG00000250706	5.888816885539058e-07	5.166251805281604
ENSG00000256673	5.888816885539058e-07	6.740472650895046
ENSG00000125257	5.94855214106985e-07	8.424929574376547
ENSG00000258545	5.94855214106985e-07	7.39314402470399
ENSG00000130702	5.948552141069882e-07	8.903517060878283
ENSG00000071051	5.948552141069882e-07	8.797177592575624
ENSG00000145700	6.039254726067911e-07	7.59684438338551
ENSG00000250493	6.039254726067911e-07	5.822309459396514
ENSG00000103222	6.039254726067911e-07	8.817627490326135
ENSG00000120549	6.100464329391369e-07	8.844509386088358
ENSG00000233108	6.100464329391369e-07	7.661367121594699
ENSG00000153982	6.19340456062516e-07	7.690405426175926
ENSG00000235673	6.256123528341139e-07	4.995865676351001
ENSG00000139508	6.256123528341139e-07	8.704110568026897
ENSG00000259705	6.256123528341139e-07	3.9409771135054084
ENSG00000065613	6.415618670362357e-07	8.769550240828533
ENSG00000173926	6.415618670362357e-07	7.799589788426549
ENSG00000254126	6.57904070935003e-07	1.520465242606455
ENSG00000138613	6.57904070935003e-07	8.687750649826487
ENSG00000185532	6.645529821965334e-07	8.016776009557146
ENSG00000261400	6.645529821965334e-07	3.3345450930762253
ENSG00000253426	6.645529821965334e-07	5.364001174722395
ENSG00000110092	6.814606259839076e-07	8.779273937151975
ENSG00000118491	6.814606259839076e-07	6.142835550780886
ENSG00000214269	6.814606259839076e-07	4.165118506826617
ENSG00000117519	6.814606259839076e-07	8.031386163310666
ENSG00000185432	6.918039664358836e-07	8.92142071630193
ENSG00000107014	6.918039664358836e-07	6.4058161408722984
ENSG00000053524	6.987836395126052e-07	7.89659392814045
ENSG00000145779	6.987836395126076e-07	8.880520920800906
ENSG00000143768	7.093808993514161e-07	6.702155644245847
ENSG00000175567	7.165318387164965e-07	8.88870087990111
ENSG00000259815	7.165318387164965e-07	6.843371668666978
ENSG00000250106	7.165318387164965e-07	1.6413893092469616
ENSG00000054654	7.165318387164965e-07	8.851891063950191
ENSG00000133328	7.165318387164965e-07	7.41092580145538
ENSG00000186481	7.347152615956446e-07	8.80944753122593
ENSG00000247746	7.347152615956472e-07	7.286843250619811
ENSG00000158125	7.347152615956472e-07	3.4286007795033386
ENSG00000141858	7.533441729955774e-07	8.799723834902487
ENSG00000237787	7.609228176735032e-07	4.534475233360071
ENSG00000235621	7.724290694834561e-07	8.80381381445259
ENSG00000089723	7.801931000859753e-07	6.766379531401887
ENSG00000068724	7.801931000859753e-07	8.833987408526543
ENSG00000169891	7.999344615644601e-07	8.533049749025373
ENSG00000267107	8.201579752984809e-07	6.262794914173237
ENSG00000267169	8.283849111164533e-07	7.487820276991307
ENSG00000170962	8.408749635289589e-07	7.610956593277889
ENSG00000159674	8.408749635289589e-07	8.369113558766928
ENSG00000232815	8.408749635289589e-07	8.608417342015708
ENSG00000110422	8.493025161719932e-07	8.900970818551418
ENSG00000240505	8.620970028735379e-07	8.899427081328179
ENSG00000250659	8.707298754274062e-07	7.176502857511194
ENSG00000218073	8.707298754274062e-07	4.2994449588445685
ENSG00000211640	8.707298754274062e-07	8.860071023050395
ENSG00000126458	8.707298754274062e-07	8.338398732573362
ENSG00000181408	8.926789307789195e-07	8.75064408030126
ENSG00000228013	8.926789307789195e-07	6.650369846648827
ENSG00000148498	9.151618917218039e-07	8.184439142154712
ENSG00000242852	9.151618917218039e-07	4.950081175698733
ENSG00000114487	9.151618917218039e-07	8.239549096299209
ENSG00000223863	9.243073564952101e-07	3.1887924371634657
ENSG00000240240	9.243073564952101e-07	5.777494147967341
ENSG00000177868	9.243073564952101e-07	7.725837372135606
ENSG00000076356	9.381912410487775e-07	6.800707660649722
ENSG00000171860	9.381912410487775e-07	6.968807624479026
ENSG00000144488	9.381912410487775e-07	4.291047735583444
ENSG00000258393	9.475588186805061e-07	2.891461508947202
ENSG00000105339	9.475588186805061e-07	8.925510695852033
ENSG00000117407	9.475588186805061e-07	8.248392048589016
ENSG00000230067	9.475588186805061e-07	4.775464329084519
ENSG00000118690	9.617797406627065e-07	8.787453896252181
ENSG00000144843	9.957679092647806e-07	8.496905429923725
ENSG00000207561	9.957679092647806e-07	7.858933005697654
ENSG00000186806	9.957679092647806e-07	6.4132234741127006
ENSG00000235859	9.957679092647806e-07	8.55892913968397
ENSG00000269755	1.0056899302030383e-06	3.6072704079654954
ENSG00000241135	1.0056899302030436e-06	5.201336879805716
ENSG00000108370	1.0463411130125308e-06	4.122582640355637
ENSG00000226230	1.0463411130125308e-06	2.753379043972986
ENSG00000231420	1.0725488408650996e-06	1.8230669275619966
ENSG00000138378	1.0725488408650996e-06	8.727106708104273
ENSG00000196872	1.0725488408650996e-06	4.966111030341229
ENSG00000100450	1.0832083972386794e-06	5.484640338371778
ENSG00000005059	1.0832083972386794e-06	8.690296892153352
ENSG00000165914	1.0832083972386794e-06	8.316200873734356
ENSG00000101745	1.0832083972386794e-06	8.876430941250804
ENSG00000076826	1.1103066255614198e-06	8.42845824181121
ENSG00000261220	1.138058661964335e-06	6.229813012028064
ENSG00000144619	1.1493459256206026e-06	7.7865014885420445
ENSG00000158710	1.178038823494461e-06	8.88461090035101
ENSG00000147573	1.1955851022447502e-06	8.615133523028273
ENSG00000123329	1.1955851022447502e-06	8.815081247999272
ENSG00000272002	1.2074224593377662e-06	3.276724843319348
ENSG00000006740	1.2074224593377662e-06	7.792788344475643
ENSG00000223884	1.2074224593377662e-06	3.187164152010624
ENSG00000229645	1.237512802228875e-06	8.76546026127843
ENSG00000138796	1.237512802228875e-06	8.700020588476796
ENSG00000086712	1.237512802228875e-06	8.746012868631546
ENSG00000109323	1.237512802228875e-06	8.664213277629502
ENSG00000152217	1.2683261739350576e-06	8.86261726537726
ENSG00000178209	1.2683261739350576e-06	8.909150777651623
ENSG00000184672	1.280857695149327e-06	5.675181495057931
ENSG00000015413	1.2998792563022524e-06	8.791543875802283
ENSG00000158482	1.2998792563022524e-06	4.164188819731598
ENSG00000243417	1.2998792563022524e-06	8.286944214252848
ENSG00000108688	1.2998792563022524e-06	1.3396823040009478
ENSG00000242593	1.312711414786783e-06	4.794685621396997
ENSG00000229836	1.312711414786783e-06	6.536003570652825
ENSG00000227121	1.3321890987903838e-06	1.0156365310711193
ENSG00000189420	1.332189098790391e-06	6.00089016436074
ENSG00000266145	1.332189098790391e-06	7.6736786627473474
ENSG00000186889	1.3453288189770629e-06	7.340378592680769
ENSG00000198612	1.3453288189770699e-06	8.75064408030126
ENSG00000174775	1.3453288189770699e-06	8.572148758184401
ENSG00000138757	1.3453288189770699e-06	8.88870087990111
ENSG00000257542	1.3453288189770699e-06	4.537777878949329
ENSG00000106526	1.3453288189770699e-06	7.307901336778461
ENSG00000187762	1.3787274847814442e-06	3.9894484276903137
ENSG00000124496	1.412925375569266e-06	8.519440297017086
ENSG00000170891	1.412925375569266e-06	3.1289475431937315
ENSG00000086967	1.412925375569266e-06	5.308152048695535
ENSG00000264215	1.426832413573728e-06	6.322113737901339
ENSG00000223839	1.426832413573728e-06	6.17660243108488
ENSG00000176532	1.447940849068022e-06	8.541064178478802
ENSG00000229619	1.447940849068022e-06	6.95193395281464
ENSG00000174004	1.447940849068022e-06	8.763916524055194
ENSG00000270751	1.4621801502158477e-06	5.667801131651873
ENSG00000164181	1.4621801502158477e-06	8.746554100751158
ENSG00000222346	1.4837926655708577e-06	0.8044148297963829
ENSG00000227070	1.4983718485666213e-06	5.845498875370805
ENSG00000163486	1.4983718485666213e-06	8.794090118129148
ENSG00000163611	1.4983718485666213e-06	8.777730199928738
ENSG00000261037	1.53542684660557e-06	5.73394052413118
ENSG00000236703	1.53542684660557e-06	1.7374914235683123
ENSG00000189067	1.5733649052355661e-06	8.880520920800906
ENSG00000143819	1.5733649052355661e-06	8.76546026127843
ENSG00000158195	1.5887918940855814e-06	8.892790859451214
ENSG00000103316	1.5887918940855814e-06	6.334660255451411
ENSG00000225411	1.612206217047437e-06	6.932536227142052
ENSG00000228594	1.612206217047437e-06	4.474080056504136
ENSG00000254966	1.6280002594910448e-06	4.995589338432474
ENSG00000130037	1.6280002594910448e-06	6.3502867227292885
ENSG00000243979	1.6519714152549779e-06	5.06987600313166
ENSG00000180901	1.6681408899864558e-06	8.658579560856161
ENSG00000138646	1.6681408899864558e-06	8.843711104849987
ENSG00000112977	1.6681408899864558e-06	8.876430941250804
ENSG00000111664	1.70923505099932e-06	8.199649302242145
ENSG00000153237	1.70923505099932e-06	5.998530604158823
ENSG00000095585	1.70923505099932e-06	8.805357551675828
ENSG00000138684	1.7343582616538387e-06	0.4291406538433345
ENSG00000122359	1.7513044707374946e-06	8.876430941250804
ENSG00000082781	1.7513044707374946e-06	8.248657617367218
ENSG00000170819	1.751304470737504e-06	8.235403787835937
ENSG00000125409	1.7684102679027662e-06	6.85843659043128
ENSG00000197872	1.7943713497268007e-06	8.851891063950191
ENSG00000257950	1.8118824543857213e-06	7.489205561716523
ENSG00000241106	1.8118824543857213e-06	8.855981043500291
ENSG00000160190	1.8118824543857213e-06	8.713293032230728
ENSG00000198053	1.8384583705326747e-06	8.546065143660549
ENSG00000149485	1.8563839928957768e-06	8.040417228902744
ENSG00000200041	1.8563839928957768e-06	2.8360546422329738
ENSG00000154114	1.8563839928957768e-06	8.913240757201724
ENSG00000149295	1.8563839928957768e-06	5.6328691649289295
ENSG00000185664	1.9019382575439484e-06	7.32110234105624
ENSG00000227683	1.9297860377000276e-06	2.6397774378680325
ENSG00000244041	1.9485691285843787e-06	6.878109421877099
ENSG00000120896	1.967528374071637e-06	8.482089248946552
ENSG00000265901	1.9963010027872467e-06	1.18542886452531
ENSG00000089902	2.0157075983430757e-06	8.525074013790425
ENSG00000136859	2.0157075983430757e-06	5.884375717052741
ENSG00000268041	2.0157075983430757e-06	7.64850177065047
ENSG00000108821	2.0451588040109225e-06	8.123536253266943
ENSG00000164627	2.0451588040109225e-06	8.459634340988789
ENSG00000248503	2.0650228691699237e-06	5.933168595150412
ENSG00000197586	2.0650228691699237e-06	8.850347326726952
ENSG00000213977	2.0650228691699237e-06	5.226804344376437
ENSG00000257989	2.0650228691699237e-06	2.0557643115118958
ENSG00000214867	2.0650228691699237e-06	2.421274444959774
ENSG00000139641	2.0650228691699237e-06	8.896880839001316
ENSG00000224717	2.0650228691699237e-06	5.70198873296783
ENSG00000238724	2.0650228691699237e-06	3.2418517794527713
ENSG00000270504	2.0951679939764694e-06	4.580420831877022
ENSG00000259863	2.0951679939764694e-06	4.103733445818155
ENSG00000143195	2.0951679939764694e-06	6.147166808128813
ENSG00000178498	2.0951679939764766e-06	8.776727694825112
ENSG00000144118	2.115499866481373e-06	8.596688635485014
ENSG00000172296	2.146354583248583e-06	6.182488747243016
ENSG00000111817	2.220044538022404e-06	8.26503614979028
ENSG00000250116	2.241542668053003e-06	7.992181503644634
ENSG00000267491	2.241542668053003e-06	4.112550784570142
ENSG00000224106	2.241542668053003e-06	5.1580455074750216
ENSG00000249993	2.241542668053003e-06	5.9359077416791
ENSG00000108852	2.274166383899841e-06	7.355455968379102
ENSG00000109819	2.274166383899841e-06	8.558045287934421
ENSG00000235480	2.274166383899841e-06	6.100634878567536
ENSG00000264222	2.296169162413979e-06	6.958117421367037
ENSG00000103227	2.296169162413979e-06	8.847801084400087
ENSG00000091262	2.3295583227574155e-06	6.02905006240148
ENSG00000196405	2.352077101645529e-06	8.780276442255602
ENSG00000220541	2.352077101645529e-06	3.2560997846883004
ENSG00000153064	2.352077101645529e-06	8.792546380905907
ENSG00000249453	2.352077101645529e-06	5.6088962044887465
ENSG00000130985	2.3520771016455413e-06	8.909150777651623
ENSG00000229962	2.3520771016455413e-06	1.4778957125013734
ENSG00000265583	2.386248915921144e-06	0.43429670546104543
ENSG00000158427	2.4092952903459757e-06	7.710189827077167
ENSG00000231050	2.4092952903459757e-06	5.876986153047446
ENSG00000228962	2.4092952903459757e-06	7.358681838590259
ENSG00000114859	2.4092952903459757e-06	8.21420843410056
ENSG00000236233	2.4092952903459757e-06	5.22735962807273
ENSG00000243479	2.4092952903459757e-06	5.348702576336048
ENSG00000259954	2.4092952903459757e-06	2.226780814131832
ENSG00000112182	2.4092952903459757e-06	8.51568732572134
ENSG00000245954	2.4092952903459757e-06	7.632622194844215
ENSG00000143367	2.4092952903459757e-06	8.657577055752533
ENSG00000179520	2.432556005060096e-06	5.039560178748147
ENSG00000167693	2.432556005060096e-06	6.555100609594723
ENSG00000134326	2.432556005060096e-06	8.551210453567778
ENSG00000129515	2.4678531499015614e-06	8.762914018951568
ENSG00000186854	2.4678531499015614e-06	8.510257832813256
ENSG00000267401	2.491658111477673e-06	4.835890751890808
ENSG00000135638	2.491658111477673e-06	6.2852262077773355
ENSG00000158109	2.4916581114776957e-06	8.802811309348963
ENSG00000197385	2.527780730968756e-06	8.38593474995135
ENSG00000182759	2.527780730968756e-06	4.418776457146163
ENSG00000105991	2.527780730968756e-06	6.078839193324537
ENSG00000092201	2.5521421387059095e-06	8.838077388076647
ENSG00000108387	2.5521421387059095e-06	6.9436208717401104
ENSG00000113140	2.5521421387059095e-06	8.537938009813848
ENSG00000134508	2.5521421387059095e-06	8.436406843164063
ENSG00000143851	2.5891087261923625e-06	8.852893569053816
ENSG00000182319	2.5891087261923625e-06	7.024140056302139
ENSG00000177380	2.614039039799767e-06	8.67902945860667
ENSG00000106948	2.677380428012632e-06	8.835531145749782
ENSG00000163380	2.677380428012632e-06	4.787275560906379
ENSG00000198429	2.677380428012632e-06	8.224189179542758
ENSG00000237292	2.677380428012632e-06	4.146649915880554
ENSG00000157680	2.7031286489861617e-06	8.400750930928522
ENSG00000085719	2.7031286489861617e-06	8.88461090035101
ENSG00000152315	2.7421985900979652e-06	5.039912063020912
ENSG00000224543	2.7421985900979652e-06	6.30349520589369
ENSG00000117472	2.7685467143500098e-06	6.059073832595038
ENSG00000100605	2.7685467143500246e-06	8.73428416210085
ENSG00000182851	2.8085264998614003e-06	1.99539078495985
ENSG00000130762	2.835487912372823e-06	6.960110775740589
ENSG00000182606	2.9039862019861635e-06	8.847801084400087
ENSG00000164056	2.9039862019861635e-06	7.960359987613611
ENSG00000270361	2.9039862019861635e-06	5.301717371239058
ENSG00000125089	2.9039862019861635e-06	8.719929254107694
ENSG00000187955	2.9039862019861635e-06	7.104944653985899
ENSG00000169330	2.9318292471561593e-06	8.50207787371305
ENSG00000158483	2.9740762627457504e-06	8.207947914696426
ENSG00000136114	2.9740762627457504e-06	7.472264251404848
ENSG00000236449	3.0025658908120733e-06	4.7524510790825865
ENSG00000116701	3.0025658908120733e-06	8.69484814468747
ENSG00000170122	3.0025658908120733e-06	7.131372668235598
ENSG00000266053	3.0025658908120733e-06	7.163585483547656
ENSG00000159403	3.0025658908120733e-06	8.665215782733126
ENSG00000259796	3.0025658908120733e-06	2.9469247438123043
ENSG00000250686	3.0025658908120733e-06	4.184235703791318
ENSG00000248587	3.0457935092671717e-06	3.9574525661614604
ENSG00000269404	3.0457935092671717e-06	4.3009083233876035
ENSG00000179057	3.0457935092671717e-06	6.128838913632088
ENSG00000105855	3.0457935092671717e-06	7.669180455449691
ENSG00000232040	3.0457935092671717e-06	7.956228405561165
ENSG00000238113	3.119174105931487e-06	8.824263712203102
ENSG00000118985	3.119174105931487e-06	8.92142071630193
ENSG00000197256	3.14900032871914e-06	8.518979024033072
ENSG00000176274	3.1942549818650728e-06	7.495981621868859
ENSG00000204718	3.1942549818650728e-06	0.8619991569733264
ENSG00000232077	3.1942549818650728e-06	3.52226765108795
ENSG00000173627	3.2247718307177136e-06	2.457996283891356
ENSG00000141503	3.2247718307177136e-06	8.794631350248759
ENSG00000263862	3.3022966266420823e-06	6.921797288532595
ENSG00000124243	3.3022966266420823e-06	8.381844770401248
ENSG00000254827	3.3816135438063204e-06	5.01141388475367
ENSG00000159618	3.3816135438063204e-06	8.820173732652998
ENSG00000250155	3.3816135438063204e-06	7.912782367733281
ENSG00000129657	3.4138509572761195e-06	8.925510695852033
ENSG00000177000	3.4138509572761195e-06	8.738374141650954
ENSG00000158716	3.4957436342292003e-06	8.432725311344472
ENSG00000241544	3.4957436342292003e-06	4.9529334674705625
ENSG00000087008	3.4957436342292003e-06	8.335562695870061
ENSG00000154217	3.5795249855607613e-06	8.282379958871662
ENSG00000250486	3.5795249855607613e-06	5.745398210029426
ENSG00000120008	3.5795249855607613e-06	8.847801084400087
ENSG00000187987	3.5795249855607613e-06	6.656274750792177
ENSG00000162998	3.5795249855607613e-06	8.88870087990111
ENSG00000166707	3.5795249855607613e-06	5.401819339359322
ENSG00000253311	3.630717660551769e-06	0.4776334089512129
ENSG00000004799	3.6652366859336337e-06	8.534256477994255
ENSG00000227666	3.6652366859336337e-06	4.194710036672675
ENSG00000240298	3.7000713650049693e-06	5.605690401927035
ENSG00000203737	3.752921284271055e-06	4.217939837153996
ENSG00000234299	3.7529212842710686e-06	3.564908731650043
ENSG00000258181	3.7885572353453108e-06	6.290081578094175
ENSG00000087494	3.7885572353453108e-06	7.738529889551451
ENSG00000243574	3.7885572353453108e-06	5.671973582134215
ENSG00000173762	3.842622221043931e-06	5.279310179262202
ENSG00000143297	3.879077073875541e-06	8.929600675402133
ENSG00000100485	3.879077073875541e-06	8.758824039401464
ENSG00000089169	3.879077073875541e-06	8.204248106239406
ENSG00000171365	3.879077073875541e-06	8.117361304373992
ENSG00000105643	3.879077073875541e-06	7.274066311431648
ENSG00000146374	3.9716755988827915e-06	4.658216899749765
ENSG00000149635	4.0093072354768075e-06	6.778049843211652
ENSG00000112232	4.0093072354768075e-06	6.870054040397664
ENSG00000250934	4.104892830762218e-06	4.469849746206836
ENSG00000230789	4.163292271595884e-06	2.3905720253769744
ENSG00000132640	4.163292271595884e-06	8.8723409617007
ENSG00000119471	4.163292271595884e-06	8.735286667204477
ENSG00000201671	4.163292271595884e-06	1.3664706060973453
ENSG00000107882	4.163292271595884e-06	8.19067106190357
ENSG00000118292	4.202668283624589e-06	7.4830193900724105
ENSG00000229922	4.202668283624589e-06	5.160624041159628
ENSG00000163659	4.2624046015055534e-06	8.892790859451214
ENSG00000214900	4.2624046015055534e-06	7.247882637225466
ENSG00000107165	4.2624046015055915e-06	7.037103495256919
ENSG00000160469	4.2624046015055915e-06	8.681575700933536
ENSG00000228526	4.302681564804484e-06	2.8937817037263214
ENSG00000183153	4.302681564804484e-06	1.686958106621324
ENSG00000114270	4.302681564804484e-06	8.345292003569085
ENSG00000185662	4.302681564804484e-06	5.399518235527302
ENSG00000196437	4.302681564804484e-06	7.550493997644991
ENSG00000241935	4.302681564804484e-06	7.196737655691994
ENSG00000116882	4.302681564804484e-06	3.5231197137525525
ENSG00000167613	4.36378402009824e-06	7.5526922773426035
ENSG00000212114	4.404981643302926e-06	2.2685731115140526
ENSG00000230266	4.404981643302926e-06	5.307975569181697
ENSG00000254974	4.404981643302926e-06	4.041562000513841
ENSG00000144645	4.446553140347759e-06	8.892790859451214
ENSG00000119537	4.509618505940669e-06	8.809447531225931
ENSG00000051523	4.509618505940669e-06	8.925510695852033
ENSG00000139370	4.509618505940669e-06	8.658038328736547
ENSG00000271975	4.509618505940669e-06	8.033423918775592
ENSG00000181458	4.552138944726307e-06	8.813537510776033
ENSG00000152942	4.616643177273591e-06	8.876430941250804
ENSG00000088543	4.616643177273591e-06	8.515891549586595
ENSG00000180758	4.660133262718187e-06	8.137877030225075
ENSG00000147119	4.660133262718187e-06	8.074607897277469
ENSG00000257824	4.726107739870499e-06	6.586961807605839
ENSG00000244219	4.726107739870516e-06	5.675181704288302
ENSG00000162511	4.770588605857213e-06	8.841626135507136
ENSG00000204764	4.770588605857213e-06	5.481927346369671
ENSG00000138615	4.770588605857213e-06	6.479239133062526
ENSG00000141314	4.770588605857213e-06	3.6569728686060743
ENSG00000101892	4.770588605857213e-06	1.937085207647021
ENSG00000170088	4.883558572698592e-06	8.777730199928738
ENSG00000184060	4.883558572698592e-06	8.264086469940155
ENSG00000242034	4.952570283443921e-06	1.1991483529443026
ENSG00000120913	4.999097869990049e-06	7.998876162150681
ENSG00000258655	4.999097869990049e-06	6.9485176521880305
ENSG00000248830	4.999097869990049e-06	4.87982564838083
ENSG00000129009	5.046045470348948e-06	7.2784238325380155
ENSG00000260831	5.117262334226052e-06	4.192826984669119
ENSG00000105996	5.117262334226052e-06	4.2600475228911305
ENSG00000236444	5.287211593144969e-06	4.4625760463064275
ENSG00000122335	5.2872115931449875e-06	8.101799667411953
ENSG00000272933	5.2872115931449875e-06	7.041931441969096
ENSG00000266258	5.2872115931449875e-06	2.5992648131676357
ENSG00000128805	5.411911209513253e-06	4.718564906898375
ENSG00000197324	5.411911209513253e-06	8.917330736751827
ENSG00000163687	5.539434586068777e-06	5.401890019446883
ENSG00000261739	5.539434586068777e-06	8.682169758306651
ENSG00000169189	5.539434586068777e-06	8.704110568026897
ENSG00000272509	5.539434586068777e-06	6.429576969014447
ENSG00000235269	5.591248228151193e-06	3.3414503090410204
ENSG00000243238	5.591248228151193e-06	8.342541537376965
ENSG00000231971	5.669842796256997e-06	6.082051718421904
ENSG00000167315	5.669842796256997e-06	8.787453896252181
ENSG00000127951	5.722827752228494e-06	8.648314632413106
ENSG00000247774	5.722827752228494e-06	8.764457756174805
ENSG00000141574	5.722827752228494e-06	8.21509262343533
ENSG00000163866	5.803198166551454e-06	8.58655649143106
ENSG00000177721	5.803198166551454e-06	8.456342642677056
ENSG00000262951	5.803198166551454e-06	5.8365357002896925
ENSG00000100852	5.803198166551454e-06	8.8682509821506
ENSG00000168952	5.8031981665514855e-06	8.47759082166594
ENSG00000231193	5.857379723245967e-06	4.832200627846092
ENSG00000269620	5.994968262597343e-06	3.8993137110785647
ENSG00000187870	5.994968262597343e-06	7.506973177420502
ENSG00000213671	5.994968262597343e-06	7.009921996470705
ENSG00000185345	5.994968262597343e-06	7.516760008214283
ENSG00000171914	6.135658803408767e-06	8.023211815586041
ENSG00000227077	6.192818491131994e-06	4.87258607059016
ENSG00000171777	6.279518115744268e-06	6.7258712966345895
ENSG00000217078	6.279518115744268e-06	3.6393688740172863
ENSG00000253552	6.279518115744268e-06	4.887198944591771
ENSG00000135912	6.3379643120432625e-06	8.564430072068209
ENSG00000250889	6.337964312043285e-06	5.417771427512836
ENSG00000089692	6.337964312043285e-06	7.8666541954735125
ENSG00000197565	6.337964312043285e-06	7.8889038416795305
ENSG00000162892	6.426614332259571e-06	6.6729258110736005
ENSG00000138131	6.4863746775553485e-06	8.065392687815963
ENSG00000206530	6.4863746775553485e-06	8.843711104849987
ENSG00000127920	6.4863746775553485e-06	7.452968353614733
ENSG00000154227	6.4863746775553485e-06	5.1933501734306615
ENSG00000182050	6.4863746775553485e-06	7.099822332358361
ENSG00000188487	6.577016974311676e-06	7.619293679967693
ENSG00000146678	6.577016974311676e-06	0.936987565415885
ENSG00000228174	6.577016974311676e-06	0.8862068222638836
ENSG00000116833	6.638119671919942e-06	6.146764685581726
ENSG00000272341	6.638119671919942e-06	8.58341619173108
ENSG00000144857	6.638119671919942e-06	8.13696009563263
ENSG00000147168	6.638119671919942e-06	8.913240757201724
ENSG00000188959	6.638119671919942e-06	5.301769292449032
ENSG00000185477	6.638119671919942e-06	8.847801084400087
ENSG00000213222	6.793270805423146e-06	6.375414770335323
ENSG00000026297	6.793270805423146e-06	8.876430941250804
ENSG00000253955	6.793270805423146e-06	6.296257509602876
ENSG00000261324	6.856301272159277e-06	8.675480711176181
ENSG00000165238	6.856301272159277e-06	7.370052557137454
ENSG00000128340	6.856301272159277e-06	8.850347326726952
ENSG00000238266	6.951901041619152e-06	8.365484852200838
ENSG00000163239	6.951901041619176e-06	3.7325539915364416
ENSG00000119599	6.951901041619176e-06	8.554786334880365
ENSG00000155926	6.951901041619176e-06	8.119821976189677
ENSG00000272047	6.951901041619176e-06	8.445075209130376
ENSG00000140368	6.951901041619176e-06	7.3680157014058425
ENSG00000251667	7.016343910025532e-06	4.03227495805255
ENSG00000255527	7.016343910025532e-06	4.091807502820749
ENSG00000145016	7.016343910025532e-06	8.880520920800906
ENSG00000198771	7.016343910025532e-06	8.859529790930784
ENSG00000079459	7.016343910025532e-06	8.797177592575624
ENSG00000126432	7.016343910025532e-06	8.900970818551418
ENSG00000120278	7.016343910025532e-06	7.043380554405135
ENSG00000004399	7.114084825045391e-06	7.929275070322791
ENSG00000107643	7.114084825045391e-06	8.73428416210085
ENSG00000156299	7.114084825045417e-06	8.675196528175327
ENSG00000124766	7.1799702939131206e-06	8.116065559592794
ENSG00000242866	7.347256989228728e-06	6.5720762167943
ENSG00000131724	7.347256989228728e-06	8.683119438156774
ENSG00000107263	7.347256989228728e-06	8.913240757201724
ENSG00000211455	7.347256989228728e-06	8.809447531225931
ENSG00000101577	7.347256989228728e-06	8.546065143660549
ENSG00000104447	7.518282110886926e-06	6.862595801474939
ENSG00000147164	7.587756716612244e-06	8.675480711176181
ENSG00000243801	7.622724714584612e-06	0.35280791318070354
ENSG00000260614	7.693125352719277e-06	7.264029561905834
ENSG00000163590	7.693125352719277e-06	8.3880197192942
ENSG00000115687	7.693125352719277e-06	8.632495946332309
ENSG00000234332	7.764149880150234e-06	3.977076773624149
ENSG00000168348	7.764149880150234e-06	3.6084845515542177
ENSG00000232065	7.764149880150234e-06	4.948235044481545
ENSG00000147813	7.764149880150234e-06	8.63658592588241
ENSG00000211974	7.764149880150234e-06	8.091020640731381
ENSG00000160285	7.871868017398911e-06	8.855981043500291
ENSG00000178722	7.871868017398911e-06	5.340639502052477
ENSG00000268392	7.94447544488304e-06	4.531592512428601
ENSG00000169933	7.94447544488304e-06	6.930168151616666
ENSG00000102886	7.94447544488304e-06	6.615613808583288
ENSG00000223784	7.94447544488304e-06	3.2121687938913657
ENSG00000105467	8.054593046889147e-06	5.162643101910944
ENSG00000196648	8.128817017134647e-06	6.257944197397564
ENSG00000163518	8.128817017134647e-06	5.544338829561338
ENSG00000123338	8.128817017134691e-06	8.880520920800906
ENSG00000173805	8.317259886043263e-06	3.1421202310350473
ENSG00000217442	8.317259886043263e-06	2.7862261659246785
ENSG00000135116	8.393804827154365e-06	5.975015970134778
ENSG00000229156	8.393804827154365e-06	4.98539810601632
ENSG00000251532	8.393804827154365e-06	5.759515576240605
ENSG00000253882	8.393804827154365e-06	5.419292203630886
ENSG00000257859	8.509891055301363e-06	2.051440125742124
ENSG00000266017	8.509891055301363e-06	7.631944932466415
ENSG00000272821	8.509891055301363e-06	7.182200046340097
ENSG00000231131	8.509891055301363e-06	4.196779761676922
ENSG00000177374	8.509891055301363e-06	5.952595860614317
ENSG00000049323	8.509891055301363e-06	8.821717469876237
ENSG00000165449	8.786780355971568e-06	6.745550576616015
ENSG00000143401	8.786780355971568e-06	8.847801084400087
ENSG00000108001	8.90807507672389e-06	6.242826470316433
ENSG00000165240	8.989828943169447e-06	8.6161360281319
ENSG00000128989	8.989828943169447e-06	8.896880839001316
ENSG00000162241	9.072302369111412e-06	8.842167367626747
ENSG00000102054	9.072302369111412e-06	8.874887204027566
ENSG00000143375	9.197374907477357e-06	7.7243978196461995
ENSG00000163125	9.197374907477357e-06	8.831441166199681
ENSG00000268049	9.197374907477357e-06	4.791275244032458
ENSG00000156738	9.197374907477357e-06	7.793176404637491
ENSG00000228834	9.28167376180777e-06	5.013364399691731
ENSG00000072071	9.495675975036439e-06	8.464522601777261
ENSG00000268802	9.62634061911761e-06	4.572505360725369
ENSG00000170289	9.714406611684703e-06	5.104922237998074
ENSG00000252051	1.0028763170939496e-05	4.0715957441614385
ENSG00000109736	1.0166453330527531e-05	8.666218287836752
ENSG00000270750	1.0166453330527531e-05	5.835319489031843
ENSG00000164266	1.0166453330527531e-05	1.8121642043321264
ENSG00000259225	1.0259251961490627e-05	2.330681897221128
ENSG00000171621	1.0399974491713338e-05	6.869959113067014
ENSG00000137474	1.0399974491713338e-05	7.2356385799171345
ENSG00000085662	1.0399974491713338e-05	8.820173732652998
ENSG00000104177	1.0399974491713338e-05	8.805357551675828
ENSG00000141668	1.0399974491713338e-05	3.4282530202098025
ENSG00000111912	1.049481579598511e-05	8.836533650853408
ENSG00000119729	1.049481579598511e-05	8.88461090035101
ENSG00000111266	1.0494815795985203e-05	8.664213277629502
ENSG00000164543	1.0494815795985203e-05	8.850347326726952
ENSG00000135077	1.0638634308751497e-05	7.437116826031242
ENSG00000122787	1.0638634308751497e-05	7.612994466345084
ENSG00000002586	1.088254048111461e-05	8.22249404370777
ENSG00000241163	1.088254048111461e-05	8.386443236813285
ENSG00000143549	1.088254048111461e-05	8.900970818551418
ENSG00000225681	1.088254048111461e-05	0.8232026615020462
ENSG00000175155	1.0981596459504384e-05	8.663672045509887
ENSG00000023892	1.1131802841521127e-05	8.855981043500291
ENSG00000167476	1.1233032533641666e-05	8.727567981088287
ENSG00000229931	1.1233032533641666e-05	8.37875729595477
ENSG00000179967	1.1233032533641666e-05	5.712742654938586
ENSG00000154269	1.1233032533641666e-05	5.857993987704706
ENSG00000237943	1.1233032533641666e-05	7.55334686847503
ENSG00000130768	1.1233032533641666e-05	8.64047168156726
ENSG00000226677	1.1233032533641666e-05	3.626403220670191
ENSG00000105737	1.1233032533641666e-05	8.036155770745061
ENSG00000126107	1.1489982220813897e-05	8.795633855352385
ENSG00000180712	1.1489982220813897e-05	7.563967536997359
ENSG00000224149	1.1489982220813897e-05	1.7339088053423968
ENSG00000173404	1.1489982220813897e-05	1.5344501388807243
ENSG00000181804	1.1489982220813897e-05	8.585216978073078
ENSG00000134138	1.159433161724439e-05	7.025472226868096
ENSG00000214097	1.159433161724439e-05	5.133795713688331
ENSG00000183921	1.17525606359657e-05	7.384313374959986
ENSG00000107554	1.1859194262922744e-05	8.514889044482969
ENSG00000198478	1.1859194262922744e-05	8.648314632413106
ENSG00000143158	1.1859194262922744e-05	8.74346662630468
ENSG00000235748	1.1859194262922744e-05	3.1750429782686163
ENSG00000206113	1.1859194262922744e-05	4.306497380770384
ENSG00000148468	1.1859194262922744e-05	7.367972163545912
ENSG00000167703	1.2020885164345548e-05	8.673395741833332
ENSG00000188467	1.2129850620959197e-05	7.081047828032235
ENSG00000258172	1.2129850620959348e-05	4.568493169318852
ENSG00000160789	1.2129850620959348e-05	8.917330736751827
ENSG00000113580	1.2129850620959348e-05	8.876430941250804
ENSG00000016391	1.2129850620959348e-05	8.055091568814095
ENSG00000220008	1.2129850620959348e-05	4.987112278463539
ENSG00000232042	1.2129850620959348e-05	1.5544451880722152
ENSG00000235310	1.2239762346442642e-05	3.782210917054441
ENSG00000258600	1.2295075503333098e-05	0.7014226206874724
ENSG00000251634	1.2406421325455926e-05	7.049908612964836
ENSG00000154978	1.2518733096917853e-05	8.909150777651623
ENSG00000249307	1.2518733096917853e-05	5.98386349632318
ENSG00000132561	1.257525370497419e-05	4.653983741813492
ENSG00000226944	1.2689029382395166e-05	5.458392565150386
ENSG00000068383	1.2689029382395166e-05	8.247336718231887
ENSG00000234883	1.2689029382395166e-05	8.212750604973719
ENSG00000146233	1.2803791076084407e-05	4.321102168470234
ENSG00000231831	1.2803791076084407e-05	4.472047248682606
ENSG00000254972	1.2803791076084407e-05	2.255173771510885
ENSG00000234394	1.2803791076084407e-05	2.961352041620517
ENSG00000168811	1.2977800213183485e-05	8.547067648764175
ENSG00000143365	1.2977800213183485e-05	6.321481740183966
ENSG00000100629	1.2977800213183485e-05	8.791543875802283
ENSG00000112667	1.3095062683874673e-05	8.72510169789702
ENSG00000104852	1.3095062683874742e-05	8.92142071630193
ENSG00000184445	1.3272861698929253e-05	8.909150777651623
ENSG00000173848	1.3392676797842045e-05	8.802270077229352
ENSG00000114446	1.3392676797842045e-05	8.850347326726952
ENSG00000205726	1.3392676797842045e-05	8.815081247999272
ENSG00000226004	1.3392676797842045e-05	5.244141712610569
ENSG00000125046	1.3392676797842045e-05	5.213695633412061
ENSG00000111674	1.351352769305089e-05	8.892790859451214
ENSG00000166839	1.3696764818483938e-05	8.810991268449168
ENSG00000231527	1.3696764818483938e-05	3.3118379826217694
ENSG00000135502	1.3696764818483938e-05	5.999886637112499
ENSG00000224376	1.3696764818483938e-05	5.726205175448578
ENSG00000180233	1.3696764818483985e-05	8.775183957601874
ENSG00000130164	1.3696764818483985e-05	8.855981043500291
ENSG00000106077	1.3696764818483985e-05	8.663672045509887
ENSG00000174928	1.3820242642397956e-05	8.082299449511565
ENSG00000017427	1.4007460715325356e-05	8.860071023050395
ENSG00000137942	1.4007460715325356e-05	7.319480424793314
ENSG00000185686	1.4007460715325356e-05	7.4912293619650585
ENSG00000163235	1.4133619785551901e-05	8.214941224823576
ENSG00000164237	1.4133619785551901e-05	7.939283287232309
ENSG00000170379	1.4324901073774672e-05	8.23545661308944
ENSG00000183527	1.4324901073774672e-05	8.640134673312902
ENSG00000133321	1.4324901073774672e-05	8.600778615035116
ENSG00000213722	1.4324901073774672e-05	8.720470486227306
ENSG00000233903	1.4324901073774672e-05	6.426637085162541
ENSG00000136044	1.4453796767568857e-05	8.764457756174805
ENSG00000166483	1.4453796767568857e-05	8.470360542415857
ENSG00000054277	1.4453796767568857e-05	8.198514012749417
ENSG00000254635	1.4453796767568857e-05	8.620226007682003
ENSG00000225579	1.4453796767568934e-05	7.157097839588459
ENSG00000233999	1.4780913916304628e-05	7.934147727553164
ENSG00000213931	1.4780913916304628e-05	5.06643330753425
ENSG00000100266	1.4780913916304628e-05	8.563968799084195
ENSG00000121440	1.4780913916304628e-05	4.410250227027551
ENSG00000049541	1.4780913916304628e-05	8.407467111941084
ENSG00000116161	1.4780913916304628e-05	8.801267572125727
ENSG00000162073	1.4780913916304628e-05	7.227005677521793
ENSG00000163507	1.4780913916304628e-05	8.666759519956365
ENSG00000215386	1.49137359748805e-05	6.923917248427302
ENSG00000204616	1.4980574883174343e-05	5.280565768296941
ENSG00000184634	1.5250810318118907e-05	8.839621125299884
ENSG00000182253	1.5456543732694905e-05	8.230159904570456
ENSG00000046647	1.5456543732694905e-05	8.594683625277762
ENSG00000116005	1.5595172854203396e-05	8.88870087990111
ENSG00000179774	1.5595172854203396e-05	3.9242026304538067
ENSG00000169442	1.5595172854203396e-05	7.708649218120749
ENSG00000073734	1.5595172854203396e-05	4.523090638980435
ENSG00000141404	1.5595172854203396e-05	7.766447373260197
ENSG00000133619	1.5595172854203396e-05	8.40162917130249
ENSG00000158715	1.580535091292266e-05	6.131957650776391
ENSG00000227379	1.580535091292266e-05	2.3952974026183003
ENSG00000131873	1.580535091292266e-05	8.86261726537726
ENSG00000078900	1.580535091292266e-05	6.087691256733852
ENSG00000246366	1.5805350912922803e-05	7.355307360448946
ENSG00000147649	1.5805350912922803e-05	8.933690654952235
ENSG00000164619	1.5805350912922803e-05	6.669619251413191
ENSG00000166401	1.5946973402076384e-05	7.962080814820009
ENSG00000237181	1.5946973402076384e-05	7.851813988330162
ENSG00000103404	1.5946973402076384e-05	8.47733377254718
ENSG00000236377	1.5946973402076384e-05	4.612645359373197
ENSG00000101115	1.5946973402076384e-05	3.9718990630553606
ENSG00000126705	1.6306364684143743e-05	8.163717726665196
ENSG00000253734	1.6306364684143743e-05	5.412162832769081
ENSG00000230113	1.6306364684143743e-05	3.6409041637565585
ENSG00000232650	1.6306364684143743e-05	3.395000261275708
ENSG00000104081	1.6452281373951476e-05	8.8723409617007
ENSG00000122085	1.6452281373951476e-05	8.710746789903865
ENSG00000178719	1.652570764340987e-05	8.88870087990111
ENSG00000224905	1.66735023786909e-05	5.727965387217584
ENSG00000219665	1.66735023786909e-05	8.258062919658956
ENSG00000234141	1.66735023786909e-05	6.6276648558686935
ENSG00000172508	1.66735023786909e-05	8.242040009712905
ENSG00000146282	1.704854517316416e-05	8.755736564954988
ENSG00000143384	1.704854517316416e-05	8.933690654952235
ENSG00000163132	1.704854517316416e-05	5.52734504450107
ENSG00000233086	1.704854517316416e-05	6.586032387246919
ENSG00000168781	1.7200811846924754e-05	8.576779969854115
ENSG00000273340	1.7200811846924754e-05	5.258562378159451
ENSG00000163273	1.7431654818330465e-05	3.458302787369713
ENSG00000227050	1.7431654818330465e-05	2.7047595136385567
ENSG00000170381	1.7431654818330465e-05	1.8711104813817887
ENSG00000257191	1.743165481833062e-05	5.067211704262179
ENSG00000155962	1.7587194219228014e-05	8.839621125299884
ENSG00000128965	1.7587194219228014e-05	8.74501036352792
ENSG00000266088	1.7587194219228014e-05	3.0552219648978913
ENSG00000178882	1.782299618332809e-05	4.827806950854346
ENSG00000163348	1.782299618332809e-05	8.835531145749782
ENSG00000089737	1.7981875144664587e-05	8.88306716312777
ENSG00000160691	1.7981875144664587e-05	8.917330736751827
ENSG00000157514	1.7981875144664587e-05	8.929600675402133
ENSG00000241978	1.7981875144664587e-05	6.2405621456946365
ENSG00000164620	1.7981875144664587e-05	8.468949589581722
ENSG00000160712	1.838502395229985e-05	8.925510695852033
ENSG00000163393	1.838502395229985e-05	8.479880014874045
ENSG00000258451	1.838502395229985e-05	2.164842186355477
ENSG00000235663	1.838502395229985e-05	5.032966317181107
ENSG00000152601	1.838502395229985e-05	8.896880839001316
ENSG00000198108	1.838502395229985e-05	8.753988603866496
ENSG00000132139	1.8548693030357364e-05	4.12631156635106
ENSG00000099385	1.8548693030357364e-05	7.975471574342796
ENSG00000073910	1.8631049477865935e-05	7.069078173656693
ENSG00000116514	1.879681322540375e-05	8.501128193862925
ENSG00000213064	1.8963987552961503e-05	8.755736564954988
ENSG00000272899	1.8963987552961503e-05	7.87602537703586
ENSG00000181649	1.9217418859627886e-05	5.406044372074806
ENSG00000118503	1.9388169735625377e-05	8.909150777651623
ENSG00000050438	1.9388169735625377e-05	7.771353910686096
ENSG00000066032	1.9388169735625377e-05	8.331092750642453
ENSG00000154429	1.9388169735625377e-05	8.854437306277056
ENSG00000136634	1.9647020122132005e-05	5.270217062948114
ENSG00000124813	1.9647020122132005e-05	7.962252293427588
ENSG00000187609	1.9821420210882596e-05	8.512804075140117
ENSG00000084070	1.9821420210882596e-05	8.913240757201724
ENSG00000228835	1.9821420210882596e-05	5.77895623955407
ENSG00000002834	1.9821420210882596e-05	8.876430941250804
ENSG00000205181	1.9821420210882596e-05	6.721467866446234
