# Supplementary material for: Machine learning predicts treatment sensitivity in multiple myeloma based on molecular and clinical information coupled with drug response
Source: PLoS One. 2021 Jul 28;16(7):e0254596. doi: 10.1371/journal.pone.0254596 (PMC8318243; doi:10.1371/journal.pone.0254596)
Supplement: S1 File — (ZIP) [file pone.0254596.s004.zip › Supplementary Material 1/t_14_16_maf/selected_genes_experiment_6.csv]

gene	pvalue	entropy
ENSG00000178573	1.3670533232498748e-19	8.527877305236046
ENSG00000074590	1.3009859254258801e-18	5.335750107388453
ENSG00000257890	2.264063319893799e-18	1.028194354197689
ENSG00000258776	3.2689556957588187e-18	1.774201420137074
ENSG00000087510	8.130075246631208e-18	4.476461590956198
ENSG00000196843	9.743109030553141e-18	8.8723409617007
ENSG00000133069	1.3975567388680372e-17	8.300843460637573
ENSG00000101463	2.979706563241599e-17	4.010941089193637
ENSG00000196208	4.084249244420599e-17	7.563544958231824
ENSG00000116771	6.94352722324926e-17	7.555027990877264
ENSG00000227708	8.617883919244091e-17	5.698526637593186
ENSG00000242444	8.617883919244091e-17	3.7865156149473194
ENSG00000257438	1.2238233381529261e-16	1.2008601169283142
ENSG00000113302	3.337105229014616e-16	2.6024773787164284
ENSG00000139626	3.4705646112059487e-16	8.913240757201724
ENSG00000171617	3.9649173430445004e-16	7.453940925499531
ENSG00000228539	4.28750343926972e-16	0.5684145865373245
ENSG00000249738	5.590214884768002e-16	3.679217660279945
ENSG00000132481	1.3614613258571167e-15	8.516689830824964
ENSG00000118971	1.551453364083253e-15	8.059140688071276
ENSG00000165588	1.9826344548726045e-15	1.978558360120502
ENSG00000248596	2.3455548747017466e-15	3.904071317299955
ENSG00000095397	2.670146113153565e-15	8.839621125299884
ENSG00000197085	3.156620451523005e-15	3.0217741235869906
ENSG00000141622	3.591434208451372e-15	6.1038078014186
ENSG00000251623	3.874237372107575e-15	0.87737747751633
ENSG00000143869	4.4061871038787135e-15	3.5754350741079697
ENSG00000128268	4.4061871038787135e-15	8.850347326726952
ENSG00000152127	4.4061871038787135e-15	8.583877464715094
ENSG00000100997	4.575905318958682e-15	8.757280302178225
ENSG00000128487	4.575905318958682e-15	8.487980014838651
ENSG00000253298	4.575905318958682e-15	1.2284618507429053
ENSG00000107551	5.202548831666341e-15	8.438696036372168
ENSG00000188820	7.24416805684735e-15	7.9037713821370295
ENSG00000158106	7.521097580143644e-15	8.746012868631546
ENSG00000148053	8.542945551830772e-15	6.1084834002579065
ENSG00000163191	1.0070446432457108e-14	8.791543875802283
ENSG00000158813	1.450533090867814e-14	7.415636271959425
ENSG00000100994	1.585638468251215e-14	8.90506079810152
ENSG00000129757	1.645522261479953e-14	7.916525464448775
ENSG00000197535	2.278156769733773e-14	8.90506079810152
ENSG00000168329	2.278156769733773e-14	6.597707211681069
ENSG00000179855	2.7792363315799408e-14	3.83033992186433
ENSG00000173218	3.148845164053125e-14	7.138642757891455
ENSG00000172689	3.8375688468455516e-14	1.424536734731493
ENSG00000214274	5.101143999573812e-14	7.771045502087013
ENSG00000255920	5.2902322218998344e-14	3.3297005705742455
ENSG00000137285	6.436865795700757e-14	5.6408063086493625
ENSG00000221971	6.436865795700757e-14	2.050512316325446
ENSG00000227400	7.280834310689076e-14	3.0024966566957256
ENSG00000110104	8.53625341350553e-14	8.447825675322497
ENSG00000270163	1.0370782362951004e-13	0.6454298611036008
ENSG00000254199	1.0370782362951004e-13	0.6118317843288136
ENSG00000254389	1.3723267733799025e-13	4.399256340724709
ENSG00000175793	2.3937075978365873e-13	6.501320923484251
ENSG00000261033	2.8985790166936633e-13	4.407505900967858
ENSG00000166147	3.0029438134430084e-13	8.394504542559414
ENSG00000214024	3.5077693719521e-13	3.3347991912964234
ENSG00000046653	3.633652864820779e-13	7.72403658579361
ENSG00000159363	3.633652864820779e-13	8.716380506677204
ENSG00000178033	3.633652864820779e-13	5.2503790484197035
ENSG00000089220	3.633652864820779e-13	8.913240757201724
ENSG00000254622	3.9541731602881374e-13	2.7605708659292882
ENSG00000099204	4.095781884726688e-13	8.620740105919518
ENSG00000253796	4.456295991170673e-13	7.906331755498918
ENSG00000250358	4.780403697924458e-13	1.0418367263268595
ENSG00000137634	4.780403697924458e-13	8.750102848181648
ENSG00000118894	4.780403697924458e-13	8.332303742816007
ENSG00000087085	5.200015899546252e-13	5.837062034637271
ENSG00000164841	5.385351799495327e-13	7.108822315186404
ENSG00000258704	5.577175235625081e-13	6.42047434966976
ENSG00000214025	5.775709022379953e-13	1.0182157443617132
ENSG00000251669	5.775709022379953e-13	7.359527333706553
ENSG00000251264	5.775709022379953e-13	1.473505289668298
ENSG00000185737	6.28096281291535e-13	8.679827739845043
ENSG00000271763	7.850362377944064e-13	2.9913427057599185
ENSG00000243629	8.241919733047614e-13	5.435385010434881
ENSG00000166828	8.834769490860322e-13	2.892699524540248
ENSG00000175229	8.834769490860322e-13	3.45942328854281
ENSG00000228512	9.14670873295621e-13	2.252157449803727
ENSG00000171227	9.14670873295621e-13	7.61029716299169
ENSG00000229914	9.94018424364871e-13	6.520386287398824
ENSG00000185442	1.1027623408811252e-12	8.178658172372021
ENSG00000128512	1.198097963295681e-12	8.384932244847723
ENSG00000184602	1.240169456825322e-12	8.674939479056569
ENSG00000164574	1.347151361756584e-12	8.848803589503715
ENSG00000173166	1.347151361756584e-12	7.7336416287629755
ENSG00000154646	1.347151361756584e-12	5.0152152897891735
ENSG00000002587	1.394356511420889e-12	5.8491802877844705
ENSG00000102038	1.394356511420889e-12	5.720902620096273
ENSG00000159231	1.6787462976554646e-12	2.8096414120271884
ENSG00000145423	1.951956036162906e-12	2.3665461614238987
ENSG00000149506	2.047711741998681e-12	6.072243715964861
ENSG00000255043	2.1189175743318063e-12	4.315974534675067
ENSG00000138769	2.192553045918192e-12	4.504581502965614
ENSG00000254850	2.2686994176802387e-12	2.0842447949613945
ENSG00000182575	2.3796829581907233e-12	6.257397322457093
ENSG00000228541	2.4622031358467547e-12	5.959193333251678
ENSG00000158089	2.4622031358467547e-12	6.001817837209101
ENSG00000163386	2.635759928247589e-12	8.790000138579044
ENSG00000136869	2.7269868420207796e-12	8.169470096792612
ENSG00000258884	2.958767105090143e-12	2.933976593383035
ENSG00000043462	3.209856013643941e-12	8.409063674417828
ENSG00000178404	3.434978819398237e-12	6.754061024389998
ENSG00000118785	3.55328076854508e-12	6.0776827350059595
ENSG00000260396	3.55328076854508e-12	5.267326062005677
ENSG00000233952	3.675579250480932e-12	1.688442434277152
ENSG00000106415	3.853763985919932e-12	8.925510695852033
ENSG00000214711	3.853763985919932e-12	6.21198339807569
ENSG00000184428	3.986202058233782e-12	8.770091472948145
ENSG00000095110	3.986202058233782e-12	8.170493382193332
ENSG00000166068	4.123104177539552e-12	8.579583261299737
ENSG00000108702	4.123104177539552e-12	3.73512406255032
ENSG00000229727	4.322548327072506e-12	5.389268646859092
ENSG00000251637	4.470774714188471e-12	5.308877374005489
ENSG00000125378	4.470774714188471e-12	8.045733955086028
ENSG00000234184	4.623986084010339e-12	8.696187658045451
ENSG00000189149	4.782346670037123e-12	3.953509447446769
ENSG00000101134	5.361615814804618e-12	4.172267617652047
ENSG00000250654	6.214366008398193e-12	7.990182104812962
ENSG00000092964	6.4259958263115024e-12	7.106955776437948
ENSG00000242575	6.6446919821648656e-12	2.932764452887516
ENSG00000247416	6.7342005328996124e-12	4.893007631260861
ENSG00000071909	7.1997916526889744e-12	6.296885164329026
ENSG00000222009	7.444286465871825e-12	6.499065640046912
ENSG00000101096	7.800313088971018e-12	8.74346662630468
ENSG00000239899	8.064790908093333e-12	3.3581961270772163
ENSG00000196372	8.338059567456328e-12	7.3305797763755
ENSG00000101935	8.338059567456328e-12	8.530959168306945
ENSG00000198732	8.912122917657454e-12	8.864161002600497
ENSG00000115963	9.031502125771836e-12	8.434777535429644
ENSG00000145703	9.336854758166444e-12	8.880520920800906
ENSG00000117122	9.652326892095537e-12	4.973419200209336
ENSG00000163126	9.978246857973818e-12	6.9051747817583875
ENSG00000073060	1.080513152785882e-11	8.731737919773986
ENSG00000270069	1.080513152785882e-11	8.285710034367556
ENSG00000225063	1.1933706066208932e-11	1.5663004328630286
ENSG00000163344	1.2499178673924134e-11	8.794090118129148
ENSG00000188095	1.2499178673924134e-11	5.331136154970684
ENSG00000170677	1.2919091353499384e-11	7.040410440491034
ENSG00000166833	1.4937051855548257e-11	8.539890194767596
ENSG00000107242	1.4937051855548257e-11	8.880520920800906
ENSG00000137868	1.543710018821852e-11	7.2420792404153245
ENSG00000171631	1.670514326496018e-11	7.9656591997922614
ENSG00000080293	1.9300453528416834e-11	4.271247391694576
ENSG00000236914	1.9943281479503752e-11	5.471115778493626
ENSG00000231901	1.9943281479503752e-11	3.193004888811759
ENSG00000178538	1.9943281479503752e-11	7.159277640221807
ENSG00000130052	1.9943281479503752e-11	7.868414121522588
ENSG00000177519	1.9943281479503752e-11	6.703304428148598
ENSG00000199461	2.060708333809812e-11	2.7493355373674877
ENSG00000074370	2.228983162446889e-11	8.92142071630193
ENSG00000170214	2.303007910444365e-11	1.3400440462188135
ENSG00000169413	2.3794406428894792e-11	8.298350043564213
ENSG00000014164	2.3794406428894792e-11	8.571944534319146
ENSG00000258647	2.3794406428894792e-11	4.530767882343413
ENSG00000165171	2.573167308666946e-11	6.346480034487429
ENSG00000224612	2.658374756051459e-11	1.1977880716889422
ENSG00000117090	2.658374756051459e-11	8.892790859451214
ENSG00000100600	2.8743146862178462e-11	8.821717469876237
ENSG00000172379	2.969280500568686e-11	8.448336328258875
ENSG00000226751	2.969280500568686e-11	8.616597301115913
ENSG00000243349	3.273005889577039e-11	2.6044491725806282
ENSG00000151692	3.273005889577039e-11	8.529758050713644
ENSG00000176974	3.424966997911913e-11	8.589049908504421
ENSG00000143162	3.5377215295270714e-11	8.854437306277056
ENSG00000153310	3.5377215295270714e-11	8.78336391670208
ENSG00000124942	3.5377215295270714e-11	8.933690654952235
ENSG00000258102	3.6541107165760335e-11	3.095094251460113
ENSG00000225014	3.6541107165760335e-11	2.3736718483341672
ENSG00000144278	3.6541107165760335e-11	7.588317659052965
ENSG00000163606	3.774249127263481e-11	7.98156095272457
ENSG00000079931	3.8982548556957717e-11	8.84625734717685
ENSG00000149294	3.9489671381170424e-11	8.730451231669507
ENSG00000108669	4.078592444819234e-11	8.900970818551418
ENSG00000123159	4.078592444819234e-11	8.701023093580421
ENSG00000165591	4.212383520122908e-11	8.678026953503046
ENSG00000095739	4.350471255902982e-11	6.193276306945621
ENSG00000047648	4.551270122441576e-11	7.881115378580829
ENSG00000186265	4.7002281588886975e-11	8.866707244927362
ENSG00000112394	4.853958644535778e-11	6.536748386256305
ENSG00000183134	5.012611055189991e-11	4.7559583271344446
ENSG00000207870	5.2432874591667214e-11	6.789375876929703
ENSG00000167178	5.2432874591667214e-11	6.482411677765194
ENSG00000229116	5.590957647662966e-11	1.653625631828955
ENSG00000085063	5.7731610833301655e-11	8.92142071630193
ENSG00000229646	5.961176109656742e-11	1.8344258632398913
ENSG00000200732	6.437219182320649e-11	4.9154802393439745
ENSG00000164741	6.950429968400851e-11	8.169109200525245
ENSG00000109255	7.175903857043583e-11	2.8029228823501993
ENSG00000259330	7.896165704465095e-11	8.344289498465459
ENSG00000255270	7.997396333569584e-11	3.7453909205750224
ENSG00000013016	8.256064858295955e-11	8.642680915639765
ENSG00000187391	8.256064858295955e-11	8.547528921748189
ENSG00000163346	8.522919308865924e-11	8.896880839001316
ENSG00000258994	8.910751252874792e-11	5.543803771288218
ENSG00000257611	9.08220603578834e-11	2.41352682050043
ENSG00000157423	9.494925127958548e-11	7.128785130979228
ENSG00000259886	9.494925127958548e-11	7.453159815973121
ENSG00000189143	9.494925127958548e-11	5.671918401398044
ENSG00000154229	9.800909125207629e-11	8.851891063950191
ENSG00000272264	1.0116539562473587e-10	6.71080482004041
ENSG00000261827	1.0116539562473587e-10	7.849988976389932
ENSG00000158473	1.0575195515577566e-10	8.839621125299884
ENSG00000110880	1.057519551557764e-10	8.8682509821506
ENSG00000151651	1.057519551557764e-10	8.630410976989458
ENSG00000158467	1.057519551557764e-10	8.680031963710297
ENSG00000237265	1.091520650767847e-10	3.275423616227868
ENSG00000197694	1.091520650767847e-10	8.880520920800906
ENSG00000256101	1.091520650767847e-10	3.4483652864208545
ENSG00000125355	1.091520650767847e-10	8.129098868149352
ENSG00000150867	1.1627637152295524e-10	8.811993773552793
ENSG00000173626	1.1627637152295524e-10	3.775118245012001
ENSG00000269902	1.215321676757672e-10	6.945389420178807
ENSG00000061918	1.2542795242888005e-10	6.159133835342897
ENSG00000259495	1.2944587782606932e-10	6.509306054701653
ENSG00000172243	1.378632211443878e-10	7.748842369457652
ENSG00000057294	1.396098455550014e-10	7.671801121230689
ENSG00000259026	1.440716972106487e-10	4.481691652813509
ENSG00000225938	1.440716972106487e-10	2.6528770971455615
ENSG00000154864	1.4867299897001806e-10	7.862022983803798
ENSG00000255845	1.5341800655968136e-10	0.8470274430906202
ENSG00000259064	1.583111023029532e-10	2.466698399211445
ENSG00000172081	1.603108116397936e-10	8.8723409617007
ENSG00000104611	1.6541884183111707e-10	6.833302352855266
ENSG00000150627	1.817173052972412e-10	8.55370387064114
ENSG00000130429	1.8985115476462674e-10	8.75419282773175
ENSG00000231322	1.9587803881938975e-10	2.1508393389052056
ENSG00000266208	1.9587803881938975e-10	6.277298961745561
ENSG00000229414	1.9587803881938975e-10	2.840296206303395
ENSG00000185565	2.0209196888950363e-10	8.796432136590756
ENSG00000137266	2.0209196888950363e-10	8.342745761242222
ENSG00000185339	2.0209196888950363e-10	8.709744284800237
ENSG00000169894	2.0849861139426102e-10	3.7228966368257024
ENSG00000207725	2.1111652889334726e-10	4.449529168485068
ENSG00000154175	2.1111652889334726e-10	8.03313973577474
ENSG00000008513	2.2469609006963453e-10	8.724019233657796
ENSG00000148926	2.2469609006963453e-10	8.847801084400087
ENSG00000260337	2.318026307499689e-10	3.2613722757858015
ENSG00000214782	2.391288688888134e-10	0.6896804342166687
ENSG00000263813	2.391288688888134e-10	1.593853079216194
ENSG00000150048	2.391288688888134e-10	3.161463350864707
ENSG00000091972	2.421223577266901e-10	8.843711104849987
ENSG00000227188	2.421223577266901e-10	5.512136609636241
ENSG00000175294	2.497673516175872e-10	4.607071738806807
ENSG00000067715	2.7756807638102736e-10	8.708457596695757
ENSG00000155974	2.863055899289559e-10	8.58696493916157
ENSG00000142197	2.9531189680302874e-10	8.414564606802067
ENSG00000255959	2.9531189680302874e-10	3.068979262163987
ENSG00000254610	3.045950650194049e-10	4.245407557762412
ENSG00000226025	3.045950650194049e-10	7.058723827316299
ENSG00000198353	3.0838770547008066e-10	5.1787172762253855
ENSG00000103187	3.1416339843782193e-10	8.286621337033518
ENSG00000176399	3.2805446244425226e-10	6.57481508161745
ENSG00000251196	3.2805446244425226e-10	5.077452668716979
ENSG00000231015	3.711362581895628e-10	0.42365762704221344
ENSG00000105173	3.757370625581616e-10	8.698476851253556
ENSG00000134250	3.757370625581616e-10	8.876430941250804
ENSG00000257403	3.995905601532002e-10	2.0430278592629323
ENSG00000025708	3.995905601532002e-10	8.764457756174805
ENSG00000087253	4.120662239587417e-10	7.426368130443802
ENSG00000251377	4.1716240467737004e-10	6.457040573922253
ENSG00000150630	4.1716240467737004e-10	7.405991522753002
ENSG00000182601	4.3017392854679696e-10	7.236067106031386
ENSG00000238165	4.3017392854679696e-10	5.75097789986397
ENSG00000256813	4.573980873935785e-10	0.9374062121540383
ENSG00000250362	4.716346230248765e-10	6.293738764312571
ENSG00000147883	5.233538608069747e-10	7.77041869945622
ENSG00000189319	5.233538608069747e-10	8.772096483155398
ENSG00000253823	5.462256356971063e-10	5.702355261331127
ENSG00000237301	5.63157764962407e-10	5.194905242855696
ENSG00000156535	5.985748758790515e-10	6.8772428104728425
ENSG00000267801	5.985748758790515e-10	5.979724723293285
ENSG00000254787	6.170905471483537e-10	4.030202244443731
ENSG00000251011	6.246525003500397e-10	3.571609425618655
ENSG00000149418	6.246525003500441e-10	8.604921419838721
ENSG00000114541	6.43955738655725e-10	7.564219312325761
ENSG00000205837	6.43955738655725e-10	6.501122951842289
ENSG00000197584	6.638414357986884e-10	7.530741717394272
ENSG00000213240	6.638414357986884e-10	8.211582232638095
ENSG00000149403	6.926926540325503e-10	8.713293032230728
ENSG00000084463	7.05429222746699e-10	8.864161002600497
ENSG00000115896	7.360442472529802e-10	8.636044693762798
ENSG00000228600	7.360442472529802e-10	6.507690862043593
ENSG00000261471	7.5870299583657e-10	4.174949787197818
ENSG00000107611	7.5870299583657e-10	8.356896445370124
ENSG00000206587	7.5870299583657e-10	1.8271122882211512
ENSG00000155792	8.060833730640113e-10	8.827351186649578
ENSG00000144868	8.159004672647768e-10	8.519440297017086
ENSG00000171711	8.308454600233435e-10	0.8101310714893922
ENSG00000236830	8.667646779864978e-10	4.301321943672906
ENSG00000162599	8.933454343627563e-10	8.245721879117717
ENSG00000175305	8.933454343627563e-10	8.140100395332608
ENSG00000245330	9.898116804868787e-10	5.809345354389428
ENSG00000216316	9.898116804868787e-10	6.205927405069177
ENSG00000065809	1.0964262384216313e-09	8.860071023050395
ENSG00000213262	1.0964262384216313e-09	8.091481913715395
ENSG00000179256	1.0964262384216313e-09	3.841446282851098
ENSG00000197410	1.0964262384216313e-09	3.1806258848764832
ENSG00000168447	1.0964262384216313e-09	8.795633855352385
ENSG00000111885	1.1298633148687122e-09	8.92142071630193
ENSG00000196498	1.164295448533548e-09	8.854437306277056
ENSG00000178343	1.2142272041978095e-09	3.922263080974742
ENSG00000260231	1.289202696196876e-09	8.395658446274792
ENSG00000237212	1.289202696196876e-09	5.383033027525486
ENSG00000162836	1.3283668655538554e-09	8.641678410536137
ENSG00000165168	1.3283668655538554e-09	8.892790859451214
ENSG00000135547	1.3283668655538554e-09	8.732740424877614
ENSG00000240771	1.3283668655538554e-09	8.140299007822282
ENSG00000145287	1.3686918053913348e-09	8.825807449426337
ENSG00000258676	1.3686918053913348e-09	2.953223698210665
ENSG00000248991	1.3851542705673614e-09	6.86435105740966
ENSG00000241324	1.3851542705673614e-09	6.853815590927039
ENSG00000244158	1.4102110193174263e-09	1.476728382364895
ENSG00000063587	1.4271607847765646e-09	8.90506079810152
ENSG00000176049	1.4271607847765646e-09	4.211368946829027
ENSG00000109927	1.4704100624890216e-09	8.601319847154729
ENSG00000265787	1.5149379056099977e-09	8.756739070058615
ENSG00000100122	1.5607811181612417e-09	6.694655823360636
ENSG00000261997	1.5607811181612417e-09	3.812654686373135
ENSG00000196668	1.6764001491191316e-09	7.349060972079839
ENSG00000118513	1.6764001491191316e-09	7.34558690999459
ENSG00000115295	1.6764001491191316e-09	7.873136852664284
ENSG00000034053	1.7790997621735982e-09	5.4267088973411495
ENSG00000236901	1.800364370806722e-09	8.723016728554171
ENSG00000163823	1.800364370806722e-09	8.442786015922271
ENSG00000249388	1.9104640917132357e-09	5.496524217605536
ENSG00000146674	1.9104640917132493e-09	5.444879287218687
ENSG00000268088	1.9104640917132493e-09	5.001984116174008
ENSG00000203827	1.9679511777506874e-09	7.685762991755051
ENSG00000258572	1.9679511777506874e-09	8.508714095590015
ENSG00000148737	1.9679511777506874e-09	7.912696797222101
ENSG00000230921	1.991415675305334e-09	2.9842184878569618
ENSG00000072422	2.0271251625963927e-09	7.333539943108628
ENSG00000145882	2.05127783587512e-09	8.114815062047127
ENSG00000072310	2.05127783587512e-09	8.794631350248759
ENSG00000139132	2.2415942784837833e-09	8.805357551675828
ENSG00000230251	2.30878127371878e-09	2.3158079716841247
ENSG00000115756	2.3779317027742517e-09	8.768547735724908
ENSG00000143344	2.3779317027742517e-09	8.215633855554941
ENSG00000100321	2.406154091459257e-09	8.363532667247089
ENSG00000099958	2.406154091459257e-09	8.925510695852033
ENSG00000160223	2.5522408921326394e-09	8.806901288899066
ENSG00000234511	2.5824795659488845e-09	5.375565838110786
ENSG00000227487	2.659613534808895e-09	5.078976967934941
ENSG00000221869	2.659613534808895e-09	7.54014944765156
ENSG00000174469	2.7069678927608118e-09	5.288349346504802
ENSG00000226526	2.7389933568916153e-09	1.4412341390986894
ENSG00000165685	2.820682650943419e-09	8.424506995611011
ENSG00000136425	2.904746784912271e-09	8.01451775824832
ENSG00000103319	2.991252922497714e-09	8.78336391670208
ENSG00000258422	3.0265545331036964e-09	4.5227198198331475
ENSG00000225946	3.080270070895882e-09	2.290204093004188
ENSG00000175471	3.080270070895882e-09	7.85275952257788
ENSG00000109756	3.2092479384947035e-09	8.917330736751827
ENSG00000103522	3.3045844921239046e-09	4.820826200370764
ENSG00000213337	3.402681139914961e-09	7.772826208433181
ENSG00000066629	3.4427099633672982e-09	7.375219181979765
ENSG00000163673	3.4427099633672982e-09	4.322175007796872
ENSG00000166959	3.503615599346249e-09	1.0485707935888695
ENSG00000233264	3.5448017820875264e-09	8.680031963710297
ENSG00000230176	3.869112304388698e-09	4.445453128164083
ENSG00000118257	3.869112304388698e-09	6.759066952734479
ENSG00000159640	3.983511454301405e-09	3.0917039495581284
ENSG00000237742	4.030188776377672e-09	6.746837017447785
ENSG00000122778	4.030188776377672e-09	8.494439146732457
ENSG00000227295	4.030188776377672e-09	7.955615733965401
ENSG00000170085	4.030188776377672e-09	8.382643051639619
ENSG00000171346	4.1012062335682385e-09	1.0331727371302204
ENSG00000101746	4.271691821976782e-09	7.864011826572025
ENSG00000185432	4.397677536830421e-09	8.92142071630193
ENSG00000114455	4.449079779667826e-09	7.787195922631809
ENSG00000262246	4.449079779667826e-09	8.515891549586595
ENSG00000035862	4.449079779667826e-09	8.843711104849987
ENSG00000089041	4.5272831040510185e-09	8.677485721383432
ENSG00000137193	4.853716268358019e-09	8.913240757201724
ENSG00000225572	4.853716268358019e-09	2.5676433648777626
ENSG00000162869	4.9964021952093294e-09	8.692843134480217
ENSG00000119669	4.9964021952093294e-09	8.669305762283228
ENSG00000246705	4.9964021952093294e-09	8.722014223450545
ENSG00000183454	5.143173789718882e-09	2.4856044116649745
ENSG00000215034	5.143173789718882e-09	1.957962048951282
ENSG00000135124	5.203051783576421e-09	8.805357551675828
ENSG00000139211	5.203051783576421e-09	8.537885184560345
ENSG00000118322	5.203051783576421e-09	8.584675745953465
ENSG00000186481	5.3557350326392806e-09	8.811993773552793
ENSG00000165527	5.512782029543774e-09	8.864161002600497
ENSG00000129048	5.512782029543774e-09	6.734279037216153
ENSG00000088826	5.908231087019162e-09	8.758824039401464
ENSG00000196562	5.908231087019162e-09	8.896880839001316
ENSG00000271214	6.441563618828485e-09	6.179230554642531
ENSG00000196482	6.441563618828485e-09	8.697474346149932
ENSG00000116691	6.5161272570369606e-09	8.656033318529296
ENSG00000102882	6.5161272570369606e-09	8.755736564954988
ENSG00000139351	6.629552037126064e-09	5.865543909994805
ENSG00000151640	6.70623491394535e-09	5.45535112256812
ENSG00000256674	6.70623491394535e-09	4.615983153043487
ENSG00000107984	6.9017428069879815e-09	8.839621125299884
ENSG00000224675	7.102799969805292e-09	3.224141261513724
ENSG00000081913	7.102799969805292e-09	7.608309294484015
ENSG00000140450	7.102799969805292e-09	8.530964779682522
ENSG00000118777	7.30955942157004e-09	8.651402106859582
ENSG00000174607	7.608902428540116e-09	8.612507321565811
ENSG00000221553	8.057344102244303e-09	3.0079039183395087
ENSG00000134369	8.291117412030585e-09	8.842167367626747
ENSG00000228141	8.386465254376695e-09	4.446141381543777
ENSG00000153933	8.531492694583067e-09	8.770552745932159
ENSG00000198598	8.629531760794443e-09	4.2052718256779364
ENSG00000150625	8.629531760794443e-09	6.4499502458637705
ENSG00000169432	8.629531760794443e-09	8.552701365537516
ENSG00000198417	8.629531760794443e-09	6.303223419288115
ENSG00000039068	8.778651026424634e-09	5.935168794683933
ENSG00000128438	8.87945508725118e-09	8.86261726537726
ENSG00000248537	9.13642307956828e-09	2.1774724869468396
ENSG00000121753	9.508381426261736e-09	7.941735101803328
ENSG00000134954	9.508381426261736e-09	8.686259737856753
ENSG00000100220	9.672269494010586e-09	8.757280302178225
ENSG00000178537	9.951549042886304e-09	8.795633855352385
ENSG00000164122	1.006544621079428e-08	5.974567445451594
ENSG00000071575	1.0654245145221598e-08	8.761370281728329
ENSG00000266145	1.0654245145221598e-08	7.6542913692231895
ENSG00000261453	1.0654245145221598e-08	6.261334577380739
ENSG00000111450	1.0654245145221598e-08	8.569602515857536
ENSG00000260940	1.0775965735596246e-08	2.1541496166343412
ENSG00000139874	1.1276531929365951e-08	1.3022932165410452
ENSG00000267272	1.1405168700140192e-08	6.336265659565413
ENSG00000072864	1.1405168700140231e-08	8.37520854852428
ENSG00000077238	1.1405168700140231e-08	7.344105467980906
ENSG00000227972	1.2070088125702694e-08	7.461723997205606
ENSG00000187210	1.2070088125702694e-08	8.126880776832179
ENSG00000171124	1.2207529215482596e-08	6.057923062803684
ENSG00000134013	1.2207529215482596e-08	8.379839760193995
ENSG00000229715	1.2416551967465971e-08	3.0203045545345697
ENSG00000272563	1.2557831848062234e-08	5.842175194434191
ENSG00000214226	1.2917913095490414e-08	7.752633359801428
ENSG00000168884	1.2917913095490414e-08	8.577241242838129
ENSG00000042781	1.328803788045428e-08	7.620334879289799
ENSG00000254554	1.366847807196325e-08	6.035342094774134
ENSG00000153902	1.382360471300023e-08	7.6369801086790154
ENSG00000110427	1.4059512661020184e-08	4.559178679552579
ENSG00000253490	1.4059512661020184e-08	1.3247989739718726
ENSG00000110811	1.4218956808044412e-08	8.539738796155845
ENSG00000200377	1.462530619641706e-08	2.143162211899472
ENSG00000182759	1.5472191909964563e-08	4.452115815397329
ENSG00000165966	1.5472191909964675e-08	8.725899979135392
ENSG00000101333	1.5472191909964675e-08	7.916839602025706
ENSG00000260244	1.5913345338198943e-08	6.143759871537048
ENSG00000162949	1.6551583136485735e-08	2.964992299214964
ENSG00000064999	1.6551583136485735e-08	8.731196687654375
ENSG00000224059	1.7022647781796815e-08	6.489488133277086
ENSG00000186815	1.7022647781796938e-08	8.835531145749782
ENSG00000261662	1.7214704319560958e-08	6.778177945970875
ENSG00000172530	1.7506748409121663e-08	8.219709366484798
ENSG00000170989	1.8207057733553095e-08	6.691162836154087
ENSG00000131142	1.8207057733553095e-08	5.440326467751629
ENSG00000172296	1.8515466425655828e-08	6.200614490910914
ENSG00000153789	1.8723889784514392e-08	8.089994130012478
ENSG00000223609	1.8723889784514392e-08	8.492354177389608
ENSG00000125571	1.8723889784514392e-08	4.364503313966936
ENSG00000162989	1.9254985090644415e-08	7.018448089446198
ENSG00000053918	1.9254985090644484e-08	8.503878660055047
ENSG00000108639	1.9254985090644484e-08	8.864161002600497
ENSG00000008130	1.9254985090644484e-08	8.8723409617007
ENSG00000152422	1.9471502109607914e-08	8.713293032230728
ENSG00000256552	2.0361502392793107e-08	3.641415095163836
ENSG00000165899	2.0590113099205846e-08	8.417362286872107
ENSG00000137078	2.1771142676161337e-08	8.507098918890623
ENSG00000152061	2.1771142676161413e-08	8.851891063950191
ENSG00000204791	2.2386112177904387e-08	6.163886295592917
ENSG00000150556	2.327553427619431e-08	8.707659315457386
ENSG00000148204	2.327553427619431e-08	6.248906401566224
ENSG00000111276	2.3275534276194475e-08	8.87897718357767
ENSG00000273406	2.3275534276194475e-08	3.255393382695966
ENSG00000080166	2.393178209889848e-08	6.630160466986436
ENSG00000250215	2.393178209889848e-08	5.2801507856525
ENSG00000272541	2.4606011631373626e-08	5.116359158906696
ENSG00000078369	2.4606011631373802e-08	8.896880839001316
ENSG00000104419	2.5581054009509324e-08	8.88461090035101
ENSG00000213657	2.6010338660206617e-08	7.038855953034105
ENSG00000264222	2.6010338660206617e-08	6.9302914822610955
ENSG00000248458	2.6300411834135262e-08	4.672143474823591
ENSG00000148411	2.6300411834135358e-08	7.996974319341675
ENSG00000244041	2.7039425963706165e-08	6.910315835210847
ENSG00000151117	2.7039425963706165e-08	7.8459176110624815
ENSG00000259392	2.8578518801733694e-08	3.498012061576814
ENSG00000164845	2.8578518801733694e-08	7.281326069519414
ENSG00000226904	2.970622069509939e-08	6.329474245228445
ENSG00000087274	3.053808916426801e-08	8.913240757201724
ENSG00000229368	3.139258785306763e-08	5.743094473761145
ENSG00000252391	3.139258785306763e-08	4.60325211617443
ENSG00000162998	3.353931752338261e-08	8.874887204027566
ENSG00000075711	3.353931752338261e-08	8.861073528154021
ENSG00000108518	3.353931752338261e-08	8.833987408526543
ENSG00000225964	3.447531269039287e-08	7.229643046153788
ENSG00000158296	3.447531269039287e-08	7.984872731032128
ENSG00000114487	3.5436678677882815e-08	8.23357172200944
ENSG00000145700	3.642408168666013e-08	7.638318493849044
ENSG00000144847	3.682648569221597e-08	8.530503506698512
ENSG00000259120	3.743820481070484e-08	5.48538404981623
ENSG00000214826	3.785149199098862e-08	8.705113073130525
ENSG00000196090	3.785149199098862e-08	5.810053646264031
ENSG00000250106	3.890420390349685e-08	1.5915165016684236
ENSG00000153551	3.890420390349685e-08	8.741922889081444
ENSG00000070190	3.998534676684431e-08	8.833987408526543
ENSG00000272320	4.109566425192056e-08	4.719966220610985
ENSG00000250493	4.109566425192056e-08	5.884128589829844
ENSG00000071127	4.154813028756069e-08	8.855981043500291
ENSG00000228031	4.154813028756069e-08	5.723580707941415
ENSG00000184825	4.154813028756069e-08	7.209627768261926
ENSG00000130787	4.2235918809032226e-08	8.819171227549372
ENSG00000250659	4.2700577452743624e-08	7.089167018168592
ENSG00000154114	4.2700577452743624e-08	8.909150777651623
ENSG00000253311	4.340689212389976e-08	0.5401335165070195
ENSG00000234546	4.388406154003958e-08	5.649473285376529
ENSG00000196814	4.388406154003958e-08	7.9675757982434465
ENSG00000105997	4.388406154003958e-08	5.40655759945342
ENSG00000106772	4.388406154003958e-08	6.544731508486013
ENSG00000236671	4.634739846075963e-08	7.86107641166959
ENSG00000178562	4.634739846075963e-08	8.457806420764697
ENSG00000125462	4.685594020342382e-08	7.822615418431034
ENSG00000107014	4.762893171070769e-08	6.473041451645321
ENSG00000117280	4.815112709892491e-08	8.76546026127843
ENSG00000096060	4.815112709892491e-08	8.892790859451214
ENSG00000264954	4.894486371317003e-08	3.189109513119616
ENSG00000264010	4.894486371317003e-08	0.5924711344003285
ENSG00000083067	5.084666466033271e-08	6.749062852290544
ENSG00000169851	5.084666466033271e-08	2.61811505480592
ENSG00000260101	5.140309379590116e-08	8.718722525138812
ENSG00000110047	5.2820169741427933e-08	8.776727694825112
ENSG00000136379	5.368855294784931e-08	8.293408957522237
ENSG00000126458	5.42751622350126e-08	8.36039236754711
ENSG00000189350	5.516676516772497e-08	4.869661333395137
ENSG00000139330	5.516676516772497e-08	0.7302663549011287
ENSG00000162341	5.516676516772497e-08	8.610502311358559
ENSG00000165209	5.576905326542027e-08	8.896880839001316
ENSG00000240907	5.7927771439645375e-08	4.713117333148217
ENSG00000256164	5.951917352171981e-08	3.5421168321177143
ENSG00000101974	6.115299997147628e-08	8.755736564954988
ENSG00000158079	6.283034521499052e-08	8.341281983154582
ENSG00000150628	6.283034521499052e-08	4.56103573604053
ENSG00000241135	6.283034521499097e-08	5.197290296679594
ENSG00000135823	6.45523309065074e-08	8.558876314430467
ENSG00000138613	6.45523309065074e-08	8.71892674900407
ENSG00000163590	6.45523309065074e-08	8.366078909573954
ENSG00000109670	6.704030095732848e-08	8.90506079810152
ENSG00000108821	6.81348503093772e-08	8.094365164296617
ENSG00000260563	6.887416829557618e-08	8.148768761298921
ENSG00000227373	6.887416829557618e-08	5.481618506705854
ENSG00000241679	6.887416829557642e-08	7.437695103238277
ENSG00000143768	6.999776939935496e-08	6.773492312630976
ENSG00000186806	7.075670225230913e-08	6.423876644282648
ENSG00000259815	7.46727984986956e-08	6.897114794170782
ENSG00000272709	7.46727984986956e-08	4.306723480397153
ENSG00000260459	7.46727984986956e-08	1.8663790785929781
ENSG00000226230	7.46727984986956e-08	2.8047417068035867
ENSG00000203805	7.46727984986956e-08	2.4530147841500605
ENSG00000259264	7.548088478055092e-08	3.6215447379250794
ENSG00000100678	7.548088478055092e-08	7.3464316629014625
ENSG00000248540	7.548088478055092e-08	5.382630299526304
ENSG00000258810	7.670895306603242e-08	4.197459760241604
ENSG00000223475	7.670895306603242e-08	4.768700971116048
ENSG00000227507	7.670895306603242e-08	6.581109187616217
ENSG00000173801	7.753841724636064e-08	8.143649142763097
ENSG00000223884	7.753841724636064e-08	3.2209709058529095
ENSG00000168807	7.879896029306098e-08	8.279780891291296
ENSG00000272695	7.96503493673326e-08	7.263847448127658
ENSG00000254126	8.181807218323841e-08	1.5405310808451411
ENSG00000116748	8.404301101454253e-08	8.90506079810152
ENSG00000103066	8.404301101454253e-08	8.701564325700032
ENSG00000231420	8.632662627300738e-08	1.8076875474023357
ENSG00000149485	8.725683572818796e-08	8.019287703267937
ENSG00000214269	8.725683572818796e-08	4.190418240260958
ENSG00000181467	8.725683572818796e-08	8.73019418255075
ENSG00000267414	8.867041429058235e-08	8.006429318620096
ENSG00000229874	8.962512002941577e-08	6.475666277636074
ENSG00000229791	8.962512002941577e-08	4.043332950509715
ENSG00000229645	8.962512002941577e-08	8.751646585404885
ENSG00000157191	8.962512002941577e-08	8.763916524055194
ENSG00000158125	9.205573391778123e-08	3.4857309322628898
ENSG00000233334	9.455026342814105e-08	3.328841009803275
ENSG00000243417	9.455026342814105e-08	8.31745481658116
ENSG00000240505	9.711033347586517e-08	8.891247122227975
ENSG00000196872	9.711033347586517e-08	5.000924459767381
ENSG00000188153	9.815308438212614e-08	8.168422881470727
ENSG00000270302	1.0080771698638128e-07	4.633579560185375
ENSG00000236233	1.0353195407030488e-07	5.243126774170357
ENSG00000170819	1.0353195407030488e-07	8.262489907463415
ENSG00000182158	1.0353195407030488e-07	8.925510695852033
ENSG00000230829	1.0353195407030561e-07	4.627284065506622
ENSG00000257859	1.0353195407030561e-07	2.093589382066737
ENSG00000165023	1.0353195407030561e-07	7.20835055006502
ENSG00000256673	1.0353195407030561e-07	6.7828662247415155
ENSG00000035720	1.0632755970395953e-07	8.843711104849987
ENSG00000175489	1.0746618847847654e-07	7.001988786733902
ENSG00000204394	1.09196341015818e-07	8.913240757201724
ENSG00000197747	1.1333910322837656e-07	8.76700399850167
ENSG00000214097	1.1763415404464865e-07	5.1254415775508475
ENSG00000270030	1.1952284271972243e-07	4.984966823574133
ENSG00000167703	1.1952284271972243e-07	8.692301902360605
ENSG00000232815	1.1952284271972243e-07	8.58287495961147
ENSG00000238861	1.1952284271972243e-07	1.119422799669497
ENSG00000243323	1.2273620493726156e-07	8.314657136511117
ENSG00000189420	1.2273620493726156e-07	6.020565921187983
ENSG00000236854	1.2404487515828358e-07	3.630808114740986
ENSG00000144354	1.2404487515828403e-07	5.399330698388854
ENSG00000218073	1.2404487515828403e-07	4.342606023145928
ENSG00000129353	1.2404487515828403e-07	8.705113073130523
ENSG00000187987	1.273760357841263e-07	6.698695221690926
ENSG00000152518	1.273760357841263e-07	8.909150777651623
ENSG00000113140	1.3079388343661835e-07	8.538683465798714
ENSG00000118690	1.3079388343661835e-07	8.768547735724908
ENSG00000143819	1.3079388343661928e-07	8.807903794002693
ENSG00000101665	1.3079388343661928e-07	8.675941984160195
ENSG00000197872	1.34300597481262e-07	8.851891063950191
ENSG00000173391	1.34300597481262e-07	7.750557948004515
ENSG00000160172	1.34300597481262e-07	8.061051270522682
ENSG00000107249	1.34300597481262e-07	8.243142553947955
ENSG00000173846	1.357286638795552e-07	8.638129663105648
ENSG00000198053	1.3789841001740974e-07	8.539685970902342
ENSG00000197385	1.3789841001740974e-07	8.400546707063265
ENSG00000163947	1.3936355284461604e-07	8.814540015879658
ENSG00000256248	1.4309275616546462e-07	4.246509454658202
ENSG00000260990	1.4309275616546462e-07	5.549637534611173
ENSG00000248980	1.4309275616546462e-07	5.347382031969818
ENSG00000188167	1.4309275616546462e-07	7.2688167962396815
ENSG00000133328	1.4309275616546462e-07	7.401908579876395
ENSG00000144619	1.4691863754098237e-07	7.82640439031502
ENSG00000214867	1.5084361767070007e-07	2.422315218278856
ENSG00000176928	1.5084361767070007e-07	7.679756700775697
ENSG00000159403	1.5084361767070007e-07	8.654489581306057
ENSG00000196550	1.5244191068343563e-07	6.879341525183071
ENSG00000169258	1.548701755710398e-07	7.573268654555266
ENSG00000145685	1.548701755710398e-07	7.7130403324007135
ENSG00000213977	1.565098071350639e-07	5.206462210026444
ENSG00000224944	1.5900084992051863e-07	2.0131238040960846
ENSG00000243672	1.5900084992051863e-07	2.1698381301940586
ENSG00000122126	1.6068285251954913e-07	8.805357551675828
ENSG00000102804	1.6068285251955027e-07	8.673395741833332
ENSG00000181790	1.6068285251955027e-07	7.0216523682066265
ENSG00000070540	1.649636713585652e-07	8.864161002600497
ENSG00000005059	1.6670677531891433e-07	8.673395741833332
ENSG00000079335	1.6670677531891433e-07	8.28499764067468
ENSG00000141526	1.693549511859318e-07	8.663672045509887
ENSG00000267401	1.7114300644080366e-07	4.873629788481143
ENSG00000109819	1.7385944399568468e-07	8.526156478029652
ENSG00000117091	1.7385944399568468e-07	8.913240757201724
ENSG00000196405	1.756935697219362e-07	8.763916524055194
ENSG00000111912	1.756935697219362e-07	8.833987408526543
ENSG00000143851	1.7847996772180308e-07	8.850347326726952
ENSG00000151552	1.8514913975384756e-07	8.578323707077352
ENSG00000152315	1.9006004172385507e-07	4.9899380436151795
ENSG00000107562	1.9509706944219212e-07	8.569655341111039
ENSG00000020633	1.9714789358569466e-07	8.813537510776033
ENSG00000233108	1.9714789358569466e-07	7.664791941880754
ENSG00000258818	1.9714789358569466e-07	2.9264883520958542
ENSG00000185033	2.0771939421546836e-07	8.848803589503715
ENSG00000082781	2.0771939421546836e-07	8.239864986671249
ENSG00000185532	2.0989863507486143e-07	8.076818597123154
ENSG00000105855	2.1320908496743116e-07	7.640384731366976
ENSG00000270504	2.2461328313439686e-07	4.624562616044687
ENSG00000246548	2.2461328313439686e-07	3.2131471390805664
ENSG00000156218	2.2461328313439768e-07	7.293990125433157
ENSG00000265583	2.3053480726987934e-07	0.4535715615661898
ENSG00000113758	2.32945518612086e-07	8.77827143204835
ENSG00000227945	2.32945518612086e-07	3.4592178785876118
ENSG00000250686	2.3538064139311099e-07	4.1347094983165995
ENSG00000225411	2.3907961956539305e-07	6.948943021635161
ENSG00000179057	2.3907961956539305e-07	6.160153108804061
ENSG00000256546	2.3907961956539305e-07	5.769194068284645
ENSG00000169126	2.4157681973424826e-07	7.301847098935313
ENSG00000152894	2.4157681973424826e-07	8.809447531225931
ENSG00000105810	2.453700526833992e-07	8.801267572125727
ENSG00000120549	2.479308568218871e-07	8.837331932091779
ENSG00000101265	2.518206613290351e-07	8.788997633475418
ENSG00000196924	2.544466320848499e-07	8.86261726537726
ENSG00000182253	2.6112811653868374e-07	8.268265148268256
ENSG00000163380	2.6112811653868374e-07	4.80659540030022
ENSG00000131016	2.638480161847136e-07	8.269054689864227
ENSG00000083454	2.638480161847136e-07	8.851891063950191
ENSG00000168140	2.679793748518601e-07	6.669585243267735
ENSG00000254966	2.707683435278544e-07	5.036136844416978
ENSG00000157680	2.707683435278544e-07	8.415567111905691
ENSG00000072062	2.750045674562046e-07	8.833987408526543
ENSG00000187870	2.778642966299466e-07	7.434836427736278
ENSG00000124831	2.851401736231347e-07	8.835531145749782
ENSG00000147251	2.9260037365380577e-07	8.749100343078021
ENSG00000131746	2.9260037365380577e-07	1.4532838961495318
ENSG00000132640	3.0024939915016104e-07	8.866707244927362
ENSG00000144746	3.1128405580990904e-07	8.860071023050395
ENSG00000237787	3.1128405580991073e-07	4.571511930955541
ENSG00000254343	3.16132466606198e-07	8.28024216427531
ENSG00000249453	3.1940526918931394e-07	5.659948586692694
ENSG00000107518	3.194052691893157e-07	4.918841175162746
ENSG00000230290	3.2437605092127953e-07	7.127252734109417
ENSG00000112218	3.2773142041900205e-07	8.14498865612108
ENSG00000259954	3.2773142041900205e-07	2.221824069817248
ENSG00000226887	3.2773142041900205e-07	7.170108702815103
ENSG00000072135	3.362674945505084e-07	8.847801084400087
ENSG00000234299	3.4858040453987196e-07	3.5872386112492185
ENSG00000249601	3.576413345399625e-07	2.997993780437401
ENSG00000137942	3.576413345399625e-07	7.33349979030529
ENSG00000102924	3.6693002281828326e-07	6.917517514805654
ENSG00000166825	3.6693002281828326e-07	7.371763872479645
ENSG00000173406	3.6693002281828326e-07	6.124036233868924
ENSG00000163121	3.7645198625453945e-07	4.174248268272691
ENSG00000272510	3.7645198625453945e-07	1.8283478840319654
ENSG00000237945	3.7645198625454146e-07	7.351958691281307
ENSG00000015413	3.7645198625454146e-07	8.786451391148555
ENSG00000167216	3.8032734880169835e-07	7.6184295706287495
ENSG00000232040	3.8621286994258366e-07	7.954113481642237
ENSG00000231652	3.862128699425857e-07	2.1394068703276545
ENSG00000183153	3.901854104766317e-07	1.7343622051662362
ENSG00000157625	4.002905163586657e-07	8.722014223450545
ENSG00000247746	4.2126585695204424e-07	7.27193162455121
ENSG00000203737	4.2126585695204424e-07	4.215888174587972
ENSG00000261400	4.255866923321798e-07	3.3741146276492935
ENSG00000257950	4.255866923321798e-07	7.5139381025460095
ENSG00000267790	4.3214843813222027e-07	1.6731202821930375
ENSG00000232586	4.3657719607629057e-07	2.444573959184473
ENSG00000267491	4.3657719607629057e-07	4.058382372973536
ENSG00000204718	4.433027626222266e-07	0.932659607750765
ENSG00000154217	4.478420394869296e-07	8.288963355495126
ENSG00000235295	4.478420394869296e-07	6.722064877730849
ENSG00000185155	4.547353660055248e-07	8.843711104849987
ENSG00000134326	4.5938781804067263e-07	8.58309365209697
ENSG00000263862	4.5938781804067263e-07	6.902257241475876
ENSG00000006459	4.5938781804067506e-07	8.848803589503715
ENSG00000237292	4.5938781804067506e-07	4.190692785123332
ENSG00000269755	4.64086297560167e-07	3.618970394565071
ENSG00000227375	4.712212792470893e-07	4.869306674429093
ENSG00000214900	4.712212792470893e-07	7.187207635653091
ENSG00000257989	4.712212792470893e-07	2.012609046702486
ENSG00000211974	4.7603675582020937e-07	8.108435889288918
ENSG00000132932	4.7603675582020937e-07	8.357067923977702
ENSG00000166348	4.833493259894292e-07	8.371118568974179
ENSG00000049759	4.833493259894292e-07	8.758282807281853
ENSG00000106004	4.88284605035617e-07	6.757503188696343
ENSG00000198478	4.88284605035617e-07	8.690758165137366
ENSG00000155324	4.88284605035617e-07	8.37834884822426
ENSG00000129437	5.008369713576064e-07	6.240049667594849
ENSG00000248905	5.008369713576064e-07	8.84062363040351
ENSG00000177731	5.008369713576064e-07	8.88306716312777
ENSG00000185669	5.085175850148204e-07	8.228199199957263
ENSG00000168994	5.085175850148204e-07	7.115036233423998
ENSG00000106571	5.137011446145769e-07	7.366645740935767
ENSG00000130775	5.137011446145787e-07	8.851891063950191
ENSG00000134996	5.137011446145787e-07	8.793087613025522
ENSG00000172819	5.137011446145787e-07	8.100203104935211
ENSG00000165506	5.137011446145787e-07	8.74092038397782
ENSG00000178127	5.268845818944045e-07	7.969376584585443
ENSG00000105409	5.268845818944045e-07	7.427037844816014
ENSG00000117472	5.322490535779969e-07	6.0280211945312825
ENSG00000180758	5.322490535779996e-07	8.140713066928374
ENSG00000108387	5.403949112008414e-07	6.940603144263761
ENSG00000164300	5.403949112008414e-07	7.2831241527696955
ENSG00000261584	5.403949112008414e-07	7.790374241379821
ENSG00000160469	5.403949112008414e-07	8.671852004610091
ENSG00000118491	5.458923145301085e-07	6.181874708100942
ENSG00000110092	5.458923145301085e-07	8.779273937151975
ENSG00000117519	5.458923145301143e-07	8.055769368209168
ENSG00000272002	5.598734409730737e-07	3.327859581924471
ENSG00000188959	5.598734409730737e-07	5.365380138636091
ENSG00000146374	5.598734409730737e-07	4.633722517003738
ENSG00000228962	5.598734409730737e-07	7.33993268805032
ENSG00000102007	5.598734409730737e-07	8.880520920800906
ENSG00000089692	5.598734409730737e-07	7.8800122097386245
ENSG00000152953	5.684276349568141e-07	4.1135942700755
ENSG00000138685	5.742004864820828e-07	8.359291289085235
ENSG00000172717	5.888816885539058e-07	6.319127204937936
ENSG00000166557	5.888816885539058e-07	8.8723409617007
ENSG00000108828	5.888816885539058e-07	8.786451391148555
ENSG00000241544	5.888816885539058e-07	4.924519745636162
ENSG00000125257	5.94855214106985e-07	8.446843250214696
ENSG00000234332	5.948552141069882e-07	3.948402189380118
ENSG00000076356	6.039254726067911e-07	6.751445303629164
ENSG00000105991	6.039254726067911e-07	6.03798940476232
ENSG00000159733	6.039254726067911e-07	8.511801570036493
ENSG00000118985	6.039254726067911e-07	8.929600675402133
ENSG00000127920	6.100464329391369e-07	7.450269864760197
ENSG00000167613	6.19340456062516e-07	7.577357861883563
ENSG00000016391	6.256123528341139e-07	8.021987510280997
ENSG00000068724	6.256123528341139e-07	8.820173732652998
ENSG00000238266	6.256123528341139e-07	8.380842265297622
ENSG00000198668	6.415618670362357e-07	8.885613405454635
ENSG00000051523	6.415618670362357e-07	8.92142071630193
ENSG00000159674	6.746482664384608e-07	8.380176768448353
ENSG00000105339	6.814606259839076e-07	8.92142071630193
ENSG00000136167	6.918039664358836e-07	8.831441166199681
ENSG00000257542	6.987836395126052e-07	4.478385419926702
ENSG00000089723	6.987836395126052e-07	6.738679642003073
ENSG00000123066	7.093808993514161e-07	8.90506079810152
ENSG00000233379	7.165318387164902e-07	5.111159057187222
ENSG00000245954	7.165318387164902e-07	7.637738905096175
ENSG00000139083	7.421127849689529e-07	8.790000138579044
ENSG00000171916	7.421127849689529e-07	4.34701703624969
ENSG00000158482	7.533441729955774e-07	4.1174630526667935
ENSG00000238113	7.533441729955774e-07	8.811993773552793
ENSG00000136848	7.533441729955774e-07	8.644765884982615
ENSG00000130037	7.609228176735032e-07	6.424515642524509
ENSG00000005108	7.609228176735032e-07	6.843065445854975
ENSG00000154822	7.609228176735032e-07	8.814540015879658
ENSG00000123329	7.724290694834561e-07	8.798721329798862
ENSG00000230266	7.724290694834561e-07	5.407227021004398
ENSG00000007944	7.801931000859753e-07	8.746554100751158
ENSG00000164627	7.801931000859795e-07	8.479081733635674
ENSG00000149635	7.801931000859795e-07	6.822068850404244
ENSG00000251634	7.999344615644601e-07	7.066734067353931
ENSG00000100890	8.201579752984809e-07	4.271491562934291
ENSG00000049323	8.201579752984809e-07	8.833987408526543
ENSG00000217078	8.201579752984809e-07	3.710024884487623
ENSG00000092200	8.493025161719932e-07	7.518271000179846
ENSG00000130489	8.493025161719932e-07	8.11133775409279
ENSG00000164181	8.493025161719932e-07	8.760367776624705
ENSG00000136859	8.493025161719932e-07	5.882126247150377
ENSG00000235621	8.620970028735379e-07	8.779273937151975
ENSG00000172985	8.620970028735379e-07	6.069631788217358
ENSG00000227121	8.620970028735379e-07	0.9654964265858509
ENSG00000205726	8.707298754274062e-07	8.810991268449168
ENSG00000235859	8.926789307789195e-07	8.57858075619611
ENSG00000153253	8.926789307789195e-07	8.01767712060854
ENSG00000171914	8.926789307789195e-07	7.9984148891666695
ENSG00000167476	8.926789307789195e-07	8.716841779661218
ENSG00000175567	8.926789307789195e-07	8.8723409617007
ENSG00000261037	8.926789307789195e-07	5.734303276171574
ENSG00000215386	9.016073536325427e-07	6.907667003835535
ENSG00000253882	9.016073536325427e-07	5.410948203231535
ENSG00000112232	9.016073536325427e-07	6.90202490382309
ENSG00000243801	9.061038459639859e-07	0.39172915915589
ENSG00000200818	9.061038459639859e-07	0.37796830853584795
ENSG00000233086	9.151618917218039e-07	6.609164515674328
ENSG00000250994	9.151618917218039e-07	2.9626817443834845
ENSG00000179520	9.243073564952101e-07	5.150644483076515
ENSG00000111275	9.381912410487775e-07	8.780817674375214
ENSG00000144488	9.381912410487775e-07	4.325083071753389
ENSG00000176406	9.381912410487775e-07	7.478674409875726
ENSG00000004799	9.381912410487775e-07	8.52841853735566
ENSG00000229836	9.475588186805061e-07	6.549951819666518
ENSG00000102886	9.475588186805061e-07	6.649685087707265
ENSG00000148468	9.475588186805061e-07	7.374678450070466
ENSG00000165914	9.713746153888881e-07	8.272470652905616
ENSG00000235673	9.713746153888881e-07	4.99775993912156
ENSG00000114446	9.713746153888881e-07	8.852893569053816
ENSG00000124766	9.713746153888881e-07	8.103009524647653
ENSG00000258600	9.859404375056778e-07	0.6908095771779372
ENSG00000141314	9.957679092647806e-07	3.6857760708608236
ENSG00000239467	9.957679092647806e-07	5.376645168175844
ENSG00000135502	9.957679092647806e-07	6.019303885212737
ENSG00000184887	9.957679092647806e-07	8.60895857413532
ENSG00000205302	1.0463411130125308e-06	8.78336391670208
ENSG00000153982	1.0725488408650996e-06	7.690503999534175
ENSG00000185664	1.0725488408651053e-06	7.395130420688591
ENSG00000135378	1.0832083972386794e-06	7.672694771866374
ENSG00000136653	1.0993897146554862e-06	8.87897718357767
ENSG00000105996	1.138058661964335e-06	4.261036708553051
ENSG00000253552	1.138058661964335e-06	4.88649874655761
ENSG00000145819	1.138058661964335e-06	8.744007858424295
ENSG00000258545	1.1493459256206026e-06	7.432058552408366
ENSG00000103316	1.1493459256206026e-06	6.314732833141302
ENSG00000229619	1.1664796583730607e-06	6.939897537986128
ENSG00000184156	1.1664796583730607e-06	5.465353157018526
ENSG00000254972	1.1664796583730607e-06	2.242012565371239
ENSG00000236199	1.178038823494461e-06	8.119464887939492
ENSG00000241163	1.1955851022447502e-06	8.397169438240354
ENSG00000237943	1.2074224593377662e-06	7.536928513645538
ENSG00000187762	1.237512802228875e-06	3.9919071048027632
ENSG00000105737	1.237512802228875e-06	8.02498691055663
ENSG00000198429	1.2683261739350576e-06	8.220640432112269
ENSG00000223839	1.280857695149327e-06	6.231219154951368
ENSG00000184672	1.280857695149327e-06	5.687820999383956
ENSG00000120278	1.280857695149327e-06	6.974871956979748
ENSG00000265488	1.2998792563022524e-06	1.866910728399436
ENSG00000171860	1.2998792563022524e-06	6.953157224006768
ENSG00000108370	1.2998792563022524e-06	4.1473046596163945
ENSG00000160190	1.312711414786783e-06	8.709203052680625
ENSG00000140022	1.3321890987903838e-06	7.593006179163808
ENSG00000108852	1.332189098790391e-06	7.36188762880559
ENSG00000172264	1.332189098790391e-06	8.2819373001103
ENSG00000186889	1.3453288189770629e-06	7.332441214079075
ENSG00000053524	1.3453288189770699e-06	7.90940509891037
ENSG00000104177	1.412925375569266e-06	8.809447531225931
ENSG00000175899	1.412925375569266e-06	8.40451242188371
ENSG00000152217	1.412925375569266e-06	8.85698354860392
ENSG00000266017	1.412925375569266e-06	7.644631838506676
ENSG00000223863	1.4268324135737204e-06	3.22997320158221
ENSG00000125409	1.426832413573728e-06	6.8749115990823615
ENSG00000106829	1.426832413573728e-06	8.790000138579044
ENSG00000158715	1.447940849068022e-06	6.090640217191703
ENSG00000262951	1.447940849068022e-06	5.89436921041123
ENSG00000188659	1.447940849068022e-06	7.491574376475006
ENSG00000196821	1.447940849068022e-06	8.851891063950191
ENSG00000170881	1.4621801502158426e-06	8.752187817524499
ENSG00000250889	1.4621801502158477e-06	5.534799193068099
ENSG00000243979	1.4837926655708577e-06	5.018209129251507
ENSG00000233999	1.4983718485666213e-06	7.947217419964915
ENSG00000152582	1.4983718485666213e-06	8.775183957601874
ENSG00000211640	1.4983718485666213e-06	8.8682509821506
ENSG00000100450	1.4983718485666213e-06	5.477191355322116
ENSG00000172508	1.53542684660557e-06	8.230027120181354
ENSG00000219665	1.53542684660557e-06	8.280056554632706
ENSG00000184060	1.53542684660557e-06	8.235252389224184
ENSG00000231050	1.5733649052355661e-06	5.848017638374168
ENSG00000107882	1.5733649052355661e-06	8.235608011701194
ENSG00000160293	1.5733649052355661e-06	8.1657941763486
ENSG00000092871	1.5733649052355661e-06	8.445075209130376
ENSG00000173404	1.5733649052355661e-06	1.517861542052795
ENSG00000086967	1.5733649052355661e-06	5.34893138675435
ENSG00000253426	1.5887918940855814e-06	5.333782573082152
ENSG00000183921	1.612206217047437e-06	7.46660698420372
ENSG00000249993	1.6280002594910448e-06	5.966025261641209
ENSG00000241106	1.6280002594910448e-06	8.8723409617007
ENSG00000268802	1.6519714152549779e-06	4.558561239424336
ENSG00000138378	1.6519714152549779e-06	8.7562777970746
ENSG00000259705	1.6681408899864558e-06	4.0743143041443055
ENSG00000254974	1.6681408899864558e-06	4.0475936177819545
ENSG00000163518	1.6681408899864558e-06	5.5278564607676195
ENSG00000236917	1.6926815828033068e-06	1.1949282398054968
ENSG00000229931	1.70923505099932e-06	8.340199518915357
ENSG00000186105	1.7343582616538387e-06	5.540088815892459
ENSG00000104537	1.7513044707374946e-06	1.5583050674957237
ENSG00000240298	1.7684102679027662e-06	5.660360284947504
ENSG00000173852	1.7684102679027662e-06	8.8723409617007
ENSG00000108688	1.7943713497268007e-06	1.3878137671545416
ENSG00000103222	1.7943713497268007e-06	8.819171227549372
ENSG00000243574	1.8118824543857213e-06	5.6965615961047575
ENSG00000105429	1.8118824543857213e-06	8.842167367626747
ENSG00000136021	1.8118824543857213e-06	8.899427081328179
ENSG00000087494	1.8118824543857213e-06	7.760756348045728
ENSG00000156299	1.8384583705326747e-06	8.705370122249281
ENSG00000163995	1.8563839928957768e-06	5.351072511267316
ENSG00000213671	1.8563839928957768e-06	6.947817391175384
ENSG00000224717	1.8563839928957768e-06	5.707982716981355
ENSG00000174775	1.8563839928957768e-06	8.565512536307434
ENSG00000265728	1.9019382575439484e-06	5.761380481895137
ENSG00000204764	1.9019382575439484e-06	5.481250330722065
ENSG00000228013	1.9019382575439585e-06	6.6411707177379204
ENSG00000267107	1.9485691285843787e-06	6.309963222505374
ENSG00000226944	1.9485691285843787e-06	5.4686626675035335
ENSG00000227611	1.967528374071637e-06	3.9203652605063843
ENSG00000067113	1.9963010027872467e-06	8.372121074077805
ENSG00000272663	1.9963010027872467e-06	5.115492717055144
ENSG00000169242	1.9963010027872467e-06	6.556206124445165
ENSG00000138698	1.9963010027872467e-06	8.684663175380011
ENSG00000116882	1.9963010027872467e-06	3.5514928639614083
ENSG00000160213	2.0157075983430757e-06	8.7761864627055
ENSG00000242593	2.0157075983430757e-06	4.822496230849581
ENSG00000222346	2.0451588040109225e-06	0.8399954107387267
ENSG00000267166	2.0650228691699237e-06	7.043060782501021
ENSG00000089169	2.0650228691699237e-06	8.175522466712039
ENSG00000238724	2.0650228691699237e-06	3.2868411928177648
ENSG00000235251	2.0650228691699237e-06	6.15287774413095
ENSG00000252971	2.0951679939764694e-06	0.6618801525338722
ENSG00000160683	2.0951679939764694e-06	2.1805803243112285
ENSG00000198108	2.115499866481362e-06	8.734745435084864
ENSG00000261739	2.115499866481362e-06	8.680830244948668
ENSG00000152495	2.115499866481373e-06	6.236228243201626
ENSG00000260174	2.115499866481373e-06	3.431615255861533
ENSG00000070729	2.146354583248583e-06	2.212801207837264
ENSG00000114859	2.1671648235009892e-06	8.200104963850578
ENSG00000137491	2.1671648235009892e-06	8.049732477495676
ENSG00000181458	2.18816941850213e-06	8.794631350248759
ENSG00000235269	2.18816941850213e-06	3.433837961507021
ENSG00000176532	2.220044538022404e-06	8.576832795107618
ENSG00000257191	2.220044538022404e-06	5.085358656440998
ENSG00000133321	2.220044538022404e-06	8.592598655934912
ENSG00000174004	2.220044538022404e-06	8.761370281728329
ENSG00000153093	2.220044538022404e-06	8.680573195829911
ENSG00000138472	2.241542668053003e-06	3.6814193215914823
ENSG00000100605	2.241542668053003e-06	8.746554100751158
ENSG00000173848	2.296169162413979e-06	8.808906299106317
ENSG00000227070	2.296169162413979e-06	5.84646966980979
ENSG00000095585	2.3520771016455413e-06	8.801267572125727
ENSG00000189067	2.4092952903459757e-06	8.88461090035101
ENSG00000250934	2.432556005060096e-06	4.536164968328429
ENSG00000165511	2.4325560050601217e-06	7.182924287391285
ENSG00000207865	2.4678531499015614e-06	3.305286631834546
ENSG00000250155	2.4678531499015614e-06	7.92630624923039
ENSG00000228594	2.4678531499015614e-06	4.535041825682352
ENSG00000090339	2.4678531499015614e-06	8.817627490326135
ENSG00000197565	2.491658111477673e-06	7.938339218757766
ENSG00000125968	2.491658111477673e-06	8.003587332955995
ENSG00000102466	2.491658111477673e-06	5.211372248619175
ENSG00000226677	2.527780730968756e-06	3.608028170315339
ENSG00000170962	2.527780730968756e-06	7.553903607101378
ENSG00000128284	2.5521421387059095e-06	8.751646585404885
ENSG00000188467	2.5521421387059095e-06	7.065279058921076
ENSG00000143297	2.5521421387059095e-06	8.929600675402133
ENSG00000259863	2.5891087261923625e-06	4.123605402798941
ENSG00000248610	2.614039039799767e-06	6.846083129741969
ENSG00000188385	2.614039039799767e-06	7.669408684930221
ENSG00000204934	2.614039039799767e-06	6.398277090307087
ENSG00000120008	2.614039039799781e-06	8.835531145749782
ENSG00000131981	2.677380428012632e-06	8.811993773552793
ENSG00000182287	2.677380428012632e-06	8.832443671303306
ENSG00000173926	2.7031286489861617e-06	7.793723248132681
ENSG00000133313	2.7421985900979652e-06	8.913240757201724
ENSG00000231971	2.7421985900979652e-06	6.089842627197947
ENSG00000181649	2.7421985900979652e-06	5.438299535265901
ENSG00000147144	2.7685467143500246e-06	8.5240715086868
ENSG00000225681	2.8085264998614003e-06	0.904728616256429
ENSG00000168671	2.835487912372823e-06	8.10549670573828
ENSG00000247774	2.903986201986127e-06	8.768547735724908
ENSG00000111664	2.903986201986127e-06	8.19944507837689
ENSG00000122862	2.9039862019861635e-06	8.929600675402133
ENSG00000229962	2.9039862019861635e-06	1.502936341367879
ENSG00000169330	2.9318292471561593e-06	8.504419892174658
ENSG00000267496	2.9318292471561593e-06	6.164924941318613
ENSG00000124496	2.9740762627457504e-06	8.483091754050179
ENSG00000171862	2.9740762627457504e-06	8.842167367626747
ENSG00000121236	3.0025658908120733e-06	5.036015090370954
ENSG00000236449	3.0025658908120733e-06	4.741141994245996
ENSG00000248587	3.0457935092671717e-06	3.958556534857327
ENSG00000085662	3.0457935092671717e-06	8.824263712203102
ENSG00000254615	3.0457935092671717e-06	8.632495946332309
ENSG00000250510	3.0457935092671717e-06	6.835004947479253
ENSG00000130702	3.0749440951777168e-06	8.913240757201724
ENSG00000125844	3.0749440951777168e-06	8.933690654952235
ENSG00000233977	3.0749440951777168e-06	4.387645166179949
ENSG00000258181	3.0749440951777168e-06	6.303977319901025
ENSG00000147119	3.0749440951777168e-06	8.070570742980872
ENSG00000178882	3.119174105931487e-06	4.897392484487378
ENSG00000256250	3.119174105931487e-06	3.949185895661194
ENSG00000114270	3.1490003287191566e-06	8.353010689685277
ENSG00000178498	3.1942549818650728e-06	8.762914018951568
ENSG00000182319	3.1942549818650728e-06	7.033265836671993
ENSG00000220541	3.2247718307176848e-06	3.2630533196315463
ENSG00000237499	3.2247718307177136e-06	8.500995409473825
ENSG00000270361	3.2247718307177136e-06	5.2980009076504935
ENSG00000270883	3.255569197618216e-06	4.792379245533526
ENSG00000266258	3.255569197618216e-06	2.5738397221260443
ENSG00000085719	3.3022966266421e-06	8.876430941250804
ENSG00000170873	3.3022966266421e-06	8.425290808229136
ENSG00000156804	3.3022966266421e-06	8.742464121201055
ENSG00000143367	3.3022966266421e-06	8.639673400328888
ENSG00000259796	3.333806137324798e-06	2.9625538723610276
ENSG00000130528	3.333806137324798e-06	4.57848594301838
ENSG00000132498	3.333806137324798e-06	5.749162293573672
ENSG00000224543	3.3816135438063204e-06	6.3072170671246
ENSG00000162624	3.3816135438063204e-06	3.624594255411101
ENSG00000117602	3.4138509572761195e-06	8.139097890228982
ENSG00000211933	3.4138509572761195e-06	8.451968480126101
ENSG00000244219	3.4627622273182553e-06	5.696687812758534
ENSG00000257058	3.4627622273182553e-06	5.817578678214202
ENSG00000101892	3.4957436342292003e-06	1.9356318007164226
ENSG00000163486	3.4957436342292003e-06	8.787453896252181
ENSG00000235961	3.495743634229219e-06	5.0299449867856065
ENSG00000214301	3.495743634229219e-06	5.537071200826458
ENSG00000185662	3.495743634229219e-06	5.445676113740733
ENSG00000006704	3.5795249855607613e-06	5.862725132904235
ENSG00000150672	3.5795249855607613e-06	7.668962218151678
ENSG00000224905	3.5795249855607613e-06	5.741686774546072
ENSG00000170088	3.5795249855607613e-06	8.785910159028942
ENSG00000108468	3.5795249855607613e-06	8.6882119228105
ENSG00000176438	3.6652366859336337e-06	8.695930608926693
ENSG00000264215	3.7000713650049693e-06	6.243135520914232
ENSG00000129009	3.7000713650049693e-06	7.330138363404359
ENSG00000266088	3.752921284271055e-06	3.127528232065538
ENSG00000120217	3.7529212842710686e-06	8.603866089481594
ENSG00000169891	3.7885572353453108e-06	8.542773445348818
ENSG00000224506	3.7885572353453108e-06	2.937777096820418
ENSG00000197256	3.7885572353453108e-06	8.49878617540132
ENSG00000095303	3.7885572353453108e-06	8.210594196154716
ENSG00000171388	3.879077073875541e-06	5.4525408218864415
ENSG00000176274	3.934383845876185e-06	7.49026233458434
ENSG00000172139	3.9716755988827915e-06	7.392492658889746
ENSG00000101745	3.9716755988827915e-06	8.880520920800906
ENSG00000032219	3.9716755988827915e-06	8.732740424877614
ENSG00000164056	3.9716755988827915e-06	7.963453073435668
ENSG00000104852	4.0093072354768075e-06	8.917330736751827
ENSG00000181408	4.066398462999744e-06	8.761370281728329
ENSG00000262769	4.066398462999744e-06	5.565940762006234
ENSG00000141858	4.066398462999744e-06	8.775183957601874
ENSG00000120913	4.066398462999744e-06	8.015368864740191
ENSG00000069702	4.163292271595884e-06	6.8845756702886405
ENSG00000142494	4.163292271595884e-06	8.7281092132079
ENSG00000269404	4.163292271595884e-06	4.323381523582438
ENSG00000201671	4.163292271595884e-06	1.3481555946593227
ENSG00000204290	4.202668283624589e-06	7.1003351848056555
ENSG00000120063	4.202668283624589e-06	8.8723409617007
ENSG00000229922	4.202668283624589e-06	5.135738346457772
ENSG00000166949	4.202668283624589e-06	8.80381381445259
ENSG00000196367	4.2624046015055534e-06	8.913240757201724
ENSG00000270742	4.302681564804484e-06	3.0499965473571895
ENSG00000117407	4.302681564804484e-06	8.2538215414971
ENSG00000163659	4.404981643302926e-06	8.900970818551418
ENSG00000153064	4.404981643302926e-06	8.784366421805704
ENSG00000041880	4.404981643302926e-06	8.725562970881034
ENSG00000230778	4.404981643302926e-06	1.6407964966635544
ENSG00000128805	4.404981643302926e-06	4.708341380374838
ENSG00000252051	4.446553140347759e-06	4.124466317677979
ENSG00000225216	4.467480104697027e-06	0.915773980724805
ENSG00000158483	4.509618505940669e-06	8.17289167120958
ENSG00000227666	4.509618505940669e-06	4.172825516387684
ENSG00000090530	4.509618505940669e-06	8.177584565377465
ENSG00000243238	4.552138944726307e-06	8.368083919781206
ENSG00000100629	4.616643177273591e-06	8.784907653925318
ENSG00000213222	4.660133262718187e-06	6.386500207706095
ENSG00000240240	4.660133262718187e-06	5.8745462421135475
ENSG00000141441	4.726107739870499e-06	8.199815169474146
ENSG00000075420	4.726107739870516e-06	8.909150777651623
ENSG00000107165	4.726107739870516e-06	7.008078516869832
ENSG00000258393	4.770588605857213e-06	2.9150490016317767
ENSG00000231131	4.770588605857213e-06	4.226536188184337
ENSG00000182742	4.770588605857213e-06	7.118240824757864
ENSG00000168016	4.883558572698592e-06	8.880520920800906
ENSG00000145779	4.883558572698592e-06	8.88870087990111
ENSG00000213047	4.883558572698592e-06	8.831441166199681
ENSG00000139508	4.883558572698592e-06	8.70256683080366
ENSG00000185947	4.999097869990049e-06	8.344626506719816
ENSG00000218107	4.999097869990049e-06	3.599940149029861
ENSG00000159618	5.117262334226052e-06	8.826809954529965
ENSG00000255527	5.1652758928135715e-06	4.1204541717374585
ENSG00000121858	5.1652758928135715e-06	8.828353691753202
ENSG00000236049	5.238108953591306e-06	1.0686563692727642
ENSG00000227165	5.238108953591306e-06	4.998909991197175
ENSG00000173762	5.238108953591306e-06	5.335346468579344
ENSG00000257824	5.238108953591306e-06	6.588595070972092
ENSG00000182851	5.238108953591306e-06	2.1088435738665314
ENSG00000185015	5.2381089535913235e-06	8.246928270501376
ENSG00000206530	5.287211593144969e-06	8.838077388076647
ENSG00000143158	5.2872115931449875e-06	8.71892674900407
ENSG00000185112	5.411911209513253e-06	7.643582119525129
ENSG00000154803	5.411911209513253e-06	8.59977610993149
ENSG00000175130	5.411911209513253e-06	8.80944753122593
ENSG00000144645	5.4625783165894525e-06	8.900970818551418
ENSG00000242034	5.488082503334263e-06	1.2011041953507524
ENSG00000125089	5.539434586068777e-06	8.736289172308103
ENSG00000153237	5.539434586068777e-06	6.097827288166168
ENSG00000100625	5.539434586068777e-06	7.506723755150176
ENSG00000178722	5.539434586068777e-06	5.435033812391776
ENSG00000267169	5.591248228151193e-06	7.446254984641014
ENSG00000266432	5.617329371598667e-06	0.27964811865844497
ENSG00000160285	5.803198166551454e-06	8.828353691753202
ENSG00000269800	5.857379723245967e-06	7.455918801824685
ENSG00000124243	5.857379723245967e-06	8.40872666616347
ENSG00000230067	5.857379723245967e-06	4.771128701045174
ENSG00000154227	5.857379723245967e-06	5.162357365131366
ENSG00000023892	5.857379723245998e-06	8.855981043500291
ENSG00000141524	5.857379723245998e-06	8.766462766382057
ENSG00000230356	5.857379723245998e-06	1.7192305863169706
ENSG00000256271	5.939564300610999e-06	6.407412962263822
ENSG00000233429	5.939564300610999e-06	8.10845450351157
ENSG00000108001	5.939564300610999e-06	6.276044588163613
ENSG00000272341	5.994968262597343e-06	8.602322352258355
ENSG00000198715	5.994968262597343e-06	8.702025598684045
ENSG00000187955	5.994968262597343e-06	7.114444046448258
ENSG00000143590	5.994968262597343e-06	5.817603512711028
ENSG00000072954	5.994968262597343e-06	8.651402106859582
ENSG00000072071	6.050868529844236e-06	8.468816805192619
ENSG00000145860	6.050868529844236e-06	8.825807449426337
ENSG00000170891	6.079006103869027e-06	3.15890469318157
ENSG00000231527	6.135658803408767e-06	3.34663789382011
ENSG00000148730	6.135658803408767e-06	8.864161002600497
ENSG00000116701	6.192818491131961e-06	8.683580711140786
ENSG00000165238	6.192818491131961e-06	7.360302776886579
ENSG00000116138	6.192818491131961e-06	8.714836769453965
ENSG00000091622	6.279518115744268e-06	7.478690638040979
ENSG00000180712	6.279518115744268e-06	7.537765606704653
ENSG00000145016	6.279518115744268e-06	8.880520920800906
ENSG00000260831	6.279518115744268e-06	4.197857735757582
ENSG00000118292	6.3379643120432625e-06	7.517552678077073
ENSG00000251370	6.426614332259571e-06	1.9998322891796785
ENSG00000143375	6.426614332259571e-06	7.775159707235345
ENSG00000233529	6.426614332259594e-06	6.660953513458709
ENSG00000250706	6.426614332259594e-06	5.175200105944107
ENSG00000174500	6.426614332259594e-06	8.551157628314275
ENSG00000171130	6.4863746775553485e-06	7.994795039845247
ENSG00000169933	6.4863746775553485e-06	6.921490276762469
ENSG00000162511	6.4863746775553485e-06	8.841626135507136
ENSG00000187013	6.638119671919942e-06	3.0788355544646815
ENSG00000197992	6.638119671919942e-06	4.5246077153255175
ENSG00000070831	6.638119671919942e-06	8.876430941250804
ENSG00000158195	6.699767335514474e-06	8.876430941250804
ENSG00000071051	6.793270805423146e-06	8.781820179478839
ENSG00000054654	6.793270805423146e-06	8.854437306277056
ENSG00000169189	6.793270805423146e-06	8.683660670276387
ENSG00000170011	6.793270805423146e-06	7.299016030315409
ENSG00000163393	6.856301272159277e-06	8.49878617540132
ENSG00000167693	6.856301272159277e-06	6.467997991208531
ENSG00000177707	6.856301272159277e-06	8.396997959632776
ENSG00000173482	6.951901041619152e-06	8.48872547082352
ENSG00000260614	6.951901041619152e-06	7.2844703177904435
ENSG00000207561	6.951901041619152e-06	7.882067541539714
ENSG00000102935	7.016343910025532e-06	5.992724051214497
ENSG00000133619	7.016343910025532e-06	8.38606753434045
ENSG00000143195	7.114084825045391e-06	6.1154766941509555
ENSG00000250602	7.114084825045391e-06	4.465294590487227
ENSG00000168952	7.114084825045417e-06	8.480084238739302
ENSG00000106006	7.1799702939131206e-06	4.918949364356513
ENSG00000182050	7.1799702939131206e-06	7.10807433419571
ENSG00000196437	7.1799702939131206e-06	7.578970365503624
ENSG00000137700	7.347256989228728e-06	8.657035823632922
ENSG00000160712	7.347256989228728e-06	8.917330736751827
ENSG00000163611	7.347256989228728e-06	8.772096483155398
ENSG00000251675	7.347256989228728e-06	4.014185408293374
ENSG00000141934	7.518282110886952e-06	7.164261412545354
ENSG00000267265	7.518282110886952e-06	6.847699196265437
ENSG00000166603	7.518282110886952e-06	8.492815450373621
ENSG00000180066	7.693125352719277e-06	4.942482416581865
ENSG00000215440	7.693125352719277e-06	8.476792540427569
ENSG00000177374	7.693125352719277e-06	6.024015569874413
ENSG00000163239	7.693125352719277e-06	3.748683806279336
ENSG00000110422	7.94447544488304e-06	8.876430941250804
ENSG00000125851	8.128817017134647e-06	4.964016177480218
ENSG00000185345	8.128817017134647e-06	7.477613785177335
ENSG00000215595	8.128817017134647e-06	6.20214612274539
ENSG00000125046	8.128817017134647e-06	5.214766855988224
ENSG00000152377	8.128817017134647e-06	5.38531284442028
ENSG00000122359	8.128817017134691e-06	8.876430941250804
ENSG00000235310	8.203697175643128e-06	3.8019414729058933
ENSG00000179967	8.317259886043263e-06	5.708922455934206
ENSG00000272509	8.317259886043263e-06	6.44293127231374
ENSG00000169398	8.393804827154365e-06	8.011311968032988
ENSG00000231705	8.509891055301363e-06	3.7722530913544694
ENSG00000148498	8.509891055301363e-06	8.154926781725354
ENSG00000171621	8.509891055301363e-06	6.9018034587598684
ENSG00000224220	8.588136067782096e-06	7.908811041537254
ENSG00000158286	8.588136067782096e-06	8.578784980061368
ENSG00000270919	8.588136067782096e-06	3.042717355519763
ENSG00000251667	8.588136067782096e-06	4.056015979348372
ENSG00000168348	8.588136067782096e-06	3.5965542475993537
ENSG00000224812	8.70679927544831e-06	3.5898238355178824
ENSG00000091262	8.70679927544831e-06	6.045934047416233
ENSG00000092758	8.70679927544831e-06	7.904321353899039
ENSG00000165449	8.786780355971568e-06	6.7587239797560335
ENSG00000271983	8.786780355971568e-06	3.4899788875061795
ENSG00000225579	8.786780355971568e-06	7.220216591259899
ENSG00000117625	8.786780355971568e-06	8.805357551675828
ENSG00000073734	8.786780355971568e-06	4.540819873629903
ENSG00000006740	8.989828943169398e-06	7.758179022954831
ENSG00000197586	8.989828943169447e-06	8.84625734717685
ENSG00000112977	8.989828943169447e-06	8.88461090035101
ENSG00000223784	9.072302369111412e-06	3.232769708442091
ENSG00000116147	9.072302369111412e-06	5.455316844463755
ENSG00000163687	9.197374907477357e-06	5.424358333892479
ENSG00000268049	9.197374907477357e-06	4.7817541997514175
ENSG00000104447	9.197374907477357e-06	6.840373219389408
ENSG00000164620	9.28167376180777e-06	8.498324902417306
ENSG00000268041	9.28167376180777e-06	7.6619030799239525
ENSG00000185433	9.409513187888905e-06	4.0543015862493075
ENSG00000232065	9.495675975036439e-06	4.974864136600178
ENSG00000146416	9.495675975036439e-06	8.8682509821506
ENSG00000141293	9.62634061911761e-06	8.630490936125058
ENSG00000120093	9.714406611684703e-06	7.256634459568901
ENSG00000112667	9.714406611684703e-06	8.726104203000647
ENSG00000150995	9.714406611684703e-06	8.653948349186447
ENSG00000228812	9.714406611684703e-06	6.097365003999429
ENSG00000128965	9.714406611684703e-06	8.739917878874191
ENSG00000149295	9.937965220130534e-06	5.678535626822925
ENSG00000169252	9.93796522013057e-06	8.613048553685424
ENSG00000174945	1.0074459964661752e-05	4.674450118849
ENSG00000123338	1.0074459964661752e-05	8.880520920800906
ENSG00000065613	1.0166453330527531e-05	8.773640220378635
ENSG00000144843	1.0166453330527531e-05	8.510257832813256
ENSG00000077684	1.0166453330527531e-05	8.831441166199681
ENSG00000266411	1.0259251961490535e-05	4.164702970818996
ENSG00000249307	1.0259251961490535e-05	6.068964540466396
ENSG00000242852	1.0399974491713338e-05	4.995724499087666
ENSG00000178209	1.0399974491713338e-05	8.917330736751827
ENSG00000140368	1.0399974491713338e-05	7.384574232095926
ENSG00000261220	1.0399974491713338e-05	6.212596325646524
ENSG00000152413	1.049481579598511e-05	8.364535172350715
ENSG00000260401	1.049481579598511e-05	7.315824584345129
ENSG00000177868	1.0494815795985203e-05	7.730374156049477
ENSG00000074416	1.0638634308751497e-05	8.674398246936956
ENSG00000122787	1.0638634308751497e-05	7.643946599246803
ENSG00000227379	1.0638634308751497e-05	2.376770038981771
ENSG00000224106	1.073556111263179e-05	5.190247153330005
ENSG00000158710	1.073556111263179e-05	8.88870087990111
ENSG00000198216	1.073556111263179e-05	5.823547598703616
ENSG00000222724	1.088254048111461e-05	7.300534009934607
ENSG00000179452	1.088254048111461e-05	1.8245494273181664
ENSG00000234237	1.088254048111461e-05	2.773090357682704
ENSG00000186854	1.088254048111461e-05	8.522323547598306
ENSG00000111817	1.088254048111461e-05	8.301898790994702
ENSG00000105467	1.088254048111461e-05	5.189118331162042
ENSG00000116833	1.0981596459504326e-05	6.087652243900675
ENSG00000145850	1.0981596459504326e-05	8.3739218604198
ENSG00000114861	1.1233032533641666e-05	8.527158983133276
ENSG00000163125	1.1233032533641666e-05	8.827351186649578
ENSG00000026297	1.1233032533641666e-05	8.88461090035101
ENSG00000155926	1.1489982220813897e-05	8.110316634766514
ENSG00000198771	1.159433161724439e-05	8.85543981138068
ENSG00000175985	1.159433161724439e-05	5.346566548469339
ENSG00000272899	1.159433161724439e-05	7.837591864726103
ENSG00000136044	1.159433161724439e-05	8.744007858424295
ENSG00000105379	1.17525606359657e-05	8.344132488478127
ENSG00000178719	1.17525606359657e-05	8.892790859451214
ENSG00000237181	1.1859194262922744e-05	7.885477893205522
ENSG00000050438	1.1859194262922744e-05	7.799898197025634
ENSG00000241935	1.2129850620959197e-05	7.249216539207868
ENSG00000100767	1.2129850620959197e-05	8.318081619211952
ENSG00000164123	1.2129850620959197e-05	4.6683604051583165
ENSG00000232650	1.2129850620959197e-05	3.459783126125743
ENSG00000131724	1.2129850620959348e-05	8.696933114030319
ENSG00000106526	1.2129850620959348e-05	7.298500517674351
ENSG00000247081	1.2295075503333098e-05	7.643201143261934
ENSG00000156738	1.2406421325456036e-05	7.792525376408468
ENSG00000228526	1.2518733096917853e-05	2.868926775630104
ENSG00000260423	1.2518733096917853e-05	6.864112247292184
ENSG00000234883	1.2689029382395166e-05	8.22279830670445
ENSG00000231536	1.2689029382395166e-05	2.9361334579444742
ENSG00000224149	1.2689029382395166e-05	1.727685681069566
ENSG00000214212	1.2689029382395166e-05	8.486720460616267
ENSG00000268568	1.2803791076084407e-05	5.190526882336956
ENSG00000141574	1.2803791076084407e-05	8.250101653044252
ENSG00000146233	1.2803791076084407e-05	4.350401420575083
ENSG00000246366	1.2977800213183485e-05	7.363770177641584
ENSG00000260551	1.2977800213183485e-05	2.2297026813105716
ENSG00000111266	1.3095062683874673e-05	8.688753154930115
ENSG00000118503	1.3095062683874673e-05	8.909150777651623
ENSG00000272724	1.3095062683874673e-05	2.9114427529282607
ENSG00000129071	1.3095062683874742e-05	8.866707244927362
ENSG00000147573	1.3272861698929253e-05	8.58287495961147
ENSG00000258535	1.3272861698929253e-05	1.4674279421305736
ENSG00000258172	1.3392676797842045e-05	4.556343563115902
ENSG00000198612	1.3392676797842045e-05	8.754734059851364
ENSG00000239219	1.351352769305089e-05	8.195355098826788
ENSG00000111674	1.351352769305089e-05	8.88461090035101
ENSG00000154269	1.3696764818483938e-05	5.8373677616787125
ENSG00000138796	1.3696764818483985e-05	8.672393236729706
ENSG00000220008	1.3696764818483985e-05	5.002124156066949
ENSG00000228487	1.3820242642397956e-05	7.040620190681163
ENSG00000137474	1.388238072912575e-05	7.253727962585653
ENSG00000227683	1.388238072912575e-05	2.6324595749055493
ENSG00000205181	1.4007460715325356e-05	6.719618904033941
ENSG00000168758	1.4007460715325356e-05	8.140100395332608
ENSG00000236526	1.4007460715325356e-05	5.4944741672264685
ENSG00000207146	1.4133619785551901e-05	3.879056543424016
ENSG00000127951	1.4133619785551901e-05	8.664213277629502
ENSG00000107201	1.4133619785551901e-05	8.776727694825112
ENSG00000107263	1.4133619785551901e-05	8.917330736751827
ENSG00000162694	1.4324901073774672e-05	8.7281092132079
ENSG00000089902	1.4453796767568857e-05	8.503080378816676
ENSG00000250116	1.4453796767568934e-05	7.985128314377711
ENSG00000157765	1.4453796767568934e-05	6.051071852528079
ENSG00000270751	1.4453796767568934e-05	5.68332098301843
ENSG00000139641	1.4780913916304628e-05	8.88870087990111
ENSG00000253734	1.4780913916304628e-05	5.437394683278627
ENSG00000077044	1.4780913916304628e-05	8.892790859451214
ENSG00000264948	1.4780913916304628e-05	3.198664216287506
ENSG00000273079	1.49137359748805e-05	5.606683060574864
ENSG00000236703	1.5115114291169617e-05	1.7633575949321036
ENSG00000180901	1.5115114291169617e-05	8.669305762283228
ENSG00000132561	1.5319095017093545e-05	4.693489567052833
ENSG00000224384	1.5456543732694905e-05	2.5605704238106783
ENSG00000163273	1.580535091292266e-05	3.4827885382193546
ENSG00000117016	1.580535091292266e-05	7.574945513752828
ENSG00000075151	1.5805350912922803e-05	8.833987408526543
ENSG00000101115	1.5946973402076384e-05	3.9733939771999496
ENSG00000186907	1.616168738663157e-05	5.754238634435098
ENSG00000157514	1.6306364684143743e-05	8.929600675402133
ENSG00000248503	1.6306364684143743e-05	5.894315862537379
ENSG00000171365	1.6306364684143743e-05	8.090062441221814
ENSG00000272449	1.6306364684143743e-05	7.958926046499782
ENSG00000231193	1.6306364684143743e-05	4.8642829658569875
ENSG00000178162	1.6306364684143743e-05	6.190550854941041
ENSG00000121440	1.6306364684143743e-05	4.400536487036738
ENSG00000116745	1.6452281373951476e-05	3.002895866968363
ENSG00000166839	1.66735023786909e-05	8.819171227549372
ENSG00000234141	1.66735023786909e-05	6.6428382126859296
ENSG00000182179	1.66735023786909e-05	8.896880839001316
ENSG00000227630	1.66735023786909e-05	2.8223710527747
ENSG00000136104	1.66735023786909e-05	8.817627490326135
ENSG00000183496	1.6822561895652202e-05	7.8308842033729835
ENSG00000237978	1.704854517316416e-05	5.982646339936886
ENSG00000235670	1.7200811846924754e-05	4.0681894094026685
ENSG00000183527	1.7431654818330465e-05	8.643683420743391
ENSG00000135116	1.7431654818330465e-05	5.901447874592269
ENSG00000012061	1.743165481833062e-05	8.810991268449168
ENSG00000138640	1.743165481833062e-05	8.8723409617007
ENSG00000168811	1.743165481833062e-05	8.577241242838129
ENSG00000227077	1.7587194219228014e-05	4.874828087040702
ENSG00000106278	1.7587194219228014e-05	6.900621080093043
ENSG00000124813	1.782299618332809e-05	7.994632300880066
ENSG00000198682	1.782299618332809e-05	8.647853359429092
ENSG00000164638	1.782299618332809e-05	2.964220400947518
ENSG00000184445	1.782299618332809e-05	8.909150777651623
ENSG00000241978	1.7981875144664587e-05	6.262754510760329
ENSG00000213931	1.7981875144664587e-05	5.085306458157777
ENSG00000130762	1.7981875144664587e-05	7.00717631743788
ENSG00000200041	1.7981875144664587e-05	2.8102519128356596
ENSG00000230113	1.7981875144664587e-05	3.6800398733733126
ENSG00000232077	1.8222737311620076e-05	3.4998487837198446
ENSG00000130985	1.838502395229985e-05	8.90506079810152
ENSG00000173627	1.838502395229985e-05	2.435994363724157
ENSG00000179428	1.838502395229985e-05	4.828278075267972
ENSG00000076826	1.838502395229985e-05	8.418530321622512
ENSG00000187609	1.838502395229985e-05	8.484174218289402
ENSG00000189419	1.838502395229985e-05	5.9461201958605265
ENSG00000145088	1.838502395229985e-05	8.892790859451214
ENSG00000143537	1.8548693030357364e-05	8.765460261278431
ENSG00000158427	1.879681322540375e-05	7.698224151423542
ENSG00000243479	1.879681322540375e-05	5.355909179129994
ENSG00000214021	1.879681322540375e-05	8.651943338979192
ENSG00000134138	1.8963987552961503e-05	6.9805606034953
ENSG00000079112	1.8963987552961503e-05	5.772059967253458
ENSG00000079459	1.8963987552961503e-05	8.786451391148555
ENSG00000265901	1.9217418859627886e-05	1.1940563885796274
ENSG00000227170	1.9647020122132005e-05	0.9950404683487105
ENSG00000163348	1.9647020122132005e-05	8.843711104849987
ENSG00000138757	1.9821420210882596e-05	8.880520920800906
ENSG00000165215	1.9821420210882596e-05	5.967062619579879
ENSG00000103227	1.9821420210882596e-05	8.839621125299884
ENSG00000104081	1.9997300641205306e-05	8.876430941250804
