# Supplementary material for: Machine learning predicts treatment sensitivity in multiple myeloma based on molecular and clinical information coupled with drug response
Source: PLoS One. 2021 Jul 28;16(7):e0254596. doi: 10.1371/journal.pone.0254596 (PMC8318243; doi:10.1371/journal.pone.0254596)
Supplement: S1 File — (ZIP) [file pone.0254596.s004.zip › Supplementary Material 1/t_14_16_maf/selected_genes_experiment_5.csv]

gene	pvalue	entropy
ENSG00000178573	1.653123309252982e-19	8.5239915495512
ENSG00000074590	1.0807150568629687e-18	5.3992981369513755
ENSG00000257890	1.883047526962059e-18	1.0210496454587863
ENSG00000258776	2.264063319893799e-18	1.7940611562211364
ENSG00000257438	2.264063319893799e-18	1.2455554231145503
ENSG00000196843	4.71213099942762e-18	8.8682509821506
ENSG00000087510	8.130075246631208e-18	4.438554176743473
ENSG00000133069	8.130075246631208e-18	8.315712466868247
ENSG00000101463	2.49275261392234e-17	4.047680478714296
ENSG00000196208	3.419271054736996e-17	7.538416972518898
ENSG00000165588	5.0767786901956543e-17	1.997767697602251
ENSG00000248596	5.0767786901956543e-17	3.9382980872488393
ENSG00000242444	7.227274335502537e-17	3.881270348021509
ENSG00000251623	7.227274335502537e-17	0.8962109024699618
ENSG00000116771	8.280312075580404e-17	7.550236661504301
ENSG00000227708	8.617883919244091e-17	5.748268347728245
ENSG00000188820	9.870410877837804e-17	7.90712476294693
ENSG00000132481	1.1761039854052635e-16	8.5281614882369
ENSG00000100997	1.2238233381529261e-16	8.748097837974395
ENSG00000113302	2.3610616101118607e-16	2.5788152134493147
ENSG00000107551	2.3610616101118607e-16	8.426169048603104
ENSG00000249738	3.337105229014616e-16	3.6247404570207555
ENSG00000228539	3.6092849491971595e-16	0.5514749696077997
ENSG00000171617	4.708909438869072e-16	7.478269407446351
ENSG00000118971	1.105810720506895e-15	8.105508670698862
ENSG00000221971	1.9826344548726045e-15	2.0728180071947064
ENSG00000139626	3.156620451523005e-15	8.90506079810152
ENSG00000197085	3.156620451523005e-15	3.0352714205917204
ENSG00000270163	3.2788185712554332e-15	0.6679643319245477
ENSG00000095397	5.202548831666341e-15	8.835531145749782
ENSG00000143869	5.202548831666341e-15	3.656962244997444
ENSG00000128487	5.402438071156385e-15	8.50709039923118
ENSG00000152127	6.140325010778646e-15	8.641678410536137
ENSG00000163191	6.140325010778646e-15	8.787453896252181
ENSG00000166147	7.24416805684735e-15	8.35869723171212
ENSG00000148053	1.0070446432457108e-14	6.161415883026778
ENSG00000089220	1.0453470657269882e-14	8.900970818551418
ENSG00000046653	1.231638031023781e-14	7.732065146282062
ENSG00000158813	1.7076314885125645e-14	7.405599572996903
ENSG00000197535	1.9365677819062435e-14	8.900970818551418
ENSG00000271763	2.3637039088232215e-14	3.017971844424883
ENSG00000129757	3.148845164053125e-14	7.917770667653179
ENSG00000185442	3.9804764830347755e-14	8.16087317030245
ENSG00000087085	4.189382830796237e-14	5.837383780753462
ENSG00000141622	4.3451708806982854e-14	6.0195443204985954
ENSG00000214274	4.3451708806982854e-14	7.760095334384084
ENSG00000255920	4.5066566983150294e-14	3.3734681127148147
ENSG00000164841	5.101143999573812e-14	7.103858358467005
ENSG00000128268	5.772638794485328e-14	8.85698354860392
ENSG00000137285	6.207503317052324e-14	5.659101136525115
ENSG00000253796	7.280834310689076e-14	7.884945180745354
ENSG00000136869	7.5491521652774e-14	8.202789601942124
ENSG00000228512	8.53625341350553e-14	2.2595665179602795
ENSG00000145423	8.53625341350553e-14	2.4019086887886925
ENSG00000158106	1.0004039886028301e-13	8.732199192758
ENSG00000253298	1.0370782362951004e-13	1.2129002137808669
ENSG00000110104	1.171940312880235e-13	8.406384647701863
ENSG00000227400	1.3240157761498663e-13	2.995955498531247
ENSG00000179855	1.3723267733799025e-13	3.816716298913528
ENSG00000233952	1.422370434885224e-13	1.6901818642611353
ENSG00000175793	2.3937075978365873e-13	6.489573223237529
ENSG00000073060	2.4801778216404464e-13	8.7122905271271
ENSG00000178033	2.4801778216404464e-13	5.222683626152627
ENSG00000118785	2.569717279547133e-13	6.1475509689924115
ENSG00000043462	2.8985790166936633e-13	8.401477772690738
ENSG00000173166	3.386175257645868e-13	7.774522810041349
ENSG00000214024	3.5077693719521e-13	3.322127841996862
ENSG00000254389	3.5077693719521e-13	4.421030402264639
ENSG00000258704	4.095781884726688e-13	6.433512952567582
ENSG00000138769	4.615554671318052e-13	4.528794620323929
ENSG00000137634	4.780403697924458e-13	8.744264907543052
ENSG00000128512	5.577175235625081e-13	8.381303538281635
ENSG00000198732	5.775709022379953e-13	8.876430941250804
ENSG00000170677	6.28096281291535e-13	7.073555609312392
ENSG00000137868	6.504081441563069e-13	7.267810717132282
ENSG00000165171	7.071830571323326e-13	6.32366343718858
ENSG00000158089	7.322515995840315e-13	5.951248860432584
ENSG00000231901	7.322515995840315e-13	3.195862195229203
ENSG00000254622	7.322515995840315e-13	2.7692019828838075
ENSG00000173218	7.581927282535425e-13	7.124819896777034
ENSG00000159231	7.581927282535425e-13	2.7634420405309843
ENSG00000229914	8.53328792850272e-13	6.620182936117569
ENSG00000251264	9.14670873295621e-13	1.500047198738417
ENSG00000168329	1.0290412743150671e-12	6.6278884750978495
ENSG00000184602	1.0290412743150671e-12	8.71738301178083
ENSG00000143162	1.1574291940411264e-12	8.858527285827156
ENSG00000102038	1.198097963295681e-12	5.748227626136099
ENSG00000182575	1.3015167560762782e-12	6.238382094434961
ENSG00000176974	1.3015167560762782e-12	8.614592290908663
ENSG00000184428	1.394356511420889e-12	8.76700399850167
ENSG00000099204	1.4431852039362788e-12	8.65045242700946
ENSG00000243629	1.5143775132953695e-12	5.4748909602585885
ENSG00000107242	1.6220987591895507e-12	8.880520920800906
ENSG00000254199	1.7373353145405652e-12	0.5510841881420258
ENSG00000189143	1.8227462345467907e-12	5.638484095847868
ENSG00000228541	1.8227462345467907e-12	5.974564832996171
ENSG00000166828	1.8862650539807184e-12	2.9536848657529062
ENSG00000154646	2.1189175743318063e-12	5.033768159482785
ENSG00000155974	2.4622031358467547e-12	8.622772250008866
ENSG00000115963	2.5475309186853507e-12	8.444196968756406
ENSG00000149506	3.209856013643941e-12	6.118664267811981
ENSG00000106415	3.3205452701608393e-12	8.925510695852033
ENSG00000185737	3.3205452701608393e-12	8.65479384430274
ENSG00000095110	3.434978819398237e-12	8.199196768900531
ENSG00000261033	3.434978819398237e-12	4.360180074061119
ENSG00000163386	3.55328076854508e-12	8.796636360456011
ENSG00000255043	3.853763985919932e-12	4.3501342841152155
ENSG00000159363	4.123104177539552e-12	8.72865044532751
ENSG00000166068	4.123104177539552e-12	8.590850694846418
ENSG00000092964	4.264617759823876e-12	7.169623354834449
ENSG00000154229	4.623986084010339e-12	8.860071023050395
ENSG00000071909	4.782346670037123e-12	6.3714722921846105
ENSG00000125378	5.361615814804618e-12	7.946344088285973
ENSG00000259064	5.733959782371552e-12	2.4385220815137134
ENSG00000169894	5.733959782371552e-12	3.7266891921211003
ENSG00000110880	5.81141672028805e-12	8.8682509821506
ENSG00000251637	6.009578624722547e-12	5.350025642819951
ENSG00000074370	6.0095786247225895e-12	8.917330736751827
ENSG00000258884	6.214366008398193e-12	2.942135180426774
ENSG00000260396	6.4259958263115024e-12	5.2748295459998715
ENSG00000234184	7.1997916526889744e-12	8.68291521429152
ENSG00000150867	7.444286465871825e-12	8.823261207099476
ENSG00000242575	7.696920997273522e-12	2.946577683351049
ENSG00000100994	7.696920997273522e-12	8.88870087990111
ENSG00000159640	7.696920997273522e-12	3.1062096638728898
ENSG00000229727	7.800313088971018e-12	5.376548157618123
ENSG00000145703	8.064790908093333e-12	8.876430941250804
ENSG00000162869	8.620405168544845e-12	8.700020588476796
ENSG00000222009	8.620405168544845e-12	6.507204958837148
ENSG00000199461	8.620405168544845e-12	2.735377338371232
ENSG00000101134	9.652326892095537e-12	4.239426165014796
ENSG00000250358	9.978246857973818e-12	1.022801888392029
ENSG00000247416	1.0452734176230025e-11	4.886209177376723
ENSG00000214711	1.080513152785882e-11	6.216860936734522
ENSG00000239899	1.2499178673924134e-11	3.392509887426082
ENSG00000142197	1.2919091353499384e-11	8.401753436032147
ENSG00000189149	1.2919091353499384e-11	3.9304179447899266
ENSG00000196372	1.2919091353499384e-11	7.313950768401638
ENSG00000118894	1.3352828346587194e-11	8.339942469796599
ENSG00000260337	1.3352828346587194e-11	3.2542452280124707
ENSG00000259026	1.4452895365379892e-11	4.455767804585069
ENSG00000130052	1.4937051855548257e-11	7.888256959052913
ENSG00000166833	1.4937051855548257e-11	8.558796355294868
ENSG00000171227	1.8434498121257682e-11	7.624619325727171
ENSG00000254850	1.9300453528416834e-11	2.0983659984979446
ENSG00000200732	2.060708333809812e-11	4.863522457188707
ENSG00000125355	2.303007910444365e-11	8.13570200718342
ENSG00000178404	2.303007910444365e-11	6.805358856070245
ENSG00000186265	2.303007910444365e-11	8.866707244927362
ENSG00000258647	2.3794406428894792e-11	4.554412396737242
ENSG00000084463	2.4583579859292428e-11	8.851891063950191
ENSG00000171631	2.573167308666946e-11	7.935926098405225
ENSG00000270069	2.573167308666946e-11	8.303131594601942
ENSG00000177519	2.658374756051459e-11	6.71392367426831
ENSG00000111885	2.658374756051459e-11	8.92142071630193
ENSG00000163346	3.067318983983052e-11	8.896880839001316
ENSG00000095739	3.273005889577039e-11	6.207473108757727
ENSG00000172689	3.273005889577039e-11	1.4208184818846357
ENSG00000167178	3.424966997911913e-11	6.55148096278155
ENSG00000169413	3.6541107165760335e-11	8.303442528217941
ENSG00000002587	3.6541107165760335e-11	5.884407385969118
ENSG00000164574	4.078592444819234e-11	8.833987408526543
ENSG00000153310	4.078592444819234e-11	8.793087613025522
ENSG00000225063	4.212383520122908e-11	1.5659717265413309
ENSG00000183134	4.212383520122908e-11	4.745059234203904
ENSG00000014164	4.212383520122908e-11	8.571146253080775
ENSG00000243349	4.492990558868448e-11	2.603735657711813
ENSG00000259330	4.492990558868448e-11	8.323839600714948
ENSG00000047648	4.551270122441576e-11	7.9190904386005565
ENSG00000158473	4.5512701224416086e-11	8.843711104849987
ENSG00000207870	4.5512701224416086e-11	6.793097120303357
ENSG00000224612	4.7002281588886646e-11	1.2262330965274115
ENSG00000124942	4.7002281588886646e-11	8.929600675402133
ENSG00000108702	4.7002281588886646e-11	3.757438765512464
ENSG00000013016	4.7002281588886646e-11	8.66212830828665
ENSG00000101096	5.0774845079828566e-11	8.741922889081444
ENSG00000149294	5.2432874591667214e-11	8.712006344126246
ENSG00000145882	5.4143899807537434e-11	8.068689997503276
ENSG00000108669	5.4143899807537434e-11	8.900970818551418
ENSG00000100600	5.84765967878859e-11	8.824263712203102
ENSG00000196498	6.234506621028232e-11	8.864161002600497
ENSG00000258102	6.437219182320649e-11	3.1148642324883262
ENSG00000145287	6.646382126695925e-11	8.805357551675828
ENSG00000249388	6.950429968400851e-11	5.490161218301868
ENSG00000112394	7.408535305878997e-11	6.603929692969479
ENSG00000144278	7.408535305878997e-11	7.599537878721724
ENSG00000261827	7.648546340263356e-11	7.84205472605506
ENSG00000085063	7.648546340263356e-11	8.925510695852033
ENSG00000172379	7.746668046442163e-11	8.459577252530616
ENSG00000236914	7.746668046442163e-11	5.4477053262717
ENSG00000257611	7.896165704465095e-11	2.3959592427566943
ENSG00000229646	7.896165704465095e-11	1.8018452216447358
ENSG00000255270	7.997396333569584e-11	3.7269715998292243
ENSG00000165168	8.522919308865924e-11	8.880520920800906
ENSG00000143344	8.522919308865924e-11	8.215639466930522
ENSG00000173626	8.798212788998607e-11	3.7691273914449646
ENSG00000258994	1.0245558988149932e-10	5.545666965418918
ENSG00000088826	1.057519551557764e-10	8.754734059851364
ENSG00000151651	1.057519551557764e-10	8.647312127309478
ENSG00000179256	1.057519551557764e-10	3.8707285465580146
ENSG00000061918	1.091520650767847e-10	6.160218317138736
ENSG00000272264	1.1265910890960617e-10	6.754944954372838
ENSG00000250654	1.1265910890960617e-10	7.969243800196341
ENSG00000072310	1.1265910890960617e-10	8.809447531225931
ENSG00000259495	1.1265910890960617e-10	6.53284082314377
ENSG00000185565	1.16276371522954e-10	8.798978378917619
ENSG00000225946	1.2000723617821672e-10	2.294931737970505
ENSG00000258676	1.2000723617821672e-10	2.9282478514110912
ENSG00000225938	1.2542795242888005e-10	2.6343370618365674
ENSG00000165527	1.2944587782606932e-10	8.876430941250804
ENSG00000163126	1.3358968360711555e-10	6.883364328461691
ENSG00000122778	1.396098455550014e-10	8.472161328757855
ENSG00000256101	1.440716972106487e-10	3.4483248035417184
ENSG00000160223	1.48672998970017e-10	8.827351186649578
ENSG00000172243	1.583111023029532e-10	7.797842865224546
ENSG00000172081	1.603108116397936e-10	8.8723409617007
ENSG00000162949	1.603108116397936e-10	2.9210887839684605
ENSG00000255959	1.7068601640394518e-10	3.0227463479455605
ENSG00000117122	1.7068601640394518e-10	5.059313025526531
ENSG00000150627	1.817173052972412e-10	8.565512536307434
ENSG00000264954	1.817173052972412e-10	3.1964913059453215
ENSG00000248550	1.8400581289626307e-10	2.3421013913881863
ENSG00000251669	1.8985115476462674e-10	7.367469986098604
ENSG00000216316	1.9587803881938975e-10	6.148577677418163
ENSG00000175229	1.9587803881938975e-10	3.4096800324859347
ENSG00000266208	1.9587803881938975e-10	6.262254118819882
ENSG00000263813	2.0849861139426102e-10	1.5800119873694716
ENSG00000214782	2.0849861139426102e-10	0.6687356972851092
ENSG00000164741	2.1111652889334726e-10	8.163687485067184
ENSG00000189319	2.178028077663968e-10	8.753190322628125
ENSG00000170214	2.2469609006963453e-10	1.2216053686675927
ENSG00000227188	2.421223577266901e-10	5.539039781620044
ENSG00000109756	2.497673516175872e-10	8.903517060878283
ENSG00000130429	2.497673516175872e-10	8.757280302178225
ENSG00000231322	2.576482798719114e-10	2.1318621330891703
ENSG00000025708	2.576482798719114e-10	8.802811309348963
ENSG00000162836	2.576482798719114e-10	8.652945844082819
ENSG00000178538	2.576482798719114e-10	7.133095530572995
ENSG00000185339	2.657722479289858e-10	8.726104203000647
ENSG00000150048	2.741465696668314e-10	3.156759416612774
ENSG00000103187	2.741465696668314e-10	8.276560632455716
ENSG00000154175	2.7756807638102736e-10	8.026934832305708
ENSG00000197694	2.863055899289559e-10	8.8723409617007
ENSG00000157423	2.863055899289559e-10	7.086387732338246
ENSG00000259886	2.863055899289559e-10	7.43075739568364
ENSG00000214025	3.1416339843782193e-10	1.0025493174875117
ENSG00000241324	3.180724841503853e-10	6.8630597376290385
ENSG00000207725	3.180724841503853e-10	4.415058447612144
ENSG00000156535	3.3834253792170006e-10	6.994982473759682
ENSG00000225014	3.4894586753618276e-10	2.310960706840545
ENSG00000254610	3.4894586753618276e-10	4.233621253515084
ENSG00000087253	3.598738749713808e-10	7.475864541536335
ENSG00000110811	3.6433815068712987e-10	8.578429357584358
ENSG00000104611	3.757370625581616e-10	6.804449932870401
ENSG00000188095	3.757370625581616e-10	5.3396254401108925
ENSG00000163344	3.757370625581616e-10	8.790000138579044
ENSG00000081913	3.8748440295401236e-10	7.581484487179966
ENSG00000226025	3.995905601532002e-10	7.117473084265652
ENSG00000117090	4.435818961269367e-10	8.880520920800906
ENSG00000187210	4.573980873935785e-10	8.16417899964921
ENSG00000057294	4.63041569899698e-10	7.73780489682936
ENSG00000151692	4.716346230248765e-10	8.550749180583765
ENSG00000253823	4.774497152001484e-10	5.720208630058571
ENSG00000170085	4.774497152001484e-10	8.36942343313919
ENSG00000134250	4.922957644638967e-10	8.874887204027566
ENSG00000196482	5.23353860806971e-10	8.696933114030319
ENSG00000104419	5.297913763523707e-10	8.88461090035101
ENSG00000091972	5.462256356971063e-10	8.835531145749782
ENSG00000237301	5.63157764962407e-10	5.204956085802051
ENSG00000103522	5.63157764962407e-10	4.875672454629543
ENSG00000115896	5.63157764962407e-10	8.672393236729706
ENSG00000115295	5.63157764962407e-10	7.882123950247526
ENSG00000261471	5.806024691527576e-10	4.155468058606396
ENSG00000153933	5.985748758790515e-10	8.766462766382057
ENSG00000150630	6.246525003500397e-10	7.3552130179762285
ENSG00000251011	6.246525003500397e-10	3.623675844954258
ENSG00000244158	6.246525003500441e-10	1.4669402567542444
ENSG00000187391	6.246525003500441e-10	8.560340092518109
ENSG00000079931	6.361654914720958e-10	8.86261726537726
ENSG00000203827	6.84326723274768e-10	7.704299061185068
ENSG00000165591	6.84326723274768e-10	8.70256683080366
ENSG00000267801	6.84326723274768e-10	5.988497026815795
ENSG00000149418	7.140470847489042e-10	8.617936814473895
ENSG00000171711	7.271670596545431e-10	0.7778126792982719
ENSG00000226751	7.360442472529802e-10	8.613048553685424
ENSG00000101665	7.360442472529802e-10	8.69538937680708
ENSG00000245330	7.5870299583657e-10	5.7764146198413835
ENSG00000248537	7.5870299583657e-10	2.17222726856929
ENSG00000165966	7.820427227438087e-10	8.707996323711743
ENSG00000129048	7.820427227438199e-10	6.701804719610096
ENSG00000172530	7.820427227438199e-10	8.239955040370052
ENSG00000065809	8.409570028256844e-10	8.880520920800906
ENSG00000153789	8.409570028256844e-10	8.103370538517288
ENSG00000238165	8.409570028256844e-10	5.716484573041314
ENSG00000107611	8.667646779865039e-10	8.367285638542835
ENSG00000174607	8.667646779865039e-10	8.609552631508437
ENSG00000144868	8.933454343627468e-10	8.475453027069586
ENSG00000251377	9.319003547781775e-10	6.460839066589893
ENSG00000236901	9.60429793451594e-10	8.725562970881034
ENSG00000175294	1.0200708310266974e-09	4.603871504506835
ENSG00000261997	1.0512327625198124e-09	3.8161552021015726
ENSG00000236830	1.1298633148687122e-09	4.310764754155673
ENSG00000175305	1.164295448533548e-09	8.15900655585988
ENSG00000230176	1.1997514829995373e-09	4.376805801502529
ENSG00000248991	1.2142272041978095e-09	6.88013957598126
ENSG00000206587	1.289202696196876e-09	1.8700646978359827
ENSG00000118513	1.289202696196876e-09	7.358652221599404
ENSG00000272541	1.289202696196876e-09	5.083191872747897
ENSG00000039068	1.3686918053913348e-09	5.859214858928035
ENSG00000237742	1.4271607847765646e-09	6.7222888005490535
ENSG00000064999	1.4271607847765646e-09	8.723016728554171
ENSG00000135547	1.5149379056099977e-09	8.716380506677204
ENSG00000178343	1.5794951460686435e-09	3.921210217514142
ENSG00000114541	1.5794951460686435e-09	7.560261999562493
ENSG00000197410	1.6272436716582354e-09	3.2510426624970203
ENSG00000214226	1.6764001491191316e-09	7.7721465805488865
ENSG00000271214	1.7790997621735982e-09	6.190170120367864
ENSG00000156218	1.7790997621735982e-09	7.244806473120032
ENSG00000229715	1.7790997621735982e-09	3.115764815022792
ENSG00000080293	1.8327271473656957e-09	4.247119070106653
ENSG00000158467	1.854617026367154e-09	8.681034468813925
ENSG00000106772	1.854617026367154e-09	6.605488974723693
ENSG00000063587	1.854617026367154e-09	8.909150777651623
ENSG00000148737	1.9104640917132357e-09	7.887340024460465
ENSG00000237212	1.9104640917132357e-09	5.385763470774769
ENSG00000078369	1.9104640917132493e-09	8.896880839001316
ENSG00000225572	1.9679511777506874e-09	2.5106098062963196
ENSG00000269902	1.991415675305334e-09	6.915300677853671
ENSG00000153902	1.991415675305334e-09	7.6143641542621
ENSG00000255845	2.0271251625963927e-09	0.8151366862872621
ENSG00000230251	2.0271251625963927e-09	2.380905546764896
ENSG00000153551	2.1128947186282397e-09	8.73783290953134
ENSG00000229874	2.1128947186282397e-09	6.465754923197849
ENSG00000237265	2.176316383811653e-09	3.2867165610551647
ENSG00000196668	2.176316383811653e-09	7.377448248432044
ENSG00000100321	2.176316383811653e-09	8.37312357918143
ENSG00000008130	2.176316383811653e-09	8.8682509821506
ENSG00000230921	2.268236975017052e-09	2.9420057275632696
ENSG00000137266	2.30878127371878e-09	8.307071234784027
ENSG00000163823	2.3362027406021913e-09	8.475453027069586
ENSG00000163673	2.3362027406021913e-09	4.313892354045382
ENSG00000109255	2.3362027406021913e-09	2.8443070674624713
ENSG00000227945	2.406154091459257e-09	3.457173243203954
ENSG00000101935	2.5522408921326394e-09	8.564510031203808
ENSG00000125571	2.5824795659488845e-09	4.358195528021404
ENSG00000034053	2.628493949798729e-09	5.470953884757256
ENSG00000114455	2.7389933568916153e-09	7.7614404591176465
ENSG00000234511	2.939052376924567e-09	5.426033691192158
ENSG00000248540	2.939052376924567e-09	5.43714575576617
ENSG00000176049	3.116595830080453e-09	4.306539097501782
ENSG00000139211	3.116595830080453e-09	8.558335082310855
ENSG00000233264	3.116595830080453e-09	8.67848822648706
ENSG00000154864	3.304584492123881e-09	7.851168254442402
ENSG00000260459	3.3045844921239046e-09	1.8186875154958604
ENSG00000183454	3.402681139914961e-09	2.460994988281332
ENSG00000100122	3.402681139914961e-09	6.757676508806243
ENSG00000257403	3.402681139914961e-09	1.975925252870008
ENSG00000118322	3.4427099633672982e-09	8.59848942182701
ENSG00000227487	3.4427099633672982e-09	5.071399269537933
ENSG00000182601	3.5448017820875264e-09	7.274048253612756
ENSG00000168447	3.5448017820875264e-09	8.825807449426337
ENSG00000196562	3.5448017820875264e-09	8.899427081328179
ENSG00000101746	3.7579189145286584e-09	7.874990464259783
ENSG00000203805	3.757918914528685e-09	2.4210884568995494
ENSG00000136379	3.869112304388698e-09	8.318490066942463
ENSG00000262246	3.91448229446961e-09	8.497446662043336
ENSG00000089041	3.983511454301405e-09	8.67848822648706
ENSG00000227295	4.030188776377672e-09	7.964118570284937
ENSG00000224059	4.149227516052623e-09	6.5124944002368075
ENSG00000246705	4.397677536830421e-09	8.7122905271271
ENSG00000035862	4.449079779667826e-09	8.847801084400087
ENSG00000134013	4.449079779667826e-09	8.36756982154369
ENSG00000170989	4.580161447521849e-09	6.664854380751881
ENSG00000268088	4.715005288091142e-09	5.103556131861924
ENSG00000148926	4.853716268357968e-09	8.847801084400087
ENSG00000221869	4.910307511215995e-09	7.573130258790585
ENSG00000259264	4.910307511216047e-09	3.6517031010268366
ENSG00000072422	4.9964021952093294e-09	7.288728665831514
ENSG00000042781	4.9964021952093294e-09	7.61195069632434
ENSG00000168884	5.3557350326392425e-09	8.563427566964585
ENSG00000256813	5.674313984792845e-09	0.8915497440125715
ENSG00000103319	5.674313984792845e-09	8.775183957601874
ENSG00000135124	5.908231087019162e-09	8.807903794002693
ENSG00000231015	6.011334016662574e-09	0.4110594264316035
ENSG00000228141	6.0810411904414606e-09	4.367501308395296
ENSG00000198353	6.5161272570369606e-09	5.194759542142416
ENSG00000157191	6.70623491394535e-09	8.784366421805704
ENSG00000176399	6.9017428069879815e-09	6.576084752617554
ENSG00000164122	6.9017428069879815e-09	6.003686501350742
ENSG00000229414	7.102799969805292e-09	2.892300582098867
ENSG00000147883	7.30955942157004e-09	7.782127325991089
ENSG00000227972	7.30955942157004e-09	7.420732564630335
ENSG00000196872	7.30955942157004e-09	4.983455715473217
ENSG00000140450	7.30955942157004e-09	8.531506011802136
ENSG00000100220	7.522178269942002e-09	8.753190322628125
ENSG00000067715	7.608902428540116e-09	8.702823879922418
ENSG00000270030	8.057344102244303e-09	4.973626508187385
ENSG00000174469	8.057344102244303e-09	5.3381711852582
ENSG00000008513	8.057344102244303e-09	8.735286667204477
ENSG00000163606	8.531492694583067e-09	7.960351467954166
ENSG00000148411	8.629531760794443e-09	7.9824778873170175
ENSG00000178537	8.778651026424634e-09	8.813537510776033
ENSG00000072864	9.13642307956828e-09	8.360445192800613
ENSG00000176438	9.13642307956828e-09	8.720470486227306
ENSG00000134369	9.400628567820659e-09	8.852893569053816
ENSG00000258422	9.508381426261736e-09	4.4408764714764715
ENSG00000066629	9.508381426261736e-09	7.333661832080068
ENSG00000265787	9.783053121293936e-09	8.72147299133093
ENSG00000156804	1.006544621079428e-08	8.752187817524499
ENSG00000147251	1.006544621079428e-08	8.725562970881034
ENSG00000205837	1.006544621079428e-08	6.461870193727322
ENSG00000137193	1.0355771445271855e-08	8.90506079810152
ENSG00000118257	1.0355771445271855e-08	6.789323115199062
ENSG00000237945	1.0355771445271855e-08	7.400346832486754
ENSG00000152422	1.0474170805070817e-08	8.72456046577741
ENSG00000259120	1.0654245145221598e-08	5.5416900408474765
ENSG00000118777	1.0654245145221598e-08	8.663672045509887
ENSG00000213337	1.096108934319679e-08	7.788710722614551
ENSG00000131142	1.108622160903087e-08	5.41776809951201
ENSG00000111276	1.108622160903087e-08	8.880520920800906
ENSG00000111450	1.2070088125702694e-08	8.588508676384809
ENSG00000150556	1.2207529215482596e-08	8.714295537334355
ENSG00000229116	1.2416551967465971e-08	1.6302711372171736
ENSG00000250362	1.2416551967465971e-08	6.312954488927687
ENSG00000198598	1.2557831848062145e-08	4.220776894251073
ENSG00000230829	1.2917913095490414e-08	4.657617239354238
ENSG00000267272	1.2917913095490414e-08	6.364746715189591
ENSG00000080166	1.2917913095490414e-08	6.668565631943016
ENSG00000162341	1.328803788045428e-08	8.614592290908663
ENSG00000077238	1.328803788045428e-08	7.407421477221215
ENSG00000110427	1.4059512661020184e-08	4.5692849056357305
ENSG00000102804	1.4218956808044412e-08	8.675941984160195
ENSG00000256674	1.4218956808044412e-08	4.615241263138921
ENSG00000150625	1.4218956808044412e-08	6.418130799360312
ENSG00000070729	1.4461427940557526e-08	2.2173387708622925
ENSG00000151552	1.462530619641706e-08	8.563427566964585
ENSG00000251196	1.462530619641706e-08	5.189001710468264
ENSG00000273406	1.462530619641706e-08	3.3078076393928426
ENSG00000134954	1.462530619641706e-08	8.694643920822212
ENSG00000131746	1.462530619641706e-08	1.398196446024485
ENSG00000123159	1.504294970437684e-08	8.701023093580421
ENSG00000260231	1.5042949704376947e-08	8.369911840005297
ENSG00000176532	1.5042949704376947e-08	8.56877148936149
ENSG00000102882	1.56472061615827e-08	8.7562777970746
ENSG00000116691	1.56472061615827e-08	8.620226007682003
ENSG00000254787	1.5913345338198943e-08	4.000738260875304
ENSG00000155792	1.5913345338198943e-08	8.823261207099476
ENSG00000169851	1.7214704319560958e-08	2.5938855747716363
ENSG00000144847	1.8207057733553095e-08	8.534560740990937
ENSG00000214826	1.8207057733553095e-08	8.699479356357182
ENSG00000158296	1.8723889784514392e-08	7.990287755319967
ENSG00000213262	1.8723889784514392e-08	8.079957431049955
ENSG00000108639	1.9254985090644484e-08	8.866707244927362
ENSG00000186815	1.9254985090644484e-08	8.839621125299884
ENSG00000258572	1.9254985090644484e-08	8.529163993340527
ENSG00000175471	1.9800725412828163e-08	7.859229877222847
ENSG00000105810	1.9800725412828163e-08	8.791543875802283
ENSG00000145685	1.9800725412828163e-08	7.765530438667749
ENSG00000149403	2.0023209536352823e-08	8.74092038397782
ENSG00000163486	2.0023209536352896e-08	8.794090118129148
ENSG00000228600	2.093771779952023e-08	6.566955999231612
ENSG00000221553	2.117261868835845e-08	2.9689084595574458
ENSG00000158079	2.117261868835845e-08	8.346578691673566
ENSG00000188153	2.2386112177904387e-08	8.17986740500057
ENSG00000101265	2.301796531882002e-08	8.793087613025522
ENSG00000165899	2.327553427619431e-08	8.419624346198118
ENSG00000099958	2.327553427619431e-08	8.92142071630193
ENSG00000141526	2.3275534276194475e-08	8.661125803183022
ENSG00000130775	2.393178209889848e-08	8.855981043500291
ENSG00000105997	2.393178209889848e-08	5.453655057750132
ENSG00000200377	2.393178209889848e-08	2.128249793868768
ENSG00000250215	2.393178209889848e-08	5.26589902821851
ENSG00000107249	2.4606011631373626e-08	8.181469983477088
ENSG00000197584	2.4606011631373626e-08	7.49965992837027
ENSG00000256552	2.5298700516683144e-08	3.624792081211417
ENSG00000240771	2.5298700516683144e-08	8.153808420699146
ENSG00000103066	2.5298700516683144e-08	8.682116933053146
ENSG00000071127	2.5581054009509324e-08	8.843711104849987
ENSG00000107518	2.6300411834135358e-08	5.002795011552508
ENSG00000087274	2.7039425963706165e-08	8.909150777651623
ENSG00000109927	2.7798616983600238e-08	8.571146253080775
ENSG00000252391	2.7798616983600536e-08	4.602597922000473
ENSG00000152061	2.7798616983600536e-08	8.855981043500291
ENSG00000229368	2.7798616983600536e-08	5.732081021677415
ENSG00000164845	2.8578518801733694e-08	7.297840632200662
ENSG00000261584	2.8578518801733694e-08	7.7655304386677475
ENSG00000259392	2.8578518801733694e-08	3.499630954502207
ENSG00000175489	3.053808916426801e-08	7.036682284913257
ENSG00000226526	3.053808916426801e-08	1.420933028943399
ENSG00000139132	3.2270313293343796e-08	8.817627490326135
ENSG00000162599	3.3171877206174375e-08	8.2259516092515
ENSG00000226887	3.447531269039287e-08	7.189361972472689
ENSG00000070190	3.5436678677882815e-08	8.843711104849987
ENSG00000204791	3.642408168666013e-08	6.168539306328204
ENSG00000256248	3.785149199098862e-08	4.259587857360025
ENSG00000101974	3.785149199098862e-08	8.74501036352792
ENSG00000166959	3.847974844921852e-08	1.0150701187093099
ENSG00000185155	3.847974844921852e-08	8.851891063950191
ENSG00000152518	3.890420390349685e-08	8.909150777651623
ENSG00000105173	3.890420390349685e-08	8.705113073130525
ENSG00000106571	3.998534676684431e-08	7.294795851337724
ENSG00000139874	4.109566425192056e-08	1.274904846609481
ENSG00000136425	4.109566425192056e-08	8.07581462624635
ENSG00000184825	4.154813028756069e-08	7.235661040641037
ENSG00000125462	4.154813028756069e-08	7.836089612402941
ENSG00000169126	4.154813028756069e-08	7.261468538805969
ENSG00000108518	4.2700577452743624e-08	8.84625734717685
ENSG00000181467	4.2700577452743624e-08	8.727106708104273
ENSG00000102924	4.388406154003958e-08	6.910260330128113
ENSG00000162989	4.509939195103006e-08	6.950412782469564
ENSG00000146674	4.509939195103006e-08	5.457431568331597
ENSG00000260101	4.55946262599281e-08	8.693180142734574
ENSG00000229645	4.634739846075963e-08	8.75064408030126
ENSG00000228031	4.685594020342382e-08	5.6781160089027205
ENSG00000117280	4.815112709892491e-08	8.7761864627055
ENSG00000121753	4.815112709892491e-08	7.965609482254672
ENSG00000173406	4.9481067650881064e-08	6.104904529605661
ENSG00000162624	5.084666466033271e-08	3.727600169443134
ENSG00000083067	5.084666466033271e-08	6.724575436651822
ENSG00000158125	5.084666466033271e-08	3.4625472083312685
ENSG00000123066	5.084666466033271e-08	8.903517060878283
ENSG00000145819	5.084666466033271e-08	8.760367776624705
ENSG00000135823	5.084666466033271e-08	8.556791345087616
ENSG00000238266	5.22488435576991e-08	8.387478487174588
ENSG00000248458	5.2820169741427933e-08	4.711842743806886
ENSG00000173846	5.2820169741427933e-08	8.624315987232103
ENSG00000116748	5.368855294784931e-08	8.900970818551418
ENSG00000260563	5.42751622350126e-08	8.146346783701713
ENSG00000139330	5.516676516772497e-08	0.7203799196125057
ENSG00000234546	5.576905326542027e-08	5.679599318364534
ENSG00000165685	5.730284935576611e-08	8.398713175463593
ENSG00000233334	5.730284935576611e-08	3.2428998363728287
ENSG00000079335	5.7927771439645375e-08	8.28370534119462
ENSG00000170962	5.8877582152381e-08	7.606958133199768
ENSG00000250493	5.8877582152381e-08	5.819847959744936
ENSG00000223475	6.049430902718883e-08	4.756626211703371
ENSG00000215034	6.215411369388222e-08	1.8695915971580361
ENSG00000152953	6.215411369388222e-08	4.167233861567169
ENSG00000139351	6.215411369388222e-08	5.857072394470883
ENSG00000143768	6.215411369388222e-08	6.771353797338122
ENSG00000189350	6.215411369388222e-08	4.902974866878168
ENSG00000171346	6.38581068381955e-08	0.9998025062073157
ENSG00000227373	6.632010657896686e-08	5.4161367787166625
ENSG00000145700	6.632010657896686e-08	7.54788328213836
ENSG00000238861	6.632010657896686e-08	1.0524976758810458
ENSG00000115756	6.632010657896686e-08	8.74501036352792
ENSG00000243417	6.632010657896686e-08	8.309274857480956
ENSG00000232586	6.7040300957328e-08	2.5003869232084845
ENSG00000261453	6.81348503093772e-08	6.221835078555202
ENSG00000227121	6.81348503093772e-08	0.9856639214314188
ENSG00000172985	6.81348503093772e-08	6.059968600325698
ENSG00000213657	6.999776939935547e-08	6.985101691754793
ENSG00000188167	7.075670225230913e-08	7.223271658033921
ENSG00000176928	7.268915221645786e-08	7.5852185066678395
ENSG00000264215	7.347639441813027e-08	6.3991603439619436
ENSG00000154822	7.548088478055092e-08	8.825266217306726
ENSG00000214269	7.548088478055092e-08	4.206872799159689
ENSG00000204394	7.670895306603242e-08	8.909150777651623
ENSG00000131981	7.670895306603242e-08	8.811993773552793
ENSG00000260940	7.753841724636064e-08	2.0863582523356525
ENSG00000168807	7.879896029306098e-08	8.312447902438612
ENSG00000150628	7.96503493673326e-08	4.552045015360228
ENSG00000272695	7.96503493673326e-08	7.2532979990985265
ENSG00000111664	7.96503493673326e-08	8.225989965884756
ENSG00000224675	8.404301101454253e-08	3.173036189675189
ENSG00000110047	8.494933296571749e-08	8.76700399850167
ENSG00000235621	8.632662627300738e-08	8.787453896252181
ENSG00000108370	8.632662627300738e-08	4.213782334222053
ENSG00000231420	8.632662627300738e-08	1.842126194000756
ENSG00000151640	8.962512002941577e-08	5.494994617665258
ENSG00000240907	9.304578573268243e-08	4.695746850888028
ENSG00000188659	9.455026342814105e-08	7.512868641153857
ENSG00000250994	9.455026342814105e-08	2.957228393808708
ENSG00000159674	9.455026342814105e-08	8.36836810278206
ENSG00000233977	9.556633426033956e-08	4.386439686609791
ENSG00000100678	9.556633426033956e-08	7.313383413599846
ENSG00000119669	9.711033347586517e-08	8.68620691260325
ENSG00000178562	9.711033347586517e-08	8.468784059934944
ENSG00000227507	9.711033347586517e-08	6.6440728021445015
ENSG00000198417	1.0080771698638128e-07	6.28721059360609
ENSG00000270302	1.0080771698638128e-07	4.708709962124133
ENSG00000122126	1.0080771698638128e-07	8.827351186649578
ENSG00000241679	1.0632755970395953e-07	7.537680036193475
ENSG00000103222	1.0632755970395953e-07	8.813537510776033
ENSG00000155324	1.0632755970395953e-07	8.39116001899418
ENSG00000229836	1.0746618847847577e-07	6.522562408696216
ENSG00000256164	1.0746618847847654e-07	3.563300380805839
ENSG00000258810	1.09196341015818e-07	4.220370505394078
ENSG00000140022	1.09196341015818e-07	7.542606653615203
ENSG00000129353	1.09196341015818e-07	8.666759519956365
ENSG00000224717	1.1036475589400263e-07	5.6803799029852495
ENSG00000259705	1.1036475589400263e-07	3.994387188418549
ENSG00000181790	1.1333910322837656e-07	7.036253419601699
ENSG00000133328	1.1333910322837656e-07	7.37636578419282
ENSG00000214867	1.1952284271972243e-07	2.4257391936595796
ENSG00000107984	1.2273620493726156e-07	8.835531145749782
ENSG00000254126	1.2603328939068316e-07	1.5862578144462482
ENSG00000229791	1.273760357841263e-07	4.09491189740971
ENSG00000128438	1.3079388343661928e-07	8.851891063950191
ENSG00000104537	1.3079388343661928e-07	1.54586405176336
ENSG00000173801	1.3079388343661928e-07	8.20445199251944
ENSG00000223609	1.34300597481262e-07	8.495902924820097
ENSG00000130037	1.357286638795552e-07	6.318555524810112
ENSG00000108821	1.3789841001740974e-07	8.168189020063712
ENSG00000101333	1.3789841001740974e-07	7.95588578593123
ENSG00000136653	1.415896071005373e-07	8.881523425904534
ENSG00000070540	1.4691863754098237e-07	8.864161002600497
ENSG00000083454	1.4847660023807176e-07	8.8682509821506
ENSG00000272709	1.5084361767070007e-07	4.3744588522875505
ENSG00000213240	1.5084361767070007e-07	8.152983005578681
ENSG00000152315	1.5084361767070007e-07	5.014035731013096
ENSG00000053918	1.5084361767070007e-07	8.536341447337106
ENSG00000196550	1.5244191068343563e-07	6.914512473142058
ENSG00000242593	1.5244191068343563e-07	4.816730709479292
ENSG00000130489	1.6068285251954913e-07	8.128984360397679
ENSG00000272563	1.6068285251955027e-07	5.878888639409251
ENSG00000228594	1.693549511859318e-07	4.524020188878227
ENSG00000233108	1.693549511859318e-07	7.66287811356026
ENSG00000198053	1.7385944399568468e-07	8.529501001594884
ENSG00000071575	1.7385944399568468e-07	8.757280302178227
ENSG00000117519	1.756935697219362e-07	8.003574667694147
ENSG00000258818	1.756935697219362e-07	2.938310802783165
ENSG00000224944	1.7847996772180308e-07	2.0425594255349
ENSG00000144354	1.803613098938e-07	5.486724325305177
ENSG00000235295	1.803613098938e-07	6.705169323171158
ENSG00000169432	1.803613098938e-07	8.578837805314869
ENSG00000171860	1.9006004172385507e-07	6.994816530833568
ENSG00000137078	1.9006004172385507e-07	8.536137223471853
ENSG00000174004	1.9006004172385507e-07	8.763916524055194
ENSG00000144746	1.9006004172385507e-07	8.855981043500291
ENSG00000133313	1.9006004172385507e-07	8.900970818551418
ENSG00000120549	1.9006004172385507e-07	8.82660573066471
ENSG00000241106	1.9205954428780576e-07	8.855981043500291
ENSG00000165023	1.9205954428780576e-07	7.154167339005899
ENSG00000107562	1.9509706944219212e-07	8.611841824716542
ENSG00000171124	1.9714789358569466e-07	6.037515409203269
ENSG00000117091	2.0026334939071737e-07	8.929600675402133
ENSG00000229962	2.0236676647381835e-07	1.4720277859369642
ENSG00000232040	2.1320908496743116e-07	7.981238075505238
ENSG00000171916	2.1320908496743116e-07	4.3189549990947125
ENSG00000129515	2.1320908496743116e-07	8.794631350248759
ENSG00000072062	2.1883922552992617e-07	8.821717469876237
ENSG00000090339	2.1883922552992617e-07	8.833987408526543
ENSG00000259863	2.2461328313439686e-07	4.103012192330481
ENSG00000249601	2.269639952272419e-07	2.959567435381212
ENSG00000143819	2.32945518612086e-07	8.788456401355807
ENSG00000203737	2.3907961956539305e-07	4.198069537096024
ENSG00000168140	2.3907961956539305e-07	6.637790098358482
ENSG00000165209	2.4157681973424826e-07	8.900970818551418
ENSG00000172296	2.453700526833992e-07	6.226697813042731
ENSG00000223863	2.479308568218871e-07	3.240704307905893
ENSG00000227070	2.479308568218871e-07	5.8422799920392965
ENSG00000163947	2.479308568218871e-07	8.829897428976441
ENSG00000096060	2.544466320848499e-07	8.88870087990111
ENSG00000253311	2.584353796376632e-07	0.4740318988764859
ENSG00000151117	2.6112811653868374e-07	7.795352555867098
ENSG00000006459	2.6112811653868374e-07	8.84062363040351
ENSG00000250155	2.679793748518601e-07	7.9268717069482335
ENSG00000169258	2.750045674562046e-07	7.620323318953415
ENSG00000236854	2.778642966299466e-07	3.618446726200999
ENSG00000237787	2.778642966299466e-07	4.564313387262159
ENSG00000204718	2.822079527024663e-07	0.8819995053602017
ENSG00000182050	2.8514017362313314e-07	7.139948960259548
ENSG00000196090	2.8514017362313314e-07	5.929376515860164
ENSG00000035720	2.8514017362313314e-07	8.855981043500291
ENSG00000135378	2.851401736231347e-07	7.665048990999512
ENSG00000230266	2.851401736231347e-07	5.317646333700853
ENSG00000124831	2.851401736231347e-07	8.835531145749782
ENSG00000112218	2.9260037365380577e-07	8.143906191881856
ENSG00000113758	2.9260037365380577e-07	8.794631350248759
ENSG00000166825	3.0024939915016104e-07	7.336642645482331
ENSG00000133321	3.080918581380744e-07	8.604868594585218
ENSG00000105991	3.080918581380744e-07	6.0679228784839765
ENSG00000197747	3.1128405580990904e-07	8.777730199928738
ENSG00000185662	3.1128405580991073e-07	5.416955269289005
ENSG00000089169	3.1128405580991073e-07	8.218236051402128
ENSG00000182319	3.16132466606198e-07	7.018544035229764
ENSG00000185033	3.194052691893157e-07	8.852893569053816
ENSG00000160172	3.2773142041900205e-07	8.052410038438465
ENSG00000244041	3.2773142041900205e-07	6.917458733841452
ENSG00000125409	3.311203762775711e-07	6.8074458282035435
ENSG00000252051	3.397418413680883e-07	4.093049285859359
ENSG00000182851	3.4501859302116405e-07	2.044385760286383
ENSG00000254554	3.4501859302116405e-07	6.06385714478307
ENSG00000258545	3.4858040453987196e-07	7.409760992023158
ENSG00000130787	3.5398993624777745e-07	8.809447531225931
ENSG00000148204	3.576413345399625e-07	6.249046848546984
ENSG00000205302	3.7645198625453945e-07	8.798180097679248
ENSG00000167216	3.8032734880169835e-07	7.5680631279230415
ENSG00000184672	3.8032734880169835e-07	5.815357002278356
ENSG00000179057	3.8621286994258366e-07	6.119951362113602
ENSG00000196367	3.862128699425857e-07	8.913240757201724
ENSG00000101892	3.901854104766317e-07	1.964411714738997
ENSG00000174775	3.901854104766317e-07	8.547608880883786
ENSG00000162511	4.002905163586657e-07	8.827812459633591
ENSG00000220541	4.002905163586657e-07	3.238266262678047
ENSG00000226904	4.002905163586657e-07	6.308922083266352
ENSG00000272002	4.002905163586657e-07	3.34506762368753
ENSG00000157625	4.002905163586657e-07	8.722014223450545
ENSG00000153064	4.002905163586657e-07	8.7761864627055
ENSG00000264010	4.064746366370715e-07	0.5345915692479145
ENSG00000243672	4.106486309683857e-07	2.212009114823708
ENSG00000259815	4.106486309683857e-07	6.8596053760462405
ENSG00000134996	4.106486309683857e-07	8.806901288899066
ENSG00000105409	4.2126585695204424e-07	7.438645414883871
ENSG00000185532	4.255866923321798e-07	8.03320141827291
ENSG00000261400	4.255866923321798e-07	3.3489811725413823
ENSG00000114487	4.3214843813222027e-07	8.228142229101357
ENSG00000020633	4.3657719607629057e-07	8.815081247999272
ENSG00000233429	4.433027626222266e-07	8.101271438139412
ENSG00000198715	4.478420394869296e-07	8.694386871703456
ENSG00000144118	4.478420394869296e-07	8.581872454507844
ENSG00000259954	4.5938781804067506e-07	2.2541052896071574
ENSG00000269755	4.64086297560167e-07	3.605022964904552
ENSG00000247746	4.712212792470893e-07	7.3008038419174826
ENSG00000234299	4.712212792470893e-07	3.5588049227326115
ENSG00000164181	4.712212792470893e-07	8.754734059851364
ENSG00000131724	4.712212792470893e-07	8.705113073130525
ENSG00000250510	4.712212792470893e-07	6.8638573436969645
ENSG00000109670	4.712212792470893e-07	8.917330736751827
ENSG00000173762	4.833493259894292e-07	5.337368990256486
ENSG00000272320	4.833493259894292e-07	4.6847900546720345
ENSG00000231652	4.833493259894292e-07	2.198854810564654
ENSG00000072135	4.88284605035617e-07	8.851891063950191
ENSG00000197256	4.88284605035617e-07	8.504419892174658
ENSG00000092200	4.88284605035617e-07	7.472450198632674
ENSG00000116882	4.88284605035617e-07	3.5056137464285806
ENSG00000136167	4.957790199347565e-07	8.835531145749782
ENSG00000125089	5.008369713576064e-07	8.722475496434559
ENSG00000116833	5.008369713576064e-07	6.197922444504714
ENSG00000108468	5.008369713576064e-07	8.696391881910706
ENSG00000068724	5.008369713576064e-07	8.84625734717685
ENSG00000196924	5.008369713576064e-07	8.88306716312777
ENSG00000272341	5.008369713576064e-07	8.609499806254934
ENSG00000239467	5.137011446145769e-07	5.466734648378677
ENSG00000218107	5.137011446145787e-07	3.6786102364966324
ENSG00000182606	5.137011446145787e-07	8.847801084400087
ENSG00000235859	5.137011446145787e-07	8.546863424898918
ENSG00000172717	5.268845818944045e-07	6.316852064670044
ENSG00000105996	5.268845818944045e-07	4.306698921019851
ENSG00000171621	5.268845818944045e-07	6.878813112740185
ENSG00000125257	5.322490535779969e-07	8.451507207142088
ENSG00000132932	5.322490535779969e-07	8.326894329903748
ENSG00000261662	5.322490535779996e-07	6.831174249287468
ENSG00000236671	5.403949112008414e-07	7.83044154461162
ENSG00000176406	5.403949112008414e-07	7.474448462526493
ENSG00000164300	5.403949112008414e-07	7.262917173102918
ENSG00000107014	5.542399351855064e-07	6.445002089264316
ENSG00000257542	5.598734409730737e-07	4.456092461104058
ENSG00000089723	5.598734409730737e-07	6.7169424228857935
ENSG00000164620	5.598734409730737e-07	8.475044579339075
ENSG00000112232	5.742004864820797e-07	6.898438761283854
ENSG00000004799	5.742004864820828e-07	8.525872295028796
ENSG00000065613	5.742004864820828e-07	8.769550240828533
ENSG00000237292	5.742004864820828e-07	4.189832613093344
ENSG00000141858	5.742004864820828e-07	8.791543875802283
ENSG00000148498	5.888816885539058e-07	8.108611624351273
ENSG00000164056	5.888816885539058e-07	7.990710671670724
ENSG00000144619	5.94855214106985e-07	7.82784394280443
ENSG00000152894	5.94855214106985e-07	8.816083753102896
ENSG00000007944	5.948552141069882e-07	8.731196687654375
ENSG00000197872	6.039254726067911e-07	8.855981043500291
ENSG00000143195	6.039254726067911e-07	6.124572852498412
ENSG00000118292	6.100464329391392e-07	7.492307167198025
ENSG00000185432	6.19340456062516e-07	8.92142071630193
ENSG00000211640	6.256123528341139e-07	8.8723409617007
ENSG00000051523	6.415618670362357e-07	8.929600675402133
ENSG00000165506	6.415618670362357e-07	8.753731554747736
ENSG00000140368	6.57904070935003e-07	7.369753905516351
ENSG00000231971	6.57904070935003e-07	6.0777413535434315
ENSG00000138613	6.57904070935003e-07	8.699018083373169
ENSG00000214900	6.746482664384608e-07	7.2475686172508
ENSG00000076356	6.746482664384608e-07	6.756215449031901
ENSG00000110092	6.814606259839076e-07	8.78336391670208
ENSG00000157680	6.814606259839076e-07	8.39720218349803
ENSG00000139508	6.987836395126076e-07	8.69184062937659
ENSG00000138796	7.165318387164965e-07	8.668303257179602
ENSG00000116701	7.237524113290834e-07	8.67848822648706
ENSG00000167315	7.347152615956472e-07	8.749100343078021
ENSG00000163121	7.347152615956472e-07	4.232284454489748
ENSG00000168348	7.421127849689529e-07	3.602961839755897
ENSG00000168952	7.533441729955774e-07	8.488521246958262
ENSG00000223784	7.609228176735032e-07	3.2124259245344593
ENSG00000222724	7.724290694834561e-07	7.318426442607093
ENSG00000177731	7.801931000859753e-07	8.88461090035101
ENSG00000149485	7.801931000859753e-07	8.01095634555598
ENSG00000223884	7.801931000859795e-07	3.2387568171618546
ENSG00000267401	7.801931000859795e-07	4.8802590891917275
ENSG00000198668	7.999344615644601e-07	8.885613405454635
ENSG00000169891	7.999344615644601e-07	8.576034513869248
ENSG00000260614	8.201579752984809e-07	7.250428849539944
ENSG00000100890	8.201579752984809e-07	4.2723406261311325
ENSG00000182158	8.408749635289589e-07	8.925510695852033
ENSG00000138698	8.408749635289589e-07	8.648855864532717
ENSG00000186481	8.408749635289589e-07	8.818629995429761
ENSG00000165449	8.493025161719932e-07	6.76409277290923
ENSG00000112667	8.493025161719932e-07	8.72456046577741
ENSG00000170881	8.493025161719932e-07	8.760367776624705
ENSG00000138378	8.620970028735379e-07	8.71892674900407
ENSG00000105467	8.620970028735379e-07	5.186596628936257
ENSG00000129437	8.707298754274062e-07	6.231865497721599
ENSG00000187870	8.707298754274062e-07	7.552484506912857
ENSG00000250659	8.707298754274062e-07	7.126379670474442
ENSG00000167476	8.926789307789195e-07	8.721934264314946
ENSG00000225964	8.926789307789195e-07	7.2325689927054695
ENSG00000266258	8.926789307789195e-07	2.615804369178347
ENSG00000243801	9.061038459639859e-07	0.3860954423825496
ENSG00000178127	9.151618917218039e-07	7.96883535246583
ENSG00000251667	9.243073564952101e-07	4.004483016043028
ENSG00000167703	9.381912410487775e-07	8.67902945860667
ENSG00000225579	9.475588186805061e-07	7.208940608041386
ENSG00000236199	9.475588186805061e-07	8.122011130266356
ENSG00000159618	9.617797406627065e-07	8.821176237756626
ENSG00000108001	9.617797406627065e-07	6.284013632228338
ENSG00000235673	9.713746153888881e-07	4.973651872072148
ENSG00000173848	9.713746153888881e-07	8.792546380905907
ENSG00000232650	9.713746153888881e-07	3.4266497685213606
ENSG00000144488	9.859404375056778e-07	4.3553229145764005
ENSG00000175567	9.957679092647806e-07	8.8723409617007
ENSG00000187987	9.957679092647806e-07	6.6510824835502405
ENSG00000187762	9.957679092647806e-07	3.9799674391081505
ENSG00000250106	9.957679092647806e-07	1.6436343714519621
ENSG00000152217	1.0207521564922808e-06	8.86261726537726
ENSG00000256673	1.0463411130125308e-06	6.7952006160206855
ENSG00000108688	1.0463411130125308e-06	1.3187705144352895
ENSG00000182230	1.0463411130125308e-06	3.173128835907775
ENSG00000143549	1.0725488408650996e-06	8.892790859451214
ENSG00000248905	1.0832083972386794e-06	8.848803589503715
ENSG00000139641	1.0832083972386794e-06	8.900970818551418
ENSG00000126458	1.0832083972386794e-06	8.35347196266929
ENSG00000198612	1.0832083972386794e-06	8.757280302178225
ENSG00000076826	1.1103066255614198e-06	8.435892744926546
ENSG00000186105	1.1268784281512412e-06	5.476888420728595
ENSG00000233086	1.138058661964335e-06	6.599436928451274
ENSG00000250706	1.1664796583730607e-06	5.188632828793832
ENSG00000250602	1.1664796583730607e-06	4.477117505924206
ENSG00000226230	1.1664796583730607e-06	2.785655781799364
ENSG00000118491	1.178038823494461e-06	6.109199014566054
ENSG00000153982	1.1955851022447438e-06	7.726008513157963
ENSG00000149635	1.2074224593377662e-06	6.7873405132610705
ENSG00000137700	1.2074224593377662e-06	8.643763379878989
ENSG00000006740	1.2074224593377662e-06	7.775875663831625
ENSG00000254974	1.2074224593377662e-06	4.01967368672092
ENSG00000165914	1.2074224593377662e-06	8.298554267429468
ENSG00000229931	1.237512802228875e-06	8.34349121722709
ENSG00000106948	1.2683261739350576e-06	8.843711104849987
ENSG00000223813	1.2683261739350576e-06	7.282761335541663
ENSG00000173926	1.2808576951493203e-06	7.768736566468301
ENSG00000179520	1.280857695149327e-06	5.129103463925164
ENSG00000250686	1.280857695149327e-06	4.235735077921074
ENSG00000142494	1.2998792563022524e-06	8.725562970881034
ENSG00000232815	1.2998792563022524e-06	8.613048553685424
ENSG00000254966	1.312711414786783e-06	5.008785700778628
ENSG00000267491	1.312711414786783e-06	4.104782267245728
ENSG00000198429	1.312711414786783e-06	8.221642937215895
ENSG00000240505	1.3321890987903838e-06	8.913240757201724
ENSG00000222346	1.3321890987903838e-06	0.8118835953841659
ENSG00000248503	1.3453288189770699e-06	5.923175924485803
ENSG00000270504	1.3652731261567085e-06	4.581218159721538
ENSG00000260990	1.3923097149869457e-06	5.538818679648133
ENSG00000241135	1.3923097149869457e-06	5.218741170929155
ENSG00000163239	1.412925375569266e-06	3.8067764776310935
ENSG00000107882	1.412925375569266e-06	8.24633421312826
ENSG00000101307	1.412925375569266e-06	7.8155359851060915
ENSG00000082781	1.412925375569266e-06	8.29439284840321
ENSG00000166603	1.412925375569266e-06	8.521241083359081
ENSG00000127951	1.4268324135737204e-06	8.669305762283228
ENSG00000005059	1.4268324135737204e-06	8.710746789903865
ENSG00000139083	1.4268324135737204e-06	8.763916524055194
ENSG00000257191	1.447940849068022e-06	5.058824830327704
ENSG00000181649	1.447940849068022e-06	5.359215864078041
ENSG00000111817	1.447940849068022e-06	8.280854835871075
ENSG00000229619	1.447940849068022e-06	6.959243853615098
ENSG00000254972	1.447940849068022e-06	2.2615495024593097
ENSG00000050438	1.4621801502158477e-06	7.772205017177969
ENSG00000160190	1.4621801502158477e-06	8.696933114030319
ENSG00000249993	1.4621801502158477e-06	5.976572884892701
ENSG00000197385	1.483792665570863e-06	8.383929739744097
ENSG00000266145	1.483792665570863e-06	7.650505652669768
ENSG00000124243	1.4983718485666213e-06	8.395249998544283
ENSG00000152582	1.4983718485666213e-06	8.768547735724908
ENSG00000154114	1.4983718485666213e-06	8.913240757201724
ENSG00000179967	1.53542684660557e-06	5.722189882907326
ENSG00000122335	1.53542684660557e-06	8.111931811465904
ENSG00000171862	1.5733649052355661e-06	8.843711104849987
ENSG00000224149	1.5733649052355661e-06	1.789905898359346
ENSG00000189067	1.5733649052355661e-06	8.88870087990111
ENSG00000143367	1.5733649052355661e-06	8.607414836912083
ENSG00000223839	1.5887918940855814e-06	6.185903974427446
ENSG00000102886	1.6280002594910361e-06	6.68219364635656
ENSG00000186889	1.6681408899864558e-06	7.357726547364557
ENSG00000197586	1.6681408899864558e-06	8.860071023050395
ENSG00000163687	1.70923505099932e-06	5.501171067859521
ENSG00000261037	1.70923505099932e-06	5.70602478372845
ENSG00000156738	1.70923505099932e-06	7.797247769964942
ENSG00000231050	1.7513044707374946e-06	5.862152623136101
ENSG00000086967	1.7513044707374946e-06	5.335084846013665
ENSG00000118690	1.751304470737504e-06	8.775183957601874
ENSG00000240298	1.7684102679027662e-06	5.650555671497765
ENSG00000196821	1.7943713497268007e-06	8.86261726537726
ENSG00000026297	1.7943713497268007e-06	8.8682509821506
ENSG00000132640	1.7943713497268007e-06	8.866707244927362
ENSG00000136021	1.8118824543857213e-06	8.909150777651623
ENSG00000148600	1.8118824543857213e-06	4.956050696292245
ENSG00000164627	1.8384583705326747e-06	8.470360542415857
ENSG00000147573	1.8384583705326747e-06	8.55249714167226
ENSG00000262951	1.8384583705326747e-06	5.872140361058162
ENSG00000218073	1.8563839928957768e-06	4.369611056862867
ENSG00000106004	1.8563839928957768e-06	6.850923332062412
ENSG00000187033	1.8563839928957768e-06	5.352330488686393
ENSG00000100450	1.8563839928957768e-06	5.556472024184711
ENSG00000118985	1.8835887076693636e-06	8.92142071630193
ENSG00000260244	1.8835887076693636e-06	6.1558479285168275
ENSG00000234141	1.9019382575439484e-06	6.68831596942806
ENSG00000169933	1.9019382575439484e-06	6.964486381959771
ENSG00000197992	1.9019382575439585e-06	4.396304409815383
ENSG00000107643	1.920460058656619e-06	8.764457756174805
ENSG00000170819	1.9485691285843787e-06	8.274218613994108
ENSG00000257859	1.9485691285843787e-06	2.11236749674295
ENSG00000243479	1.9485691285843787e-06	5.376318132472626
ENSG00000103316	1.967528374071637e-06	6.315540502234919
ENSG00000131016	1.967528374071637e-06	8.29038877694951
ENSG00000158715	1.9963010027872467e-06	6.153969114388397
ENSG00000106526	1.9963010027872467e-06	7.306186120947643
ENSG00000105379	1.9963010027872467e-06	8.35869723171212
ENSG00000173391	1.9963010027872467e-06	7.731003834644994
ENSG00000263862	1.9963010027872467e-06	6.975938179358834
ENSG00000186907	2.0157075983430757e-06	5.6865045270652725
ENSG00000154429	2.0157075983430757e-06	8.844713609953612
ENSG00000160213	2.0157075983430757e-06	8.791543875802283
ENSG00000182759	2.0451588040109225e-06	4.425101551705485
ENSG00000243323	2.0451588040109225e-06	8.335107034261629
ENSG00000143851	2.0451588040109225e-06	8.844713609953612
ENSG00000169252	2.0451588040109225e-06	8.606669380927215
ENSG00000113140	2.0650228691699237e-06	8.511854395289996
ENSG00000235251	2.0650228691699237e-06	6.181392476545107
ENSG00000252971	2.0951679939764694e-06	0.6740243839438336
ENSG00000160683	2.0951679939764694e-06	2.1614537937717695
ENSG00000091262	2.0951679939764766e-06	6.086738222379712
ENSG00000265728	2.115499866481362e-06	5.769489489706001
ENSG00000232310	2.115499866481362e-06	6.21217361981724
ENSG00000152495	2.115499866481373e-06	6.230267652106113
ENSG00000092871	2.115499866481373e-06	8.449626461664494
ENSG00000227683	2.146354583248583e-06	2.6151062645802794
ENSG00000112182	2.1671648235009892e-06	8.517231062944578
ENSG00000075711	2.18816941850213e-06	8.85698354860392
ENSG00000134326	2.18816941850213e-06	8.542279427107129
ENSG00000136044	2.18816941850213e-06	8.73582789932409
ENSG00000131873	2.220044538022404e-06	8.874887204027566
ENSG00000181804	2.220044538022404e-06	8.573949544526396
ENSG00000225411	2.220044538022404e-06	6.977540133228203
ENSG00000204650	2.241542668053003e-06	8.54961389109104
ENSG00000198478	2.241542668053003e-06	8.651402106859582
ENSG00000173930	2.241542668053003e-06	7.402853589992407
ENSG00000253734	2.296169162413979e-06	5.351353717726772
ENSG00000233999	2.296169162413979e-06	7.992724083935153
ENSG00000180901	2.296169162413979e-06	8.705113073130523
ENSG00000257989	2.296169162413979e-06	2.0167948448807818
ENSG00000253490	2.3295583227574155e-06	1.305619299851123
ENSG00000248610	2.352077101645529e-06	6.814232038189828
ENSG00000184887	2.3520771016455413e-06	8.637588430986037
ENSG00000112902	2.4092952903459757e-06	6.242866127883121
ENSG00000139370	2.4092952903459757e-06	8.677485721383432
ENSG00000261739	2.4092952903459757e-06	8.679082283860174
ENSG00000159403	2.432556005060096e-06	8.685665680483638
ENSG00000106077	2.4325560050601217e-06	8.651402106859582
ENSG00000256546	2.4678531499015614e-06	5.767718531436637
ENSG00000175040	2.4678531499015614e-06	8.887157142677873
ENSG00000102935	2.491658111477673e-06	6.071214836101534
ENSG00000117472	2.491658111477673e-06	6.056529501639824
ENSG00000136859	2.4916581114776957e-06	5.8635472941781455
ENSG00000136634	2.527780730968756e-06	5.26895777537351
ENSG00000049759	2.527780730968756e-06	8.782822684582467
ENSG00000173852	2.527780730968756e-06	8.8682509821506
ENSG00000122359	2.527780730968756e-06	8.8682509821506
ENSG00000207865	2.527780730968756e-06	3.3379341919941945
ENSG00000178209	2.527780730968756e-06	8.909150777651623
ENSG00000241978	2.5521421387059095e-06	6.233259465213174
ENSG00000198108	2.614039039799767e-06	8.742721170319815
ENSG00000213047	2.614039039799781e-06	8.829897428976441
ENSG00000173404	2.677380428012632e-06	1.5700419114175688
ENSG00000250934	2.7031286489861617e-06	4.522009533236951
ENSG00000259796	2.7031286489861617e-06	2.957973055651259
ENSG00000189420	2.7031286489861617e-06	6.008479573250987
ENSG00000201671	2.7421985900979652e-06	1.330795469399839
ENSG00000204290	2.7685467143500098e-06	7.108139559035291
ENSG00000235961	2.7685467143500098e-06	5.036468046179294
ENSG00000213222	2.7685467143500246e-06	6.400345995575025
ENSG00000141574	2.8085264998614003e-06	8.19935950786571
ENSG00000172264	2.8085264998614003e-06	8.223675081305242
ENSG00000238724	2.835487912372823e-06	3.278721112734735
ENSG00000241544	2.835487912372823e-06	4.955791771330355
ENSG00000102007	2.835487912372823e-06	8.8723409617007
ENSG00000213977	2.835487912372823e-06	5.243977293686348
ENSG00000264222	2.8763978319672747e-06	6.9511568564975645
ENSG00000146374	2.903986201986127e-06	4.705197159819765
ENSG00000160318	2.903986201986127e-06	6.508880283649615
ENSG00000249453	2.903986201986127e-06	5.654937410455945
ENSG00000109323	2.9039862019861635e-06	8.685665680483638
ENSG00000032219	2.9039862019861635e-06	8.705113073130523
ENSG00000265583	2.945846976004308e-06	0.4563591271946271
ENSG00000226104	2.9740762627457504e-06	2.834332656289682
ENSG00000262769	2.9740762627457504e-06	5.594748984185295
ENSG00000105339	2.9740762627457504e-06	8.925510695852033
ENSG00000185947	2.9740762627457504e-06	8.316457922853115
ENSG00000079459	3.0025658908120733e-06	8.780817674375214
ENSG00000129009	3.0025658908120733e-06	7.348457770440127
ENSG00000085719	3.0025658908120733e-06	8.88870087990111
ENSG00000235269	3.0025658908120733e-06	3.402236306634552
ENSG00000248587	3.0457935092671717e-06	3.9698909946013217
ENSG00000269404	3.0457935092671717e-06	4.29346780545895
ENSG00000247774	3.0749440951777168e-06	8.758824039401464
ENSG00000147144	3.0749440951777168e-06	8.520984034240321
ENSG00000120063	3.0749440951777168e-06	8.864161002600497
ENSG00000204764	3.1490003287191566e-06	5.5013435352177344
ENSG00000114270	3.1490003287191566e-06	8.354013194788902
ENSG00000230633	3.1942549818650728e-06	2.8610315452266675
ENSG00000089692	3.2247718307176848e-06	7.90769907790944
ENSG00000184060	3.2247718307177136e-06	8.245180309412884
ENSG00000237499	3.2247718307177136e-06	8.486179228496654
ENSG00000144645	3.255569197618216e-06	8.900970818551418
ENSG00000111674	3.255569197618216e-06	8.88461090035101
ENSG00000230789	3.271073846198874e-06	2.4321269844093028
ENSG00000167693	3.333806137324798e-06	6.517361639387982
ENSG00000144843	3.3816135438063204e-06	8.488805429959118
ENSG00000224843	3.3816135438063204e-06	6.2672850796795165
ENSG00000258178	3.4138509572761195e-06	4.257775573717303
ENSG00000258181	3.4138509572761195e-06	6.305566126945467
ENSG00000243574	3.4138509572761195e-06	5.664847384032482
ENSG00000147119	3.4138509572761195e-06	8.086620786809018
ENSG00000224506	3.4138509572761195e-06	2.927870005765933
ENSG00000087494	3.4138509572761195e-06	7.718972583192889
ENSG00000141441	3.4627622273182553e-06	8.165847001602105
ENSG00000163659	3.4627622273182553e-06	8.892790859451214
ENSG00000106006	3.495743634229219e-06	5.002275261754018
ENSG00000143297	3.495743634229219e-06	8.933690654952235
ENSG00000231394	3.5795249855607613e-06	4.6272489780908685
ENSG00000128805	3.5795249855607613e-06	4.694523978148612
ENSG00000185112	3.5795249855607613e-06	7.6978346555009045
ENSG00000228962	3.5795249855607613e-06	7.352896723205166
ENSG00000215386	3.6135756608531034e-06	6.886739676838257
ENSG00000178719	3.6652366859336337e-06	8.896880839001316
ENSG00000236449	3.7000713650049693e-06	4.774191663073103
ENSG00000105855	3.752921284271055e-06	7.675471237002738
ENSG00000169242	3.752921284271055e-06	6.547308563480131
ENSG00000227379	3.752921284271055e-06	2.458969703844663
ENSG00000186806	3.7529212842710686e-06	6.401867003870503
ENSG00000082805	3.7529212842710686e-06	8.833987408526543
ENSG00000227375	3.7529212842710686e-06	4.854526186182493
ENSG00000248980	3.7529212842710686e-06	5.354311237048085
ENSG00000100605	3.7885572353453108e-06	8.737371636547326
ENSG00000257950	3.7885572353453108e-06	7.511007638086866
ENSG00000211933	3.7885572353453108e-06	8.465782155999646
ENSG00000170011	3.7885572353453108e-06	7.302765761325086
ENSG00000125844	3.7885572353453108e-06	8.933690654952235
ENSG00000101115	3.7885572353453108e-06	3.948913996392384
ENSG00000130702	3.7885572353453108e-06	8.899427081328179
ENSG00000109819	3.842622221043931e-06	8.532792699906617
ENSG00000137942	3.842622221043931e-06	7.325905031333534
ENSG00000159733	3.842622221043931e-06	8.49932740752093
ENSG00000117625	3.879077073875541e-06	8.784366421805704
ENSG00000180758	3.9716755988827915e-06	8.125607091574768
ENSG00000196814	3.9716755988827915e-06	7.945040931150084
ENSG00000145779	3.9716755988827915e-06	8.88870087990111
ENSG00000122862	3.9716755988827915e-06	8.92142071630193
ENSG00000169330	4.0093072354768075e-06	8.542977669214071
ENSG00000124496	4.066398462999744e-06	8.54035146775161
ENSG00000163380	4.066398462999744e-06	4.814152833683447
ENSG00000166348	4.066398462999744e-06	8.385730526086094
ENSG00000182287	4.066398462999744e-06	8.844713609953612
ENSG00000053524	4.163292271595884e-06	7.89749078273707
ENSG00000250889	4.202668283624589e-06	5.431856756776282
ENSG00000138472	4.202668283624589e-06	3.640778474490944
ENSG00000120278	4.202668283624589e-06	7.076396886020088
ENSG00000257824	4.2624046015055534e-06	6.571984022601341
ENSG00000135801	4.2624046015055534e-06	8.664213277629502
ENSG00000073910	4.2624046015055534e-06	7.00412662323841
ENSG00000162998	4.2624046015055915e-06	8.88461090035101
ENSG00000160469	4.2624046015055915e-06	8.68975566003374
ENSG00000206530	4.302681564804484e-06	8.833987408526543
ENSG00000103227	4.302681564804484e-06	8.835531145749782
ENSG00000232077	4.36378402009824e-06	3.544059522801495
ENSG00000246548	4.36378402009824e-06	3.2744978732285572
ENSG00000167613	4.36378402009824e-06	7.591156706420816
ENSG00000254343	4.36378402009824e-06	8.2678394412359
ENSG00000201496	4.36378402009824e-06	0.8035184609376971
ENSG00000251675	4.404981643302926e-06	3.9960727199822785
ENSG00000267414	4.404981643302926e-06	8.008718511828201
ENSG00000100629	4.404981643302926e-06	8.78336391670208
ENSG00000228109	4.404981643302926e-06	7.838674328965327
ENSG00000154803	4.404981643302926e-06	8.602863584377966
ENSG00000073150	4.404981643302926e-06	6.124468288653648
ENSG00000236233	4.509618505940669e-06	5.196419164667237
ENSG00000236917	4.616643177273591e-06	1.21783941183918
ENSG00000049323	4.616643177273591e-06	8.825807449426337
ENSG00000160685	4.616643177273591e-06	8.790000138579044
ENSG00000069702	4.616643177273591e-06	6.909896403093053
ENSG00000136237	4.616643177273591e-06	8.821717469876237
ENSG00000177868	4.660133262718187e-06	7.747949322878211
ENSG00000250116	4.660133262718187e-06	7.991811750132601
ENSG00000102760	4.726107739870516e-06	8.801267572125727
ENSG00000107165	4.726107739870516e-06	7.025012089100461
ENSG00000110422	4.770588605857213e-06	8.876430941250804
ENSG00000231193	4.770588605857213e-06	4.828191459326381
ENSG00000148339	4.770588605857213e-06	8.624315987232103
ENSG00000128284	4.770588605857213e-06	8.74346662630468
ENSG00000245954	4.770588605857213e-06	7.648769031934703
ENSG00000224812	4.883558572698592e-06	3.607631253570892
ENSG00000213671	4.883558572698592e-06	7.068385343700132
ENSG00000258220	4.9294628706578975e-06	3.4278135944271706
ENSG00000158195	4.929462870657915e-06	8.880520920800906
ENSG00000185669	4.952570283443921e-06	8.223852171288401
ENSG00000148730	4.999097869990049e-06	8.8723409617007
ENSG00000116138	4.999097869990049e-06	8.701023093580421
ENSG00000181458	5.046045470348948e-06	8.801267572125727
ENSG00000132498	5.046045470348948e-06	5.7038327839840175
ENSG00000154556	5.117262334226052e-06	8.12680081769658
ENSG00000119471	5.117262334226052e-06	8.72865044532751
ENSG00000006638	5.238108953591306e-06	4.385035484199436
ENSG00000168427	5.238108953591306e-06	3.183196202332628
ENSG00000151292	5.2381089535913235e-06	8.843711104849987
ENSG00000117407	5.287211593144969e-06	8.246387038381764
ENSG00000141314	5.2872115931449875e-06	3.672128985375085
ENSG00000108387	5.2872115931449875e-06	6.967567789843178
ENSG00000158482	5.411911209513253e-06	4.144453181719517
ENSG00000234332	5.4625783165894525e-06	3.9396703588836557
ENSG00000141503	5.539434586068777e-06	8.798721329798862
ENSG00000268049	5.539434586068777e-06	4.776925474877704
ENSG00000217442	5.539434586068777e-06	2.746310983752309
ENSG00000149527	5.591248228151143e-06	7.356246155133132
ENSG00000249307	5.591248228151193e-06	6.110321097900043
ENSG00000267169	5.591248228151193e-06	7.492433212023592
ENSG00000243238	5.591248228151193e-06	8.364792221469473
ENSG00000164619	5.669842796256997e-06	6.712100205879134
ENSG00000260831	5.669842796256997e-06	4.2092028027435635
ENSG00000186854	5.669842796256997e-06	8.489062479077875
ENSG00000157765	5.722827752228494e-06	5.972861158451241
ENSG00000214097	5.722827752228494e-06	5.170088668856465
ENSG00000267790	5.803198166551454e-06	1.689394253333299
ENSG00000163866	5.803198166551454e-06	8.598028148842996
ENSG00000125900	5.803198166551454e-06	3.8130270796191317
ENSG00000100852	5.803198166551454e-06	8.8723409617007
ENSG00000251370	5.803198166551454e-06	2.007055127214833
ENSG00000233529	5.8031981665514855e-06	6.651549510944569
ENSG00000238113	5.8031981665514855e-06	8.809447531225931
ENSG00000185015	5.8031981665514855e-06	8.234705545728993
ENSG00000258393	5.857379723245967e-06	2.9037239837006372
ENSG00000169418	5.857379723245998e-06	2.164829706479293
ENSG00000158769	5.857379723245998e-06	8.722475496434559
ENSG00000108852	5.939564300610999e-06	7.381402315326224
ENSG00000196284	5.939564300610999e-06	8.286488552644418
ENSG00000016391	5.994968262597343e-06	8.044456549273786
ENSG00000170891	6.079006103869027e-06	3.1933987274366564
ENSG00000169189	6.135658803408767e-06	8.675480711176181
ENSG00000203523	6.192818491131994e-06	5.051093360268378
ENSG00000108828	6.279518115744268e-06	8.798721329798862
ENSG00000249988	6.279518115744268e-06	8.018811961663676
ENSG00000163590	6.279518115744268e-06	8.374206043420655
ENSG00000091622	6.279518115744268e-06	7.44736347783687
ENSG00000114859	6.279518115744268e-06	8.206028475000354
ENSG00000136114	6.279518115744268e-06	7.443293240697372
ENSG00000231831	6.3379643120432625e-06	4.424484237614252
ENSG00000147813	6.3379643120432625e-06	8.65503081342567
ENSG00000211974	6.337964312043285e-06	8.144409067368212
ENSG00000135324	6.337964312043285e-06	3.1425578598547563
ENSG00000244219	6.426614332259594e-06	5.659939249249119
ENSG00000230067	6.4863746775553485e-06	4.79136082771309
ENSG00000183153	6.4863746775553485e-06	1.7427040146456267
ENSG00000127920	6.4863746775553485e-06	7.476407490038695
ENSG00000256271	6.577016974311676e-06	6.446393236061908
ENSG00000163611	6.638119671919942e-06	8.772096483155398
ENSG00000232093	6.638119671919942e-06	5.793942064414433
ENSG00000070831	6.638119671919942e-06	8.876430941250804
ENSG00000205726	6.638119671919942e-06	8.827351186649578
ENSG00000170298	6.638119671919942e-06	3.0625216519891345
ENSG00000178498	6.793270805423146e-06	8.768547735724908
ENSG00000054654	6.793270805423146e-06	8.86261726537726
ENSG00000006704	6.793270805423146e-06	5.84513693030415
ENSG00000235121	6.951901041619152e-06	6.007719923013387
ENSG00000255527	7.016343910025532e-06	4.111277733825918
ENSG00000270343	7.016343910025532e-06	2.0077451309732233
ENSG00000166483	7.016343910025532e-06	8.464726825642517
ENSG00000240240	7.016343910025532e-06	5.818642148405104
ENSG00000158710	7.1799702939131206e-06	8.892790859451214
ENSG00000149054	7.1799702939131206e-06	8.88870087990111
ENSG00000123338	7.347256989228728e-06	8.88461090035101
ENSG00000120008	7.347256989228728e-06	8.860071023050395
ENSG00000257083	7.415213999563391e-06	3.2363821644342456
ENSG00000204193	7.415213999563391e-06	3.5812625994024203
ENSG00000138685	7.518282110886926e-06	8.367537076286013
ENSG00000130768	7.518282110886926e-06	8.64301792389412
ENSG00000177000	7.518282110886926e-06	8.751646585404885
ENSG00000228278	7.518282110886926e-06	4.6881546051967895
ENSG00000171914	7.518282110886952e-06	7.9891996797051625
ENSG00000233379	7.518282110886952e-06	5.094225304739371
ENSG00000165475	7.518282110886952e-06	8.65857956085616
ENSG00000230290	7.518282110886952e-06	7.132863242620111
ENSG00000200041	7.693125352719277e-06	2.8275765504410253
ENSG00000231131	7.693125352719277e-06	4.183769434405402
ENSG00000067113	7.693125352719277e-06	8.382847275504874
ENSG00000180712	7.693125352719277e-06	7.53883360232363
ENSG00000146233	7.764149880150234e-06	4.3704417263748985
ENSG00000253426	7.764149880150234e-06	5.327054179127973
ENSG00000229922	7.764149880150234e-06	5.1718464539086675
ENSG00000058453	7.764149880150234e-06	8.744007858424295
ENSG00000227165	7.871868017398911e-06	5.018552585800917
ENSG00000099194	7.871868017398911e-06	8.470360542415857
ENSG00000217078	7.871868017398911e-06	3.728116618032174
ENSG00000269800	7.94447544488304e-06	7.455833231313506
ENSG00000170289	7.94447544488304e-06	5.127675633614929
ENSG00000125851	8.128817017134647e-06	4.997301993158854
ENSG00000185345	8.128817017134647e-06	7.462350799836396
ENSG00000130762	8.128817017134647e-06	7.0647609915506555
ENSG00000144857	8.128817017134647e-06	8.1408131060598
ENSG00000185477	8.317259886043263e-06	8.847801084400087
ENSG00000104447	8.317259886043263e-06	6.901937763057291
ENSG00000200818	8.432330351031088e-06	0.36426303891174894
ENSG00000272821	8.509891055301363e-06	7.191296940032749
ENSG00000253552	8.509891055301363e-06	4.88557007301972
ENSG00000180066	8.509891055301363e-06	4.918769646774523
ENSG00000169435	8.509891055301363e-06	8.876430941250804
ENSG00000085662	8.509891055301363e-06	8.832443671303306
ENSG00000175899	8.509891055301363e-06	8.423338623275386
ENSG00000015413	8.509891055301363e-06	8.762914018951568
ENSG00000157388	8.509891055301363e-06	5.105811470368727
ENSG00000171777	8.509891055301363e-06	6.722577636489494
ENSG00000185686	8.509891055301363e-06	7.568947582922497
ENSG00000198771	8.588136067782096e-06	8.865163507704125
ENSG00000134138	8.588136067782096e-06	7.042432900887899
ENSG00000160285	8.70679927544831e-06	8.828353691753202
ENSG00000143365	8.70679927544831e-06	6.308479666411725
ENSG00000100362	8.90807507672389e-06	3.610690283189876
ENSG00000123329	8.90807507672389e-06	8.798721329798862
ENSG00000079263	8.989828943169398e-06	8.839621125299884
ENSG00000258172	8.989828943169447e-06	4.559016552356423
ENSG00000260401	9.072302369111412e-06	7.26458830332263
ENSG00000105929	9.072302369111412e-06	2.9007866752144245
ENSG00000220008	9.197374907477357e-06	4.9784514789767655
ENSG00000163125	9.197374907477357e-06	8.835531145749782
ENSG00000228487	9.28167376180777e-06	7.066142493089577
ENSG00000271755	9.409513187888905e-06	6.1528852396467375
ENSG00000155926	9.409513187888905e-06	8.125996925082628
ENSG00000213064	9.409513187888905e-06	8.765460261278431
ENSG00000231705	9.409513187888905e-06	3.7744434834422838
ENSG00000145016	9.495675975036439e-06	8.880520920800906
ENSG00000260769	9.495675975036439e-06	3.9439759171309756
ENSG00000165215	9.495675975036439e-06	5.98869615581044
ENSG00000126432	9.495675975036439e-06	8.900970818551418
ENSG00000121236	9.495675975036439e-06	5.0925771683493455
ENSG00000122787	9.62634061911761e-06	7.631716483002928
ENSG00000268802	9.62634061911761e-06	4.531733105278036
ENSG00000168491	9.62634061911761e-06	8.627403461678579
ENSG00000196437	9.714406611684703e-06	7.61561527641492
ENSG00000255815	9.714406611684703e-06	5.622752544590211
ENSG00000148468	9.714406611684703e-06	7.411092973344836
ENSG00000143158	9.714406611684703e-06	8.731196687654375
ENSG00000161326	9.847955967025383e-06	8.05513337074849
ENSG00000087448	9.937965220130534e-06	8.769009008708922
ENSG00000121440	9.937965220130534e-06	4.443172562679118
ENSG00000125046	9.937965220130534e-06	5.165163355625864
ENSG00000160691	9.93796522013057e-06	8.909150777651623
ENSG00000143590	9.93796522013057e-06	5.868056987051949
ENSG00000135912	9.93796522013057e-06	8.589511181488435
ENSG00000211455	9.93796522013057e-06	8.809447531225931
ENSG00000235310	1.0028763170939496e-05	3.788800567656313
ENSG00000253341	1.0028763170939496e-05	5.853433623997119
ENSG00000218454	1.0028763170939496e-05	2.694466344903344
ENSG00000174945	1.0074459964661752e-05	4.670437216319837
ENSG00000172508	1.0166453330527531e-05	8.213667201980947
ENSG00000143375	1.0166453330527531e-05	7.767054433480382
ENSG00000143878	1.0166453330527531e-05	8.933690654952235
ENSG00000219665	1.0166453330527531e-05	8.242705506562173
ENSG00000077684	1.0166453330527531e-05	8.831441166199681
ENSG00000234883	1.0399974491713338e-05	8.178474028502592
ENSG00000185168	1.0399974491713338e-05	3.6250506363756876
ENSG00000154217	1.0399974491713338e-05	8.322738522253072
ENSG00000111275	1.0638634308751497e-05	8.758824039401464
ENSG00000092758	1.0638634308751497e-05	7.940651282643295
ENSG00000156299	1.0638634308751497e-05	8.674194023071703
ENSG00000250310	1.073556111263179e-05	1.8779049057166775
ENSG00000225292	1.073556111263179e-05	4.261889967363834
ENSG00000188959	1.0981596459504326e-05	5.330913023620846
ENSG00000152377	1.0981596459504326e-05	5.351810921248404
ENSG00000232042	1.0981596459504384e-05	1.5511499598938654
ENSG00000112977	1.0981596459504384e-05	8.88870087990111
ENSG00000157514	1.0981596459504384e-05	8.929600675402133
ENSG00000175155	1.0981596459504384e-05	8.645768390086241
ENSG00000258600	1.1131802841521127e-05	0.6906174627321015
ENSG00000153237	1.1233032533641666e-05	6.090204145675987
ENSG00000181408	1.1233032533641666e-05	8.744007858424295
ENSG00000253882	1.1335144378881916e-05	5.424613544874576
ENSG00000137474	1.1386533395433725e-05	7.309849258527539
ENSG00000261220	1.1489982220813897e-05	6.214288027125077
ENSG00000017427	1.1489982220813897e-05	8.855981043500291
ENSG00000204625	1.159433161724439e-05	6.106860354660649
ENSG00000254288	1.17525606359657e-05	4.038141482262251
ENSG00000207561	1.1859194262922744e-05	7.88048544768322
ENSG00000198216	1.1859194262922744e-05	5.823012036834668
ENSG00000112378	1.1859194262922744e-05	8.880520920800906
ENSG00000147065	1.2020885164345548e-05	8.907607040428385
ENSG00000179452	1.2020885164345548e-05	1.8481965238313052
ENSG00000101577	1.2129850620959348e-05	8.532251467787002
ENSG00000116147	1.2239762346442642e-05	5.451796027641464
ENSG00000072071	1.2239762346442642e-05	8.433346502599681
ENSG00000147324	1.2295075503333098e-05	7.437295689360415
ENSG00000253955	1.2406421325455926e-05	6.241135018760689
ENSG00000236703	1.2406421325456036e-05	1.7132483551258928
ENSG00000226677	1.2406421325456036e-05	3.607113737221793
ENSG00000246350	1.2518733096917853e-05	2.948086241424305
ENSG00000068383	1.2689029382395166e-05	8.301047684502828
ENSG00000185433	1.2689029382395166e-05	4.086680398385678
ENSG00000153093	1.2689029382395166e-05	8.700020588476796
ENSG00000246363	1.2689029382395166e-05	3.9664859456802826
ENSG00000137491	1.2689029382395166e-05	8.081943827034557
ENSG00000074416	1.2689029382395166e-05	8.652404611963206
ENSG00000260551	1.2977800213183485e-05	2.288250758239413
ENSG00000246366	1.2977800213183485e-05	7.384371136418625
ENSG00000116473	1.2977800213183485e-05	8.755736564954988
ENSG00000088543	1.2977800213183485e-05	8.54043142688721
ENSG00000089902	1.3095062683874673e-05	8.519440297017086
ENSG00000243979	1.3272861698929253e-05	5.050396836644746
ENSG00000213931	1.3392676797842045e-05	5.104580981605913
ENSG00000228835	1.3392676797842045e-05	5.80745571684244
ENSG00000149295	1.3392676797842045e-05	5.649874374393781
ENSG00000169442	1.3392676797842045e-05	7.727889596220783
ENSG00000114446	1.3392676797842045e-05	8.852893569053816
ENSG00000138757	1.3392676797842045e-05	8.88461090035101
ENSG00000255193	1.3392676797842045e-05	4.030636543626188
ENSG00000104081	1.351352769305089e-05	8.88461090035101
ENSG00000135502	1.3696764818483938e-05	6.02733151250214
ENSG00000164266	1.3696764818483985e-05	1.825689278036728
ENSG00000255328	1.3696764818483985e-05	6.990904459170161
ENSG00000132561	1.388238072912575e-05	4.67304762948057
ENSG00000267107	1.4007460715325356e-05	6.267383696781938
ENSG00000104177	1.4007460715325356e-05	8.790541370698659
ENSG00000177374	1.4007460715325356e-05	5.989316367118302
ENSG00000266017	1.4007460715325356e-05	7.6648489127366615
ENSG00000127325	1.4007460715325356e-05	2.7574138152097722
ENSG00000232065	1.4133619785551901e-05	4.99387853427305
ENSG00000265488	1.4324901073774672e-05	1.8440803380138098
ENSG00000262703	1.4453796767568857e-05	3.642348460716883
ENSG00000207146	1.4453796767568934e-05	3.883660367773943
ENSG00000196648	1.4453796767568934e-05	6.286033145775673
ENSG00000253771	1.4453796767568934e-05	6.52864953619744
ENSG00000067082	1.4649225142762282e-05	8.929600675402133
ENSG00000254226	1.4780913916304628e-05	5.308844877141297
ENSG00000101745	1.4780913916304628e-05	8.87897718357767
ENSG00000237943	1.4780913916304628e-05	7.534710759913587
ENSG00000165240	1.4780913916304628e-05	8.623313482128479
ENSG00000180096	1.49137359748805e-05	8.53479771011387
ENSG00000100485	1.4980574883174343e-05	8.758824039401464
ENSG00000173805	1.4980574883174343e-05	3.1657251630290224
ENSG00000105737	1.5115114291169617e-05	8.013402548751419
ENSG00000071051	1.5115114291169617e-05	8.798721329798862
ENSG00000177380	1.5115114291169617e-05	8.672393236729706
ENSG00000226944	1.5456543732694905e-05	5.488615003920951
ENSG00000116903	1.5456543732694905e-05	8.691299397256978
ENSG00000143384	1.5456543732694905e-05	8.933690654952235
ENSG00000253687	1.5595172854203396e-05	5.098980964692246
ENSG00000130528	1.5595172854203396e-05	4.586030967244588
ENSG00000111912	1.5595172854203396e-05	8.829897428976441
ENSG00000008283	1.5595172854203396e-05	8.833987408526543
ENSG00000230516	1.5595172854203396e-05	3.201881822849637
ENSG00000118503	1.5946973402076384e-05	8.913240757201724
ENSG00000106278	1.5946973402076384e-05	6.889578226275914
ENSG00000224106	1.5946973402076384e-05	5.165582406373903
ENSG00000230113	1.6306364684143743e-05	3.6259583874677497
ENSG00000121964	1.6306364684143743e-05	8.405382142598235
ENSG00000066739	1.6306364684143743e-05	8.823261207099476
ENSG00000188467	1.6306364684143743e-05	7.071862455544539
ENSG00000267166	1.6306364684143743e-05	7.05748298436793
ENSG00000049541	1.6306364684143743e-05	8.436638200911414
ENSG00000273079	1.6452281373951476e-05	5.598162638160857
ENSG00000239219	1.6452281373951476e-05	8.155794816683748
ENSG00000005108	1.6452281373951476e-05	6.824723133804602
ENSG00000173627	1.66735023786909e-05	2.4446967200615384
ENSG00000152942	1.66735023786909e-05	8.874887204027566
ENSG00000185664	1.66735023786909e-05	7.333035271452189
ENSG00000228834	1.6822561895652202e-05	4.982766716378391
ENSG00000258084	1.6822561895652202e-05	3.9582936354031983
ENSG00000046647	1.704854517316416e-05	8.60695356392807
ENSG00000233117	1.704854517316416e-05	1.3366705160669974
ENSG00000164237	1.7200811846924754e-05	7.938933276130881
ENSG00000268230	1.7200811846924754e-05	6.511217047138938
ENSG00000265901	1.7431654818330465e-05	1.1591272371393404
ENSG00000199980	1.7431654818330465e-05	0.9645959998424355
ENSG00000177602	1.7431654818330465e-05	7.189373574717226
ENSG00000162840	1.7587194219228014e-05	4.625332901032328
ENSG00000259225	1.782299618332809e-05	2.403287066940264
ENSG00000228013	1.782299618332809e-05	6.684880719163556
ENSG00000174586	1.7981875144664587e-05	5.9510143426566
ENSG00000176845	1.7981875144664587e-05	8.188937569435323
ENSG00000116161	1.7981875144664587e-05	8.795633855352385
ENSG00000227666	1.814210893070701e-05	4.221526012975731
ENSG00000197465	1.8222737311620076e-05	7.550999356240108
ENSG00000213075	1.838502395229985e-05	6.553841735561119
ENSG00000130985	1.838502395229985e-05	8.900970818551418
ENSG00000086712	1.838502395229985e-05	8.74346662630468
ENSG00000228590	1.838502395229985e-05	7.182170004174137
ENSG00000231527	1.838502395229985e-05	3.226719626200506
ENSG00000163518	1.838502395229985e-05	5.509497061169198
ENSG00000165238	1.8548693030357364e-05	7.441187056420842
ENSG00000268041	1.8548693030357364e-05	7.6366199127129155
ENSG00000267496	1.8548693030357364e-05	6.184990279351623
ENSG00000143442	1.879681322540375e-05	8.909150777651623
ENSG00000158427	1.879681322540375e-05	7.711462384146622
ENSG00000095059	1.8963987552961503e-05	8.838077388076647
ENSG00000067182	1.8963987552961503e-05	8.4560855935583
ENSG00000249673	1.8963987552961503e-05	8.162839486291226
ENSG00000245571	1.8963987552961503e-05	8.156611712144768
ENSG00000146416	1.8963987552961503e-05	8.88461090035101
ENSG00000227050	1.9217418859627886e-05	2.6839556014986075
ENSG00000272663	1.9217418859627886e-05	5.167467514126804
ENSG00000144567	1.9217418859627886e-05	8.825807449426337
ENSG00000183921	1.9217418859627886e-05	7.477043053669133
ENSG00000270751	1.9388169735625377e-05	5.665483341327672
ENSG00000166949	1.9388169735625377e-05	8.791543875802283
ENSG00000128383	1.9388169735625377e-05	7.010999889932421
ENSG00000158109	1.9388169735625377e-05	8.819171227549372
ENSG00000163348	1.9647020122132005e-05	8.838077388076647
ENSG00000169564	1.9647020122132005e-05	8.860071023050395
ENSG00000166557	1.9647020122132005e-05	8.892790859451214
ENSG00000163507	1.9821420210882596e-05	8.692843134480217
