# Supplementary material for: Machine learning predicts treatment sensitivity in multiple myeloma based on molecular and clinical information coupled with drug response
Source: PLoS One. 2021 Jul 28;16(7):e0254596. doi: 10.1371/journal.pone.0254596 (PMC8318243; doi:10.1371/journal.pone.0254596)
Supplement: S1 File — (ZIP) [file pone.0254596.s004.zip › Supplementary Material 1/3q21/selected_genes_experiment_4.csv]

gene	pvalue	entropy
ENSG00000182899	4.248684052833821e-27	8.941387041246065
ENSG00000114391	7.36162335188559e-25	8.93733024611422
ENSG00000119280	1.1773748272842516e-24	8.134814336328024
ENSG00000162244	2.1873582978991618e-23	8.93733024611422
ENSG00000247746	4.5028942974270405e-23	7.333533971476789
ENSG00000144713	1.1396329806905544e-22	8.945443836377912
ENSG00000188004	6.183806392017868e-22	6.038597698489227
ENSG00000270170	7.410922389636661e-21	8.515599205549847
ENSG00000165169	8.141094059793059e-21	8.722777634530411
ENSG00000144895	1.021881572470451e-20	8.896762294795762
ENSG00000114125	1.6961817219327157e-20	8.766408009792737
ENSG00000228031	3.249097231726409e-20	5.688422870954294
ENSG00000162929	3.6537019031732495e-20	7.947109615500727
ENSG00000114023	5.493430428187549e-20	8.772990388084494
ENSG00000181524	6.767047514137701e-20	8.255145599071334
ENSG00000156976	7.034921187052518e-20	8.941387041246065
ENSG00000188846	1.2350089520347253e-19	8.941387041246065
ENSG00000174748	1.497371273119572e-19	8.945443836377912
ENSG00000225579	2.1528947124346456e-19	7.202957537368499
ENSG00000068745	2.616159254970371e-19	8.840961534137898
ENSG00000165102	3.1339370998980614e-19	8.735484860709905
ENSG00000206561	3.562821689137468e-19	8.21909197328874
ENSG00000117308	3.844820799834171e-19	8.329699123416491
ENSG00000168028	3.9939824880827967e-19	8.941387041246065
ENSG00000136521	4.780236312758878e-19	8.88864870453207
ENSG00000165801	5.22889321270621e-19	8.740536027029728
ENSG00000151287	7.556442400576069e-19	7.72133004693881
ENSG00000272668	9.282881708393332e-19	6.040745404760683
ENSG00000111666	2.9213347991522833e-18	8.651744064533142
ENSG00000176399	3.8520763446067704e-18	6.655166300522542
ENSG00000184083	4.362742644235146e-18	8.316534366832977
ENSG00000250978	6.723714415987259e-18	3.6680110211976262
ENSG00000145194	7.35867333431836e-18	8.46757776124821
ENSG00000131773	7.532736593314171e-18	6.7013628645493615
ENSG00000095585	9.769874810375015e-18	8.816620763346823
ENSG00000002586	1.1613839312288745e-17	8.2263628164704
ENSG00000125827	1.2329043337740175e-17	8.85466313150537
ENSG00000075073	1.5599514783191883e-17	7.016249534042924
ENSG00000214870	1.7398044199876097e-17	7.1409955804051695
ENSG00000104611	1.8957942150436466e-17	6.888630581892652
ENSG00000246090	2.937038483202709e-17	8.055543919570505
ENSG00000151229	3.125951697471506e-17	8.467120230844188
ENSG00000063177	4.1831754459290396e-17	8.93733024611422
ENSG00000120280	4.829259949782087e-17	8.690578237003177
ENSG00000130159	5.720648468142762e-17	8.736479231897881
ENSG00000144659	5.85242336637525e-17	8.815626392158844
ENSG00000188859	5.948377873008851e-17	7.237884750085945
ENSG00000273388	6.368628131414315e-17	3.9226052560150264
ENSG00000144741	7.111970018170855e-17	8.55330729980093
ENSG00000107745	7.915112704690446e-17	8.682209683211953
ENSG00000156384	8.20222275315761e-17	8.266524180155384
ENSG00000180573	1.2481257701007252e-16	8.904875885059452
ENSG00000040199	1.6829309097327083e-16	8.819146346506736
ENSG00000197603	1.805914531752009e-16	8.674632933732218
ENSG00000214160	1.9880144332362705e-16	8.858719926637214
ENSG00000233080	2.701257586041729e-16	5.0676323945196575
ENSG00000248991	2.9720779839146346e-16	6.8370163119088225
ENSG00000259514	3.0390256455621525e-16	6.64800859138302
ENSG00000243284	3.5063463052985e-16	5.121017451111742
ENSG00000114544	3.7599348507560496e-16	8.800393582819439
ENSG00000114850	4.174589894709e-16	8.929216655850528
ENSG00000163754	4.227819542558131e-16	8.876478319136533
ENSG00000163931	4.813518719887289e-16	8.896762294795762
ENSG00000159556	5.095279162161992e-16	8.064463665373474
ENSG00000205143	5.726506087847457e-16	5.162864714228601
ENSG00000241556	6.003839275492064e-16	6.412518562873087
ENSG00000140474	6.215593484678348e-16	8.921103065586836
ENSG00000111752	7.161256697146157e-16	7.861210324493782
ENSG00000134698	7.413198144803864e-16	8.723314475314366
ENSG00000105855	7.578053656126601e-16	7.708154376859043
ENSG00000104219	7.578053656126601e-16	8.810038385055064
ENSG00000100266	8.9212006770716e-16	8.600000099007122
ENSG00000153179	9.033743422322093e-16	8.628934505714
ENSG00000183955	1.0367949865719443e-15	8.717726468210587
ENSG00000177917	1.234994375872188e-15	8.670039297816416
ENSG00000256733	1.234994375872188e-15	4.511158947878757
ENSG00000178922	1.266201095800895e-15	8.648681640589274
ENSG00000230666	1.3688177165399634e-15	4.916481225507123
ENSG00000168807	1.4522487732194746e-15	8.289131172098035
ENSG00000147100	1.5216384384873232e-15	5.313106187857147
ENSG00000198056	1.609229880521534e-15	8.420427431637995
ENSG00000235065	1.9811659758592866e-15	7.82102904373383
ENSG00000170915	2.0498439349334725e-15	6.943592638218339
ENSG00000203644	2.298522750936323e-15	8.561500200444556
ENSG00000238153	2.3271257876925905e-15	4.580713175379561
ENSG00000136942	2.4908259593564013e-15	8.93733024611422
ENSG00000162004	2.5217855880332076e-15	8.39236413962254
ENSG00000253982	2.6658621975372038e-15	7.645853011251192
ENSG00000091527	2.7920983171698764e-15	8.945443836377912
ENSG00000114270	3.431734604794745e-15	8.349851392044748
ENSG00000111602	3.5497311092565128e-15	8.790748780583813
ENSG00000177479	3.797843576249207e-15	8.880535114268378
ENSG00000240087	3.797843576249207e-15	6.048883611682304
ENSG00000224858	4.113162504523383e-15	5.6258029908830105
ENSG00000271133	4.113162504523471e-15	7.682127352642715
ENSG00000148824	4.4542425623376464e-15	8.086212105125808
ENSG00000119979	4.550737003608907e-15	8.631996929657868
ENSG00000171792	4.6635397888116916e-15	8.548256133481104
ENSG00000114503	4.70654723351743e-15	8.892705499663915
ENSG00000131386	4.882518862096489e-15	6.210463006060903
ENSG00000130255	5.222127314390288e-15	8.93733024611422
ENSG00000261645	5.466913498658663e-15	7.367512243808569
ENSG00000136059	5.775611506196097e-15	8.813558339402954
ENSG00000242021	5.9182630012373704e-15	5.391194496331874
ENSG00000120256	5.990884631035024e-15	8.326381735945093
ENSG00000116497	6.624480826152286e-15	8.85718871466528
ENSG00000131373	7.665513791507261e-15	8.66598250268457
ENSG00000080839	9.392686398562332e-15	8.61423853715855
ENSG00000165912	1.0860406687401467e-14	7.988921335687517
ENSG00000111276	1.1092518858908e-14	8.879003902296445
ENSG00000105894	1.1126074068560184e-14	7.280147951278376
ENSG00000122787	1.229126359772733e-14	7.606989462090429
ENSG00000227838	1.2667502734053154e-14	3.1208280081526594
ENSG00000146677	1.3133981759748004e-14	7.889005755634409
ENSG00000144036	1.3740924067438765e-14	8.405731463082544
ENSG00000249184	1.5038837349928117e-14	6.577812429762424
ENSG00000258118	1.7163540480405518e-14	2.7075834357440676
ENSG00000172053	1.7953364013594966e-14	8.903344673087517
ENSG00000212802	1.855520577360666e-14	7.895920953953139
ENSG00000148357	1.8948492349569423e-14	4.932980453964677
ENSG00000114631	1.9408018372071146e-14	7.990531858039384
ENSG00000081913	2.1680094405433205e-14	7.620664262377096
ENSG00000236801	2.3153150346622032e-14	7.041304564418493
ENSG00000128641	2.3153150346622032e-14	8.478466332352166
ENSG00000175697	2.3926192857122437e-14	5.419523661231727
ENSG00000139116	2.450430965216065e-14	8.762888055444847
ENSG00000168264	3.369417411392081e-14	8.89117428769198
ENSG00000255086	3.440164464549838e-14	3.4994806465156705
ENSG00000243276	4.6393707991705506e-14	7.015416266960813
ENSG00000163888	5.960556823227189e-14	5.746166475812985
ENSG00000164068	6.211115098412017e-14	8.80291916597935
ENSG00000170502	6.783438791218995e-14	8.738802248181305
ENSG00000170677	6.94462541929048e-14	7.07706050813388
ENSG00000137818	7.407572744312112e-14	8.945443836377912
ENSG00000117461	7.407572744312112e-14	8.658863283608856
ENSG00000227895	7.49494797991764e-14	5.257793519559213
ENSG00000088881	7.993945805204726e-14	6.335623759909746
ENSG00000164620	8.088120643523226e-14	8.50921939413458
ENSG00000131725	8.25555991601097e-14	8.621815286638286
ENSG00000157680	8.352765695042627e-14	8.451887421504784
ENSG00000142534	9.499220837937015e-14	8.941387041246065
ENSG00000183023	1.0706117944405625e-13	8.455512169154753
ENSG00000173207	1.0706117944405625e-13	8.614238537158553
ENSG00000114416	1.0926734194136381e-13	8.880535114268378
ENSG00000175197	1.0926734194136381e-13	8.68879206150371
ENSG00000180098	1.2063535514854222e-13	8.578721752159916
ENSG00000101577	1.2169254772925365e-13	8.556369723744798
ENSG00000175505	1.3124491682118388e-13	7.355843281054731
ENSG00000084234	1.3277853482427467e-13	8.873415895192664
ENSG00000197183	1.3277853482427467e-13	8.556369723744798
ENSG00000115268	1.4485631788604218e-13	8.941387041246065
ENSG00000124198	1.478263516526141e-13	8.912989475323146
ENSG00000100373	1.7036091803972685e-13	3.986488144781454
ENSG00000080947	1.7184535659342252e-13	7.503753391680581
ENSG00000230202	1.7384440977656172e-13	8.542210595973305
ENSG00000137309	1.794604710181695e-13	8.850606336373524
ENSG00000180447	1.8958409987673558e-13	7.441706503794335
ENSG00000214021	1.934536985867949e-13	8.670039297816416
ENSG00000104205	1.9569965832496077e-13	8.433926462128975
ENSG00000232533	1.9740093540659392e-13	6.857461468432673
ENSG00000197779	2.0851844221848157e-13	8.381108815035045
ENSG00000108239	2.1032922774934394e-13	8.51021376532256
ENSG00000187824	2.152339220797129e-13	8.367072943760109
ENSG00000119906	2.293091089602035e-13	8.759825631500979
ENSG00000213621	2.471133212389196e-13	5.217405592106365
ENSG00000164181	2.609768459301382e-13	8.77452160005643
ENSG00000140750	2.662748870619522e-13	8.51021376532256
ENSG00000134508	2.902040152489383e-13	8.494778389106663
ENSG00000176395	2.9608473425414913e-13	3.8097530316536568
ENSG00000148303	2.994975793919005e-13	8.945443836377912
ENSG00000226029	3.0908356546463114e-13	6.295521712013235
ENSG00000021826	3.406602063574519e-13	7.957607404079493
ENSG00000144848	3.435940217644817e-13	8.866833516900904
ENSG00000255815	3.7008304680567426e-13	5.59718787573654
ENSG00000204628	3.7008304680567426e-13	8.941387041246065
ENSG00000228933	3.8188505198379193e-13	5.324909867035862
ENSG00000107863	3.862677710139613e-13	8.827796777554383
ENSG00000136758	3.9405679860623965e-13	8.896762294795762
ENSG00000243696	3.9857676997818005e-13	7.277567570331383
ENSG00000104852	4.112710977816455e-13	8.941387041246065
ENSG00000113272	4.112710977816455e-13	8.695911280579425
ENSG00000215301	4.112710977816455e-13	8.941387041246065
ENSG00000141401	4.243625930994243e-13	8.27109090234229
ENSG00000105640	4.292239790822804e-13	8.941387041246065
ENSG00000131188	4.428767913778913e-13	8.379290159959508
ENSG00000144852	4.479465360255987e-13	7.2643134907078775
ENSG00000105173	4.5307330814872595e-13	8.698436863739335
ENSG00000138814	4.569561901018429e-13	8.827259936770426
ENSG00000129353	4.569561901018429e-13	8.710607249134872
ENSG00000132781	4.920069477425986e-13	8.513813030050384
ENSG00000047230	5.076195200953504e-13	8.421421802825973
ENSG00000174444	5.134166949647008e-13	8.945443836377912
ENSG00000254615	5.237187105316169e-13	8.614696067562573
ENSG00000198890	5.296965042715135e-13	8.19980236881749
ENSG00000006788	5.403194021670996e-13	3.4089087352822447
ENSG00000165168	5.590192326322071e-13	8.887117492560137
ENSG00000102316	5.637926872283052e-13	8.89117428769198
ENSG00000099624	5.702196491373694e-13	8.866833516900904
ENSG00000145287	6.260628554711022e-13	8.830322360714293
ENSG00000165891	6.403900673749522e-13	8.333271474415424
ENSG00000224993	6.458454213103524e-13	4.799023938730922
ENSG00000158714	6.531903154707968e-13	6.482737814915138
ENSG00000196411	6.606172707270538e-13	7.716095111783166
ENSG00000218175	6.681271869206717e-13	8.423410545201927
ENSG00000138286	7.029730683311419e-13	8.685272107155821
ENSG00000268592	7.333703853252701e-13	4.413957554201104
ENSG00000134318	7.715553036744744e-13	8.788223197423902
ENSG00000121858	8.048628218953466e-13	8.812563968214976
ENSG00000105372	8.232003459708832e-13	8.945443836377912
ENSG00000137575	8.301822191419409e-13	8.835910367818073
ENSG00000120860	8.659736855692706e-13	8.666976873872548
ENSG00000052126	8.757713627564126e-13	7.2411232906419505
ENSG00000273032	9.316369909807762e-13	7.20941377447646
ENSG00000157625	9.421639694896753e-13	8.73954165584175
ENSG00000158292	9.528077783815626e-13	5.5467198949662695
ENSG00000166557	1.0335886453642404e-12	8.904875885059452
ENSG00000120798	1.0901232367755052e-12	8.715200885050676
ENSG00000250519	1.0901232367755052e-12	4.96496716647503
ENSG00000213625	1.1117084278282473e-12	8.884591909400223
ENSG00000172578	1.1337133003987444e-12	8.933273450982373
ENSG00000237316	1.146479016013556e-12	2.4273836011612397
ENSG00000167992	1.1724354743039035e-12	7.219935257250686
ENSG00000227372	1.2090702871691546e-12	8.685729637559842
ENSG00000241741	1.209070287169163e-12	6.755603905026339
ENSG00000103253	1.3147945043903595e-12	8.456401747040651
ENSG00000107816	1.42560442338113e-12	8.602068151763014
ENSG00000188818	1.4740945966564474e-12	8.333421644640874
ENSG00000163519	1.5031247554804095e-12	7.994013400060914
ENSG00000135185	1.5327161840663894e-12	8.900819089927607
ENSG00000175395	1.5498816580541058e-12	8.287265686218632
ENSG00000206535	1.5628795249365899e-12	8.555375352556819
ENSG00000101868	1.826119120529192e-12	8.608650530054772
ENSG00000008300	1.8261191205292114e-12	8.81409518018691
ENSG00000205078	1.882721760684643e-12	7.5528813319723955
ENSG00000204060	1.882721760684643e-12	4.698964000144847
ENSG00000225697	1.9626920026043664e-12	8.776052812028363
ENSG00000167978	2.1092808141796954e-12	8.93733024611422
ENSG00000183386	2.266605051695113e-12	6.619095452521871
ENSG00000219665	2.266605051695113e-12	8.314668880953578
ENSG00000109705	2.638329878573963e-12	6.429563154272282
ENSG00000224738	2.667586884570199e-12	4.872356248412932
ENSG00000179456	2.810964786917715e-12	8.567545737952356
ENSG00000135116	2.8974028010538198e-12	5.986599183117689
ENSG00000119326	2.9537617590117587e-12	8.582778547291763
ENSG00000094631	2.9864485911588473e-12	8.844023958081767
ENSG00000134955	3.0194904274220865e-12	7.871397533360542
ENSG00000172955	3.0781792612414472e-12	6.251887371645322
ENSG00000105426	3.2431804207625914e-12	7.327827881663062
ENSG00000225573	3.3426434739193665e-12	7.1597577787813
ENSG00000127483	3.3426434739193665e-12	8.912989475323146
ENSG00000143624	3.4831145894699067e-12	8.896762294795762
ENSG00000269946	3.4831145894699067e-12	4.931346538461993
ENSG00000129757	3.5506351173816725e-12	7.927770717263781
ENSG00000117519	3.5506351173816725e-12	8.028960896756438
ENSG00000226833	3.6293753707779132e-12	4.839849533404851
ENSG00000257221	3.6293753707779132e-12	7.8575073854981765
ENSG00000124357	3.659342699012941e-12	8.84808075321361
ENSG00000152422	3.659342699012941e-12	8.710607249134876
ENSG00000182749	3.77131509586099e-12	8.024489063456699
ENSG00000144867	3.771315095861017e-12	8.904875885059452
ENSG00000130511	3.81286047203325e-12	8.653275276505076
ENSG00000205664	3.886648384835384e-12	8.005521170391809
ENSG00000111450	3.929440262412044e-12	8.60053693979108
ENSG00000208028	3.9726944437903235e-12	7.526727471952961
ENSG00000226386	3.9726944437903235e-12	4.480289735533187
ENSG00000163870	4.005441409738728e-12	8.781103978348188
ENSG00000164587	4.139099182576133e-12	8.941387041246065
ENSG00000138796	4.173191726754949e-12	8.691317644663624
ENSG00000000460	4.219077458910291e-12	7.973721005924181
ENSG00000104921	4.347831576694882e-12	8.043053611495292
ENSG00000230565	4.431765509154079e-12	6.838534207096091
ENSG00000180834	4.4804395586895004e-12	7.196038784670141
ENSG00000178982	4.4804395586895004e-12	8.904875885059452
ENSG00000182185	4.770666082153451e-12	7.451985397112908
ENSG00000173218	4.809856381101542e-12	7.134379168996611
ENSG00000198755	4.862601908100137e-12	8.93733024611422
ENSG00000102054	5.010596227385356e-12	8.870890312032751
ENSG00000188825	5.21955076170887e-12	7.034599264476373
ENSG00000232874	5.378195130620009e-12	5.096898584997473
ENSG00000003393	5.3781951306200665e-12	8.682209683211953
ENSG00000196668	5.3781951306200665e-12	7.415212975364148
ENSG00000259560	5.663433735344363e-12	5.615861555283869
ENSG00000154217	5.709808012275279e-12	8.336870739143247
ENSG00000164077	5.883056599340708e-12	8.593954561499322
ENSG00000214706	6.077939278619493e-12	8.831853572686226
ENSG00000228903	6.1276412569141275e-12	8.5269777866339
ENSG00000158427	6.194531314990878e-12	7.723422128736354
ENSG00000138780	6.245168491696726e-12	8.435123400193444
ENSG00000130702	6.38219481484875e-12	8.923628648746746
ENSG00000109046	6.434336538038057e-12	8.856194343477304
ENSG00000144026	6.9228156699391754e-12	8.666976873872548
ENSG00000234891	6.979286903844965e-12	2.273571264053618
ENSG00000229638	7.347578482077717e-12	8.523915362690031
ENSG00000107864	7.488015863593815e-12	8.602068151763012
ENSG00000116668	7.569444553500624e-12	8.73142806557806
ENSG00000163389	7.569444553500705e-12	8.795342416499613
ENSG00000178741	7.651741728600479e-12	8.896762294795762
ENSG00000273382	7.882611503107048e-12	6.214812502513987
ENSG00000087008	8.120310575262999e-12	8.352711249112122
ENSG00000249198	8.275219653453614e-12	2.1916574395175115
ENSG00000170581	8.365036767092639e-12	8.917046270454989
ENSG00000139239	8.876389971616908e-12	8.164690717571839
ENSG00000167186	8.972602352059023e-12	8.293927374890327
ENSG00000185950	8.972602352059023e-12	7.677504404243198
ENSG00000102921	9.342594446387245e-12	8.82067755847867
ENSG00000272899	9.623392261078527e-12	7.871345136709501
ENSG00000241469	9.623392261078527e-12	2.7946946519666085
ENSG00000138674	9.727539276626775e-12	8.921103065586836
ENSG00000155886	1.001967710519315e-11	5.2157592963021475
ENSG00000086619	1.032041488384858e-11	8.876478319136533
ENSG00000176371	1.032041488384858e-11	8.456990984475645
ENSG00000167748	1.0431954497286056e-11	3.94197872490432
ENSG00000245008	1.0516384250058339e-11	6.476953868304464
ENSG00000237506	1.0516384250058339e-11	6.148987042277601
ENSG00000147044	1.0630000471862571e-11	8.674553623352283
ENSG00000164904	1.0860856166531599e-11	8.42634971264924
ENSG00000240298	1.0948688712752376e-11	5.658189127986004
ENSG00000104626	1.0948688712752454e-11	8.413105645685791
ENSG00000223891	1.1066883158220577e-11	8.437983257260822
ENSG00000182054	1.1186328675674335e-11	8.908932680191299
ENSG00000169714	1.1276741626394778e-11	8.929216655850528
ENSG00000166441	1.1276741626394778e-11	8.93733024611422
ENSG00000168172	1.2352862767261876e-11	8.742067239001663
ENSG00000133872	1.2485903365435826e-11	8.929216655850528
ENSG00000170266	1.2586604914522571e-11	8.88864870453207
ENSG00000149823	1.296270385110327e-11	8.887117492560137
ENSG00000126231	1.3896018527000772e-11	6.518148407861861
ENSG00000181798	1.4464115928117881e-11	7.1488972404405375
ENSG00000102158	1.4464115928117881e-11	8.904875885059452
ENSG00000162607	1.473696157379475e-11	8.782635190320123
ENSG00000153162	1.489513247985015e-11	8.921103065586836
ENSG00000269988	1.505496754926196e-11	5.133432941784888
ENSG00000184992	1.5627744643482434e-11	8.701499287683204
ENSG00000072858	1.5627744643482434e-11	8.804450377951285
ENSG00000230979	1.5669465184344826e-11	7.054299568547783
ENSG00000183943	1.579528310094422e-11	8.426015438741775
ENSG00000145592	1.613565996357073e-11	8.945443836377912
ENSG00000118307	1.613565996357073e-11	5.613198700139815
ENSG00000121797	1.6265146596725844e-11	8.264966054454556
ENSG00000133020	1.674870551788591e-11	3.1412326816093117
ENSG00000221890	1.7109209462765594e-11	4.185019672399353
ENSG00000148498	1.7292303251062264e-11	8.107657456772252
ENSG00000188959	1.8530116656048856e-11	5.3536695569106625
ENSG00000137876	1.8877953843400786e-11	8.904875885059452
ENSG00000141441	1.9592938748352497e-11	8.191081412770522
ENSG00000174718	2.001334998099525e-11	8.88306069742829
ENSG00000228160	2.0388454421905594e-11	2.3038095903172713
ENSG00000261158	2.1498565338679814e-11	4.779291791082416
ENSG00000123570	2.1670112856776658e-11	6.970897158245171
ENSG00000077420	2.2075625263661827e-11	8.724308846502344
ENSG00000255760	2.231067639198403e-11	5.931298506417834
ENSG00000163584	2.2727932444484905e-11	8.868364728872839
ENSG00000064787	2.4345775410206255e-11	8.138814622842144
ENSG00000165288	2.4410203481909635e-11	8.68879206150371
ENSG00000235501	2.5329936403246277e-11	5.836621441067054
ENSG00000167619	2.5598897971889774e-11	6.394404119181019
ENSG00000144847	2.5598897971889774e-11	8.496682255255505
ENSG00000104998	2.580245404348577e-11	8.778578395188276
ENSG00000163608	2.580245404348595e-11	8.805981589923219
ENSG00000187741	2.7416646745932267e-11	8.5330233241417
ENSG00000134243	2.7707303623938046e-11	8.805981589923219
ENSG00000173085	2.844722172582508e-11	8.411777000590348
ENSG00000041880	2.8748580484995818e-11	8.700962446899247
ENSG00000076685	2.8824407669932213e-11	8.686266478343798
ENSG00000188419	2.9053067120593407e-11	8.690323273475645
ENSG00000144671	2.9593540913106176e-11	4.630961116753264
ENSG00000188266	2.9985613537465326e-11	7.96965019441074
ENSG00000107771	3.0785089961297855e-11	8.689328902287667
ENSG00000143653	3.1439676713668456e-11	8.419688023977548
ENSG00000078177	3.1439676713668456e-11	8.831853572686226
ENSG00000182179	3.2277113954889426e-11	8.908932680191299
ENSG00000149485	3.2703990214302506e-11	8.05941806490083
ENSG00000116957	3.296276612595698e-11	8.61270732518662
ENSG00000065518	3.331092383089421e-11	8.852137548345457
ENSG00000160293	3.3928890119985965e-11	8.210389145590057
ENSG00000174013	3.3928890119985965e-11	8.712138461106807
ENSG00000101003	3.428704251579902e-11	7.966417683166454
ENSG00000198353	3.46488985149407e-11	5.204138116831155
ENSG00000258847	3.603948769903121e-11	3.91371447588532
ENSG00000182050	3.603948769903121e-11	7.090538789022805
ENSG00000239183	3.6419453864982265e-11	5.970634230110288
ENSG00000241923	3.709386102326949e-11	6.071081044629352
ENSG00000006704	3.748471429189114e-11	5.904451346197042
ENSG00000165359	3.778049942972206e-11	8.82067755847867
ENSG00000169116	3.888473791631388e-11	8.921103065586836
ENSG00000196372	4.012543338448851e-11	7.3810128924992
ENSG00000179820	4.012543338448851e-11	8.570608161896224
ENSG00000236772	4.205951694198896e-11	4.407028023414148
ENSG00000055955	4.205951694198896e-11	5.9083705801836075
ENSG00000155903	4.420011692902495e-11	8.842492746109832
ENSG00000143514	4.4547722016998685e-11	8.760820002688957
ENSG00000108107	4.548781393332954e-11	8.933273450982373
ENSG00000149295	4.548781393332954e-11	5.698761956059053
ENSG00000094804	4.681223867419373e-11	8.624138302921708
ENSG00000173482	4.6812238674194066e-11	8.497153802041126
ENSG00000242247	4.817441532789316e-11	8.895231082823827
ENSG00000221983	4.817441532789316e-11	8.933273450982373
ENSG00000230207	4.817441532789316e-11	7.209519262397851
ENSG00000226779	4.9061391157968024e-11	4.336170797189652
ENSG00000116791	4.9575395949651736e-11	8.709612877946897
ENSG00000136928	5.0619279615330235e-11	4.156560136774137
ENSG00000101997	5.1016261213091014e-11	8.573670585840093
ENSG00000167178	5.346298772613101e-11	6.418266524035623
ENSG00000083845	5.558941693189592e-11	8.941387041246065
ENSG00000228327	5.675715824833273e-11	7.353115465864522
ENSG00000118816	5.675715824833273e-11	8.93733024611422
ENSG00000213885	5.7350004498527826e-11	6.313315228784552
ENSG00000016391	5.779861512553585e-11	8.075070024374812
ENSG00000270036	5.840211246420332e-11	4.27084312331056
ENSG00000170889	5.901177993334362e-11	8.945443836377912
ENSG00000186153	5.9627679218393e-11	8.4650521780883
ENSG00000233927	6.00937307584072e-11	8.933273450982373
ENSG00000145214	6.00937307584072e-11	8.719257680182523
ENSG00000272434	6.00937307584072e-11	5.569629834486624
ENSG00000260625	6.072068596606434e-11	6.254075121975379
ENSG00000229417	6.18333070426516e-11	8.005835527224306
ENSG00000165548	6.18333070426516e-11	8.431505672271145
ENSG00000155130	6.312933323018334e-11	8.908932680191299
ENSG00000177119	6.362217024132018e-11	8.7542376243972
ENSG00000005108	6.42851513238995e-11	6.722442867597136
ENSG00000203705	6.495489663638054e-11	8.701499287683204
ENSG00000172456	6.683212755290931e-11	7.931745099130346
ENSG00000176208	6.876245515332609e-11	8.234174612402697
ENSG00000105202	6.876245515332658e-11	8.896762294795762
ENSG00000078369	6.947784242239904e-11	8.912989475323146
ENSG00000160799	6.947784242239904e-11	8.653812117289032
ENSG00000162913	6.947784242239904e-11	6.320433944969008
ENSG00000137154	7.020051630697522e-11	8.945443836377912
ENSG00000132026	7.074734718550137e-11	4.612757847532665
ENSG00000178035	7.148294767175697e-11	8.896762294795762
ENSG00000110092	7.166801487295291e-11	8.794805575715658
ENSG00000182742	7.430874919989302e-11	7.106397854642031
ENSG00000105373	7.645023403271522e-11	8.933273450982373
ENSG00000113924	7.645023403271522e-11	6.660152237709105
ENSG00000151208	7.865211118441451e-11	8.518582319113783
ENSG00000119669	7.865211118441451e-11	8.671033669004395
ENSG00000232490	8.008550930960647e-11	5.5468817545807925
ENSG00000246095	8.008550930960647e-11	6.267192301847048
ENSG00000198585	8.008550930960647e-11	8.836904739006052
ENSG00000053501	8.175501191421731e-11	8.724308846502344
ENSG00000124795	8.238982054925016e-11	8.23886602189291
ENSG00000136710	8.410633139907559e-11	8.646692898213319
ENSG00000250659	8.410633139907559e-11	7.191734144598864
ENSG00000226104	8.563696413074077e-11	2.87270101009565
ENSG00000121406	8.809750656783983e-11	8.244629682144286
ENSG00000232346	8.832459411774036e-11	7.362190612893926
ENSG00000112531	9.062722196522022e-11	8.860251138609149
ENSG00000242262	9.062722196522022e-11	5.169443557682435
ENSG00000149346	9.086069142542205e-11	7.207114452388498
ENSG00000257698	9.156463837506192e-11	8.15841569945865
ENSG00000163817	9.614858621723598e-11	5.222502698827184
ENSG00000173581	9.714187169655988e-11	8.555375352556819
ENSG00000118197	9.789342120456094e-11	8.740536027029728
ENSG00000101443	9.890434725414369e-11	5.703910039547661
ENSG00000236305	9.992549074949772e-11	5.975800781636419
ENSG00000166896	1.0069811424664799e-10	8.144793412471113
ENSG00000132359	1.0069811424664799e-10	8.794805575715658
ENSG00000100060	1.0095695261668449e-10	8.869359100060818
ENSG00000136383	1.0173738171024178e-10	7.8332843053564805
ENSG00000230131	1.0278714651236108e-10	6.095986177937226
ENSG00000153789	1.0278714651236218e-10	8.074475439290742
ENSG00000165322	1.0572897617478654e-10	8.755768836369135
ENSG00000146828	1.0654549494948277e-10	8.822208770450603
ENSG00000100578	1.098737423975374e-10	8.578721752159916
ENSG00000104738	1.1301390277076729e-10	8.740536027029728
ENSG00000273356	1.1505774565464442e-10	8.020282098099402
ENSG00000205791	1.162418533564249e-10	6.3730321445017735
ENSG00000069493	1.1955999154690013e-10	8.42076170554546
ENSG00000175792	1.1955999154690096e-10	8.767402380980716
ENSG00000099326	1.2423452705755003e-10	8.868364728872839
ENSG00000065665	1.242345270575518e-10	8.36255861822424
ENSG00000170989	1.2680027359891036e-10	6.754825722500255
ENSG00000166295	1.277757384782759e-10	8.866833516900904
ENSG00000150867	1.2908779029456012e-10	8.822208770450603
ENSG00000204396	1.3141567962039962e-10	8.710607249134874
ENSG00000123595	1.3141567962039962e-10	8.759825631500979
ENSG00000156427	1.4701759009885916e-10	5.775298730651214
ENSG00000081760	1.4739245830518465e-10	8.701956818087226
ENSG00000231500	1.5004285251188234e-10	8.945443836377912
ENSG00000257027	1.558802789916387e-10	7.8922508293798
ENSG00000232070	1.59083845934181e-10	5.215137346151212
ENSG00000130810	1.603017177395356e-10	7.633225095451631
ENSG00000270482	1.603017177395362e-10	5.2565246109723915
ENSG00000015171	1.603017177395362e-10	8.860251138609149
ENSG00000072778	1.6484579562326895e-10	8.945443836377912
ENSG00000172382	1.6484579562326895e-10	6.757669407941182
ENSG00000132780	1.6652924009798036e-10	8.879003902296445
ENSG00000100439	1.6652924009798036e-10	8.702493658871182
ENSG00000213626	1.6822950224340778e-10	7.039371175161953
ENSG00000072501	1.7124592300589308e-10	8.86277672176906
ENSG00000120805	1.7124592300589308e-10	8.860251138609149
ENSG00000237991	1.7124592300589308e-10	6.519422181545178
ENSG00000179899	1.7475808743698513e-10	5.216282969953821
ENSG00000260352	1.7788897251884965e-10	5.0363252604899165
ENSG00000174799	1.7788897251884965e-10	8.614696067562573
ENSG00000123144	1.8107471604355665e-10	8.868364728872839
ENSG00000247735	1.810747160435586e-10	5.5677607021200535
ENSG00000148484	1.8619398397414756e-10	8.804450377951285
ENSG00000151553	1.934036006349991e-10	8.74612403413351
ENSG00000185436	1.95371842031934e-10	8.805981589923219
ENSG00000127946	1.95371842031934e-10	8.450153642656359
ENSG00000143498	1.95371842031934e-10	8.301169850462598
ENSG00000261441	1.9537184203193745e-10	6.45938612948876
ENSG00000163382	2.0088609934098124e-10	8.880535114268378
ENSG00000104765	2.0088609934098124e-10	8.805981589923219
ENSG00000149273	2.0088609934098336e-10	8.945443836377912
ENSG00000147234	2.0241622569928918e-10	6.950304945917871
ENSG00000273230	2.086515605171559e-10	7.605200183705619
ENSG00000144645	2.086515605171559e-10	8.921103065586836
ENSG00000160055	2.1237520304340752e-10	8.203656597072845
ENSG00000110697	2.1616382653967275e-10	8.777584024000298
ENSG00000008086	2.1671042736558228e-10	7.982362986437412
ENSG00000213862	2.1671042736558228e-10	6.693203557240982
ENSG00000120742	2.1835835470441362e-10	8.941387041246065
ENSG00000227097	2.2057467159793537e-10	8.866833516900904
ENSG00000163882	2.222513351249817e-10	8.782635190320123
ENSG00000267166	2.2281298846766664e-10	7.041515581829403
ENSG00000110700	2.245062918082773e-10	8.933273450982373
ENSG00000138756	2.308234442625705e-10	8.5609633596606
ENSG00000189419	2.314062778773396e-10	5.9433962180589806
ENSG00000124098	2.3316342917340465e-10	8.6629200787407
ENSG00000141736	2.3552661210304674e-10	7.939990396425012
ENSG00000255991	2.379132176080543e-10	2.627202043075416
ENSG00000137747	2.4032347236364167e-10	5.624507237261369
ENSG00000078061	2.445990136390257e-10	8.839430322165963
ENSG00000172139	2.5146846415176175e-10	7.427695903938573
ENSG00000214717	2.53374468879409e-10	8.622352127422245
ENSG00000114383	2.5658258777732704e-10	8.71160162032285
ENSG00000103496	2.5852649272922413e-10	8.651744064533142
ENSG00000228350	2.6311845691102566e-10	4.337637857793071
ENSG00000181163	2.6378092983366427e-10	8.945443836377912
ENSG00000143603	2.6846413436861375e-10	8.892705499663915
ENSG00000272990	2.73228624612091e-10	7.707849479642305
ENSG00000166224	2.787750574600765e-10	8.648224110185254
ENSG00000130985	2.837183978192069e-10	8.925159860718681
ENSG00000102780	2.865815447333138e-10	7.51436285356726
ENSG00000100994	2.9460168173864523e-10	8.892705499663915
ENSG00000176974	2.9460168173864523e-10	8.644704155837362
ENSG00000156170	2.9460168173864523e-10	8.647687269401295
ENSG00000146904	2.9981924887680027e-10	5.394273801318169
ENSG00000159788	2.9981924887680027e-10	8.267034107210446
ENSG00000236719	3.0284117408058324e-10	5.5379641579047245
ENSG00000226245	3.0284117408058536e-10	4.295697841086993
ENSG00000160062	3.0284117408058536e-10	7.698694687386773
ENSG00000159259	3.0284117408058536e-10	7.8850991307280145
ENSG00000104979	3.0589287757774734e-10	8.844023958081767
ENSG00000185905	3.1130587576835257e-10	8.896762294795762
ENSG00000227543	3.1130587576835257e-10	7.065856687466671
ENSG00000229466	3.113058757683548e-10	2.9581903794797637
ENSG00000177731	3.144409545842933e-10	8.907401468219364
ENSG00000105193	3.2000179296725484e-10	8.941387041246065
ENSG00000179520	3.232224696345815e-10	5.020853657765453
ENSG00000184445	3.2322246963458375e-10	8.917046270454989
ENSG00000174173	3.2893508784195687e-10	8.718720839398566
ENSG00000187837	3.322436425915214e-10	8.929216655850528
ENSG00000147437	3.322436425915273e-10	6.237896900367498
ENSG00000150938	3.3558472986307945e-10	7.745692099116552
ENSG00000197696	3.35584729863083e-10	8.121192049340488
ENSG00000008513	3.3811208249388083e-10	8.732422436766038
ENSG00000101224	3.3811208249388083e-10	8.89117428769198
ENSG00000264920	3.449430250903888e-10	7.457937273012985
ENSG00000177628	3.5455632865522854e-10	8.852137548345457
ENSG00000134744	3.5455632865522854e-10	8.868364728872839
ENSG00000147475	3.5455632865522854e-10	8.750180829265354
ENSG00000006756	3.6808862076313457e-10	6.339409970612069
ENSG00000145476	3.6808862076313457e-10	8.687797690315735
ENSG00000171189	3.7457525261325515e-10	5.692948386562644
ENSG00000186280	3.7833193736599025e-10	6.336661032628769
ENSG00000188636	3.821254489371563e-10	8.174334510726123
ENSG00000163040	3.8885377023868477e-10	5.670176967751888
ENSG00000224616	3.8885377023868477e-10	6.1577964011883095
ENSG00000104427	3.9275038202800667e-10	8.490924160851307
ENSG00000249348	3.9569786674877985e-10	7.675565205887958
ENSG00000252612	3.9569786674877985e-10	5.02066909398401
ENSG00000205683	4.0065846532308406e-10	7.533745000611937
ENSG00000108828	4.0669147469515796e-10	8.79128562136777
ENSG00000070886	4.07705573264183e-10	5.783212302271973
ENSG00000101400	4.07705573264183e-10	8.442779460053114
ENSG00000094916	4.1076272383257397e-10	8.842492746109832
ENSG00000115966	4.148738063638235e-10	8.832847943874205
ENSG00000090581	4.148738063638235e-10	8.827259936770426
ENSG00000243477	4.190251025841656e-10	8.599005727819147
ENSG00000123130	4.263877916634223e-10	8.614775377942506
ENSG00000216588	4.3065166540976173e-10	3.88474663211912
ENSG00000137177	4.4259338447285114e-10	7.592882730969975
ENSG00000260855	4.4259338447285114e-10	4.294516195891542
ENSG00000106004	4.425933844728527e-10	6.813723972087953
ENSG00000111445	4.4701558664196774e-10	8.449361838344872
ENSG00000180182	4.5485859169533194e-10	8.784166402292056
ENSG00000169302	4.768310111019011e-10	5.330272174135545
ENSG00000010404	4.803938757778918e-10	8.904875885059452
ENSG00000105464	4.803938757778918e-10	6.882849010361596
ENSG00000177600	4.851848637554738e-10	8.93733024611422
ENSG00000065613	4.900225428704536e-10	8.77452160005643
ENSG00000132640	4.900225428704552e-10	8.88306069742829
ENSG00000116871	4.986021694371505e-10	8.794805575715658
ENSG00000171425	5.035705505612772e-10	8.684735266371863
ENSG00000136631	5.035705505612808e-10	8.734948019925948
ENSG00000213442	5.123819013622292e-10	8.514270560454404
ENSG00000069329	5.174844279946378e-10	8.850606336373524
ENSG00000235670	5.226366057520616e-10	4.034947533063293
ENSG00000173171	5.226366057520616e-10	8.487941047287375
ENSG00000082512	5.330918042392001e-10	8.617758491506441
ENSG00000070081	5.37064971584651e-10	8.925159860718681
ENSG00000171365	5.727334282233752e-10	8.09582999363254
ENSG00000205293	5.727334282233793e-10	5.740796085187722
ENSG00000091039	5.769950709441356e-10	8.823739982422536
ENSG00000272016	5.885115231511878e-10	6.6993716925936955
ENSG00000160051	5.885115231511878e-10	7.680107782385122
ENSG00000246763	5.885115231511898e-10	6.681924511378733
ENSG00000169857	5.943536801641328e-10	8.74612403413351
ENSG00000138472	5.98772452109919e-10	3.555587994797094
ENSG00000185133	6.107133822461633e-10	6.699616871002693
ENSG00000242866	6.167707944167108e-10	6.629122577363555
ENSG00000124635	6.167707944167108e-10	8.590152729895006
ENSG00000128394	6.167707944167108e-10	8.493986584795175
ENSG00000189366	6.213523425065559e-10	6.584913864108511
ENSG00000118308	6.275128363268356e-10	8.899287877955674
ENSG00000266903	6.337330001857436e-10	6.6311431116997674
ENSG00000253540	6.384376204342418e-10	7.806031280846987
ENSG00000046653	6.495481781371749e-10	7.738014757870216
ENSG00000142408	6.823439661108762e-10	3.77575128382672
ENSG00000214016	6.874008601479662e-10	4.328898426621489
ENSG00000105997	6.874008601479662e-10	5.439481534624622
ENSG00000242732	6.94200380336502e-10	7.9751023825168605
ENSG00000116984	6.94200380336502e-10	8.86277672176906
ENSG00000260027	7.062580023759091e-10	7.037601412510869
ENSG00000127415	7.11487972028114e-10	8.864307933740994
ENSG00000089163	7.13239689305257e-10	6.794255392821855
ENSG00000166321	7.13239689305257e-10	7.887172749331082
ENSG00000214595	7.202887918488088e-10	8.858719926637214
ENSG00000197119	7.327888527011436e-10	7.959737531300286
ENSG00000077157	7.455007659827072e-10	8.633783105157335
ENSG00000173175	7.455007659827151e-10	7.50790384842015
ENSG00000075420	7.60292570948743e-10	8.921103065586836
ENSG00000107014	7.81100359249266e-10	6.417033809194452
ENSG00000008294	7.868710997995282e-10	8.844023958081767
ENSG00000074054	7.868710997995282e-10	8.828791148742358
ENSG00000171119	7.888039194605699e-10	5.820207901964073
ENSG00000032219	8.103734278974673e-10	8.718720839398564
ENSG00000203666	8.243983431233788e-10	8.396878465158407
ENSG00000171084	8.243983431233817e-10	7.292593031135226
ENSG00000144591	8.325187460634794e-10	8.874947107164598
ENSG00000270012	8.386602728481536e-10	7.646946609894071
ENSG00000176896	8.552548543455448e-10	8.319720047273401
ENSG00000150667	8.552548543455539e-10	6.881416505965451
ENSG00000071205	8.636719953379181e-10	7.1461491027232675
ENSG00000272864	8.636719953379181e-10	3.59194470010274
ENSG00000132704	8.636719953379181e-10	8.88864870453207
ENSG00000111540	8.785971121647973e-10	8.556369723744798
ENSG00000231305	8.785971121648067e-10	7.965933239033537
ENSG00000235269	9.025612672807703e-10	3.386383841923685
ENSG00000135686	9.203895602743901e-10	8.72915744594568
ENSG00000058056	9.362711322724045e-10	8.489392948879374
ENSG00000158828	9.362711322724045e-10	8.524909733878008
ENSG00000155792	9.454661629384637e-10	8.856194343477304
ENSG00000114738	9.617701467997533e-10	8.736479231897881
ENSG00000163607	9.879470050572617e-10	8.507028084882137
ENSG00000065809	1.0074204810529572e-09	8.876478319136533
ENSG00000067992	1.0074204810529572e-09	8.078019204482182
ENSG00000078900	1.0148192638453875e-09	6.167092019263303
ENSG00000185100	1.017297297660601e-09	6.84464569675753
ENSG00000060971	1.0424049221057043e-09	8.767939221764673
ENSG00000221413	1.0449487184956675e-09	2.1193998477508758
ENSG00000184293	1.0449487184956675e-09	8.713132832294786
ENSG00000258072	1.044948718495675e-09	6.310753892684776
ENSG00000102189	1.0707224317200537e-09	8.74612403413351
ENSG00000038002	1.073333690968424e-09	8.887117492560137
ENSG00000184634	1.073333690968424e-09	8.84808075321361
ENSG00000107187	1.0733336909684316e-09	4.811245097176999
ENSG00000090989	1.0812048390999793e-09	8.763882426632826
ENSG00000233922	1.0917874419577874e-09	6.6622554935039435
ENSG00000136149	1.0917874419577874e-09	7.901895631615426
ENSG00000102081	1.099790708564796e-09	8.81409518018691
ENSG00000163634	1.1105509045876853e-09	8.798862370847504
ENSG00000174373	1.1132569761647468e-09	8.750180829265354
ENSG00000154928	1.1296291438259046e-09	8.32263230099182
ENSG00000273056	1.1323806016375858e-09	5.514960346497579
ENSG00000046651	1.1518248909500431e-09	8.827796777554383
ENSG00000124222	1.1630818977242167e-09	8.884591909400223
ENSG00000164346	1.1830407044186755e-09	8.89117428769198
ENSG00000226360	1.1945954847152338e-09	7.4303783422054135
ENSG00000139644	1.1945954847152338e-09	8.93733024611422
ENSG00000220583	1.1945954847152338e-09	6.7246411399916735
ENSG00000164236	1.2062604385974247e-09	5.173341952234782
ENSG00000234141	1.2150820708923197e-09	6.657428983827494
ENSG00000167283	1.2150820708923197e-09	8.912989475323146
ENSG00000004838	1.226942297369336e-09	6.935850910950813
ENSG00000173208	1.2479702574074792e-09	8.715200885050676
ENSG00000228510	1.2601437948875988e-09	5.049965721491954
ENSG00000131828	1.2848397040213838e-09	8.772990388084494
ENSG00000188559	1.2942219736512739e-09	8.624877710582155
ENSG00000205763	1.2942219736512739e-09	7.183725895395466
ENSG00000118181	1.306835784560535e-09	8.93733024611422
ENSG00000179588	1.319569598711327e-09	8.314334607046112
ENSG00000131966	1.3324245285117552e-09	8.739999186245774
ENSG00000138172	1.3552154719680288e-09	8.024320430036772
ENSG00000248540	1.40194489484897e-09	5.335188712700422
ENSG00000075711	1.4053422550172484e-09	8.866833516900904
ENSG00000049319	1.4190122523107108e-09	5.323848038927535
ENSG00000163961	1.4293498558391265e-09	8.767939221764673
ENSG00000227611	1.4678871998598253e-09	3.74696194626472
ENSG00000162878	1.4821507518688696e-09	4.978126935128767
ENSG00000125414	1.4929371200961689e-09	2.0285297555687745
ENSG00000072195	1.5220767826442986e-09	6.57392120221498
ENSG00000087274	1.5220767826442986e-09	8.917046270454989
ENSG00000268401	1.5368540834896536e-09	5.066585924100942
ENSG00000068650	1.5480288748798282e-09	8.722240793746455
ENSG00000251595	1.5630520531967258e-09	6.0032263432804935
ENSG00000124785	1.6522372519447711e-09	7.216082845668084
ENSG00000142409	1.6803530598488e-09	8.66498813149659
ENSG00000188613	1.6925451536486693e-09	8.146324624443048
ENSG00000223949	1.7089356719533693e-09	4.759512869732844
ENSG00000136997	1.7254810785031987e-09	8.899287877955674
ENSG00000114779	1.7421827989453263e-09	8.896762294795762
ENSG00000103160	1.754812535073969e-09	8.606916751206347
ENSG00000260990	1.7548125350739877e-09	5.448923753524393
ENSG00000272468	1.75904227168032e-09	7.557715915034131
ENSG00000149218	1.7590422716803386e-09	8.48207116292717
ENSG00000173221	1.7717912737132274e-09	8.929216655850528
ENSG00000249196	1.7889303128671133e-09	5.702124823853156
ENSG00000197016	1.7889303128671262e-09	6.827067332437554
ENSG00000197256	1.8062311265809157e-09	8.53741439318101
ENSG00000166428	1.8193137955773097e-09	7.801029626490964
ENSG00000175329	1.8193137955773097e-09	2.3493980358600925
ENSG00000178852	1.8369013013780216e-09	8.308623343445776
ENSG00000215016	1.8546547036292674e-09	4.19306127749203
ENSG00000135677	1.8680795411550014e-09	8.868364728872839
ENSG00000136643	1.886126937583277e-09	8.763882426632826
ENSG00000173166	1.9181201723956914e-09	7.7666148906696275
ENSG00000163875	1.9181201723956914e-09	8.744592822161575
ENSG00000223704	1.9412961098681993e-09	7.586212373565762
ENSG00000246334	1.955332608524554e-09	7.803713830410743
ENSG00000248280	1.9884707215554132e-09	6.626451897333914
ENSG00000234902	2.00765219267514e-09	4.858269565641467
ENSG00000214097	2.1012578759246188e-09	5.10803134062147
ENSG00000203761	2.136806704636914e-09	7.897348826503485
ENSG00000259924	2.1729421473015276e-09	5.235321289447092
ENSG00000165914	2.1938579700304075e-09	8.28987057975848
ENSG00000160753	2.1938579700304075e-09	8.548792974265062
ENSG00000144040	2.1938579700304075e-09	8.605588106110904
ENSG00000244247	2.1938579700304307e-09	3.591664844141732
ENSG00000106804	2.214970194558696e-09	8.248818184307106
ENSG00000049769	2.2523945894351232e-09	7.999056147903235
ENSG00000162836	2.295921080988731e-09	8.673559252164305
ENSG00000169255	2.35711248985505e-09	6.542230641044632
ENSG00000186510	2.35711248985505e-09	6.104954645183022
ENSG00000089169	2.4198940939757984e-09	8.147708769074875
ENSG00000171759	2.4198940939757984e-09	6.753173905372905
ENSG00000113851	2.437297598041302e-09	8.777047183216341
ENSG00000140451	2.4843061086357847e-09	8.764876797820804
ENSG00000228323	2.5081409108816365e-09	5.958119109062842
ENSG00000230516	2.508140910881663e-09	3.255244336011922
ENSG00000246705	2.550389736562924e-09	8.685272107155821
ENSG00000189233	2.574842810464953e-09	8.797867999659527
ENSG00000175782	2.574842810464953e-09	8.554838511772864
ENSG00000267390	2.5933325705441023e-09	6.898214912227639
ENSG00000108468	2.6181871914034498e-09	8.70907603716294
ENSG00000241324	2.6181871914034775e-09	6.799638010314196
ENSG00000163673	2.643274142693283e-09	4.346773133988049
ENSG00000223812	2.643274142693283e-09	3.4379314977028534
ENSG00000054690	2.643274142693311e-09	6.8578560268344235
ENSG00000086475	2.662243094035778e-09	8.713132832294786
ENSG00000162601	2.668595538460019e-09	8.83996716294992
ENSG00000136052	2.713478538545133e-09	8.741530398217707
ENSG00000154358	2.713478538545133e-09	8.79174315177179
ENSG00000168071	2.7329387649070274e-09	8.892705499663915
ENSG00000132563	2.7394557102728096e-09	5.521120982296173
ENSG00000173812	2.7590976356348876e-09	8.941387041246065
ENSG00000074356	2.7656754218535908e-09	8.72331447531437
ENSG00000254754	2.785500697566368e-09	2.6824811498665753
ENSG00000231969	2.8593864132050274e-09	4.029145304381426
ENSG00000213523	2.886725113767502e-09	8.770464804924583
ENSG00000244313	2.9632278700833477e-09	8.542210595973305
ENSG00000149806	2.9632278700833477e-09	8.925159860718681
ENSG00000252245	2.9632278700833477e-09	6.132847597737647
ENSG00000012174	2.9915344584132533e-09	8.701499287683204
ENSG00000243453	3.0129373137103066e-09	1.7320506157709794
ENSG00000258056	3.0201047334933683e-09	8.064704277673217
ENSG00000245750	3.0417069215670273e-09	5.639642838691279
ENSG00000173064	3.0489410859703095e-09	8.828791148742358
ENSG00000149929	3.1222119347815935e-09	8.649755322157187
ENSG00000151414	3.1222119347815935e-09	8.827259936770426
ENSG00000165338	3.1519986899575264e-09	8.479211305859792
ENSG00000096093	3.1519986899575264e-09	8.661925707552724
ENSG00000170890	3.182062543481933e-09	3.845707239047417
ENSG00000178343	3.182062543481933e-09	4.0445476520039
ENSG00000138688	3.2124060039932484e-09	8.904875885059452
ENSG00000240440	3.2124060039932484e-09	3.1050068741921493
ENSG00000167658	3.2353486129952357e-09	8.945443836377912
ENSG00000138279	3.266187488574769e-09	8.876478319136533
ENSG00000174989	3.3844072265381567e-09	8.781640819132145
ENSG00000058404	3.3844072265381567e-09	7.051566825281535
ENSG00000169239	3.4085469835175524e-09	8.28034903401941
ENSG00000173960	3.4085469835175524e-09	8.721783263342434
ENSG00000181192	3.440994679231054e-09	8.818151975318758
ENSG00000229278	3.440994679231054e-09	3.7714106463305495
ENSG00000162267	3.440994679231054e-09	6.634062077378958
ENSG00000163482	3.4737435370947023e-09	8.745129662945532
ENSG00000272620	3.5067962770191445e-09	7.645924832041284
ENSG00000140988	3.531786904203812e-09	8.941387041246065
ENSG00000168301	3.531786904203812e-09	8.328370478321048
ENSG00000125459	3.565378054358835e-09	8.752706412425267
ENSG00000111707	3.565378054358835e-09	8.819683187290691
ENSG00000143401	3.565378054358835e-09	8.852137548345457
ENSG00000180660	3.5907756759834302e-09	6.784149515313791
ENSG00000089280	3.599280689896105e-09	8.929216655850528
ENSG00000107959	3.599280689896105e-09	8.861245509797127
ENSG00000132846	3.6593682807675117e-09	8.62082091545031
ENSG00000258178	3.6593682807675117e-09	4.185540708456962
ENSG00000078674	3.6941420662940192e-09	8.880535114268378
ENSG00000272566	3.729238003682218e-09	5.673713688575336
ENSG00000103540	3.729238003682284e-09	8.639116148733583
ENSG00000159363	3.7557731147261115e-09	8.741072867813685
ENSG00000164362	3.791439820333506e-09	8.274021619255185
ENSG00000100592	3.854652883395328e-09	8.626408922554088
ENSG00000196236	3.891234806995884e-09	8.534017695329677
ENSG00000158525	3.928155170680721e-09	4.274292121909813
ENSG00000138449	4.031456216883383e-09	8.835373527034116
ENSG00000196562	4.1374042594369495e-09	8.901813461115584
ENSG00000105808	4.1374042594369495e-09	7.098981942650114
ENSG00000076662	4.1374042594369495e-09	8.941387041246065
ENSG00000114942	4.176599934872797e-09	8.945443836377912
ENSG00000164221	4.176599934872797e-09	8.679684100052041
ENSG00000168010	4.246065252381413e-09	8.908932680191299
ENSG00000213931	4.246065252381458e-09	5.079116812806707
ENSG00000053371	4.286264117712611e-09	8.519119159897738
ENSG00000271239	4.31665652413049e-09	2.478307107932555
ENSG00000135299	4.32683393775093e-09	8.421958643609928
ENSG00000267169	4.32683393775093e-09	7.504566878719976
ENSG00000261739	4.32683393775093e-09	8.695171872918978
ENSG00000168556	4.3575067438275625e-09	8.459543481364454
ENSG00000142279	4.357506743827578e-09	5.5760212167031336
ENSG00000039319	4.440340966853122e-09	8.781103978348188
ENSG00000141556	4.440340966853122e-09	8.78569761426399
ENSG00000104177	4.4823317611425306e-09	8.794805575715658
ENSG00000120616	4.514078657234636e-09	8.822208770450603
ENSG00000272667	4.514078657234636e-09	6.623474459570118
ENSG00000122335	4.556749032585212e-09	8.11962835779248
ENSG00000251192	4.589009609434677e-09	7.841835508949225
ENSG00000144426	4.599812531696717e-09	8.507151341378691
ENSG00000060237	4.599812531696717e-09	8.896762294795762
ENSG00000188153	4.599812531696717e-09	8.098613759853416
ENSG00000122026	4.6323702615336914e-09	8.93733024611422
ENSG00000228614	4.6323702615336914e-09	4.92356515153304
ENSG00000144354	4.676130222380334e-09	5.506395312818831
ENSG00000115841	4.676130222380334e-09	8.356055550312417
ENSG00000147027	4.676130222380334e-09	4.835247284477142
ENSG00000213892	4.676130222380367e-09	5.247237459406206
ENSG00000130811	4.676130222380367e-09	8.895231082823827
ENSG00000073150	4.753681765713571e-09	6.145537937337135
ENSG00000157350	4.753681765713571e-09	8.690323273475645
ENSG00000118960	4.753681765713571e-09	8.532028952953722
ENSG00000139641	4.753681765713571e-09	8.917046270454989
ENSG00000219747	4.753681765713621e-09	6.068116683970646
ENSG00000260144	4.753681765713621e-09	6.011641670534706
ENSG00000114770	4.798558360948104e-09	8.732422436766036
ENSG00000075914	4.9241090507587115e-09	8.545730550321194
ENSG00000115875	4.9241090507587645e-09	8.929216655850528
ENSG00000166483	4.9241090507587645e-09	8.498580220710977
ENSG00000136051	4.970553099581678e-09	8.83996716294992
ENSG00000165516	4.970553099581678e-09	8.876478319136533
ENSG00000161031	5.0174240508468384e-09	5.189173430532744
ENSG00000175886	5.0174240508468384e-09	6.566916189982821
ENSG00000006740	5.100486946488237e-09	7.776063331799452
ENSG00000272452	5.100486946488237e-09	7.566183361434063
ENSG00000164924	5.148551656200752e-09	8.933273450982373
ENSG00000137054	5.233729349521683e-09	8.762351214660892
ENSG00000234741	5.2830173718139685e-09	8.896762294795762
ENSG00000198218	5.320279994524851e-09	8.884591909400223
ENSG00000115266	5.3327577005920225e-09	7.97466298046112
ENSG00000174844	5.370362200075121e-09	6.794180570822929
ENSG00000204219	5.420903798527112e-09	6.844555505949049
ENSG00000213199	5.420903798527131e-09	8.3397490594051
ENSG00000213755	5.420903798527131e-09	4.471665021129846
ENSG00000197771	5.459113937603975e-09	8.82067755847867
ENSG00000129214	5.471908887503688e-09	4.854025640721449
ENSG00000185686	5.471908887503688e-09	7.4958549240993495
ENSG00000196683	5.510469354855021e-09	8.917046270454989
ENSG00000228205	5.510469354855021e-09	7.403682075554845
ENSG00000114686	5.510469354855021e-09	8.880535114268378
ENSG00000114487	5.5622955189571014e-09	8.238624673405733
ENSG00000273375	5.5622955189571014e-09	6.201390777367932
ENSG00000226926	5.601476592349477e-09	4.430236748599245
ENSG00000260591	5.707279143457797e-09	6.918681421040299
ENSG00000198053	5.760908274618885e-09	8.533102634521633
ENSG00000185267	5.80145210506355e-09	8.116448243199235
ENSG00000242071	5.8150284083896374e-09	8.32485052397316
ENSG00000257261	5.8150284083896374e-09	7.800810027226745
ENSG00000205022	5.8559433571077196e-09	6.85004206201816
ENSG00000125945	6.064763250280186e-09	8.288339367786547
ENSG00000154803	6.222491950799383e-09	8.607656158866794
ENSG00000117215	6.222491950799383e-09	7.515756792661043
ENSG00000163029	6.222491950799383e-09	8.735942391113927
ENSG00000110002	6.280833157093687e-09	8.729896853606125
ENSG00000273486	6.280833157093687e-09	7.6500415134140125
ENSG00000160691	6.3249385208755396e-09	8.921103065586836
ENSG00000157978	6.339707265724331e-09	8.858719926637214
ENSG00000130762	6.339707265724377e-09	7.049720028709146
ENSG00000125817	6.4440335085475745e-09	8.720252051370498
ENSG00000126070	6.504397621647789e-09	8.722777634530411
ENSG00000171649	6.611363262470147e-09	7.731072957595041
ENSG00000086598	6.673254022190749e-09	8.925159860718681
ENSG00000120802	6.720042205969711e-09	8.85466313150537
ENSG00000236204	7.023876994391182e-09	6.4709893978463695
ENSG00000115159	7.205855739125854e-09	8.773527228868451
ENSG00000204536	7.2731621099404854e-09	8.655598292788497
ENSG00000232995	7.3240434491680645e-09	7.074492432440334
ENSG00000253520	7.341080833443247e-09	5.73978768910518
ENSG00000180096	7.392424988158668e-09	8.510750606106516
ENSG00000122884	7.39242498815872e-09	8.884591909400223
ENSG00000157014	7.513592334578791e-09	8.677158516892128
ENSG00000129691	7.531059139909336e-09	8.634064982413758
ENSG00000169621	7.583697240110049e-09	8.052920562836185
ENSG00000179299	7.601322792461475e-09	7.42794745011873
ENSG00000078747	7.654439233295864e-09	8.880535114268378
ENSG00000198814	7.725823940934898e-09	8.149457908232433
ENSG00000228212	7.797857037999523e-09	4.489296768314752
ENSG00000239713	7.797857037999523e-09	8.858719926637214
ENSG00000180773	7.852310807591024e-09	8.57213937386816
ENSG00000121075	7.852310807591109e-09	3.80955173355015
ENSG00000101974	7.98081416578516e-09	8.758294419529046
ENSG00000253476	7.999338215425325e-09	4.513533466846859
ENSG00000058262	7.999338215425325e-09	8.925159860718681
ENSG00000183298	8.055162021148866e-09	6.727739033047695
ENSG00000176871	8.055162021148866e-09	8.579258592943875
ENSG00000272156	8.07385414943762e-09	5.701532116624294
ENSG00000215114	8.130184410230054e-09	8.77452160005643
ENSG00000233762	8.205887280168593e-09	7.941926742149928
ENSG00000154917	8.205887280168593e-09	8.161680690279011
ENSG00000138376	8.340022779256351e-09	8.567343171075866
ENSG00000170871	8.417628052909175e-09	8.773527228868451
ENSG00000225938	8.495936565266908e-09	2.7298109173035714
ENSG00000117697	8.634687285124108e-09	8.686266478343798
ENSG00000012171	8.69482528268431e-09	7.656468373831244
ENSG00000096746	8.775644242818885e-09	8.88864870453207
ENSG00000116754	8.857194726076783e-09	8.921103065586836
ENSG00000170540	8.857194726076783e-09	8.815626392158844
ENSG00000180815	8.939483166025002e-09	5.230832671926689
ENSG00000166200	8.939483166025128e-09	8.879003902296445
ENSG00000116977	9.00168768116872e-09	8.747118405321485
ENSG00000267185	9.085283191279606e-09	5.314506738361268
ENSG00000117009	9.254748652316663e-09	8.289588702502055
ENSG00000244607	9.254748652316696e-09	5.437018628198835
ENSG00000257058	9.31908863246007e-09	5.879456573631438
ENSG00000157827	9.31908863246007e-09	8.765413638604759
ENSG00000166562	9.40555330740757e-09	8.925159860718681
ENSG00000148187	9.49279911414979e-09	8.798862370847504
ENSG00000162482	9.558750209060845e-09	6.040218639475412
ENSG00000186815	9.580832908669132e-09	8.846549541241677
ENSG00000177946	9.580832908669132e-09	6.900885317963923
ENSG00000065413	9.73680897469471e-09	8.747655246105444
ENSG00000137628	9.73680897469471e-09	8.01156080720624
ENSG00000083290	9.80441036130947e-09	7.697389178899733
ENSG00000180228	9.827045564500153e-09	8.79128562136777
ENSG00000143195	9.827045564500153e-09	6.092666685611452
ENSG00000047365	9.89525695005835e-09	8.628397664930045
ENSG00000235776	9.895256950058419e-09	6.183737226433954
ENSG00000264349	9.986923107010745e-09	4.700254623424882
ENSG00000214193	9.986923107010745e-09	7.769610901580857
ENSG00000187735	9.986923107010745e-09	8.864307933740994
ENSG00000272975	1.0056214884886737e-08	2.0114137308015363
ENSG00000065970	1.0079416014822846e-08	8.667513714656502
ENSG00000130779	1.0079416014822846e-08	8.858719926637214
ENSG00000196924	1.0079416014822846e-08	8.876478319136533
ENSG00000264176	1.0079416014822846e-08	5.547770955418675
ENSG00000154845	1.0149332606131624e-08	8.766408009792737
ENSG00000242641	1.0338093802893155e-08	2.968782134401942
ENSG00000169914	1.033809380289323e-08	8.525904105065987
ENSG00000253636	1.0433752043947269e-08	6.541409671471613
ENSG00000156222	1.043375204394738e-08	3.580420620582414
ENSG00000178722	1.043375204394738e-08	5.260302581634496
ENSG00000226237	1.0530271994943147e-08	7.116609049843862
ENSG00000216895	1.0603231988866821e-08	8.368023368831464
ENSG00000143258	1.0775391493685338e-08	8.778578395188276
ENSG00000064115	1.0874987229629286e-08	8.84808075321361
ENSG00000233261	1.0975479113404534e-08	5.473379195418531
ENSG00000261159	1.0975479113404574e-08	7.793649878040541
ENSG00000177888	1.1076874977034995e-08	8.68879206150371
ENSG00000069849	1.1076874977034995e-08	8.82320314163858
ENSG00000240342	1.1256516734296615e-08	8.4110375929299
ENSG00000155254	1.1256516734296615e-08	8.308845827397233
ENSG00000270681	1.1256516734296615e-08	7.147910870445067
ENSG00000146409	1.1438993977926785e-08	8.497585849522999
ENSG00000204131	1.146529614996862e-08	6.317210192800199
ENSG00000111231	1.1544556462805696e-08	8.564025783604468
ENSG00000203485	1.1544556462805696e-08	8.713132832294786
ENSG00000106006	1.1544556462805696e-08	4.966395285792219
ENSG00000040341	1.1651067203528611e-08	8.697900022955379
ENSG00000177096	1.1651067203528611e-08	8.425073464204836
ENSG00000256604	1.1731577525962168e-08	4.669896951227479
ENSG00000116147	1.183976766291068e-08	5.405010256263758
ENSG00000053918	1.1948928974506145e-08	8.554635944896372
ENSG00000108387	1.1948928974506145e-08	6.968082788054121
ENSG00000145191	1.2031442381971869e-08	8.877472690324511
ENSG00000114395	1.214232366453772e-08	8.659320814012878
ENSG00000262165	1.2142323664537934e-08	3.2995881205132176
ENSG00000257167	1.2254199576806702e-08	7.158379505073968
ENSG00000259891	1.2254199576806702e-08	6.928483078382852
ENSG00000137310	1.2367078783201424e-08	8.71466404426672
ENSG00000153250	1.2367078783201424e-08	8.892705499663915
ENSG00000182220	1.2367078783201424e-08	8.866833516900904
ENSG00000234771	1.2480970021244258e-08	8.704024870843115
ENSG00000074855	1.2682741433336969e-08	8.678152888080106
ENSG00000104687	1.279946141504231e-08	8.747655246105444
ENSG00000158710	1.3006242484893305e-08	8.904875885059452
ENSG00000174579	1.3006242484893398e-08	8.876478319136533
ENSG00000227857	1.3006242484893398e-08	4.251978868730584
ENSG00000261418	1.3006242484893398e-08	8.51021376532256
ENSG00000141447	1.312585940371145e-08	8.181822946247209
ENSG00000103544	1.3216274198608236e-08	8.77452160005643
ENSG00000154227	1.3246546971398444e-08	5.237086758541603
ENSG00000255224	1.333777085512028e-08	6.448244312246953
ENSG00000146094	1.3337770855120376e-08	8.921103065586836
ENSG00000159840	1.3429606165770413e-08	8.605051265326948
ENSG00000243710	1.3460354495710661e-08	5.174676347693218
ENSG00000153347	1.3460354495710661e-08	5.4902541333303825
ENSG00000184305	1.367751986827902e-08	8.047060158475903
ENSG00000203930	1.3929886221369792e-08	3.729333477173363
ENSG00000131943	1.4025687354807084e-08	8.740536027029728
ENSG00000244165	1.4057763349114575e-08	8.26876788605887
ENSG00000197647	1.4154420337606669e-08	8.00509611956386
ENSG00000089902	1.4186782851131533e-08	8.503631387030802
ENSG00000242741	1.4251724085532572e-08	3.32967299347859
ENSG00000139629	1.428430311798264e-08	8.710607249134874
ENSG00000135318	1.4415345666378001e-08	6.844191730117853
ENSG00000048540	1.4415345666378001e-08	5.31689805659086
ENSG00000147434	1.4415345666378001e-08	2.1335536203488545
ENSG00000204634	1.4514394720471139e-08	8.235908391251122
ENSG00000118705	1.4647491106436514e-08	8.941387041246065
ENSG00000140682	1.4647491106436514e-08	5.774551505212636
ENSG00000095002	1.4781775112797052e-08	8.626408922554088
ENSG00000101109	1.5261270957006712e-08	8.877472690324511
ENSG00000143578	1.5261270957006712e-08	8.507688182162648
ENSG00000108852	1.529609401312447e-08	7.3658181285830455
ENSG00000171135	1.5401027819311526e-08	8.74864961729342
ENSG00000184381	1.5542029963030735e-08	8.792279992555747
ENSG00000259209	1.568428815926329e-08	3.1658800279065895
ENSG00000107669	1.5791812621229034e-08	8.745129662945532
ENSG00000248975	1.579181262122909e-08	3.4027033871562664
ENSG00000186468	1.579181262122909e-08	8.912989475323146
ENSG00000196810	1.5936295098984657e-08	8.68067847124002
ENSG00000101445	1.6082063716982554e-08	8.88864870453207
ENSG00000233266	1.6082063716982554e-08	5.003653674223121
ENSG00000146066	1.608206371698261e-08	8.830322360714293
ENSG00000160097	1.6192240891729235e-08	5.7955486999354555
ENSG00000179195	1.6602543519946453e-08	8.884591909400223
ENSG00000260296	1.6602543519946453e-08	7.2879898256507065
ENSG00000139631	1.6907282186954235e-08	8.71114408991883
ENSG00000184258	1.7061685788830047e-08	4.133727205411037
ENSG00000102871	1.7493404607712748e-08	8.794805575715658
ENSG00000107902	1.7773649537897554e-08	8.423489855581863
ENSG00000215595	1.7935745783738897e-08	6.226309498635603
ENSG00000250892	1.7935745783738897e-08	4.37561338763061
ENSG00000199933	1.7935745783738897e-08	4.222655010803142
ENSG00000214612	1.8099280108032407e-08	5.987021540762778
ENSG00000182319	1.8099280108032407e-08	7.026493576988887
ENSG00000177283	1.8222882034630733e-08	5.371136155820691
ENSG00000070831	1.8222882034630733e-08	8.876478319136533
ENSG00000137563	1.838896285129956e-08	8.82320314163858
ENSG00000223802	1.8556516044354275e-08	3.5527904569981095
ENSG00000072071	1.8556516044354275e-08	8.487201639626928
ENSG00000169567	1.8683154802313848e-08	8.915515058483056
ENSG00000121486	1.8725554281010842e-08	8.713132832294786
ENSG00000140948	1.8853315197936437e-08	8.623883339394178
ENSG00000204217	1.9154731020854837e-08	8.870890312032751
ENSG00000162631	1.9154731020854837e-08	6.627700048842247
ENSG00000166025	1.9198171344889392e-08	6.775255236786722
ENSG00000117625	1.9329068194577575e-08	8.82067755847867
ENSG00000081320	1.9504948731637124e-08	8.925159860718681
ENSG00000134371	1.9637879937869424e-08	8.785160773480033
ENSG00000152990	1.9682385889812377e-08	8.433102178241416
ENSG00000131171	1.981649332855264e-08	8.860251138609149
ENSG00000221586	1.981649332855264e-08	1.9890251313889709
ENSG00000251417	1.981649332855264e-08	6.631363827308703
ENSG00000233379	1.999668680714141e-08	5.104047631559439
ENSG00000198793	1.999668680714148e-08	8.838435950977985
ENSG00000120029	1.999668680714148e-08	8.658863283608856
ENSG00000213513	1.999668680714148e-08	4.093409481893889
ENSG00000072401	2.0132877003495886e-08	8.480284987427703
ENSG00000189180	2.017847393656757e-08	8.858719926637214
ENSG00000247982	2.017847393656757e-08	8.152115198423319
ENSG00000139132	2.0315868339447338e-08	8.836904739006052
ENSG00000236552	2.0315868339447338e-08	8.736479231897881
ENSG00000129055	2.0500477332936472e-08	8.830322360714293
ENSG00000103489	2.068671785881545e-08	8.507740578813689
ENSG00000206077	2.087460390706796e-08	7.931452090179566
ENSG00000181619	2.087460390706796e-08	7.645354550736678
ENSG00000273002	2.087460390706796e-08	6.957970660952522
ENSG00000117242	2.106414958372978e-08	7.881127211823281
ENSG00000198794	2.1207406523979038e-08	8.925159860718681
ENSG00000231193	2.1207406523979038e-08	4.8470091601268885
ENSG00000172379	2.1399890845389443e-08	8.421511930438232
ENSG00000116198	2.1399890845389443e-08	8.794805575715658
ENSG00000152582	2.154536827863768e-08	8.767939221764673
ENSG00000163362	2.1740835437130827e-08	7.819383319077826
ENSG00000108379	2.1740835437130827e-08	5.071208942210302
ENSG00000213402	2.1888566747777857e-08	8.6662374662121
ENSG00000196177	2.1938027162396038e-08	8.75676320755711
ENSG00000099385	2.2136958215538358e-08	8.044825435766967
ENSG00000137070	2.2136958215538358e-08	8.5949489326873
ENSG00000134986	2.228730688793821e-08	7.974178536328204
ENSG00000166268	2.2337643479876345e-08	6.70494156030845
ENSG00000186908	2.2489317651919916e-08	8.829785519930336
ENSG00000163666	2.2693108969918295e-08	7.415969816753567
ENSG00000235280	2.284713010072806e-08	5.68880582757333
ENSG00000224614	2.3054074097808075e-08	6.756423503827218
ENSG00000126062	2.3054074097808075e-08	8.710607249134874
ENSG00000154479	2.3054074097808075e-08	6.276686220896136
ENSG00000181544	2.3054074097808075e-08	7.291373626154743
ENSG00000103485	2.3420621387733233e-08	8.864307933740994
ENSG00000117090	2.3473445839625046e-08	8.892705499663915
ENSG00000225135	2.3473445839625046e-08	6.750659570555442
ENSG00000159403	2.3632615428342067e-08	8.67157050978835
ENSG00000233885	2.4062217022673696e-08	6.840989381904773
ENSG00000238061	2.4062217022673696e-08	6.028379997080509
ENSG00000084112	2.4062217022673696e-08	8.759825631500979
ENSG00000087077	2.4444341426677296e-08	8.699431234927314
ENSG00000111696	2.4665341257530298e-08	8.565556995576399
ENSG00000144485	2.4665341257530298e-08	7.762972014671376
ENSG00000000457	2.4665341257530298e-08	8.624877710582155
ENSG00000180881	2.483236512813564e-08	8.005506819164017
ENSG00000177189	2.483236512813564e-08	8.826265565582448
ENSG00000205129	2.5056775557308095e-08	7.3412521058013605
ENSG00000152061	2.5056775557308095e-08	8.860251138609149
ENSG00000131127	2.5056775557308095e-08	8.189333282694305
ENSG00000217130	2.505677555730827e-08	5.47264035505015
ENSG00000224401	2.5113185601532975e-08	4.991989905187585
ENSG00000220472	2.5283157768591263e-08	7.194567519047469
ENSG00000198918	2.5283157768591263e-08	8.921103065586836
ENSG00000063438	2.5283157768591263e-08	7.870717519005062
ENSG00000174776	2.5684121858319482e-08	4.446286338140551
ENSG00000009780	2.5684121858319482e-08	8.39195055533514
ENSG00000140400	2.5684121858319482e-08	8.904875885059452
ENSG00000205138	2.6091267142504096e-08	8.458469799796541
ENSG00000100997	2.6149940712730712e-08	8.795342416499613
ENSG00000148803	2.6326732323402247e-08	8.432597817033532
ENSG00000203632	2.6326732323402247e-08	6.637271702396358
ENSG00000204923	2.6564263434155654e-08	8.394018608091029
ENSG00000072609	2.6743778102903654e-08	8.804450377951285
ENSG00000114423	2.6984966976429e-08	8.54419933834926
ENSG00000259959	2.6984966976429e-08	8.296707921577768
ENSG00000204390	2.6984966976429e-08	7.2162651326773455
ENSG00000254343	2.7045593904354296e-08	8.310867049349264
ENSG00000169251	2.7228270469716298e-08	8.772990388084494
ENSG00000101605	2.7228270469716298e-08	7.411512334681619
ENSG00000186918	2.7228270469716298e-08	8.804450377951285
ENSG00000271420	2.728942885606292e-08	2.4986370036314587
ENSG00000162373	2.7473706561864156e-08	6.5874285877762535
ENSG00000241852	2.7473706561864156e-08	7.639558076063036
ENSG00000140263	2.797104919927583e-08	8.295765947040833
ENSG00000163900	2.797104919927583e-08	8.686803319127756
ENSG00000178585	2.81598005499283e-08	8.22914190927735
ENSG00000105467	2.81598005499283e-08	5.208405709651704
ENSG00000198625	2.81598005499283e-08	8.900819089927607
ENSG00000101310	2.8413396550811856e-08	8.876478319136533
ENSG00000253986	2.8413396550811856e-08	5.003841086793841
ENSG00000196967	2.860504942343977e-08	8.035383200407834
ENSG00000171124	2.8669212589669297e-08	6.034311885574427
ENSG00000103148	2.938430817250441e-08	8.680141630456063
ENSG00000109680	2.9582324998859246e-08	7.619438621857047
ENSG00000213398	2.9582324998859246e-08	8.304232274406464
ENSG00000090097	2.9848366659833975e-08	8.599005727819147
ENSG00000206120	2.9848366659833975e-08	6.048947956910648
ENSG00000168676	3.0116733938023564e-08	4.792589359267588
ENSG00000237301	3.038744654428763e-08	5.2278563546568755
ENSG00000164122	3.07979564590445e-08	5.990580059277433
ENSG00000258449	3.0866896914966486e-08	5.286245102435691
ENSG00000207146	3.0866896914966486e-08	3.788656818944975
ENSG00000172568	3.163521336814481e-08	6.434660642567999
ENSG00000109466	3.1635213368145033e-08	8.548053566604615
ENSG00000162819	3.184796056492309e-08	8.773527228868451
ENSG00000119912	3.1919184891129015e-08	8.850606336373524
ENSG00000239697	3.1919184891129015e-08	7.110741816874715
ENSG00000237289	3.213378821186406e-08	4.400966126778484
ENSG00000266208	3.242210900015194e-08	6.316295922409697
ENSG00000177788	3.242210900015194e-08	5.105367325566857
ENSG00000117411	3.242210900015194e-08	8.739004815057795
ENSG00000061936	3.271294401159235e-08	8.838435950977985
ENSG00000100316	3.2712944011592816e-08	8.945443836377912
ENSG00000182000	3.293273300826638e-08	2.4832846641651862
ENSG00000119688	3.3006314500278436e-08	8.696905651767402
ENSG00000233016	3.3006314500278436e-08	8.771459176112561
ENSG00000139352	3.322801915728987e-08	6.702868226398535
ENSG00000100739	3.322801915728987e-08	6.0571624954994485
ENSG00000214226	3.352587839686809e-08	7.770566892499392
ENSG00000228643	3.3525878396868446e-08	5.1811230944445095
ENSG00000095397	3.405338903980411e-08	8.84808075321361
ENSG00000248243	3.4053389039804595e-08	7.1012033851648875
ENSG00000167524	3.458896422588011e-08	6.659913783293882
ENSG00000148688	3.458896422588011e-08	8.624877710582155
ENSG00000099994	3.466614024252495e-08	6.956922134155693
ENSG00000086730	3.4898673916502426e-08	8.789754409395835
ENSG00000035403	3.5211078455466274e-08	8.550324186236997
ENSG00000273384	3.544716401935504e-08	4.324731098413492
ENSG00000250462	3.55262005709039e-08	8.25253513968431
ENSG00000171735	3.55262005709039e-08	8.465589018872256
ENSG00000139350	3.55262005709039e-08	8.620284074666355
ENSG00000164054	3.552620057090415e-08	8.879003902296445
ENSG00000218426	3.552620057090415e-08	8.343066446876499
ENSG00000161204	3.552620057090415e-08	8.835910367818073
ENSG00000248319	3.576433934385325e-08	2.8776254629604616
ENSG00000181656	3.584406317616999e-08	6.079352355280678
ENSG00000139626	3.584406317616999e-08	8.929216655850528
ENSG00000256757	3.584406317616999e-08	4.30916483915487
ENSG00000268869	3.608427246562137e-08	5.9315495795459485
ENSG00000090615	3.6084272465621755e-08	8.904875885059452
ENSG00000100479	3.6084272465621755e-08	7.551756372787742
ENSG00000132128	3.673250525420131e-08	8.797867999659527
ENSG00000123500	3.673250525420131e-08	5.638904135396726
ENSG00000171530	3.7308982262308165e-08	8.83996716294992
ENSG00000239494	3.730898226230843e-08	5.317415924464658
ENSG00000196208	3.730898226230843e-08	7.591099353278538
ENSG00000144840	3.755872686130404e-08	8.628934505714
ENSG00000185668	3.764233555388284e-08	3.3848102179813715
ENSG00000136044	3.8232682245041814e-08	8.745129662945532
ENSG00000231327	3.857405286458368e-08	6.00935923466914
ENSG00000168228	3.857405286458368e-08	8.15790577240359
ENSG00000122882	3.857405286458368e-08	8.759825631500979
ENSG00000181458	3.8574052864584365e-08	8.818151975318758
ENSG00000189196	3.8574052864584365e-08	4.324267495101887
ENSG00000242299	3.8574052864584365e-08	8.466583390060231
ENSG00000261131	3.891838496552199e-08	4.644378673646398
ENSG00000257543	3.917859248328119e-08	5.870110072507534
ENSG00000184232	3.917859248328119e-08	8.797867999659527
ENSG00000150873	3.952816720815475e-08	3.31856954761257
ENSG00000145348	3.952816720815475e-08	8.659857654796832
ENSG00000068394	3.952816720815475e-08	8.57466495702807
ENSG00000149256	3.952816720815504e-08	7.9660593802173345
ENSG00000241743	3.979233558765365e-08	1.886238983530728
ENSG00000114854	3.9880772370412694e-08	7.048980876199327
ENSG00000140398	4.07757110133545e-08	8.812563968214976
ENSG00000147408	4.086627083487977e-08	8.868364728872839
ENSG00000111358	4.086627083487977e-08	8.60260499254697
ENSG00000147036	4.1139124544088214e-08	5.437306473926758
ENSG00000143499	4.1139124544088214e-08	8.71698706055014
ENSG00000249353	4.123046856067785e-08	7.809708425147997
ENSG00000133226	4.150568470850618e-08	8.85466313150537
ENSG00000168159	4.150568470850618e-08	8.900819089927607
ENSG00000228413	4.150568470850618e-08	4.699812820130154
ENSG00000189343	4.150568470850618e-08	8.912989475323146
ENSG00000013619	4.1875417906543695e-08	7.020064178700867
ENSG00000063660	4.1875417906543695e-08	7.368286084090932
ENSG00000249786	4.187541790654399e-08	5.498015675796598
ENSG00000162522	4.2154816110203185e-08	8.349648825168254
ENSG00000228501	4.2154816110203185e-08	5.062637198334113
ENSG00000005379	4.253016628635006e-08	8.392284829242604
ENSG00000198646	4.253016628635006e-08	8.835910367818073
ENSG00000147324	4.253016628635006e-08	7.460498438634311
ENSG00000145685	4.253016628635006e-08	7.7613884060484
ENSG00000164556	4.262451007458473e-08	7.421590638279613
ENSG00000010310	4.2908763204089675e-08	8.619289703478376
ENSG00000213047	4.31948579273264e-08	8.860251138609149
ENSG00000168118	4.31948579273264e-08	8.705019242031094
ENSG00000053900	4.3290634074271796e-08	8.728365641634191
ENSG00000178878	4.3579202251395184e-08	8.141528421650756
ENSG00000164741	4.367580632800432e-08	8.123948566986275
ENSG00000181026	4.367580632800432e-08	8.887117492560137
ENSG00000186260	4.3675806328004944e-08	8.583315388075718
ENSG00000198198	4.3675806328004944e-08	8.904875885059452
ENSG00000186583	4.396686867792283e-08	6.517179978559174
ENSG00000184007	4.396686867792314e-08	8.900819089927607
ENSG00000260219	4.4064307618371214e-08	6.604898385191053
ENSG00000160856	4.435788502760828e-08	8.637048095977693
ENSG00000149548	4.435788502760828e-08	7.324209426767031
ENSG00000259404	4.50503088762107e-08	4.896042174540514
ENSG00000163932	4.50503088762107e-08	8.908932680191299
ENSG00000233108	4.50503088762107e-08	7.615170809314291
ENSG00000125733	4.505030887621102e-08	8.674632933732218
ENSG00000214562	4.505030887621102e-08	5.903233377034244
ENSG00000189362	4.545068280828595e-08	8.61423853715855
ENSG00000157426	4.5854513009446326e-08	8.549329815049019
ENSG00000057468	4.585451300944681e-08	6.447828306565846
ENSG00000228714	4.585451300944681e-08	5.206713857479573
ENSG00000152487	4.615967121641622e-08	6.858712075294584
ENSG00000100600	4.65696195819253e-08	8.840961534137898
ENSG00000237765	4.65696195819253e-08	7.846919489691315
ENSG00000140367	4.698310426856887e-08	8.872421524004686
ENSG00000226337	4.698310426856887e-08	4.816979889070913
ENSG00000171159	4.698310426856887e-08	8.789754409395835
ENSG00000117450	4.729555626242783e-08	8.879003902296445
ENSG00000198453	4.771530076275475e-08	7.760817631807879
ENSG00000137824	4.771530076275475e-08	8.850606336373524
ENSG00000108506	4.813866342576967e-08	8.54626739110515
ENSG00000137709	4.8565674463203926e-08	5.988266692945636
ENSG00000131470	4.8565674463203926e-08	7.7478324154454095
ENSG00000269533	4.888834529855378e-08	4.125405051736619
ENSG00000237857	4.899636433036802e-08	7.7779651041442905
ENSG00000126768	4.9649364162404506e-08	8.736479231897881
ENSG00000135913	4.9759016263590037e-08	8.445305043213025
ENSG00000164440	4.9759016263590037e-08	8.716195256238654
ENSG00000125743	5.008938596145697e-08	8.868364728872839
ENSG00000178026	5.098082324128521e-08	7.278008026779549
ENSG00000057252	5.131906964473035e-08	8.795342416499613
ENSG00000160124	5.177345765129149e-08	8.35577367305599
ENSG00000170209	5.2231752749347736e-08	7.989358949016569
ENSG00000265413	5.2231752749347736e-08	4.58473460164897
ENSG00000151164	5.269398747711622e-08	6.181296815160439
ENSG00000099800	5.316019463440711e-08	8.76893359295265
ENSG00000262468	5.3512476788998805e-08	8.016762143751512
ENSG00000109061	5.3512476788999566e-08	2.9719679084676183
ENSG00000123609	5.434330953979183e-08	8.51713041752178
ENSG00000105185	5.446301803851564e-08	8.874947107164598
ENSG00000234380	5.4823682323294536e-08	5.20479635734989
ENSG00000196963	5.4823682323294536e-08	7.183664398901784
ENSG00000165240	5.530817842725466e-08	8.649218481373232
ENSG00000166068	5.5796832126796285e-08	8.587627146735096
ENSG00000263327	5.5796832126796285e-08	7.527094225436499
ENSG00000088298	5.628967797204762e-08	8.86277672176906
ENSG00000171496	5.666208439189988e-08	3.670782788542651
ENSG00000168447	5.666208439190028e-08	8.835910367818073
ENSG00000213585	5.71623504631439e-08	8.88306069742829
ENSG00000198521	5.71623504631439e-08	6.881243296155705
ENSG00000111817	5.7540362464308595e-08	8.294921746078305
ENSG00000234498	5.766690512832654e-08	6.335360495376482
ENSG00000235169	5.804815692216293e-08	7.194231907907603
ENSG00000146350	5.856030246175309e-08	7.856531477504674
ENSG00000107829	5.856030246175309e-08	8.750180829265354
ENSG00000107331	5.856030246175309e-08	8.801924794791372
ENSG00000168237	5.946713569447314e-08	8.574664957028071
ENSG00000248757	5.985993991809144e-08	3.726895649225398
ENSG00000147400	5.999143372536711e-08	8.631460088873913
ENSG00000166024	5.999143372536711e-08	8.571145002680181
ENSG00000140836	6.052021971400256e-08	7.296584082926822
ENSG00000207954	6.052021971400256e-08	5.810110156079039
ENSG00000115808	6.091977679263678e-08	8.669299890155969
ENSG00000100297	6.091977679263678e-08	8.826265565582448
ENSG00000189157	6.105353085693544e-08	6.242247383423189
ENSG00000177337	6.105353085693544e-08	5.202631260693861
ENSG00000117091	6.199782695371275e-08	8.929216655850528
ENSG00000173926	6.240685305743302e-08	7.808119250677846
ENSG00000145087	6.295629947918845e-08	5.64402889917158
ENSG00000106948	6.309439336150824e-08	8.83996716294992
ENSG00000165917	6.351044215452489e-08	5.4096082790851865
ENSG00000162378	6.505886794542196e-08	8.680141630456063
ENSG00000267729	6.505886794542196e-08	2.9193730332309933
ENSG00000054277	6.563097022248472e-08	8.18283578062966
ENSG00000126217	6.563097022248472e-08	7.679582534070482
ENSG00000238961	6.563097022248519e-08	4.46407164803237
ENSG00000131153	6.620795612764536e-08	7.989693222924035
ENSG00000200959	6.620795612764536e-08	3.766678782883264
ENSG00000176022	6.66439247023925e-08	8.477222563483835
ENSG00000115145	6.66439247023925e-08	8.743598450973597
ENSG00000219481	6.66439247023925e-08	8.769470433736606
ENSG00000185189	6.678986601749404e-08	8.719257680182523
ENSG00000103404	6.722955425823338e-08	8.521187212653627
ENSG00000153774	6.782017919849847e-08	8.325308054377182
ENSG00000174564	6.782017919849847e-08	7.015241951045618
ENSG00000167371	6.826645092525855e-08	6.943165365402898
ENSG00000197816	6.841584077054367e-08	8.207044844389761
ENSG00000271948	6.88659172372804e-08	6.951922355405569
ENSG00000124657	6.88659172372804e-08	5.8467671890971
ENSG00000115652	6.99273036221531e-08	8.781103978348188
ENSG00000247011	7.008022083871532e-08	2.6736928566427567
ENSG00000198088	7.178388386866781e-08	8.322527507689738
ENSG00000085719	7.288889578097604e-08	8.904875885059452
ENSG00000176261	7.288889578097604e-08	8.740536027029728
ENSG00000224032	7.336751137361633e-08	8.782635190320123
ENSG00000268061	7.46587838561134e-08	7.571220176526096
ENSG00000267401	7.46587838561134e-08	4.876029942738875
ENSG00000089220	7.531266649737129e-08	8.917046270454989
ENSG00000165821	7.531266649737129e-08	7.379504372336519
ENSG00000177426	7.531266649737129e-08	7.052612973581205
ENSG00000204991	7.580672339629416e-08	7.759376861910237
ENSG00000183604	7.597210709997132e-08	7.406448271014497
ENSG00000248905	7.597210709997132e-08	8.836904739006052
ENSG00000100218	7.597210709997132e-08	5.414432259716398
ENSG00000168781	7.713963972160583e-08	8.616764120318463
ENSG00000178467	7.764532562020955e-08	8.852137548345457
ENSG00000008226	7.764532562020955e-08	8.5949489326873
ENSG00000172365	7.83245815221813e-08	3.5437322525238386
ENSG00000269902	7.849529468122088e-08	6.903803390512412
ENSG00000147174	7.900960400159872e-08	8.14678215484707
ENSG00000118985	7.900960400159929e-08	8.93733024611422
ENSG00000175985	7.900960400159929e-08	5.328449088283302
ENSG00000164754	7.970044043296908e-08	8.846549541241677
ENSG00000058063	7.970044043296908e-08	8.921103065586836
ENSG00000116918	8.022241187278514e-08	8.70907603716294
ENSG00000141380	8.022241187278514e-08	8.900819089927607
ENSG00000271086	8.039713856612839e-08	4.618980442309351
ENSG00000238105	8.039713856612954e-08	8.78569761426399
ENSG00000249453	8.092353784551158e-08	5.636645837667639
ENSG00000167526	8.092353784551158e-08	8.945443836377912
ENSG00000158113	8.092353784551158e-08	4.722741652730262
ENSG00000137274	8.092353784551158e-08	7.900044496963815
ENSG00000116748	8.109974652910008e-08	8.917046270454989
ENSG00000173273	8.109974652910008e-08	8.785160773480033
ENSG00000114446	8.163060999397713e-08	8.847543912429655
ENSG00000243056	8.163060999397713e-08	5.597444038186502
ENSG00000264469	8.16306099939783e-08	6.491147432423779
ENSG00000203827	8.16306099939783e-08	7.686401380340874
ENSG00000147533	8.16306099939783e-08	8.708081665974962
ENSG00000166747	8.234367711496387e-08	8.868364728872839
ENSG00000257824	8.288244122841876e-08	6.645220247931391
ENSG00000165215	8.360611813166147e-08	5.969183599747077
ENSG00000138686	8.433592619845268e-08	8.366615413356085
ENSG00000261949	8.488733604425517e-08	2.9218072769089707
ENSG00000144445	8.488733604425637e-08	8.664451290712634
ENSG00000140374	8.507191568880413e-08	8.847543912429655
ENSG00000138107	8.562799482426666e-08	8.810038385055064
ENSG00000079616	8.562799482426666e-08	8.785697614263992
ENSG00000176894	8.562799482426666e-08	6.239373034528457
ENSG00000130340	8.637492394056343e-08	8.533612561576698
ENSG00000090273	8.637492394056343e-08	8.845018329269742
ENSG00000242615	8.637492394056405e-08	5.44417559379613
ENSG00000196331	8.637492394056405e-08	6.35809649051797
ENSG00000127184	8.637492394056405e-08	8.908932680191299
ENSG00000271430	8.693926656683775e-08	8.365621042168108
ENSG00000134153	8.712817475287304e-08	8.896762294795762
ENSG00000271738	8.7697292599856e-08	7.258004539138126
ENSG00000143772	8.7697292599856e-08	8.835910367818073
ENSG00000151461	8.7697292599856e-08	8.773527228868451
ENSG00000268849	8.76972925998563e-08	4.996649096090501
ENSG00000243829	8.76972925998563e-08	6.66080156575796
ENSG00000114354	8.846173118622921e-08	8.869359100060818
ENSG00000166348	8.923263480849395e-08	8.411574433713856
ENSG00000226869	9.001005636328869e-08	3.5295749710391737
ENSG00000198924	9.059743197846536e-08	8.702493658871182
ENSG00000068985	9.138638845450038e-08	4.919069592879074
ENSG00000158793	9.138638845450038e-08	8.694916909391447
ENSG00000100206	9.138638845450038e-08	6.3135602606102665
ENSG00000258240	9.138638845450038e-08	4.887419635310121
ENSG00000184220	9.198247711282464e-08	8.757300048341069
ENSG00000010810	9.218201048975055e-08	8.339669749025164
ENSG00000151151	9.278313404503305e-08	8.496512167955087
ENSG00000169826	9.278313404503305e-08	8.811032756243042
ENSG00000180998	9.359055215384938e-08	6.626380903881469
ENSG00000255710	9.359055215384938e-08	5.40923146879968
ENSG00000186184	9.359055215384938e-08	8.858719926637214
ENSG00000109381	9.359055215384938e-08	8.767939221764673
ENSG00000198286	9.359055215384938e-08	8.094864324900142
ENSG00000101049	9.440478667017095e-08	6.387409818998236
ENSG00000213999	9.522589325979863e-08	6.064045612673921
ENSG00000260217	9.647056112979421e-08	1.8126807977428556
ENSG00000089050	9.667953471721203e-08	8.27410092963512
ENSG00000147536	9.730909432432239e-08	7.395688943979682
ENSG00000054282	9.730909432432239e-08	8.678152888080106
ENSG00000260660	9.751983012444148e-08	6.412975948566693
ENSG00000155592	9.836721028144843e-08	8.117724491643637
ENSG00000155495	9.900742950560015e-08	8.581129979516644
ENSG00000065320	9.986734727335997e-08	4.332119364106458
ENSG00000155755	1.0051703673334924e-07	8.330104257169472
ENSG00000236854	1.0051703673335103e-07	3.5318759869534646
ENSG00000138495	1.0051703673335103e-07	8.792279992555747
ENSG00000267473	1.0138967149603927e-07	4.25130862068398
ENSG00000156650	1.0226965460317803e-07	8.824734353610515
ENSG00000119943	1.0226965460317803e-07	8.432395250157041
ENSG00000054983	1.029345002689997e-07	8.665445661900613
ENSG00000204387	1.0293450026900008e-07	8.908932680191299
ENSG00000117500	1.0315704590232943e-07	8.925159860718681
ENSG00000230067	1.0382748726956167e-07	4.808157488985523
ENSG00000165006	1.0382748726956167e-07	8.788223197423902
ENSG00000126249	1.0382748726956167e-07	8.115885919493133
ENSG00000168152	1.0382748726956204e-07	8.199062961157043
ENSG00000023909	1.0472798832778803e-07	8.320256888057356
ENSG00000175305	1.0472798832778803e-07	8.116985083983192
ENSG00000259768	1.0472798832778803e-07	5.193707068663415
ENSG00000253459	1.0472798832778803e-07	4.27982555445275
ENSG00000175602	1.0632213007252848e-07	8.836904739006052
ENSG00000117971	1.0632213007252848e-07	4.278546522715445
ENSG00000260001	1.0655177768814272e-07	6.21945165881795
ENSG00000104936	1.072436115272618e-07	8.520852938746163
ENSG00000185158	1.072436115272618e-07	8.128971365696714
ENSG00000156171	1.072436115272618e-07	8.786691985451967
ENSG00000175820	1.0817283882748038e-07	4.901051786073832
ENSG00000260442	1.0817283882748038e-07	5.09155354776451
ENSG00000198380	1.0817283882748038e-07	8.895231082823827
ENSG00000131778	1.0817283882748038e-07	8.762351214660892
ENSG00000136720	1.0887488037245276e-07	8.708081665974962
ENSG00000111266	1.0887488037245276e-07	8.717189627426633
ENSG00000114853	1.0887488037245393e-07	8.51021376532256
ENSG00000076864	1.0981781470768227e-07	6.7257334311710295
ENSG00000247853	1.0981781470768227e-07	6.750027137862061
ENSG00000257526	1.0981781470768227e-07	3.5243942498778797
ENSG00000143156	1.0981781470768227e-07	7.915356616683157
ENSG00000228991	1.1005478331645612e-07	6.282795711920192
ENSG00000253683	1.1172750827032332e-07	6.188600099506542
ENSG00000134198	1.1245191637208494e-07	6.147525603367246
ENSG00000182518	1.1245191637208494e-07	8.011494394173601
ENSG00000055070	1.1269439666098052e-07	8.747655246105444
ENSG00000239559	1.1342488462760349e-07	7.18504752076324
ENSG00000251405	1.1342488462760349e-07	7.048696201134873
ENSG00000269165	1.134248846276039e-07	5.818968577703126
ENSG00000139218	1.134248846276039e-07	8.856194343477304
ENSG00000008853	1.1415996485156559e-07	8.628934505714
ENSG00000120093	1.1440601691490918e-07	7.275559598804637
ENSG00000107537	1.151472636027266e-07	8.538153800841458
ENSG00000198668	1.1539537947135337e-07	8.897756665983739
ENSG00000004700	1.1539537947135337e-07	8.734490489521928
ENSG00000181191	1.1539537947135337e-07	8.624420180178134
ENSG00000004975	1.1614284264059436e-07	8.744592822161575
ENSG00000264290	1.1614284264059436e-07	6.019620803789055
ENSG00000219626	1.1614284264059436e-07	7.722668704694311
ENSG00000109685	1.1790523265490184e-07	8.876478319136533
ENSG00000257176	1.1790523265490184e-07	7.855131972563715
ENSG00000114315	1.1790523265490352e-07	6.4593310708057174
ENSG00000175806	1.1815911068480976e-07	8.41330821256228
ENSG00000165171	1.1892393028249881e-07	6.392547445173516
ENSG00000169679	1.1892393028249881e-07	8.645161686241385
ENSG00000106624	1.1892393028249881e-07	8.090793178540507
ENSG00000166946	1.1892393028249924e-07	8.900819089927607
ENSG00000147654	1.1995116271068483e-07	8.740536027029728
ENSG00000170471	1.1995116271068483e-07	8.818151975318758
ENSG00000123179	1.1995116271068568e-07	8.541136914405392
ENSG00000105287	1.2072722956251482e-07	8.912989475323146
ENSG00000133739	1.2176956456827262e-07	8.652280905317099
ENSG00000236833	1.22820625791853e-07	5.473936981196748
ENSG00000174720	1.22820625791853e-07	8.660394495580789
ENSG00000171469	1.246811931365935e-07	8.751712041237289
ENSG00000253619	1.246811931365935e-07	4.52780510036358
ENSG00000135502	1.2575661728579576e-07	5.994796747382519
ENSG00000181852	1.2684103535385512e-07	8.760820002688957
ENSG00000256594	1.2766029488409392e-07	8.218555132504786
ENSG00000187446	1.2876062761536557e-07	8.856194343477304
ENSG00000156738	1.2903714466326397e-07	7.811573911027397
ENSG00000214274	1.298701555901682e-07	7.746363394586471
ENSG00000139719	1.307083806121195e-07	8.32278247121727
ENSG00000243926	1.3098895308834535e-07	5.616258933482821
ENSG00000134490	1.3098895308834535e-07	8.21863444288472
ENSG00000146263	1.3296937898700054e-07	8.520650371869673
ENSG00000126775	1.3296937898700054e-07	8.685272107155821
ENSG00000198937	1.3296937898700054e-07	8.64011051992156
ENSG00000197992	1.3526828509425912e-07	4.455256146047649
ENSG00000257951	1.3526828509425912e-07	6.530877404494149
ENSG00000165392	1.3614027301456845e-07	8.71466404426672
ENSG00000081307	1.370177107085541e-07	8.904875885059452
ENSG00000206549	1.370177107085541e-07	6.431932114755536
ENSG00000170832	1.3731140668547816e-07	8.505162599002734
ENSG00000242083	1.3731140668547816e-07	5.302487151892755
ENSG00000162139	1.3819616199001929e-07	8.824734353610515
ENSG00000090612	1.3938443887712512e-07	8.498043379927022
ENSG00000233730	1.3938443887712512e-07	2.9003732845841217
ENSG00000249167	1.393844388771261e-07	3.5399369905623055
ENSG00000215086	1.393844388771261e-07	4.683921933759761
ENSG00000239213	1.393844388771261e-07	7.435037272119553
ENSG00000262703	1.4058262054808083e-07	3.742507616460077
ENSG00000170469	1.4058262054808183e-07	8.274637770419075
ENSG00000115947	1.4148780479269148e-07	8.5949489326873
ENSG00000101057	1.417907867954589e-07	8.717726468210587
ENSG00000134339	1.4270351220841805e-07	4.389653037784334
ENSG00000156206	1.4270351220841805e-07	4.628292892452551
ENSG00000071127	1.4300901803076981e-07	8.84808075321361
ENSG00000174684	1.439293453296576e-07	8.71259599151083
ENSG00000198408	1.439293453296576e-07	8.899287877955674
ENSG00000110888	1.439293453296576e-07	8.798862370847504
ENSG00000271192	1.4641171534330732e-07	5.540846067673432
ENSG00000126583	1.4641171534330889e-07	3.7632548869617373
ENSG00000066427	1.4641171534330889e-07	8.4696458140041
ENSG00000049768	1.4735326475877245e-07	5.048387132169392
ENSG00000172687	1.4957310022829603e-07	6.340420183567729
ENSG00000135253	1.4989285448311173e-07	8.50921939413458
ENSG00000166974	1.5085609869202888e-07	8.656337700448944
ENSG00000242175	1.5214976406622012e-07	3.1860625179913344
ENSG00000065183	1.5214976406622012e-07	8.816620763346823
ENSG00000141985	1.5214976406622012e-07	8.827796777554383
ENSG00000214293	1.5214976406622012e-07	8.40213219835472
ENSG00000268584	1.5345418204719931e-07	6.395011115508961
ENSG00000236205	1.5443960385646888e-07	2.025650260067456
ENSG00000230798	1.5443960385646888e-07	3.4790054244594746
ENSG00000235663	1.5443960385647105e-07	5.065489788744958
ENSG00000225119	1.5576304710234443e-07	7.0512358006763804
ENSG00000152804	1.5810557460648514e-07	6.7506371728131995
ENSG00000047597	1.5844299691269086e-07	8.728365641634191
ENSG00000267868	1.5844299691269086e-07	3.4882992546463893
ENSG00000124406	1.5945945769591773e-07	8.81508955137489
ENSG00000111859	1.5945945769591887e-07	8.884591909400223
ENSG00000229855	1.5945945769591887e-07	5.2422025514375985
ENSG00000234222	1.608245767012421e-07	6.788892922401838
ENSG00000040487	1.608245767012421e-07	8.345926303943875
ENSG00000121579	1.618558436954982e-07	8.904875885059452
ENSG00000204673	1.6324084275791776e-07	8.767939221764673
ENSG00000108187	1.635888835267492e-07	7.99540448652437
ENSG00000186056	1.6463732716805972e-07	8.379656913443045
ENSG00000172940	1.646373271680615e-07	4.214543924693957
ENSG00000169213	1.6604538894337083e-07	8.781103978348188
ENSG00000157110	1.6604538894337083e-07	7.363721490019666
ENSG00000169814	1.6710908867498488e-07	8.72584005847428
ENSG00000223198	1.6746512081081428e-07	4.772017013292102
ENSG00000259495	1.6746512081081547e-07	6.528846669513113
ENSG00000159023	1.6853763439338102e-07	8.864307933740994
ENSG00000241042	1.6853763439338102e-07	3.817743938033034
ENSG00000250541	1.6889661621212748e-07	4.401434486516613
ENSG00000185519	1.6997801419918185e-07	2.7615859979394766
ENSG00000109762	1.7143032279767665e-07	8.786691985451967
ENSG00000138185	1.7143032279767665e-07	8.789754409395835
ENSG00000227719	1.7143032279767787e-07	6.225714111131205
ENSG00000080031	1.7252743989909005e-07	4.295888056763917
ENSG00000271344	1.7400085396623144e-07	7.03722052071156
ENSG00000089682	1.7511391086137375e-07	8.641104891109538
ENSG00000255353	1.7548646104260744e-07	5.6407490315582836
ENSG00000106868	1.7548646104260871e-07	7.82641448396112
ENSG00000232341	1.7660872661731343e-07	5.401426853829186
ENSG00000235335	1.7660872661731343e-07	4.59311291759879
ENSG00000149639	1.7698435859647774e-07	8.818151975318758
ENSG00000105698	1.7811590644365596e-07	8.880535114268378
ENSG00000111530	1.7811590644365596e-07	8.852137548345457
ENSG00000239815	1.7811590644365596e-07	6.200452807660798
ENSG00000180530	1.7925446463081303e-07	8.34538946315992
ENSG00000010322	1.7963554912431457e-07	8.900819089927607
ENSG00000132688	1.7963554912431647e-07	7.982670032153952
ENSG00000185591	1.7963554912431647e-07	8.864307933740994
ENSG00000078699	1.7963554912431647e-07	8.751712041237289
ENSG00000178917	1.811677542026305e-07	8.365621042168108
ENSG00000237517	1.8232521239764887e-07	5.640337540288868
ENSG00000243517	1.8271262198695112e-07	7.046257642701876
ENSG00000139370	1.8387964350220428e-07	8.691317644663624
ENSG00000234332	1.8387964350220428e-07	3.9885942459513735
ENSG00000251286	1.850538875596057e-07	2.3525255710313253
ENSG00000260630	1.854469147101461e-07	7.985020276628298
ENSG00000234444	1.8663085602927047e-07	8.449951075779868
ENSG00000054179	1.866308560292718e-07	4.416149904970226
ENSG00000072274	1.870271284627523e-07	8.900819089927607
ENSG00000133135	1.870271284627523e-07	3.9288816948388265
ENSG00000250362	1.894219423897232e-07	6.2731593257317035
ENSG00000269696	1.8982395646374532e-07	4.270686530330279
ENSG00000038532	1.8982395646374532e-07	8.698436863739335
ENSG00000229647	1.9103496585907775e-07	4.144641258744174
ENSG00000111203	1.9103496585907775e-07	8.729896853606125
ENSG00000116127	1.914402968672964e-07	8.811569597026997
ENSG00000147251	1.9430104078173968e-07	8.77452160005643
ENSG00000143437	1.9720319068799541e-07	8.761356843472914
ENSG00000134138	1.972031906879975e-07	6.910681107401129
ENSG00000245059	1.9762119725564827e-07	3.78541795224301
ENSG00000232956	1.9888037487045738e-07	8.808507173083129
ENSG00000122406	1.9888037487045738e-07	8.941387041246065
ENSG00000215270	2.0014732522091168e-07	4.894665770501165
ENSG00000188906	2.0057137728007319e-07	8.797867999659527
ENSG00000226851	2.0057137728007533e-07	6.077589880209103
ENSG00000234840	2.0057137728007533e-07	8.317528738020956
ENSG00000166143	2.0227630785588164e-07	6.606102326468484
ENSG00000084710	2.0227630785588164e-07	4.890817860871593
ENSG00000260807	2.0356421275631578e-07	5.788173415583276
ENSG00000245680	2.0356421275631578e-07	7.874656958333723
ENSG00000117640	2.052937846978406e-07	8.647687269401297
ENSG00000189079	2.06600299105905e-07	8.672564880976328
ENSG00000223387	2.1012384675869554e-07	4.303482340858121
ENSG00000168081	2.1012384675869705e-07	8.750180829265354
ENSG00000139537	2.1012384675869705e-07	7.609945443727365
ENSG00000154721	2.1190738531760976e-07	5.855119851027322
ENSG00000237594	2.1190738531760976e-07	4.682025150488667
ENSG00000228748	2.1325465584432568e-07	4.919747094893793
ENSG00000226479	2.1325465584432568e-07	8.627403293742066
ENSG00000169895	2.1325465584432568e-07	8.796336787687592
ENSG00000170417	2.1325465584432568e-07	8.237844736976038
ENSG00000102007	2.1643063963929693e-07	8.884591909400223
ENSG00000095485	2.1826601184235136e-07	8.652280905317099
ENSG00000140694	2.1826601184235136e-07	8.767939221764673
ENSG00000101407	2.1872720568620008e-07	8.763882426632826
ENSG00000125885	2.1872720568620008e-07	8.681672842427997
ENSG00000125386	2.2011645890681476e-07	8.732422436766036
ENSG00000174446	2.2011645890681476e-07	8.698973704523292
ENSG00000184307	2.2011645890681476e-07	8.796336787687592
ENSG00000035681	2.2011645890681476e-07	8.778578395188276
ENSG00000231566	2.2011645890681476e-07	3.3001499837992685
ENSG00000197520	2.219821003725762e-07	5.978676541539616
ENSG00000168772	2.219821003725762e-07	8.675627304920196
ENSG00000138641	2.2339137522234904e-07	8.773527228868451
ENSG00000240907	2.2386305669105785e-07	4.7342848228272185
ENSG00000096717	2.2528389727871237e-07	8.70907603716294
ENSG00000184924	2.2528389727871478e-07	7.858637910530009
ENSG00000105339	2.2528389727871478e-07	8.929216655850528
ENSG00000204682	2.2528389727871478e-07	3.801980937121856
ENSG00000239719	2.2719194719119596e-07	6.184037089892692
ENSG00000226155	2.2719194719119596e-07	3.97706688873303
ENSG00000165506	2.2719194719119596e-07	8.759825631500979
ENSG00000131469	2.2911564795236397e-07	8.941387041246065
ENSG00000101940	2.291156479523652e-07	8.78921756861188
ENSG00000168538	2.291156479523652e-07	8.76893359295265
ENSG00000125755	2.3056876890848864e-07	8.904875885059452
ENSG00000165066	2.3105512349149976e-07	4.9375421793693635
ENSG00000177971	2.325201574270192e-07	8.776052812028363
ENSG00000169253	2.325201574270192e-07	4.529812431233941
ENSG00000110851	2.3448753987426156e-07	8.68067847124002
ENSG00000149972	2.3448753987426365e-07	8.818151975318758
ENSG00000143537	2.3597364881134127e-07	8.778578395188276
ENSG00000236157	2.3796932570081647e-07	6.36919798767742
ENSG00000111348	2.3796932570081732e-07	8.912989475323146
ENSG00000089876	2.3796932570081732e-07	8.677616047296151
ENSG00000236849	2.4150116626197626e-07	3.3233725120681923
ENSG00000013725	2.435421012879221e-07	7.054961528042671
ENSG00000132906	2.440549395824519e-07	8.363684696443194
ENSG00000273301	2.440549395824519e-07	6.2941972029341935
ENSG00000204262	2.455997382287095e-07	7.8628788093438695
ENSG00000109184	2.4767420900626086e-07	8.767939221764673
ENSG00000169249	2.4767420900626086e-07	8.617300961102421
ENSG00000143575	2.4767420900626086e-07	8.892705499663915
ENSG00000197409	2.4767420900626086e-07	7.82329966336621
ENSG00000183617	2.4767420900626086e-07	8.7542376243972
ENSG00000092036	2.4767420900626086e-07	8.243837877832798
ENSG00000126107	2.4767420900626086e-07	8.80291916597935
ENSG00000172765	2.5134543966476084e-07	8.734948019925948
ENSG00000162409	2.5187418477500103e-07	3.3120566153961133
ENSG00000171617	2.5187418477500103e-07	7.500397623939736
ENSG00000131126	2.5506935140061916e-07	3.3763407737784545
ENSG00000259436	2.556056816990052e-07	8.090321296908694
ENSG00000251249	2.5939069411962045e-07	4.590421745126026
ENSG00000185787	2.6102940776033957e-07	8.892705499663915
ENSG00000264424	2.632299625648909e-07	2.331982188036428
ENSG00000169189	2.654484784599457e-07	8.683740895183888
ENSG00000188342	2.654484784599457e-07	8.739004815057795
ENSG00000143740	2.654484784599457e-07	8.747655246105444
ENSG00000234160	2.654484784599457e-07	7.379039510432378
ENSG00000164032	2.654484784599457e-07	8.896762294795762
ENSG00000238063	2.682470967341619e-07	5.2258917284103665
ENSG00000161203	2.722132127458512e-07	8.904875885059452
ENSG00000102271	2.722132127458512e-07	4.154572113533195
ENSG00000116473	2.739303065578072e-07	8.750180829265354
ENSG00000267765	2.739303065578072e-07	5.4267111528546295
ENSG00000170456	2.739303065578072e-07	8.907401468219364
ENSG00000256287	2.7393030655780965e-07	3.289961093001241
ENSG00000213293	2.7393030655780965e-07	3.8318187214418784
ENSG00000089692	2.7393030655780965e-07	7.919826594761158
ENSG00000179743	2.7623608794790937e-07	7.919574713734808
ENSG00000198089	2.7623608794790937e-07	8.801924794791372
ENSG00000244560	2.77977746406902e-07	8.199599801941
ENSG00000139438	2.820830680734554e-07	7.20754238790369
ENSG00000261786	2.826743140720488e-07	8.743853414501126
ENSG00000245954	2.826743140720488e-07	7.619222038598959
ENSG00000123374	2.8267431407205175e-07	8.487404206503419
ENSG00000135766	2.868467647643029e-07	8.876478319136533
ENSG00000259138	2.892577316867178e-07	4.205128753734249
ENSG00000273493	2.9168831437305593e-07	4.087843715563204
ENSG00000102309	2.935242168139738e-07	8.454870535068718
ENSG00000188971	2.935242168139738e-07	8.626408922554088
ENSG00000196712	2.959894982841143e-07	8.834379155846138
ENSG00000140563	2.959894982841185e-07	8.88306069742829
ENSG00000164855	2.959894982841185e-07	7.899275377766449
ENSG00000181690	2.984748217444819e-07	8.003291815716112
ENSG00000196154	2.984748217444819e-07	8.759086223840532
ENSG00000125462	2.984748217444819e-07	7.76931908344551
ENSG00000143303	3.0098034438207043e-07	8.773527228868451
ENSG00000224479	3.0541409029191486e-07	5.242587250129461
ENSG00000157578	3.0541409029191486e-07	6.65521296619413
ENSG00000100284	3.079759808620345e-07	8.637048095977692
ENSG00000102910	3.079759808620345e-07	8.822208770450603
ENSG00000148730	3.099110394080337e-07	8.860251138609149
ENSG00000232912	3.105586706786855e-07	6.0524556778949
ENSG00000101199	3.125094354887228e-07	8.904875885059452
ENSG00000088970	3.125094354887228e-07	8.730891224794103
ENSG00000196576	3.151289166756383e-07	8.879003902296445
ENSG00000025039	3.151289166756383e-07	8.904875885059452
ENSG00000270996	3.151289166756383e-07	3.8735648772724187
ENSG00000221930	3.151289166756383e-07	3.8844042586116085
ENSG00000213609	3.171074639017031e-07	6.5300410279676555
ENSG00000223756	3.171074639017031e-07	6.404052394931003
ENSG00000198160	3.171074639017031e-07	8.806975961111196
ENSG00000162885	3.19764241896586e-07	8.674096092948261
ENSG00000089157	3.197642418965894e-07	8.941387041246065
ENSG00000140577	3.224425618470779e-07	8.785160773480033
ENSG00000223725	3.2244256184708133e-07	5.368321379083903
ENSG00000205659	3.2244256184708133e-07	8.661925707552722
ENSG00000125089	3.2446554001796167e-07	8.733416807954013
ENSG00000184009	3.2446554001796167e-07	8.929216655850528
ENSG00000110169	3.25142592226349e-07	6.389645960714668
ENSG00000175643	3.2992039736996206e-07	7.582810109867251
ENSG00000156042	3.2992039736996206e-07	8.191151937769842
ENSG00000166888	3.326810104822236e-07	8.868364728872839
ENSG00000176623	3.3476613030829285e-07	8.728902482418148
ENSG00000259901	3.3546397714286904e-07	6.660673266689645
ENSG00000123975	3.3546397714286904e-07	8.693385697419513
ENSG00000175193	3.3546397714286904e-07	8.769470433736606
ENSG00000026103	3.3546397714286904e-07	7.765576791563132
ENSG00000171502	3.3546397714286904e-07	8.755768836369135
ENSG00000170899	3.3756597661750463e-07	8.38491064663936
ENSG00000145990	3.3756597661750463e-07	8.572728611303155
ENSG00000125910	3.3756597661750463e-07	8.67861041848413
ENSG00000136261	3.3756597661750463e-07	8.783172031104078
ENSG00000163959	3.396807222571937e-07	7.676606073033605
ENSG00000048392	3.403884828236821e-07	8.690323273475645
ENSG00000146463	3.403884828236821e-07	8.773527228868451
ENSG00000145741	3.403884828236839e-07	8.921103065586836
ENSG00000086758	3.432338257897259e-07	8.912989475323146
ENSG00000089177	3.432338257897259e-07	8.357964982308438
ENSG00000174307	3.4538292677936736e-07	8.297649896114706
ENSG00000166908	3.4826866364420043e-07	8.734948019925948
ENSG00000163810	3.5337495032545886e-07	6.3818157945529945
ENSG00000134453	3.5632528315661915e-07	8.870890312032751
ENSG00000169891	3.5632528315661915e-07	8.54626739110515
ENSG00000108384	3.5632528315661915e-07	8.46053785255243
ENSG00000147118	3.5632528315661915e-07	8.472628927568033
ENSG00000123684	3.5929944944547666e-07	8.426015438741775
ENSG00000261114	3.5929944944547666e-07	8.430327197401152
ENSG00000145414	3.5929944944547666e-07	8.476228192295856
ENSG00000129151	3.6154582649727245e-07	5.631738819488823
ENSG00000067191	3.6229763484298276e-07	7.472721337328981
ENSG00000079335	3.6229763484298276e-07	8.31963517104629
ENSG00000239415	3.6456214889458695e-07	7.188574159992605
ENSG00000120008	3.645621488945889e-07	8.856194343477304
ENSG00000250057	3.676028186367305e-07	2.999978586615719
ENSG00000156802	3.676028186367305e-07	8.684735266371863
ENSG00000179862	3.676028186367305e-07	6.610921105778594
ENSG00000163611	3.69899412827231e-07	8.79174315177179
ENSG00000261373	3.7066802521688263e-07	8.281017581834343
ENSG00000224566	3.729831472421954e-07	5.806191957869289
ENSG00000257743	3.729831472421954e-07	5.477164850210096
ENSG00000140688	3.7375795954417075e-07	8.85466313150537
ENSG00000068383	3.7375795954417075e-07	8.295581843358816
ENSG00000167695	3.7375795954417075e-07	6.923592211596626
ENSG00000268798	3.760917535213825e-07	6.2577367609593395
ENSG00000131409	3.760917535213825e-07	5.87380252470573
ENSG00000130294	3.7843964668648535e-07	4.0622487031979375
ENSG00000177606	3.7922542507612715e-07	8.945443836377912
ENSG00000161647	3.7922542507612715e-07	3.5463884766920732
ENSG00000257515	3.7922542507612715e-07	3.583163299086465
ENSG00000185523	3.7922542507612715e-07	3.1199614343884945
ENSG00000088538	3.823843567615907e-07	8.495975327171132
ENSG00000222939	3.839733564429242e-07	1.4080401330321937
ENSG00000198435	3.84770250523841e-07	6.229858542955191
ENSG00000084774	3.879738606880001e-07	8.872421524004686
ENSG00000228852	3.879738606880001e-07	5.420719921508296
ENSG00000142784	3.879738606880001e-07	8.852137548345457
ENSG00000127481	3.9364238864929e-07	8.892705499663915
ENSG00000165525	3.9691744148915403e-07	8.78569761426399
ENSG00000177853	3.9691744148915403e-07	8.788223197423902
ENSG00000263063	3.9691744148915403e-07	4.351294390539769
ENSG00000153560	3.9691744148915615e-07	8.879003902296445
ENSG00000223269	3.9691744148915615e-07	2.507350987050077
ENSG00000261400	4.002188524355943e-07	3.308489275009629
ENSG00000173295	4.002188524355943e-07	7.480872973015923
ENSG00000068784	4.027123311117795e-07	8.66391444992868
ENSG00000196437	4.027123311117795e-07	7.625637432475641
ENSG00000251680	4.027123311117838e-07	4.1438179998452584
ENSG00000167614	4.027123311117838e-07	7.056269512883071
ENSG00000249550	4.0354682598284643e-07	6.726684714364
ENSG00000273123	4.0354682598284643e-07	4.220562777718438
ENSG00000216866	4.060603617246014e-07	5.815119413577371
ENSG00000067082	4.060603617246014e-07	8.941387041246065
ENSG00000241468	4.060603617246014e-07	8.675090464136238
ENSG00000176014	4.060603617246014e-07	7.08365446262164
ENSG00000123119	4.060603617246014e-07	7.6061889890464185
ENSG00000261783	4.060603617246014e-07	3.355106787310376
ENSG00000005189	4.094353164737662e-07	7.58011155471968
ENSG00000144597	4.1198432699267686e-07	8.621357756234266
ENSG00000236914	4.188569790679519e-07	5.4949434479731405
ENSG00000025423	4.188569790679519e-07	6.414401181273594
ENSG00000267317	4.188569790679556e-07	7.6667716012687865
ENSG00000169184	4.2146271293005653e-07	8.06411504023822
ENSG00000003096	4.223347708486548e-07	4.628858152495079
ENSG00000101444	4.2584049204704436e-07	8.881529485456355
ENSG00000244485	4.2848824161288627e-07	4.716495618544809
ENSG00000130024	4.2848824161288627e-07	8.83996716294992
ENSG00000130383	4.2848824161288627e-07	3.2530738641829675
ENSG00000196387	4.3115191483955635e-07	8.608650530054772
ENSG00000240449	4.3115191483955635e-07	6.870451844014993
ENSG00000138629	4.320433604455449e-07	8.846549541241677
ENSG00000171428	4.320433604455495e-07	7.821806496817527
ENSG00000235297	4.347284088937983e-07	6.0714766052463025
ENSG00000078618	4.3562700706685365e-07	8.884591909400223
ENSG00000184908	4.3562700706685365e-07	1.9832254637984388
ENSG00000147231	4.383335960524526e-07	8.389216839451558
ENSG00000117691	4.4105644966723384e-07	8.838435950977985
ENSG00000185361	4.4196769816742744e-07	8.649218481373229
ENSG00000114054	4.4196769816742744e-07	8.750180829265354
ENSG00000196233	4.4196769816743453e-07	8.743598450973597
ENSG00000225342	4.4196769816743453e-07	6.528341530676159
ENSG00000067704	4.456309387365228e-07	8.900819089927607
ENSG00000225156	4.4563093873652513e-07	3.7564361344909782
ENSG00000171443	4.483976266562016e-07	8.439717036109247
ENSG00000242013	4.521124023036916e-07	7.366817847420097
ENSG00000214401	4.521124023036916e-07	7.700659400721076
ENSG00000184939	4.521124023036916e-07	8.52391536269003
ENSG00000114098	4.5491800258862305e-07	8.781640819132145
ENSG00000171813	4.558569396061796e-07	8.528508998605831
ENSG00000101596	4.586850118288209e-07	8.908932680191299
ENSG00000164039	4.586850118288209e-07	8.100423629548342
ENSG00000172661	4.596314683378902e-07	8.635059353601736
ENSG00000197385	4.596314683378943e-07	8.418359378882105
ENSG00000066027	4.624821859451508e-07	8.827796777554383
ENSG00000174738	4.624821859451557e-07	8.872421524004686
ENSG00000053524	4.624821859451557e-07	7.913241733123403
ENSG00000214050	4.6630975769808836e-07	8.414302583750258
ENSG00000162882	4.6630975769808836e-07	6.6345881406548095
ENSG00000135407	4.6630975769808836e-07	8.256597500663332
ENSG00000157796	4.740570337829093e-07	8.801924794791372
ENSG00000255036	4.769942383744864e-07	3.96201946243273
ENSG00000261827	4.769942383744889e-07	7.861987777577479
ENSG00000170190	4.769942383744889e-07	7.233455518975291
ENSG00000178338	4.799490412674257e-07	8.46712023084419
ENSG00000119778	4.80937903843146e-07	8.489929789663329
ENSG00000155008	4.80937903843146e-07	7.915112784849979
ENSG00000180353	4.839163292806042e-07	8.908932680191299
ENSG00000254635	4.8791532623995e-07	8.586298501639652
ENSG00000182903	4.8791532623995e-07	8.695911280579425
ENSG00000004848	4.8791532623995e-07	5.648028905836982
ENSG00000131759	4.919462763251724e-07	8.700962446899247
ENSG00000124143	4.919462763251724e-07	5.024317472748811
ENSG00000135828	4.919462763251724e-07	8.48434178255955
ENSG00000122970	4.919462763251724e-07	8.111467936724926
ENSG00000130669	4.919462763251724e-07	8.395884093970428
ENSG00000260398	4.960094255195275e-07	5.08778215823353
ENSG00000005302	4.960094255195275e-07	8.876478319136533
ENSG00000128408	4.960094255195275e-07	5.830899704607167
ENSG00000143882	4.990780670789193e-07	8.047600416607233
ENSG00000196998	4.990780670789193e-07	8.771996016896516
ENSG00000109180	4.990780670789193e-07	8.876478319136533
ENSG00000261512	4.990780670789246e-07	7.60110500830433
ENSG00000170271	5.03198162081673e-07	7.653071457781808
ENSG00000008405	5.031981620816784e-07	8.621612719761798
ENSG00000117118	5.031981620816784e-07	8.777584024000298
ENSG00000196510	5.031981620816784e-07	8.747655246105444
ENSG00000078246	5.06309800296614e-07	8.336936033141583
ENSG00000101353	5.073511420511537e-07	7.928219578935279
ENSG00000157191	5.073511420511537e-07	8.781103978348188
ENSG00000260987	5.146987480568748e-07	4.831453534744301
ENSG00000163349	5.146987480568803e-07	8.850606336373524
ENSG00000130227	5.146987480568803e-07	8.805981589923219
ENSG00000002016	5.146987480568803e-07	8.346463144727831
ENSG00000139187	5.189434711123403e-07	6.319322527462258
ENSG00000162441	5.189434711123403e-07	8.505620129406758
ENSG00000111328	5.189434711123403e-07	8.150126456047364
ENSG00000114767	5.221492085907735e-07	8.687260849531777
ENSG00000171827	5.26453327097807e-07	5.810432016486581
ENSG00000231711	5.26453327097807e-07	7.38658378033604
ENSG00000250167	5.264533270978126e-07	2.6356127662243067
ENSG00000108061	5.297039103083027e-07	8.770464804924583
ENSG00000181045	5.307917445691165e-07	8.500568963086934
ENSG00000241352	5.307917445691194e-07	5.516772506943674
ENSG00000172803	5.307917445691194e-07	7.224496078744222
ENSG00000197958	5.351647242842417e-07	8.933273450982373
ENSG00000148606	5.384673000146775e-07	8.715200885050676
ENSG00000262333	5.384673000146775e-07	6.492784196524118
ENSG00000223393	5.384673000146775e-07	3.302562455685901
ENSG00000198612	5.429014030092211e-07	8.750180829265354
ENSG00000119929	5.462501286836056e-07	8.522841681122118
ENSG00000171444	5.473708022993019e-07	8.900819089927607
ENSG00000119737	5.507461776790848e-07	7.25780230710783
ENSG00000249717	5.507461776790848e-07	6.104255135303581
ENSG00000130939	5.518757685017593e-07	8.810038385055064
ENSG00000272195	5.552779978543095e-07	6.900071181616303
ENSG00000066455	5.552779978543095e-07	8.82067755847867
ENSG00000148450	5.552779978543095e-07	8.459006640580498
ENSG00000044446	5.564165742227568e-07	8.71466404426672
ENSG00000134443	5.632955831607852e-07	3.0496275855454815
ENSG00000100221	5.679271935108841e-07	8.823739982422536
ENSG00000132589	5.679271935108841e-07	8.860251138609149
ENSG00000135473	5.679271935108841e-07	8.880535114268378
ENSG00000126773	5.679271935108841e-07	8.811569597026997
ENSG00000249487	5.761212539036805e-07	2.9201382048192546
ENSG00000236882	5.761212539036805e-07	6.305940378641293
ENSG00000115355	5.761212539036825e-07	8.908932680191299
ENSG00000247934	5.773011244666383e-07	6.220920209950817
ENSG00000255516	5.773011244666404e-07	3.3876855722403736
ENSG00000088836	5.808547695607132e-07	7.157039026534864
ENSG00000253051	5.808547695607132e-07	5.244563434580599
ENSG00000258451	5.856258744708718e-07	2.1701924416591543
ENSG00000119969	5.856258744708718e-07	8.325105487500691
ENSG00000118898	5.856258744708718e-07	6.742627732449554
ENSG00000243144	5.892290439416528e-07	5.781269130560768
ENSG00000261889	5.904348560853947e-07	5.332924713715372
ENSG00000171467	5.940666229913122e-07	8.850606336373524
ENSG00000226855	5.989425868639965e-07	3.786587678588403
ENSG00000244509	6.038572288409075e-07	8.887117492560137
ENSG00000145431	6.088108443510147e-07	6.872715035883325
ENSG00000233101	6.125518113030676e-07	2.5597737052341047
ENSG00000233871	6.138037309860867e-07	1.5570273728009114
ENSG00000137337	6.138037309860867e-07	8.819146346506736
ENSG00000165795	6.175743478859825e-07	8.5069487745022
ENSG00000184984	6.175743478859858e-07	5.929614786342277
ENSG00000231177	6.264597313842449e-07	7.169402581016926
ENSG00000156313	6.315924420718762e-07	8.254890635543804
ENSG00000272727	6.315924420718762e-07	3.965740274140725
ENSG00000165804	6.328819572853041e-07	8.218267689401182
ENSG00000004961	6.354686265186662e-07	8.585304130451673
ENSG00000237481	6.367657902185228e-07	3.3024454532374734
ENSG00000011021	6.367657902185228e-07	8.590355296771499
ENSG00000116266	6.367657902185228e-07	8.718720839398566
ENSG00000088305	6.367657902185228e-07	7.777281312668319
ENSG00000253284	6.367657902185228e-07	2.1789026996517706
ENSG00000273164	6.406726559156656e-07	5.268502220134248
ENSG00000116954	6.406726559156656e-07	8.71114408991883
ENSG00000143815	6.406726559156656e-07	8.82320314163858
ENSG00000100982	6.419800855835229e-07	8.753243253209222
ENSG00000240063	6.419800855835229e-07	4.8601320087297495
ENSG00000230852	6.459178663345048e-07	2.1591190523316004
ENSG00000105676	6.472356401888288e-07	8.751175200453332
ENSG00000224594	6.512045715044405e-07	2.473728317140583
ENSG00000104756	6.512045715044405e-07	8.493986584795175
ENSG00000054654	6.551970213311972e-07	8.866833516900904
ENSG00000198393	6.605571041241052e-07	5.763889172018875
ENSG00000273488	6.605571041241075e-07	6.68662860001814
ENSG00000267373	6.605571041241075e-07	4.18220284959631
ENSG00000235423	6.659595562804968e-07	5.4036408681787
ENSG00000226763	6.714047002004099e-07	6.7873002852732265
ENSG00000076555	6.714047002004171e-07	8.824734353610515
ENSG00000234284	6.755167698790754e-07	6.183396601192859
ENSG00000141665	6.755167698790754e-07	5.650897758645225
ENSG00000119242	6.755167698790754e-07	8.432597817033532
ENSG00000188505	6.75516769879079e-07	2.622359951659163
ENSG00000172362	6.810374072392833e-07	3.438127061451165
ENSG00000272305	6.810374072392833e-07	6.346340202729911
ENSG00000230105	6.810374072392869e-07	3.5061447433484934
ENSG00000165417	6.810374072392869e-07	8.852137548345457
ENSG00000107890	6.824243646997378e-07	8.421219235949481
ENSG00000152642	6.852064734695659e-07	8.78921756861188
ENSG00000214711	6.866016351319697e-07	6.324575065880171
ENSG00000234719	6.866016351319697e-07	7.762066631677195
ENSG00000213160	6.866016351319697e-07	6.820719757473334
ENSG00000272323	6.866016351319697e-07	5.427730311535888
ENSG00000176236	6.922097848559431e-07	6.1165040249468
[truncated: 1,386 more rows]
