# Supplementary material for: Machine learning predicts treatment sensitivity in multiple myeloma based on molecular and clinical information coupled with drug response
Source: PLoS One. 2021 Jul 28;16(7):e0254596. doi: 10.1371/journal.pone.0254596 (PMC8318243; doi:10.1371/journal.pone.0254596)
Supplement: S1 File — (ZIP) [file pone.0254596.s004.zip › Supplementary Material 1/20q13/selected_genes_experiment_9.csv]

gene	pvalue	entropy
ENSG00000197114	1.5815323335963744e-08	8.439079832720422
ENSG00000080189	2.6698696631375095e-07	8.835006907698036
ENSG00000130590	3.7945354360608216e-07	8.292847381389393
ENSG00000124228	4.4735901050352097e-07	8.769693825701092
ENSG00000101084	8.094175138981451e-07	8.237211868321854
ENSG00000242372	8.486302060943947e-07	8.552975910668781
ENSG00000166337	1.1903445338254617e-06	8.835999265988871
ENSG00000124214	1.270714636911253e-06	8.87549273765755
ENSG00000128692	1.3563087617010283e-06	5.799364804905287
ENSG00000075426	1.3946711336441448e-06	8.815756351009115
ENSG00000101444	1.5879721401129601e-06	8.890158957288799
ENSG00000231259	1.9809604773663945e-06	8.183535640498706
ENSG00000228218	2.4223487990470114e-06	6.503349379355011
ENSG00000234981	2.8785215297814892e-06	3.925293005677155
ENSG00000116016	3.1224629894363775e-06	8.711485551405215
ENSG00000214026	3.979585924932209e-06	8.76564524270514
ENSG00000132254	4.161401130680592e-06	8.843104073689938
ENSG00000213885	4.390135887148592e-06	6.367324114539807
ENSG00000256167	4.5899389123286255e-06	5.782245860197821
ENSG00000101473	4.630935431406511e-06	8.343898557399259
ENSG00000088356	5.243186643300456e-06	8.252027954190241
ENSG00000180389	5.67708642951654e-06	4.981104172911639
ENSG00000236170	5.829237620531049e-06	5.251754390380494
ENSG00000174915	6.768238522357316e-06	8.71247790969605
ENSG00000110171	7.070994831807055e-06	8.495839144496347
ENSG00000242814	7.851583830887862e-06	5.255297466638844
ENSG00000101346	1.000757708048673e-05	8.768165713348534
ENSG00000124226	1.044807269033307e-05	8.891687069641355
ENSG00000124216	1.0721231093594701e-05	7.515388362944574
ENSG00000268564	1.1582402234974876e-05	5.300896250150851
ENSG00000101246	1.208908550935286e-05	8.71454177611033
ENSG00000214223	1.2297649549926166e-05	5.73578683855784
ENSG00000226777	1.3623320668696772e-05	8.494363322728734
ENSG00000125971	1.5473594160979165e-05	8.829430212349527
ENSG00000133275	1.5473594160979165e-05	8.863346988669695
ENSG00000254995	1.7563125398298327e-05	7.8645459646208895
ENSG00000148985	1.847237378275254e-05	8.739289878315153
ENSG00000125967	1.9921167151473843e-05	8.53930204932837
