# Supplementary material for: Machine learning predicts treatment sensitivity in multiple myeloma based on molecular and clinical information coupled with drug response
Source: PLoS One. 2021 Jul 28;16(7):e0254596. doi: 10.1371/journal.pone.0254596 (PMC8318243; doi:10.1371/journal.pone.0254596)
Supplement: S1 File — (ZIP) [file pone.0254596.s004.zip › Supplementary Material 1/3q21/selected_genes_experiment_3.csv]

gene	pvalue	entropy
ENSG00000247746	1.792918961847545e-24	7.326622885124742
ENSG00000119280	1.2384158594040715e-23	8.127826824283284
ENSG00000117308	2.8270076146906506e-23	8.329901690292983
ENSG00000182899	1.6360418385178194e-22	8.941387041246065
ENSG00000114391	2.417029217934367e-22	8.945443836377912
ENSG00000188004	4.442297238027e-22	5.9719775597827285
ENSG00000165169	8.955463860729838e-22	8.739004815057795
ENSG00000162244	3.4448493385937715e-21	8.93733024611422
ENSG00000228031	6.943763757186317e-21	5.7024721921639205
ENSG00000165102	1.6541509329040018e-20	8.73954165584175
ENSG00000162929	2.9199064876952675e-20	7.9081252728052425
ENSG00000151287	1.0545950182267628e-19	7.7028126645502715
ENSG00000125827	4.369665182734329e-19	8.864307933740994
ENSG00000272668	5.034212029832381e-19	5.95160534330005
ENSG00000144713	8.93954505946811e-19	8.945443836377912
ENSG00000002586	9.410935284130523e-19	8.19159100497939
ENSG00000246090	1.0791439532599496e-18	8.0342655727233
ENSG00000111666	1.2414005194888346e-18	8.645161686241385
ENSG00000181524	2.2436254882259656e-18	8.278157724766965
ENSG00000176399	2.517461599531784e-18	6.620574852943978
ENSG00000114125	3.1894078247549205e-18	8.771996016896516
ENSG00000206561	3.749681285542803e-18	8.265450498587471
ENSG00000225579	3.800538211459872e-18	7.223282326490129
ENSG00000144895	4.092672155899717e-18	8.900819089927607
ENSG00000214870	4.148121113720414e-18	7.126576476303262
ENSG00000120280	5.057608531858986e-18	8.702748622398714
ENSG00000259514	6.246603196815011e-18	6.747857474873515
ENSG00000159556	6.8142490202909865e-18	8.119498799261308
ENSG00000180098	8.959512762311933e-18	8.565556995576403
ENSG00000100266	9.170916158258171e-18	8.61523290834653
ENSG00000156384	1.0372872905520011e-17	8.247489539211664
ENSG00000104611	1.104925262758695e-17	6.766424575738984
ENSG00000131773	1.6776883397011026e-17	6.643069534674348
ENSG00000168028	2.3877376835540857e-17	8.941387041246065
ENSG00000184083	3.015166456671843e-17	8.311738164040685
ENSG00000165801	3.240752987586945e-17	8.730891224794103
ENSG00000233080	3.3597138856050606e-17	5.07723735496628
ENSG00000095585	3.7065029622583187e-17	8.831316731902271
ENSG00000156976	3.743066730956241e-17	8.945443836377912
ENSG00000270170	5.0712837593603847e-17	8.542465559500835
ENSG00000248991	5.395094218726969e-17	6.930511224796028
ENSG00000063177	6.225387668742227e-17	8.93733024611422
ENSG00000168807	6.306845410272949e-17	8.32816791144456
ENSG00000151229	7.737593671468054e-17	8.459006640580498
ENSG00000107745	7.915112704690446e-17	8.683740895183888
ENSG00000170502	1.293121096181584e-16	8.740536027029728
ENSG00000243284	1.4944617233174535e-16	5.014836651567239
ENSG00000075073	1.5682170448610605e-16	7.005099089636724
ENSG00000114023	1.6038539951476093e-16	8.773527228868451
ENSG00000040199	1.805914531752009e-16	8.798862370847504
ENSG00000170915	2.1058472419702578e-16	6.99659593474257
ENSG00000140474	2.105847241970288e-16	8.917046270454989
ENSG00000198056	2.2883056991686166e-16	8.407060108177989
ENSG00000174748	2.317727077175394e-16	8.941387041246065
ENSG00000168264	2.4005735078042e-16	8.903344673087517
ENSG00000136521	2.4005735078042e-16	8.884591909400223
ENSG00000119979	2.79760790826281e-16	8.627940134526023
ENSG00000177917	2.934477466089079e-16	8.700962446899247
ENSG00000122787	4.433458860952637e-16	7.58480195512855
ENSG00000068745	6.080004755388276e-16	8.831316731902271
ENSG00000273388	6.137753339763985e-16	3.93030661745551
ENSG00000091527	6.516259864420048e-16	8.945443836377912
ENSG00000146677	6.831256747338447e-16	7.933408018133255
ENSG00000130159	7.943582927013248e-16	8.766408009792737
ENSG00000250978	8.81004040448815e-16	3.7421294424656124
ENSG00000116497	9.800158320540099e-16	8.852137548345457
ENSG00000173207	1.0271115517321888e-15	8.576196169000006
ENSG00000128641	1.193319749178115e-15	8.477976322372074
ENSG00000170677	1.3560835800485424e-15	7.02047477111606
ENSG00000134698	1.7663861958437575e-15	8.721783263342433
ENSG00000188846	1.7663861958437828e-15	8.941387041246065
ENSG00000197603	1.8051790311812775e-15	8.644167315053407
ENSG00000104219	1.8277220979230322e-15	8.826265565582448
ENSG00000084234	1.8277220979230322e-15	8.879003902296445
ENSG00000172955	1.8911560236883413e-15	6.180765244564377
ENSG00000175197	2.0498439349334725e-15	8.691854485447578
ENSG00000081913	2.075395074410503e-15	7.594598741243234
ENSG00000241556	2.298522750936323e-15	6.4123189557638005
ENSG00000188859	2.3560795245393738e-15	7.212401804579347
ENSG00000080839	2.4375453431186393e-15	8.609644901242747
ENSG00000224858	3.389792080027506e-15	5.6049649380544535
ENSG00000240087	3.389792080027506e-15	6.060410644099894
ENSG00000129353	4.76449881471012e-15	8.692848856635557
ENSG00000114850	4.8231532275968336e-15	8.929216655850528
ENSG00000165912	5.286327305539793e-15	8.030006210714962
ENSG00000253982	5.584981900733721e-15	7.598270634159099
ENSG00000258118	5.972647350042197e-15	2.720988434308226
ENSG00000111752	6.624480826152286e-15	7.854712822429137
ENSG00000111602	6.850004740514867e-15	8.787686356639945
ENSG00000182749	7.323977689747024e-15	7.999329574625241
ENSG00000131188	7.665513791507261e-15	8.384878167063286
ENSG00000178922	7.830219595246927e-15	8.651744064533142
ENSG00000271133	7.92589704887654e-15	7.629154618784382
ENSG00000132781	8.02272574648175e-15	8.52950336979381
ENSG00000163931	8.396321188331403e-15	8.896762294795762
ENSG00000105894	8.681130485378314e-15	7.253920830277386
ENSG00000183955	9.167837891864081e-15	8.730891224794103
ENSG00000165168	9.392686398562332e-15	8.89117428769198
ENSG00000162004	9.392686398562466e-15	8.424079093016859
ENSG00000144659	9.799312277877556e-15	8.811569597026997
ENSG00000203705	1.050528832183475e-14	8.71366967307874
ENSG00000236801	1.3133981759748004e-14	7.088477913989021
ENSG00000227895	1.4375464644325233e-14	5.296468757532986
ENSG00000205143	1.4505792192395144e-14	5.1358947704896565
ENSG00000148824	1.4681373501242597e-14	8.116272590051638
ENSG00000179456	1.5175084115202962e-14	8.561957730848578
ENSG00000238153	1.6606177621530524e-14	4.605716173930497
ENSG00000232533	1.6958763995499646e-14	6.849992598055028
ENSG00000196668	1.9408018372071146e-14	7.374924078567166
ENSG00000145194	2.1940880648209365e-14	8.451887421504784
ENSG00000124198	2.213849459625717e-14	8.903344673087517
ENSG00000163382	2.240470767746163e-14	8.858719926637214
ENSG00000138780	2.240470767746163e-14	8.450356209532849
ENSG00000080947	2.3153150346622032e-14	7.559143452738285
ENSG00000255086	2.3642190594715112e-14	3.58206157908487
ENSG00000147100	2.450430965216065e-14	5.230014766320072
ENSG00000171792	2.7037917745631053e-14	8.57818491137596
ENSG00000120256	3.1940055206244746e-14	8.315710082945417
ENSG00000121858	3.2226035361258573e-14	8.826265565582448
ENSG00000243276	3.329635504252672e-14	7.094762786997765
ENSG00000215301	3.369417411392081e-14	8.941387041246065
ENSG00000136710	3.5228096104253226e-14	8.6629200787407
ENSG00000143624	3.5648618767259787e-14	8.896762294795762
ENSG00000114631	3.683069799505914e-14	7.99775587041718
ENSG00000111276	3.715972362497663e-14	8.870890312032751
ENSG00000006788	3.715972362497663e-14	3.439925980230352
ENSG00000213621	3.7602928139888075e-14	5.221502546149902
ENSG00000212802	3.805133415232216e-14	7.90048211029287
ENSG00000144036	3.805133415232216e-14	8.396086660846919
ENSG00000140750	4.0613260633019625e-14	8.504168227814755
ENSG00000123595	4.0613260633019625e-14	8.769470433736606
ENSG00000144741	4.245659686407855e-14	8.581247335319828
ENSG00000255815	4.245659686407855e-14	5.641972306824873
ENSG00000090581	4.3860467064405665e-14	8.839430322165963
ENSG00000141401	4.530999573291451e-14	8.284589932833272
ENSG00000230131	5.45665921346312e-14	6.115464529174185
ENSG00000105855	5.5213418463903396e-14	7.7020138338159825
ENSG00000100373	5.839034269675332e-14	3.9966187099602735
ENSG00000047230	6.15656623802071e-14	8.393561077687005
ENSG00000107816	6.15656623802071e-14	8.6228889682062
ENSG00000102316	6.15656623802071e-14	8.879003902296445
ENSG00000120798	6.434106257142387e-14	8.717523901334097
ENSG00000214160	6.434106257142387e-14	8.866833516900904
ENSG00000139116	6.723947620254205e-14	8.761356843472914
ENSG00000130255	6.863566580656729e-14	8.93733024611422
ENSG00000183023	7.40757274431227e-14	8.431373965240168
ENSG00000272899	8.255559916010853e-14	7.88127738204873
ENSG00000114270	8.62592493936659e-14	8.387893760203294
ENSG00000224738	8.804309342126332e-14	4.894700263461405
ENSG00000157680	8.907867478118927e-14	8.421958643609928
ENSG00000117461	9.723696014703739e-14	8.71160162032285
ENSG00000173171	1.0040890391664889e-13	8.52950336979381
ENSG00000227838	1.0338068172529496e-13	3.113241834256273
ENSG00000138286	1.1054801983972916e-13	8.6862664783438
ENSG00000163888	1.1184345935263791e-13	5.78395885788187
ENSG00000164181	1.1683570398761892e-13	8.776052812028363
ENSG00000180573	1.2311632414511745e-13	8.900819089927607
ENSG00000052126	1.4955031791800404e-13	7.225992212727412
ENSG00000184992	1.6265435847117307e-13	8.66598250268457
ENSG00000120860	1.6454823196401497e-13	8.706550454003029
ENSG00000136059	1.6986891300047185e-13	8.807970332299174
ENSG00000101577	1.7184535659342252e-13	8.573133745056138
ENSG00000205078	1.773979229555071e-13	7.585708012357877
ENSG00000138796	1.8312682119233323e-13	8.71366967307874
ENSG00000230666	1.9740093540659533e-13	4.926005389824683
ENSG00000136758	2.1276767911507765e-13	8.917046270454989
ENSG00000163754	2.1523392207971135e-13	8.83996716294992
ENSG00000164068	2.1710202956286292e-13	8.784166402292056
ENSG00000256733	2.1772826775145896e-13	4.45858337714004
ENSG00000136942	2.2216194279647656e-13	8.93733024611422
ENSG00000250519	2.2473520309461905e-13	5.021589240006275
ENSG00000160055	2.293091089602035e-13	8.218960266257767
ENSG00000226029	2.3942074449461707e-13	6.317098959119879
ENSG00000230202	2.4219040987145683e-13	8.556906564528754
ENSG00000116957	2.632346227813137e-13	8.615769749130488
ENSG00000114503	2.9271012843484537e-13	8.88864870453207
ENSG00000204060	2.9608473425414913e-13	4.5522864059940655
ENSG00000208028	2.9949757939190476e-13	7.538152883840874
ENSG00000158292	3.0294908935215404e-13	5.515922900743848
ENSG00000242021	3.0294908935215404e-13	5.427561165936008
ENSG00000118816	3.0908356546463114e-13	8.933273450982373
ENSG00000198890	3.0908356546463114e-13	8.214832611280405
ENSG00000109705	3.2542421416665266e-13	6.508144276730836
ENSG00000099624	3.3295655264987587e-13	8.858719926637214
ENSG00000173218	3.3678672797286637e-13	7.0890978626575665
ENSG00000197779	3.6276012682637605e-13	8.360824839375816
ENSG00000173085	3.6588091406756166e-13	8.429077862685643
ENSG00000086619	3.700830468056795e-13	8.880535114268378
ENSG00000249184	3.7433260858574295e-13	6.573309866480382
ENSG00000133872	3.786301250158058e-13	8.925159860718681
ENSG00000131725	3.818850519837892e-13	8.650749693345164
ENSG00000167978	4.428767913778913e-13	8.93733024611422
ENSG00000038002	4.4794653602559554e-13	8.879003902296445
ENSG00000144852	4.479465360255987e-13	7.231862232538455
ENSG00000108239	4.661438832167705e-13	8.512202507698515
ENSG00000065665	4.768665438176215e-13	8.376260215591712
ENSG00000145287	4.864474619844077e-13	8.826265565582448
ENSG00000232874	4.920069477425951e-13	5.083422635678865
ENSG00000115268	4.976288649693049e-13	8.941387041246065
ENSG00000137818	5.134166949647008e-13	8.945443836377912
ENSG00000183943	5.237187105316058e-13	8.409251417430434
ENSG00000094631	5.296965042715135e-13	8.860251138609149
ENSG00000119906	5.46483336764576e-13	8.732422436766036
ENSG00000264920	5.702196491373654e-13	7.467195404690106
ENSG00000183386	5.702196491373654e-13	6.645651497400034
ENSG00000005108	5.882673359294905e-13	6.801833276971278
ENSG00000175697	6.068760344413687e-13	5.4094188978896565
ENSG00000153789	6.20771754842877e-13	8.118760011140209
ENSG00000088881	6.260628554711022e-13	6.3164539751556035
ENSG00000148357	6.531903154707968e-13	4.9198608131251005
ENSG00000124357	6.531903154707968e-13	8.846549541241677
ENSG00000228903	7.029730683311469e-13	8.498580220710977
ENSG00000239183	7.029730683311469e-13	5.98766594209902
ENSG00000021826	7.190275655931604e-13	7.970875500084596
ENSG00000101997	7.251404212870799e-13	8.590892137555453
ENSG00000224993	7.715553036744799e-13	4.796114648611482
ENSG00000119326	8.048628218953466e-13	8.582241706507807
ENSG00000227372	8.325224131815531e-13	8.696905651767402
ENSG00000203644	8.3958195019553e-13	8.54879297426506
ENSG00000260352	9.13492122922355e-13	5.059763763605091
ENSG00000131373	9.42163969489682e-13	8.690860114259603
ENSG00000226386	9.717194014082411e-13	4.5068326921445045
ENSG00000180447	9.937844600513374e-13	7.377434975653093
ENSG00000226833	9.937844600513374e-13	4.818674458180858
ENSG00000102054	1.0021851269545107e-12	8.884591909400223
ENSG00000177628	1.0021851269545107e-12	8.856194343477304
ENSG00000116668	1.0021851269545107e-12	8.71366967307874
ENSG00000127483	1.0134946119379609e-12	8.921103065586836
ENSG00000235065	1.0452461221856506e-12	7.830914458269196
ENSG00000103496	1.0779742404615646e-12	8.65480648847701
ENSG00000240298	1.1117084278282275e-12	5.710120278630846
ENSG00000104626	1.1117084278282473e-12	8.408591320149922
ENSG00000153179	1.1242307411457484e-12	8.621357756234266
ENSG00000172578	1.1337133003987444e-12	8.93733024611422
ENSG00000064787	1.146479016013556e-12	8.184361426754418
ENSG00000225573	1.185629296251257e-12	7.2214524528410236
ENSG00000175395	1.2090702871691546e-12	8.258128712635267
ENSG00000261645	1.2468288531223843e-12	7.396741466095103
ENSG00000137575	1.2573260964031742e-12	8.844023958081767
ENSG00000255760	1.2857449766477898e-12	5.88809789847955
ENSG00000077420	1.3671901235444455e-12	8.70348803005916
ENSG00000170581	1.42560442338113e-12	8.904875885059452
ENSG00000114544	1.4415911469862256e-12	8.795799946903637
ENSG00000105640	1.4415911469862256e-12	8.941387041246065
ENSG00000154217	1.4699926374169328e-12	8.30115138726812
ENSG00000174989	1.4864680409498972e-12	8.818151975318758
ENSG00000176974	1.4864680409498972e-12	8.62541455136611
ENSG00000149346	1.6159500089821778e-12	7.263460504364738
ENSG00000000460	1.6477209082988667e-12	7.977980367932519
ENSG00000158714	1.826119120529192e-12	6.49891472690712
ENSG00000241741	1.8465058590422215e-12	6.7839705534988255
ENSG00000104205	1.8671160428827546e-12	8.427311604261146
ENSG00000105372	1.9249658878901886e-12	8.945443836377912
ENSG00000107771	1.9410462241703976e-12	8.658660716732365
ENSG00000167619	2.1092808141797103e-12	6.415230780753313
ENSG00000162607	2.1505501547525485e-12	8.789754409395835
ENSG00000234891	2.1505501547525634e-12	2.2790190849690704
ENSG00000168556	2.174487513340043e-12	8.47171386675999
ENSG00000109046	2.1986864251819847e-12	8.868364728872839
ENSG00000267166	2.2231496927761167e-12	7.03868965821859
ENSG00000118197	2.241672329390168e-12	8.734948019925948
ENSG00000166896	2.310894085535219e-12	8.177699738082724
ENSG00000105173	2.317290056211493e-12	8.686266478343798
ENSG00000069329	2.336582430636005e-12	8.842492746109832
ENSG00000177479	2.4086797325894658e-12	8.88864870453207
ENSG00000205664	2.48295990755109e-12	7.910448623934858
ENSG00000102158	2.5105246847446327e-12	8.912989475323146
ENSG00000138814	2.58788626824971e-12	8.82067755847867
ENSG00000065613	2.780164633879753e-12	8.767939221764673
ENSG00000152422	2.780164633879753e-12	8.758294419529046
ENSG00000163519	2.780164633879753e-12	8.004397609956989
ENSG00000116791	2.780164633879753e-12	8.726834429662258
ENSG00000078369	2.810964786917715e-12	8.900819089927607
ENSG00000213625	2.865673056771875e-12	8.876478319136533
ENSG00000223891	2.8974028010538198e-12	8.439717036109245
ENSG00000176395	3.078179261241469e-12	3.7638066620842814
ENSG00000273382	3.112216968143447e-12	6.180681753261971
ENSG00000164620	3.112216968143447e-12	8.518916593021247
ENSG00000072778	3.146624058531236e-12	8.93733024611422
ENSG00000143514	3.17267414675559e-12	8.760820002688957
ENSG00000197183	3.3061334206299545e-12	8.55231292861295
ENSG00000230979	3.3061334206300017e-12	7.0447948072294615
ENSG00000185950	3.5506351173816725e-12	7.638871438949376
ENSG00000188419	3.5506351173816725e-12	8.65480648847701
ENSG00000172456	3.589793350523253e-12	7.946775341593261
ENSG00000118307	3.589793350523253e-12	5.610041551505818
ENSG00000230565	3.619439890602958e-12	6.852067287691729
ENSG00000181798	3.659342699012941e-12	7.168364598558521
ENSG00000116871	3.659342699012941e-12	8.79733115887557
ENSG00000135116	3.659342699012941e-12	6.0009589577318465
ENSG00000165891	3.8548549469223084e-12	8.299285901388721
ENSG00000249198	3.8866483848354114e-12	2.2086795121913045
ENSG00000157625	3.9726944437903235e-12	8.740536027029728
ENSG00000143498	4.016415824468473e-12	8.316455056453043
ENSG00000114416	4.049516433072073e-12	8.880535114268378
ENSG00000247735	4.219077458910291e-12	5.558900369439966
ENSG00000148303	4.265458236655939e-12	8.945443836377912
ENSG00000229638	4.3956008845101376e-12	8.534097005709611
ENSG00000134318	4.617014419263516e-12	8.785160773480033
ENSG00000257698	4.667684135764025e-12	8.160483752214542
ENSG00000228933	4.718899437618317e-12	5.389803683309484
ENSG00000225697	4.80985638110161e-12	8.77452160005643
ENSG00000226104	4.956275685255482e-12	2.8853485249195248
ENSG00000174718	5.010596227385356e-12	8.876478319136533
ENSG00000078061	5.065500856700054e-12	8.849075124401589
ENSG00000155886	5.065500856700108e-12	5.242805754530691
ENSG00000160062	5.21955076170887e-12	7.658801184576617
ENSG00000125817	5.3781951306200665e-12	8.742067239001663
ENSG00000185905	5.437049217699024e-12	8.884591909400223
ENSG00000134243	5.437049217699024e-12	8.811032756243042
ENSG00000141441	5.437049217699024e-12	8.215167220034067
ENSG00000138674	5.437049217699024e-12	8.925159860718681
ENSG00000174444	5.602175830109259e-12	8.945443836377912
ENSG00000142534	5.772220378326502e-12	8.941387041246065
ENSG00000178982	5.947326332446855e-12	8.917046270454989
ENSG00000182179	6.061460016092134e-12	8.904875885059452
ENSG00000137876	6.1276412569141275e-12	8.908932680191299
ENSG00000144026	6.4518098126493635e-12	8.658863283608856
ENSG00000072858	6.701379330585777e-12	8.79174315177179
ENSG00000182185	6.719563787124137e-12	7.479935445291864
ENSG00000104852	6.848217497572834e-12	8.933273450982373
ENSG00000203666	7.055285372084566e-12	8.39075361727067
ENSG00000187741	7.347578482077743e-12	8.567008897168401
ENSG00000003393	7.569444553500624e-12	8.718720839398564
ENSG00000167186	7.569444553500624e-12	8.341332668028073
ENSG00000185436	7.651741728600479e-12	8.790748780583813
ENSG00000255224	7.797878924054427e-12	6.466607347801482
ENSG00000102921	7.882611503107048e-12	8.834379155846138
ENSG00000272864	8.033072016730064e-12	3.5821990140440145
ENSG00000143258	8.275219653453554e-12	8.798862370847504
ENSG00000146828	8.524523204555874e-12	8.812563968214976
ENSG00000218175	8.54754911344701e-12	8.437191452949333
ENSG00000176371	8.710447513548748e-12	8.461787187267939
ENSG00000130511	8.97260235205896e-12	8.690323273475645
ENSG00000111450	8.972602352059023e-12	8.606582477298883
ENSG00000136383	9.069837424258873e-12	7.851579538639753
ENSG00000242247	9.069837424258873e-12	8.89117428769198
ENSG00000182220	9.069837424258873e-12	8.872421524004686
ENSG00000137274	9.242491741091146e-12	7.902262719945157
ENSG00000204628	9.242491741091277e-12	8.941387041246065
ENSG00000122882	9.342594446387245e-12	8.751712041237289
ENSG00000134508	9.727539276626775e-12	8.496564564606127
ENSG00000167992	9.727539276626948e-12	7.216127859799193
ENSG00000257543	1.0210045161894875e-11	5.933956548027616
ENSG00000254615	1.0210045161894983e-11	8.580710494535873
ENSG00000182050	1.0431954497285982e-11	7.132965936848916
ENSG00000076685	1.0860856166531599e-11	8.71466404426672
ENSG00000164904	1.0860856166531599e-11	8.385447487423315
ENSG00000120805	1.1066883158220577e-11	8.852137548345457
ENSG00000245008	1.1276741626394778e-11	6.524450888259738
ENSG00000268592	1.1866228134674514e-11	4.404817318496479
ENSG00000243696	1.1866228134674724e-11	7.290881153212815
ENSG00000182742	1.2722113416439523e-11	7.134039339663007
ENSG00000175505	1.2722113416439568e-11	7.367269027788835
ENSG00000160051	1.2722113416439568e-11	7.744648078932522
ENSG00000101868	1.2824682623910251e-11	8.597474515847212
ENSG00000147475	1.2859052222285031e-11	8.784166402292056
ENSG00000272016	1.3102181350993009e-11	6.675978231046624
ENSG00000119669	1.3102181350993009e-11	8.66498813149659
ENSG00000149485	1.3243130169336906e-11	8.030078524440972
ENSG00000187824	1.3349816472477963e-11	8.381768912315557
ENSG00000166557	1.3638450530158078e-11	8.900819089927607
ENSG00000149273	1.4045335408442296e-11	8.945443836377912
ENSG00000163040	1.4464115928117881e-11	5.646203811778415
ENSG00000153162	1.489513247985015e-11	8.917046270454989
ENSG00000261158	1.537969892286804e-11	4.701531336933296
ENSG00000121406	1.579528310094422e-11	8.240572887012439
ENSG00000246095	1.579528310094422e-11	6.334862648139785
ENSG00000186153	1.583744210634367e-11	8.448824997560916
ENSG00000237506	1.5964582169675537e-11	6.175088480719071
ENSG00000246334	1.6615445477026678e-11	7.818489109346128
ENSG00000139239	1.692801666192153e-11	8.167216300731749
ENSG00000270036	1.7109209462765352e-11	4.35936136778213
ENSG00000237991	1.7109209462765352e-11	6.562882394427123
ENSG00000124098	1.8334181674813513e-11	8.6862664783438
ENSG00000123570	1.8334181674813513e-11	6.946186829467397
ENSG00000269946	1.8530116656048856e-11	4.894711020600686
ENSG00000135677	1.8678413559214638e-11	8.868364728872839
ENSG00000107863	1.887795384340085e-11	8.835910367818073
ENSG00000134955	1.9079583379362282e-11	7.883699625787054
ENSG00000117519	1.9283323580296732e-11	8.045724918067776
ENSG00000230207	1.9437526857191284e-11	7.215439394909293
ENSG00000105202	1.9437526857191284e-11	8.896762294795762
ENSG00000188959	1.9854669594126958e-11	5.386870746813645
ENSG00000053371	1.9854669594127097e-11	8.508682553350626
ENSG00000126231	2.082558795838695e-11	6.515872105734209
ENSG00000165359	2.1441679189046696e-11	8.828791148742358
ENSG00000129757	2.1670112856776658e-11	7.9024171120902515
ENSG00000205791	2.1670112856776658e-11	6.417299375587371
ENSG00000219665	2.1670112856776813e-11	8.280146467142922
ENSG00000252612	2.2727932444484905e-11	5.043401321689473
ENSG00000273230	2.3214166788612852e-11	7.606939528401223
ENSG00000188825	2.4153489566387845e-11	7.0175742622960415
ENSG00000138472	2.5329936403245915e-11	3.5983557390178493
ENSG00000104921	2.55988979718895e-11	8.035523692819421
ENSG00000269988	2.6353057385511523e-11	5.117790078792502
ENSG00000100439	2.663266071723344e-11	8.690323273475645
ENSG00000179588	2.663266071723344e-11	8.303492866746017
ENSG00000117625	2.7128978612454425e-11	8.817615134534801
ENSG00000135185	2.8223236391538706e-11	8.912989475323146
ENSG00000136631	2.852226990270676e-11	8.736479231897881
ENSG00000259560	2.8824407669931702e-11	5.715587231559049
ENSG00000232070	2.998561353746511e-11	5.267910802113459
ENSG00000150867	3.054307892906534e-11	8.807512801895154
ENSG00000125459	3.054307892906534e-11	8.741530398217707
ENSG00000166321	3.1439676713668456e-11	7.918829740227183
ENSG00000103540	3.1772065225448826e-11	8.626408922554088
ENSG00000006704	3.1772065225448826e-11	5.94405746061175
ENSG00000107864	3.2023613982662115e-11	8.561957730848576
ENSG00000147234	3.2618174753247926e-11	6.919303566471909
ENSG00000104998	3.2618174753247926e-11	8.778578395188276
ENSG00000131778	3.2703990214302506e-11	8.736479231897881
ENSG00000110697	3.3574404225156245e-11	8.78569761426399
ENSG00000153250	3.366268397974043e-11	8.896762294795762
ENSG00000221413	3.4018083041396836e-11	2.145438503697632
ENSG00000113272	3.428704251579926e-11	8.691317644663624
ENSG00000237316	3.5291171217777726e-11	2.4240103281912524
ENSG00000046651	3.5291171217777726e-11	8.830322360714293
ENSG00000170989	3.53838715700008e-11	6.719304487462916
ENSG00000058056	3.5663406442058513e-11	8.473623298756012
ENSG00000118308	3.5663406442058513e-11	8.912989475323146
ENSG00000121797	3.594510469970836e-11	8.319720047273401
ENSG00000156170	3.603948769903172e-11	8.628934505714
ENSG00000163584	3.670700156386185e-11	8.860251138609149
ENSG00000115875	3.670700156386185e-11	8.929216655850528
ENSG00000166295	3.670700156386185e-11	8.876478319136533
ENSG00000172139	3.709386102326949e-11	7.433689044795336
ENSG00000116984	3.858048457969121e-11	8.844023958081767
ENSG00000078177	3.888473791631388e-11	8.838435950977985
ENSG00000158828	3.9294068250812035e-11	8.506156970190712
ENSG00000096093	3.9294068250812035e-11	8.66950245703246
ENSG00000165288	4.012543338448851e-11	8.672564880976328
ENSG00000174799	4.086699605622004e-11	8.604593734922926
ENSG00000105426	4.129675697786501e-11	7.278178305325272
ENSG00000233927	4.205951694198896e-11	8.933273450982373
ENSG00000168172	4.25015586320279e-11	8.753243253209222
ENSG00000163875	4.32861083443434e-11	8.738010443869817
ENSG00000260625	4.3740773934725094e-11	6.248659095574846
ENSG00000151553	4.632631614351634e-11	8.744592822161575
ENSG00000143603	4.681223867419373e-11	8.89117428769198
ENSG00000138756	4.717995365533811e-11	8.566551366764378
ENSG00000180228	4.817441532789316e-11	8.79939921163146
ENSG00000100994	4.817441532789316e-11	8.896762294795762
ENSG00000065809	4.8679316899926604e-11	8.876478319136533
ENSG00000166441	4.9575395949651736e-11	8.945443836377912
ENSG00000158427	5.0619279615330235e-11	7.731993249404068
ENSG00000103253	5.0619279615330235e-11	8.485793684151549
ENSG00000137309	5.155031688233468e-11	8.85718871466528
ENSG00000249348	5.5589416931895323e-11	7.672150044842149
ENSG00000160753	5.7350004498527826e-11	8.555912193340776
ENSG00000163817	5.7350004498527826e-11	5.1967389973050935
ENSG00000103485	5.947311676838316e-11	8.876478319136533
ENSG00000169621	5.947311676838316e-11	8.082796944079998
ENSG00000101400	6.072068596606434e-11	8.411116903309834
ENSG00000111445	6.072068596606434e-11	8.431066605061597
ENSG00000094916	6.18333070426516e-11	8.82067755847867
ENSG00000070831	6.18333070426516e-11	8.880535114268378
ENSG00000154479	6.247802913496873e-11	6.251232725567956
ENSG00000137747	6.378728503109279e-11	5.610458342843524
ENSG00000166562	6.42851513238995e-11	8.921103065586836
ENSG00000079616	6.42851513238995e-11	8.80291916597935
ENSG00000100997	6.752784509245453e-11	8.789754409395835
ENSG00000131386	6.947784242239904e-11	6.228143311892418
ENSG00000110700	7.074734718550137e-11	8.941387041246065
ENSG00000110002	7.148294767175697e-11	8.73142806557806
ENSG00000213862	7.222603601814337e-11	6.719364751450117
ENSG00000182054	7.222603601814337e-11	8.912989475323146
ENSG00000149929	7.278831098561682e-11	8.61523290834653
ENSG00000228205	7.278831098561682e-11	7.380878082582883
ENSG00000168159	7.566461089513987e-11	8.896762294795762
ENSG00000104738	7.645023403271577e-11	8.721246422558476
ENSG00000130985	8.091604492396406e-11	8.921103065586836
ENSG00000008300	8.091604492396406e-11	8.806975961111196
ENSG00000267390	8.32437442637229e-11	6.899509842064619
ENSG00000132780	8.585784042841886e-11	8.870890312032751
ENSG00000213626	8.652382118397168e-11	7.036202024218001
ENSG00000251595	8.652382118397168e-11	6.025058063129767
ENSG00000214717	8.652382118397168e-11	8.638579307949625
ENSG00000258847	8.741966815465816e-11	3.8901844814877435
ENSG00000267169	8.832459411774036e-11	7.548613184583447
ENSG00000106004	8.900930074846346e-11	6.8299477049352815
ENSG00000241469	9.062722196522022e-11	2.844712099758495
ENSG00000148498	9.156463837506192e-11	8.132337226281694
ENSG00000188818	9.180047173160404e-11	8.33316668111334
ENSG00000143401	9.251154539072447e-11	8.860251138609149
ENSG00000203761	9.251154539072447e-11	7.92956814110569
ENSG00000132704	9.251154539072447e-11	8.874947107164598
ENSG00000159788	9.419175242367073e-11	8.252540705531487
ENSG00000234141	9.419175242367073e-11	6.669808561181081
ENSG00000125945	9.51652455790289e-11	8.256139970259312
ENSG00000204396	9.51652455790289e-11	8.696905651767402
ENSG00000134744	9.51652455790289e-11	8.864307933740994
ENSG00000144591	9.614858621723427e-11	8.879003902296445
ENSG00000164924	9.614858621723427e-11	8.929216655850528
ENSG00000130702	9.614858621723427e-11	8.933273450982373
ENSG00000108828	9.966924148727809e-11	8.795342416499613
ENSG00000221890	1.0069811424664799e-10	4.126078895510373
ENSG00000166224	1.0173738171024178e-10	8.660394495580789
ENSG00000169857	1.0464980637820105e-10	8.759825631500979
ENSG00000116977	1.0464980637820105e-10	8.776052812028363
ENSG00000184381	1.0464980637820105e-10	8.78010960716021
ENSG00000132359	1.0764379460394404e-10	8.798862370847504
ENSG00000171189	1.0764379460394404e-10	5.722884890044061
ENSG00000164221	1.098737423975374e-10	8.683740895183888
ENSG00000171365	1.1100561004578412e-10	8.102614938800787
ENSG00000087274	1.1186199285992146e-10	8.921103065586836
ENSG00000136052	1.1186199285992146e-10	8.766408009792737
ENSG00000214021	1.1301390277076729e-10	8.68879206150371
ENSG00000009780	1.1505774565464278e-10	8.407183364674545
ENSG00000270482	1.162418533564249e-10	5.299113727770864
ENSG00000173482	1.207894265790829e-10	8.487371726927346
ENSG00000162913	1.207894265790829e-10	6.328684850216291
ENSG00000180182	1.229707785746386e-10	8.805981589923219
ENSG00000087008	1.242345270575518e-10	8.361361680159773
ENSG00000257027	1.242345270575518e-10	7.909132541340517
ENSG00000118705	1.242345270575518e-10	8.941387041246065
ENSG00000143578	1.264767411665543e-10	8.534554536113635
ENSG00000016391	1.264767411665543e-10	8.023948110706058
ENSG00000204390	1.3008047324007549e-10	7.233422704553026
ENSG00000196372	1.3041302479948483e-10	7.339602528944901
ENSG00000162836	1.393574332831372e-10	8.657332071636922
ENSG00000088298	1.393574332831372e-10	8.879003902296445
ENSG00000272667	1.4042733322127007e-10	6.60742181315603
ENSG00000147044	1.4042733322127007e-10	8.706550454003029
ENSG00000116198	1.4186637872036444e-10	8.78921756861188
ENSG00000196411	1.4186637872036444e-10	7.748138438391578
ENSG00000233762	1.4186637872036444e-10	7.93167423928483
ENSG00000115652	1.4295512358597001e-10	8.796336787687592
ENSG00000049769	1.4441951094764853e-10	7.9821080229098795
ENSG00000186280	1.458985746222548e-10	6.32474342399166
ENSG00000221983	1.458985746222548e-10	8.933273450982373
ENSG00000226245	1.5004285251188449e-10	4.291430293992495
ENSG00000139644	1.5004285251188449e-10	8.933273450982373
ENSG00000131828	1.515782433947784e-10	8.758294419529046
ENSG00000145214	1.5430225474587966e-10	8.747655246105444
ENSG00000086598	1.558802789916387e-10	8.933273450982373
ENSG00000150938	1.558802789916387e-10	7.775846413695169
ENSG00000122884	1.6317900625795163e-10	8.870890312032751
ENSG00000151414	1.6317900625795163e-10	8.867827888088883
ENSG00000143537	1.6780285110231296e-10	8.788223197423902
ENSG00000124795	1.7431524235507403e-10	8.235365984619987
ENSG00000144867	1.7609323753645572e-10	8.917046270454989
ENSG00000164236	1.7788897251884965e-10	5.155383896729096
ENSG00000144671	1.8292013182814255e-10	4.603981432853176
ENSG00000071205	1.8478394422036995e-10	7.114879447466639
ENSG00000140451	1.8809042245048682e-10	8.755231995585177
ENSG00000155130	1.90005754204979e-10	8.925159860718681
ENSG00000104427	1.934036006349991e-10	8.507688182162648
ENSG00000171649	1.934036006349991e-10	7.705692322044526
ENSG00000147437	1.934036006349991e-10	6.261237775691547
ENSG00000145476	1.95371842031934e-10	8.670039297816416
ENSG00000240440	1.9735967510959425e-10	3.1504592619628715
ENSG00000180834	2.0088609934098336e-10	7.133107673242207
ENSG00000226337	2.086515605171559e-10	4.90230862063398
ENSG00000083845	2.102395207241947e-10	8.941387041246065
ENSG00000184293	2.107714633064767e-10	8.690323273475645
ENSG00000170540	2.107714633064767e-10	8.823739982422536
ENSG00000224616	2.1237520304340752e-10	6.181057899866218
ENSG00000184007	2.1237520304340752e-10	8.908932680191299
ENSG00000149823	2.1237520304340752e-10	8.874947107164598
ENSG00000189233	2.14532103306995e-10	8.810038385055064
ENSG00000054277	2.2057467159793382e-10	8.206050473201785
ENSG00000077157	2.245062918082765e-10	8.686803319127753
ENSG00000271239	2.3082344426256887e-10	2.4516842988812946
ENSG00000228327	2.3552661210304674e-10	7.402427174992158
ENSG00000108107	2.355266121030509e-10	8.933273450982373
ENSG00000177888	2.379132176080543e-10	8.691317644663624
ENSG00000010404	2.3971867908099974e-10	8.904875885059452
ENSG00000164587	2.421468208156058e-10	8.941387041246065
ENSG00000144645	2.445990136390257e-10	8.908932680191299
ENSG00000179085	2.4957648515405447e-10	8.739004815057795
ENSG00000057252	2.5593780189174874e-10	8.795342416499613
ENSG00000136149	2.58526492729226e-10	7.921642766490698
ENSG00000272990	2.657781515418552e-10	7.756393748346302
ENSG00000143653	2.6846413436861375e-10	8.39040088016873
ENSG00000157978	2.6846413436861375e-10	8.869359100060818
ENSG00000273002	2.6846413436861375e-10	6.9769379344780615
ENSG00000196236	2.6846413436861375e-10	8.526440945849943
ENSG00000138686	2.7598821513129885e-10	8.351180037140189
ENSG00000185267	2.837183978192069e-10	8.160563062594475
ENSG00000115966	2.837183978192069e-10	8.808507173083129
ENSG00000262468	2.837183978192069e-10	8.01356801277667
ENSG00000089220	2.865815447333107e-10	8.921103065586836
ENSG00000260296	2.887474290266246e-10	7.32202813017464
ENSG00000163870	2.8874742902662663e-10	8.76893359295265
ENSG00000182518	2.9166019155049306e-10	8.037503649814763
ENSG00000205129	2.9166019155049306e-10	7.380127208381887
ENSG00000112531	2.9460168173864523e-10	8.868364728872839
ENSG00000101049	2.9757217617217666e-10	6.40056256128299
ENSG00000035403	3.0284117408058536e-10	8.559968988472622
ENSG00000136928	3.089746458019858e-10	4.094363405265292
ENSG00000257221	3.089746458019858e-10	7.859006117894039
ENSG00000117215	3.1130587576835257e-10	7.478248497247302
ENSG00000012174	3.144409545842933e-10	8.698973704523292
ENSG00000090273	3.144409545842933e-10	8.827259936770426
ENSG00000139641	3.2000179296725257e-10	8.908932680191299
ENSG00000175886	3.2000179296725484e-10	6.5791253451897935
ENSG00000155903	3.232224696345815e-10	8.846549541241677
ENSG00000241923	3.264748350604781e-10	6.077223190257913
ENSG00000213442	3.2893508784195687e-10	8.556906564528754
ENSG00000158793	3.3558472986307945e-10	8.729896853606125
ENSG00000160691	3.3558472986307945e-10	8.925159860718681
ENSG00000188613	3.3558472986307945e-10	8.175919128430438
ENSG00000081760	3.3895866187535086e-10	8.65273843572112
ENSG00000204536	3.449430250903888e-10	8.687797690315731
ENSG00000138279	3.449430250903888e-10	8.880535114268378
ENSG00000141736	3.449430250903888e-10	7.954672348598866
ENSG00000232490	3.4840891394458755e-10	5.569158538390049
ENSG00000180998	3.4840891394459004e-10	6.633514692383077
ENSG00000144848	3.510306527076191e-10	8.861245509797127
ENSG00000089163	3.581166194435682e-10	6.833807971716063
ENSG00000070081	3.6808862076313457e-10	8.925159860718681
ENSG00000100592	3.7457525261325515e-10	8.632991300845847
ENSG00000104765	3.7833193736599025e-10	8.805981589923219
ENSG00000185133	3.821254489371522e-10	6.735207348093005
ENSG00000103160	3.849949620258769e-10	8.605588106110904
ENSG00000179899	3.8595613963246825e-10	5.186663232118674
ENSG00000008513	3.8885377023868477e-10	8.73747360308586
ENSG00000136643	3.8885377023868477e-10	8.766408009792737
ENSG00000105997	3.9275038202800667e-10	5.438405649626871
ENSG00000127946	3.9275038202800667e-10	8.410580062525879
ENSG00000176896	4.0366395171270263e-10	8.309872678161286
ENSG00000242262	4.1076272383258126e-10	5.158113119403431
ENSG00000004961	4.148738063638235e-10	8.579716123347895
ENSG00000172053	4.190251025841656e-10	8.907401468219364
ENSG00000258449	4.1902510258416857e-10	5.2969803863561395
ENSG00000206535	4.338768960066118e-10	8.555912193340776
ENSG00000242732	4.3495721070799996e-10	7.905462416767179
ENSG00000197256	4.3495721070799996e-10	8.5269777866339
ENSG00000158710	4.4259338447285114e-10	8.908932680191299
ENSG00000246705	4.5485859169533194e-10	8.737016072681838
ENSG00000243710	4.59400533408609e-10	5.153516217565594
ENSG00000177731	4.59400533408609e-10	8.899287877955674
ENSG00000189419	4.639867965017929e-10	5.932998521647863
ENSG00000123130	4.674558334215985e-10	8.651286534129119
ENSG00000169116	4.721206766461423e-10	8.921103065586836
ENSG00000151208	4.721206766461423e-10	8.519119159897738
ENSG00000235501	4.815872696019234e-10	5.863272512399581
ENSG00000181852	4.900225428704536e-10	8.761814373876936
ENSG00000251192	4.936817101613042e-10	7.85846782322959
ENSG00000090989	4.986021694371505e-10	8.78010960716021
ENSG00000213755	5.035705505612772e-10	4.501737878655308
ENSG00000184634	5.085873088519029e-10	8.84808075321361
ENSG00000105464	5.123819013622292e-10	6.8281438118134945
ENSG00000177096	5.226366057520616e-10	8.477019996607345
ENSG00000177119	5.265336059801371e-10	8.771996016896516
ENSG00000179820	5.278389059448275e-10	8.591147101082985
ENSG00000121486	5.424075743703739e-10	8.695911280579425
ENSG00000094804	5.424075743703739e-10	8.628934505714
ENSG00000115841	5.464485779944613e-10	8.36794405845153
ENSG00000188636	5.573689742187207e-10	8.093451498196897
ENSG00000103544	5.573689742187207e-10	8.786691985451967
ENSG00000176208	5.670990572934652e-10	8.270378408410739
ENSG00000165338	5.670990572934652e-10	8.475691351511902
ENSG00000134371	5.769950709441356e-10	8.794805575715658
ENSG00000168228	5.885115231511878e-10	8.162551804970432
ENSG00000168071	5.98772452109919e-10	8.896762294795762
ENSG00000101443	6.047141163587589e-10	5.666978983676109
ENSG00000109184	6.275128363268356e-10	8.74612403413351
ENSG00000069493	6.33733000185748e-10	8.441837485516176
ENSG00000148484	6.384376204342349e-10	8.81508955137489
ENSG00000184445	6.447635663204598e-10	8.921103065586836
ENSG00000255991	6.511507448515738e-10	2.6594549081174685
ENSG00000032219	6.511507448515738e-10	8.71466404426672
ENSG00000215016	6.511507448515761e-10	4.171413668760698
ENSG00000156873	6.690359547877719e-10	8.641641731893493
ENSG00000008294	6.690359547877719e-10	8.856194343477304
ENSG00000073150	6.690359547877719e-10	6.162650142035819
ENSG00000214050	6.690359547877719e-10	8.389759246082694
ENSG00000133020	6.739964702949812e-10	3.156551838146533
ENSG00000132026	6.80666426082106e-10	4.540612547615384
ENSG00000105193	6.80666426082106e-10	8.941387041246065
ENSG00000000457	6.874008601479613e-10	8.607119318082837
ENSG00000198755	6.874008601479662e-10	8.93733024611422
ENSG00000128394	6.993431020458184e-10	8.464057806900321
ENSG00000248280	6.993431020458184e-10	6.669998966897711
ENSG00000178343	7.13239689305257e-10	3.9788509197620305
ENSG00000198353	7.327888527011436e-10	5.230960956410161
ENSG00000116147	7.455007659827151e-10	5.433838555046824
ENSG00000223387	7.528611786456053e-10	4.353114191971504
ENSG00000169255	7.602925709487457e-10	6.574036095916634
ENSG00000163389	7.659130968304991e-10	8.79128562136777
ENSG00000101003	7.734703131540935e-10	7.92391338612308
ENSG00000177337	7.81100359249266e-10	5.220051441950889
ENSG00000144485	7.81100359249266e-10	7.751723686737807
ENSG00000130810	7.81100359249266e-10	7.659784089224047
ENSG00000242071	7.888039194605671e-10	8.29790485964224
ENSG00000166428	7.946302484611064e-10	7.783358994905999
ENSG00000272452	8.02464123931752e-10	7.575951085320051
ENSG00000259891	8.024641239317577e-10	6.982851070335579
ENSG00000171735	8.103734278974673e-10	8.471177025976035
ENSG00000100578	8.103734278974673e-10	8.570608161896224
ENSG00000117691	8.304813502968654e-10	8.84808075321361
ENSG00000132640	8.325187460634794e-10	8.876478319136533
ENSG00000258072	8.407172663865382e-10	6.282005383449808
ENSG00000143575	8.552548543455448e-10	8.892705499663915
ENSG00000147036	8.636719953379181e-10	5.404500090969888
ENSG00000118960	8.70037900022085e-10	8.540142543217414
ENSG00000229417	8.70037900022085e-10	8.040678198560833
ENSG00000177600	8.785971121648067e-10	8.933273450982373
ENSG00000109685	8.872385548566354e-10	8.876478319136533
ENSG00000067992	8.872385548566354e-10	8.092055075757118
ENSG00000173960	8.937740637098262e-10	8.723314475314366
ENSG00000254754	9.025612672807703e-10	2.7481855126041013
ENSG00000270012	9.181423525374299e-10	7.637498808687758
ENSG00000260027	9.203895602743901e-10	7.0944694793286205
ENSG00000144426	9.203895602743901e-10	8.526440945849941
ENSG00000171119	9.203895602743901e-10	5.845042198916581
ENSG00000236772	9.271634653165389e-10	4.426072056878009
ENSG00000143553	9.712096621917097e-10	8.67157050978835
ENSG00000101940	9.712096621917097e-10	8.778578395188276
ENSG00000126070	9.712096621917097e-10	8.742067239001663
ENSG00000137154	9.712096621917167e-10	8.945443836377912
ENSG00000179299	9.807396431773921e-10	7.3559296235952685
ENSG00000064115	9.879470050572546e-10	8.860251138609149
ENSG00000156427	1.0049659475242925e-09	5.7668009830795555
ENSG00000135686	1.0074204810529572e-09	8.743061610189642
ENSG00000139631	1.0247669096502141e-09	8.719257680182523
ENSG00000160293	1.0424049221057117e-09	8.206968418697068
ENSG00000227543	1.0526165365851942e-09	7.128790901779949
ENSG00000109762	1.073333690968424e-09	8.796336787687592
ENSG00000132128	1.073333690968424e-09	8.771996016896516
ENSG00000236204	1.0812048390999793e-09	6.480711235802824
ENSG00000169714	1.0812048390999793e-09	8.929216655850528
ENSG00000155755	1.0812048390999793e-09	8.366333536099662
ENSG00000143793	1.0917874419577952e-09	8.487404206503419
ENSG00000109466	1.0917874419577952e-09	8.548053566604615
ENSG00000257176	1.1105509045876853e-09	7.84180859522033
ENSG00000132846	1.1214138833332422e-09	8.610181742026704
ENSG00000101224	1.1406742999314905e-09	8.896762294795762
ENSG00000099385	1.1434520249997806e-09	8.019542690438955
ENSG00000162482	1.1518248909500431e-09	6.029730750333936
ENSG00000115649	1.1630818977242167e-09	8.84808075321361
ENSG00000072501	1.1630818977242167e-09	8.86277672176906
ENSG00000197771	1.174446309970467e-09	8.818151975318758
ENSG00000166348	1.174446309970467e-09	8.40851200976999
ENSG00000226779	1.1830407044186755e-09	4.30137533934336
ENSG00000188266	1.2062604385974247e-09	8.00678306760842
ENSG00000152061	1.2269422973693185e-09	8.880535114268378
ENSG00000273032	1.226942297369336e-09	7.212188755316726
ENSG00000157350	1.2601437948875808e-09	8.717726468210587
ENSG00000228510	1.2601437948875988e-09	5.0600134560848415
ENSG00000242445	1.2601437948875988e-09	6.021697235122585
ENSG00000111540	1.2724332518995726e-09	8.540934347528902
ENSG00000169302	1.2848397040213975e-09	5.28408594762375
ENSG00000100060	1.297364236535019e-09	8.881529485456355
ENSG00000197016	1.319569598711327e-09	6.805138216394458
ENSG00000065970	1.3454016963962217e-09	8.670039297816416
ENSG00000040487	1.3552154719680288e-09	8.345926303943875
ENSG00000178722	1.365099124866974e-09	5.3819288046434695
ENSG00000180773	1.378386865201748e-09	8.582778547291763
ENSG00000260990	1.378386865201748e-09	5.524916185704514
ENSG00000159840	1.3918008523692764e-09	8.604056894138969
ENSG00000213047	1.40194489484897e-09	8.850606336373524
ENSG00000264176	1.4053422550172234e-09	5.536171013853634
ENSG00000102871	1.4053422550172234e-09	8.813558339402954
ENSG00000173641	1.4190122523107108e-09	5.404657628440386
ENSG00000081320	1.4432477630912969e-09	8.921103065586836
ENSG00000124635	1.4432477630912969e-09	8.579716123347895
ENSG00000144567	1.4572775626760507e-09	8.858719926637214
ENSG00000178741	1.4678871998598253e-09	8.900819089927607
ENSG00000220583	1.4821507518688696e-09	6.74973245013755
ENSG00000117411	1.4821507518688696e-09	8.747118405321487
ENSG00000174373	1.511084922272992e-09	8.74612403413351
ENSG00000220472	1.5368540834896536e-09	7.201461486132573
ENSG00000175329	1.5630520531967203e-09	2.3784852954745497
ENSG00000109680	1.5630520531967258e-09	7.644340262473733
ENSG00000199933	1.593526581882488e-09	4.218831326184276
ENSG00000121851	1.620666969972039e-09	8.755768836369135
ENSG00000261441	1.6363777970903531e-09	6.452395559869761
ENSG00000154845	1.6482583796896895e-09	8.770464804924583
ENSG00000104687	1.6522372519447711e-09	8.762351214660892
ENSG00000126107	1.6803530598487702e-09	8.810038385055064
ENSG00000170871	1.6803530598487702e-09	8.79939921163146
ENSG00000108387	1.6803530598487702e-09	6.96667938934458
ENSG00000165548	1.7089356719533693e-09	8.415965502753169
ENSG00000053501	1.7089356719533693e-09	8.699968075711269
ENSG00000162878	1.7254810785031803e-09	4.966629239607365
ENSG00000254369	1.7254810785031987e-09	4.937696447611577
ENSG00000118181	1.7254810785031987e-09	8.93733024611422
ENSG00000096746	1.754812535073969e-09	8.872421524004686
ENSG00000138107	1.7717912737132274e-09	8.842492746109832
ENSG00000166483	1.7717912737132274e-09	8.477759404267793
ENSG00000117697	1.784630444517784e-09	8.676621676108173
ENSG00000196177	1.7889303128671262e-09	8.764876797820804
ENSG00000138172	1.7889303128671262e-09	7.961131470394068
ENSG00000146463	1.7889303128671262e-09	8.789754409395835
ENSG00000187735	1.7889303128671262e-09	8.884591909400223
ENSG00000180815	1.7889303128671262e-09	5.182401497256965
ENSG00000131966	1.8062311265809157e-09	8.72936001282217
ENSG00000135299	1.8062311265809157e-09	8.46550970849232
ENSG00000149295	1.8236952020726602e-09	5.67309631651277
ENSG00000111707	1.8369013013780216e-09	8.79939921163146
ENSG00000231327	1.8369013013780216e-09	6.026898140557736
ENSG00000206120	1.8369013013780216e-09	6.074634445530576
ENSG00000159259	1.8369013013780216e-09	7.879073510295182
ENSG00000196967	1.8680795411550014e-09	8.04408602810652
ENSG00000213931	1.886126937583277e-09	5.074767501282491
ENSG00000105373	1.9043444543668273e-09	8.933273450982373
ENSG00000141447	1.904344454366854e-09	8.20990470145714
ENSG00000258056	1.922733653239834e-09	8.048882230898814
ENSG00000223704	1.9412961098681993e-09	7.58693186415124
ENSG00000223949	1.974202100006089e-09	4.746049783610801
ENSG00000146904	1.9884707215554132e-09	5.420570178132042
ENSG00000173175	1.9884707215554273e-09	7.500019738761843
ENSG00000198625	2.00765219267514e-09	8.892705499663915
ENSG00000205293	2.027014187706377e-09	5.784328794465667
ENSG00000114423	2.041655147511738e-09	8.576196169000003
ENSG00000154227	2.0465583611201843e-09	5.2071273928034945
ENSG00000229278	2.061337049317115e-09	3.790391878632163
ENSG00000113924	2.0812040603570175e-09	6.658773039385106
ENSG00000261739	2.1012578759246188e-09	8.682464646739485
ENSG00000251417	2.1164218564001857e-09	6.677897739556257
ENSG00000214612	2.1368067046368986e-09	6.0284370251375154
ENSG00000091039	2.136806704636914e-09	8.811569597026997
ENSG00000234222	2.136806704636914e-09	6.852472639642812
ENSG00000075420	2.1573830976319775e-09	8.929216655850528
ENSG00000249196	2.1729421473015276e-09	5.714682562850589
ENSG00000039319	2.1781527879215977e-09	8.767402380980716
ENSG00000179133	2.1938579700304075e-09	2.936040900381489
ENSG00000004838	2.1938579700304307e-09	6.901565114121305
ENSG00000089902	2.1991175436205476e-09	8.52391536269003
ENSG00000204217	2.230934331263474e-09	8.866833516900904
ENSG00000159403	2.2523945894351232e-09	8.677158516892128
ENSG00000214016	2.274056226045366e-09	4.353164213279848
ENSG00000239713	2.295921080988731e-09	8.844023958081767
ENSG00000236719	2.3124542002447374e-09	5.583779491617106
ENSG00000146409	2.312454200244762e-09	8.51228181807845
ENSG00000261418	2.3346791637150936e-09	8.548792974265062
ENSG00000116786	2.35711248985505e-09	8.805981589923219
ENSG00000162631	2.374075365917517e-09	6.647658060792233
ENSG00000134986	2.3968779132210625e-09	7.925751958273584
ENSG00000228501	2.396877913221105e-09	5.067338543504168
ENSG00000189366	2.396877913221105e-09	6.604431511819364
ENSG00000055070	2.4026118544508418e-09	8.753243253209222
ENSG00000144354	2.4198940939757984e-09	5.492713762293484
ENSG00000008086	2.4431258567653195e-09	8.033244287806427
ENSG00000231305	2.4843061086357847e-09	7.972260653797764
ENSG00000164362	2.4843061086357847e-09	8.22220679388365
ENSG00000170266	2.4843061086357847e-09	8.896762294795762
ENSG00000235670	2.4843061086357847e-09	4.048748163526943
ENSG00000232995	2.502161378905643e-09	7.082262405828892
ENSG00000102081	2.502161378905643e-09	8.787228826235923
ENSG00000218426	2.508140910881663e-09	8.36794405845153
ENSG00000226855	2.5503897365629057e-09	3.776674636844949
ENSG00000237765	2.550389736562924e-09	7.879995567757151
ENSG00000130340	2.574842810464953e-09	8.509729321189642
ENSG00000107669	2.6181871914034498e-09	8.721783263342434
ENSG00000065518	2.6685955384599717e-09	8.860251138609149
ENSG00000213885	2.6685955384599717e-09	6.370071115988764
ENSG00000155792	2.668595538460019e-09	8.84808075321361
ENSG00000107959	2.668595538460019e-09	8.85466313150537
ENSG00000046653	2.6877417217358334e-09	7.773446666641738
ENSG00000068394	2.7394557102727612e-09	8.577727380971938
ENSG00000198585	2.7394557102728096e-09	8.819146346506736
ENSG00000041880	2.759097635634878e-09	8.739004815057795
ENSG00000260219	2.7921398775114016e-09	6.6199605292588215
ENSG00000144040	2.7921398775114016e-09	8.627403293742066
ENSG00000110092	2.818851300924197e-09	8.812563968214976
ENSG00000162819	2.832300325798362e-09	8.769470433736606
ENSG00000138449	2.8593864132049972e-09	8.843487117297808
ENSG00000104177	2.866197316632421e-09	8.798862370847504
ENSG00000185100	2.8661973166324517e-09	6.838136548308023
ENSG00000228160	2.9073962952488844e-09	2.293699894120588
ENSG00000089050	2.9143187205715326e-09	8.340743430593077
ENSG00000160783	2.9143187205715326e-09	8.40420025111061
ENSG00000235663	2.93518259872455e-09	5.0526762272487895
ENSG00000204131	2.9915344584132533e-09	6.294036912497577
ENSG00000074356	3.0201047334933683e-09	8.743598450973597
ENSG00000100246	3.0417069215670488e-09	8.12195693992308
ENSG00000198612	3.0707444136069993e-09	8.784166402292056
ENSG00000137177	3.0707444136069993e-09	7.552588323021613
ENSG00000165516	3.0707444136069993e-09	8.88306069742829
ENSG00000175279	3.1519986899575264e-09	7.144486589172452
ENSG00000166068	3.1519986899575264e-09	8.589158358707031
ENSG00000197696	3.182062543481888e-09	8.091597545353098
ENSG00000159363	3.182062543481933e-09	8.72584005847428
ENSG00000214706	3.2124060039932715e-09	8.826265565582448
ENSG00000176261	3.2353486129952473e-09	8.707544825191007
ENSG00000142408	3.2430316021805525e-09	3.7630290093451406
ENSG00000196810	3.266187488574769e-09	8.68067847124002
ENSG00000224614	3.266187488574827e-09	6.773934640586948
ENSG00000271738	3.3208467588060953e-09	7.250288751127296
ENSG00000233379	3.352480090811801e-09	5.141375567237753
ENSG00000174013	3.408546983517589e-09	8.717726468210587
ENSG00000111231	3.440994679231054e-09	8.542210595973305
ENSG00000101974	3.440994679231054e-09	8.76893359295265
ENSG00000267401	3.47374353709469e-09	4.900443057678103
ENSG00000197119	3.4737435370947023e-09	7.937884298245873
ENSG00000163482	3.4737435370947023e-09	8.721783263342434
ENSG00000164754	3.4737435370947023e-09	8.850606336373524
ENSG00000188559	3.5067962770191445e-09	8.619826544262331
ENSG00000135766	3.531786904203812e-09	8.876478319136533
ENSG00000086475	3.5907756759834302e-09	8.736479231897881
ENSG00000089280	3.599280689896105e-09	8.925159860718681
ENSG00000047365	3.624913768528596e-09	8.647687269401297
ENSG00000119242	3.624913768528596e-09	8.45387616388074
ENSG00000264349	3.6593682807674724e-09	4.6935884651787285
ENSG00000252245	3.6593682807675117e-09	6.147706244197354
ENSG00000242741	3.685418531048519e-09	3.3475557804229275
ENSG00000072195	3.6941420662940192e-09	6.574354482843619
ENSG00000272620	3.729238003682218e-09	7.676056607922752
ENSG00000186260	3.729238003682284e-09	8.599542568603102
ENSG00000124222	3.791439820333506e-09	8.876478319136533
ENSG00000160856	3.791439820333506e-09	8.618295332290398
ENSG00000180530	3.818406380084195e-09	8.326891663000154
ENSG00000205763	3.854652883395328e-09	7.158540472147579
ENSG00000066027	3.891234806995884e-09	8.830322360714293
ENSG00000154358	3.891234806995884e-09	8.760820002688957
ENSG00000143156	3.891234806995884e-09	7.981212879176805
ENSG00000136997	3.891234806995939e-09	8.904875885059452
ENSG00000173208	3.918893184866559e-09	8.697442492551358
ENSG00000116918	3.928155170680693e-09	8.71259599151083
ENSG00000116954	3.956069376219939e-09	8.715200885050676
ENSG00000242083	3.956069376219939e-09	5.324272052474823
ENSG00000100221	3.993589355926407e-09	8.82067755847867
ENSG00000165322	4.069673078993406e-09	8.758294419529046
ENSG00000003096	4.069673078993406e-09	4.598961225606989
ENSG00000124785	4.1374042594369495e-09	7.296278264962877
ENSG00000196208	4.1374042594369784e-09	7.53438353181263
ENSG00000166024	4.1374042594369784e-09	8.584309759263697
ENSG00000107014	4.286264117712611e-09	6.421013296897659
ENSG00000232093	4.286264117712611e-09	5.805127123142978
ENSG00000178035	4.286264117712611e-09	8.88864870453207
ENSG00000163961	4.31665652413049e-09	8.759825631500979
ENSG00000060237	4.32683393775093e-09	8.892705499663915
ENSG00000198453	4.3575067438275625e-09	7.73622156264308
ENSG00000245750	4.357506743827578e-09	5.641961739610452
ENSG00000205022	4.357506743827578e-09	6.843552893839843
ENSG00000114487	4.398733764480593e-09	8.244109341087922
ENSG00000163608	4.42990333823393e-09	8.822208770450603
ENSG00000170889	4.440340966853122e-09	8.941387041246065
ENSG00000143437	4.471797913219196e-09	8.764876797820804
ENSG00000108852	4.4823317611425306e-09	7.386894360048046
ENSG00000164346	4.514078657234588e-09	8.903344673087517
ENSG00000273056	4.514078657234588e-09	5.470441310298853
ENSG00000167658	4.514078657234588e-09	8.945443836377912
ENSG00000198937	4.514078657234636e-09	8.660394495580789
ENSG00000154928	4.546044720335044e-09	8.322043063556823
ENSG00000233266	4.556749032585212e-09	5.042349138948592
ENSG00000181192	4.632370261533642e-09	8.812563968214976
ENSG00000215114	4.632370261533642e-09	8.77452160005643
ENSG00000204262	4.632370261533642e-09	7.845407859948154
ENSG00000250659	4.676130222380334e-09	7.171127544715861
ENSG00000135318	4.72029306854591e-09	6.814716948631553
ENSG00000169189	4.798558360948104e-09	8.679684100052041
ENSG00000253476	4.843847838126606e-09	4.522482013788252
ENSG00000232346	4.889553891731926e-09	7.378346933575792
ENSG00000227097	4.970553099581678e-09	8.874947107164598
ENSG00000107187	5.0174240508468384e-09	4.805661867303609
ENSG00000133226	5.052859713435707e-09	8.86277672176906
ENSG00000165533	5.148551656200752e-09	8.343726544157011
ENSG00000140948	5.148551656200752e-09	8.619826544262331
ENSG00000226360	5.233729349521683e-09	7.402871808048881
ENSG00000172940	5.233729349521683e-09	4.198068638219736
ENSG00000131127	5.2337293495217205e-09	8.203853598102159
ENSG00000221930	5.2830173718139685e-09	3.8590487459063865
ENSG00000241978	5.320279994524851e-09	6.280090734346959
ENSG00000143499	5.320279994524888e-09	8.700759880022757
ENSG00000166025	5.332757700591984e-09	6.760861348848095
ENSG00000147434	5.332757700591984e-09	2.184220946146014
ENSG00000078747	5.370362200075178e-09	8.896762294795762
ENSG00000117640	5.420903798527112e-09	8.649218481373229
ENSG00000120370	5.459113937603975e-09	8.641641731893493
ENSG00000196182	5.471908887503688e-09	8.846549541241677
ENSG00000237481	5.510469354854962e-09	3.267632992723603
ENSG00000121075	5.510469354855021e-09	3.8255105178928837
ENSG00000147533	5.523381600080613e-09	8.720252051370501
ENSG00000105467	5.562295518957082e-09	5.215284076268286
ENSG00000099994	5.5622955189571014e-09	6.941458951777652
ENSG00000228991	5.575326105082576e-09	6.272715861459553
ENSG00000253986	5.6145966257433394e-09	5.018739022515226
ENSG00000188153	5.667376907321006e-09	8.158802130635088
ENSG00000185668	5.8559433571077824e-09	3.3435976007182573
ENSG00000015171	5.9109332855079125e-09	8.864307933740994
ENSG00000105808	5.9109332855079125e-09	7.137734458426469
ENSG00000167748	5.96642632736603e-09	3.9388602419009713
ENSG00000251680	6.008378967745703e-09	4.182659144186139
ENSG00000198814	6.179082939337536e-09	8.201536147665916
ENSG00000163029	6.222491950799383e-09	8.731885595982082
ENSG00000128408	6.280833157093687e-09	5.774997431086524
ENSG00000034713	6.280833157093687e-09	8.818151975318758
ENSG00000154917	6.384215409526972e-09	8.20544277257231
ENSG00000151151	6.504397621647789e-09	8.448824997560916
ENSG00000197520	6.504397621647789e-09	6.011000934578232
ENSG00000176623	6.5500319412519035e-09	8.717726468210587
ENSG00000236305	6.550031941252019e-09	6.023486627636911
ENSG00000156171	6.565312593882606e-09	8.770464804924583
ENSG00000270673	6.673254022190749e-09	6.902355129706103
ENSG00000123374	6.673254022190749e-09	8.472171397164013
ENSG00000198053	6.673254022190749e-09	8.488196010814903
ENSG00000186815	6.735709180948245e-09	8.86277672176906
ENSG00000257261	6.735709180948245e-09	7.818770986602553
ENSG00000078900	6.782923944998317e-09	6.19517607861424
ENSG00000219747	6.782923944998317e-09	6.073564412887449
ENSG00000244509	6.782923944998317e-09	8.887117492560137
ENSG00000180881	6.8463788668363214e-09	8.023547088919761
ENSG00000225938	6.910412050157112e-09	2.7545691932370944
ENSG00000263327	6.910412050157112e-09	7.51721437674831
ENSG00000174173	6.958819501481055e-09	8.701499287683204
ENSG00000100218	6.9750286172645535e-09	5.403710250376835
ENSG00000111358	6.9750286172645535e-09	8.609187370838727
ENSG00000171084	7.023876994391233e-09	7.278373391024466
ENSG00000023909	7.0895269411968e-09	8.3136745097656
ENSG00000145592	7.0895269411968e-09	8.945443836377912
ENSG00000129691	7.155774586062324e-09	8.62189459701822
ENSG00000154803	7.205855739125854e-09	8.632533770441825
ENSG00000177283	7.205855739125854e-09	5.306234332653258
ENSG00000120742	7.273162109940408e-09	8.945443836377912
ENSG00000268798	7.273162109940408e-09	6.261856763713019
ENSG00000222375	7.409617324497001e-09	5.095908762776357
ENSG00000148450	7.46142838628953e-09	8.468114602032168
ENSG00000116473	7.46142838628953e-09	8.777047183216341
ENSG00000147400	7.46142838628953e-09	8.65480648847701
ENSG00000165171	7.46142838628953e-09	6.307550722507195
ENSG00000158109	7.531059139909336e-09	8.807512801895154
ENSG00000117410	7.531059139909336e-09	8.872421524004686
ENSG00000117009	7.531059139909336e-09	8.316789330360507
ENSG00000101310	7.531059139909336e-09	8.892705499663915
ENSG00000204852	7.583697240110049e-09	8.706550454003029
ENSG00000074054	7.601322792461475e-09	8.838435950977985
ENSG00000143740	7.654439233295864e-09	8.729896853606125
ENSG00000136051	7.725823940934898e-09	8.831853572686226
ENSG00000129214	7.797857037999523e-09	4.812148922819895
ENSG00000138085	7.852310807591024e-09	8.880535114268378
ENSG00000072401	7.852310807591024e-09	8.497049008739044
ENSG00000173064	7.87054424803479e-09	8.840961534137898
ENSG00000175782	7.925492387876794e-09	8.579716123347895
ENSG00000168081	7.999338215425325e-09	8.728365641634191
ENSG00000153774	7.999338215425325e-09	8.314413917426046
ENSG00000228350	8.055162021148866e-09	4.3622347667781485
ENSG00000132688	8.205887280168593e-09	7.938620623405138
ENSG00000134198	8.205887280168593e-09	6.115218164406018
ENSG00000169826	8.205887280168593e-09	8.80291916597935
ENSG00000078674	8.205887280168593e-09	8.86277672176906
ENSG00000140694	8.263114604411602e-09	8.777047183216341
ENSG00000138688	8.282276628926663e-09	8.904875885059452
ENSG00000214595	8.282276628926663e-09	8.850606336373524
ENSG00000116754	8.340022779256351e-09	8.921103065586836
ENSG00000144445	8.340022779256351e-09	8.678152888080106
ENSG00000271948	8.495936565266908e-09	6.9269511988709045
ENSG00000167283	8.555133173013915e-09	8.917046270454989
ENSG00000058404	8.5749545086393e-09	7.0786662439864125
ENSG00000107331	8.634687285123955e-09	8.797867999659527
ENSG00000198793	8.634687285124108e-09	8.850606336373524
ENSG00000168010	8.634687285124108e-09	8.912989475323146
ENSG00000176871	8.634687285124108e-09	8.569613790708246
ENSG00000189343	8.857194726076783e-09	8.921103065586836
ENSG00000229766	9.022516051064606e-09	6.010659767273405
ENSG00000176022	9.085283191279606e-09	8.48413921568306
ENSG00000004700	9.106299924880706e-09	8.715200885050676
ENSG00000143195	9.254748652316663e-09	6.078315116117225
ENSG00000054282	9.31908863246007e-09	8.687797690315735
ENSG00000141380	9.31908863246007e-09	8.900819089927607
ENSG00000181163	9.340631942848938e-09	8.945443836377912
ENSG00000163607	9.405553307407468e-09	8.51233421472949
ENSG00000217130	9.405553307407468e-09	5.492933801335445
ENSG00000248866	9.40555330740757e-09	7.752873793998413
ENSG00000107902	9.40555330740757e-09	8.427801614241238
ENSG00000241852	9.49279911414979e-09	7.6619953155514615
ENSG00000150667	9.49279911414979e-09	6.883020366509586
ENSG00000103148	9.49279911414979e-09	8.672564880976328
ENSG00000204219	9.49279911414979e-09	6.78116175721601
ENSG00000040341	9.49279911414979e-09	8.734948019925948
ENSG00000173926	9.558750209060845e-09	7.784300969442937
ENSG00000177946	9.580832908669132e-09	6.895546373694304
ENSG00000068308	9.580832908669132e-09	8.858719926637214
ENSG00000108468	9.647379528709312e-09	8.700425606115292
ENSG00000090612	9.647379528709312e-09	8.471177025976035
ENSG00000174720	9.73680897469471e-09	8.6862664783438
ENSG00000206549	9.73680897469471e-09	6.385706977549548
ENSG00000114738	9.73680897469471e-09	8.74864961729342
ENSG00000117500	9.918096375242586e-09	8.929216655850528
ENSG00000213293	9.986923107010745e-09	3.821220358382843
ENSG00000170890	1.0079416014822846e-08	3.8117862328093697
ENSG00000120802	1.0079416014822846e-08	8.839430322165963
ENSG00000223812	1.0149332606131624e-08	3.382958902656675
ENSG00000089177	1.0172742917139649e-08	8.383300124287492
ENSG00000160752	1.033809380289323e-08	8.764876797820804
ENSG00000102882	1.0409756991520344e-08	8.767939221764673
ENSG00000152382	1.060323198886667e-08	8.61523290834653
ENSG00000108506	1.060323198886667e-08	8.595485773471257
ENSG00000146263	1.060323198886667e-08	8.53162381920074
ENSG00000179397	1.060323198886667e-08	7.216160339375264
ENSG00000259959	1.0775391493685338e-08	8.273819052378695
ENSG00000229466	1.077539149368553e-08	3.071534893450834
ENSG00000189157	1.0800206839648316e-08	6.221271712643321
ENSG00000143570	1.0874987229629286e-08	8.758294419529046
ENSG00000174307	1.0874987229629286e-08	8.266726747031875
ENSG00000054690	1.0975479113404534e-08	6.8208604193849025
ENSG00000117118	1.0975479113404534e-08	8.782635190320123
ENSG00000196924	1.0975479113404534e-08	8.88306069742829
ENSG00000145087	1.1076874977034995e-08	5.664718858662673
ENSG00000147027	1.1360439469669745e-08	4.784300755950312
ENSG00000115758	1.1544556462805696e-08	8.929216655850528
ENSG00000130762	1.1651067203528487e-08	7.027089757145212
ENSG00000149925	1.183976766291068e-08	8.904875885059452
ENSG00000103404	1.1948928974506145e-08	8.529300802917321
ENSG00000183298	1.1948928974506145e-08	6.75604011462794
ENSG00000169914	1.1948928974506145e-08	8.55231292861295
ENSG00000155254	1.1948928974506145e-08	8.308878306973307
ENSG00000121848	1.2031442381971869e-08	8.850606336373524
ENSG00000163362	1.2254199576806702e-08	7.736997270458
ENSG00000225135	1.2254199576806702e-08	6.703259366843665
ENSG00000125414	1.2338764446200117e-08	2.014637706049126
ENSG00000162769	1.2367078783201424e-08	8.35216884248099
ENSG00000230516	1.2367078783201556e-08	3.16363113272748
ENSG00000177189	1.2452401853168371e-08	8.83996716294992
ENSG00000186918	1.2682741433336969e-08	8.834379155846138
ENSG00000123179	1.2682741433336969e-08	8.594412091903344
ENSG00000184305	1.2887686987562903e-08	8.070101154672177
ENSG00000243517	1.288768698756304e-08	7.0418085907801835
ENSG00000137628	1.3006242484893305e-08	8.034167799148888
ENSG00000273375	1.3006242484893398e-08	6.207095335702627
ENSG00000214562	1.30958551624428e-08	5.87941729714176
ENSG00000162601	1.312585940371145e-08	8.844023958081767
ENSG00000140057	1.3246546971398398e-08	4.551007033208083
ENSG00000120616	1.333777085512028e-08	8.79939921163146
ENSG00000260855	1.3460354495710661e-08	4.303061369152263
ENSG00000189362	1.3460354495710661e-08	8.638579307949625
ENSG00000185686	1.3460354495710661e-08	7.525158402987002
ENSG00000234719	1.3460354495710661e-08	7.75895326496278
ENSG00000131153	1.3584034562896798e-08	7.975841455331112
ENSG00000162409	1.370882057862132e-08	3.2331454209167676
ENSG00000102780	1.3803141642325252e-08	7.551203052660355
ENSG00000144847	1.3803141642325252e-08	8.51290943578289
ENSG00000170471	1.38031416423254e-08	8.827796777554383
ENSG00000157191	1.3929886221369792e-08	8.784166402292056
ENSG00000143862	1.3929886221369792e-08	8.705019242031094
ENSG00000246523	1.3929886221369792e-08	4.668553988663628
ENSG00000157827	1.4025687354807084e-08	8.74612403413351
ENSG00000148730	1.4025687354807084e-08	8.858719926637214
ENSG00000149806	1.4154420337606669e-08	8.925159860718681
ENSG00000061936	1.4284303117982691e-08	8.842492746109832
ENSG00000169740	1.4284303117982691e-08	8.528508998605831
ENSG00000272750	1.4284303117982691e-08	7.445021914109824
ENSG00000164077	1.4382475752627898e-08	8.586298501639652
ENSG00000082512	1.4547558036943318e-08	8.621357756234266
ENSG00000174606	1.4647491106436514e-08	8.827796777554383
ENSG00000165195	1.4647491106436514e-08	8.73747360308586
ENSG00000137310	1.4647491106436514e-08	8.687260849531777
ENSG00000107829	1.4647491106436514e-08	8.732959277549993
ENSG00000117450	1.4748092210646903e-08	8.88306069742829
ENSG00000139719	1.4748092210646903e-08	8.332172309925364
ENSG00000258178	1.4781775112797158e-08	4.3177951256684715
ENSG00000170899	1.488327367900297e-08	8.364424104103641
ENSG00000081721	1.488327367900297e-08	8.760820002688957
ENSG00000231969	1.4883273679003128e-08	4.029238475261936
ENSG00000205683	1.491725702740905e-08	7.510748235225437
ENSG00000264290	1.501966082808456e-08	6.049640810098679
ENSG00000235169	1.501966082808456e-08	7.19596714063652
ENSG00000170417	1.501966082808456e-08	8.248686477276133
ENSG00000087077	1.501966082808456e-08	8.685729637559842
ENSG00000173166	1.5261270957006712e-08	7.82072870328293
ENSG00000272156	1.529609401312447e-08	5.7018043926882545
ENSG00000272468	1.529609401312447e-08	7.564723009307645
ENSG00000157045	1.540102781931147e-08	8.796336787687592
ENSG00000244313	1.5401027819311526e-08	8.559968988472622
ENSG00000139350	1.5542029963030735e-08	8.599005727819147
ENSG00000166913	1.5542029963030735e-08	8.908932680191299
ENSG00000006756	1.5542029963030735e-08	6.289725592899551
ENSG00000067704	1.5542029963030735e-08	8.896762294795762
ENSG00000254343	1.568428815926329e-08	8.304082104181013
ENSG00000157796	1.5827813269292514e-08	8.796336787687592
ENSG00000166268	1.5827813269292514e-08	6.690646613539297
ENSG00000198380	1.6082063716982554e-08	8.887117492560137
ENSG00000175820	1.6082063716982554e-08	4.954145957638577
ENSG00000063854	1.6082063716982554e-08	8.827259936770426
ENSG00000162378	1.6602543519946453e-08	8.681672842427998
ENSG00000139626	1.6640341518338746e-08	8.921103065586836
ENSG00000179520	1.6907282186954175e-08	5.108603723948549
ENSG00000172568	1.6907282186954175e-08	6.4189868502061795
ENSG00000139132	1.6907282186954235e-08	8.828791148742358
ENSG00000116161	1.6907282186954235e-08	8.826265565582448
ENSG00000053918	1.702295674317817e-08	8.521644743057651
ENSG00000256582	1.7061685788830047e-08	5.717302124143736
ENSG00000162869	1.717838808062066e-08	8.742067239001663
ENSG00000117242	1.7217461178262914e-08	7.939401158990016
ENSG00000177853	1.7335200067914834e-08	8.810038385055064
ENSG00000082146	1.7335200067914834e-08	8.563823216727977
ENSG00000219626	1.7335200067914834e-08	7.747474002543335
ENSG00000175985	1.749340460771306e-08	5.354840963533145
ENSG00000204923	1.7773649537897554e-08	8.415833795722191
ENSG00000158555	1.7773649537897554e-08	8.426270402269305
ENSG00000106804	1.7935745783738897e-08	8.271962017033713
ENSG00000175792	1.7935745783738897e-08	8.755231995585177
ENSG00000260144	1.7935745783738897e-08	6.04683724953681
ENSG00000089169	1.7935745783738897e-08	8.17065560077217
ENSG00000105287	1.8058261031745887e-08	8.921103065586836
ENSG00000107537	1.8222882034630733e-08	8.558437776500687
ENSG00000162267	1.82228820346308e-08	6.654191631124217
ENSG00000165506	1.838896285129956e-08	8.776052812028363
ENSG00000145348	1.838896285129956e-08	8.667971245060526
ENSG00000244165	1.8725554281010842e-08	8.246415857643752
ENSG00000244247	1.8853315197936437e-08	3.6572823426680063
ENSG00000130779	1.902498305904407e-08	8.879003902296445
ENSG00000053900	1.902498305904407e-08	8.750180829265354
ENSG00000143443	1.902498305904407e-08	8.326047462037627
ENSG00000156738	1.9372893122522386e-08	7.857803832180497
ENSG00000243926	1.9682385889812377e-08	5.656678059994885
ENSG00000197265	1.9682385889812377e-08	8.674553623352283
ENSG00000136720	1.981649332855264e-08	8.685729637559842
ENSG00000173221	1.981649332855264e-08	8.921103065586836
ENSG00000272195	1.999668680714148e-08	6.867289907923069
ENSG00000182903	1.999668680714148e-08	8.698436863739335
ENSG00000139218	1.999668680714148e-08	8.870890312032751
ENSG00000005379	1.999668680714148e-08	8.416423033157189
ENSG00000120029	1.999668680714148e-08	8.657868912420879
ENSG00000253284	2.017847393656757e-08	2.155621798727391
ENSG00000233730	2.1016606798587764e-08	2.9127408478825765
ENSG00000188971	2.1016606798587764e-08	8.629471346497956
ENSG00000272677	2.1207406523979038e-08	6.116213870218619
ENSG00000083290	2.1207406523979038e-08	7.667833055181788
ENSG00000063660	2.1399890845389443e-08	7.371427818414734
ENSG00000131943	2.154536827863768e-08	8.759825631500979
ENSG00000071127	2.1594074192806558e-08	8.868364728872839
ENSG00000234902	2.1740835437130827e-08	4.924582521852419
ENSG00000147003	2.1938027162396038e-08	5.449368666740678
ENSG00000158113	2.228730688793821e-08	4.707575486318626
ENSG00000184831	2.2489317651919916e-08	8.279354662831436
ENSG00000236849	2.2641993383036147e-08	3.423064644959818
ENSG00000215595	2.2693108969918295e-08	6.222948158352451
ENSG00000070886	2.2693108969918295e-08	5.7892954314776786
ENSG00000143303	2.2693108969918295e-08	8.789754409395835
ENSG00000116514	2.284713010072806e-08	8.540142543217414
ENSG00000213999	2.2898696066389544e-08	6.079946678110372
ENSG00000262703	2.2898696066389544e-08	3.752767133760566
ENSG00000108379	2.3054074097808075e-08	4.993785950979751
ENSG00000244485	2.3054074097808075e-08	4.677854773271878
ENSG00000236830	2.3054074097808075e-08	4.32724025694513
ENSG00000173812	2.3420621387733233e-08	8.945443836377912
ENSG00000134852	2.3473445839625046e-08	8.800393582819439
ENSG00000160200	2.3632615428342067e-08	8.872421524004686
ENSG00000162885	2.3632615428342153e-08	8.666976873872548
ENSG00000152804	2.4008104305588638e-08	6.774003454755627
ENSG00000135253	2.4062217022673696e-08	8.539148172029437
ENSG00000143222	2.444434142667695e-08	8.874947107164598
ENSG00000055955	2.4444341426677296e-08	5.940907131498939
ENSG00000240914	2.4444341426677296e-08	4.981831439293694
ENSG00000163673	2.4444341426677296e-08	4.278034655510087
ENSG00000213160	2.5056775557308095e-08	6.8112921164670155
ENSG00000180096	2.505677555730827e-08	8.513276189266426
ENSG00000169213	2.5511528565299137e-08	8.790748780583813
ENSG00000239815	2.5684121858319482e-08	6.174887201355545
ENSG00000090776	2.5684121858319482e-08	7.304283754056922
ENSG00000225342	2.5916013529606837e-08	6.549795718425524
ENSG00000166908	2.5916013529606837e-08	8.727371270446213
ENSG00000196387	2.6091267142504096e-08	8.618295332290398
ENSG00000167178	2.6091267142504096e-08	6.447439357327101
ENSG00000271430	2.6091267142504096e-08	8.399069774410853
ENSG00000101445	2.6149940712730712e-08	8.892705499663915
ENSG00000139187	2.6326732323402247e-08	6.280751438819398
ENSG00000111530	2.6326732323402247e-08	8.856194343477304
ENSG00000253051	2.6326732323402247e-08	5.2979510879898255
ENSG00000171824	2.6385920735962536e-08	8.759825631500979
ENSG00000139438	2.6743778102903654e-08	7.2232187112655195
ENSG00000137070	2.7045593904354296e-08	8.58025296413185
ENSG00000173581	2.7045593904354296e-08	8.51480740123836
ENSG00000239697	2.7721293379764844e-08	7.150672765952937
ENSG00000084112	2.7721293379764844e-08	8.778578395188276
ENSG00000171566	2.7721293379764844e-08	8.719257680182523
ENSG00000233885	2.7721293379765238e-08	6.858363566807418
ENSG00000253540	2.7908405895402497e-08	7.795444504074425
ENSG00000111348	2.7908405895402596e-08	8.908932680191299
ENSG00000262165	2.7908405895402596e-08	3.2968893027759343
ENSG00000141664	2.81598005499283e-08	8.184583910705875
ENSG00000088340	2.8413396550811856e-08	8.925159860718681
ENSG00000157426	2.8413396550811856e-08	8.538153800841458
ENSG00000149218	2.8669212589669297e-08	8.454667968192226
ENSG00000085719	2.8669212589669297e-08	8.900819089927607
ENSG00000057468	2.8669212589669297e-08	6.475846711206812
ENSG00000273486	2.9122289393599624e-08	7.6527228326465515
ENSG00000123609	2.9318589404458273e-08	8.550121619360503
ENSG00000259209	2.938430817250441e-08	3.1638702670135928
ENSG00000120093	2.9384308172504724e-08	7.305346271873561
ENSG00000140988	2.958232499885935e-08	8.93733024611422
ENSG00000213513	2.9848366659833975e-08	4.099934093400342
ENSG00000196562	2.9848366659833975e-08	8.900819089927607
ENSG00000231193	2.9848366659833975e-08	4.846155867598784
ENSG00000233922	2.9848366659833975e-08	6.710565311223575
ENSG00000100284	2.9848366659833975e-08	8.648224110185254
ENSG00000162814	2.9848366659833975e-08	4.470530914899244
ENSG00000108878	3.0049423016674326e-08	3.0257235394513584
ENSG00000163634	3.0319547434217286e-08	8.790748780583813
ENSG00000230067	3.0592032068883847e-08	4.815876196867584
ENSG00000123144	3.0592032068883847e-08	8.880535114268378
ENSG00000135913	3.0660524350969895e-08	8.489472259259308
ENSG00000126768	3.07979564590445e-08	8.763882426632826
ENSG00000199568	3.0866896914966486e-08	8.466380823183744
ENSG00000197647	3.0866896914966486e-08	8.039689393220034
ENSG00000268362	3.135369850387095e-08	6.4286276233475235
ENSG00000171425	3.163521336814481e-08	8.699431234927314
ENSG00000140682	3.1635213368145033e-08	5.828388433025459
ENSG00000132196	3.1635213368145033e-08	8.508225022946602
ENSG00000171759	3.1635213368145033e-08	6.794504715422247
ENSG00000095002	3.1919184891129015e-08	8.628195098053554
ENSG00000198924	3.242210900015194e-08	8.658863283608856
ENSG00000004975	3.242210900015194e-08	8.751712041237289
ENSG00000005189	3.271294401159235e-08	7.576658013404426
ENSG00000169895	3.293273300826661e-08	8.789754409395835
ENSG00000141665	3.293273300826661e-08	5.617046148240449
ENSG00000084710	3.3006314500278436e-08	4.893707539380785
ENSG00000204634	3.322801915728987e-08	8.243230177203326
ENSG00000138036	3.322801915728987e-08	8.369475270423463
ENSG00000089876	3.352587839686809e-08	8.679147259268085
ENSG00000197858	3.352587839686809e-08	8.880535114268378
ENSG00000216588	3.3525878396868446e-08	3.9270078713537697
ENSG00000131187	3.3525878396868446e-08	8.047887859710837
ENSG00000172687	3.375097448547166e-08	6.3192228930029195
ENSG00000134490	3.3826332461901474e-08	8.213249002657431
ENSG00000175806	3.3826332461901474e-08	8.410245788618411
ENSG00000112367	3.405338903980411e-08	8.620284074666351
ENSG00000114686	3.4053389039804595e-08	8.896762294795762
ENSG00000125733	3.435843688343035e-08	8.724845687286301
ENSG00000148688	3.458896422588011e-08	8.630465717685935
ENSG00000162600	3.466614024252532e-08	8.646156057429364
ENSG00000225855	3.466614024252532e-08	8.234861623412103
ENSG00000203832	3.466614024252532e-08	8.14573538700805
ENSG00000100297	3.4898673916502426e-08	8.822208770450603
ENSG00000173320	3.497652152454595e-08	6.6958289278240715
ENSG00000182319	3.497652152454595e-08	6.988413954290328
ENSG00000142279	3.5211078455466274e-08	5.5877198725925545
ENSG00000074855	3.55262005709039e-08	8.676621676108173
ENSG00000162139	3.576433934385325e-08	8.81508955137489
ENSG00000250326	3.584406317616999e-08	6.596860738112962
ENSG00000122335	3.584406317616999e-08	8.100678593075873
ENSG00000186908	3.6084272465621755e-08	8.836904739006052
ENSG00000262333	3.6084272465621755e-08	6.510555117086405
ENSG00000115159	3.6084272465621755e-08	8.766944850576694
ENSG00000120925	3.6084272465621755e-08	8.765413638604759
ENSG00000006740	3.640698662565761e-08	7.756292892270713
ENSG00000198646	3.697849886034354e-08	8.823739982422536
ENSG00000142197	3.697849886034354e-08	8.388430600987249
ENSG00000181656	3.697849886034354e-08	6.110614234615112
ENSG00000268584	3.764233555388284e-08	6.452961911077871
ENSG00000147536	3.764233555388284e-08	7.378450272997381
ENSG00000155975	3.797858288827305e-08	8.678689728864063
ENSG00000179862	3.8232682245041814e-08	6.567878441367843
ENSG00000162441	3.8232682245041814e-08	8.513733719670448
ENSG00000102057	3.857405286458368e-08	7.5252583344459305
ENSG00000156313	3.857405286458368e-08	8.295713550389792
ENSG00000214226	3.857405286458368e-08	7.835481180456103
ENSG00000120509	3.891838496552199e-08	8.628476975309978
ENSG00000150076	3.917859248328119e-08	6.992188512392634
ENSG00000118217	3.917859248328119e-08	8.912989475323146
ENSG00000214401	3.952816720815475e-08	7.7373675579370005
ENSG00000178585	3.952816720815475e-08	8.197315165927023
ENSG00000178852	3.952816720815475e-08	8.345671340416345
ENSG00000198171	3.952816720815475e-08	8.872421524004686
ENSG00000149256	3.952816720815504e-08	7.958604426658528
ENSG00000132589	3.9880772370412694e-08	8.860251138609149
ENSG00000207954	3.9880772370412694e-08	5.824905906648696
ENSG00000101109	4.014723027317476e-08	8.877472690324511
ENSG00000235335	4.014723027317547e-08	4.65592224504693
ENSG00000244436	4.023643342757158e-08	2.754544160196942
ENSG00000172382	4.050520008221714e-08	6.758625405554849
ENSG00000198089	4.050520008221714e-08	8.804450377951285
ENSG00000110080	4.086627083487977e-08	7.673303036789995
ENSG00000008853	4.1139124544088214e-08	8.657332071636922
ENSG00000166747	4.123046856067785e-08	8.872421524004686
ENSG00000197992	4.123046856067785e-08	4.480398505736763
ENSG00000101052	4.150568470850618e-08	8.50921939413458
ENSG00000166454	4.159781950017811e-08	8.874947107164598
ENSG00000103066	4.253016628635006e-08	8.717726468210587
ENSG00000232912	4.262451007458473e-08	6.062483475118554
ENSG00000143811	4.300392292084394e-08	8.812563968214976
ENSG00000161204	4.3290634074271485e-08	8.852137548345457
ENSG00000179195	4.3579202251395184e-08	8.884591909400223
ENSG00000248319	4.357920225139549e-08	2.892997994885275
ENSG00000132906	4.3675806328004944e-08	8.352456285584594
ENSG00000224781	4.4752279346155726e-08	5.138821899413664
ENSG00000117593	4.505030887621102e-08	8.718263308994544
ENSG00000203632	4.5150079906028666e-08	6.684626843646795
ENSG00000139370	4.545068280828595e-08	8.68067847124002
ENSG00000163882	4.575322985715353e-08	8.762351214660892
ENSG00000196154	4.5854513009446326e-08	8.733214241077526
ENSG00000133739	4.5854513009446326e-08	8.718720839398566
ENSG00000259924	4.615967121641622e-08	5.253298999568714
ENSG00000136044	4.615967121641622e-08	8.749186458077377
ENSG00000247011	4.626182838487142e-08	2.6743208587131324
ENSG00000168152	4.65696195819253e-08	8.179236515901838
ENSG00000143815	4.65696195819253e-08	8.80291916597935
ENSG00000104613	4.698310426856887e-08	8.84808075321361
ENSG00000155495	4.698310426856887e-08	8.622856488630127
ENSG00000198521	4.698310426856887e-08	6.917057904642344
ENSG00000138670	4.74001548278568e-08	8.804450377951285
ENSG00000218510	4.771530076275475e-08	8.621815286638286
ENSG00000185189	4.7820801049755676e-08	8.728902482418148
ENSG00000185386	4.81386634257695e-08	8.65580085966499
ENSG00000137337	4.813866342576967e-08	8.808507173083129
ENSG00000273384	4.813866342576967e-08	4.3420079050000595
ENSG00000196998	4.813866342576967e-08	8.770464804924583
ENSG00000151552	4.8565674463203926e-08	8.567545737952356
ENSG00000096717	4.888834529855378e-08	8.710607249134874
ENSG00000131171	4.888834529855378e-08	8.844023958081767
ENSG00000091483	4.932181442190755e-08	8.819146346506736
ENSG00000254635	4.932181442190755e-08	8.601531310979057
ENSG00000100600	4.932181442190755e-08	8.84808075321361
ENSG00000116539	4.932181442190755e-08	8.88864870453207
ENSG00000102007	4.9649364162404506e-08	8.892705499663915
ENSG00000081307	4.9649364162404506e-08	8.904875885059452
ENSG00000213402	4.9649364162404506e-08	8.652535868844629
ENSG00000100243	4.9759016263590037e-08	8.782635190320123
ENSG00000068650	5.0089385961457324e-08	8.71259599151083
ENSG00000099326	5.019998195853859e-08	8.868364728872839
ENSG00000100982	5.019998195853859e-08	8.779115235972231
ENSG00000250892	5.053319512941817e-08	4.382417110008186
ENSG00000173401	5.053319512941817e-08	6.318999926756357
ENSG00000241324	5.0533195129418534e-08	6.886892743497384
ENSG00000224401	5.064474289242678e-08	5.018613436789308
ENSG00000187013	5.1887663869405214e-08	3.087194122423015
ENSG00000112787	5.1887663869405214e-08	8.81409518018691
ENSG00000203930	5.223175274934848e-08	3.59837330384072
ENSG00000102103	5.269398747711622e-08	8.76893359295265
ENSG00000122970	5.269398747711622e-08	8.110218602009416
ENSG00000233016	5.316019463440711e-08	8.790748780583813
ENSG00000005448	5.316019463440711e-08	8.568082578736313
ENSG00000125386	5.3512476788998805e-08	8.763882426632826
ENSG00000168434	5.3512476788998805e-08	8.601531310979057
ENSG00000142784	5.398571541655419e-08	8.88864870453207
ENSG00000102001	5.434330953979183e-08	7.351904511418456
ENSG00000113851	5.434330953979202e-08	8.786691985451967
ENSG00000095397	5.4823682323293755e-08	8.83996716294992
ENSG00000138376	5.4823682323293755e-08	8.596277577782743
ENSG00000213199	5.530817842725466e-08	8.344800225724923
ENSG00000075711	5.530817842725466e-08	8.859714297825192
ENSG00000256604	5.530817842725466e-08	4.658057216776686
ENSG00000238061	5.5796832126796285e-08	6.082682544781791
ENSG00000172661	5.5796832126796285e-08	8.648224110185254
ENSG00000228323	5.5796832126796285e-08	5.9435943926322805
ENSG00000229809	5.666208439190028e-08	8.42448422676984
ENSG00000165752	5.703688327405693e-08	7.5156688135485865
ENSG00000151164	5.71623504631439e-08	6.244098409625329
ENSG00000237888	5.71623504631439e-08	3.4722367012605355
ENSG00000139629	5.71623504631439e-08	8.705019242031094
ENSG00000159023	5.804815692216293e-08	8.864307933740994
ENSG00000257167	5.804815692216293e-08	7.1511241321544
ENSG00000223802	5.8048156922163137e-08	3.5914433439343143
ENSG00000251249	5.8048156922163137e-08	4.612712833481954
ENSG00000261777	5.817578398787223e-08	6.01166619415153
ENSG00000104756	5.856030246175309e-08	8.481816199399638
ENSG00000013619	5.856030246175309e-08	6.979168506033402
ENSG00000169239	5.907683518408133e-08	8.271830310002738
ENSG00000257526	5.907683518408133e-08	3.524125765075995
ENSG00000260660	5.999143372536669e-08	6.368086971375816
ENSG00000122432	5.999143372536711e-08	6.28992910939157
ENSG00000145414	6.052021971400256e-08	8.456736020948115
ENSG00000225643	6.052021971400256e-08	6.9722378562553295
ENSG00000207146	6.052021971400256e-08	3.874640183075846
ENSG00000111696	6.052021971400256e-08	8.583772918479738
ENSG00000134278	6.091977679263678e-08	7.855020182607709
ENSG00000184908	6.105353085693544e-08	2.0101813246117946
ENSG00000102189	6.240685305743302e-08	8.737016072681838
ENSG00000069275	6.254377650273011e-08	8.860251138609149
ENSG00000169253	6.295629947918958e-08	4.5390876060573975
ENSG00000273356	6.295629947918958e-08	8.002438829372972
ENSG00000147118	6.351044215452466e-08	8.460255975296008
ENSG00000143882	6.351044215452466e-08	8.076285425633758
ENSG00000170832	6.351044215452466e-08	8.52490973387801
ENSG00000124588	6.392915444333667e-08	8.641641731893493
ENSG00000147168	6.392915444333667e-08	8.925159860718681
ENSG00000115947	6.392915444333667e-08	8.660394495580789
ENSG00000273145	6.463297202169969e-08	6.401464461843794
ENSG00000100739	6.505886794542196e-08	6.083715503476157
ENSG00000233108	6.505886794542196e-08	7.633205178376663
ENSG00000147416	6.563097022248472e-08	8.743598450973597
ENSG00000238961	6.563097022248519e-08	4.482939929287917
ENSG00000248975	6.664392470239226e-08	3.4018115272103278
ENSG00000141429	6.708268015602437e-08	8.858719926637214
ENSG00000178467	6.767205239602376e-08	8.856194343477304
ENSG00000198276	6.782017919849847e-08	8.812563968214976
ENSG00000147324	6.782017919849847e-08	7.426802908705303
ENSG00000249550	6.841584077054367e-08	6.745144380068926
ENSG00000130939	6.841584077054488e-08	8.827796777554383
ENSG00000179526	6.88659172372804e-08	8.750180829265354
ENSG00000169679	6.88659172372804e-08	8.681672842427998
ENSG00000247982	6.947049315609894e-08	8.166660996753317
ENSG00000235269	6.947049315609894e-08	3.3691818086092686
ENSG00000234498	6.947049315609894e-08	6.33081727441305
ENSG00000182463	6.947049315610018e-08	8.354599754951836
ENSG00000167842	6.99273036221531e-08	8.838435950977985
ENSG00000186583	7.054092299489347e-08	6.485509382133933
ENSG00000126249	7.054092299489347e-08	8.13208618629162
ENSG00000135404	7.054092299489397e-08	8.933273450982373
ENSG00000008226	7.054092299489397e-08	8.59142897833941
ENSG00000137563	7.115976871509895e-08	8.8176151345348
ENSG00000178026	7.115976871509895e-08	7.299029706398575
ENSG00000169249	7.115976871509895e-08	8.636053724789715
ENSG00000163113	7.178388386866781e-08	8.719715210586543
ENSG00000267373	7.225545441151334e-08	4.194185735411513
ENSG00000171469	7.225545441151334e-08	8.763882426632826
ENSG00000151461	7.225545441151463e-08	8.762888055444847
ENSG00000238045	7.225545441151463e-08	6.3771181245962945
ENSG00000140688	7.241331188413745e-08	8.850606336373524
ENSG00000162735	7.288889578097604e-08	8.740536027029728
ENSG00000065413	7.288889578097604e-08	8.7542376243972
ENSG00000120837	7.288889578097604e-08	8.74612403413351
ENSG00000175643	7.288889578097604e-08	7.574631225605222
ENSG00000158525	7.352772684462008e-08	4.2830851439268205
ENSG00000054983	7.401041381587798e-08	8.692848856635557
ENSG00000213609	7.401041381587904e-08	6.533756996902402
ENSG00000197747	7.417199198677576e-08	8.771996016896516
ENSG00000198408	7.465878385611314e-08	8.912989475323146
ENSG00000072071	7.531266649737102e-08	8.459261604108026
ENSG00000116266	7.531266649737129e-08	8.722777634530411
ENSG00000187243	7.531266649737129e-08	4.2195543146270476
ENSG00000109381	7.531266649737129e-08	8.781640819132145
ENSG00000178917	7.597210709997132e-08	8.361564247036263
ENSG00000273488	7.647036245406239e-08	6.679662683822096
ENSG00000267185	7.647036245406239e-08	5.371442598264149
ENSG00000229647	7.69717892936712e-08	4.190351603380595
ENSG00000147174	7.713963972160557e-08	8.150381419574895
ENSG00000117362	7.713963972160557e-08	8.876478319136533
ENSG00000088833	7.849529468122088e-08	8.832847943874205
ENSG00000067082	7.900960400159872e-08	8.941387041246065
ENSG00000234444	7.900960400159872e-08	8.45449231504463
ENSG00000186056	7.900960400159872e-08	8.403205879922634
ENSG00000261114	7.970044043296908e-08	8.448288156776961
ENSG00000132563	7.970044043296908e-08	5.502592154889253
ENSG00000115808	8.022241187278514e-08	8.681470275551506
ENSG00000117528	8.16306099939783e-08	8.619289703478376
ENSG00000011021	8.16306099939783e-08	8.608113689270816
ENSG00000135823	8.216484562297955e-08	8.602068151763014
ENSG00000138760	8.415289664334368e-08	8.925159860718681
ENSG00000215270	8.415289664334458e-08	4.938467340612715
ENSG00000119912	8.433592619845268e-08	8.856194343477304
ENSG00000145685	8.507191568880321e-08	7.750402061370035
ENSG00000147654	8.507191568880321e-08	8.749186458077379
ENSG00000005302	8.507191568880321e-08	8.884591909400223
ENSG00000109180	8.562799482426666e-08	8.884591909400223
ENSG00000241058	8.637492394056343e-08	8.285276943842678
ENSG00000120656	8.637492394056343e-08	8.681215312023975
ENSG00000233261	8.637492394056343e-08	5.456174347243935
ENSG00000166200	8.637492394056405e-08	8.88864870453207
ENSG00000243056	8.637492394056405e-08	5.6285681883523795
ENSG00000168118	8.693926656683775e-08	8.705019242031094
ENSG00000126088	8.693926656683775e-08	8.75676320755711
ENSG00000141127	8.693926656683775e-08	8.769470433736606
ENSG00000155666	8.712817475287304e-08	8.069500480465509
ENSG00000144589	8.712817475287304e-08	8.686266478343798
ENSG00000112029	8.712817475287304e-08	8.399861578722339
ENSG00000229855	8.76972925998563e-08	5.260985893054924
ENSG00000106948	8.788779902652094e-08	8.835910367818073
ENSG00000224479	8.846173118622921e-08	5.243641803904103
ENSG00000231500	8.846173118622921e-08	8.945443836377912
ENSG00000035681	8.846173118622983e-08	8.79381120452768
ENSG00000177788	8.846173118622983e-08	5.069495208026411
ENSG00000158006	8.923263480849395e-08	8.510548039230025
ENSG00000219481	8.923263480849395e-08	8.769470433736606
ENSG00000102910	8.923263480849395e-08	8.830322360714293
ENSG00000237289	8.981508700997247e-08	4.332560717697172
ENSG00000268061	9.059743197846568e-08	7.577063147157409
ENSG00000179743	9.138638845450038e-08	7.9077769825161806
ENSG00000153347	9.138638845450038e-08	5.535675356637641
ENSG00000198918	9.138638845450038e-08	8.921103065586836
ENSG00000188672	9.198247711282528e-08	6.449015162887974
ENSG00000122958	9.278313404503305e-08	8.732422436766036
ENSG00000117971	9.278313404503404e-08	4.326449440664467
ENSG00000215086	9.278313404503404e-08	4.739069644898345
ENSG00000184307	9.278313404503404e-08	8.798862370847504
ENSG00000251405	9.359055215384938e-08	7.084040130793939
ENSG00000148803	9.501996929485204e-08	8.458469799796541
ENSG00000213096	9.501996929485204e-08	7.961257494929774
ENSG00000102271	9.522589325979863e-08	4.158898958187888
ENSG00000198455	9.522589325979863e-08	8.661925707552724
ENSG00000147471	9.522589325979863e-08	8.781103978348188
ENSG00000140563	9.584626673361252e-08	8.895231082823827
ENSG00000244607	9.667953471721168e-08	5.396993637917352
ENSG00000171428	9.667953471721203e-08	7.862774016041788
ENSG00000185591	9.667953471721203e-08	8.864307933740994
ENSG00000248780	9.751983012444114e-08	2.655850839167249
ENSG00000164741	9.751983012444148e-08	8.136304085529332
ENSG00000110888	9.815469789496826e-08	8.770464804924583
ENSG00000198286	9.900742950559979e-08	8.026879162465145
ENSG00000160097	9.965169093377084e-08	5.856852657477782
ENSG00000198088	9.986734727335997e-08	8.327578674009562
ENSG00000083457	1.0051703673334924e-07	8.676621676108173
ENSG00000261131	1.0073450977208223e-07	4.647630807821744
ENSG00000146350	1.013896714960389e-07	7.9096693821244735
ENSG00000086730	1.029345002689997e-07	8.79939921163146
ENSG00000080031	1.0293450026900008e-07	4.247854631198713
ENSG00000234771	1.0315704590232943e-07	8.70555608281505
ENSG00000242268	1.0315704590232943e-07	4.390000425997698
ENSG00000260591	1.0382748726956167e-07	6.9682398613591525
ENSG00000149932	1.0382748726956204e-07	8.816620763346823
ENSG00000261143	1.0450215528446979e-07	4.985068403071564
ENSG00000022267	1.0472798832778803e-07	8.655598292788497
ENSG00000147408	1.0472798832778803e-07	8.876478319136533
ENSG00000144401	1.0540833198805508e-07	8.495517796767109
ENSG00000224215	1.0563606459152394e-07	2.9299535638750953
ENSG00000118513	1.072436115272618e-07	7.3694474099251055
ENSG00000237595	1.072436115272618e-07	6.373435553735081
ENSG00000225119	1.072436115272618e-07	7.077961778863872
ENSG00000178338	1.0793980239442678e-07	8.491997842419222
ENSG00000002016	1.0817283882748038e-07	8.390041123339119
ENSG00000230364	1.1076866923033741e-07	5.165470355010121
ENSG00000164440	1.1076866923033741e-07	8.691854485447578
ENSG00000254685	1.114870464248934e-07	8.26317987895509
ENSG00000198160	1.114870464248934e-07	8.812563968214976
ENSG00000242866	1.1172750827032332e-07	6.573200578806677
ENSG00000108528	1.1245191637208494e-07	8.681672842427998
ENSG00000116213	1.134248846276039e-07	8.710607249134874
ENSG00000264469	1.134248846276039e-07	6.531260621377366
ENSG00000196683	1.151472636027266e-07	8.921103065586836
ENSG00000181381	1.151472636027266e-07	8.339343925652118
ENSG00000162522	1.1539537947135337e-07	8.35324808989608
ENSG00000164122	1.158931679411399e-07	5.9843389127950175
ENSG00000116521	1.1614284264059436e-07	8.887117492560137
ENSG00000236829	1.1614284264059436e-07	5.688093538243241
ENSG00000116584	1.1614284264059436e-07	8.929216655850528
ENSG00000179632	1.1614284264059436e-07	8.810038385055064
ENSG00000235280	1.171467691111213e-07	5.573900151602008
ENSG00000259404	1.171467691111213e-07	4.863775371936328
ENSG00000103489	1.1790523265490184e-07	8.499547678170062
ENSG00000114315	1.1790523265490352e-07	6.46084660594743
ENSG00000048540	1.1815911068480976e-07	5.260638531288989
ENSG00000106624	1.1892393028249881e-07	8.090420524363598
ENSG00000181544	1.1892393028249881e-07	7.306239682010611
ENSG00000160789	1.1892393028249881e-07	8.921103065586836
ENSG00000121039	1.1892393028249881e-07	8.096111870888965
ENSG00000267127	1.1995116271068483e-07	5.224028929631773
ENSG00000163297	1.2176956456827262e-07	8.830322360714293
ENSG00000249487	1.225570385500253e-07	2.8829348197205458
ENSG00000165795	1.22820625791853e-07	8.5148597978894
ENSG00000165215	1.22820625791853e-07	5.88981751545212
ENSG00000180660	1.2361469075560662e-07	6.874177426556588
ENSG00000271420	1.2388048385980917e-07	2.4977753801206646
ENSG00000197279	1.2388048385980917e-07	8.168394775601742
ENSG00000197776	1.2388048385980917e-07	8.26984156762678
ENSG00000177548	1.2468119313659218e-07	8.698973704523294
ENSG00000139352	1.2468119313659218e-07	6.706481222814803
ENSG00000269533	1.246811931365935e-07	4.141635595241134
ENSG00000247853	1.2575661728579576e-07	6.789367212299685
ENSG00000176894	1.2575661728579576e-07	6.232965942481185
ENSG00000090615	1.2575661728579576e-07	8.903344673087517
ENSG00000111817	1.2766029488409392e-07	8.298239133549703
ENSG00000184220	1.276602948840953e-07	8.761356843472914
ENSG00000122026	1.2876062761536557e-07	8.93733024611422
ENSG00000152582	1.309889530883449e-07	8.778578395188276
ENSG00000069849	1.309889530883449e-07	8.81508955137489
ENSG00000137942	1.3098895308834535e-07	7.358580216471744
ENSG00000183604	1.3098895308834535e-07	7.437955091685147
ENSG00000137054	1.318341793464448e-07	8.77452160005643
ENSG00000166974	1.3183417934644667e-07	8.64011051992156
ENSG00000234332	1.3296937898700054e-07	4.007873637694265
ENSG00000101057	1.3296937898700054e-07	8.70907603716294
ENSG00000160679	1.3296937898700054e-07	8.864307933740994
ENSG00000116885	1.3296937898700054e-07	7.336250538324549
ENSG00000115266	1.3411405541319542e-07	7.987572773517104
ENSG00000186468	1.3526828509425912e-07	8.921103065586836
ENSG00000078618	1.3526828509425912e-07	8.896762294795762
ENSG00000158716	1.3526828509425912e-07	8.448288156776961
ENSG00000116691	1.3526828509425912e-07	8.664451290712634
ENSG00000228929	1.3614027301456943e-07	7.1826791275564466
ENSG00000214274	1.3731140668547816e-07	7.727505837597094
ENSG00000104979	1.3731140668547816e-07	8.864307933740994
ENSG00000025423	1.3731140668547816e-07	6.388846829572319
ENSG00000115137	1.3731140668547816e-07	8.51174497729449
ENSG00000138185	1.3849230697882489e-07	8.79128562136777
ENSG00000183484	1.3938443887712512e-07	5.497060754728542
ENSG00000119969	1.4058262054808083e-07	8.320793728841313
ENSG00000165661	1.4058262054808183e-07	8.900819089927607
ENSG00000235297	1.4270351220841805e-07	6.108312176671414
ENSG00000154305	1.4270351220841855e-07	8.925159860718681
ENSG00000165821	1.4300901803076981e-07	7.334650145280828
ENSG00000162736	1.4300901803076981e-07	8.904875885059452
ENSG00000171124	1.4300901803077085e-07	6.051706299176177
ENSG00000164556	1.4300901803077085e-07	7.41188054204565
ENSG00000237857	1.4300901803077085e-07	7.846886675269048
ENSG00000108384	1.439293453296576e-07	8.45739611822863
ENSG00000163131	1.4516538566215155e-07	8.917046270454989
ENSG00000257951	1.4641171534330732e-07	6.501318837267659
ENSG00000179222	1.4641171534330889e-07	8.900819089927607
ENSG00000238105	1.4641171534330889e-07	8.771996016896516
ENSG00000107890	1.4735326475877245e-07	8.439717036109245
ENSG00000102309	1.4735326475877245e-07	8.422416174013952
ENSG00000168958	1.4735326475877245e-07	8.866833516900904
ENSG00000245954	1.4861780035994377e-07	7.655864901816546
ENSG00000157578	1.486178003599443e-07	6.658523716784718
ENSG00000133703	1.486178003599443e-07	8.860251138609149
ENSG00000253520	1.486178003599443e-07	5.700659781133799
ENSG00000189079	1.4957310022829603e-07	8.691317644663624
ENSG00000261786	1.4957310022829603e-07	8.750180829265354
ENSG00000111726	1.5085609869202888e-07	8.559432147688666
ENSG00000111266	1.5085609869202888e-07	8.672564880976328
ENSG00000117151	1.5085609869202888e-07	8.744592822161575
ENSG00000168772	1.5214976406622012e-07	8.687797690315735
ENSG00000266903	1.5214976406622012e-07	6.683197143505392
ENSG00000144840	1.5312706478367842e-07	8.625132674109686
ENSG00000242169	1.5345418204719876e-07	3.790195816323081
ENSG00000102241	1.5345418204719931e-07	8.85466313150537
ENSG00000060971	1.5443960385646888e-07	8.747118405321485
ENSG00000175841	1.5443960385646888e-07	7.839100362258897
ENSG00000167614	1.5576304710234443e-07	7.068298061939486
ENSG00000114770	1.5576304710234443e-07	8.722777634530411
ENSG00000088970	1.5576304710234443e-07	8.724308846502344
ENSG00000066557	1.5576304710234443e-07	8.45341863347672
ENSG00000257742	1.5576304710234443e-07	8.642099262297517
ENSG00000239213	1.5576304710234443e-07	7.4274081259887765
ENSG00000253636	1.560956219335433e-07	6.551749362565928
ENSG00000100425	1.5709748205204996e-07	8.755768836369135
ENSG00000205659	1.5709748205204996e-07	8.672564880976328
ENSG00000187151	1.5810557460648514e-07	4.602249428164213
ENSG00000160087	1.5844299691269086e-07	8.677616047296151
ENSG00000133195	1.5844299691269086e-07	8.725303217690323
ENSG00000162373	1.608245767012421e-07	6.5908724369964204
ENSG00000135502	1.6220102171542918e-07	6.042968240650097
ENSG00000010072	1.6220102171542918e-07	8.330104257169472
ENSG00000236205	1.6324084275791776e-07	2.076825491338524
ENSG00000110318	1.6463732716805972e-07	8.166740307133253
ENSG00000237214	1.646373271680615e-07	6.9663511577055
ENSG00000141556	1.6604538894337083e-07	8.78010960716021
ENSG00000200156	1.6710908867498488e-07	6.1163700484540175
ENSG00000133704	1.6746512081081428e-07	8.830322360714293
ENSG00000165914	1.6746512081081428e-07	8.281017581834341
ENSG00000198198	1.6746512081081428e-07	8.900819089927607
ENSG00000143772	1.6853763439338102e-07	8.82067755847867
ENSG00000049319	1.6889661621212748e-07	5.28065761209469
ENSG00000260001	1.6889661621212748e-07	6.2198552841656465
ENSG00000259138	1.6997801419918185e-07	4.211569932329343
ENSG00000266045	1.6997801419918185e-07	6.94675489036457
ENSG00000068354	1.6997801419918185e-07	8.666976873872548
ENSG00000183431	1.7143032279767665e-07	8.823739982422536
ENSG00000247373	1.7252743989909005e-07	7.588016677413508
ENSG00000169891	1.7400085396623208e-07	8.596277577782743
ENSG00000008405	1.7400085396623208e-07	8.640902324233048
ENSG00000147231	1.7400085396623208e-07	8.341280271377034
ENSG00000251535	1.7548646104260871e-07	2.9121018365951454
ENSG00000260630	1.7548646104260871e-07	8.008234969200421
ENSG00000260719	1.7548646104260871e-07	8.363227166039172
ENSG00000076662	1.769843585964771e-07	8.941387041246065
ENSG00000156650	1.7698435859647774e-07	8.838435950977985
ENSG00000168447	1.7811590644365596e-07	8.788223197423902
ENSG00000049768	1.7811590644365596e-07	5.021255265761605
ENSG00000042781	1.7811590644365596e-07	7.616631496286903
ENSG00000155592	1.7849464484583693e-07	8.113130855727835
ENSG00000154370	1.7963554912431647e-07	8.535883181209078
ENSG00000111196	1.7963554912431647e-07	8.54879297426506
ENSG00000198954	1.7963554912431647e-07	8.570608161896224
ENSG00000228265	1.7963554912431647e-07	7.53541038257668
ENSG00000236914	1.7963554912431647e-07	5.456585207212685
ENSG00000243904	1.807835197357847e-07	2.501769337638608
ENSG00000026103	1.807835197357847e-07	7.7527378583526625
ENSG00000120784	1.8116775420262792e-07	6.326556901627526
ENSG00000147799	1.8232521239764887e-07	7.535515175878761
ENSG00000111667	1.8387964350220428e-07	8.808507173083129
ENSG00000197385	1.8544691471014876e-07	8.435378363720973
ENSG00000144908	1.8822084439027071e-07	8.5330233241417
ENSG00000090097	1.8822084439027071e-07	8.64011051992156
ENSG00000108061	1.894219423897232e-07	8.750180829265354
ENSG00000164039	1.8982395646374532e-07	8.086434589077266
ENSG00000273456	1.8982395646374532e-07	5.670905414075465
ENSG00000186063	1.8982395646374532e-07	8.788223197423902
ENSG00000186184	1.8982395646374532e-07	8.88306069742829
ENSG00000100554	1.8982395646374532e-07	8.667513714656502
ENSG00000204991	1.9103496585907775e-07	7.750485483716655
ENSG00000174721	1.9103496585907775e-07	7.025533453719507
ENSG00000177426	1.914402968672964e-07	7.051675815141475
ENSG00000165678	1.9266129664791088e-07	8.917046270454989
ENSG00000010310	1.9266129664791088e-07	8.602525682167036
ENSG00000204642	1.9266129664791088e-07	8.917046270454989
ENSG00000196510	1.9266129664791088e-07	8.767939221764673
ENSG00000236552	1.9266129664791294e-07	8.728365641634191
ENSG00000181045	1.9595430509872683e-07	8.503631387030802
ENSG00000272902	1.9595430509872683e-07	3.2079127390828406
ENSG00000266208	1.9595430509872683e-07	6.299047598540456
ENSG00000257824	1.9720319068799541e-07	6.647153394507033
ENSG00000100479	1.9720319068799541e-07	7.576050312774955
ENSG00000101199	1.9888037487045738e-07	8.904875885059452
ENSG00000177932	1.9888037487045738e-07	5.931390789914299
ENSG00000212978	1.9888037487045738e-07	8.174335519807464
ENSG00000141526	1.993018257338922e-07	8.70907603716294
ENSG00000131759	2.0057137728007319e-07	8.699431234927314
ENSG00000078246	2.018487634024824e-07	8.357474972328346
ENSG00000145990	2.0227630785588164e-07	8.602323115290545
ENSG00000243829	2.0356421275631435e-07	6.653441734382505
ENSG00000156876	2.052937846978406e-07	8.08340464470947
ENSG00000198157	2.052937846978406e-07	8.29691048845426
ENSG00000185519	2.052937846978406e-07	2.6787623138596945
ENSG00000270292	2.070375914946341e-07	4.234623862054286
ENSG00000181191	2.0879574627266964e-07	8.647229738997275
ENSG00000198794	2.1012384675869554e-07	8.921103065586836
ENSG00000100206	2.1012384675869705e-07	6.28874087742386
ENSG00000165240	2.1012384675869705e-07	8.65480648847701
ENSG00000114779	2.1190738531760976e-07	8.876478319136533
ENSG00000164096	2.1325465584432568e-07	8.868364728872839
ENSG00000119929	2.1506393196462062e-07	8.545193709537239
ENSG00000146094	2.1506393196462212e-07	8.908932680191299
ENSG00000187837	2.1506393196462212e-07	8.933273450982373
ENSG00000164855	2.1506393196462212e-07	7.85656429192694
ENSG00000256594	2.155185695022022e-07	8.26519553505994
ENSG00000243453	2.1826601184235292e-07	1.7287813130364713
ENSG00000119778	2.1872720568620008e-07	8.481816199399638
ENSG00000116127	2.1872720568620008e-07	8.807512801895154
ENSG00000104936	2.2011645890681476e-07	8.498043379927022
ENSG00000269165	2.2011645890681476e-07	5.8583364697468046
ENSG00000118898	2.219821003725762e-07	6.697842563385021
ENSG00000240342	2.219821003725762e-07	8.3770520199032
ENSG00000123500	2.219821003725762e-07	5.656937685832856
ENSG00000185158	2.219821003725762e-07	8.146729758196031
ENSG00000241743	2.2339137522234824e-07	1.938437642470644
ENSG00000143630	2.2386305669105785e-07	7.870755899274506
ENSG00000249353	2.2386305669105785e-07	7.787624257607707
ENSG00000237292	2.2528389727871237e-07	4.227712679234898
ENSG00000175336	2.2528389727871237e-07	4.858352715025152
ENSG00000054179	2.2528389727871478e-07	4.427102146767863
ENSG00000204387	2.2528389727871478e-07	8.884591909400223
ENSG00000198752	2.257594492318711e-07	8.78010960716021
ENSG00000157514	2.2719194719119596e-07	8.945443836377912
ENSG00000032742	2.2719194719119596e-07	8.056001449974529
ENSG00000156858	2.2719194719119596e-07	8.769470433736606
ENSG00000122359	2.286332487336963e-07	8.884591909400223
ENSG00000241352	2.2911564795236397e-07	5.553522672679614
ENSG00000094975	2.3056876890848657e-07	8.880535114268378
ENSG00000066427	2.3105512349149976e-07	8.481816199399638
ENSG00000176783	2.325201574270192e-07	8.722320104126391
ENSG00000153446	2.325201574270192e-07	3.794363966814029
ENSG00000116857	2.325201574270192e-07	8.808507173083129
ENSG00000251669	2.325201574270192e-07	7.340836175200218
ENSG00000246763	2.325201574270192e-07	6.68267337865494
ENSG00000141002	2.330104986814076e-07	8.852137548345457
ENSG00000250220	2.3448753987426156e-07	5.769380253406154
ENSG00000143621	2.3647104279077505e-07	8.908932680191299
ENSG00000135407	2.3796932570081732e-07	8.260988569702644
ENSG00000198668	2.384707936796622e-07	8.915515058483056
ENSG00000126775	2.3998134682588176e-07	8.692391326231535
ENSG00000132646	2.3998134682588176e-07	8.803456006763307
ENSG00000111224	2.3998134682588176e-07	8.218300168977256
ENSG00000157014	2.4150116626197626e-07	8.677158516892128
ENSG00000226851	2.420098413909691e-07	6.096973012681151
ENSG00000178162	2.420098413909717e-07	6.214510461961304
ENSG00000214293	2.435421012879221e-07	8.415833795722193
ENSG00000198040	2.435421012879221e-07	5.748125379565837
ENSG00000077235	2.440549395824519e-07	8.830322360714293
ENSG00000165392	2.455997382287095e-07	8.724308846502344
ENSG00000122257	2.455997382287095e-07	8.852595078749477
ENSG00000171467	2.4767420900626086e-07	8.86277672176906
ENSG00000092036	2.4767420900626086e-07	8.239244241916996
ENSG00000095485	2.4924118921879237e-07	8.652280905317099
ENSG00000163611	2.4924118921879634e-07	8.794805575715658
ENSG00000184887	2.497656465441819e-07	8.62566951489364
ENSG00000083093	2.497656465441819e-07	8.464057806900321
ENSG00000261827	2.5134543966475994e-07	7.823633820625585
ENSG00000268869	2.5134543966476084e-07	5.908474916914695
ENSG00000184232	2.5134543966476084e-07	8.804450377951285
ENSG00000004487	2.5346689191955237e-07	8.767939221764673
ENSG00000125841	2.5346689191955237e-07	8.215035178156898
ENSG00000130227	2.5346689191955237e-07	8.818151975318758
ENSG00000204389	2.5346689191955237e-07	8.246750131551217
ENSG00000156675	2.5346689191955237e-07	8.917046270454989
ENSG00000095787	2.5506935140062053e-07	8.89117428769198
ENSG00000134339	2.5722123400593124e-07	4.399710733469834
ENSG00000154537	2.5776194574815346e-07	3.999549087036111
ENSG00000089682	2.61029407760341e-07	8.66950245703246
ENSG00000188906	2.615778703058132e-07	8.788223197423902
ENSG00000164684	2.615778703058132e-07	6.616641352590534
ENSG00000258920	2.615778703058132e-07	7.9510291377544196
ENSG00000134453	2.615778703058132e-07	8.880535114268378
ENSG00000267121	2.632299625648881e-07	8.722777634530411
ENSG00000229251	2.637829021784926e-07	5.79487861662162
ENSG00000092841	2.6378290217849545e-07	8.917046270454989
ENSG00000169188	2.6378290217849545e-07	8.495315229890618
ENSG00000125351	2.654484784599457e-07	8.556369723744798
ENSG00000164334	2.6768509691505693e-07	3.9691100000423702
ENSG00000246089	2.6768509691505836e-07	7.918495466319718
ENSG00000068383	2.6768509691505836e-07	8.309820281510245
ENSG00000173088	2.6768509691505836e-07	3.3445614211717585
ENSG00000224032	2.693745262679323e-07	8.794805575715658
ENSG00000260442	2.699399604706682e-07	5.081060457157274
ENSG00000125885	2.699399604706682e-07	8.717726468210587
ENSG00000125900	2.722132127458512e-07	3.7840004798765285
ENSG00000142327	2.739303065578072e-07	8.856194343477304
ENSG00000167524	2.756578868501705e-07	6.719516229139092
ENSG00000143614	2.7623608794790937e-07	8.777584024000298
ENSG00000126777	2.7856065863569154e-07	8.929216655850528
ENSG00000223725	2.803165059574273e-07	5.418144101322191
ENSG00000261159	2.826743140720488e-07	7.771561263687371
ENSG00000257511	2.8267431407205175e-07	6.9883036182148155
ENSG00000143337	2.8445526078519743e-07	8.834379155846138
ENSG00000214826	2.850513204433012e-07	8.717189627426633
ENSG00000169282	2.892577316867178e-07	8.388228034110757
ENSG00000118985	2.892577316867178e-07	8.93733024611422
ENSG00000157870	2.892577316867178e-07	8.359575504660306
ENSG00000177606	2.916883143730544e-07	8.941387041246065
ENSG00000248008	2.935242168139738e-07	8.0185427534038
ENSG00000101294	2.959894982841143e-07	8.925159860718681
ENSG00000242712	2.959894982841143e-07	5.231472736640714
ENSG00000170456	2.959894982841143e-07	8.917046270454989
ENSG00000198435	2.959894982841185e-07	6.229707458660614
ENSG00000272975	2.978516033668172e-07	1.9744057812846572
ENSG00000139645	2.984748217444819e-07	8.83996716294992
ENSG00000258240	2.984748217444819e-07	4.920384697532251
ENSG00000132824	2.984748217444819e-07	8.88306069742829
ENSG00000145191	3.0035206140919555e-07	8.86530230492897
ENSG00000258102	3.0035206140919555e-07	3.1463484607208483
ENSG00000101605	3.028728372958179e-07	7.419504457175442
ENSG00000188386	3.0287283729582057e-07	2.8738235048878167
ENSG00000271682	3.0287283729582057e-07	4.150571806661241
ENSG00000101190	3.0541409029191486e-07	8.235776684220147
ENSG00000148187	3.0541409029191486e-07	8.794805575715658
ENSG00000140577	3.0541409029191486e-07	8.786691985451967
ENSG00000110851	3.0541409029191486e-07	8.708081665974962
ENSG00000124942	3.079759808620345e-07	8.941387041246065
ENSG00000272599	3.079759808620345e-07	5.594403297831713
ENSG00000272562	3.099110394080337e-07	5.36776814048246
ENSG00000168237	3.099110394080337e-07	8.599005727819145
ENSG00000226869	3.105586706786855e-07	3.547610564223459
ENSG00000123975	3.105586706786855e-07	8.6862664783438
ENSG00000106868	3.151289166756383e-07	7.8528288733552625
ENSG00000160799	3.151289166756383e-07	8.661925707552724
ENSG00000231544	3.151289166756383e-07	4.376893766400316
ENSG00000079335	3.177696480081379e-07	8.337930404329562
ENSG00000130684	3.19764241896586e-07	7.7665624940185864
ENSG00000255100	3.197642418965894e-07	4.247058477145533
ENSG00000262758	3.217709531092995e-07	8.279152095954942
ENSG00000149972	3.224425618470779e-07	8.81409518018691
ENSG00000084774	3.2244256184708133e-07	8.868364728872839
ENSG00000048392	3.2244256184708133e-07	8.696905651767402
ENSG00000174844	3.2446554001796167e-07	6.7901846228765415
ENSG00000169184	3.2446554001796167e-07	8.046356647738904
ENSG00000227611	3.271819645402662e-07	3.8093042275780666
ENSG00000114383	3.278645027730627e-07	8.718720839398564
ENSG00000265413	3.2992039736995915e-07	4.629918147073496
ENSG00000239494	3.2992039736996206e-07	5.30244322047241
ENSG00000158062	3.326810104822236e-07	8.681672842427998
ENSG00000088367	3.326810104822236e-07	8.815626392158844
ENSG00000159214	3.326810104822236e-07	7.863571386200454
ENSG00000244038	3.326810104822236e-07	8.933273450982373
ENSG00000058063	3.326810104822289e-07	8.929216655850528
ENSG00000119403	3.3476613030829285e-07	8.616764120318463
ENSG00000233585	3.3756597661750463e-07	5.4902194633533385
ENSG00000125089	3.4252033938003323e-07	8.717189627426633
ENSG00000165066	3.432338257897259e-07	4.969467034198627
ENSG00000166143	3.432338257897259e-07	6.557527298530272
ENSG00000181619	3.432338257897259e-07	7.663027732162689
ENSG00000143198	3.432338257897259e-07	8.84808075321361
ENSG00000267317	3.4826866364420043e-07	7.67978618762685
ENSG00000069248	3.4826866364420043e-07	8.838435950977985
ENSG00000155366	3.5044826667968123e-07	8.401190223817782
ENSG00000173295	3.511777305058293e-07	7.455379210277001
ENSG00000143494	3.5337495032545696e-07	7.60008097573247
ENSG00000169567	3.5337495032545886e-07	8.927685443878593
ENSG00000117090	3.541103092474526e-07	8.880535114268378
ENSG00000250167	3.5632528315661915e-07	2.7201091844819656
ENSG00000224818	3.5632528315661915e-07	6.018405504672317
ENSG00000214193	3.5632528315661915e-07	7.801745005109756
ENSG00000101412	3.5929944944547666e-07	8.559229580812175
ENSG00000075826	3.592994494454805e-07	8.79939921163146
ENSG00000198218	3.6154582649727245e-07	8.860251138609149
ENSG00000198860	3.645621488945889e-07	8.79939921163146
ENSG00000204186	3.645621488945889e-07	8.807512801895154
ENSG00000148606	3.645621488945889e-07	8.729896853606125
ENSG00000149548	3.676028186367305e-07	7.292669791674115
ENSG00000165525	3.7066802521688464e-07	8.811569597026997
ENSG00000105339	3.729831472421954e-07	8.933273450982373
ENSG00000089692	3.760917535213825e-07	7.945880532706381
ENSG00000130294	3.7843964668648535e-07	4.051676361468361
ENSG00000166888	3.7922542507612715e-07	8.852137548345457
ENSG00000253619	3.815922449922491e-07	4.643232035677296
ENSG00000228748	3.815922449922491e-07	4.964098938628095
ENSG00000171135	3.84770250523841e-07	8.762351214660892
ENSG00000270681	3.84770250523841e-07	7.172620741033422
ENSG00000120889	3.8477025052384507e-07	8.795342416499613
ENSG00000203485	3.8477025052384507e-07	8.717189627426633
ENSG00000170264	3.8477025052384507e-07	8.480284987427703
ENSG00000269890	3.879738606880001e-07	6.386435727039561
ENSG00000038532	3.879738606880001e-07	8.695374439795467
ENSG00000157353	3.879738606880001e-07	8.690120706599153
ENSG00000165646	3.879738606880001e-07	8.109813468256435
ENSG00000134602	3.9120327436379544e-07	8.729896853606125
ENSG00000107551	3.9120327436379544e-07	8.4129030788093
ENSG00000235423	3.9120327436379544e-07	5.427646073462936
ENSG00000188342	3.912032743637968e-07	8.767402380980716
ENSG00000174776	3.9364238864929e-07	4.4486048522613935
ENSG00000135469	3.944586919130932e-07	8.49452342557913
ENSG00000186275	3.9691744148915403e-07	8.222559530985592
ENSG00000123119	3.9691744148915403e-07	7.60767448924879
ENSG00000225806	4.002188524355943e-07	6.099943084506695
ENSG00000164118	4.002188524355943e-07	8.612170484402661
ENSG00000068784	4.027123311117795e-07	8.700962446899247
ENSG00000068878	4.027123311117795e-07	8.866833516900904
ENSG00000172365	4.027123311117838e-07	3.5760088815104525
ENSG00000259314	4.027123311117838e-07	4.856080210205696
ENSG00000261400	4.060603617246014e-07	3.3856509844523868
ENSG00000160282	4.060603617246014e-07	5.893559820946066
ENSG00000112139	4.094353164737662e-07	7.653185614435719
ENSG00000138071	4.1198432699267463e-07	8.899287877955674
ENSG00000103479	4.1283740406715827e-07	8.870890312032751
ENSG00000272434	4.154069021174085e-07	5.572817290399565
ENSG00000188206	4.1799186991244173e-07	8.470103344408123
ENSG00000156802	4.188569790679519e-07	8.672028040192373
ENSG00000215325	4.188569790679556e-07	3.246901870715368
ENSG00000142409	4.188569790679556e-07	8.68833453109969
ENSG00000250541	4.197238203926202e-07	4.4373807295507355
ENSG00000226926	4.2146271293005653e-07	4.516342889919752
ENSG00000228212	4.223347708486548e-07	4.487521591988903
ENSG00000206077	4.223347708486548e-07	7.9121296712860465
ENSG00000173744	4.2584049204704436e-07	8.810038385055064
ENSG00000198856	4.2848824161288627e-07	8.88864870453207
[truncated: 1,780 more rows]
