# Supplementary material for: Machine learning predicts treatment sensitivity in multiple myeloma based on molecular and clinical information coupled with drug response
Source: PLoS One. 2021 Jul 28;16(7):e0254596. doi: 10.1371/journal.pone.0254596 (PMC8318243; doi:10.1371/journal.pone.0254596)
Supplement: S1 File — (ZIP) [file pone.0254596.s004.zip › Supplementary Material 1/1q21/selected_genes_experiment_9.csv]

gene	pvalue	entropy
ENSG00000143321	6.872418349791982e-37	8.899784235633259
ENSG00000143294	2.122970492431306e-35	8.848145014976726
ENSG00000143314	2.0670179281392937e-32	8.807659185017213
ENSG00000121644	1.4565762084393e-31	8.868387929956484
ENSG00000163467	6.386733631820199e-31	6.229891021831128
ENSG00000143515	3.396442697634179e-30	8.940270065592774
ENSG00000169905	6.9307341643987e-30	8.844096431980775
ENSG00000143222	1.4801522327075628e-29	8.878013208300944
ENSG00000116586	3.1757542506269535e-29	8.71400602204861
ENSG00000143458	1.8135293256428928e-28	8.728215637450742
ENSG00000143164	2.041781783062725e-28	8.846616902624168
ENSG00000160688	2.2388258257598015e-28	8.750443269012171
ENSG00000169231	2.4981304838543147e-28	8.383444319652883
ENSG00000143420	2.8364445004290043e-28	8.891687069641355
ENSG00000183155	5.982925131882033e-28	8.513482439000104
ENSG00000159352	6.670269323763706e-28	8.880533678944337
ENSG00000132676	1.559622932205813e-27	8.882061791296895
ENSG00000143418	6.1383866754741525e-27	8.82385351700102
ENSG00000143569	6.88833993629567e-27	8.887638486645404
ENSG00000143393	1.172894343360409e-26	8.8795413206535
ENSG00000143374	1.6123480798012993e-26	8.738297520024316
ENSG00000160803	1.95902883080903e-26	8.835999265988871
ENSG00000152332	3.6889084716559126e-26	8.890158957288799
ENSG00000143252	3.7515212849135177e-26	8.782831932979782
ENSG00000117262	5.61467706394098e-26	8.358362620208423
ENSG00000143436	6.98120392154477e-26	8.616840030145775
ENSG00000160741	1.0426192184469924e-25	8.853721710325235
ENSG00000163444	1.1475489983968268e-25	8.75601996436068
ENSG00000116521	1.2735006327397418e-25	8.886110374292846
ENSG00000117593	1.5549738729364909e-25	8.712021305466937
ENSG00000198715	1.5810417631220698e-25	8.667943496740586
ENSG00000160752	1.9620589638519857e-25	8.772214296344485
ENSG00000160714	3.2644704387622855e-25	8.857770293321186
ENSG00000135845	5.907651485102958e-25	8.745938081787106
ENSG00000163159	5.956391017121352e-25	8.791464853033405
ENSG00000117479	6.005529072597199e-25	8.533268749750746
ENSG00000163374	6.546367419616565e-25	8.830422570640364
ENSG00000132716	9.701342799968267e-25	8.887638486645404
ENSG00000198860	1.0922437737257762e-24	8.810715409722327
ENSG00000159377	1.1803840323410154e-24	8.911929984621112
ENSG00000163348	1.7887876906826722e-24	8.827902099996969
ENSG00000143612	2.6630450862117745e-24	8.907881401625161
ENSG00000160685	2.9950188017106824e-24	8.80307484795954
ENSG00000158796	4.96241670944447e-24	8.632042003838745
ENSG00000223599	5.2715743564207854e-24	5.304361957262611
ENSG00000163468	5.357190612767563e-24	8.944318648588725
ENSG00000116747	5.400513935331848e-24	8.833478795345478
ENSG00000091483	5.400513935331848e-24	8.82385351700102
ENSG00000177628	7.301673604544158e-24	8.85120123968184
ENSG00000143543	8.072419887675148e-24	8.920027150613016
ENSG00000228106	1.0815064366250594e-23	7.976998634629581
ENSG00000143401	1.1762688733752821e-23	8.855249822677791
ENSG00000067704	1.2048236682179298e-23	8.903832818629208
ENSG00000143319	1.4248734045458773e-23	8.787416270037454
ENSG00000143450	2.4003374092175533e-23	6.281798234438278
ENSG00000143643	3.456786430371247e-23	8.768701467410256
ENSG00000143756	3.8769411890227304e-23	8.77878334998383
ENSG00000163156	3.9077145639179185e-23	8.578874670829654
ENSG00000143155	4.245806298284694e-23	8.695291219421408
ENSG00000116191	4.649398955528831e-23	8.924075733608968
ENSG00000131791	5.131257259574725e-23	8.668479250802307
ENSG00000231064	5.662525978203956e-23	6.028122777235371
ENSG00000143437	5.707308770390397e-23	8.772750050406206
ENSG00000125459	6.39748154068861e-23	8.750443269012171
ENSG00000134375	8.657280547299097e-23	8.865867459313089
ENSG00000131788	9.11010315883217e-23	8.678358976553797
ENSG00000116161	9.326933704566683e-23	8.82232540464846
ENSG00000117362	1.044915891149436e-22	8.8795413206535
ENSG00000163125	1.3685571148670906e-22	8.859298405673744
ENSG00000163113	1.7911649222842857e-22	8.724623658683905
ENSG00000197622	2.2099661674546557e-22	8.883589903649453
ENSG00000058668	2.2445917415977445e-22	8.873964625304993
ENSG00000187145	2.3792885925202977e-22	8.825381629353576
ENSG00000143398	3.2573733643480475e-22	8.849673127329284
ENSG00000160767	5.679910620248564e-22	8.476843035214456
ENSG00000160783	5.857567045628683e-22	8.398848450167936
ENSG00000116906	6.253555131351151e-22	8.826909741706134
ENSG00000176393	8.470372960993055e-22	8.711485551405215
ENSG00000163344	1.6283628358685917e-21	8.788408628328291
ENSG00000158864	1.7639203412332163e-21	8.853185956263514
ENSG00000117153	1.9696512786459617e-21	8.788408628328291
ENSG00000143575	2.13328556042606e-21	8.895735652637308
ENSG00000118971	2.1659458141341266e-21	8.090133155462635
ENSG00000162910	2.900468529893412e-21	8.767173355057698
ENSG00000203668	4.16910913547741e-21	8.781839574688947
ENSG00000224358	4.581211062440784e-21	6.5979398542752525
ENSG00000234222	5.0335777476107964e-21	6.803751509358548
ENSG00000246203	5.4886523465352945e-21	6.633581727261651
ENSG00000143368	5.57185013174814e-21	8.80918729736977
ENSG00000067533	5.984396198487991e-21	8.691497083832488
ENSG00000162851	7.220086168712947e-21	8.695291219421408
ENSG00000152382	7.274445392901839e-21	8.613248051378937
ENSG00000143774	7.989081099342822e-21	8.899784235633259
ENSG00000143158	8.773102731945459e-21	8.743874215372825
ENSG00000134371	8.83901709180358e-21	8.80361060202126
ENSG00000135775	9.490153482624258e-21	8.797041548381916
ENSG00000128284	1.0497836052910941e-20	8.773742408697043
ENSG00000143621	1.0576557024428698e-20	8.915978567617064
ENSG00000162736	1.1524915392248216e-20	8.911929984621112
ENSG00000182827	1.246402438095684e-20	8.891687069641355
ENSG00000136636	1.2557316750186387e-20	8.839055490693989
ENSG00000171163	1.274597872279419e-20	8.811707768013164
ENSG00000143549	1.274597872279419e-20	8.911929984621112
ENSG00000135847	1.3886474324690534e-20	8.745402327725383
ENSG00000163463	1.3990292392104108e-20	8.335397077763187
ENSG00000076321	1.8217713748719973e-20	8.635554832772975
ENSG00000121848	1.8628121421551095e-20	8.834471153636315
ENSG00000143858	2.1930525906289286e-20	6.15914700707995
ENSG00000023572	2.370466613803703e-20	8.278839922809345
ENSG00000236675	2.370466613803703e-20	7.20418210286741
ENSG00000238365	2.3880859317476516e-20	5.916886755693728
ENSG00000160766	2.3880859317476516e-20	8.082627803591896
ENSG00000233461	2.894527171520325e-20	7.564304956135628
ENSG00000116580	3.151132016011554e-20	8.837527378341429
ENSG00000143224	3.151132016011554e-20	8.751971381364728
ENSG00000163479	3.481186071374632e-20	8.944318648588725
ENSG00000196169	3.789148103299031e-20	8.766637600995978
ENSG00000069248	4.124027918964659e-20	8.825381629353576
ENSG00000122218	4.488149200231405e-20	8.903832818629208
ENSG00000203761	4.588254215170158e-20	7.907663828884347
ENSG00000143183	4.6221107634082954e-20	8.920027150613016
ENSG00000143553	5.0296732320714976e-20	8.679096887437602
ENSG00000160818	7.046836382468965e-20	8.791464853033405
ENSG00000160753	7.203216781637217e-20	8.527692054402236
ENSG00000117280	7.721411203509756e-20	8.800554377316146
ENSG00000143363	9.335722992280845e-20	8.734248937028365
ENSG00000010072	9.335722992280845e-20	8.298828390382072
ENSG00000173171	1.0376578718480905e-19	8.506456781131643
ENSG00000143748	1.4498616258690303e-19	8.685665941076948
ENSG00000143373	1.7506288253571803e-19	8.802082489668702
ENSG00000014914	1.802077666764182e-19	7.363981071933126
ENSG00000143376	1.9026054690483084e-19	8.742346103020267
ENSG00000143761	1.9584668742435097e-19	8.936221482596823
ENSG00000116584	2.279436061460198e-19	8.924075733608968
ENSG00000186283	2.295954024891788e-19	8.936221482596823
ENSG00000185499	2.5676420046167787e-19	7.504718769892699
ENSG00000054277	2.7102809900385937e-19	8.17635168296503
ENSG00000132688	2.729881919360779e-19	7.956716702718951
ENSG00000116604	2.7496229605331616e-19	8.911929984621112
ENSG00000182004	2.7895293434555664e-19	8.852193597972677
ENSG00000273058	3.008619665866682e-19	7.334320590011274
ENSG00000162814	3.3154570983120832e-19	4.425929300817442
ENSG00000143799	3.5497236908965245e-19	8.924075733608968
ENSG00000143157	4.645257247878311e-19	8.848145014976726
ENSG00000117143	4.712264527519321e-19	8.899784235633259
ENSG00000188092	5.007865101949778e-19	7.25994208054342
ENSG00000092978	6.16113047286361e-19	8.6496852983425
ENSG00000133059	7.934968044493475e-19	8.675048304441653
ENSG00000143570	7.991637772493124e-19	8.788408628328291
ENSG00000135778	8.106179751320253e-19	8.60820711009215
ENSG00000143442	9.54589500119407e-19	8.924075733608968
ENSG00000168275	1.0211812802288705e-18	8.367733451145853
ENSG00000198892	1.0284525025147068e-18	7.501041418376239
ENSG00000198837	1.2105554011914676e-18	8.859298405673744
ENSG00000158716	1.245328054029631e-18	8.440607945072978
ENSG00000159346	1.3413717488462553e-18	8.898256123280701
ENSG00000171208	1.6232517541163977e-18	8.41033543810459
ENSG00000136628	1.882277391215283e-18	8.928124316604919
ENSG00000131778	1.9224704527578792e-18	8.739825632376874
ENSG00000163346	2.0699385118714862e-18	8.903832818629208
ENSG00000215845	2.1140876073547977e-18	8.757548076713238
ENSG00000160785	2.2442917442096225e-18	8.764117130352583
ENSG00000228013	2.3992037790480268e-18	6.687222085173847
ENSG00000119285	2.433138618418887e-18	8.819804934005067
ENSG00000225855	2.4675475401775835e-18	8.258676157662194
ENSG00000198700	2.5024370830121215e-18	8.86991604230904
ENSG00000075945	2.712716694422889e-18	8.760068547356632
ENSG00000198952	2.899517186416105e-18	8.86991604230904
ENSG00000072858	3.1427097721524076e-18	8.802082489668702
ENSG00000135766	3.4299322894513135e-18	8.87549273765755
ENSG00000159445	4.1417766925172234e-18	8.814763992718278
ENSG00000163431	4.199967242244486e-18	5.246923627662692
ENSG00000160712	4.487588590510966e-18	8.93217289960087
ENSG00000196352	4.5189734695586344e-18	8.911929984621112
ENSG00000143256	4.55057512553218e-18	8.639603415768926
ENSG00000160710	5.415572238293618e-18	8.944318648588725
ENSG00000162885	5.8661854365633526e-18	8.697811690064801
ENSG00000254911	6.353790549984036e-18	7.503660915609243
ENSG00000143258	6.353790549984126e-18	8.798033906672751
ENSG00000256164	6.3980359016876546e-18	3.5671641307392767
ENSG00000186141	6.881382113506701e-18	8.721110829749675
ENSG00000163041	6.929253783881959e-18	8.886110374292846
ENSG00000160679	6.929253783881959e-18	8.859298405673744
ENSG00000176444	8.125742882934099e-18	8.883589903649453
ENSG00000143578	9.86035952343391e-18	8.538309691037535
ENSG00000116857	1.074831277582394e-17	8.807659185017213
ENSG00000121481	1.1475544630158e-17	8.611719939026381
ENSG00000158793	1.2421123262007094e-17	8.702396027122475
ENSG00000158882	1.250689409454313e-17	8.318210387488543
ENSG00000047410	1.250689409454313e-17	8.890158957288799
ENSG00000198336	1.2593249668691635e-17	6.507302311012221
ENSG00000252817	1.3629661867905461e-17	6.579246161586066
ENSG00000235477	1.6182090687014104e-17	7.916928650741509
ENSG00000116957	1.6293456982803354e-17	8.621880971432562
ENSG00000010165	1.7509467866811157e-17	8.7752705210496
ENSG00000157181	1.933722149314401e-17	8.830958324702085
ENSG00000143537	1.933722149314401e-17	8.780311462336389
ENSG00000235919	2.2475792369801327e-17	7.571963609549636
ENSG00000162819	2.3098195279907454e-17	8.781839574688945
ENSG00000143324	2.464541398746042e-17	8.827902099996969
ENSG00000179085	2.6655747088045588e-17	8.716526492692003
ENSG00000116199	2.7206273474534953e-17	8.821333046357623
ENSG00000117625	2.942256416315071e-17	8.81674870929995
ENSG00000173726	3.1816884460929317e-17	8.911929984621112
ENSG00000143315	3.440332800065567e-17	8.733713182966643
ENSG00000171161	3.440332800065567e-17	8.682609716371832
ENSG00000110092	3.4873862305559427e-17	8.798033906672751
ENSG00000143179	3.487386230555992e-17	8.86991604230904
ENSG00000198400	3.7450349502888055e-17	5.885425047526373
ENSG00000158773	3.796199070232444e-17	8.891687069641355
ENSG00000143303	3.8220392337175737e-17	8.782375328750668
ENSG00000163472	4.076343162945534e-17	8.331348494767235
ENSG00000163382	4.131971828480657e-17	8.861818876317137
ENSG00000118200	4.131971828480657e-17	8.826909741706134
ENSG00000143771	4.1600664681218416e-17	8.552975910668781
ENSG00000135763	5.148364863980388e-17	8.663894913744633
ENSG00000135801	5.755129229322619e-17	8.690706882363736
ENSG00000153157	6.811334254583061e-17	4.834298553522515
ENSG00000143742	7.261008752335114e-17	8.873964625304993
ENSG00000162813	7.897576817036615e-17	8.767173355057698
ENSG00000118873	8.112679159417806e-17	8.839055490693989
ENSG00000213064	8.646989987697435e-17	8.780311462336389
ENSG00000143633	8.646989987697435e-17	8.415324088806432
ENSG00000225857	8.763824823567727e-17	5.3020265508646
ENSG00000162735	1.0572724580025173e-16	8.745402327725383
ENSG00000135862	1.1042715593386136e-16	8.93217289960087
ENSG00000081721	1.1266529896879262e-16	8.750443269012171
ENSG00000027869	1.1925262999612633e-16	6.534483419525194
ENSG00000180764	1.2085699165714216e-16	5.67835823631759
ENSG00000117523	1.2085699165714216e-16	8.924075733608968
ENSG00000143624	1.4280119830131515e-16	8.891687069641355
ENSG00000228264	1.8086162004565449e-16	4.770668719029405
ENSG00000117597	1.9521698804017403e-16	8.71454177611033
ENSG00000228606	2.120968976424232e-16	6.919902196922962
ENSG00000152904	2.1492811301543658e-16	8.658318218396126
ENSG00000136653	2.1492811301543658e-16	8.890158957288799
ENSG00000116750	2.3041485119508793e-16	8.794521077738523
ENSG00000133121	2.381713797268297e-16	8.417765409617221
ENSG00000238055	2.4864097929840837e-16	3.7197874976225904
ENSG00000242444	2.536249616105032e-16	3.8322838690918006
ENSG00000058673	2.553080865522728e-16	8.924075733608968
ENSG00000273478	2.553080865522728e-16	6.5603799253723505
ENSG00000116183	2.7006667067252855e-16	6.608882955792434
ENSG00000000457	2.736597665765864e-16	8.601102302391084
ENSG00000116406	2.7547395461205383e-16	8.895735652637308
ENSG00000143257	2.9138124275993774e-16	5.813878229192898
ENSG00000135837	2.9720915943281375e-16	8.907881401625161
ENSG00000116698	3.1643317255647196e-16	8.903832818629208
ENSG00000272654	3.2275491911674407e-16	7.330159891429998
ENSG00000273062	3.5046366160633943e-16	8.45779463534762
ENSG00000175137	3.7802079281334944e-16	8.741353744729432
ENSG00000035687	4.077125275631792e-16	8.828894458287806
ENSG00000171806	4.804225519799647e-16	8.385508186067161
ENSG00000143156	4.804225519799647e-16	7.94188734319649
ENSG00000255920	4.867634090794038e-16	3.3595783260027803
ENSG00000143387	5.248574549607234e-16	8.127364373369446
ENSG00000233791	5.733397455183808e-16	6.803881194378934
ENSG00000183814	6.061039254427401e-16	8.643651998764877
ENSG00000158711	6.100778833463174e-16	8.873964625304993
ENSG00000213047	6.221545434793278e-16	8.859298405673744
ENSG00000162923	6.262322411449465e-16	8.899784235633259
ENSG00000081692	6.619736244559714e-16	8.159446299345081
ENSG00000116194	6.619736244559714e-16	7.169045409805652
ENSG00000231265	6.839297445043272e-16	5.611379744702209
ENSG00000156535	7.324012260169854e-16	6.95615258657121
ENSG00000177855	7.371904826963005e-16	5.293545931566122
ENSG00000143622	1.1844496694984154e-15	8.605071735554429
ENSG00000204616	1.267721585619704e-15	5.337975311368645
ENSG00000143149	1.3833107752574002e-15	8.845624544333333
ENSG00000120334	1.3833107752574002e-15	7.930654802666866
ENSG00000160691	1.3922748556064443e-15	8.915978567617064
ENSG00000143379	1.4613554257174396e-15	8.727679883389019
ENSG00000271721	1.4803405111185259e-15	7.445162567062233
ENSG00000120333	1.7504194324735852e-15	8.74288185708199
ENSG00000133065	1.773100525186972e-15	8.807659185017213
ENSG00000228126	1.8727702992078576e-15	5.462949295705916
ENSG00000132694	1.8848532107281834e-15	8.772214296344485
ENSG00000120370	2.0556913421685564e-15	8.654805389461895
ENSG00000117475	2.199035086574448e-15	8.678561133375881
ENSG00000119283	2.22743460371623e-15	5.246341874215248
ENSG00000143740	2.3825671339761494e-15	8.755027606069843
ENSG00000188931	2.564704158169219e-15	8.065564120306732
ENSG00000143443	2.5977515965109457e-15	8.293303985618508
ENSG00000273002	2.85022449227515e-15	7.006456527642491
ENSG00000116539	3.06752151793389e-15	8.895735652637308
ENSG00000178096	3.3222467883073113e-15	8.592802979577096
ENSG00000143207	3.5072508530477008e-15	8.757548076713238
ENSG00000153207	4.452188786185218e-15	8.84715265668589
ENSG00000116711	4.789312483465558e-15	8.637082945125531
ENSG00000121851	5.718883858952538e-15	8.73325657873753
ENSG00000116918	6.072995650233546e-15	8.69880404835564
ENSG00000182179	6.189243729444169e-15	8.907881401625161
ENSG00000154217	6.613636817854397e-15	8.311360027194509
ENSG00000182134	7.066664654821216e-15	8.52616394204968
ENSG00000196954	7.111371786503155e-15	8.867395571665647
ENSG00000232860	7.201623443454545e-15	6.953090502826065
ENSG00000232093	7.201623443454545e-15	5.791945745139711
ENSG00000216863	7.79180889890752e-15	7.981184212623363
ENSG00000162729	7.89055933920458e-15	8.863346988669695
ENSG00000262180	8.324182099657465e-15	7.629721168365048
ENSG00000174606	8.429573836797516e-15	8.825381629353576
ENSG00000159176	8.94840564349628e-15	8.887638486645404
ENSG00000141858	9.176155797065576e-15	8.80918729736977
ENSG00000135829	9.233979554066406e-15	8.903832818629208
ENSG00000203721	9.925302397184554e-15	5.229554855996937
ENSG00000143514	9.987772301757089e-15	8.770686183991927
ENSG00000186063	1.0600884409774527e-14	8.78489579939406
ENSG00000179397	1.080209022778278e-14	7.189607599848324
ENSG00000094975	1.0869990934951874e-14	8.899784235633259
ENSG00000117697	1.146437659156672e-14	8.670463967383979
ENSG00000131142	1.1608818339226052e-14	5.4404956930030535
ENSG00000143751	1.1608818339226218e-14	8.785888157684896
ENSG00000143337	1.3488320896930819e-14	8.83195068299292
ENSG00000163462	1.4223387259620533e-14	6.352038510129964
ENSG00000235655	1.44921272215048e-14	8.7752705210496
ENSG00000270361	1.5962293413898182e-14	5.388261370558916
ENSG00000133106	1.6725443909351746e-14	8.760068547356632
ENSG00000143457	1.6829874024329515e-14	8.818276821652509
ENSG00000138640	1.8077948597054347e-14	8.8795413206535
ENSG00000272906	1.9417043432638602e-14	6.505843836766098
ENSG00000162704	1.9905334253028923e-14	8.878013208300944
ENSG00000231073	2.3387277439692628e-14	4.648548826552124
ENSG00000168016	2.729805408389669e-14	8.8795413206535
ENSG00000136631	3.3770311936543e-14	8.721110829749675
ENSG00000185278	3.3770311936543e-14	8.633490966358695
ENSG00000198417	3.4188678638097225e-14	6.256067244069984
ENSG00000196754	3.602438033847325e-14	4.010965570199861
ENSG00000143603	3.64702140407145e-14	8.898256123280701
ENSG00000159348	3.914114025211027e-14	8.845624544333333
ENSG00000162909	4.200435374585413e-14	8.928124316604919
ENSG00000257877	5.047978704445154e-14	3.928414325472992
ENSG00000216109	5.349906137879975e-14	4.444908634699224
ENSG00000257315	5.809745426760371e-14	8.653733881338454
ENSG00000272579	5.809745426760371e-14	7.500637438900439
ENSG00000215840	6.119000133815899e-14	5.322740988510606
ENSG00000143322	6.119000133815899e-14	8.81881257571423
ENSG00000116984	6.725184345795335e-14	8.85120123968184
ENSG00000169432	7.082304622786104e-14	8.567943313711723
ENSG00000223945	7.082304622786104e-14	4.417188489534098
ENSG00000203724	7.125526297884571e-14	7.250951132269962
ENSG00000027644	7.54929290008078e-14	3.839217289957495
ENSG00000151414	7.688194372499396e-14	8.853721710325235
ENSG00000197956	8.294518981631656e-14	8.920027150613016
ENSG00000203799	9.11200134627108e-14	7.7837437135276355
ENSG00000174529	9.593429104490086e-14	7.309047625148884
ENSG00000242798	9.593429104490086e-14	6.790609421530534
ENSG00000242258	9.769249274959091e-14	8.659310576686961
ENSG00000117691	1.0473076607844918e-13	8.833478795345478
ENSG00000066027	1.0473076607844918e-13	8.829430212349527
ENSG00000154370	1.232748410489441e-13	8.524179225468007
ENSG00000118197	1.240203766319778e-13	8.735777049380923
ENSG00000173801	1.2897560819184025e-13	8.230812557676652
ENSG00000157045	1.3905833592070402e-13	8.788944382390012
ENSG00000121486	1.4074195367376268e-13	8.745402327725383
ENSG00000168159	1.4244561491375978e-13	8.886110374292846
ENSG00000261126	1.450392018591652e-13	6.726584446195168
ENSG00000177888	1.6257776896219068e-13	8.704380743704148
ENSG00000143702	1.6355650223051578e-13	8.702852631351591
ENSG00000149506	1.741895185298783e-13	6.1254090124317315
ENSG00000118298	1.8999834886578996e-13	7.408088532051586
ENSG00000203705	1.8999834886578996e-13	8.703924139475033
ENSG00000273026	2.0231863962226458e-13	5.656566405814756
ENSG00000117222	2.3073523233255077e-13	8.764652884414303
ENSG00000213190	2.420128411499757e-13	8.370789675850968
ENSG00000143862	2.7919794986168306e-13	8.678561133375881
ENSG00000126952	3.125704829571435e-13	5.977545753026252
ENSG00000162769	3.6037438167567617e-13	8.313339189195899
ENSG00000174448	3.949942668873951e-13	3.4753692743763342
ENSG00000171033	4.2277265696932275e-13	8.229343718399697
ENSG00000116668	4.2277265696932275e-13	8.72363130039307
ENSG00000149403	4.2277265696932275e-13	8.744866573663662
ENSG00000139508	4.5246882669502835e-13	8.699339802417361
ENSG00000169241	4.60546954751742e-13	8.860290763964581
ENSG00000241627	4.928473265223168e-13	4.699600132528327
ENSG00000117650	5.336135282555743e-13	7.88988211147238
ENSG00000226862	5.576748666458708e-13	4.3467632523632025
ENSG00000120913	5.743048112521642e-13	7.982947229794317
ENSG00000100228	6.037010239704752e-13	8.815756351009115
ENSG00000118217	6.144251842744587e-13	8.924075733608968
ENSG00000132952	6.534546422847097e-13	8.73325657873753
ENSG00000259420	6.611602922375213e-13	3.5973103406836477
ENSG00000231507	6.689552093001542e-13	7.544884656452564
ENSG00000035720	6.949175344471642e-13	8.84715265668589
ENSG00000174827	7.520430586268037e-13	6.6047157832753385
ENSG00000188676	8.090372636686589e-13	4.575683959012518
ENSG00000223396	8.601751078378347e-13	8.070754927830658
ENSG00000243587	9.36048802700585e-13	7.239874128969719
ENSG00000185420	9.470172314093881e-13	8.497823861078018
ENSG00000242252	9.470172314093881e-13	4.816188057989014
ENSG00000225171	1.0700862486186655e-12	5.918964613140368
ENSG00000229196	1.0825955370120072e-12	5.406975470386125
ENSG00000143632	1.0825955370120225e-12	6.104023199598525
ENSG00000168961	1.157361196049188e-12	8.530748279107353
ENSG00000167046	1.1708718325199754e-12	6.116000207230637
ENSG00000162755	1.1708718325199836e-12	7.885564758892676
ENSG00000231407	1.191428743408297e-12	5.543135509861704
ENSG00000077152	1.230041176789668e-12	8.320195104070217
ENSG00000186854	1.3378265388004428e-12	8.523643471406285
ENSG00000227239	1.3612585233391925e-12	6.3480899873540455
ENSG00000234478	1.5458539858513994e-12	5.75883134328745
ENSG00000232995	1.5819632909380742e-12	7.075045778358105
ENSG00000117724	1.6614679449360298e-12	8.55557553114478
ENSG00000203666	1.671075586472168e-12	8.425739568619646
ENSG00000165188	1.7753082206010632e-12	5.09179206408679
ENSG00000189171	1.7855618849906616e-12	7.544780075282674
ENSG00000236935	2.0616698369005476e-12	7.307258776111834
ENSG00000173409	2.164777141106687e-12	8.746394686016219
ENSG00000175229	2.1897639889190498e-12	3.5641083830836107
ENSG00000228343	2.22777608149703e-12	7.7944843571524105
ENSG00000174171	2.240590172865888e-12	8.228658098100837
ENSG00000131795	2.2534766236243327e-12	8.839055490693989
ENSG00000143499	2.2794682083530814e-12	8.704178586882064
ENSG00000143811	2.352472265895529e-12	8.840047848984822
ENSG00000133063	2.39325517070273e-12	8.225268276156084
ENSG00000158555	2.5855343936898785e-12	8.433804320783606
ENSG00000197121	2.6152809026127536e-12	7.794635674326965
ENSG00000236364	2.7142962552686935e-12	6.485975533986884
ENSG00000234719	2.7298525053787245e-12	7.772741640005171
ENSG00000162931	2.745496271015815e-12	6.120107486500956
ENSG00000143493	2.7929575018017904e-12	8.69608142089016
ENSG00000135776	2.8089561833556244e-12	8.730200354032414
ENSG00000267127	2.9655009901248844e-12	5.226140649522935
ENSG00000188739	2.9655009901248844e-12	6.7452896269894165
ENSG00000122025	3.148496410812668e-12	7.840089154780692
ENSG00000111275	3.148496410812668e-12	8.786423911746619
ENSG00000012779	3.1845884522990065e-12	8.911929984621112
ENSG00000227815	3.2210865258147184e-12	4.061877589898124
ENSG00000143369	3.323586561976365e-12	6.471304926595919
ENSG00000188206	3.4390574019920733e-12	8.46741991369208
ENSG00000230091	3.4390574019920733e-12	7.5167975719505185
ENSG00000143479	3.6299863840438337e-12	8.037557636574709
ENSG00000163141	3.671488154060204e-12	6.643787685690251
ENSG00000139187	3.941628632558185e-12	6.316114460078828
ENSG00000143590	3.941628632558185e-12	5.844909533371252
ENSG00000081479	3.941628632558185e-12	5.26383018645168
ENSG00000232940	4.136369885149901e-12	6.290812988291152
ENSG00000152022	4.183546138682817e-12	8.70165811623867
ENSG00000143614	4.711903968454702e-12	8.77122193805365
ENSG00000243452	4.7655133031173835e-12	8.676040662732488
ENSG00000229841	4.819721051655798e-12	7.412241027880693
ENSG00000085552	5.085583122888529e-12	6.134432233070477
ENSG00000140280	5.231237395100019e-12	8.163011418864258
ENSG00000159409	5.488299188476705e-12	2.541465600749996
ENSG00000121858	5.955712703325912e-12	8.811707768013164
ENSG00000132692	6.318349483656236e-12	8.041808376392744
ENSG00000163357	6.627703681869637e-12	6.23204785838148
ENSG00000136643	6.816567786741381e-12	8.777790991692996
ENSG00000157765	7.2305320012805045e-12	5.9995743190015585
ENSG00000118193	7.394636301827007e-12	7.888875431004822
ENSG00000135870	7.394636301827007e-12	8.761596659709188
ENSG00000163565	7.799167867725289e-12	8.883589903649453
ENSG00000272068	7.842992412076995e-12	8.595525607042575
ENSG00000178458	7.93136743116452e-12	5.072153779265739
ENSG00000198771	8.225386087079805e-12	8.86991604230904
ENSG00000143248	8.271558642869067e-12	7.7040387360634766
ENSG00000237188	8.271558642869067e-12	7.01049048400197
ENSG00000135823	8.317985413291958e-12	8.563672697136685
ENSG00000234072	8.364667769558523e-12	8.396530136346628
ENSG00000150076	8.364667769558523e-12	6.939665534312402
ENSG00000154305	8.364667769558523e-12	8.928124316604919
ENSG00000143434	8.458804760682306e-12	6.774588670261769
ENSG00000184319	8.506262174290773e-12	7.619097977149468
ENSG00000272645	9.071150730736312e-12	8.53253083886694
ENSG00000113327	9.512168121574359e-12	6.068076033705413
ENSG00000183856	9.618954768254182e-12	7.981465519278055
ENSG00000236307	1.0371156538328116e-11	4.805117283522234
ENSG00000158850	1.0429115529928885e-11	8.911929984621112
ENSG00000173728	1.1787675406048732e-11	5.744723017927373
ENSG00000220785	1.1787675406048732e-11	8.351107946270217
ENSG00000140009	1.1853387642628881e-11	8.37168445848961
ENSG00000238121	1.1853387642628881e-11	8.030956169107421
ENSG00000007968	1.1853387642629049e-11	8.687448500836537
ENSG00000115539	1.2847568629735406e-11	8.600109944100247
ENSG00000078081	1.2990960986656993e-11	8.87549273765755
ENSG00000270084	1.3693790460028792e-11	6.21688274129523
ENSG00000244998	1.3846437202859118e-11	4.651142256630861
ENSG00000233996	1.4354152221219379e-11	3.042025937648052
ENSG00000233217	1.529750415834926e-11	4.049122685600625
ENSG00000213057	1.538235038342174e-11	6.013601920764669
ENSG00000196418	1.538235038342174e-11	7.770042992939561
ENSG00000238934	1.538235038342174e-11	2.3913983462688626
ENSG00000101115	1.54676579559466e-11	3.9664225259672263
ENSG00000000460	1.5726373385154903e-11	7.962900582887996
ENSG00000272205	1.657394566427153e-11	4.885111574128863
ENSG00000250493	1.7660025813034262e-11	5.850835512123104
ENSG00000216990	1.7660025813034262e-11	4.864514364835142
ENSG00000116903	1.825406812479907e-11	8.71400602204861
ENSG00000160678	1.8712412585494612e-11	7.196934106960112
ENSG00000004478	1.93411264852649e-11	8.815756351009115
ENSG00000196550	2.0156197281713202e-11	6.912818359720909
ENSG00000226920	2.0267386145548715e-11	5.726899537890355
ENSG00000207181	2.147178042913116e-11	4.975520918995811
ENSG00000135835	2.1709014616653606e-11	6.989882535284683
ENSG00000122912	2.2871423060990536e-11	8.735777049380923
ENSG00000272750	2.3251015383204978e-11	7.384231999469245
ENSG00000140386	2.389743519798651e-11	8.85120123968184
ENSG00000175482	2.402881688102785e-11	8.53632497445586
ENSG00000198625	2.402881688102785e-11	8.895735652637308
ENSG00000196154	2.4628848303212318e-11	8.766637600995976
ENSG00000117335	2.476416969537062e-11	8.920027150613016
ENSG00000197959	2.6518424296701415e-11	7.383280488434424
ENSG00000148175	2.740316983750411e-11	8.895735652637308
ENSG00000143793	2.9021591213504303e-11	8.488988784202311
ENSG00000231663	3.29009779221763e-11	7.74252142362173
ENSG00000253051	3.362566580552843e-11	5.261352112776508
ENSG00000260990	3.541006314294068e-11	5.49202833518199
ENSG00000160838	3.728714095852511e-11	5.067647641095923
ENSG00000158615	3.8106344588216206e-11	8.928124316604919
ENSG00000271580	3.969014931471121e-11	5.717627950866217
ENSG00000117592	4.0341572380503084e-11	8.907881401625161
ENSG00000270149	4.247427990201351e-11	4.307803644247785
ENSG00000236713	4.293714737582544e-11	3.1455412277684323
ENSG00000112210	4.340495522511073e-11	7.855338987928953
ENSG00000167566	4.340495522511073e-11	7.261205636685472
ENSG00000112799	4.8892040293476166e-11	8.548470723443716
ENSG00000224261	4.942330988828138e-11	5.222334944019296
ENSG00000223774	5.3160237725225046e-11	2.3972595879040313
ENSG00000077157	5.985102933101953e-11	8.66488727203547
ENSG00000271959	6.366988823256225e-11	4.974586434377771
ENSG00000144061	6.401302218858691e-11	6.909094940536519
ENSG00000165185	6.401302218858691e-11	8.355508552325391
ENSG00000197965	6.736444021638471e-11	8.883589903649453
ENSG00000171631	6.845804345397033e-11	7.90916789447659
ENSG00000154928	6.919675096749308e-11	8.330662874468374
ENSG00000171365	7.320488744850576e-11	8.089117707398636
ENSG00000216809	7.320488744850576e-11	5.9671308495815545
ENSG00000196405	7.399371095119156e-11	8.774532610165794
ENSG00000169242	7.827356513537579e-11	6.58470939175628
ENSG00000134575	7.869359142245415e-11	8.80918729736977
ENSG00000225598	7.869359142245415e-11	3.17869351101547
ENSG00000186517	8.147805827923687e-11	8.903832818629208
ENSG00000271387	8.413381900222889e-11	5.346810637271299
ENSG00000069275	8.413381900222889e-11	8.865867459313089
ENSG00000234184	8.804175232977104e-11	8.690706882363736
ENSG00000227268	8.804175232977104e-11	6.950049911796087
ENSG00000173207	8.851303216774275e-11	8.596061361104297
ENSG00000180667	8.946301310074438e-11	8.835999265988871
ENSG00000134369	9.411346852844171e-11	8.867395571665647
ENSG00000100625	9.461654287044778e-11	7.532778916019353
ENSG00000030110	1.0059452042957129e-10	8.79956201902531
ENSG00000116128	1.0059452042957129e-10	8.833478795345478
ENSG00000134463	1.0113148306430382e-10	8.114545875322037
ENSG00000082126	1.0167125118201497e-10	5.1565410957907885
ENSG00000103404	1.0221383910945722e-10	8.518198216475328
ENSG00000117036	1.0221383910945722e-10	8.720039321626233
ENSG00000186073	1.0275926124477968e-10	8.017300733586598
ENSG00000236021	1.0637459514348094e-10	5.6348289794053255
ENSG00000164061	1.0808492361123218e-10	7.175604688809889
ENSG00000158887	1.0982216061394756e-10	6.84383386500767
ENSG00000137478	1.1040729060801642e-10	8.903832818629208
ENSG00000149256	1.1040729060801642e-10	7.977069351034112
ENSG00000228824	1.1550567095456675e-10	4.900986787655995
ENSG00000244968	1.227717990498519e-10	3.377770695444237
ENSG00000172955	1.254025403595429e-10	6.188918831698113
ENSG00000229739	1.3187364547375804e-10	3.5689561451877965
ENSG00000133328	1.3257353166401103e-10	7.482347014722201
ENSG00000154175	1.346950729973618e-10	8.054326025196827
ENSG00000232124	1.4163484075670473e-10	6.175184579061077
ENSG00000184825	1.4971244591199105e-10	7.202082726020988
ENSG00000172987	1.590768398684005e-10	3.0462199936899936
ENSG00000260360	1.6076292309387387e-10	5.397575034384022
ENSG00000057294	1.6076292309387387e-10	7.657302049389258
ENSG00000235750	1.6901360963798973e-10	8.915978567617064
ENSG00000196950	1.71704130154684e-10	8.718590359106281
ENSG00000232036	1.8145505509023642e-10	2.148569038486077
ENSG00000061938	1.824114862554378e-10	8.883589903649453
ENSG00000180061	1.8337284907671996e-10	7.28123784500311
ENSG00000171115	1.9074279408774993e-10	8.242651568672532
ENSG00000267834	1.917470912749199e-10	6.2929716249858405
ENSG00000188112	1.917470912749199e-10	5.191236558645881
ENSG00000175294	1.9479112272622228e-10	4.743323698853922
ENSG00000234678	1.9684668875302224e-10	5.748576040955313
ENSG00000273455	1.9788241450477286e-10	3.659930403257443
ENSG00000111450	2.0474577109477402e-10	8.61729663437489
ENSG00000108474	2.069040356822014e-10	8.596597115166018
ENSG00000246465	2.0908455110197042e-10	4.885688665986484
ENSG00000137460	2.1239753517762622e-10	8.072382066772827
ENSG00000185155	2.1632761845133052e-10	8.86991604230904
ENSG00000225721	2.2090628484778035e-10	4.00872007135664
ENSG00000234814	2.232310313882758e-10	6.597501520106863
ENSG00000205129	2.23231031388279e-10	7.332052586939758
ENSG00000101190	2.23231031388279e-10	8.173374608092525
ENSG00000271380	2.346044435107929e-10	4.139480068404286
ENSG00000230280	2.49132317632459e-10	5.8767448840728145
ENSG00000116883	2.504364131570606e-10	6.929229170703521
ENSG00000272631	2.5571988869900723e-10	4.59846065913221
ENSG00000131779	2.659218341337569e-10	8.772750050406207
ENSG00000162836	2.7580217254450333e-10	8.648157185989943
ENSG00000107779	3.0288668807550745e-10	8.499351973430578
ENSG00000234996	3.044653396496528e-10	4.192736084814726
ENSG00000229808	3.076468179653985e-10	6.716583722997967
ENSG00000188295	3.232082560924211e-10	7.848925355107028
ENSG00000136104	3.265810972218761e-10	8.841575961337382
ENSG00000227741	3.2828039960397446e-10	6.8235655186906286
ENSG00000114670	3.33430347314286e-10	7.92925813073186
ENSG00000223863	3.4486105212542627e-10	3.324177791586223
ENSG00000162852	3.5208484203025974e-10	8.742346103020267
ENSG00000110492	3.6983945017106743e-10	8.873964625304993
ENSG00000148225	3.775742755434666e-10	7.387498814424519
ENSG00000132677	3.925056248051828e-10	3.538572392428673
ENSG00000188921	3.945395818101305e-10	8.779319104045552
ENSG00000271267	4.165280063742949e-10	4.768362270983094
ENSG00000229373	4.165280063742949e-10	5.024472559889079
ENSG00000134376	4.465657326163156e-10	3.4771926938119124
ENSG00000187054	4.811871018277613e-10	4.0254217182658785
ENSG00000222222	4.836691861602429e-10	4.135566981696841
ENSG00000224831	5.0268793814616e-10	5.503255403189017
ENSG00000243364	5.052783623156915e-10	7.758621166827159
ENSG00000254739	5.07881831775332e-10	4.9870474102229325
ENSG00000143498	5.131281632573294e-10	8.296105762916593
ENSG00000264349	5.131281632573294e-10	4.719594246910428
ENSG00000228288	5.360221794313692e-10	7.875169155836468
ENSG00000166682	5.360221794313731e-10	7.146448524451865
ENSG00000150995	5.387803546640414e-10	8.689178770011178
ENSG00000204277	5.415523987968842e-10	4.0030065378908395
ENSG00000066279	5.471383662238955e-10	8.658318218396126
ENSG00000110660	5.499524265623723e-10	8.865867459313089
ENSG00000272709	5.499524265623782e-10	4.330033229661253
ENSG00000272405	5.556230455577216e-10	8.757548076713238
ENSG00000212916	5.685916696451061e-10	8.405496653639888
ENSG00000102755	5.893551572874374e-10	6.059707858783757
ENSG00000227773	6.12423975306852e-10	2.930886062161872
ENSG00000143390	6.155657208820791e-10	8.867395571665647
ENSG00000102385	6.21896531284133e-10	5.194843723017312
ENSG00000239453	6.697364906241773e-10	5.4151333829906525
ENSG00000229399	6.994330404607342e-10	5.038565342932099
ENSG00000228238	7.030102196904224e-10	3.058852911900838
ENSG00000179431	7.066052717269491e-10	6.3920990314307575
ENSG00000228208	7.341467164256247e-10	1.7461230523707363
ENSG00000232946	7.454545460397426e-10	3.0952410761105553
ENSG00000197872	7.454545460397426e-10	8.891687069641355
ENSG00000184557	7.492614999771115e-10	8.736769407671758
ENSG00000234219	7.944299971293753e-10	5.1904649906327
ENSG00000127920	7.984810979613096e-10	7.426898834426767
ENSG00000183741	7.984810979613096e-10	8.845624544333333
ENSG00000260682	8.025523772406954e-10	8.76564524270514
ENSG00000121797	8.025523772406954e-10	8.304255219493442
ENSG00000138964	8.107558636312187e-10	8.490569187139814
ENSG00000250091	8.379869289549791e-10	6.613738553507986
ENSG00000186847	8.465440171454846e-10	5.112891474359104
ENSG00000171793	8.551864414251297e-10	8.71454177611033
ENSG00000140443	8.639150314626888e-10	8.520973134525752
ENSG00000158710	8.683119000561619e-10	8.907881401625161
ENSG00000134070	8.883698121223805e-10	8.571769863128589
ENSG00000067113	8.974290478060051e-10	8.41425258068299
ENSG00000112378	8.974290478060084e-10	8.891687069641355
ENSG00000239494	9.019924417651287e-10	5.30317664634966
ENSG00000166582	9.417074646015837e-10	7.676653044974429
ENSG00000073861	9.756919726166033e-10	7.271594475007429
ENSG00000155093	1.0134331420233365e-09	7.940359565012299
ENSG00000183128	1.0185718021255972e-09	4.535721457600585
ENSG00000272562	1.0185718021255972e-09	5.396988784208854
ENSG00000171747	1.0904848081404265e-09	6.2521447850586
ENSG00000070182	1.0904848081404265e-09	7.316741504878181
ENSG00000136848	1.1071263543641972e-09	8.640060019998039
ENSG00000152558	1.1614773549204665e-09	8.936221482596823
ENSG00000215784	1.2123096088524627e-09	6.471032154713747
ENSG00000168264	1.2494924753858797e-09	8.898256123280701
ENSG00000254577	1.2557969373607464e-09	6.425615610319134
ENSG00000197584	1.3305682925567031e-09	7.509985289795087
ENSG00000225125	1.3955992412418158e-09	4.614711707469312
ENSG00000204262	1.3955992412418356e-09	7.876292954544854
ENSG00000224032	1.402622459507876e-09	8.807659185017213
ENSG00000257954	1.402622459507901e-09	6.77705565862319
ENSG00000128039	1.4710873199185074e-09	8.676040662732488
ENSG00000221643	1.4784811464409227e-09	3.506063294275494
ENSG00000232519	1.4859112469708901e-09	4.374659919053221
ENSG00000165269	1.4859112469708901e-09	3.8427268516053767
ENSG00000198885	1.5505563816310786e-09	6.555637641445438
ENSG00000272016	1.5505563816310786e-09	6.709166772856116
ENSG00000135205	1.5740213686031428e-09	8.094510671744645
ENSG00000154114	1.597832862804227e-09	8.920027150613016
ENSG00000238526	1.6589104452636382e-09	3.893728915440668
ENSG00000232372	1.7746430612401176e-09	7.622941190307175
ENSG00000213028	1.7746430612401176e-09	4.286643943913879
ENSG00000244219	1.783522614652622e-09	5.697554405393093
ENSG00000265753	1.898242898380735e-09	3.758588232446081
ENSG00000174371	1.917254325580895e-09	8.013520586006031
ENSG00000253651	1.926829594806148e-09	5.609051257511782
ENSG00000153187	1.926829594806169e-09	8.93217289960087
ENSG00000120756	2.010125969690641e-09	7.9632456234565625
ENSG00000065057	2.010125969690641e-09	8.326966314531647
ENSG00000198298	2.02015359409692e-09	7.703685596235203
ENSG00000186827	2.030230028464788e-09	7.764636040585197
ENSG00000160781	2.0302300284647952e-09	8.577267408644492
ENSG00000232065	2.1178834047674856e-09	5.005312848279484
ENSG00000205898	2.1284352261034117e-09	3.71091348373576
ENSG00000143384	2.160399422716306e-09	8.948367231584678
ENSG00000268154	2.2760054993767902e-09	3.5977459875770132
ENSG00000054267	2.2873253019230964e-09	8.82385351700102
ENSG00000121039	2.298700030099463e-09	8.10885172756433
ENSG00000226121	2.333156369484818e-09	5.245055636309865
ENSG00000223356	2.38578763667016e-09	6.004182844613747
ENSG00000132196	2.397639831592705e-09	8.51508970118527
ENSG00000229930	2.4215168113562935e-09	4.028193266269664
ENSG00000225603	2.4335421395291955e-09	3.461038494721551
ENSG00000143198	2.5760904834392652e-09	8.843104073689938
ENSG00000133112	2.6145969388689257e-09	8.944318648588725
ENSG00000230124	2.673411555757916e-09	8.196137993715674
ENSG00000116667	2.6999638153305885e-09	8.531101753103991
ENSG00000262333	2.7538423523676846e-09	6.51762840634484
ENSG00000139641	2.7811735021153255e-09	8.907881401625161
ENSG00000180660	2.8226670163272326e-09	6.868631088411586
ENSG00000164236	2.8577057050294065e-09	5.160842128435086
ENSG00000116977	2.871839661031494e-09	8.785888157684896
ENSG00000259384	2.8860417974269106e-09	6.497891334794306
ENSG00000272933	2.9003124343705384e-09	7.086316287295952
ENSG00000261644	2.914651893477406e-09	7.403782288632444
ENSG00000260805	2.9146518934774164e-09	6.8324308585620885
ENSG00000122591	2.9146518934774164e-09	8.81674870929995
ENSG00000251520	3.0846080240054795e-09	3.488292431399298
ENSG00000258427	3.0998355021353363e-09	4.426972723466041
ENSG00000149289	3.1459591732216294e-09	8.273982712525054
ENSG00000143178	3.2482018500779587e-09	7.679550635845962
ENSG00000079263	3.2642164410280023e-09	8.841575961337382
ENSG00000169583	3.2803080281000806e-09	5.887925159760662
ENSG00000249894	3.2964769715794167e-09	2.4483239854505494
ENSG00000238805	3.3127236333880503e-09	2.0013283555020114
ENSG00000123353	3.3127236333880503e-09	8.408675885334484
ENSG00000164647	3.3127236333880503e-09	6.100847686687854
ENSG00000226807	3.4710133069237687e-09	3.7322601665148216
ENSG00000163486	3.5225146110710096e-09	8.810179655660605
ENSG00000232907	3.6905666490088227e-09	6.924434359807651
ENSG00000014641	3.6905666490088885e-09	8.867395571665647
ENSG00000267348	3.7087045975657006e-09	6.61976171457352
ENSG00000132837	3.7269294608546055e-09	6.937375100438739
ENSG00000248019	3.74524164414321e-09	7.900766732585646
ENSG00000204356	3.763641554533542e-09	8.829430212349527
ENSG00000213400	3.763641554533542e-09	2.2423984982627085
ENSG00000122696	3.885407739325946e-09	8.369182413665804
ENSG00000232750	3.904478766660422e-09	3.643772684273551
ENSG00000162757	3.962241126399393e-09	7.291899237450833
ENSG00000057252	3.981679761751002e-09	8.814763992718278
ENSG00000246090	4.001211371078585e-09	8.079114974657665
ENSG00000150636	4.001211371078585e-09	7.049135909036671
ENSG00000261766	4.001211371078585e-09	4.969687185569087
ENSG00000254685	4.150705981029448e-09	8.292592933982363
ENSG00000249993	4.191482256647243e-09	5.93317797359134
ENSG00000143320	4.232648997016897e-09	7.2819631174715305
ENSG00000197283	4.47711952203763e-09	8.705908856056706
ENSG00000214212	4.47711952203763e-09	8.491254807438674
ENSG00000250546	4.499016912199026e-09	5.045806813159714
ENSG00000139344	4.543125367989379e-09	7.758080974954204
ENSG00000144355	4.666608641983162e-09	4.5079166100073955
ENSG00000272836	4.689408991956738e-09	6.230270986538642
ENSG00000072071	4.689408991956738e-09	8.46543519711041
ENSG00000196503	4.7123179246355445e-09	5.382958460916535
ENSG00000117533	4.983739658080222e-09	8.792992965385965
ENSG00000079337	4.983739658080222e-09	8.825381629353576
ENSG00000255449	5.0080490551862355e-09	4.575529501641902
ENSG00000143815	5.05701508548937e-09	8.804602960312097
ENSG00000178199	5.081672789825273e-09	8.311360027194509
ENSG00000231563	5.270378242281917e-09	4.711726598435076
ENSG00000115963	5.270378242281917e-09	8.447059880471492
ENSG00000143786	5.347757819415298e-09	7.0573145664253
ENSG00000236206	5.399958201179435e-09	4.220273208857981
ENSG00000042832	5.399958201179435e-09	8.133143225540039
ENSG00000152207	5.452655084381261e-09	5.182941837048525
ENSG00000243440	5.627404697713225e-09	6.749113316641269
ENSG00000182472	5.654769234943334e-09	8.075339264888333
ENSG00000272426	5.654769234943395e-09	5.300676315439038
ENSG00000130054	5.921284790208523e-09	3.7391711421919696
ENSG00000130037	6.066433140249261e-09	6.29230653942039
ENSG00000187695	6.066433140249326e-09	5.734097723985757
ENSG00000253619	6.2150466457511865e-09	4.620028011294447
ENSG00000163050	6.321180845261672e-09	8.8714441546616
ENSG00000231964	6.321180845261672e-09	7.724680410107123
ENSG00000167283	6.382619758947449e-09	8.903832818629208
ENSG00000169100	6.41355703865266e-09	8.940270065592774
ENSG00000227373	6.47587058319653e-09	5.496630169347638
ENSG00000261159	6.507248192729782e-09	7.778205320755716
ENSG00000163995	6.74734903080193e-09	5.393153332299973
ENSG00000147246	6.780007594426791e-09	5.733187582959661
ENSG00000165475	6.812820160467302e-09	8.658318218396126
ENSG00000116679	6.878910126910756e-09	8.878013208300944
ENSG00000228863	7.029904705530026e-09	7.35215116723562
ENSG00000005810	7.029904705530026e-09	8.903832818629208
ENSG00000249459	7.132356668948918e-09	6.408348030759445
ENSG00000197646	7.236262816249071e-09	8.007741733835436
ENSG00000119862	7.236262816249122e-09	8.69376310706885
ENSG00000269990	7.377101118232279e-09	8.38026508795829
ENSG00000232611	7.50252253703619e-09	6.643340542270776
ENSG00000225620	7.538737171870939e-09	2.83818722985017
ENSG00000232694	7.575122087166012e-09	5.318715102639834
ENSG00000075391	7.575122087166012e-09	7.955920233113822
ENSG00000197980	7.648405875560225e-09	7.189094935559766
ENSG00000213612	7.685306315506851e-09	5.196044671895735
ENSG00000143595	7.834650155958311e-09	3.721796954850849
ENSG00000266913	8.279935453297634e-09	4.595835992671223
ENSG00000150593	8.460806924675129e-09	8.907881401625161
ENSG00000104490	8.542424212379717e-09	7.060505925296302
ENSG00000112182	8.707965895975512e-09	8.559342807486042
ENSG00000181039	8.707965895975512e-09	7.963278037284504
ENSG00000258994	8.834168586862174e-09	5.525893260060972
ENSG00000188342	9.07018297818954e-09	8.757548076713238
ENSG00000146005	9.11374954371643e-09	7.206343240474131
ENSG00000158079	9.675829396688186e-09	8.345962423813539
ENSG00000201492	9.768840454201104e-09	5.026367396006901
ENSG00000232224	9.768840454201104e-09	6.929067658022146
ENSG00000234604	1.0029133280455876e-08	4.259692621131398
ENSG00000118292	1.0222666823024944e-08	7.526019987588224
ENSG00000232586	1.079955557192891e-08	2.516468791919831
ENSG00000104921	1.0851192067619986e-08	8.00326929460668
ENSG00000182704	1.0851192067619986e-08	7.584984598587496
ENSG00000198732	1.0903068939286573e-08	8.873964625304993
ENSG00000135248	1.0903068939286573e-08	5.405304998324985
ENSG00000265559	1.1007548163388068e-08	2.9494775043306403
ENSG00000224897	1.1462565110741834e-08	6.968175044452736
ENSG00000182397	1.1517285645874168e-08	5.7514991216108315
ENSG00000254441	1.1738722403198182e-08	3.9532460409864325
ENSG00000229233	1.1738722403198182e-08	4.495564979260037
ENSG00000184992	1.1738722403198308e-08	8.679096887437602
ENSG00000181873	1.1992794712622503e-08	8.287270686040884
ENSG00000203697	1.2165142233465822e-08	5.459333093764684
ENSG00000168614	1.2223125447551306e-08	8.651749164756781
ENSG00000180867	1.2281377689253042e-08	8.026887709354467
ENSG00000241666	1.2339900170890523e-08	6.014066966588661
ENSG00000110455	1.2398694110074348e-08	8.762589018000027
ENSG00000260398	1.2398694110074392e-08	5.043911590667544
ENSG00000163219	1.2457760729729574e-08	8.85120123968184
ENSG00000203739	1.2517101258116646e-08	6.592538647841107
ENSG00000143228	1.2971011467087171e-08	8.151269983520573
ENSG00000206417	1.2971011467087171e-08	8.679096887437602
ENSG00000155115	1.303273057399327e-08	8.72363130039307
ENSG00000163362	1.315702761654001e-08	7.804810912497907
ENSG00000273226	1.315702761654001e-08	5.985268665225807
ENSG00000258733	1.3219608129112616e-08	7.494981259550953
ENSG00000133313	1.3763372401422127e-08	8.911929984621112
ENSG00000162073	1.3960438839606992e-08	7.264787419945491
ENSG00000117281	1.4328884664676193e-08	7.132633260011006
ENSG00000022355	1.4396884154172769e-08	2.15210415188989
ENSG00000235664	1.4396884154172769e-08	3.711262425581525
ENSG00000258181	1.4465197698297609e-08	6.267331704254065
ENSG00000227477	1.4602772589930476e-08	5.0821119780553
ENSG00000122026	1.4602772589930476e-08	8.936221482596823
ENSG00000106290	1.4602772589930476e-08	8.676576416794209
ENSG00000213062	1.4672036772500773e-08	7.064318005972637
ENSG00000203327	1.5201808926504243e-08	4.570128869244058
ENSG00000211451	1.5418890581029803e-08	7.998011874321087
ENSG00000159208	1.5491919313369598e-08	6.465379642696131
ENSG00000157873	1.5565284630016537e-08	8.8714441546616
ENSG00000254266	1.5713031047011685e-08	5.277859826598701
ENSG00000178935	1.6279332888402665e-08	8.018377796290322
ENSG00000075290	1.6356324527385006e-08	6.278214195359809
ENSG00000220749	1.6511372297713053e-08	7.0525622484522295
ENSG00000224462	1.658943160142363e-08	3.0965868300566024
ENSG00000225205	1.7267596199777624e-08	8.66137444310124
ENSG00000113594	1.734913212863803e-08	7.107479354550993
ENSG00000213719	1.7431042644397784e-08	8.944318648588725
ENSG00000130695	1.7679038453125693e-08	8.71400602204861
ENSG00000184384	1.8314143291421848e-08	8.802618243730425
ENSG00000097046	1.8314143291422043e-08	8.283678707274047
ENSG00000230266	1.840048344808431e-08	5.406851335323292
ENSG00000205238	1.8487219597434767e-08	6.86266928300871
ENSG00000168056	1.8487219597434767e-08	8.903832818629208
ENSG00000188859	1.9150542158945587e-08	7.202838414730547
ENSG00000162676	1.9240716187109395e-08	8.781839574688945
ENSG00000197580	1.942230522417239e-08	7.016916988063201
ENSG00000249602	2.0212835542646004e-08	4.759282466639974
ENSG00000100678	2.0692383655439703e-08	7.3049260855287255
ENSG00000136881	2.069238365543985e-08	4.887418512431976
ENSG00000162779	2.0789612725224254e-08	6.032634079784152
ENSG00000224812	2.0789612725224254e-08	3.567724542718282
ENSG00000234937	2.1332368850091345e-08	3.949208803622706
ENSG00000133019	2.15331321093517e-08	6.222477696753994
ENSG00000116141	2.1634201770470266e-08	5.68922416549404
ENSG00000229229	2.1837727330764307e-08	2.654120037451687
ENSG00000213033	2.272368443907365e-08	5.311159354741316
ENSG00000214514	2.3044645352394255e-08	3.5497889118440145
ENSG00000250831	2.315260893060014e-08	6.983833845552687
ENSG00000175793	2.3152608930600304e-08	6.518637121232628
ENSG00000224326	2.3589404076230064e-08	2.73583272430046
ENSG00000173451	2.3699849012338377e-08	8.410283147519646
ENSG00000237605	2.4203106386071062e-08	5.412132262562716
ENSG00000237409	2.4203106386071062e-08	4.219038856372229
ENSG00000148737	2.431634472768259e-08	7.867085977852919
ENSG00000136169	2.431634472768259e-08	8.79956201902531
ENSG00000042781	2.4774472919373726e-08	7.599236729939468
ENSG00000112280	2.477447291937399e-08	2.9257240500326547
ENSG00000261716	2.500667398309014e-08	8.684137828724392
ENSG00000175730	2.5656193789327925e-08	7.038152261333795
ENSG00000112290	2.5776038078544926e-08	6.919545480201544
ENSG00000120896	2.589642670271703e-08	8.470932742626312
ENSG00000171786	2.719398090143675e-08	6.4125466654490815
ENSG00000132541	2.7320804337319973e-08	8.389021015001392
ENSG00000008277	2.757617890703941e-08	8.30738216060309
ENSG00000086848	2.7833873987061118e-08	8.629442383362743
ENSG00000154330	2.7833873987061217e-08	6.547436177931244
ENSG00000116852	2.895544480302606e-08	8.82385351700102
ENSG00000226891	2.895544480302606e-08	5.411813512487001
ENSG00000215838	2.9090248390010928e-08	4.4123090696435385
ENSG00000196420	2.9225662094999534e-08	3.0972467127441003
ENSG00000117139	2.9225662094999534e-08	8.750979023073892
ENSG00000214900	2.963559075314418e-08	7.283392203234481
ENSG00000164574	3.111483468353008e-08	8.848145014976726
ENSG00000149269	3.1404621923266975e-08	8.860290763964581
ENSG00000174564	3.140462192326709e-08	7.053982894105524
ENSG00000262454	3.155049778999421e-08	7.518430265472966
ENSG00000205084	3.281732894753296e-08	8.007473298420052
ENSG00000122863	3.2969579705677156e-08	6.690096920566826
ENSG00000230005	3.2969579705677506e-08	4.6820191955729555
ENSG00000173080	3.2969579705677506e-08	5.293720814134782
ENSG00000163352	3.2969579705677506e-08	2.871702523903839
ENSG00000253924	3.3585478285805175e-08	3.136981327911345
ENSG00000151883	3.413355257356033e-08	8.810179655660605
ENSG00000267270	3.445063096092083e-08	7.210574103535166
ENSG00000143199	3.4610241966565487e-08	6.110992867733438
ENSG00000184060	3.493162322218839e-08	8.262039120359285
ENSG00000160179	3.509339975990464e-08	7.689908604662316
ENSG00000151611	3.5093399759905014e-08	7.806592137732041
ENSG00000112079	3.63301543940534e-08	8.846616902624168
ENSG00000143512	3.649822244073264e-08	5.655302960615875
ENSG00000234782	3.666704607758717e-08	7.354306295148169
ENSG00000198945	3.700697330664544e-08	8.32503388853492
ENSG00000175701	3.70069733066457e-08	8.344434311460981
ENSG00000167769	3.73499625898666e-08	2.916752758279227
ENSG00000171206	3.7522613846844374e-08	8.801090131377867
ENSG00000168118	3.795764243617566e-08	8.735777049380923
ENSG00000226321	3.848614969272004e-08	6.06111992182144
ENSG00000115364	3.8663902804136555e-08	8.665423026097193
ENSG00000255139	3.8842453675843625e-08	6.44713643560969
ENSG00000172954	3.8842453675843764e-08	8.282680794402932
ENSG00000254503	3.9021805777998655e-08	6.769169300637852
ENSG00000138741	3.9201962595343516e-08	7.512209014838018
ENSG00000164076	3.920196259534421e-08	2.623594469381044
ENSG00000198805	3.956470438784526e-08	8.87549273765755
ENSG00000136931	4.0766284341534994e-08	2.632311730854172
ENSG00000266970	4.095426257848648e-08	4.052377234451149
ENSG00000175591	4.1143083015919286e-08	7.626984552891214
ENSG00000254873	4.1143083015919286e-08	6.63655644022714
ENSG00000178445	4.114308301591973e-08	7.753831596686101
ENSG00000110013	4.114308301591973e-08	8.827902099996969
ENSG00000249738	4.133274931059383e-08	3.7200060291986596
ENSG00000211941	4.1523265134606965e-08	8.709421684990936
ENSG00000236779	4.31774745938129e-08	3.5507474158266885
ENSG00000186184	4.337624706214489e-08	8.873964625304993
ENSG00000242353	4.3575908558612825e-08	3.7610618493197503
ENSG00000118491	4.3776462936213356e-08	6.1834764299002085
ENSG00000136161	4.397791406407583e-08	8.817284463361672
ENSG00000128266	4.510209912339275e-08	7.256618537191969
ENSG00000271748	4.5517776291321635e-08	1.5610895447119981
ENSG00000143278	4.5517776291321635e-08	1.7455610508133617
ENSG00000163435	4.593717466935946e-08	6.506227765098426
ENSG00000224614	4.63603265300265e-08	6.780128997649476
ENSG00000183831	4.6573320175352925e-08	6.334377723458367
ENSG00000100290	4.6573320175352925e-08	8.599372033216442
ENSG00000196199	4.678726441611787e-08	8.829430212349527
ENSG00000246740	4.7981134184353036e-08	6.376019138351267
ENSG00000240356	4.8422564176711054e-08	7.03844911496028
ENSG00000162148	4.909211550155183e-08	7.948527113240369
ENSG00000153233	4.9317291387122784e-08	4.960571029347525
ENSG00000158985	5.080558271306746e-08	8.928124316604919
ENSG00000204193	5.198002115083225e-08	3.605281602272069
ENSG00000267731	5.221805317971066e-08	6.207041157097017
ENSG00000141367	5.221805317971084e-08	8.915978567617064
ENSG00000162733	5.245714387650804e-08	8.755027606069843
ENSG00000224536	5.379127116842333e-08	6.246830045116089
ENSG00000202415	5.428453263105442e-08	3.3478632556700774
ENSG00000268034	5.4532808077831423e-08	4.323237226314067
ENSG00000236581	5.4782186294486363e-08	4.759083145494358
ENSG00000248478	5.630188082014842e-08	2.0587316509330846
ENSG00000238711	5.72071950833136e-08	4.565897173497772
ENSG00000109062	5.746844261335014e-08	8.887638486645404
ENSG00000137434	5.773084867620767e-08	6.602253041385208
ENSG00000261606	5.7994418247472406e-08	5.409769359841378
ENSG00000054967	5.8525067920789646e-08	8.534796862103304
ENSG00000100422	5.8525067920790275e-08	8.895735652637308
ENSG00000166347	5.8525067920790275e-08	8.552519306439667
ENSG00000213860	6.111072916277991e-08	5.537793033059721
ENSG00000213559	6.111072916277991e-08	3.263338343581767
ENSG00000198108	6.138927091323624e-08	8.725413860152656
ENSG00000162510	6.138927091323624e-08	7.225725237580605
ENSG00000132481	6.166904539524417e-08	8.537571780153728
ENSG00000176532	6.223231370715092e-08	8.554752915848088
ENSG00000119042	6.380718416540553e-08	8.447176998712324
ENSG00000259590	6.438940440475327e-08	3.913541308631808
ENSG00000206921	6.497678188098907e-08	5.056399009960497
ENSG00000260081	6.527241838882552e-08	5.917175010871386
ENSG00000117643	6.556936081857343e-08	8.518400373297414
ENSG00000171931	6.87675202712487e-08	4.277380191108841
ENSG00000196814	6.907988809652599e-08	7.957950234762745
ENSG00000206113	6.939363333930905e-08	4.345445579623115
ENSG00000145863	7.146696036726087e-08	2.0643007546420584
ENSG00000134326	7.244404593158758e-08	8.588420799341508
ENSG00000118058	7.343409506167185e-08	8.907881401625161
ENSG00000141424	7.596703083767872e-08	8.829430212349527
ENSG00000136141	7.631109814367141e-08	8.593005136399182
ENSG00000235505	7.631109814367141e-08	8.332759488878963
ENSG00000198739	7.665667797268769e-08	3.058493770888518
ENSG00000123739	7.700377676026927e-08	8.714998380339443
ENSG00000095303	7.805425162664903e-08	8.167511051509042
ENSG00000177602	7.929739230036018e-08	7.229262046914704
ENSG00000236030	7.929739230036018e-08	4.513508816010532
ENSG00000225265	8.001636462380558e-08	7.184364835907819
ENSG00000230426	8.001636462380558e-08	2.2218890063471934
ENSG00000143486	8.001636462380558e-08	8.832943041283757
ENSG00000270028	8.001636462380558e-08	5.063140975853124
ENSG00000122033	8.001636462380615e-08	8.759076189065794
ENSG00000254995	8.037821958270517e-08	7.850806941456226
ENSG00000149806	8.147334034845006e-08	8.920027150613016
ENSG00000250966	8.221145190233605e-08	6.2214517535356855
ENSG00000149972	8.295605209276728e-08	8.81323588036572
ENSG00000237025	8.389601110082381e-08	3.982475052342673
ENSG00000233215	8.427488197060276e-08	2.0687091871386056
ENSG00000143933	8.465541320980989e-08	8.911929984621112
ENSG00000174032	8.50376118597213e-08	8.595525607042575
ENSG00000255100	8.50376118597213e-08	4.304843467605918
ENSG00000246560	8.50376118597213e-08	6.012534582416155
ENSG00000102057	8.580703970084373e-08	7.561723427310847
ENSG00000134321	8.61942831190346e-08	8.533777644564806
ENSG00000198937	8.658322240211845e-08	8.65579774775273
ENSG00000162753	8.697386473647785e-08	4.853097738393344
ENSG00000112039	8.915316355709288e-08	8.568713638423473
ENSG00000163126	8.995870019994736e-08	6.9169642342522035
ENSG00000260910	8.995870019994736e-08	7.234776459286753
ENSG00000243155	9.036411280083947e-08	4.393811810584225
ENSG00000224543	9.036411280083947e-08	6.313572708067658
ENSG00000272505	9.077129820465434e-08	7.350930127043404
ENSG00000163170	9.118026391191718e-08	8.443207565548978
ENSG00000092036	9.430501912130886e-08	8.252230111012327
ENSG00000157796	9.472942459712828e-08	8.819804934005067
ENSG00000167964	9.558380268102476e-08	8.483693395508494
ENSG00000147873	9.558380268102578e-08	2.6824671058052165
ENSG00000111678	9.64456559529416e-08	8.601102302391084
ENSG00000141873	9.64456559529416e-08	8.684673582786113
ENSG00000211976	9.687940553379052e-08	7.85758269945927
ENSG00000108405	9.731504767525765e-08	8.914450455264506
ENSG00000260088	9.885481471229327e-08	4.848503827975434
ENSG00000114999	9.974526759724456e-08	8.670463967383979
ENSG00000184489	9.974526759724456e-08	8.861818876317137
ENSG00000179314	1.0064350079554175e-07	6.800286253249281
ENSG00000258572	1.0109555553812646e-07	8.53930204932837
ENSG00000074855	1.0154958005694704e-07	8.677568775085046
ENSG00000203804	1.050183941476548e-07	6.389261296323995
ENSG00000272942	1.0548950040103499e-07	3.1184411764346778
ENSG00000122367	1.0596265667884729e-07	5.116644816936459
ENSG00000183423	1.0643787160930619e-07	6.0564072829700955
ENSG00000271109	1.0787595512445727e-07	5.9115601061386585
ENSG00000169026	1.0884513049619458e-07	7.446166455385342
ENSG00000167107	1.1006848337116003e-07	8.427469837794288
ENSG00000179520	1.1031474954617449e-07	5.100091326597607
ENSG00000267040	1.1105675940463103e-07	7.530693466870018
ENSG00000174123	1.1155412000229494e-07	8.794977681967636
ENSG00000101017	1.1155412000229494e-07	8.757012322651516
ENSG00000271993	1.1155412000229494e-07	3.7315812283266827
ENSG00000143768	1.125553315546936e-07	6.76749958437414
ENSG00000269086	1.1305920069738292e-07	5.0504908513423
ENSG00000223991	1.1743135275498995e-07	4.157918398213377
ENSG00000238207	1.1743135275498995e-07	1.97342826939566
ENSG00000164142	1.1795638032910288e-07	7.820892012127344
ENSG00000250215	1.1795638032910288e-07	5.324972590977553
ENSG00000102738	1.184836844522136e-07	8.7752705210496
ENSG00000249413	1.1848368445221403e-07	4.743935102351022
ENSG00000158258	1.1954516056486854e-07	6.59908711116735
ENSG00000177519	1.2007935176067495e-07	6.763210394504695
ENSG00000141497	1.2061585791830715e-07	6.242636115966151
ENSG00000230470	1.2639140219044407e-07	2.624738035074944
ENSG00000138172	1.2695523756441665e-07	7.98665666097035
ENSG00000226352	1.2809023572135127e-07	5.333733745926072
ENSG00000272374	1.3126245662063765e-07	6.308196885295679
ENSG00000163155	1.3126245662063765e-07	7.972408742991626
ENSG00000120675	1.3243477465939382e-07	8.834471153636315
ENSG00000208317	1.3243477465939523e-07	6.619412272583915
ENSG00000154144	1.3302473488096935e-07	8.825381629353576
ENSG00000249628	1.3302473488097126e-07	5.004197468480546
ENSG00000110876	1.3361724335355712e-07	8.920027150613016
ENSG00000270009	1.3421231071755753e-07	2.9822745802751545
ENSG00000141232	1.3421231071755753e-07	8.821333046357623
ENSG00000119787	1.3541016489553292e-07	8.767173355057698
ENSG00000107242	1.3601297320493488e-07	8.903832818629208
ENSG00000229057	1.3753140097428142e-07	2.451818950062921
ENSG00000227666	1.387579660222828e-07	4.202384244922667
ENSG00000138119	1.387579660222828e-07	8.620352859080006
ENSG00000155755	1.387579660222828e-07	8.330479143465878
ENSG00000180999	1.393752196605491e-07	2.943525713200792
ENSG00000225401	1.393752196605491e-07	4.676953292789223
ENSG00000134884	1.4124299780989283e-07	8.928124316604919
ENSG00000103495	1.4124299780989384e-07	8.393473911641511
ENSG00000226124	1.4124299780989384e-07	7.147744974710807
ENSG00000257345	1.425016424765608e-07	5.735319866717586
ENSG00000159712	1.425016424765608e-07	6.04560465036318
ENSG00000112218	1.425016424765608e-07	8.192141701304667
ENSG00000261026	1.425016424765608e-07	5.726636941690593
ENSG00000092969	1.447304867516716e-07	7.230004634979424
ENSG00000221887	1.4731913523560357e-07	2.937943307698191
ENSG00000150093	1.4797327862307942e-07	8.8714441546616
ENSG00000170037	1.4863023778232054e-07	8.672527833798258
ENSG00000162702	1.4929002442752703e-07	8.779319104045552
ENSG00000273075	1.4929002442752703e-07	4.9025654620467725
ENSG00000139679	1.5061812726742134e-07	8.048725349448448
ENSG00000257008	1.5128646712584686e-07	2.4593798344947873
ENSG00000114646	1.543297452786825e-07	6.153561334946126
ENSG00000142583	1.5501404519414897e-07	8.56310452924702
ENSG00000168899	1.5501404519414897e-07	8.515010551352661
ENSG00000162739	1.5639148065137809e-07	8.817284463361672
ENSG00000162929	1.5708464067393043e-07	7.9251105211463
ENSG00000137965	1.5778077862789869e-07	8.777790991692996
ENSG00000136152	1.5778077862789869e-07	8.840047848984822
ENSG00000111640	1.577807786278998e-07	8.93217289960087
ENSG00000232671	1.5918203783179827e-07	5.003242351068601
ENSG00000138642	1.6059535776174336e-07	8.747387044307056
ENSG00000231084	1.6527315955421214e-07	6.946887460254298
ENSG00000203817	1.6527315955421214e-07	4.788136092967554
ENSG00000251396	1.6600444485923277e-07	6.095512163691766
ENSG00000135838	1.6673886623354836e-07	8.35808131355373
ENSG00000250874	1.6747643667164567e-07	4.559505075841205
ENSG00000162139	1.689610769764644e-07	8.804602960312097
ENSG00000188095	1.7234830891737658e-07	5.3423482968819105
ENSG00000026751	1.731099167969885e-07	8.936221482596823
ENSG00000271046	1.7387478630612645e-07	7.035654435995014
ENSG00000089050	1.7387478630612766e-07	8.30114670420338
ENSG00000265565	1.7618909982865705e-07	4.370453355254508
ENSG00000237424	1.7618909982865893e-07	6.717543763529924
ENSG00000167588	1.8130632243014946e-07	6.758436335401072
ENSG00000203260	1.8452666654306435e-07	1.8484540054372667
ENSG00000170919	1.8534037367095303e-07	8.28164170010743
ENSG00000120251	1.8615755774289244e-07	4.225663413127436
ENSG00000121454	1.9155500128488235e-07	8.07831078518056
ENSG00000134899	1.9239872383983473e-07	8.639067661707204
ENSG00000141854	1.9324604715618247e-07	8.56008071836985
ENSG00000172361	1.94096986076603e-07	6.694273904678598
ENSG00000149823	1.9580977039494255e-07	8.886110374292846
ENSG00000197497	1.9667164577344562e-07	6.245977354706402
ENSG00000273038	1.984064383667864e-07	7.029527774708245
ENSG00000250673	1.9927938592011695e-07	5.9240643006524865
ENSG00000225946	2.0325392103962217e-07	2.2847274491958327
ENSG00000110723	2.0414752545500837e-07	7.978480010977473
ENSG00000233985	2.041475254550091e-07	3.567681384206354
ENSG00000153029	2.0504493604775143e-07	8.80513871437382
ENSG00000174437	2.077601617649791e-07	8.928124316604919
ENSG00000122122	2.1376318841221525e-07	8.85120123968184
ENSG00000213024	2.1564384373622543e-07	8.810179655660605
ENSG00000251603	2.1564384373622543e-07	5.6714967275160895
ENSG00000223813	2.1564384373622543e-07	7.3095216481589205
ENSG00000152910	2.1564384373622543e-07	3.088305701148637
ENSG00000120278	2.1659017280028684e-07	6.994762337187241
ENSG00000140057	2.1659017280028917e-07	4.462546602934718
ENSG00000064199	2.1849491597260607e-07	5.582181460773705
ENSG00000261098	2.2041588294947722e-07	7.635297863713555
ENSG00000137841	2.2138249201462471e-07	8.792457211324242
ENSG00000198650	2.2776629216288063e-07	5.782437876793624
ENSG00000130158	2.287641101874576e-07	8.575739296291932
ENSG00000050438	2.3077246559233564e-07	7.803424015198009
ENSG00000134287	2.3381705830157277e-07	8.85624218096863
ENSG00000254726	2.3638390867901906e-07	6.041153637274304
ENSG00000235121	2.3741827337115975e-07	6.072200602305921
ENSG00000233467	2.384570217014363e-07	3.7202187510462923
ENSG00000237422	2.40547741086387e-07	2.761345638558071
ENSG00000112941	2.415997482226984e-07	8.891687069641355
ENSG00000152520	2.415997482226984e-07	8.80918729736977
ENSG00000116260	2.415997482226997e-07	8.863346988669695
ENSG00000168509	2.4371714811983895e-07	2.2240367994524766
ENSG00000086619	2.4371714811983895e-07	8.87549273765755
ENSG00000272288	2.458525173324926e-07	7.526678748639424
ENSG00000166562	2.469269863827868e-07	8.924075733608968
ENSG00000241794	2.5072356262812063e-07	2.029497489862159
ENSG00000135424	2.529183546408017e-07	7.580578437952039
ENSG00000149926	2.540227172547057e-07	5.123580192282943
ENSG00000185222	2.551317495612618e-07	8.479644812512541
ENSG00000159388	2.551317495612618e-07	8.944318648588725
ENSG00000048462	2.5624547061922477e-07	8.928124316604919
ENSG00000231261	2.5624547061922477e-07	4.902572171596942
ENSG00000126890	2.5624547061922477e-07	5.000284262259561
ENSG00000238045	2.5624547061922477e-07	6.328455482423876
ENSG00000232645	2.5624547061922477e-07	6.844348902978612
ENSG00000181450	2.5848705559858727e-07	8.547399215320274
ENSG00000198380	2.6074762616346033e-07	8.902304706276652
ENSG00000213638	2.693965194788833e-07	6.500204457912319
ENSG00000213085	2.717494116777919e-07	5.618201865525668
ENSG00000076258	2.717494116777919e-07	7.9807983247987835
ENSG00000168918	2.729333081667764e-07	8.7939853236768
ENSG00000231381	2.7953455175890934e-07	3.3354203090998293
ENSG00000232059	2.7953455175890934e-07	3.928369853324881
ENSG00000233270	2.819731239474073e-07	5.164470749202539
ENSG00000152061	2.819731239474073e-07	8.86991604230904
ENSG00000137509	2.832001220960241e-07	8.903832818629208
ENSG00000163406	2.8816001777805833e-07	8.845624544333333
ENSG00000188060	2.906714036947638e-07	7.09518091949471
ENSG00000239377	2.951174124997148e-07	5.1953634590255415
ENSG00000236484	2.9639974759636955e-07	2.275556696492232
ENSG00000224687	2.9639974759636955e-07	3.111733839708732
ENSG00000152154	2.9768747673875436e-07	8.07048205460404
ENSG00000115705	2.989806218190828e-07	2.5482860013030972
ENSG00000160460	2.989806218190828e-07	7.330968852886707
ENSG00000272006	3.0027920481491913e-07	6.032797986911624
ENSG00000139174	3.0158324778953e-07	7.851676292757583
ENSG00000109927	3.0158324778953e-07	8.60469428115792
ENSG00000258130	3.015832477895332e-07	5.723731677755961
ENSG00000158769	3.042078023585368e-07	8.748915156659612
ENSG00000224899	3.142482424260067e-07	4.654605781363402
ENSG00000125409	3.1697941569837953e-07	6.855650404515604
ENSG00000079931	3.1973356158658034e-07	8.878013208300944
ENSG00000179388	3.2390826217012915e-07	8.06213044120511
ENSG00000166743	3.2601535118811286e-07	5.068679565372235
ENSG00000230899	3.3169932918494063e-07	2.99587575717893
ENSG00000144362	3.3169932918494063e-07	7.215040988183641
ENSG00000155875	3.3313524307372705e-07	3.4280097948656394
ENSG00000236924	3.3313524307372705e-07	4.916888851780393
ENSG00000159423	3.3457717301467314e-07	7.5540916331445
ENSG00000171453	3.485802448259181e-07	8.645180111117435
ENSG00000254198	3.5008682935781035e-07	6.82624635822187
ENSG00000187838	3.5159971529888926e-07	4.387978564360612
ENSG00000147650	3.531189280681294e-07	7.73553716493406
ENSG00000138400	3.546444931829864e-07	5.159308093404934
ENSG00000152092	3.6471728343030575e-07	4.307579088068608
ENSG00000134760	3.6945912305250214e-07	2.7369298850992174
ENSG00000090776	3.7105295349541194e-07	7.332563243832563
ENSG00000134533	3.7105295349541194e-07	3.609710978760029
ENSG00000137714	3.7265343693115286e-07	8.740817990667711
ENSG00000101222	3.7265343693115286e-07	4.48819656571116
ENSG00000230457	3.742606001392281e-07	5.589675010148939
ENSG00000132274	3.7587447000262295e-07	8.865867459313089
ENSG00000149761	3.7587447000262295e-07	8.741353744729432
ENSG00000185885	3.7587447000262295e-07	8.89420754028475
ENSG00000187037	3.7587447000262295e-07	4.995469584957319
ENSG00000134571	3.7912243774716196e-07	5.790998220240709
ENSG00000182508	3.7912243774716196e-07	6.813072624099076
ENSG00000234476	3.7912243774716604e-07	4.387612683665959
ENSG00000267412	3.848718469465522e-07	5.075815621804407
ENSG00000231890	3.8986698639202486e-07	7.24843559792163
ENSG00000152213	3.9154593028765635e-07	7.938699678073824
ENSG00000272798	3.915459302876584e-07	2.586604251440423
ENSG00000264920	3.915459302876584e-07	7.46525006122457
ENSG00000270022	3.9323186945569656e-07	7.583052172590768
ENSG00000266865	3.9323186945569656e-07	7.8326857380559725
ENSG00000203778	3.9323186945570006e-07	7.739967088212978
ENSG00000186952	3.949248319971746e-07	6.928817540400325
ENSG00000232698	4.078487863853224e-07	7.551975476145275
ENSG00000249142	4.078487863853224e-07	5.067370764390904
ENSG00000219700	4.184816774696129e-07	2.4525660932456166
ENSG00000142227	4.2027970459773033e-07	8.915978567617064
ENSG00000146555	4.284637389408079e-07	4.389453796893969
ENSG00000160999	4.3773794221249563e-07	8.745402327725383
ENSG00000163235	4.4529684163472554e-07	8.27572730387642
ENSG00000143318	4.472062058702604e-07	5.171598925979719
ENSG00000147606	4.4912348874020826e-07	7.023724825725821
ENSG00000197747	4.5589679610978333e-07	8.76564524270514
ENSG00000107338	4.578501062903125e-07	6.217039409627019
ENSG00000214226	4.5981151070248546e-07	7.796497383919159
ENSG00000227868	4.5981151070248546e-07	2.0055861778996684
ENSG00000255547	4.6375873164842894e-07	3.7404871218888776
ENSG00000270062	4.6974108198235125e-07	6.408553380254793
ENSG00000184856	4.7478333070182374e-07	1.7159225080507536
ENSG00000088387	4.788547832922891e-07	8.70690121434754
ENSG00000083845	4.788547832922891e-07	8.948367231584678
ENSG00000233196	4.809031526678438e-07	2.5573116593173713
ENSG00000132334	4.829599955863755e-07	8.612255693088102
ENSG00000162542	4.829599955863755e-07	8.655797747752732
ENSG00000184949	4.850253458257406e-07	5.490217272618335
ENSG00000182487	4.850253458257406e-07	8.612791447149823
ENSG00000144567	4.954808981277024e-07	8.867395571665647
ENSG00000174607	5.007900873111623e-07	8.639322109114234
ENSG00000128422	5.007900873111694e-07	2.4978383007048524
ENSG00000227711	5.029291319368463e-07	1.4781846536705465
ENSG00000234473	5.050770112823151e-07	3.8609890625961594
ENSG00000251669	5.072337605054633e-07	7.343761585428464
ENSG00000243224	5.093994148983714e-07	6.473099213801286
ENSG00000166387	5.159501640398177e-07	8.829430212349527
ENSG00000260359	5.181517947338e-07	8.830958324702085
ENSG00000145284	5.203625090881569e-07	8.361184274263511
ENSG00000137411	5.225823432105185e-07	8.863346988669695
ENSG00000166171	5.326854289636297e-07	8.116158692087483
ENSG00000165507	5.326854289636297e-07	8.776798633402159
ENSG00000182534	5.349560734103538e-07	8.199273368253397
ENSG00000183921	5.349560734103566e-07	7.498017941667435
ENSG00000078589	5.372360757024162e-07	8.783367687041503
ENSG00000187486	5.372360757024239e-07	8.546942611091158
ENSG00000143641	5.372360757024239e-07	8.903832818629208
ENSG00000163040	5.372360757024239e-07	5.655805324041997
ENSG00000241612	5.395254729921427e-07	3.7907626972384634
ENSG00000244671	5.395254729921427e-07	2.0570501969249757
ENSG00000157470	5.569992059342936e-07	3.7766003649756574
ENSG00000148513	5.593699808546e-07	2.893273277658053
ENSG00000146938	5.617505108475493e-07	8.216690743291606
ENSG00000172543	5.617505108475493e-07	8.41359381963179
ENSG00000269919	5.617505108475523e-07	8.228775550510035
ENSG00000165643	5.689510186317512e-07	5.224615108137723
ENSG00000171044	5.689510186317512e-07	8.26086303106595
ENSG00000243181	5.713709570215361e-07	4.602827387323654
ENSG00000180098	5.713709570215442e-07	8.567185526070915
ENSG00000179967	5.738008452757683e-07	5.752831778028588
ENSG00000232884	5.762407227978471e-07	8.519059134348613
ENSG00000164744	5.898403824267054e-07	4.622988034481267
ENSG00000145451	5.923461610325963e-07	4.150242258952139
ENSG00000148584	5.948622292385066e-07	5.040161073613507
ENSG00000011198	5.948622292385066e-07	8.424211456267088
ENSG00000163527	6.075983439175476e-07	8.936221482596823
ENSG00000203730	6.166700430191711e-07	3.81583152528025
ENSG00000100156	6.271980439884701e-07	6.562690997462611
ENSG00000197563	6.298570681470773e-07	8.739825632376874
ENSG00000186198	6.298570681470773e-07	4.239542908316417
ENSG00000182504	6.298570681470773e-07	8.833478795345478
ENSG00000224790	6.352078443605513e-07	5.16829783697257
ENSG00000185621	6.406025451477334e-07	8.550253283203304
ENSG00000133250	6.584428902086913e-07	8.260125120182146
ENSG00000241316	6.612298330510303e-07	7.273878372138606
ENSG00000242110	6.612298330510303e-07	6.682661822334947
ENSG00000271605	6.668379612917789e-07	7.291509245983386
ENSG00000165246	6.696592366391709e-07	5.553014584022973
ENSG00000149054	6.696592366391709e-07	8.903832818629208
ENSG00000267627	6.753364359346049e-07	2.551634279222712
ENSG00000259666	6.810601368864439e-07	2.957068275733516
ENSG00000261194	6.824983709124824e-07	1.2104789593401168
ENSG00000095564	6.853836497618366e-07	8.936221482596823
ENSG00000227285	6.911896124912594e-07	6.794182640309416
ENSG00000119537	6.941103892444218e-07	8.822861158710182
ENSG00000272195	6.999877670239888e-07	6.919153176878593
ENSG00000074660	6.999877670239888e-07	7.0450105084065155
ENSG00000155849	7.059132238846896e-07	8.837527378341429
ENSG00000101546	7.059132238846996e-07	8.500880085783136
ENSG00000164949	7.285683868519391e-07	8.122042125427967
ENSG00000107738	7.285683868519391e-07	8.915978567617064
ENSG00000225964	7.347274377908656e-07	7.22943608770203
ENSG00000143452	7.347274377908695e-07	5.234656546920914
ENSG00000185519	7.378257992665434e-07	2.6551907539413038
ENSG00000263711	7.440604407922571e-07	3.6520285297336073
ENSG00000052802	7.471968200232184e-07	8.734784691090086
ENSG00000248138	7.711302491775266e-07	3.159364931723225
ENSG00000231305	7.743767996764278e-07	7.9796745260903945
ENSG00000142959	7.776365537750834e-07	5.991245432912566
ENSG00000264635	7.776365537750834e-07	5.401808926712305
ENSG00000231599	7.924702318847693e-07	4.13527612274367
ENSG00000235277	7.991503804962453e-07	1.6669772825764249
ENSG00000248587	8.025108222129354e-07	3.9818105231905276
ENSG00000142252	8.058849129985956e-07	8.523186867177172
ENSG00000170921	8.092727061980049e-07	8.381878238892103
ENSG00000101000	8.126742553555702e-07	5.45522637462695
ENSG00000154016	8.126742553555702e-07	6.352106791288549
ENSG00000136425	8.160896142160586e-07	8.02927673958031
ENSG00000179088	8.160896142160586e-07	6.861549922111554
ENSG00000232470	8.160896142160586e-07	6.420993993668263
ENSG00000184922	8.264190894831812e-07	8.903832818629208
ENSG00000180479	8.264190894831812e-07	7.660985699455902
ENSG00000107404	8.298902286352618e-07	8.796505794320195
ENSG00000255853	8.456854082217614e-07	3.2043903193369054
ENSG00000231532	8.49234678515201e-07	2.363107136396137
ENSG00000156009	8.527983351092213e-07	4.1644476602842815
ENSG00000169413	8.599690318115179e-07	8.297484009032013
ENSG00000142089	8.599690318115179e-07	8.305985488668085
ENSG00000113302	8.599690318115302e-07	2.6828891229996152
ENSG00000267751	8.635761847504643e-07	4.77814793060222
ENSG00000225400	8.671979496527604e-07	3.7127210906547257
ENSG00000116147	8.671979496527604e-07	5.4010410076146185
ENSG00000007062	8.67197949652765e-07	4.589914131130861
ENSG00000100605	8.67197949652765e-07	8.766180996766863
ENSG00000242125	8.708343834614785e-07	8.855249822677791
ENSG00000243926	8.855279540727809e-07	5.623765141310086
ENSG00000230155	8.948327254231167e-07	5.702978126359199
ENSG00000088926	8.948327254231167e-07	3.7061009118608967
ENSG00000214029	9.023444614672064e-07	7.790841538738043
ENSG00000125772	9.061231308454335e-07	8.887638486645404
ENSG00000259129	9.099170800034079e-07	4.1641729279468285
ENSG00000183971	9.099170800034079e-07	5.152326063611386
ENSG00000105373	9.175510556083477e-07	8.93217289960087
ENSG00000108515	9.175510556083477e-07	8.55557553114478
ENSG00000223511	9.252468663988815e-07	7.518850227836191
ENSG00000064309	9.427910263525118e-07	5.744516804209595
ENSG00000111291	9.427910263525118e-07	8.911929984621112
ENSG00000272449	9.427910263525118e-07	8.057335513897277
ENSG00000197768	9.467331290711672e-07	6.457597958214366
ENSG00000187098	9.467331290711672e-07	7.809009478142961
ENSG00000186635	9.506911467538395e-07	8.891687069641355
ENSG00000107736	9.58655174420247e-07	8.072434357357771
ENSG00000205181	9.58655174420247e-07	6.744531000014832
ENSG00000213123	9.58655174420247e-07	5.114136195048378
ENSG00000238058	9.666836064708193e-07	6.597532444026886
ENSG00000256347	9.707221305008812e-07	4.063351013597592
ENSG00000166997	9.747769437246321e-07	8.098026379526669
ENSG00000169894	9.808898440792757e-07	3.7055444521047822
ENSG00000234993	1.001534664817322e-06	3.9101309286393655
ENSG00000012174	1.001534664817331e-06	8.706444610118426
ENSG00000167653	1.001534664817331e-06	4.333075285275515
ENSG00000215244	1.0057136772852395e-06	5.316401124744252
ENSG00000104998	1.0057136772852395e-06	8.798033906672751
ENSG00000139793	1.0057136772852395e-06	8.886110374292846
ENSG00000181588	1.0099095235506968e-06	7.557806284732448
ENSG00000233621	1.0099095235506968e-06	7.339211447304516
ENSG00000170264	1.0141222688185613e-06	8.458330389409342
ENSG00000242575	1.0419215692458154e-06	2.9991773873772836
ENSG00000136159	1.046263159969099e-06	8.389425328645562
ENSG00000163898	1.0462631599691083e-06	5.284212529190356
ENSG00000166667	1.0462631599691083e-06	6.997065515488308
ENSG00000258123	1.0506222137793647e-06	3.5440646380958567
ENSG00000235672	1.0506222137793647e-06	4.5391825833673565
ENSG00000106397	1.0549987982118122e-06	8.86991604230904
ENSG00000117360	1.0549987982118122e-06	8.845624544333333
ENSG00000197217	1.0593929810515305e-06	8.920027150613016
ENSG00000251992	1.0682344143477192e-06	4.850022942420706
ENSG00000220842	1.0682344143477192e-06	6.608580016983574
ENSG00000065600	1.0682344143477287e-06	8.546204700207353
ENSG00000255224	1.0771470609791348e-06	6.466765590488645
ENSG00000133878	1.0816302614381004e-06	8.74718488748497
ENSG00000258365	1.0929172103775348e-06	6.866160473107192
ENSG00000273340	1.1020285489550758e-06	5.277709565613555
ENSG00000259577	1.106611671200322e-06	7.62884592831504
ENSG00000258920	1.106611671200328e-06	7.92981231061317
ENSG00000229191	1.106611671200328e-06	5.296781482289934
ENSG00000244039	1.1112131896262262e-06	3.9964800156030407
ENSG00000241170	1.1112131896262419e-06	7.619860985202191
ENSG00000172766	1.1158331752161386e-06	8.701860273060754
ENSG00000258927	1.1158331752161386e-06	5.113798657583421
ENSG00000107295	1.1158331752161386e-06	3.3169999463763196
ENSG00000200127	1.1158331752161386e-06	5.012174011419673
ENSG00000118961	1.1204716992153247e-06	8.663894913744633
ENSG00000131871	1.1298046487380536e-06	8.903832818629208
ENSG00000159618	1.13921261343099e-06	8.820797292295902
ENSG00000244128	1.1510789425997287e-06	3.3616361700472237
ENSG00000259032	1.1510789425997287e-06	4.45583102523127
ENSG00000088448	1.1558588022984737e-06	8.883589903649453
ENSG00000238511	1.165476059580925e-06	4.01805158850972
ENSG00000133466	1.170313604996711e-06	8.703844989642427
ENSG00000250850	1.1800469010015208e-06	4.138348486898736
ENSG00000139292	1.1800469010015375e-06	3.3710386459933037
ENSG00000082482	1.2122226566689786e-06	2.507853748761982
ENSG00000165178	1.232442207716411e-06	8.584451366178165
ENSG00000137288	1.23754772459353e-06	8.71301366375777
ENSG00000227502	1.2426736488902578e-06	6.913446769051239
ENSG00000272841	1.2529870335812685e-06	6.359687285861321
ENSG00000164344	1.2764950287439371e-06	6.820942536099978
ENSG00000259732	1.2764950287439371e-06	2.6462111106897965
ENSG00000225370	1.281776527271345e-06	3.9102894811861515
ENSG00000183690	1.28707910875876e-06	4.417848156815816
ENSG00000143353	1.28707910875876e-06	8.710493193114377
ENSG00000251323	1.2924028540728521e-06	7.028635333633724
ENSG00000230829	1.2977478443768238e-06	4.664938230221202
ENSG00000151498	1.303114161131263e-06	8.815756351009115
ENSG00000228887	1.3085018860954567e-06	6.393473386169735
ENSG00000204347	1.3302685137418243e-06	2.5966592098531254
ENSG00000162849	1.3385207273019608e-06	6.09541247825738
ENSG00000235096	1.3385207273019608e-06	1.2054417065112255
ENSG00000137558	1.3551735807142854e-06	5.692141087435127
ENSG00000012171	1.3551735807142854e-06	7.641678748539171
ENSG00000272003	1.360768819116463e-06	7.889534192056021
ENSG00000225077	1.3607688191164677e-06	5.752218385727043
ENSG00000235145	1.3663863424888746e-06	4.694486599891594
ENSG00000215795	1.4150471792642691e-06	4.9943152676977
ENSG00000176788	1.4385208206493378e-06	8.558200582958067
ENSG00000186369	1.4444476651651537e-06	4.206979048475866
ENSG00000144278	1.450398062000483e-06	7.60227307788758
ENSG00000173894	1.4835502760701802e-06	5.544999105655414
ENSG00000163354	1.4835502760701802e-06	7.178181670093056
ENSG00000247624	1.5019401507322989e-06	4.781503274061705
ENSG00000136867	1.5019401507322989e-06	6.5965610792621
ENSG00000232457	1.5019401507322989e-06	7.759928696538045
ENSG00000144369	1.508118824811256e-06	8.359354978499258
ENSG00000204371	1.508118824811256e-06	8.788944382390012
ENSG00000181513	1.514322011632947e-06	8.776798633402159
ENSG00000116133	1.514322011632955e-06	8.534646995866165
ENSG00000167083	1.539381759364957e-06	5.721423575410153
ENSG00000236942	1.5616367395554118e-06	5.36058433287389
ENSG00000214193	1.5680520900411945e-06	7.7528890506612305
ENSG00000134548	1.5744928543710983e-06	5.860560826764772
ENSG00000187510	1.5874510116047766e-06	7.514741015513686
ENSG00000138346	1.5874510116047905e-06	8.252563708251962
ENSG00000224728	1.5874510116047905e-06	6.349010185418493
ENSG00000226549	1.6070812795405108e-06	6.269658792227152
ENSG00000166263	1.607081279540528e-06	7.646523087584154
ENSG00000133657	1.607081279540528e-06	8.867395571665647
ENSG00000128245	1.6269455421688192e-06	8.81323588036572
ENSG00000271308	1.6436797709407717e-06	4.116452317743141
ENSG00000246375	1.657186540659847e-06	5.616272584644654
ENSG00000166548	1.657186540659847e-06	8.814228238656558
ENSG00000130598	1.657186540659847e-06	5.821456016912197
ENSG00000261019	1.6571865406598618e-06	5.331450955532296
ENSG00000243279	1.6708003065559757e-06	8.117405497785349
ENSG00000242759	1.6776475670942791e-06	6.051958022764908
ENSG00000115652	1.6845218822422894e-06	8.78436004533234
ENSG00000186496	1.6983520872385e-06	7.576709256173377
ENSG00000184979	1.7122917470113713e-06	8.238485533267383
ENSG00000253030	1.7228188214839428e-06	1.4239997408035778
ENSG00000156206	1.744060491965859e-06	4.640616782198961
ENSG00000260460	1.7511969971846617e-06	1.9034287179214533
ENSG00000150457	1.7655545668846247e-06	8.609199468382986
ENSG00000106025	1.7655545668846247e-06	6.792501705430468
ENSG00000269293	1.7655545668846247e-06	8.259720806537976
ENSG00000138074	1.772775844934774e-06	8.835006907698036
ENSG00000254978	1.772775844934774e-06	5.850176154618087
ENSG00000182308	1.780025594807813e-06	7.234410448219174
ENSG00000146350	1.7873039242554574e-06	7.9389809847285155
ENSG00000271936	1.8056254941501422e-06	5.709709889405241
ENSG00000254777	1.8204129877148263e-06	7.0590975470565995
ENSG00000163519	1.8204129877148263e-06	8.102147823077766
ENSG00000163923	1.8278504483470014e-06	8.421945433030725
ENSG00000175548	1.8278504483470014e-06	8.172382249801686
ENSG00000251665	1.835317198487999e-06	2.0271856640073587
ENSG00000131979	1.8578942950011776e-06	8.483947842915523
ENSG00000261884	1.8807390064699969e-06	7.674965182019242
ENSG00000232634	1.8884139053423092e-06	3.772677379971743
ENSG00000186818	1.8999828887384276e-06	8.392919731760204
ENSG00000183463	1.903854376221436e-06	1.5846951929440025
ENSG00000198720	1.9077334673690606e-06	7.953125438306396
ENSG00000116574	1.915514518011966e-06	7.857366220460463
ENSG00000229152	1.9233261556331393e-06	8.132809628300402
ENSG00000161036	1.9311684956124645e-06	8.802082489668702
ENSG00000197355	1.939041653745159e-06	8.798569660734474
ENSG00000153790	1.946945746243207e-06	8.56619316778008
ENSG00000196924	1.946945746243217e-06	8.878013208300944
ENSG00000272947	1.946945746243217e-06	6.478931049770024
ENSG00000161800	1.962847201275563e-06	8.544878744676879
ENSG00000114904	1.9708447983303402e-06	8.766637600995978
ENSG00000115526	2.0072243143114387e-06	5.629402369351355
ENSG00000241965	2.015396100445288e-06	2.9572850231728496
ENSG00000170819	2.015396100445299e-06	8.284214461335768
ENSG00000234337	2.023599946017116e-06	3.7878715467640216
ENSG00000133069	2.023599946017116e-06	8.306521242729806
ENSG00000173805	2.023599946017116e-06	3.224725748135535
ENSG00000254414	2.0401042986058847e-06	3.639517294053952
ENSG00000164292	2.0401042986058847e-06	8.742346103020267
ENSG00000267676	2.040104298605903e-06	3.5927892116634945
ENSG00000185697	2.0484050482734204e-06	8.304053062671358
ENSG00000271888	2.0484050482734204e-06	6.331183962247806
ENSG00000119013	2.065104304251268e-06	8.779319104045552
ENSG00000186187	2.065104304251268e-06	7.505809820604777
ENSG00000137547	2.065104304251268e-06	8.753499493717285
ENSG00000102710	2.120287843174795e-06	8.746192529194134
ENSG00000162552	2.1289027550558872e-06	8.31945719318641
ENSG00000141441	2.128902755055906e-06	8.236925007086883
ENSG00000198929	2.128902755055906e-06	6.217105954402037
ENSG00000199572	2.1375513925262903e-06	2.3020416742594647
ENSG00000267593	2.154950351291585e-06	4.4405880414621475
ENSG00000198947	2.1549503512916043e-06	7.062297351097791
ENSG00000199471	2.163700927250598e-06	3.387137914274875
ENSG00000136021	2.1901585790087816e-06	8.920027150613016
ENSG00000261044	2.2394761014327605e-06	2.806432585803279
ENSG00000230747	2.2394761014327605e-06	3.8749565956687753
ENSG00000256546	2.248557142971994e-06	5.749975028196244
ENSG00000136367	2.248557142972006e-06	6.708377178980111
ENSG00000213839	2.2576736586650974e-06	7.671799938333003
ENSG00000109929	2.2668257814185523e-06	8.704380743704148
ENSG00000171462	2.2668257814185523e-06	7.1692726637966535
ENSG00000163191	2.2760136446137955e-06	8.839055490693989
ENSG00000115556	2.2852373821086286e-06	7.868359642798447
ENSG00000263847	2.336615218742774e-06	7.245089360792263
ENSG00000168062	2.3460754351394494e-06	7.439776919375246
ENSG00000242861	2.346075435139462e-06	8.169984786147772
ENSG00000187045	2.346075435139462e-06	4.508151575690233
ENSG00000267327	2.346075435139462e-06	2.3758570353001756
ENSG00000261485	2.355572545119651e-06	6.481005429778943
ENSG00000116544	2.3555725451196635e-06	7.313441248713401
ENSG00000148200	2.3555725451196635e-06	6.9712402341678
ENSG00000133422	2.3555725451196635e-06	8.806131072664654
ENSG00000232879	2.3651066866565788e-06	3.5347249862765207
ENSG00000229645	2.3651066866565788e-06	8.764117130352583
ENSG00000227962	2.3746779982153e-06	3.3002457007450237
ENSG00000251348	2.3842866187545655e-06	6.002294918570115
ENSG00000224699	2.3939326877284553e-06	6.501001990942828
ENSG00000126970	2.403616345087879e-06	8.270742756817441
ENSG00000248254	2.413337731282412e-06	5.919547001533376
ENSG00000225272	2.4133377312824245e-06	2.4595940370830363
ENSG00000188015	2.4674860822755777e-06	3.0860270209079577
ENSG00000253047	2.477456164070192e-06	4.322545450022664
ENSG00000196482	2.477456164070192e-06	8.728672241679856
ENSG00000229417	2.4975128672292647e-06	8.007022248771218
ENSG00000260929	2.4975128672292647e-06	6.193207130828026
ENSG00000085415	2.4975128672293003e-06	8.777790991692996
ENSG00000112208	2.4975128672293003e-06	8.451761335769996
ENSG00000167840	2.4975128672293003e-06	8.210066302463115
ENSG00000260841	2.5075997786211472e-06	8.379800050301101
ENSG00000185875	2.5075997786211472e-06	8.404425145516445
ENSG00000162105	2.5075997786211472e-06	6.958419787028078
ENSG00000232310	2.517725924099179e-06	6.215156952867775
ENSG00000150783	2.517725924099179e-06	5.034722715237274
ENSG00000162734	2.5278914499693045e-06	8.85120123968184
ENSG00000006747	2.5380965030573975e-06	7.094413620194562
ENSG00000260719	2.5741275977680277e-06	8.392612993768228
ENSG00000261442	2.5741275977680277e-06	3.526378687545171
ENSG00000272030	2.5741275977680277e-06	3.9305945825424415
ENSG00000140451	2.594937455043278e-06	8.75197138136473
ENSG00000107968	2.594937455043278e-06	8.625393800366792
ENSG00000213657	2.594937455043278e-06	7.05772228113342
ENSG00000157483	2.594937455043287e-06	6.837298344978347
ENSG00000108679	2.6054030501308957e-06	8.736769407671758
ENSG00000100342	2.6054030501308957e-06	8.911929984621112
ENSG00000261368	2.6054030501309186e-06	1.7974103695997155
ENSG00000188580	2.6054030501309186e-06	4.472345135834203
ENSG00000181847	2.615909290383612e-06	7.829793701764721
ENSG00000240003	2.6159092903836355e-06	3.6645326024417972
ENSG00000130827	2.6159092903836355e-06	8.883589903649453
ENSG00000164308	2.626456327118572e-06	8.924075733608968
ENSG00000181097	2.6264563271185955e-06	6.571246813879227
ENSG00000102290	2.6264563271185955e-06	2.69351495555212
ENSG00000091436	2.6370443121897495e-06	8.483157641446772
ENSG00000234237	2.6370443121897635e-06	2.7955794819435673
ENSG00000228527	2.647673397989821e-06	3.3169579028365797
ENSG00000106080	2.7068749069419295e-06	8.883589903649453
ENSG00000235330	2.7068749069419533e-06	4.8064043439620745
ENSG00000248405	2.7068749069419533e-06	2.9480597254708347
ENSG00000200502	2.7287171531799556e-06	6.088248508224122
ENSG00000267251	2.7287171531799556e-06	3.1871047741723793
ENSG00000185220	2.7397018248829565e-06	8.512033476480154
ENSG00000189143	2.7397018248829565e-06	5.6952248546364865
ENSG00000242028	2.7397018248829565e-06	7.4822474659164335
ENSG00000138686	2.750729072257505e-06	8.37302883983967
ENSG00000153902	2.761799053462081e-06	7.678388868729352
ENSG00000080823	2.7617990534621054e-06	7.510446114079028
ENSG00000165672	2.772911927215122e-06	8.829430212349527
ENSG00000187944	2.772911927215122e-06	3.4028425758433003
ENSG00000242612	2.772911927215122e-06	8.127952418016111
ENSG00000180720	2.7840678527964714e-06	6.3787224621256
ENSG00000261089	2.7952669900496607e-06	6.647562326594037
ENSG00000166681	2.8348065833782275e-06	7.787572048050281
ENSG00000272695	2.8462021664215276e-06	7.277804282313448
ENSG00000234614	2.8462021664215276e-06	8.238556249671914
ENSG00000103342	2.8576418504329752e-06	8.87549273765755
ENSG00000166394	2.8806541761480897e-06	8.173576764914607
ENSG00000234006	2.880654176148105e-06	3.9536121211935606
ENSG00000119899	2.880654176148105e-06	8.748458552430499
ENSG00000100647	2.9038448758885146e-06	8.840047848984822
ENSG00000198756	2.9038448758885146e-06	5.765809974683433
ENSG00000267590	2.9038448758885146e-06	4.296517255883226
ENSG00000212195	2.9155075296127872e-06	7.983704683266757
ENSG00000180730	2.9155075296127872e-06	7.55837088982301
ENSG00000165732	2.915507529612813e-06	8.944318648588725
ENSG00000251258	2.9804626193512257e-06	3.141293014707696
ENSG00000118939	2.9804626193512363e-06	6.691746458226125
ENSG00000203871	2.9924213663400576e-06	6.35007030633809
ENSG00000133138	3.0044263007204978e-06	7.330042079838895
ENSG00000141968	3.0285754159186936e-06	8.8795413206535
ENSG00000185332	3.0407199403754557e-06	4.152138737807502
ENSG00000136383	3.0529113395058804e-06	7.820279987080808
ENSG00000255568	3.052911339505897e-06	5.03403802874477
ENSG00000065357	3.065149786646466e-06	8.745402327725383
ENSG00000108700	3.0774354557438973e-06	5.9661656458821035
ENSG00000228205	3.0774354557438973e-06	7.3767441827913895
ENSG00000072163	3.0897685213574404e-06	6.328527772859364
ENSG00000121073	3.1145775434440873e-06	8.915978567617064
ENSG00000074276	3.1458585598373174e-06	6.0252394967651925
ENSG00000137968	3.158455454097088e-06	7.811790643986861
ENSG00000232237	3.158455454097088e-06	2.94756230890435
ENSG00000145861	3.171100894576976e-06	2.5915228225769704
ENSG00000200534	3.1965381316980027e-06	7.2053735213761305
ENSG00000126953	3.1965381316980027e-06	8.182666289197348
ENSG00000139618	3.2093302886665316e-06	8.697811690064801
ENSG00000187653	3.22217171251414e-06	6.928928082562703
ENSG00000084774	3.2221717125141512e-06	8.863346988669695
ENSG00000179101	3.260993406026071e-06	3.5915659062507954
ENSG00000273198	3.3068544606143323e-06	2.190275541356788
ENSG00000167524	3.3068544606143323e-06	6.684426290443317
ENSG00000272720	3.3200712236255407e-06	6.31875718890964
ENSG00000219027	3.3333388188853132e-06	3.2323404312709365
ENSG00000226025	3.3333388188853132e-06	7.140664833941227
ENSG00000189030	3.346657433637572e-06	2.509930953866969
ENSG00000199709	3.346657433637572e-06	3.2425986455756415
ENSG00000273384	3.346657433637572e-06	4.309058715469027
ENSG00000230863	3.346657433637572e-06	4.507489842034492
ENSG00000119608	3.346657433637572e-06	6.4614934322484014
ENSG00000150471	3.346657433637572e-06	5.6713417022128665
ENSG00000050628	3.346657433637572e-06	4.686364430611598
ENSG00000224144	3.360027255782712e-06	3.3435124837521544
ENSG00000237576	3.360027255782712e-06	5.160785960672523
ENSG00000155850	3.3600272557827477e-06	8.72363130039307
ENSG00000211648	3.373448473879922e-06	8.616304276084053
ENSG00000258465	3.3734484738799403e-06	3.8106042831622275
ENSG00000226266	3.3734484738799403e-06	6.398279948146436
ENSG00000259362	3.441332149602225e-06	4.253309315161895
ENSG00000273305	3.475765064136495e-06	4.28387643335362
ENSG00000203288	3.5035498661530625e-06	6.39136366830393
ENSG00000126790	3.5035498661530625e-06	8.6629025554538
ENSG00000203819	3.5035498661530625e-06	6.494312356298061
ENSG00000135245	3.5035498661530625e-06	7.560268910210615
ENSG00000085662	3.5175222935753197e-06	8.840047848984822
ENSG00000118407	3.5315483334359216e-06	5.945099085461387
ENSG00000173157	3.5315483334359216e-06	4.5343224932207615
ENSG00000262468	3.5315483334359216e-06	7.999865150485206
ENSG00000106479	3.616841512977681e-06	8.725616016974742
ENSG00000139597	3.638472524828002e-06	8.731728466384972
ENSG00000011590	3.638472524828002e-06	6.943866766324224
ENSG00000213046	3.66750757363395e-06	2.831600471097959
ENSG00000228008	3.66750757363395e-06	4.397831729062264
ENSG00000129625	3.682108569319066e-06	8.903832818629208
ENSG00000137198	3.682108569319066e-06	8.640595774059761
ENSG00000130055	3.6821085693190857e-06	4.747439315065389
ENSG00000143674	3.6821085693190857e-06	8.55503977708306
ENSG00000198754	3.6821085693190857e-06	8.05217156562101
ENSG00000228065	3.6821085693190857e-06	5.594535638952453
ENSG00000201129	3.6821085693190857e-06	2.446494980510727
ENSG00000185250	3.6821085693190857e-06	6.119464256839007
ENSG00000264462	3.696765484722311e-06	3.7376813819693693
ENSG00000159733	3.726247895550298e-06	8.52967677098391
ENSG00000204315	3.726247895550298e-06	7.9757194151037725
ENSG00000165406	3.7410738031992577e-06	8.891687069641355
ENSG00000225492	3.7410738031992577e-06	6.0857792008916345
ENSG00000238133	3.7410738031992577e-06	4.235068118122458
ENSG00000153132	3.741073803199311e-06	7.892952324185848
ENSG00000232480	3.7783872830794714e-06	4.707351836497822
ENSG00000227740	3.838834669735989e-06	5.378096600991955
ENSG00000103044	3.838834669735989e-06	7.415105422323605
ENSG00000248008	3.854091259062395e-06	7.999455282260756
ENSG00000229272	3.854091259062395e-06	2.021717906935615
ENSG00000174015	3.869406169682012e-06	7.114199354143967
ENSG00000112078	3.8847796150020014e-06	8.849673127329284
ENSG00000265386	3.8847796150020014e-06	2.8415051991891054
ENSG00000198171	3.8847796150020014e-06	8.863346988669695
ENSG00000202078	3.8847796150020014e-06	4.560073653954357
ENSG00000164542	3.900211809172377e-06	8.043793092974417
ENSG00000256018	3.915702967088403e-06	5.552823426609643
ENSG00000273381	4.017847699122438e-06	5.728012186184269
ENSG00000196664	4.049789143243741e-06	7.40728742538154
ENSG00000142233	4.06585131858888e-06	5.886930192234997
ENSG00000247774	4.06585131858888e-06	8.783367687041503
ENSG00000233844	4.098159690196543e-06	4.547363429917923
ENSG00000203667	4.114406334521348e-06	7.913096212575996
ENSG00000252612	4.204876115767197e-06	5.031121977460412
ENSG00000273032	4.22152942417954e-06	7.209271237777856
ENSG00000224939	4.238246154560644e-06	4.70741630652033
ENSG00000227212	4.25502653803204e-06	3.281879558158455
ENSG00000159261	4.271870806516108e-06	7.106748398471004
ENSG00000242993	4.288779192738546e-06	2.58352831791223
ENSG00000120656	4.288779192738583e-06	8.679096887437602
ENSG00000225644	4.288779192738583e-06	1.8112415284904526
ENSG00000211966	4.3227892533343445e-06	8.723631300393068
ENSG00000150656	4.3227892533343445e-06	6.976833013771776
ENSG00000102575	4.339891397199808e-06	8.766637600995978
ENSG00000238061	4.339891397199831e-06	6.0195318617663665
ENSG00000257497	4.339891397199831e-06	7.122829775535712
ENSG00000251148	4.339891397199831e-06	2.371977587175622
ENSG00000166569	4.339891397199831e-06	4.886397631370349
ENSG00000137496	4.408952911862517e-06	8.36195459897526
ENSG00000107518	4.435122445447924e-06	5.067326519490417
ENSG00000273329	4.435122445447924e-06	8.075189398651192
ENSG00000202461	4.452651712556972e-06	3.4450645250198093
ENSG00000136156	4.452651712556972e-06	8.93217289960087
ENSG00000137571	4.470247590194706e-06	8.753499493717285
ENSG00000168071	4.505640146514574e-06	8.903832818629208
ENSG00000162430	4.505640146514574e-06	8.719582717397117
ENSG00000108518	4.5056401465146295e-06	8.86433934696053
ENSG00000244723	4.5056401465146295e-06	5.650010598200363
ENSG00000231424	4.5056401465146295e-06	6.064194493388738
ENSG00000272668	4.523437312020643e-06	6.041323825816211
ENSG00000243284	4.523437312020643e-06	5.139532458971667
ENSG00000267623	4.523437312020643e-06	4.966012172721051
ENSG00000109452	4.523437312020643e-06	7.015659031720792
ENSG00000264392	4.541302061708478e-06	4.134802793962508
ENSG00000139163	4.559234641097074e-06	8.86991604230904
ENSG00000107669	4.577235296552852e-06	8.725159412745626
ENSG00000111206	4.595304275292977e-06	8.284952372219577
ENSG00000253741	4.640777266580646e-06	5.965137581621529
ENSG00000135747	4.640777266580646e-06	7.470377803171358
ENSG00000124641	4.6590873359937944e-06	8.551983552377946
ENSG00000250990	4.695916065844066e-06	4.989724293752251
ENSG00000095002	4.714435231038541e-06	8.621143060548757
ENSG00000230399	4.733024601034434e-06	2.0505149588286264
ENSG00000213131	4.733024601034434e-06	4.605342141138044
ENSG00000151117	4.751684430390287e-06	7.814421985077607
ENSG00000234171	4.751684430390312e-06	7.498775395139875
ENSG00000205885	4.751684430390312e-06	8.46271256964493
ENSG00000211611	4.789216489804676e-06	7.377443674686643
ENSG00000146263	4.7892164898047014e-06	8.497621704255936
ENSG00000008441	4.846049438675262e-06	7.3228793496682245
ENSG00000161921	4.91317410695924e-06	8.341966131402533
ENSG00000175691	4.951931409152772e-06	6.420886144316823
ENSG00000154358	4.951931409152798e-06	8.76510948864342
ENSG00000266942	4.99098251443692e-06	2.9914825063331274
ENSG00000103599	5.010618908131995e-06	7.092347346653902
ENSG00000207964	5.03032955230146e-06	4.441778190887422
ENSG00000163815	5.069974666896262e-06	5.571579762480487
ENSG00000227671	5.089909677046209e-06	8.87549273765755
ENSG00000229017	5.180553368698244e-06	6.417414247512616
ENSG00000257949	5.180553368698244e-06	3.406112265993611
ENSG00000152484	5.22133562035915e-06	8.81881257571423
ENSG00000244437	5.22133562035915e-06	8.711485551405215
ENSG00000226688	5.2213356203591686e-06	6.7756652641902795
ENSG00000221406	5.2213356203591686e-06	2.631123397627095
ENSG00000238025	5.241842281369132e-06	4.075241097754109
ENSG00000156172	5.24184228136916e-06	6.935616951316451
ENSG00000185634	5.24184228136916e-06	6.259861552282152
ENSG00000180245	5.262426336595818e-06	4.853144670637389
ENSG00000144893	5.283088065303396e-06	7.971371099633541
ENSG00000108819	5.356019848809996e-06	8.878013208300944
ENSG00000272827	5.356019848809996e-06	3.6000229781461974
ENSG00000139880	5.3981285574352955e-06	7.420553221933988
ENSG00000143412	5.3981285574352955e-06	8.203360253825938
ENSG00000253923	5.419302037224754e-06	2.4918609211051157
ENSG00000114487	5.419302037224754e-06	8.247829504957151
ENSG00000135454	5.4405553156964685e-06	6.520836175384845
ENSG00000100462	5.4405553156964685e-06	8.660838689039519
ENSG00000144730	5.4405553156964685e-06	3.3578418579470677
ENSG00000130595	5.461888680348346e-06	5.751307302581486
ENSG00000171433	5.461888680348395e-06	2.526683082746901
ENSG00000227400	5.461888680348395e-06	3.0792224692922736
ENSG00000116138	5.504796823105318e-06	8.720575075687954
ENSG00000240751	5.504796823105318e-06	4.480378330471826
ENSG00000205784	5.526372181136643e-06	4.1379167699186885
ENSG00000159917	5.548028785207021e-06	8.221369559397273
ENSG00000232872	5.624470943247489e-06	3.4225238873109474
ENSG00000254852	5.624470943247489e-06	3.9647559991961128
ENSG00000197921	5.668605499644905e-06	5.660831849972896
ENSG00000273432	5.668605499644905e-06	4.7044200131230305
ENSG00000226471	5.713072716655279e-06	8.063781560547143
ENSG00000243797	5.713072716655279e-06	2.214619362188081
ENSG00000173821	5.735431821033273e-06	8.93217289960087
ENSG00000242076	5.735431821033273e-06	7.462439841132694
ENSG00000139133	5.735431821033354e-06	8.024340379463412
ENSG00000176912	5.757874990379948e-06	4.642818487324793
ENSG00000145088	5.780402526768103e-06	8.911929984621112
ENSG00000232037	5.780402526768103e-06	2.021999441532476
ENSG00000119878	5.7804025267681545e-06	8.634026720420415
ENSG00000177613	5.803014733301268e-06	8.79956201902531
ENSG00000272663	5.825711914116319e-06	5.226973756032295
ENSG00000187984	5.825711914116319e-06	6.444556011904833
ENSG00000111816	5.848494374387471e-06	8.227501885564507
ENSG00000169710	5.952079013773974e-06	8.840047848984822
ENSG00000203711	5.975336012697177e-06	7.114194209458217
ENSG00000104325	5.998680300215291e-06	8.81323588036572
ENSG00000105219	5.998680300215291e-06	6.473848739011064
ENSG00000137338	5.998680300215291e-06	8.235579174799406
ENSG00000104112	6.022112189386409e-06	3.0084133576523917
ENSG00000251484	6.0221121893864405e-06	4.037722423369067
ENSG00000223635	6.0221121893864405e-06	3.3224819123313294
ENSG00000266261	6.0221121893864405e-06	3.112828130183372
ENSG00000253553	6.0221121893864405e-06	3.4968313537831537
ENSG00000134317	6.0456319943344094e-06	8.722103188040512
ENSG00000213949	6.0456319943344315e-06	5.376708891349364
ENSG00000134365	6.069240030252131e-06	3.3760739037397616
ENSG00000236545	6.069240030252131e-06	3.890799680912426
ENSG00000118181	6.069240030252131e-06	8.940270065592774
ENSG00000140105	6.1886147813935015e-06	8.920027150613016
ENSG00000253753	6.22486483812404e-06	4.731358969365069
ENSG00000150459	6.249144761894684e-06	8.835006907698036
ENSG00000143107	6.273515639420004e-06	4.855242357637104
ENSG00000116985	6.297977796220193e-06	8.936221482596823
ENSG00000229525	6.297977796220193e-06	3.3558605713583356
ENSG00000261924	6.297977796220193e-06	4.3499178705561645
ENSG00000176974	6.297977796220193e-06	8.625929554428513
ENSG00000149177	6.347177255256455e-06	8.48400013350047
ENSG00000110200	6.371915214074029e-06	7.890605700179464
ENSG00000136250	6.371915214074029e-06	7.9732044990406585
ENSG00000256223	6.371915214074052e-06	8.513613879417656
ENSG00000172888	6.396745765336681e-06	8.686658299367785
ENSG00000147383	6.421669240126833e-06	8.520920843940807
ENSG00000159884	6.421669240126833e-06	7.614132972679127
ENSG00000251187	6.53498373908012e-06	4.3959040159914435
ENSG00000115257	6.53498373908012e-06	7.876193927955246
ENSG00000165959	6.585959887511691e-06	8.883589903649453
ENSG00000258545	6.585959887511691e-06	7.406579628119298
ENSG00000117477	6.585959887511715e-06	6.754507799545259
ENSG00000230175	6.585959887511715e-06	3.393131517093279
ENSG00000227857	6.585959887511715e-06	4.249878925496213
ENSG00000255992	6.585959887511715e-06	5.446133873504875
ENSG00000269358	6.611590955974366e-06	3.6411121224759913
ENSG00000176046	6.611590955974366e-06	5.243764204098145
ENSG00000081923	6.637317807877202e-06	6.347762053154695
ENSG00000004700	6.663140785118306e-06	8.73325657873753
ENSG00000110711	6.68906023075349e-06	8.812700126303998
ENSG00000106211	6.741189905239507e-06	8.882061791296895
ENSG00000225087	6.886565939240984e-06	2.2729781253651344
ENSG00000124243	6.940172611003072e-06	8.40654130251567
ENSG00000224220	6.940172611003072e-06	7.8952099139941385
ENSG00000236846	6.940172611003134e-06	2.1898289949263687
ENSG00000196437	6.940172611003134e-06	7.6728800976409275
ENSG00000121380	6.967125981120182e-06	6.25248952582722
ENSG00000133640	6.967125981120244e-06	3.799786477791834
ENSG00000149273	7.02133457300788e-06	8.948367231584678
ENSG00000196236	7.021334573007943e-06	8.527946501809266
ENSG00000183230	7.021334573007943e-06	7.559442454246826
ENSG00000211649	7.048590511666536e-06	8.035944819809263
ENSG00000235944	7.048590511666573e-06	7.233424671890183
ENSG00000071626	7.048590511666573e-06	8.8714441546616
ENSG00000162419	7.048590511666573e-06	8.57024175077603
ENSG00000085382	7.075948025411325e-06	8.24016351185708
ENSG00000234070	7.117175540377437e-06	1.0421286634628903
ENSG00000236534	7.256272838079994e-06	3.5709317969292593
ENSG00000142945	7.256272838079994e-06	7.9193261143954246
ENSG00000119922	7.312639391958126e-06	7.8455314295194105
ENSG00000183808	7.312639391958165e-06	8.708429326700099
ENSG00000168060	7.340980071036105e-06	7.172568699906608
ENSG00000162191	7.340980071036105e-06	8.845624544333333
ENSG00000224616	7.34098007103617e-06	6.16505536707408
ENSG00000124733	7.369426182083753e-06	8.679096887437602
ENSG00000117528	7.39797809957875e-06	8.621345217370841
ENSG00000158062	7.455400858131094e-06	8.67451255037993
ENSG00000230026	7.469823265423398e-06	1.603738692727814
ENSG00000249721	7.498748472737996e-06	1.49929760195957
ENSG00000228473	7.498748472737996e-06	1.3785267327369752
ENSG00000205334	7.498748472737996e-06	2.5274320459507087
ENSG00000197694	7.527781187311878e-06	8.899784235633259
ENSG00000214803	7.5569217906071965e-06	4.428059634779376
ENSG00000267049	7.586170665369321e-06	4.241300678676361
ENSG00000012061	7.6155281956306364e-06	8.843104073689938
ENSG00000159958	7.6155281956306364e-06	8.313880497837902
ENSG00000163689	7.6155281956306364e-06	6.066725675766196
ENSG00000177788	7.644994766714416e-06	5.049900171683219
ENSG00000104059	7.644994766714416e-06	2.045160629882445
ENSG00000105467	7.67457076523918e-06	5.219150781529036
ENSG00000157224	7.67457076523918e-06	8.506711228538673
ENSG00000224531	7.734052597586303e-06	8.443664169778094
ENSG00000158517	7.793976811678671e-06	8.750979023073892
ENSG00000146376	7.793976811678671e-06	8.776262879340436
ENSG00000100433	7.824105792303452e-06	3.573012979008207
ENSG00000120690	7.89991812382761e-06	8.887638486645404
ENSG00000258929	7.899918123827653e-06	5.006383464999826
ENSG00000132622	7.991823799943933e-06	5.235428824856968
ENSG00000268087	8.022686425966767e-06	7.8046453895585906
ENSG00000181744	8.022686425966867e-06	8.714998380339443
ENSG00000143867	8.022686425966867e-06	3.4868812451587545
ENSG00000197146	8.053663423120766e-06	8.12909464254409
ENSG00000198133	8.053663423120766e-06	6.892125736299351
ENSG00000164953	8.053663423120766e-06	7.956501272242794
ENSG00000147180	8.053663423120766e-06	8.782831932979782
ENSG00000213943	8.053663423120766e-06	3.0841018157442086
ENSG00000242391	8.084755195913496e-06	2.4326263261740957
ENSG00000169299	8.084755195913496e-06	8.588956553403229
ENSG00000071859	8.11596215020843e-06	8.7939853236768
ENSG00000197705	8.178723233561466e-06	8.3441345789867
ENSG00000116353	8.178723233561495e-06	8.544957894509485
ENSG00000267216	8.28967753469669e-06	5.632669839396344
ENSG00000225498	8.321643155994906e-06	2.445054961736735
ENSG00000099622	8.353727046411229e-06	8.93217289960087
ENSG00000079385	8.353727046411229e-06	8.676040662732488
ENSG00000196605	8.353727046411229e-06	7.636243790459479
ENSG00000211662	8.353727046411229e-06	8.87549273765755
ENSG00000213742	8.35372704641126e-06	7.180882963182536
ENSG00000088992	8.418251306230889e-06	6.53590950395482
ENSG00000236947	8.418251306230889e-06	3.5822705671151973
ENSG00000135842	8.450692514945993e-06	8.777255237631273
ENSG00000173041	8.483253671411967e-06	8.064976075660066
ENSG00000169282	8.483253671411967e-06	8.366459786200325
ENSG00000133805	8.515935198800162e-06	8.578136759945847
ENSG00000117601	8.515935198800206e-06	3.807931420522697
ENSG00000132530	8.548737521696204e-06	8.883589903649453
ENSG00000158220	8.54873752169628e-06	5.355791627465506
ENSG00000185033	8.54873752169628e-06	8.87549273765755
ENSG00000257698	8.581661066104543e-06	8.190561298367165
ENSG00000100564	8.731328626089062e-06	8.667407742678863
ENSG00000109255	8.731328626089062e-06	2.9045867864455404
ENSG00000123901	8.764926567454835e-06	6.585054928124538
ENSG00000154277	8.764926567454835e-06	7.963628719136694
ENSG00000230131	8.79864853424593e-06	6.0849582563682585
ENSG00000100426	8.798648534246008e-06	8.71247790969605
ENSG00000227417	8.798648534246008e-06	3.2977640364971776
ENSG00000271138	8.798648534246008e-06	2.451987121754479
ENSG00000147202	8.832494963248454e-06	8.382249804539962
ENSG00000259709	8.832494963248454e-06	5.909096105516907
ENSG00000178921	8.832494963248579e-06	8.801090131377867
ENSG00000174206	8.832494963248579e-06	8.453289448122554
ENSG00000186564	8.866466292705334e-06	5.75718788943355
ENSG00000065613	8.900562962320537e-06	8.792992965385965
ENSG00000091181	8.934785413264009e-06	8.82385351700102
ENSG00000211650	8.969134088176438e-06	7.6220718937171394
ENSG00000230965	8.969134088176438e-06	6.252218838108954
ENSG00000130997	8.969134088176438e-06	8.217575423808352
ENSG00000147251	9.003609431173309e-06	8.776262879340436
ENSG00000238401	9.090354889406888e-06	3.9342883157812496
ENSG00000203497	9.125277089513296e-06	8.247189169725539
ENSG00000254389	9.160327974601676e-06	4.385224867272011
ENSG00000188042	9.195507996982974e-06	8.708429326700099
ENSG00000139160	9.266257270399716e-06	7.8144982560624205
ENSG00000137312	9.266257270399716e-06	8.839055490693989
ENSG00000142733	9.301827433602163e-06	8.49510123361254
ENSG00000148680	9.373361104800977e-06	4.470138740580837
ENSG00000035115	9.445422309269547e-06	8.697811690064801
ENSG00000180581	9.445422309269547e-06	5.431454527342362
ENSG00000264384	9.49981663704103e-06	4.266718692492003
ENSG00000251273	9.536246312417226e-06	2.356108703118448
ENSG00000108932	9.572809966133912e-06	8.697811690064801
ENSG00000177462	9.572809966133946e-06	1.8682897268313987
ENSG00000087338	9.609508068098581e-06	8.734248937028365
ENSG00000239419	9.609508068098581e-06	4.079917331169261
ENSG00000060718	9.64634108977855e-06	5.573890810799731
ENSG00000189149	9.64634108977855e-06	4.033006667086885
ENSG00000101203	9.64634108977855e-06	5.101142542519505
ENSG00000132965	9.64634108977855e-06	8.387949506877948
ENSG00000228192	9.68330950420592e-06	5.148553851060207
ENSG00000224014	9.68330950420592e-06	3.9415779472070906
ENSG00000213262	9.832546605077956e-06	8.111222331970586
ENSG00000198492	9.870199133838114e-06	8.826909741706134
ENSG00000170365	9.926937323348403e-06	8.18760410025166
ENSG00000188765	9.945919467712335e-06	2.5972034031483497
ENSG00000234257	1.0003074995112968e-05	1.6236645607208386
ENSG00000166068	1.0041353535230844e-05	8.598379674925605
ENSG00000231615	1.0079772530647025e-05	2.946575985825935
ENSG00000117114	1.0118332472742852e-05	7.256720496399248
ENSG00000244116	1.0195877170639533e-05	6.465001118075094
ENSG00000227683	1.0195877170639533e-05	2.5919044039693855
ENSG00000270696	1.0195877170639568e-05	7.759458104300575
ENSG00000272158	1.023486291735729e-05	3.715213306144209
ENSG00000238350	1.0234862917357345e-05	3.2801810095111184
ENSG00000010319	1.027399159259937e-05	7.105355939909246
ENSG00000203880	1.03132636959313e-05	8.884582261940288
ENSG00000197140	1.03132636959313e-05	4.852461666387139
ENSG00000064115	1.03132636959313e-05	8.855249822677791
ENSG00000137404	1.03132636959313e-05	8.382399670777101
ENSG00000243433	1.0352679728571094e-05	5.9314198038186055
ENSG00000122188	1.0392240193393868e-05	8.915978567617064
ENSG00000272994	1.0392240193393868e-05	8.406234564523695
ENSG00000156384	1.0431945594937013e-05	8.252765865074048
ENSG00000244754	1.0531846523033123e-05	8.865867459313089
ENSG00000235748	1.0531846523033162e-05	3.1963844603580123
ENSG00000169203	1.057206320044993e-05	6.602887099114724
ENSG00000117155	1.057206320044993e-05	8.580859387411326
ENSG00000130511	1.061242710571477e-05	8.666415384388028
ENSG00000136149	1.061242710571477e-05	7.9005645757635605
ENSG00000132763	1.061242710571477e-05	8.424211456267088
ENSG00000111412	1.065293875260014e-05	8.621345217370841
ENSG00000102359	1.073440733480737e-05	4.197831327927041
ENSG00000144712	1.073440733480737e-05	8.467955667753802
ENSG00000162337	1.077536530617527e-05	8.663359159682912
ENSG00000135476	1.0775365306175325e-05	8.302929263962968
ENSG00000204410	1.0775365306175325e-05	7.950695560824538
[truncated: 217 more rows]
