# Supplementary material for: Machine learning predicts treatment sensitivity in multiple myeloma based on molecular and clinical information coupled with drug response
Source: PLoS One. 2021 Jul 28;16(7):e0254596. doi: 10.1371/journal.pone.0254596 (PMC8318243; doi:10.1371/journal.pone.0254596)
Supplement: S1 File — (ZIP) [file pone.0254596.s004.zip › Supplementary Material 1/t_14_16_maf/selected_genes_experiment_4.csv]

gene	pvalue	entropy
ENSG00000178573	1.653123309252982e-19	8.510976154916026
ENSG00000074590	1.0807150568629687e-18	5.365456933462481
ENSG00000257890	1.3009859254258801e-18	0.9789628618829382
ENSG00000258776	2.721058130548683e-18	1.7654556107158423
ENSG00000196843	5.653982522131223e-18	8.8723409617007
ENSG00000087510	8.130075246631208e-18	4.45912946204562
ENSG00000133069	1.1671388453726408e-17	8.28378530033022
ENSG00000196208	2.8613882278767024e-17	7.490596434554834
ENSG00000116771	5.820168307316418e-17	7.554574495343272
ENSG00000242444	7.227274335502537e-17	3.8147913968484386
ENSG00000227708	8.617883919244091e-17	5.720242349963718
ENSG00000257438	1.2238233381529261e-16	1.2021850859719363
ENSG00000113302	3.9649173430445004e-16	2.6562857162482314
ENSG00000249738	5.590214884768002e-16	3.7033472960806635
ENSG00000132481	6.633742811602335e-16	8.527416032252033
ENSG00000118971	7.868840124116601e-16	8.059398074775258
ENSG00000171617	9.330067310098953e-16	7.509628302322451
ENSG00000101463	1.0079766983757609e-15	3.967115843177387
ENSG00000248596	1.6751807139171764e-15	3.8515759699767362
ENSG00000165588	1.6751807139171764e-15	1.9835344593335795
ENSG00000100997	2.3455548747017466e-15	8.771093978051772
ENSG00000251623	2.773770405334149e-15	0.8468617631712314
ENSG00000143869	3.156620451523005e-15	3.602021797599038
ENSG00000197085	3.156620451523005e-15	3.038460214951486
ENSG00000095397	3.730196142321856e-15	8.843711104849987
ENSG00000188820	4.4061871038787135e-15	7.8645811910912435
ENSG00000139626	4.4061871038787135e-15	8.909150777651623
ENSG00000152127	6.140325010778646e-15	8.619684775562389
ENSG00000107551	6.140325010778646e-15	8.411609916744691
ENSG00000128487	7.24416805684735e-15	8.501385242981685
ENSG00000148053	8.542945551830772e-15	6.1659696910073665
ENSG00000228539	1.5053909469747487e-14	0.54505090257355
ENSG00000253796	1.585638468251215e-14	7.863465644009121
ENSG00000129757	1.9365677819062435e-14	7.95061755946525
ENSG00000255920	2.3637039088232215e-14	3.3009857253940975
ENSG00000271763	2.3637039088232215e-14	2.9839037509602937
ENSG00000197535	2.6788998275869744e-14	8.913240757201724
ENSG00000214274	3.5667348613028106e-14	7.74474353266288
ENSG00000185442	3.9804764830347755e-14	8.193678577214447
ENSG00000166828	4.3451708806982854e-14	2.9065297418090883
ENSG00000158106	5.2902322218998344e-14	8.73783290953134
ENSG00000128268	5.772638794485328e-14	8.8682509821506
ENSG00000221971	6.436865795700757e-14	2.0503439812159767
ENSG00000243629	7.280834310689076e-14	5.483357791777888
ENSG00000185737	8.233443975483874e-14	8.679537945468608
ENSG00000254199	8.850012172017581e-14	0.5878798478723979
ENSG00000046653	8.850012172017581e-14	7.759211482634534
ENSG00000270163	8.850012172017581e-14	0.6381135061890033
ENSG00000110104	1.0004039886028301e-13	8.447364402338483
ENSG00000227400	1.1305783232474319e-13	3.041852391666802
ENSG00000141622	1.1305783232474319e-13	6.113962396050668
ENSG00000166068	1.171940312880235e-13	8.58776322039994
ENSG00000259330	1.2147897997474944e-13	8.345833235688698
ENSG00000253298	1.2147897997474944e-13	1.2023300470385552
ENSG00000234184	1.3240157761498663e-13	8.691095173391723
ENSG00000179855	1.3723267733799025e-13	3.83489560131642
ENSG00000125378	1.495459030142876e-13	7.995717923398496
ENSG00000254389	1.6063180621145616e-13	4.333335972398537
ENSG00000166147	1.879435877376068e-13	8.411272908490334
ENSG00000101134	2.1213017929744403e-13	4.215304645668681
ENSG00000175793	2.3937075978365873e-13	6.5170692237496155
ENSG00000258884	3.0029438134430084e-13	2.9049347482752994
ENSG00000270069	3.2687268940600037e-13	8.35302159540212
ENSG00000254622	3.386175257645868e-13	2.745488681189348
ENSG00000089220	3.633652864820779e-13	8.913240757201724
ENSG00000214024	3.633652864820779e-13	3.3371086619913215
ENSG00000163191	4.095781884726688e-13	8.795633855352385
ENSG00000145423	4.2423721357489003e-13	2.35796276999251
ENSG00000158813	4.2423721357489003e-13	7.406221101837334
ENSG00000137634	4.780403697924458e-13	8.759622320639835
ENSG00000102038	5.577175235625081e-13	5.668251179970071
ENSG00000118894	5.577175235625081e-13	8.369113558766927
ENSG00000166833	6.28096281291535e-13	8.5480701538678
ENSG00000087085	7.071830571323326e-13	5.869442868048919
ENSG00000173218	7.581927282535425e-13	7.141151380194275
ENSG00000164841	8.53328792850272e-13	7.1081009671975
ENSG00000169413	8.834769490860322e-13	8.279905156020952
ENSG00000184602	9.14670873295621e-13	8.695930608926693
ENSG00000207870	9.601672261821838e-13	6.8457992943254204
ENSG00000168329	1.0290412743150671e-12	6.5873480782102956
ENSG00000229914	1.1574291940411264e-12	6.572549948217339
ENSG00000225063	1.198097963295681e-12	1.5840528048277736
ENSG00000149294	1.3015167560762782e-12	8.747476646719186
ENSG00000228541	1.347151361756584e-12	5.993153573890768
ENSG00000128512	1.394356511420889e-12	8.39311220394793
ENSG00000153310	1.567329544480202e-12	8.791543875802283
ENSG00000260396	1.6787462976554646e-12	5.245084074085468
ENSG00000136869	1.7373353145405652e-12	8.179385014134239
ENSG00000137285	1.951956036162906e-12	5.696463453818283
ENSG00000154646	2.1189175743318063e-12	5.017136213673968
ENSG00000071909	2.1189175743318063e-12	6.350859142151282
ENSG00000014164	2.192553045918192e-12	8.576779969854115
ENSG00000108702	2.192553045918192e-12	3.713641106140019
ENSG00000163386	2.2686994176802387e-12	8.784366421805704
ENSG00000095110	2.2686994176802387e-12	8.167790129879135
ENSG00000182575	2.3796829581907233e-12	6.257095710640927
ENSG00000173166	2.4622031358467547e-12	7.830547195118628
ENSG00000200732	2.5475309186853507e-12	4.938421835771473
ENSG00000158089	2.8599316956994683e-12	6.04984511217529
ENSG00000043462	3.209856013643941e-12	8.41120146901418
ENSG00000106415	3.3205452701608393e-12	8.925510695852033
ENSG00000255043	3.3205452701608393e-12	4.318448831155025
ENSG00000138769	3.3205452701608393e-12	4.512835280555094
ENSG00000259495	3.434978819398237e-12	6.528677207096806
ENSG00000159363	3.55328076854508e-12	8.744007858424295
ENSG00000149506	3.725647162007881e-12	6.127049287168021
ENSG00000251669	3.853763985919932e-12	7.33965141333333
ENSG00000184428	3.986202058233782e-12	8.76546026127843
ENSG00000250654	3.986202058233782e-12	8.019069010782436
ENSG00000228512	4.123104177539552e-12	2.2988492592168708
ENSG00000092964	4.264617759823876e-12	7.120962315272417
ENSG00000261033	4.623986084010339e-12	4.375460101137223
ENSG00000118785	4.782346670037123e-12	6.098174172970692
ENSG00000247416	5.013025989270029e-12	4.90235693352701
ENSG00000251637	5.1844467943965315e-12	5.360482369021605
ENSG00000025708	5.1844467943965315e-12	8.797177592575624
ENSG00000160223	5.361615814804618e-12	8.809447531225931
ENSG00000107242	5.361615814804618e-12	8.880520920800906
ENSG00000233952	5.733959782371552e-12	1.7090200772821993
ENSG00000207725	5.81141672028805e-12	4.488135348387306
ENSG00000099204	6.4259958263115024e-12	8.630952209109072
ENSG00000242575	6.6446919821648656e-12	2.951920338818022
ENSG00000259064	6.6446919821648656e-12	2.471670060084886
ENSG00000229727	6.963179406751235e-12	5.353012451469772
ENSG00000222009	7.444286465871825e-12	6.496077874196476
ENSG00000250358	7.444286465871825e-12	0.9924659409818244
ENSG00000163126	7.444286465871825e-12	6.878209798593747
ENSG00000154229	7.696920997273522e-12	8.860071023050395
ENSG00000150627	8.912122917657454e-12	8.533795205010241
ENSG00000185339	9.978246857973818e-12	8.700561820596407
ENSG00000260337	9.978246857973818e-12	3.2352602422561074
ENSG00000154175	1.0452734176230025e-11	8.072285958811687
ENSG00000145703	1.080513152785882e-11	8.88461090035101
ENSG00000214711	1.080513152785882e-11	6.22967486402747
ENSG00000073060	1.1169172890002274e-11	8.73019418255075
ENSG00000100994	1.1169172890002274e-11	8.8723409617007
ENSG00000178033	1.1169172890002274e-11	5.2435658766813
ENSG00000198732	1.1933706066208762e-11	8.866707244927362
ENSG00000263813	1.1933706066208932e-11	1.633879257871389
ENSG00000239899	1.2499178673924134e-11	3.3930320499094355
ENSG00000259026	1.2499178673924134e-11	4.491070542871262
ENSG00000165171	1.2499178673924134e-11	6.329912332762936
ENSG00000196372	1.2919091353499384e-11	7.324218297555721
ENSG00000143162	1.2919091353499384e-11	8.860071023050395
ENSG00000178404	1.2919091353499384e-11	6.801430124581323
ENSG00000171227	1.3800835104795627e-11	7.603138323217761
ENSG00000074370	1.4452895365379892e-11	8.925510695852033
ENSG00000254850	1.4452895365379995e-11	2.0543874308293457
ENSG00000163344	1.4452895365379995e-11	8.785910159028942
ENSG00000130429	1.4452895365379995e-11	8.75064408030126
ENSG00000189149	1.4937051855548257e-11	3.9683729945013138
ENSG00000159231	1.543710018821852e-11	2.7234746321088092
ENSG00000137868	1.543710018821852e-11	7.222229342592037
ENSG00000170677	1.726313917937011e-11	7.087811086363903
ENSG00000130052	1.726313917937011e-11	7.879834419454197
ENSG00000258704	1.7839395882225062e-11	6.451407337467225
ENSG00000251264	1.8434498121257682e-11	1.482026039391374
ENSG00000115963	1.8677950221358404e-11	8.421676570283292
ENSG00000163346	1.9943281479503752e-11	8.892790859451214
ENSG00000158473	1.9943281479503752e-11	8.847801084400087
ENSG00000155974	2.228983162446889e-11	8.609961079238948
ENSG00000231901	2.303007910444365e-11	3.149449253933282
ENSG00000254610	2.3794406428894792e-11	4.275105595122054
ENSG00000151692	2.4583579859292428e-11	8.538816250187818
ENSG00000199461	2.7463455952540425e-11	2.7652978833931745
ENSG00000151651	2.7463455952540425e-11	8.621228512785628
ENSG00000002587	2.7463455952540425e-11	5.869904571591836
ENSG00000084463	2.8371674852073926e-11	8.860071023050395
ENSG00000100600	2.8743146862178462e-11	8.807903794002693
ENSG00000114541	2.969280500568686e-11	7.5379459425569
ENSG00000245330	3.067318983983052e-11	5.777272269441066
ENSG00000186265	3.067318983983052e-11	8.88870087990111
ENSG00000269902	3.315735976671102e-11	6.932268375036627
ENSG00000177519	3.5377215295270714e-11	6.702938928436165
ENSG00000206587	3.5377215295270714e-11	1.863261791658445
ENSG00000107611	3.5377215295270714e-11	8.369574831750942
ENSG00000224612	3.774249127263481e-11	1.227264349945762
ENSG00000231322	3.774249127263481e-11	2.1192135725257475
ENSG00000197410	3.9489671381170424e-11	3.1550215214614297
ENSG00000189319	3.9489671381170424e-11	8.780276442255602
ENSG00000108669	4.078592444819234e-11	8.892790859451214
ENSG00000112394	4.212383520122908e-11	6.511304892545532
ENSG00000165591	4.212383520122908e-11	8.677485721383432
ENSG00000172689	4.350471255902982e-11	1.4151191725336139
ENSG00000095739	4.350471255902982e-11	6.225372527561828
ENSG00000243349	4.492990558868448e-11	2.630053243070414
ENSG00000111885	4.7002281588886646e-11	8.929600675402133
ENSG00000167178	5.2432874591667214e-11	6.497193464104019
ENSG00000047648	5.2432874591667214e-11	7.888022780611578
ENSG00000176974	5.2432874591667214e-11	8.591596150831284
ENSG00000175305	5.590957647662966e-11	8.119313489327741
ENSG00000172379	5.84765967878859e-11	8.456395467930559
ENSG00000115896	6.038049765241284e-11	8.647312127309478
ENSG00000256101	6.234506621028232e-11	3.401136385297051
ENSG00000165168	6.437219182320649e-11	8.900970818551418
ENSG00000236914	6.73189814103977e-11	5.451477462174672
ENSG00000257611	6.862196043060114e-11	2.4116142102580995
ENSG00000229646	6.862196043060114e-11	1.787167246440034
ENSG00000164574	7.175903857043583e-11	8.838077388076647
ENSG00000145287	7.648546340263356e-11	8.831441166199681
ENSG00000100122	7.648546340263356e-11	6.657186429508863
ENSG00000065809	7.997396333569584e-11	8.876430941250804
ENSG00000013016	8.256064858295955e-11	8.652404611963206
ENSG00000150867	8.256064858295955e-11	8.80381381445259
ENSG00000144278	8.522919308865924e-11	7.58480478514697
ENSG00000101096	8.910751252874792e-11	8.71738301178083
ENSG00000168447	9.198299165117457e-11	8.811993773552793
ENSG00000124942	1.091520650767847e-10	8.929600675402133
ENSG00000196498	1.091520650767847e-10	8.860071023050395
ENSG00000189143	1.091520650767847e-10	5.688262813164073
ENSG00000034053	1.1627637152295524e-10	5.478647971302415
ENSG00000072310	1.177548923063585e-10	8.813537510776033
ENSG00000255270	1.215321676757672e-10	3.7061084328210265
ENSG00000114455	1.352833113100429e-10	7.78775543138885
ENSG00000164741	1.396098455550014e-10	8.199019054310218
ENSG00000110880	1.396098455550014e-10	8.8723409617007
ENSG00000125355	1.440716972106487e-10	8.108226054048083
ENSG00000173626	1.5341800655968136e-10	3.77162898736009
ENSG00000248550	1.603108116397936e-10	2.313369544312344
ENSG00000109756	1.6541884183111707e-10	8.903517060878283
ENSG00000061918	1.6541884183111707e-10	6.13928889237055
ENSG00000255959	1.7068601640394518e-10	3.0570812894803288
ENSG00000258994	1.7833666743199792e-10	5.524673886298104
ENSG00000172243	1.817173052972412e-10	7.7771887436087805
ENSG00000227188	1.8400581289626307e-10	5.543338810298641
ENSG00000238165	1.9587803881938975e-10	5.745737886547582
ENSG00000072422	2.0209196888950363e-10	7.301223905255116
ENSG00000103319	2.0209196888950363e-10	8.790541370698659
ENSG00000237265	2.178028077663968e-10	3.346496711973473
ENSG00000197694	2.178028077663968e-10	8.880520920800906
ENSG00000117090	2.2469609006963453e-10	8.88870087990111
ENSG00000258647	2.318026307499689e-10	4.471269365439215
ENSG00000150630	2.421223577266901e-10	7.400880582833412
ENSG00000266208	2.576482798719114e-10	6.289835601711228
ENSG00000178538	2.576482798719114e-10	7.107198041008426
ENSG00000225014	2.657722479289858e-10	2.297347568002951
ENSG00000214025	2.741465696668314e-10	0.9836185685191084
ENSG00000272695	2.7756807638102736e-10	7.271071778416935
ENSG00000091972	2.863055899289559e-10	8.843711104849987
ENSG00000156535	2.9531189680302874e-10	6.971551494279121
ENSG00000142197	2.9531189680302874e-10	8.425832040348746
ENSG00000175229	2.9531189680302874e-10	3.526177181688543
ENSG00000117122	2.9531189680302874e-10	5.069698653068067
ENSG00000188095	3.045950650194049e-10	5.34518338742266
ENSG00000103187	3.1416339843782193e-10	8.310824206079774
ENSG00000150048	3.1416339843782193e-10	3.194223050303207
ENSG00000104611	3.1807248415038416e-10	6.802763744421652
ENSG00000134250	3.2805446244425226e-10	8.870797224477464
ENSG00000149418	3.2805446244425226e-10	8.616188853385403
ENSG00000259886	3.280544624442546e-10	7.450870285179795
ENSG00000057294	3.532775723121403e-10	7.731056225261913
ENSG00000251011	3.6433815068712987e-10	3.6351047940526824
ENSG00000187391	3.6433815068712987e-10	8.583336232595483
ENSG00000172081	3.6433815068712987e-10	8.892790859451214
ENSG00000157423	3.757370625581616e-10	7.0654029560531235
ENSG00000170214	3.8748440295401236e-10	1.2981232981966802
ENSG00000134369	3.9959056015319734e-10	8.84625734717685
ENSG00000118777	3.995905601532002e-10	8.654746630424818
ENSG00000087253	4.120662239587417e-10	7.423164747643118
ENSG00000174607	4.1716240467737004e-10	8.624368812485606
ENSG00000253823	4.1716240467737004e-10	5.720122280714637
ENSG00000088826	4.1716240467737004e-10	8.775183957601874
ENSG00000171631	4.3017392854679696e-10	7.911543231091946
ENSG00000165527	4.435818961269367e-10	8.880520920800906
ENSG00000196482	4.5739808739357686e-10	8.687209417706876
ENSG00000226025	4.573980873935785e-10	7.112652817652196
ENSG00000129048	5.075926955941621e-10	6.726928969674142
ENSG00000271214	5.233538608069747e-10	6.182429452822697
ENSG00000163606	5.395929971135658e-10	7.954362128703819
ENSG00000248991	5.63157764962407e-10	6.898417108657431
ENSG00000174469	5.806024691527576e-10	5.406461413402268
ENSG00000153933	6.246525003500441e-10	8.772096483155398
ENSG00000168884	6.43955738655725e-10	8.564971304187821
ENSG00000258102	6.84326723274768e-10	3.0636160845447584
ENSG00000254787	7.05429222746699e-10	4.011430991881299
ENSG00000150625	7.140470847489017e-10	6.441427773176968
ENSG00000251377	7.140470847489017e-10	6.462263414999532
ENSG00000079931	7.271670596545431e-10	8.84625734717685
ENSG00000183134	7.5870299583657e-10	4.723471883550279
ENSG00000067715	7.820427227438087e-10	8.69484814468747
ENSG00000267801	7.820427227438199e-10	5.975654655679574
ENSG00000258676	8.060833730640113e-10	2.929099902151995
ENSG00000216316	8.667646779864978e-10	6.199228848475198
ENSG00000144868	9.319003547781775e-10	8.523530276567186
ENSG00000226751	9.60429793451594e-10	8.622772250008866
ENSG00000179256	9.60429793451594e-10	3.8725164230557687
ENSG00000197584	9.898116804868787e-10	7.556348890012595
ENSG00000108639	9.898116804868787e-10	8.854437306277056
ENSG00000203827	1.0200708310266974e-09	7.691824898669506
ENSG00000165899	1.0639561666327365e-09	8.425370767364733
ENSG00000163823	1.0639561666327365e-09	8.448082724441253
ENSG00000221553	1.0964262384216313e-09	2.9938059195480946
ENSG00000145882	1.164295448533548e-09	8.078954925946329
ENSG00000123159	1.1997514829995373e-09	8.696933114030319
ENSG00000164236	1.289202696196876e-09	5.158562979554306
ENSG00000259392	1.3283668655538554e-09	3.5251765759522415
ENSG00000272264	1.3283668655538554e-09	6.709369743988727
ENSG00000261827	1.3686918053913348e-09	7.851485499735248
ENSG00000229715	1.3686918053913348e-09	3.065097652565425
ENSG00000261997	1.3686918053913348e-09	3.773554929268695
ENSG00000241324	1.3851542705673614e-09	6.84844848081839
ENSG00000080166	1.4271607847765646e-09	6.65916188745748
ENSG00000063587	1.4271607847765646e-09	8.892790859451214
ENSG00000221869	1.4271607847765646e-09	7.547019510384637
ENSG00000237212	1.4704100624890216e-09	5.358010018125109
ENSG00000227487	1.4704100624890216e-09	5.092305116686549
ENSG00000101746	1.5149379056099977e-09	7.915581513576499
ENSG00000087274	1.6272436716582354e-09	8.913240757201724
ENSG00000158467	1.6272436716582354e-09	8.70457184101091
ENSG00000272541	1.6764001491191316e-09	5.106161708902553
ENSG00000267272	1.6764001491191316e-09	6.350387668343929
ENSG00000078369	1.6764001491191316e-09	8.892790859451214
ENSG00000260231	1.6764001491191316e-09	8.356098164131753
ENSG00000143344	1.7270049972924003e-09	8.219300918754286
ENSG00000230921	1.7476617481007922e-09	2.96718475234048
ENSG00000085063	1.7790997621735982e-09	8.92142071630193
ENSG00000237301	1.800364370806722e-09	5.1466507106881085
ENSG00000178343	1.800364370806722e-09	3.9798669333287884
ENSG00000185565	1.8327271473656957e-09	8.789254682594178
ENSG00000249388	1.854617026367154e-09	5.518867012882273
ENSG00000261471	1.9104640917132493e-09	4.242290867815331
ENSG00000109255	1.9104640917132493e-09	2.827327476619896
ENSG00000162836	1.9679511777506874e-09	8.641678410536137
ENSG00000101265	2.0271251625963927e-09	8.776727694825112
ENSG00000236901	2.0512778358751273e-09	8.736830404427716
ENSG00000213337	2.1128947186282397e-09	7.76993734647638
ENSG00000070190	2.176316383811653e-09	8.842167367626747
ENSG00000234511	2.268236975017052e-09	5.379714741658121
ENSG00000230251	2.30878127371878e-09	2.3736896494612143
ENSG00000163673	2.3362027406021913e-09	4.287873438367675
ENSG00000250215	2.406154091459257e-09	5.281720291025508
ENSG00000272016	2.478147473908875e-09	6.64699563492628
ENSG00000255845	2.628493949798729e-09	0.8133092565159423
ENSG00000169894	2.7069678927608118e-09	3.6796403418881716
ENSG00000233264	2.7389933568916153e-09	8.681575700933536
ENSG00000118322	2.7389933568916153e-09	8.590223892215628
ENSG00000165685	2.820682650943419e-09	8.41306808345675
ENSG00000104419	2.820682650943419e-09	8.880520920800906
ENSG00000146674	2.820682650943419e-09	5.463672597463438
ENSG00000137266	2.991252922497714e-09	8.319492572046087
ENSG00000136379	2.991252922497714e-09	8.289318977972133
ENSG00000155792	3.080270070895882e-09	8.835531145749782
ENSG00000240771	3.080270070895882e-09	8.1489402399065
ENSG00000159640	3.080270070895882e-09	3.026505574204713
ENSG00000139211	3.116595830080453e-09	8.536341447337106
ENSG00000172717	3.2092479384947035e-09	6.3357244921780245
ENSG00000101935	3.3045844921239046e-09	8.544858414691667
ENSG00000107014	3.402681139914961e-09	6.471857138166375
ENSG00000230176	3.402681139914961e-09	4.444815606168929
ENSG00000198353	3.4427099633672982e-09	5.224303921877103
ENSG00000176049	3.5448017820875264e-09	4.3017819555919425
ENSG00000083067	3.649843796510423e-09	6.663818107909124
ENSG00000118513	3.649843796510423e-09	7.34038552896477
ENSG00000268088	3.649843796510423e-09	5.060952298170609
ENSG00000215034	3.983511454301405e-09	1.9091974734856856
ENSG00000175471	3.983511454301405e-09	7.849110736015963
ENSG00000227295	4.030188776377672e-09	7.950106281921717
ENSG00000256674	4.030188776377672e-09	4.603722817389152
ENSG00000154864	4.271691821976782e-09	7.84943577930974
ENSG00000225572	4.271691821976813e-09	2.580519385964417
ENSG00000162341	4.271691821976813e-09	8.65857956085616
ENSG00000103066	4.271691821976813e-09	8.7122905271271
ENSG00000162869	4.5272831040510185e-09	8.694386871703456
ENSG00000122778	4.580161447521817e-09	8.442528966803511
ENSG00000225938	4.715005288091142e-09	2.698813167226231
ENSG00000081913	4.853716268358019e-09	7.619325365981632
ENSG00000008513	4.853716268358019e-09	8.71892674900407
ENSG00000035862	5.054614252868933e-09	8.842167367626747
ENSG00000189350	5.143173789718882e-09	4.904727427736606
ENSG00000196562	5.203051783576421e-09	8.900970818551418
ENSG00000150628	5.203051783576421e-09	4.509950503931851
ENSG00000176399	5.3557350326392425e-09	6.585526834975176
ENSG00000077238	5.3557350326392425e-09	7.428388043907886
ENSG00000148926	5.512782029543715e-09	8.851891063950191
ENSG00000115756	5.512782029543774e-09	8.73374292998124
ENSG00000147883	5.674313984792845e-09	7.786355701305872
ENSG00000182601	5.908231087019162e-09	7.256130657539665
ENSG00000237742	5.908231087019162e-09	6.709847320832108
ENSG00000115295	6.0810411904414606e-09	7.84051668549053
ENSG00000080293	6.0810411904414606e-09	4.206690208116135
ENSG00000164122	6.0810411904414606e-09	6.005281429974967
ENSG00000233334	6.258773294461669e-09	3.328828956773212
ENSG00000227507	6.441563618828485e-09	6.650815590163556
ENSG00000259120	6.441563618828485e-09	5.469418278696261
ENSG00000066629	6.5161272570369606e-09	7.333937464314192
ENSG00000181467	6.5161272570369606e-09	8.76700399850167
ENSG00000236830	6.629552037126064e-09	4.298197859776309
ENSG00000148411	6.70623491394535e-09	7.9852984380644845
ENSG00000205837	6.9017428069879815e-09	6.466309475531146
ENSG00000119669	7.30955942157004e-09	8.701023093580421
ENSG00000257403	7.30955942157004e-09	2.0830454160414344
ENSG00000171124	7.3938948955288815e-09	6.115973578935145
ENSG00000100220	7.522178269942002e-09	8.732740424877614
ENSG00000265787	7.608902428540116e-09	8.729652950431136
ENSG00000244158	7.608902428540116e-09	1.4395643614474867
ENSG00000102804	7.608902428540116e-09	8.693845639583841
ENSG00000128438	7.829996378936671e-09	8.835531145749782
ENSG00000103522	7.829996378936671e-09	4.8282562188111475
ENSG00000248537	8.057344102244303e-09	2.1482442779124282
ENSG00000109927	8.057344102244303e-09	8.604407321601204
ENSG00000256813	8.291117412030585e-09	0.9237631222101015
ENSG00000198053	8.291117412030585e-09	8.511056114051623
ENSG00000107984	8.291117412030585e-09	8.839621125299884
ENSG00000108518	8.386465254376695e-09	8.854437306277056
ENSG00000262246	8.386465254376695e-09	8.530166498444155
ENSG00000188153	8.386465254376695e-09	8.154389812810415
ENSG00000200377	8.531492694583067e-09	2.1515545130808
ENSG00000134013	8.629531760794443e-09	8.41001335426795
ENSG00000175294	9.13642307956828e-09	4.668970381481247
ENSG00000124831	9.13642307956828e-09	8.839621125299884
ENSG00000229116	9.400628567820659e-09	1.56637023305941
ENSG00000187210	9.400628567820659e-09	8.161197175709736
ENSG00000165966	9.400628567820659e-09	8.711288022023476
ENSG00000258422	9.508381426261736e-09	4.444425479763197
ENSG00000116691	9.508381426261736e-09	8.634039683555548
ENSG00000102882	9.508381426261736e-09	8.753190322628125
ENSG00000228141	9.508381426261736e-09	4.405821555761911
ENSG00000246705	9.672269494010586e-09	8.704110568026897
ENSG00000230829	1.006544621079428e-08	4.66617283892674
ENSG00000144619	1.006544621079428e-08	7.822485889372498
ENSG00000042781	1.0355771445271855e-08	7.6704584039117725
ENSG00000111450	1.0654245145221598e-08	8.584418696834708
ENSG00000250362	1.096108934319679e-08	6.315367501266972
ENSG00000198417	1.108622160903087e-08	6.274107249015028
ENSG00000110811	1.108622160903087e-08	8.552212958671406
ENSG00000198598	1.108622160903087e-08	4.250771864945539
ENSG00000171711	1.1276531929365951e-08	0.7568481416357599
ENSG00000213262	1.1405168700140231e-08	8.082352274765068
ENSG00000151552	1.1405168700140231e-08	8.588508676384809
ENSG00000229874	1.1405168700140231e-08	6.499185735911676
ENSG00000153902	1.2207529215482596e-08	7.657253254031588
ENSG00000131142	1.2207529215482596e-08	5.444204157347562
ENSG00000226887	1.2917913095490414e-08	7.23689480644065
ENSG00000133313	1.328803788045428e-08	8.90506079810152
ENSG00000214226	1.328803788045428e-08	7.7738815387903095
ENSG00000238861	1.328803788045428e-08	1.1494226058376729
ENSG00000090339	1.328803788045428e-08	8.821717469876237
ENSG00000227972	1.366847807196325e-08	7.455966015702607
ENSG00000107562	1.366847807196325e-08	8.59928770306538
ENSG00000105810	1.366847807196325e-08	8.815081247999272
ENSG00000071575	1.366847807196325e-08	8.791543875802283
ENSG00000256248	1.4218956808044412e-08	4.262988731858583
ENSG00000100321	1.462530619641706e-08	8.390823010739824
ENSG00000071127	1.462530619641706e-08	8.860071023050395
ENSG00000107249	1.504294970437684e-08	8.18696530448575
ENSG00000148737	1.504294970437684e-08	7.857607623374699
ENSG00000179057	1.504294970437684e-08	6.11888832565136
ENSG00000258810	1.5042949704376947e-08	4.189009719370625
ENSG00000137193	1.5042949704376947e-08	8.909150777651623
ENSG00000152422	1.521323742163515e-08	8.71892674900407
ENSG00000204394	1.5472191909964563e-08	8.90506079810152
ENSG00000188167	1.6093213403958548e-08	7.256630962327379
ENSG00000039068	1.800423495107423e-08	5.913545951915051
ENSG00000110427	1.800423495107423e-08	4.536594628439158
ENSG00000214826	1.8207057733553095e-08	8.714295537334355
ENSG00000153789	1.8723889784514392e-08	8.071833425470071
ENSG00000153551	1.8723889784514392e-08	8.762372786831953
ENSG00000162989	1.9254985090644415e-08	7.039932530943994
ENSG00000174004	1.9254985090644484e-08	8.771093978051772
ENSG00000072864	1.9254985090644484e-08	8.357100669235377
ENSG00000196550	1.9471502109607914e-08	6.953027609792639
ENSG00000172530	1.9800725412828163e-08	8.200394758227013
ENSG00000072062	1.9800725412828163e-08	8.836533650853408
ENSG00000156218	2.0361502392793107e-08	7.256501809785895
ENSG00000241679	2.0590113099205846e-08	7.477820175117032
ENSG00000149403	2.0590113099205846e-08	8.724019233657796
ENSG00000196668	2.1771142676161413e-08	7.378569406889746
ENSG00000236671	2.2386112177904387e-08	7.883268659133015
ENSG00000139132	2.2386112177904387e-08	8.811993773552793
ENSG00000254343	2.301796531882002e-08	8.271520973055493
ENSG00000111276	2.3275534276194475e-08	8.866707244927362
ENSG00000260563	2.3275534276194475e-08	8.155741991430244
ENSG00000183454	2.3667151507449525e-08	2.443558929551516
ENSG00000158296	2.393178209889848e-08	8.000215675508665
ENSG00000164845	2.4606011631373802e-08	7.248553745450315
ENSG00000267790	2.5298700516683144e-08	1.6217098504407752
ENSG00000117519	2.5581054009509324e-08	7.999017803784452
ENSG00000099958	2.6300411834135262e-08	8.92142071630193
ENSG00000170085	2.6300411834135358e-08	8.373593371824889
ENSG00000170989	2.6300411834135358e-08	6.725977778652931
ENSG00000260459	2.674142853276264e-08	1.8242868558880185
ENSG00000176928	2.7039425963706165e-08	7.635460904626844
ENSG00000106772	2.7039425963706165e-08	6.57729207852359
ENSG00000158079	2.7039425963706165e-08	8.35764190135499
ENSG00000112218	2.7039425963706165e-08	8.166645282840472
ENSG00000261662	2.8578518801733694e-08	6.774419700884772
ENSG00000135547	2.8578518801733694e-08	8.72865044532751
ENSG00000020633	2.889640073933967e-08	8.827351186649578
ENSG00000258818	2.889640073933967e-08	2.952028177243132
ENSG00000228031	2.889640073933967e-08	5.744367368650078
ENSG00000140450	2.889640073933967e-08	8.561883829741344
ENSG00000157625	2.970622069509939e-08	8.695930608926693
ENSG00000234546	3.053808916426801e-08	5.655088288233667
ENSG00000228600	3.053808916426801e-08	6.571931920911593
ENSG00000130775	3.053808916426801e-08	8.847801084400087
ENSG00000106571	3.053808916426812e-08	7.362675353932036
ENSG00000229368	3.139258785306763e-08	5.716905947757388
ENSG00000252391	3.139258785306763e-08	4.628691251326748
ENSG00000117091	3.227031329334368e-08	8.917330736751827
ENSG00000256552	3.2270313293343796e-08	3.600673547817964
ENSG00000125571	3.2628043466580466e-08	4.354128794131541
ENSG00000110092	3.2628043466580466e-08	8.790000138579044
ENSG00000130787	3.3171877206174375e-08	8.801267572125727
ENSG00000225946	3.409790687402187e-08	2.2644762956165203
ENSG00000226526	3.447531269039287e-08	1.4404293249711368
ENSG00000235859	3.447531269039287e-08	8.536137223471853
ENSG00000243672	3.447531269039287e-08	2.2056150185686745
ENSG00000064999	3.447531269039287e-08	8.699479356357182
ENSG00000008130	3.5436678677882815e-08	8.876430941250804
ENSG00000224059	3.5436678677882815e-08	6.504331203470336
ENSG00000152061	3.5436678677882815e-08	8.850347326726952
ENSG00000166825	3.5436678677882815e-08	7.321977238509761
ENSG00000197747	3.682648569221597e-08	8.771093978051772
ENSG00000264954	3.847974844921852e-08	3.1491006839934146
ENSG00000105997	3.890420390349685e-08	5.4625312143942795
ENSG00000163121	3.998534676684431e-08	4.192778089878754
ENSG00000125257	4.042593053456317e-08	8.449013790068726
ENSG00000258572	4.109566425192056e-08	8.537885184560345
ENSG00000145700	4.109566425192056e-08	7.603442248629221
ENSG00000165914	4.2700577452743624e-08	8.265293198909037
ENSG00000273406	4.2700577452743624e-08	3.2508757808552264
ENSG00000214782	4.340689212389976e-08	0.6257258456296143
ENSG00000134996	4.388406154003958e-08	8.805357551675828
ENSG00000105173	4.388406154003958e-08	8.673395741833332
ENSG00000173406	4.388406154003958e-08	6.095556105948001
ENSG00000178127	4.509939195103006e-08	7.965153820646238
ENSG00000145819	4.509939195103006e-08	8.742464121201055
ENSG00000168140	4.634739846075963e-08	6.691648142054181
ENSG00000184825	4.685594020342382e-08	7.21571153526812
ENSG00000114270	4.685594020342382e-08	8.359309903307887
ENSG00000144746	4.685594020342382e-08	8.8682509821506
ENSG00000151117	4.9481067650881064e-08	7.836385135757222
ENSG00000171916	5.140309379590116e-08	4.304373557344141
ENSG00000203805	5.22488435576991e-08	2.372533243447496
ENSG00000164300	5.22488435576991e-08	7.261577659744935
ENSG00000118491	5.2820169741427933e-08	6.193573665800359
ENSG00000248458	5.2820169741427933e-08	4.700143522140907
ENSG00000167476	5.576905326542027e-08	8.703028103787673
ENSG00000006459	5.576905326542027e-08	8.848803589503715
ENSG00000125462	5.951917352172002e-08	7.825066532700785
ENSG00000101974	6.115299997147628e-08	8.78336391670208
ENSG00000089041	6.215411369388222e-08	8.685665680483638
ENSG00000141858	6.283034521499097e-08	8.801267572125727
ENSG00000092871	6.283034521499097e-08	8.473705065981093
ENSG00000152518	6.283034521499097e-08	8.917330736751827
ENSG00000240907	6.52538810520982e-08	4.705543786703553
ENSG00000168952	6.632010657896686e-08	8.483428762304534
ENSG00000136425	6.632010657896686e-08	8.03483487160973
ENSG00000178562	6.632010657896686e-08	8.462437632434412
ENSG00000226230	6.632010657896686e-08	2.7135627308097545
ENSG00000186481	6.632010657896686e-08	8.807903794002693
ENSG00000256164	6.7040300957328e-08	3.5381986893113178
ENSG00000170881	6.7040300957328e-08	8.7562777970746
ENSG00000185947	6.81348503093772e-08	8.329012044504275
ENSG00000172985	6.81348503093772e-08	6.056388891378902
ENSG00000068724	6.887416829557618e-08	8.821717469876237
ENSG00000272002	6.887416829557642e-08	3.3163533692777443
ENSG00000237943	6.887416829557642e-08	7.539578940706231
ENSG00000168807	6.999776939935496e-08	8.275268332975658
ENSG00000104447	7.075670225230913e-08	6.893953912787096
ENSG00000214900	7.075670225230913e-08	7.272977877680717
ENSG00000270302	7.075670225230913e-08	4.702517306851606
ENSG00000135124	7.075670225230913e-08	8.807903794002693
ENSG00000231015	7.19101010711523e-08	0.3796306991131628
ENSG00000250994	7.268915221645786e-08	2.9452638892814225
ENSG00000114487	7.268915221645786e-08	8.230925778136374
ENSG00000079335	7.347639441813027e-08	8.25657200768922
ENSG00000224675	7.46727984986956e-08	3.202752647235102
ENSG00000270030	7.46727984986956e-08	4.936032106485575
ENSG00000198668	7.46727984986956e-08	8.891247122227975
ENSG00000227373	7.46727984986956e-08	5.4586272180213635
ENSG00000130489	7.548088478055092e-08	8.115631957508148
ENSG00000223475	7.670895306603242e-08	4.758610380307636
ENSG00000116748	7.670895306603242e-08	8.909150777651623
ENSG00000235673	7.753841724636064e-08	4.9984793141804325
ENSG00000139351	7.879896029306098e-08	5.866369916126063
ENSG00000151640	7.96503493673326e-08	5.495647645060679
ENSG00000269800	7.96503493673326e-08	7.466763656605832
ENSG00000223839	8.270110080572487e-08	6.2183121714924114
ENSG00000229619	8.404301101454253e-08	6.95736561179717
ENSG00000118257	8.404301101454253e-08	6.754602871184544
ENSG00000175489	8.494933296571749e-08	6.973947323010677
ENSG00000110047	8.494933296571749e-08	8.765460261278431
ENSG00000106526	8.725683572818796e-08	7.3054934902162785
ENSG00000089723	8.725683572818796e-08	6.751043257544669
ENSG00000121753	8.725683572818796e-08	7.967363054718747
ENSG00000150556	8.725683572818796e-08	8.72865044532751
ENSG00000223884	8.725683572818796e-08	3.2411029250146535
ENSG00000129353	8.725683572818796e-08	8.665215782733126
ENSG00000143768	8.867041429058235e-08	6.755326012256505
ENSG00000239467	8.962512002941577e-08	5.418888754251781
ENSG00000241544	9.205573391778123e-08	4.97911243066392
ENSG00000100890	9.205573391778123e-08	4.276800629107119
ENSG00000171860	9.455026342814105e-08	6.969340817695925
ENSG00000144847	9.556633426033956e-08	8.522066498479548
ENSG00000100678	9.556633426033956e-08	7.343173630131628
ENSG00000259264	9.556633426033956e-08	3.651641038276649
ENSG00000265728	1.0080771698638128e-07	5.75461173708303
ENSG00000158125	1.0353195407030561e-07	3.5458318435012544
ENSG00000173391	1.0632755970395953e-07	7.787314238400664
ENSG00000228594	1.0632755970395953e-07	4.496239042165529
ENSG00000229414	1.0632755970395953e-07	2.848681044843869
ENSG00000213240	1.0632755970395953e-07	8.186244074099111
ENSG00000248540	1.0746618847847577e-07	5.371124298960137
ENSG00000243323	1.09196341015818e-07	8.349666166120041
ENSG00000177731	1.1036475589400263e-07	8.887157142677873
ENSG00000229791	1.1036475589400263e-07	4.006214199900226
ENSG00000272563	1.1333910322837656e-07	5.863553012808475
ENSG00000162949	1.1333910322837656e-07	3.038553790658276
ENSG00000187762	1.1333910322837656e-07	3.9904584594504477
ENSG00000173846	1.1333910322837656e-07	8.626862229558968
ENSG00000173926	1.176341540446474e-07	7.757844835394455
ENSG00000260101	1.176341540446474e-07	8.67782272963779
ENSG00000179520	1.1763415404464865e-07	5.075251357373341
ENSG00000165209	1.2079827373160401e-07	8.900970818551418
ENSG00000258545	1.2079827373160401e-07	7.414122151727043
ENSG00000197385	1.2273620493726156e-07	8.403838405374998
ENSG00000162599	1.2273620493726156e-07	8.18170729018524
ENSG00000134954	1.2404487515828403e-07	8.715839274557592
ENSG00000136653	1.2603328939068316e-07	8.891247122227975
ENSG00000254126	1.2603328939068316e-07	1.5688421517293198
ENSG00000270504	1.2603328939068316e-07	4.617707026331459
ENSG00000178537	1.2941620362129022e-07	8.802270077229352
ENSG00000101665	1.3079388343661928e-07	8.705113073130525
ENSG00000109819	1.3789841001740974e-07	8.553414076264708
ENSG00000169258	1.3789841001740974e-07	7.580366149416247
ENSG00000231420	1.3789841001740974e-07	1.9100083647201962
ENSG00000213657	1.3936355284461604e-07	7.045356262255153
ENSG00000173852	1.4309275616546462e-07	8.851891063950191
ENSG00000157191	1.4309275616546462e-07	8.747556605854784
ENSG00000122126	1.4309275616546462e-07	8.798180097679248
ENSG00000070540	1.4691863754098237e-07	8.880520920800906
ENSG00000198429	1.4691863754098237e-07	8.253227484123984
ENSG00000231050	1.4691863754098396e-07	5.872669724343439
ENSG00000082781	1.4691863754098396e-07	8.294801296133723
ENSG00000143819	1.4691863754098396e-07	8.772096483155398
ENSG00000236233	1.5084361767070007e-07	5.231937016479667
ENSG00000138698	1.5084361767070007e-07	8.657035823632922
ENSG00000141526	1.5084361767070007e-07	8.685665680483638
ENSG00000224543	1.5084361767070007e-07	6.294684881259289
ENSG00000165023	1.5244191068343563e-07	7.135256397511903
ENSG00000266145	1.548701755710398e-07	7.667853607353555
ENSG00000240505	1.548701755710398e-07	8.903517060878283
ENSG00000169252	1.548701755710398e-07	8.613048553685424
ENSG00000259863	1.5900084992051863e-07	4.078079603231612
ENSG00000070729	1.6323824043444504e-07	2.207182228712751
ENSG00000267107	1.649636713585652e-07	6.29700896568576
ENSG00000189067	1.649636713585652e-07	8.88870087990111
ENSG00000108370	1.693549511859318e-07	4.211753140630536
ENSG00000182759	1.7385944399568468e-07	4.406800803179785
ENSG00000173801	1.756935697219362e-07	8.192130694388807
ENSG00000232586	1.756935697219362e-07	2.4103057126075336
ENSG00000224944	1.7847996772180308e-07	2.060292985195482
ENSG00000182319	1.7847996772180308e-07	7.008938615306198
ENSG00000249453	1.803613098938e-07	5.6641117680200175
ENSG00000265583	1.8321940775022628e-07	0.4344998208325415
ENSG00000086967	1.8514913975384756e-07	5.398621464696903
ENSG00000169126	1.9205954428780576e-07	7.280316314141311
ENSG00000145685	1.9509706944219212e-07	7.712327959258744
ENSG00000260940	1.9714789358569466e-07	2.1607810597368253
ENSG00000187987	2.0236676647381835e-07	6.682720217025872
ENSG00000113758	2.0771939421546836e-07	8.790541370698659
ENSG00000263862	2.0771939421546836e-07	6.9090994767754905
ENSG00000131981	2.0771939421546836e-07	8.807903794002693
ENSG00000171365	2.0771939421546836e-07	8.062719272475578
ENSG00000083454	2.0989863507486143e-07	8.864161002600497
ENSG00000186815	2.1320908496743116e-07	8.842167367626747
ENSG00000167216	2.1544409487131884e-07	7.5824381159120255
ENSG00000222346	2.1883922552992617e-07	0.8617618390407021
ENSG00000172264	2.1883922552992617e-07	8.224934635527626
ENSG00000101333	2.1883922552992617e-07	7.934900267436686
ENSG00000272320	2.1883922552992617e-07	4.660609632401036
ENSG00000196872	2.2461328313439686e-07	4.9954665095356185
ENSG00000232077	2.2461328313439686e-07	3.493584009539415
ENSG00000160683	2.2461328313439686e-07	2.1850435343396652
ENSG00000253490	2.2461328313439686e-07	1.2532129654377566
ENSG00000178498	2.2461328313439768e-07	8.75782153429784
ENSG00000143851	2.2461328313439768e-07	8.858527285827156
ENSG00000035720	2.269639952272419e-07	8.839621125299884
ENSG00000096060	2.269639952272419e-07	8.896880839001316
ENSG00000184887	2.269639952272419e-07	8.606412331808457
ENSG00000171862	2.32945518612086e-07	8.850347326726952
ENSG00000235269	2.3538064139311099e-07	3.427537884012849
ENSG00000237945	2.3907961956539305e-07	7.387491693707999
ENSG00000105855	2.3907961956539305e-07	7.650371733342816
ENSG00000148204	2.3907961956539305e-07	6.27562657569885
ENSG00000147144	2.4157681973424826e-07	8.5141435884981
ENSG00000147119	2.4157681973424826e-07	8.084925650974027
ENSG00000254554	2.453700526833992e-07	6.0507672378480715
ENSG00000226904	2.544466320848499e-07	6.342142881381177
ENSG00000249601	2.544466320848499e-07	2.9754470208477546
ENSG00000102924	2.6112811653868374e-07	6.94570550349774
ENSG00000264222	2.679793748518601e-07	6.938225339867539
ENSG00000178719	2.679793748518601e-07	8.896880839001316
ENSG00000152315	2.679793748518601e-07	5.073743401095355
ENSG00000152894	2.707683435278544e-07	8.80381381445259
ENSG00000163659	2.750045674562046e-07	8.900970818551418
ENSG00000141441	2.750045674562046e-07	8.193850055822026
ENSG00000204764	2.778642966299466e-07	5.511254823329876
ENSG00000163947	2.778642966299466e-07	8.824263712203102
ENSG00000102007	2.778642966299466e-07	8.8723409617007
ENSG00000155324	2.778642966299466e-07	8.369760441393543
ENSG00000122862	2.851401736231347e-07	8.925510695852033
ENSG00000147251	2.9260037365380577e-07	8.757280302178227
ENSG00000160172	2.9260037365380577e-07	8.02933393922549
ENSG00000229645	3.0024939915016104e-07	8.773640220378635
ENSG00000132640	3.0024939915016104e-07	8.870797224477464
ENSG00000237787	3.1128405580991073e-07	4.578464675380413
ENSG00000159403	3.1940526918931394e-07	8.676483216279808
ENSG00000196090	3.1940526918931394e-07	5.9067635821834505
ENSG00000198715	3.194052691893157e-07	8.701023093580421
ENSG00000126458	3.2773142041900205e-07	8.338114549572508
ENSG00000054654	3.2773142041900205e-07	8.858527285827156
ENSG00000259954	3.2773142041900205e-07	2.2165758025621853
ENSG00000131746	3.2773142041900205e-07	1.4539669999298548
ENSG00000069702	3.362674945505084e-07	6.88476165051579
ENSG00000152402	3.4501859302116405e-07	7.662519890372225
ENSG00000139874	3.4501859302116405e-07	1.2192378423949155
ENSG00000154217	3.576413345399625e-07	8.309413253245635
ENSG00000170088	3.576413345399625e-07	8.736830404427716
ENSG00000152495	3.576413345399625e-07	6.285189632920336
ENSG00000253311	3.6318686627505693e-07	0.4996331604538796
ENSG00000163380	3.6693002281828326e-07	4.803688348754168
ENSG00000269755	3.707105019508652e-07	3.6189906909580336
ENSG00000015413	3.7645198625454146e-07	8.787453896252181
ENSG00000250155	3.7645198625454146e-07	7.968954005819906
ENSG00000257950	3.8032734880169835e-07	7.520027480927784
ENSG00000233108	3.8032734880169835e-07	7.655799232921932
ENSG00000184672	3.8032734880169835e-07	5.806854709513554
ENSG00000185015	3.8621286994258366e-07	8.246466997517363
ENSG00000231652	3.862128699425857e-07	2.204936122769813
ENSG00000248905	3.862128699425857e-07	8.84062363040351
ENSG00000204791	3.862128699425857e-07	6.179812262215173
ENSG00000108387	3.901854104766317e-07	6.965488431875908
ENSG00000174775	3.901854104766317e-07	8.571607526064788
ENSG00000236854	3.901854104766317e-07	3.6165064005006493
ENSG00000117625	3.901854104766317e-07	8.784366421805704
ENSG00000120549	3.9621845003328366e-07	8.83144116619968
ENSG00000184060	4.002905163586657e-07	8.22627414888561
ENSG00000117280	4.002905163586657e-07	8.777730199928738
ENSG00000169432	4.002905163586657e-07	8.57528905788438
ENSG00000144354	4.002905163586657e-07	5.496816920726374
ENSG00000261453	4.002905163586657e-07	6.220779090252719
ENSG00000051523	4.106486309683857e-07	8.925510695852033
ENSG00000272709	4.1486408153844733e-07	4.284381579287953
ENSG00000185532	4.1486408153844733e-07	8.05339987828024
ENSG00000123066	4.2126585695204424e-07	8.899427081328179
ENSG00000231971	4.2126585695204424e-07	6.047663374086695
ENSG00000137078	4.2126585695204424e-07	8.498839000654822
ENSG00000261584	4.3214843813222027e-07	7.794107470264961
ENSG00000169851	4.3214843813222027e-07	2.6245988738466783
ENSG00000204718	4.433027626222266e-07	0.9180782907500288
ENSG00000073150	4.478420394869296e-07	6.124979605798581
ENSG00000107518	4.478420394869296e-07	4.988724193594202
ENSG00000242593	4.478420394869296e-07	4.815923076038432
ENSG00000125089	4.478420394869296e-07	8.707659315457386
ENSG00000166959	4.547353660055248e-07	0.9792553362987922
ENSG00000165506	4.5938781804067506e-07	8.74092038397782
ENSG00000203737	4.712212792470893e-07	4.217361196493947
ENSG00000238266	4.712212792470893e-07	8.346037459553955
ENSG00000171621	4.712212792470893e-07	6.850429105110449
ENSG00000120063	4.7603675582020937e-07	8.8682509821506
ENSG00000261400	4.7603675582020937e-07	3.3500879016956655
ENSG00000159733	4.833493259894292e-07	8.526617751013665
ENSG00000182851	4.833493259894292e-07	2.133620533103601
ENSG00000230067	4.88284605035617e-07	4.782188688643717
ENSG00000272269	4.88284605035617e-07	7.559341936703226
ENSG00000164181	4.88284605035617e-07	8.74092038397782
ENSG00000264010	5.085175850148204e-07	0.5746730324475623
ENSG00000185155	5.085175850148204e-07	8.838077388076647
ENSG00000144645	5.189357845438426e-07	8.90506079810152
ENSG00000269404	5.268845818944045e-07	4.372418300006179
ENSG00000108828	5.268845818944045e-07	8.798721329798862
ENSG00000176406	5.403949112008414e-07	7.507635663605219
ENSG00000092200	5.458923145301143e-07	7.484747491148031
ENSG00000228174	5.542399351855064e-07	0.8859468465769338
ENSG00000122359	5.598734409730737e-07	8.876430941250804
ENSG00000248980	5.598734409730737e-07	5.321755750498
ENSG00000116833	5.598734409730737e-07	6.1359434010321
ENSG00000225964	5.742004864820797e-07	7.206997172143038
ENSG00000108468	5.742004864820828e-07	8.697935619133945
ENSG00000182287	5.742004864820828e-07	8.832443671303306
ENSG00000259815	5.742004864820828e-07	6.874054256607754
ENSG00000151240	5.800300009527965e-07	7.6554171217208875
ENSG00000135823	5.888816885539058e-07	8.578323707077352
ENSG00000205302	5.888816885539058e-07	8.781820179478839
ENSG00000247746	5.888816885539058e-07	7.270012184855136
ENSG00000136859	5.888816885539058e-07	5.8865844076456995
ENSG00000250706	5.888816885539058e-07	5.207426454264812
ENSG00000100605	5.948552141069882e-07	8.73019418255075
ENSG00000099194	6.039254726067911e-07	8.460095613972802
ENSG00000159674	6.039254726067911e-07	8.349666166120043
ENSG00000250493	6.039254726067911e-07	5.895299041348849
ENSG00000256271	6.19340456062516e-07	6.48662793933786
ENSG00000104537	6.19340456062516e-07	1.5681631773923832
ENSG00000188959	6.256123528341139e-07	5.365075369834538
ENSG00000235295	6.256123528341139e-07	6.687673411535513
ENSG00000070831	6.256123528341139e-07	8.876430941250804
ENSG00000152953	6.351354525121807e-07	4.172338623919191
ENSG00000227945	6.415618670362323e-07	3.4627647845114926
ENSG00000138796	6.415618670362357e-07	8.687209417706876
ENSG00000138685	6.415618670362357e-07	8.384913630625075
ENSG00000148730	6.415618670362357e-07	8.864161002600497
ENSG00000159618	6.57904070935003e-07	8.802270077229352
ENSG00000231131	6.57904070935003e-07	4.22198466088975
ENSG00000053918	6.57904070935003e-07	8.512262843020507
ENSG00000228013	6.57904070935003e-07	6.633959990927876
ENSG00000132932	6.645529821965334e-07	8.33395313054625
ENSG00000109670	6.814606259839076e-07	8.909150777651623
ENSG00000136167	6.918039664358836e-07	8.843711104849987
ENSG00000185432	6.918039664358836e-07	8.917330736751827
ENSG00000135378	6.987836395126052e-07	7.6677462943529076
ENSG00000230266	6.987836395126052e-07	5.38285184250181
ENSG00000129437	6.987836395126076e-07	6.237929910696418
ENSG00000157680	7.165318387164902e-07	8.422540342037015
ENSG00000004799	7.165318387164965e-07	8.518899064897473
ENSG00000171346	7.273890137905191e-07	0.9731866147683449
ENSG00000173762	7.533441729955774e-07	5.346434256051573
ENSG00000160285	7.533441729955774e-07	8.84062363040351
ENSG00000229836	7.609228176735032e-07	6.573552133037464
ENSG00000072135	7.609228176735032e-07	8.860071023050395
ENSG00000154822	7.609228176735032e-07	8.818629995429761
ENSG00000130037	7.609228176735032e-07	6.382408702591573
ENSG00000241106	7.609228176735032e-07	8.860071023050395
ENSG00000071051	7.609228176735032e-07	8.813537510776033
ENSG00000235621	7.724290694834561e-07	8.78336391670208
ENSG00000188659	7.724290694834561e-07	7.508760047381102
ENSG00000185033	7.801931000859753e-07	8.848803589503715
ENSG00000139330	7.919806843231596e-07	0.7207750986997515
ENSG00000218107	7.999344615644601e-07	3.666866417052649
ENSG00000250106	7.999344615644601e-07	1.6445299402566647
ENSG00000175567	7.999344615644601e-07	8.876430941250804
ENSG00000217078	8.201579752984809e-07	3.697422999743532
ENSG00000143375	8.201579752984809e-07	7.776487997842168
ENSG00000229922	8.283849111164533e-07	5.211752149445145
ENSG00000076356	8.408749635289589e-07	6.785140846334457
ENSG00000236199	8.408749635289589e-07	8.082113839868962
ENSG00000254972	8.408749635289589e-07	2.207094123053244
ENSG00000158710	8.493025161719932e-07	8.88870087990111
ENSG00000105467	8.620970028735379e-07	5.181306645946866
ENSG00000149485	8.707298754274062e-07	8.00847593132969
ENSG00000232650	8.707298754274062e-07	3.4304752193425982
ENSG00000174945	8.838359297591556e-07	4.680784072153479
ENSG00000230113	8.926789307789195e-07	3.5897350187025916
ENSG00000130164	8.926789307789195e-07	8.855981043500291
ENSG00000065613	8.926789307789195e-07	8.773640220378635
ENSG00000256673	9.151618917218039e-07	6.763933989575887
ENSG00000163590	9.151618917218039e-07	8.354013194788902
ENSG00000138613	9.151618917218039e-07	8.727647940223886
ENSG00000148498	9.151618917218039e-07	8.160886166399624
ENSG00000139083	9.243073564952101e-07	8.763916524055194
ENSG00000264215	9.243073564952101e-07	6.390780592579428
ENSG00000262951	9.381912410487775e-07	5.891703651777546
ENSG00000135502	9.381912410487775e-07	6.027420617946784
ENSG00000214269	9.475588186805061e-07	4.188226794305412
ENSG00000255815	9.475588186805061e-07	5.668218167460543
ENSG00000225579	9.475588186805061e-07	7.211781048814112
ENSG00000176438	9.617797406627032e-07	8.727647940223886
ENSG00000108852	9.617797406627065e-07	7.3783890710375
ENSG00000198612	9.713746153888881e-07	8.749100343078021
ENSG00000257542	9.713746153888881e-07	4.526201204874745
ENSG00000112977	9.713746153888881e-07	8.876430941250804
ENSG00000138757	9.713746153888881e-07	8.880520920800906
ENSG00000095585	9.957679092647806e-07	8.791543875802283
ENSG00000272821	1.0207521564922808e-06	7.170831556326405
ENSG00000181649	1.0463411130125308e-06	5.398992737683672
ENSG00000232815	1.0463411130125308e-06	8.591054918711674
ENSG00000249993	1.0567491536875768e-06	5.984545181576414
ENSG00000267491	1.0567491536875768e-06	4.076347296875406
ENSG00000140022	1.0725488408650996e-06	7.532061687773699
ENSG00000152582	1.0832083972386794e-06	8.762914018951568
ENSG00000253426	1.0832083972386794e-06	5.37019279014457
ENSG00000196924	1.0832083972386794e-06	8.866707244927362
ENSG00000185664	1.1103066255614198e-06	7.300375651776366
ENSG00000105737	1.1103066255614198e-06	8.015777312470705
ENSG00000144843	1.1103066255614198e-06	8.49490041971647
ENSG00000158109	1.1103066255614198e-06	8.815081247999272
ENSG00000241135	1.1213281420798678e-06	5.225864913342263
ENSG00000225411	1.1664796583730607e-06	6.976150615310701
ENSG00000124243	1.178038823494461e-06	8.413357877833185
ENSG00000007944	1.2074224593377662e-06	8.74501036352792
ENSG00000259705	1.2074224593377662e-06	4.008004189187174
ENSG00000224717	1.2074224593377662e-06	5.705989443634078
ENSG00000101745	1.2074224593377662e-06	8.874887204027566
ENSG00000186889	1.2074224593377662e-06	7.331267567953093
ENSG00000163687	1.237512802228875e-06	5.487858139636512
ENSG00000266258	1.237512802228875e-06	2.6276908963639696
ENSG00000223863	1.2808576951493203e-06	3.253789371322489
ENSG00000072071	1.280857695149327e-06	8.468612581327365
ENSG00000108688	1.2998792563022524e-06	1.3541032627407354
ENSG00000160190	1.312711414786783e-06	8.704110568026897
ENSG00000108821	1.332189098790391e-06	8.14427033401831
ENSG00000254966	1.3453288189770629e-06	5.008440277741663
ENSG00000213931	1.3453288189770629e-06	5.075713754983659
ENSG00000258600	1.3652731261567085e-06	0.7228694807343791
ENSG00000236917	1.3652731261567085e-06	1.1753974426804399
ENSG00000231527	1.3787274847814442e-06	3.317333472424551
ENSG00000181790	1.3787274847814442e-06	7.026662845252578
ENSG00000179967	1.3787274847814442e-06	5.721076909004712
ENSG00000076826	1.3787274847814442e-06	8.440186948341903
ENSG00000197872	1.447940849068022e-06	8.855981043500291
ENSG00000232040	1.447940849068022e-06	7.982096455866334
ENSG00000103222	1.447940849068022e-06	8.817627490326135
ENSG00000233977	1.4621801502158426e-06	4.365392221904384
ENSG00000112667	1.4621801502158426e-06	8.720470486227306
ENSG00000067082	1.4621801502158426e-06	8.929600675402133
ENSG00000207146	1.4621801502158477e-06	3.8838008915844138
ENSG00000117472	1.4621801502158477e-06	6.0340909472119595
ENSG00000143367	1.4837926655708577e-06	8.621228512785628
ENSG00000257989	1.4983718485666213e-06	2.0176233471706566
ENSG00000149295	1.4983718485666213e-06	5.6850971055322175
ENSG00000250659	1.4983718485666213e-06	7.148679651636886
ENSG00000218073	1.4983718485666213e-06	4.342761534604657
ENSG00000139641	1.4983718485666213e-06	8.88870087990111
ENSG00000229962	1.53542684660557e-06	1.4673946979380965
ENSG00000188385	1.53542684660557e-06	7.699041046884563
ENSG00000261037	1.53542684660557e-06	5.741117129874998
ENSG00000231831	1.53542684660557e-06	4.414790249823286
ENSG00000186105	1.5580824319599143e-06	5.535793191920898
ENSG00000170819	1.5733649052355661e-06	8.28548604754079
ENSG00000180066	1.5733649052355661e-06	4.973073874453226
ENSG00000005059	1.5887918940855814e-06	8.683119438156774
ENSG00000075711	1.5887918940855814e-06	8.85543981138068
ENSG00000243417	1.612206217047437e-06	8.32743556202336
ENSG00000105339	1.6280002594910448e-06	8.925510695852033
ENSG00000136021	1.6280002594910448e-06	8.899427081328179
ENSG00000186854	1.6519714152549868e-06	8.518899064897472
ENSG00000122335	1.6681408899864558e-06	8.09168613758065
ENSG00000253734	1.6681408899864558e-06	5.402932775671804
ENSG00000246548	1.6926815828033068e-06	3.275646505042798
ENSG00000211640	1.6926815828033068e-06	8.8682509821506
ENSG00000111664	1.70923505099932e-06	8.197901341153653
ENSG00000145088	1.70923505099932e-06	8.896880839001316
ENSG00000133328	1.70923505099932e-06	7.44771700318365
ENSG00000089692	1.70923505099932e-06	7.9091646844863
ENSG00000137474	1.7513044707374946e-06	7.286821073493756
ENSG00000261220	1.7513044707374946e-06	6.231065472004132
ENSG00000197256	1.7513044707374946e-06	8.481680801216042
ENSG00000032219	1.7513044707374946e-06	8.714836769453965
ENSG00000189420	1.7684102679027662e-06	6.006545196384588
ENSG00000223609	1.7943713497268007e-06	8.487722965719891
ENSG00000196821	1.7943713497268007e-06	8.850347326726952
ENSG00000118503	1.8118824543857213e-06	8.913240757201724
ENSG00000136634	1.8384583705326747e-06	5.2442826898344155
ENSG00000245954	1.8563839928957768e-06	7.659818110581102
ENSG00000196405	1.8563839928957768e-06	8.7621685629667
ENSG00000125046	1.8563839928957768e-06	5.229955525957589
ENSG00000154114	1.8563839928957768e-06	8.913240757201724
ENSG00000089169	1.8563839928957768e-06	8.218817806229438
ENSG00000235251	1.8563839928957768e-06	6.179058346490743
ENSG00000149635	1.920460058656619e-06	6.855390869212663
ENSG00000169891	1.9485691285843787e-06	8.554040878895497
ENSG00000101307	1.9485691285843787e-06	7.813217854657492
ENSG00000182158	1.9485691285843787e-06	8.917330736751827
ENSG00000106948	1.9485691285843787e-06	8.831441166199681
ENSG00000145779	1.9963010027872467e-06	8.88870087990111
ENSG00000254288	1.9963010027872467e-06	4.067528571595647
ENSG00000257191	1.9963010027872467e-06	5.08567551530725
ENSG00000087494	2.0157075983430757e-06	7.783025646360887
ENSG00000153982	2.0157075983430757e-06	7.638469554875574
ENSG00000147573	2.0451588040109225e-06	8.568857059872668
ENSG00000243979	2.0451588040109225e-06	5.063819805252011
ENSG00000234299	2.0650228691699237e-06	3.6033656795289715
ENSG00000131724	2.0650228691699237e-06	8.703569335907286
ENSG00000102886	2.0650228691699237e-06	6.680328618713519
ENSG00000260244	2.0951679939764694e-06	6.116469435585225
ENSG00000252971	2.0951679939764694e-06	0.6529763555861039
ENSG00000224905	2.115499866481362e-06	5.750241196252387
ENSG00000153064	2.115499866481362e-06	8.799723834902487
ENSG00000114861	2.115499866481373e-06	8.537885184560345
ENSG00000109736	2.115499866481373e-06	8.670308267386856
ENSG00000244041	2.1671648235009892e-06	6.8928365870419555
ENSG00000116514	2.1671648235009892e-06	8.505422397278284
ENSG00000178209	2.1671648235009892e-06	8.90506079810152
ENSG00000240298	2.18816941850213e-06	5.6454553864570896
ENSG00000131016	2.18816941850213e-06	8.267392636872135
ENSG00000125409	2.18816941850213e-06	6.850377568361863
ENSG00000250686	2.18816941850213e-06	4.135708845563671
ENSG00000267169	2.18816941850213e-06	7.532744223941857
ENSG00000103316	2.18816941850213e-06	6.372701601969868
ENSG00000116882	2.220044538022404e-06	3.52308246803562
ENSG00000211933	2.241542668053003e-06	8.432976749087649
ENSG00000170873	2.296169162413979e-06	8.395117214155182
ENSG00000143297	2.296169162413979e-06	8.929600675402133
ENSG00000139508	2.3295583227574155e-06	8.714836769453965
ENSG00000220541	2.352077101645529e-06	3.273445286403923
ENSG00000248610	2.352077101645529e-06	6.846284460544942
ENSG00000113140	2.352077101645529e-06	8.526874800132422
ENSG00000144118	2.3520771016455413e-06	8.597229867604625
ENSG00000227683	2.386248915921144e-06	2.6623893732981503
ENSG00000118690	2.4092952903459757e-06	8.784907653925318
ENSG00000226944	2.4092952903459757e-06	5.5025367435440256
ENSG00000250934	2.432556005060096e-06	4.551554465266675
ENSG00000232065	2.4325560050601217e-06	5.006492072398778
ENSG00000198771	2.4325560050601217e-06	8.854437306277056
ENSG00000163239	2.4678531499015614e-06	3.7427537784272533
ENSG00000088543	2.4678531499015614e-06	8.525615245910037
ENSG00000248587	2.4678531499015614e-06	4.002222725199818
ENSG00000256546	2.4678531499015614e-06	5.825424105062566
ENSG00000082805	2.4678531499015614e-06	8.825807449426337
ENSG00000173482	2.4678531499015614e-06	8.489775189805068
ENSG00000227379	2.4678531499015614e-06	2.431314148335124
ENSG00000267401	2.491658111477673e-06	4.858575260322441
ENSG00000250889	2.491658111477673e-06	5.486166812411644
ENSG00000266053	2.527780730968756e-06	7.172081242718437
ENSG00000214867	2.5521421387059095e-06	2.4656870574002516
ENSG00000106004	2.5521421387059095e-06	6.7997877512856535
ENSG00000238724	2.5521421387059095e-06	3.2597787664259426
ENSG00000198108	2.614039039799767e-06	8.730655455534764
ENSG00000169330	2.6392004638033834e-06	8.499788680504944
ENSG00000172296	2.6518684831640573e-06	6.209150587300141
ENSG00000166348	2.677380428012632e-06	8.381844770401248
ENSG00000085719	2.677380428012632e-06	8.88870087990111
ENSG00000152942	2.677380428012632e-06	8.876430941250804
ENSG00000227666	2.677380428012632e-06	4.215299484339275
ENSG00000156804	2.677380428012632e-06	8.742464121201055
ENSG00000213559	2.7031286489861617e-06	3.1925906217599422
ENSG00000134326	2.7031286489861617e-06	8.576034513869248
ENSG00000157765	2.7685467143500098e-06	6.00911200108945
ENSG00000107165	2.8085264998614003e-06	7.070162071050013
ENSG00000227070	2.835487912372823e-06	5.844066443293992
ENSG00000213977	2.835487912372823e-06	5.237204305709857
ENSG00000100450	2.835487912372823e-06	5.542093324938588
ENSG00000101892	2.8763978319672747e-06	1.9697479671414184
ENSG00000143195	2.8763978319672747e-06	6.09993413022776
ENSG00000260990	2.903986201986127e-06	5.489884516624863
ENSG00000269620	2.9039862019861635e-06	3.8744263926799998
ENSG00000243479	2.9740762627457504e-06	5.406023595199443
ENSG00000249673	2.9740762627457504e-06	8.167542137437092
ENSG00000002586	2.9740762627457504e-06	8.200500408734019
ENSG00000182253	2.9740762627457504e-06	8.313503232795739
ENSG00000177374	2.9740762627457504e-06	6.0436151344717555
ENSG00000169242	3.0457935092671717e-06	6.563651732709395
ENSG00000227375	3.0457935092671717e-06	4.818091469495121
ENSG00000204650	3.0749440951777168e-06	8.49127171315038
ENSG00000268041	3.0749440951777168e-06	7.648059111889108
ENSG00000087008	3.0749440951777168e-06	8.380096809312755
ENSG00000160213	3.0749440951777168e-06	8.779273937151975
ENSG00000196367	3.119174105931487e-06	8.909150777651623
ENSG00000168994	3.119174105931487e-06	7.1120738695806525
ENSG00000227036	3.119174105931487e-06	5.744215991998281
ENSG00000258181	3.1490003287191566e-06	6.296921814638251
ENSG00000117407	3.1490003287191566e-06	8.278494203186817
ENSG00000215595	3.1490003287191566e-06	6.211452648921014
ENSG00000171914	3.1942549818650728e-06	7.99833493003107
ENSG00000242866	3.2247718307176848e-06	6.619865637274495
ENSG00000272341	3.2247718307176848e-06	8.61667726025151
ENSG00000116701	3.2247718307177136e-06	8.692301902360605
ENSG00000182606	3.2247718307177136e-06	8.843711104849987
ENSG00000173627	3.2247718307177136e-06	2.477440621630834
ENSG00000196814	3.3022966266420823e-06	7.938404709273118
ENSG00000132498	3.333806137324798e-06	5.7514328935601675
ENSG00000181458	3.333806137324798e-06	8.809447531225931
ENSG00000129009	3.333806137324798e-06	7.329438469277694
ENSG00000259796	3.333806137324798e-06	2.9720768686871852
ENSG00000154556	3.3816135438063204e-06	8.11802680122326
ENSG00000207865	3.3816135438063204e-06	3.330506994927064
ENSG00000105409	3.3816135438063204e-06	7.476336291902743
ENSG00000272663	3.3816135438063204e-06	5.157888665820828
ENSG00000136237	3.3816135438063204e-06	8.829897428976441
ENSG00000162624	3.3816135438063204e-06	3.615914690279188
ENSG00000129515	3.3816135438063204e-06	8.766001493398043
ENSG00000180758	3.4138509572761195e-06	8.104154688720632
ENSG00000128383	3.4138509572761195e-06	7.047170407410365
ENSG00000102466	3.4138509572761195e-06	5.22864292543836
ENSG00000138472	3.4138509572761195e-06	3.6401482644343672
ENSG00000178882	3.4627622273182553e-06	4.871535877012684
ENSG00000180901	3.4957436342292003e-06	8.684663175380011
ENSG00000138646	3.4957436342292003e-06	8.833987408526543
ENSG00000187033	3.495743634229219e-06	5.399463909623388
ENSG00000110422	3.5795249855607613e-06	8.88870087990111
ENSG00000164056	3.5795249855607613e-06	7.99437212349449
ENSG00000175130	3.5795249855607613e-06	8.805357551675828
ENSG00000261739	3.5795249855607613e-06	8.683376487275533
ENSG00000186806	3.6652366859336337e-06	6.448141630557391
ENSG00000237292	3.6652366859336337e-06	4.147966806914948
ENSG00000169189	3.6652366859336337e-06	8.682116933053146
ENSG00000157514	3.6652366859336337e-06	8.929600675402133
ENSG00000175518	3.6652366859336337e-06	5.326294433687207
ENSG00000119471	3.752921284271055e-06	8.729652950431136
ENSG00000167315	3.752921284271055e-06	8.771093978051772
ENSG00000176532	3.752921284271055e-06	8.534717750978269
ENSG00000260831	3.752921284271055e-06	4.174954614248688
ENSG00000141574	3.7885572353453108e-06	8.188757571168301
ENSG00000243574	3.7885572353453108e-06	5.673359689966971
ENSG00000168811	3.7885572353453108e-06	8.55370387064114
ENSG00000247774	3.7885572353453108e-06	8.758824039401464
ENSG00000255527	3.7885572353453108e-06	4.1692530195564546
ENSG00000130702	3.7885572353453108e-06	8.907607040428385
ENSG00000224713	3.842622221043931e-06	5.2840860512881855
ENSG00000158716	3.879077073875541e-06	8.435351512806934
ENSG00000104472	3.879077073875541e-06	8.672393236729706
ENSG00000185662	3.879077073875541e-06	5.432798150955647
ENSG00000250602	3.934383845876185e-06	4.454899530154831
ENSG00000213047	3.9716755988827915e-06	8.843711104849987
ENSG00000141503	3.9716755988827915e-06	8.819171227549372
ENSG00000100266	3.9716755988827915e-06	8.59005241360805
ENSG00000230778	3.9716755988827915e-06	1.6247089257915073
ENSG00000112232	4.0093072354768075e-06	6.833963359903972
ENSG00000248830	4.066398462999744e-06	4.876744932289159
ENSG00000170011	4.066398462999744e-06	7.300766846817722
ENSG00000169442	4.104892830762218e-06	7.737793173208982
ENSG00000258655	4.163292271595884e-06	6.936453065590932
ENSG00000183921	4.163292271595884e-06	7.49634319330667
ENSG00000112782	4.163292271595884e-06	8.289371803225636
ENSG00000224506	4.202668283624589e-06	2.924070588687289
ENSG00000145016	4.202668283624589e-06	8.88461090035101
ENSG00000213073	4.202668283624589e-06	7.7779517759298065
ENSG00000134138	4.202668283624589e-06	7.121071048316034
ENSG00000236449	4.202668283624589e-06	4.801014227849719
ENSG00000260278	4.2624046015055534e-06	4.896672200846695
ENSG00000140368	4.2624046015055534e-06	7.411617849487744
ENSG00000180233	4.2624046015055534e-06	8.761370281728329
ENSG00000144488	4.2624046015055534e-06	4.2468067526174895
ENSG00000118985	4.2624046015055915e-06	8.92142071630193
ENSG00000238113	4.2624046015055915e-06	8.820173732652998
ENSG00000206530	4.302681564804484e-06	8.838077388076647
ENSG00000163486	4.302681564804484e-06	8.793087613025522
ENSG00000163393	4.36378402009824e-06	8.484635491273416
ENSG00000162998	4.404981643302926e-06	8.874887204027566
ENSG00000228590	4.404981643302926e-06	7.200529408796099
ENSG00000163611	4.404981643302926e-06	8.768006503605294
ENSG00000163507	4.404981643302926e-06	8.687750649826487
ENSG00000248503	4.404981643302926e-06	5.904092368572513
ENSG00000170298	4.404981643302926e-06	3.0538761787684825
ENSG00000130985	4.404981643302926e-06	8.900970818551418
ENSG00000139370	4.509618505940669e-06	8.680573195829911
ENSG00000057468	4.509618505940669e-06	6.442242862878894
ENSG00000124496	4.509618505940669e-06	8.526076518894051
ENSG00000090530	4.509618505940669e-06	8.140780360802124
ENSG00000157388	4.616643177273591e-06	5.049533673206805
ENSG00000223502	4.660133262718187e-06	4.417451593232644
ENSG00000105991	4.726107739870516e-06	6.0752900183442
ENSG00000244219	4.726107739870516e-06	5.683676392816303
ENSG00000162511	4.770588605857213e-06	8.83498991363017
ENSG00000153237	4.770588605857213e-06	6.123521837397971
ENSG00000169933	4.770588605857213e-06	6.944794180280872
ENSG00000272933	4.770588605857213e-06	7.0461229264237994
ENSG00000165238	4.770588605857213e-06	7.382520948767015
ENSG00000270361	4.883558572698592e-06	5.330380382083766
ENSG00000267414	4.883558572698592e-06	7.955938611184732
ENSG00000120008	4.883558572698592e-06	8.847801084400087
ENSG00000260583	4.883558572698592e-06	4.928967585882769
ENSG00000249184	5.117262334226052e-06	6.643780734375191
ENSG00000258393	5.287211593144969e-06	2.926731693021547
ENSG00000183153	5.2872115931449875e-06	1.7463696563031317
ENSG00000154803	5.411911209513253e-06	8.613589785805035
ENSG00000174500	5.411911209513253e-06	8.529705225460141
ENSG00000185477	5.411911209513253e-06	8.860071023050395
ENSG00000223784	5.4625783165894525e-06	3.2483664031606625
ENSG00000185669	5.488082503334263e-06	8.25670479207832
ENSG00000242034	5.488082503334263e-06	1.1822475029677582
ENSG00000147168	5.539434586068777e-06	8.909150777651623
ENSG00000068383	5.591248228151143e-06	8.295413967729488
ENSG00000104852	5.591248228151193e-06	8.913240757201724
ENSG00000260614	5.669842796256997e-06	7.254809971637388
ENSG00000105996	5.669842796256997e-06	4.293301686911173
ENSG00000100629	5.669842796256997e-06	8.795633855352385
ENSG00000253552	5.669842796256997e-06	4.910241131824035
ENSG00000172508	5.669842796256997e-06	8.226141364496508
ENSG00000214097	5.722827752228494e-06	5.145195971579415
ENSG00000240240	5.722827752228494e-06	5.85075290413198
ENSG00000204290	5.722827752228494e-06	7.080170378260996
ENSG00000100852	5.803198166551454e-06	8.864161002600497
ENSG00000141293	5.8031981665514855e-06	8.627199237813326
ENSG00000182050	5.857379723245967e-06	7.145979286818086
ENSG00000268392	5.857379723245967e-06	4.569752488488661
ENSG00000120093	5.857379723245967e-06	7.277785014383352
ENSG00000119537	5.994968262597343e-06	8.817627490326135
ENSG00000128805	5.994968262597343e-06	4.684219149217025
ENSG00000158195	6.050868529844236e-06	8.88870087990111
ENSG00000230290	6.135658803408767e-06	7.153500125484938
ENSG00000026297	6.135658803408767e-06	8.880520920800906
ENSG00000079112	6.192818491131994e-06	5.69226264460969
ENSG00000167693	6.192818491131994e-06	6.501700435937816
ENSG00000249307	6.192818491131994e-06	6.083812588992585
ENSG00000228487	6.192818491131994e-06	7.058053036125767
ENSG00000164619	6.279518115744268e-06	6.715567639253219
ENSG00000166557	6.279518115744268e-06	8.900970818551418
ENSG00000230789	6.279518115744268e-06	2.436519653061237
ENSG00000181804	6.279518115744268e-06	8.5780395240765
ENSG00000147813	6.3379643120432625e-06	8.628405966782207
ENSG00000125900	6.426614332259571e-06	3.811261798137232
ENSG00000160469	6.426614332259594e-06	8.663672045509887
ENSG00000196437	6.4863746775553485e-06	7.608640573760523
ENSG00000165449	6.4863746775553485e-06	6.739935000059762
ENSG00000127920	6.4863746775553485e-06	7.462304306810647
ENSG00000138378	6.577016974311676e-06	8.739376646754579
ENSG00000117016	6.577016974311676e-06	7.61980216682963
ENSG00000167613	6.577016974311676e-06	7.577456148219881
ENSG00000168282	6.577016974311676e-06	6.769570807315242
ENSG00000185345	6.638119671919942e-06	7.478625147525627
ENSG00000251675	6.638119671919942e-06	4.01884649718134
ENSG00000016391	6.638119671919942e-06	8.017338308995786
ENSG00000228962	6.638119671919942e-06	7.371294396870503
ENSG00000165511	6.699767335514474e-06	7.1320434388752245
ENSG00000252804	6.730796978531545e-06	0.5634400726311402
ENSG00000165475	6.793270805423146e-06	8.636585925882411
ENSG00000135116	6.856301272159277e-06	5.945081481245812
ENSG00000164627	6.856301272159277e-06	8.480084238739302
ENSG00000227077	6.856301272159277e-06	4.881694656754174
ENSG00000155926	6.951901041619176e-06	8.12316649975491
ENSG00000107537	6.951901041619176e-06	8.542516396230058
ENSG00000171777	6.951901041619176e-06	6.720472569456219
ENSG00000231705	6.951901041619176e-06	3.763988066124978
ENSG00000211974	7.016343910025532e-06	8.103799403828845
ENSG00000166949	7.016343910025532e-06	8.801267572125727
ENSG00000251667	7.016343910025532e-06	4.034032527528404
ENSG00000163866	7.114084825045391e-06	8.607210613046826
ENSG00000143158	7.1799702939131206e-06	8.732740424877614
ENSG00000224106	7.1799702939131206e-06	5.2048173547698955
ENSG00000023892	7.1799702939131206e-06	8.860071023050395
ENSG00000123329	7.279898109425759e-06	8.810991268449168
ENSG00000138279	7.347256989228728e-06	8.860071023050395
ENSG00000116147	7.347256989228728e-06	5.411973422717055
ENSG00000125170	7.347256989228728e-06	7.999008946539784
ENSG00000146374	7.347256989228728e-06	4.640697334407371
ENSG00000272509	7.518282110886926e-06	6.42487367271052
ENSG00000181690	7.518282110886952e-06	8.035818762490704
ENSG00000235501	7.587756716612244e-06	5.7100880719327005
ENSG00000116138	7.587756716612244e-06	8.703569335907286
ENSG00000243238	7.587756716612244e-06	8.364535172350715
ENSG00000200818	7.622724714584612e-06	0.34376384474155475
ENSG00000049323	7.693125352719277e-06	8.824263712203102
ENSG00000197992	7.693125352719277e-06	4.546957671107732
ENSG00000164123	7.764149880150234e-06	4.636984942437419
ENSG00000126705	7.764149880150234e-06	8.205283019015486
ENSG00000156299	7.871868017398911e-06	8.692301902360605
ENSG00000254087	7.94447544488304e-06	8.828353691753202
ENSG00000227121	8.054593046889147e-06	0.9631843604645735
ENSG00000151067	8.054593046889147e-06	7.086949499641176
ENSG00000146005	8.128817017134647e-06	7.1606566815821555
ENSG00000205726	8.128817017134647e-06	8.823261207099476
ENSG00000235670	8.128817017134647e-06	4.064146012330655
ENSG00000130762	8.128817017134647e-06	7.093947579977883
ENSG00000267166	8.128817017134647e-06	7.097731634037661
ENSG00000004399	8.128817017134691e-06	7.952324035653668
ENSG00000160789	8.128817017134691e-06	8.913240757201724
ENSG00000272449	8.128817017134691e-06	8.001369579224043
ENSG00000185112	8.128817017134691e-06	7.753420755873861
ENSG00000160712	8.128817017134691e-06	8.917330736751827
ENSG00000158482	8.128817017134691e-06	4.188794961774664
ENSG00000234358	8.241385053424305e-06	1.0615934416467827
ENSG00000170962	8.317259886043263e-06	7.644824097411352
ENSG00000183496	8.393804827154365e-06	7.849143481273638
ENSG00000253882	8.393804827154365e-06	5.392031759903318
ENSG00000243801	8.432330351031088e-06	0.37390116472401286
ENSG00000067113	8.509891055301363e-06	8.383645556743245
ENSG00000092758	8.509891055301363e-06	7.875507470781164
ENSG00000110723	8.509891055301363e-06	7.945369419744996
ENSG00000224843	8.509891055301363e-06	6.221197935194779
ENSG00000266017	8.509891055301363e-06	7.678254140879695
ENSG00000168405	8.588136067782096e-06	8.892790859451214
ENSG00000068323	8.588136067782096e-06	8.807903794002693
ENSG00000146233	8.588136067782096e-06	4.36764569838148
ENSG00000162892	8.70679927544831e-06	6.713261977346001
ENSG00000104341	8.786780355971568e-06	8.462741895431092
ENSG00000124766	8.786780355971568e-06	8.094122583798104
ENSG00000148468	8.786780355971568e-06	7.411581900130658
ENSG00000164620	8.989828943169398e-06	8.501075368609422
ENSG00000114446	8.989828943169398e-06	8.844713609953612
ENSG00000118292	8.989828943169447e-06	7.559578905826156
ENSG00000197324	8.989828943169447e-06	8.911697019978488
ENSG00000237499	8.989828943169447e-06	8.50763163135079
ENSG00000226747	9.113810802492231e-06	6.000088660183472
ENSG00000217442	9.197374907477357e-06	2.7733619159670027
ENSG00000227630	9.197374907477357e-06	2.851769112556619
ENSG00000181408	9.197374907477357e-06	8.74501036352792
ENSG00000236703	9.197374907477357e-06	1.7286033567502117
ENSG00000077684	9.197374907477357e-06	8.831441166199681
ENSG00000234883	9.409513187888905e-06	8.195612147945544
ENSG00000230839	9.409513187888905e-06	1.3286754747826557
ENSG00000120278	9.495675975036439e-06	6.984191406424414
ENSG00000251537	9.495675975036439e-06	4.138273247962417
ENSG00000136044	9.495675975036439e-06	8.73582789932409
ENSG00000273340	9.495675975036439e-06	5.293499247805127
ENSG00000233999	9.62634061911761e-06	7.952592615096424
ENSG00000143401	9.714406611684703e-06	8.851891063950191
ENSG00000138615	9.714406611684703e-06	6.411501357990721
ENSG00000258535	9.847955967025383e-06	1.4221285220234856
ENSG00000137700	9.93796522013057e-06	8.643222147759378
ENSG00000197586	9.93796522013057e-06	8.854437306277056
ENSG00000111674	1.0028763170939496e-05	8.880520920800906
ENSG00000234332	1.0028763170939496e-05	3.9668913319916843
ENSG00000235310	1.0028763170939496e-05	3.8240272281614973
ENSG00000104081	1.0028763170939496e-05	8.88870087990111
ENSG00000255910	1.0166453330527531e-05	3.483760846059382
ENSG00000130768	1.0166453330527531e-05	8.634837964793917
ENSG00000163518	1.0166453330527531e-05	5.562178540430254
ENSG00000152217	1.0399974491713338e-05	8.85698354860392
ENSG00000233086	1.0399974491713338e-05	6.633345393791524
ENSG00000257859	1.0399974491713338e-05	2.047315986811345
ENSG00000002834	1.0399974491713338e-05	8.860071023050395
ENSG00000231536	1.0399974491713338e-05	2.891169539803695
ENSG00000162694	1.0638634308751497e-05	8.753190322628125
ENSG00000074416	1.0638634308751497e-05	8.641678410536137
ENSG00000117505	1.0638634308751497e-05	8.76191151384794
ENSG00000241666	1.0638634308751497e-05	5.938278570972527
ENSG00000250510	1.0638634308751497e-05	6.827572571069382
ENSG00000125675	1.073556111263179e-05	6.2649082435236805
ENSG00000268941	1.073556111263179e-05	3.328521849369819
ENSG00000197565	1.073556111263179e-05	7.928529951923145
ENSG00000141314	1.073556111263179e-05	3.705536191300835
ENSG00000128989	1.073556111263179e-05	8.909150777651623
ENSG00000143549	1.088254048111461e-05	8.900970818551418
ENSG00000158715	1.088254048111461e-05	6.1249908571125005
ENSG00000254226	1.0981596459504326e-05	5.3313226503486435
ENSG00000006740	1.0981596459504326e-05	7.7378471539512415
ENSG00000254974	1.0981596459504326e-05	4.04506385307838
ENSG00000273079	1.108151652974364e-05	5.657810310796325
ENSG00000160293	1.1233032533641666e-05	8.145734112105949
ENSG00000163125	1.1233032533641666e-05	8.847801084400087
ENSG00000228526	1.1335144378881916e-05	2.902074548840097
ENSG00000267496	1.1335144378881916e-05	6.187067173260627
ENSG00000126107	1.1489982220813897e-05	8.806360056779454
ENSG00000219665	1.1489982220813897e-05	8.29796021005635
ENSG00000141668	1.1489982220813897e-05	3.4290761389015194
ENSG00000120913	1.1489982220813897e-05	8.025909456524657
ENSG00000242852	1.1489982220813897e-05	4.983082711743506
ENSG00000107882	1.1489982220813897e-05	8.2637494616858
ENSG00000104177	1.1489982220813897e-05	8.793087613025522
ENSG00000115687	1.1489982220813897e-05	8.624315987232103
ENSG00000152413	1.159433161724439e-05	8.366824365558822
ENSG00000126432	1.159433161724439e-05	8.90506079810152
ENSG00000168781	1.159433161724439e-05	8.602863584377966
ENSG00000127951	1.159433161724439e-05	8.665215782733126
ENSG00000168491	1.17525606359657e-05	8.62531849233573
ENSG00000101115	1.1859194262922744e-05	3.996430810491459
ENSG00000106278	1.1859194262922744e-05	6.8806095304206245
ENSG00000237181	1.1859194262922744e-05	7.833700497665679
ENSG00000264948	1.2129850620959197e-05	3.2543345126900722
ENSG00000241978	1.2129850620959197e-05	6.251251481829597
ENSG00000171130	1.2129850620959197e-05	8.006680756363274
ENSG00000054277	1.2129850620959348e-05	8.152983005578681
ENSG00000049541	1.2129850620959348e-05	8.390565961621064
ENSG00000215386	1.2239762346442642e-05	6.960927568414644
ENSG00000252051	1.2239762346442642e-05	4.022216666502549
ENSG00000213075	1.2406421325455926e-05	6.589544433787897
ENSG00000268049	1.2406421325455926e-05	4.7455011859171
ENSG00000229931	1.2406421325455926e-05	8.413562101698439
ENSG00000177380	1.2406421325455926e-05	8.704110568026897
ENSG00000172139	1.2406421325455926e-05	7.437710883404359
ENSG00000270164	1.2406421325455926e-05	8.929600675402133
ENSG00000242512	1.2406421325455926e-05	5.7675969968039755
ENSG00000100485	1.2406421325456036e-05	8.765460261278431
ENSG00000156738	1.2406421325456036e-05	7.793296186179521
ENSG00000258451	1.2406421325456036e-05	2.1254039859490734
ENSG00000164713	1.2406421325456036e-05	8.676483216279808
ENSG00000228834	1.2518733096917853e-05	5.0081488309861815
ENSG00000237978	1.2689029382395166e-05	6.04463266718438
ENSG00000262052	1.2689029382395166e-05	3.191245493743995
ENSG00000144655	1.2803791076084407e-05	8.913240757201724
ENSG00000268568	1.2803791076084407e-05	5.1763979721249065
ENSG00000168348	1.2803791076084407e-05	3.634989626861914
ENSG00000268802	1.2977800213183485e-05	4.565454884834106
ENSG00000205436	1.3095062683874673e-05	6.746512233068794
ENSG00000116005	1.3095062683874673e-05	8.88870087990111
ENSG00000198478	1.3095062683874742e-05	8.673395741833332
ENSG00000128965	1.3095062683874742e-05	8.742464121201055
ENSG00000050438	1.3095062683874742e-05	7.756043711467236
ENSG00000184445	1.3272861698929253e-05	8.909150777651623
ENSG00000084070	1.3392676797842045e-05	8.917330736751827
ENSG00000162073	1.3392676797842045e-05	7.243171128834931
ENSG00000164237	1.3392676797842045e-05	7.922943111442505
ENSG00000241935	1.3392676797842045e-05	7.186627709315
ENSG00000160691	1.3392676797842045e-05	8.913240757201724
ENSG00000116786	1.3392676797842045e-05	8.791543875802283
ENSG00000220008	1.3696764818483985e-05	5.019630146989313
ENSG00000259225	1.3820242642397956e-05	2.3571988330909135
ENSG00000114859	1.4007460715325356e-05	8.201444477208561
ENSG00000107643	1.4133619785551901e-05	8.73428416210085
ENSG00000271380	1.4133619785551901e-05	4.147549702070539
ENSG00000177868	1.4133619785551901e-05	7.767680898525949
ENSG00000233903	1.4324901073774672e-05	6.407012294959661
ENSG00000133321	1.4324901073774672e-05	8.618141038339152
ENSG00000265901	1.4324901073774672e-05	1.1548971298628898
ENSG00000183087	1.4453796767568857e-05	8.92142071630193
ENSG00000138131	1.4453796767568934e-05	8.031433377188588
ENSG00000270751	1.4453796767568934e-05	5.695285340214865
ENSG00000107554	1.4453796767568934e-05	8.533795205010241
ENSG00000228203	1.5115114291169617e-05	4.523476645525422
ENSG00000145495	1.5115114291169617e-05	8.913240757201724
ENSG00000260174	1.5115114291169617e-05	3.4186137965274024
ENSG00000112902	1.5456543732694905e-05	6.26464119975984
ENSG00000135821	1.5456543732694905e-05	8.896880839001316
ENSG00000150672	1.5456543732694905e-05	7.6688432272123785
ENSG00000143198	1.5456543732694905e-05	8.843711104849987
ENSG00000162496	1.5456543732694905e-05	6.171459744770387
ENSG00000224384	1.5456543732694905e-05	2.560662173838215
ENSG00000137491	1.5456543732694986e-05	8.05549324968027
ENSG00000214021	1.5456543732694986e-05	8.675480711176181
ENSG00000206113	1.5595172854203396e-05	4.339234243174856
ENSG00000111912	1.5595172854203396e-05	8.825807449426337
ENSG00000227611	1.5595172854203396e-05	3.8842347403143602
ENSG00000169756	1.5595172854203396e-05	8.780817674375214
ENSG00000135077	1.580535091292266e-05	7.469889487685564
ENSG00000167703	1.5805350912922803e-05	8.697394387014333
ENSG00000224376	1.5805350912922803e-05	5.7125994595275875
ENSG00000246366	1.5805350912922803e-05	7.37461322906433
ENSG00000197599	1.5946973402076384e-05	7.04162055026125
ENSG00000136848	1.6161687386631485e-05	8.657497096616936
ENSG00000256250	1.616168738663157e-05	3.8841283479752455
ENSG00000053524	1.6306364684143743e-05	7.918377727873365
ENSG00000170209	1.6306364684143743e-05	7.995446068074269
ENSG00000187870	1.6306364684143743e-05	7.517392359889129
ENSG00000266088	1.652570764340987e-05	3.173418440689441
ENSG00000233429	1.652570764340987e-05	8.128647352143323
ENSG00000179428	1.66735023786909e-05	4.885784168135851
ENSG00000237276	1.66735023786909e-05	7.796937895592678
ENSG00000109323	1.66735023786909e-05	8.673395741833332
ENSG00000207561	1.66735023786909e-05	7.879397034483193
ENSG00000101347	1.66735023786909e-05	8.817627490326135
ENSG00000136828	1.66735023786909e-05	8.815081247999272
ENSG00000234141	1.66735023786909e-05	6.700740869593523
ENSG00000143537	1.6822561895652202e-05	8.773640220378635
ENSG00000169083	1.704854517316416e-05	5.590734741751616
ENSG00000226104	1.704854517316416e-05	2.825532206428665
ENSG00000233117	1.704854517316416e-05	1.3568262395857908
ENSG00000187079	1.7200811846924754e-05	7.178597958639365
ENSG00000130528	1.7200811846924754e-05	4.652799040413526
ENSG00000196581	1.7200811846924754e-05	8.42665925882761
ENSG00000245571	1.7200811846924754e-05	8.1657941763486
ENSG00000116473	1.7200811846924754e-05	8.74092038397782
ENSG00000184156	1.7431654818330465e-05	5.538081402767518
ENSG00000247081	1.743165481833062e-05	7.700466130753725
ENSG00000142233	1.7587194219228014e-05	5.906505252603188
ENSG00000250116	1.7587194219228014e-05	7.963391728522719
ENSG00000198964	1.7587194219228014e-05	8.620226007682003
ENSG00000148339	1.7587194219228014e-05	8.62531849233573
ENSG00000258178	1.7587194219228014e-05	4.326914174948337
ENSG00000249550	1.782299618332809e-05	6.767868977598445
ENSG00000124813	1.782299618332809e-05	8.00823896220676
ENSG00000188467	1.7981875144664587e-05	7.057368814201479
ENSG00000167632	1.7981875144664587e-05	8.69184062937659
ENSG00000005108	1.814210893070701e-05	6.807462265484226
ENSG00000188859	1.838502395229985e-05	7.243309207565295
ENSG00000226823	1.838502395229985e-05	6.461267314044198
ENSG00000166897	1.838502395229985e-05	7.214588506413042
ENSG00000253771	1.838502395229985e-05	6.544606262076771
ENSG00000204934	1.838502395229985e-05	6.379163207743376
ENSG00000231394	1.838502395229985e-05	4.58620332472676
ENSG00000254635	1.838502395229985e-05	8.642219642655752
ENSG00000185168	1.879681322540375e-05	3.721509803332829
ENSG00000143384	1.879681322540375e-05	8.933690654952235
ENSG00000112182	1.879681322540375e-05	8.55933758741448
ENSG00000175899	1.879681322540375e-05	8.394300318694158
ENSG00000073734	1.8963987552961503e-05	4.572931217660994
ENSG00000106829	1.8963987552961503e-05	8.771093978051773
ENSG00000131873	1.9217418859627886e-05	8.866707244927362
ENSG00000227050	1.9217418859627886e-05	2.6968714850558393
ENSG00000229531	1.9388169735625377e-05	3.0137318552592633
ENSG00000163348	1.9647020122132005e-05	8.835531145749782
ENSG00000226690	1.9821420210882596e-05	4.4759120796411525
ENSG00000006747	1.9821420210882596e-05	7.105063552581285
ENSG00000102054	1.9821420210882596e-05	8.858527285827156
ENSG00000240723	1.9821420210882596e-05	1.4953239431246192
ENSG00000235961	1.9821420210882596e-05	5.068849608647587
ENSG00000175040	1.9821420210882596e-05	8.899427081328179
ENSG00000256995	1.9821420210882596e-05	4.5247300499665855
ENSG00000250850	1.9997300641205234e-05	4.065134808903508
