# Supplementary material for: Machine learning predicts treatment sensitivity in multiple myeloma based on molecular and clinical information coupled with drug response
Source: PLoS One. 2021 Jul 28;16(7):e0254596. doi: 10.1371/journal.pone.0254596 (PMC8318243; doi:10.1371/journal.pone.0254596)
Supplement: S1 File — (ZIP) [file pone.0254596.s004.zip › Supplementary Material 1/t_14_16_maf/selected_genes_experiment_3.csv]

gene	pvalue	entropy
ENSG00000178573	7.258006275249561e-19	8.509912721682232
ENSG00000074590	3.695933417652038e-18	5.382470584371579
ENSG00000257890	6.313781785860879e-18	0.9507591743797358
ENSG00000258776	1.2822977972538515e-17	1.7172418495382897
ENSG00000087510	2.587969679969744e-17	4.369283159368532
ENSG00000196843	2.587969679969744e-17	8.865163567071086
ENSG00000133069	6.170698541037754e-17	8.282884399128948
ENSG00000196208	1.0344574639402432e-16	7.523820690573012
ENSG00000116771	2.876497468349617e-16	7.510647037335741
ENSG00000242444	3.546092184314064e-16	3.8802814316640517
ENSG00000227708	4.197271809048642e-16	5.700343845641726
ENSG00000257438	4.966078752888666e-16	1.19012252462543
ENSG00000113302	1.2989065115902255e-15	2.5925748359882648
ENSG00000118971	1.2989065115902255e-15	8.136362811485807
ENSG00000171617	1.8079801411050184e-15	7.488211842530038
ENSG00000249738	2.5126219973983283e-15	3.6260920596704898
ENSG00000132481	3.486409523113087e-15	8.517185006562631
ENSG00000101463	5.218596528832643e-15	3.978106738811383
ENSG00000255920	5.905319749203428e-15	3.3586828644766853
ENSG00000248596	7.21569220379427e-15	3.8608311507558573
ENSG00000165588	7.21569220379427e-15	1.9374911402854382
ENSG00000251623	9.961391699904656e-15	0.8188707884528305
ENSG00000197085	1.1258742779704824e-14	2.953665246095421
ENSG00000143869	1.3216763063406046e-14	3.4975304973033934
ENSG00000095397	1.3216763063406046e-14	8.836475042480922
ENSG00000139626	1.5509212506075934e-14	8.906147173628463
ENSG00000100997	1.6110306657803305e-14	8.745768766852866
ENSG00000188820	1.8192141438100144e-14	7.854630166638786
ENSG00000152127	2.1330809442905007e-14	8.625831625432825
ENSG00000148053	2.1330809442905007e-14	6.129413132661845
ENSG00000089220	2.2153389080819492e-14	8.906147173628463
ENSG00000107551	2.929157101617212e-14	8.423980204400001
ENSG00000128487	2.929157101617212e-14	8.506199370499209
ENSG00000254389	4.016018771818386e-14	4.369119775837023
ENSG00000197535	5.497516518684367e-14	8.897950452316989
ENSG00000228539	6.924422497277792e-14	0.5081251950494053
ENSG00000129757	7.513721465452865e-14	7.934336307934359
ENSG00000228541	8.459924878394978e-14	5.996703146241267
ENSG00000173218	1.0253246069751193e-13	7.125883322442508
ENSG00000137285	1.2419233658626735e-13	5.588706191073601
ENSG00000214274	2.1357915598067007e-13	7.7628537068761405
ENSG00000141622	2.2150942687584543e-13	6.003829834271576
ENSG00000158106	2.2972903679172667e-13	8.710892639785953
ENSG00000128268	2.4888226367666986e-13	8.855419945140422
ENSG00000145423	2.6765154365382895e-13	2.3642542358426546
ENSG00000258884	3.006149614718154e-13	2.8700911955758457
ENSG00000110104	3.117116602032532e-13	8.400884007582789
ENSG00000221971	3.232107789067814e-13	1.9977029586953978
ENSG00000243349	3.232107789067814e-13	2.5780032699757287
ENSG00000251637	3.9289436918252706e-13	5.264478493182497
ENSG00000227400	4.073302927079381e-13	2.9923618794539295
ENSG00000163191	4.912239639102693e-13	8.802141256615833
ENSG00000166068	6.639128148692599e-13	8.593302316045678
ENSG00000189149	6.639128148692599e-13	3.9515006830614516
ENSG00000222009	7.713845870608926e-13	6.486878634183302
ENSG00000166147	7.713845870608926e-13	8.369154615256223
ENSG00000242575	7.993925201483426e-13	2.9080526274246665
ENSG00000243629	8.34323093668916e-13	5.3776378387040085
ENSG00000214024	8.959015697367998e-13	3.2649892627781134
ENSG00000179855	8.959015697367998e-13	3.8224483551737554
ENSG00000175793	1.124510962508649e-12	6.520022399765338
ENSG00000254622	1.1650654490968236e-12	2.7206348965506866
ENSG00000158813	1.2505313235622566e-12	7.416174815299685
ENSG00000182575	1.3047357443820206e-12	6.191056168491737
ENSG00000253796	1.351663477771557e-12	7.871242411610583
ENSG00000087085	1.5132506259241427e-12	5.8061931531263316
ENSG00000196372	1.5675314762940543e-12	7.357209879483109
ENSG00000229914	1.8171609537090616e-12	6.59360496652948
ENSG00000166828	1.882125264581059e-12	2.7826949430623458
ENSG00000137634	1.882125264581059e-12	8.762162209475818
ENSG00000046653	1.9493686767892973e-12	7.728718602216539
ENSG00000164841	2.1057167769975024e-12	7.0978921351989674
ENSG00000199461	2.525863399903767e-12	2.7010157807936617
ENSG00000128512	2.525863399903767e-12	8.409542947109802
ENSG00000271763	2.61561667519328e-12	2.9178103678228267
ENSG00000102038	2.9243858925137972e-12	5.688243198866373
ENSG00000170677	2.9243858925137972e-12	7.115001433435028
ENSG00000251264	3.0280169849361373e-12	1.4279773913753186
ENSG00000168329	3.3844564905429163e-12	6.609624680880913
ENSG00000184428	3.3844564905429163e-12	8.763709110095006
ENSG00000173166	4.373954759351482e-12	7.801133806265162
ENSG00000185442	4.851540603745175e-12	8.154875055767926
ENSG00000245330	5.056586693817241e-12	5.789753996601242
ENSG00000184602	6.259229544386341e-12	8.70014445843793
ENSG00000100994	6.259229544386341e-12	8.8774586490383
ENSG00000043462	6.522480705789344e-12	8.40663513586166
ENSG00000154646	6.7501294868538065e-12	4.964013789458996
ENSG00000158089	6.7501294868538065e-12	5.986843544509685
ENSG00000255043	6.985568176314547e-12	4.286422141674558
ENSG00000185737	7.794415973772513e-12	8.665606030216056
ENSG00000163386	8.345876467430778e-12	8.794949094721721
ENSG00000149506	8.694936422877047e-12	6.111476510153318
ENSG00000260396	9.63144926624197e-12	5.185744174414979
ENSG00000073060	9.63144926624197e-12	8.726823864193365
ENSG00000254199	9.965078244257129e-12	0.5394076956548555
ENSG00000106415	1.0380417849070268e-11	8.922540616251414
ENSG00000138769	1.0380417849070268e-11	4.4477551829197575
ENSG00000164574	1.0380417849070268e-11	8.821086159275334
ENSG00000150867	1.1110683219708486e-11	8.802141256615831
ENSG00000136869	1.1494477287571303e-11	8.189513728119444
ENSG00000013016	1.1972218002349882e-11	8.6340283467443
ENSG00000236914	1.2812070641514492e-11	5.470454511648264
ENSG00000259330	1.3253396010299546e-11	8.317627469707602
ENSG00000234184	1.4277442172337179e-11	8.713781798667547
ENSG00000101134	1.4277442172337179e-11	4.1761871514209306
ENSG00000143344	1.4277442172337179e-11	8.206864419532085
ENSG00000261033	1.4277442172337179e-11	4.358508421502963
ENSG00000228512	1.4768191614621284e-11	2.2379438566082164
ENSG00000125378	1.590678760792085e-11	8.008903264437036
ENSG00000239899	1.590678760792085e-11	3.3334946845583495
ENSG00000095110	1.6452369306811903e-11	8.173490796700149
ENSG00000159363	1.7016284875510055e-11	8.722725503537628
ENSG00000254850	1.8324433939204737e-11	1.9817457979215516
ENSG00000072864	1.895116549822728e-11	8.34752519607191
ENSG00000247416	2.040486252162781e-11	4.851921226268439
ENSG00000153310	2.1820908787778607e-11	8.767807470750743
ENSG00000118894	2.2564614096751744e-11	8.335772455306524
ENSG00000178404	2.2564614096751744e-11	6.806319215089087
ENSG00000107242	2.2564614096751906e-11	8.889753731005511
ENSG00000125355	2.4289302489947897e-11	8.102609802055458
ENSG00000258704	2.5968905408004194e-11	6.3978390444731845
ENSG00000099204	2.5968905408004194e-11	8.604983470942544
ENSG00000263813	2.6850874897385115e-11	1.5397440882658633
ENSG00000008513	2.8895815665548396e-11	8.726281522991542
ENSG00000118785	2.987506186746321e-11	6.111345949750623
ENSG00000115963	3.109314671877883e-11	8.414118024250138
ENSG00000214711	3.2145283406840245e-11	6.208828688643331
ENSG00000178033	3.3232282627422075e-11	5.227631223311931
ENSG00000145703	3.695834534617956e-11	8.8774586490383
ENSG00000216316	3.820452656501733e-11	6.118250070505896
ENSG00000250358	3.949184792322817e-11	0.9750826645899525
ENSG00000225063	4.690220747549407e-11	1.4432857112148216
ENSG00000150627	4.690220747549407e-11	8.535125349804769
ENSG00000229727	4.721289093583686e-11	5.3644835780551805
ENSG00000165171	4.879680021376374e-11	6.327604223644225
ENSG00000166833	5.043272399949054e-11	8.549971891808534
ENSG00000226025	5.212233202585575e-11	7.099256854884687
ENSG00000074370	5.6037004251172395e-11	8.914343894939938
ENSG00000266208	5.7910242098625624e-11	6.318346623381911
ENSG00000178538	5.7910242098625624e-11	7.133973620423465
ENSG00000171227	6.18425393997827e-11	7.630617329391392
ENSG00000103066	6.64703200542772e-11	8.68839171767254
ENSG00000200732	6.868437658734488e-11	4.834793169655857
ENSG00000137868	6.868437658734488e-11	7.231093557266441
ENSG00000206587	6.868437658734488e-11	1.768105170009829
ENSG00000169413	6.868437658734488e-11	8.301082318229842
ENSG00000231901	7.626575856024124e-11	3.184616200402438
ENSG00000130052	7.626575856024124e-11	7.864897477404721
ENSG00000103187	8.141399857028971e-11	8.271460820090837
ENSG00000186265	8.747034782933682e-11	8.861065206415349
ENSG00000224612	8.747034782933682e-11	1.174630826864535
ENSG00000143162	8.747034782933682e-11	8.851321584484685
ENSG00000144868	9.396709975453222e-11	8.480299760660992
ENSG00000270069	9.707413288281386e-11	8.31580110893567
ENSG00000071909	1.0028166770826088e-10	6.419098847882629
ENSG00000159231	1.0359287983524784e-10	2.756250782809997
ENSG00000095739	1.0701104272119711e-10	6.195865144139182
ENSG00000014164	1.0701104272119711e-10	8.581087357064751
ENSG00000261471	1.1492424967463775e-10	4.12877217919829
ENSG00000225014	1.1870784608223357e-10	2.301600591051275
ENSG00000147883	1.1870784608223357e-10	7.81981551019161
ENSG00000254787	1.2261327811755275e-10	3.927482787969877
ENSG00000176974	1.2746602267518813e-10	8.614078884667435
ENSG00000149294	1.2746602267518813e-10	8.74138564085406
ENSG00000158473	1.2746602267518813e-10	8.852868485103873
ENSG00000108669	1.3165314588865273e-10	8.893852091661248
ENSG00000177519	1.3165314588865273e-10	6.692003778872578
ENSG00000172530	1.3597478424064356e-10	8.235375491249778
ENSG00000172689	1.4043515772519405e-10	1.3479016092445135
ENSG00000171711	1.4503861539473607e-10	0.7316267946373768
ENSG00000002587	1.4597686905937186e-10	5.8521273300938565
ENSG00000101096	1.6711025018431076e-10	8.727286082408904
ENSG00000207870	1.6711025018431255e-10	6.790587151317569
ENSG00000108702	1.72567367642626e-10	3.7079786873783513
ENSG00000267801	1.7819872409343894e-10	5.9935822557791
ENSG00000112394	1.7819872409343894e-10	6.5386196458568175
ENSG00000154229	1.781987240934402e-10	8.844671763792396
ENSG00000129048	1.8400975059910388e-10	6.707666387390364
ENSG00000258102	1.8400975059910388e-10	3.110655337722024
ENSG00000258994	2.118582844343297e-10	5.575095114490933
ENSG00000255270	2.187406427579416e-10	3.6957725908872616
ENSG00000251669	2.2584155086540312e-10	7.321190942399777
ENSG00000151651	2.3316778214828273e-10	8.621733264777088
ENSG00000272264	2.3316778214828273e-10	6.726303915366338
ENSG00000100600	2.422665259169696e-10	8.824179960513709
ENSG00000047648	2.5011332723766987e-10	7.86336854800879
ENSG00000189143	2.582085307336037e-10	5.647746467662724
ENSG00000164300	2.6655980992902107e-10	7.23167937027681
ENSG00000172379	2.7693051096022004e-10	8.428404274421837
ENSG00000092964	2.840624507369201e-10	7.110902083338753
ENSG00000110880	2.8587331533881013e-10	8.87336028838256
ENSG00000124942	2.8587331533881013e-10	8.926638976907151
ENSG00000167178	2.8587331533881214e-10	6.514127378982869
ENSG00000144278	3.046142621324324e-10	7.52661420877897
ENSG00000229646	3.2455490077813324e-10	1.7964497248639444
ENSG00000255845	3.591438420959644e-10	0.7726742834311754
ENSG00000257611	3.706738493582112e-10	2.4004305645669723
ENSG00000134250	3.849881953215247e-10	8.863616666451898
ENSG00000163823	3.849881953215247e-10	8.462074652075785
ENSG00000145882	3.849881953215247e-10	8.09595110596841
ENSG00000259495	3.973284514211125e-10	6.506102654616946
ENSG00000256101	4.3947268998008126e-10	3.395285349445261
ENSG00000163126	4.679996240525838e-10	6.872304758491553
ENSG00000230251	4.679996240525838e-10	2.3068770873981124
ENSG00000268088	5.014709802781321e-10	5.059060108776821
ENSG00000061918	5.014709802781321e-10	6.1624889699856515
ENSG00000197694	5.014709802781321e-10	8.87336028838256
ENSG00000250654	5.174481466784417e-10	7.988104404158799
ENSG00000237212	5.174481466784417e-10	5.368598048031508
ENSG00000231322	5.901597328078736e-10	2.0498391228568997
ENSG00000260337	6.088920782327957e-10	3.167177944011575
ENSG00000259064	6.282050231039275e-10	2.3934406262193884
ENSG00000172243	6.282050231039275e-10	7.765348079313226
ENSG00000253823	6.321388187206108e-10	5.746124555245389
ENSG00000117122	6.321388187206108e-10	4.949818839220674
ENSG00000130429	6.52171683420107e-10	8.736025144922204
ENSG00000225938	6.52171683420107e-10	2.6897762335327857
ENSG00000258647	6.94115729474837e-10	4.4132927912307025
ENSG00000100122	6.94115729474837e-10	6.735329094156262
ENSG00000091972	7.205353457826112e-10	8.836475042480922
ENSG00000172081	7.205353457826112e-10	8.8774586490383
ENSG00000187391	7.205353457826112e-10	8.551314150070938
ENSG00000259886	7.433000413630939e-10	7.457572991167935
ENSG00000255959	7.667668963114269e-10	3.057053383855587
ENSG00000156535	7.667668963114269e-10	6.93691660751667
ENSG00000150630	8.209705046263868e-10	7.385876580629949
ENSG00000104611	8.468291724157376e-10	6.8002985660449236
ENSG00000163344	8.468291724157376e-10	8.796495995340909
ENSG00000196668	8.468291724157376e-10	7.393697830150128
ENSG00000259026	8.468291724157376e-10	4.47003274166618
ENSG00000157423	8.468291724157376e-10	7.099560302668192
ENSG00000103319	9.009554475865503e-10	8.765256010714193
ENSG00000185339	9.009554475865503e-10	8.736567486124029
ENSG00000150048	9.29271385135761e-10	3.111640777323437
ENSG00000214025	9.29271385135761e-10	0.9238273643944009
ENSG00000248550	9.350379841811509e-10	2.3132395955209795
ENSG00000207725	9.350379841811674e-10	4.427054055553642
ENSG00000087274	9.643993282982418e-10	8.918442255595675
ENSG00000188095	9.643993282982418e-10	5.330963308981681
ENSG00000175229	9.946605092079243e-10	3.4772376063938193
ENSG00000254610	1.0258483936229193e-09	4.183330196673393
ENSG00000159640	1.0579906281117318e-09	3.098146804645375
ENSG00000251011	1.064536086111698e-09	3.637577701798353
ENSG00000154175	1.064536086111698e-09	8.055295303441028
ENSG00000170214	1.1322042699396258e-09	1.2567526313874635
ENSG00000117090	1.1322042699396337e-09	8.889753731005511
ENSG00000187210	1.1675956944656131e-09	8.13121786538234
ENSG00000072422	1.1675956944656131e-09	7.329099017243499
ENSG00000164741	1.2114931340468058e-09	8.160881271708455
ENSG00000251377	1.2114931340468058e-09	6.495782497502917
ENSG00000227188	1.2114931340468058e-09	5.549775593846821
ENSG00000103522	1.2493018449028647e-09	4.815019832880259
ENSG00000176399	1.2493018449028647e-09	6.594963444280698
ENSG00000165527	1.2882618210845588e-09	8.865163567071086
ENSG00000257403	1.3284072034036142e-09	2.003778822375327
ENSG00000162869	1.3284072034036142e-09	8.711434980987779
ENSG00000198732	1.3697731165655241e-09	8.881557009694037
ENSG00000189319	1.421074265541511e-09	8.776004192062219
ENSG00000237265	1.4652540113632443e-09	3.287176687193401
ENSG00000142197	1.4652540113632443e-09	8.384410441973552
ENSG00000101746	1.4652540113632443e-09	7.841651335183885
ENSG00000057294	1.5200417922568413e-09	7.7734349927539546
ENSG00000205837	1.6158297624412852e-09	6.475481504497075
ENSG00000238165	1.6158297624412852e-09	5.731309370097699
ENSG00000115896	1.6158297624412852e-09	8.635575247363487
ENSG00000226751	1.6158297624412852e-09	8.609438182809873
ENSG00000109255	1.6659084717226685e-09	2.7754310232092143
ENSG00000118777	1.7175010094529413e-09	8.620186364157899
ENSG00000102882	1.7280050746024766e-09	8.735020585504842
ENSG00000174469	1.893297186107352e-09	5.3727267633551685
ENSG00000165966	1.9517493479982893e-09	8.704580517938707
ENSG00000134369	1.9517493479982893e-09	8.847223223828946
ENSG00000165168	2.0119613205558015e-09	8.889753731005511
ENSG00000111885	2.0242194047700744e-09	8.918442255595675
ENSG00000196562	2.0242194047700744e-09	8.885655370349774
ENSG00000171631	2.0866113485092387e-09	7.92301622554635
ENSG00000065809	2.1508784934061573e-09	8.87336028838256
ENSG00000081913	2.1508784934061573e-09	7.620233994378691
ENSG00000163346	2.1508784934061573e-09	8.889753731005511
ENSG00000178343	2.1508784934061573e-09	3.965797895289763
ENSG00000175305	2.217075689469874e-09	8.130675524180516
ENSG00000084463	2.2852593445522268e-09	8.85696684575961
ENSG00000151692	2.285259344552235e-09	8.5421128693421
ENSG00000131142	2.2991395267387786e-09	5.411504230824922
ENSG00000273406	2.3697836478590444e-09	3.2581348784465947
ENSG00000248537	2.4425440216999764e-09	2.1277321882533147
ENSG00000183134	2.4425440216999764e-09	4.71476492772909
ENSG00000234511	2.532736900863752e-09	5.345387347621049
ENSG00000229368	2.5946620191693094e-09	5.734599421468164
ENSG00000250362	2.5946620191693185e-09	6.286190905340005
ENSG00000248991	2.6103726283374177e-09	6.868643839580832
ENSG00000149418	2.6103726283374177e-09	8.635832823222243
ENSG00000155974	2.6903282172190247e-09	8.617972602966391
ENSG00000197410	2.6903282172190247e-09	3.1652035682053334
ENSG00000174607	2.7726711099724684e-09	8.640473525079805
ENSG00000196482	2.8574706521545084e-09	8.706794279130216
ENSG00000155792	2.944798144392988e-09	8.848770124448134
ENSG00000072310	2.9625734120834733e-09	8.811884878546495
ENSG00000080166	3.053031392909555e-09	6.627369981768178
ENSG00000179256	3.053031392909555e-09	3.8357582726323254
ENSG00000158467	3.053031392909555e-09	8.69349463774564
ENSG00000160172	3.053031392909555e-09	8.032519510799592
ENSG00000228600	3.053031392909555e-09	6.504307223300595
ENSG00000252391	3.146181331995934e-09	4.570581491081663
ENSG00000258676	3.340870962968155e-09	2.8775800471914246
ENSG00000079931	3.442573125200411e-09	8.863616666451898
ENSG00000196498	3.5686058026972185e-09	8.863616666451898
ENSG00000237301	3.5686058026972185e-09	5.161685366848409
ENSG00000249388	3.5686058026972437e-09	5.533946730134002
ENSG00000224059	3.5686058026972437e-09	6.51427953803704
ENSG00000203827	3.6770605144588924e-09	7.68617393504791
ENSG00000064999	3.927096573496417e-09	8.701691359057115
ENSG00000175294	3.927096573496417e-09	4.71995972787438
ENSG00000214226	3.927096573496417e-09	7.743313191235847
ENSG00000260231	4.046158019512222e-09	8.38629504143778
ENSG00000165591	4.168736347707131e-09	8.677101195122688
ENSG00000106772	4.451290002052865e-09	6.5706881659452385
ENSG00000176049	4.451290002052865e-09	4.254555095051305
ENSG00000104419	4.58581507068186e-09	8.8774586490383
ENSG00000008130	4.58581507068186e-09	8.869261927726823
ENSG00000107611	4.585815070681893e-09	8.352218831431447
ENSG00000148737	4.585815070681893e-09	7.86806286451162
ENSG00000229715	4.866859679656274e-09	3.058287366655537
ENSG00000114541	4.895870552392258e-09	7.552819724523904
ENSG00000241324	4.895870552392258e-09	6.812842614823975
ENSG00000269902	4.895870552392258e-09	6.91986614592687
ENSG00000025708	5.1954081297978165e-09	8.789846174648618
ENSG00000162989	5.195408129797835e-09	7.012051697060804
ENSG00000160223	5.3518019980247815e-09	8.798042895960094
ENSG00000140450	5.383626851985959e-09	8.516642665360807
ENSG00000111276	5.545538379151737e-09	8.8774586490383
ENSG00000165506	5.712192185092981e-09	8.759610749439268
ENSG00000250994	5.883723251912412e-09	2.9216899513027066
ENSG00000272541	5.8837232519124335e-09	5.091354592942139
ENSG00000145685	6.060270285977437e-09	7.775856998892051
ENSG00000258572	6.060270285977437e-09	8.517185006562631
ENSG00000162836	6.060270285977437e-09	8.637122147982675
ENSG00000039068	6.241975817217816e-09	5.8930450287170615
ENSG00000080293	6.428986300971862e-09	4.171904633435424
ENSG00000168447	6.467038162599164e-09	8.790850734065982
ENSG00000157191	6.467038162599164e-09	8.754970047581706
ENSG00000147251	6.467038162599164e-09	8.736025144922204
ENSG00000250215	6.467038162599187e-09	5.263247646319958
ENSG00000063587	6.467038162599187e-09	8.897950452316989
ENSG00000078369	6.6606135919800325e-09	8.885655370349774
ENSG00000034053	6.8598305117850734e-09	5.414878183066148
ENSG00000085063	7.064848653898397e-09	8.918442255595675
ENSG00000261827	7.064848653898397e-09	7.816967921220131
ENSG00000124831	7.064848653898397e-09	8.852868485103873
ENSG00000185565	7.064848653898397e-09	8.802398832474589
ENSG00000101935	7.106562792629002e-09	8.54102256406415
ENSG00000114455	7.106562792629077e-09	7.774461807127673
ENSG00000229874	7.318759426212772e-09	6.462926659785593
ENSG00000139211	7.318759426212772e-09	8.525381727874105
ENSG00000136425	7.761831529155767e-09	7.996096483113492
ENSG00000141441	7.761831529155767e-09	8.196857598868366
ENSG00000145287	7.993060100493256e-09	8.824179960513709
ENSG00000173626	7.993060100493256e-09	3.7273065384846333
ENSG00000153933	7.993060100493256e-09	8.781107112135318
ENSG00000170989	8.040104462660455e-09	6.746099914870052
ENSG00000236901	8.040104462660483e-09	8.738576604958755
ENSG00000163673	8.040104462660483e-09	4.244987862313568
ENSG00000233264	8.279401710037742e-09	8.660165411297914
ENSG00000128438	8.52563133154039e-09	8.839026502517472
ENSG00000259392	8.778988369028593e-09	3.512634613806694
ENSG00000109756	9.639996051059394e-09	8.900501912353539
ENSG00000221869	9.925540598992262e-09	7.5517427870152
ENSG00000230921	9.983629890746803e-09	2.9369473168093694
ENSG00000136379	1.0219315681963894e-08	8.246613080297656
ENSG00000227487	1.0279078523130224e-08	5.05880331030265
ENSG00000101974	1.0279078523130224e-08	8.766260570131555
ENSG00000169894	1.052155163168738e-08	3.7019321148074678
ENSG00000227295	1.0583034832390316e-08	7.9697547762030965
ENSG00000158296	1.0583034832390316e-08	7.966642322598172
ENSG00000225572	1.1217428281620602e-08	2.5437705524719734
ENSG00000203805	1.1217428281620602e-08	2.396889177148698
ENSG00000137266	1.1548360583653488e-08	8.31788504556636
ENSG00000256552	1.1548360583653488e-08	3.596966639265914
ENSG00000116691	1.1615678478589237e-08	8.64895501173435
ENSG00000264010	1.1888791227184261e-08	0.5664760395625222
ENSG00000148204	1.1958040318707821e-08	6.263194885707276
ENSG00000260101	1.2746176447347504e-08	8.691485518910914
ENSG00000262246	1.3045126396800653e-08	8.526928628493293
ENSG00000067715	1.3045126396800746e-08	8.712439540405141
ENSG00000258422	1.3120923874940015e-08	4.442999824287722
ENSG00000035862	1.3120923874940015e-08	8.830829781205997
ENSG00000154864	1.4310666777365198e-08	7.861006893782968
ENSG00000271214	1.4310666777365198e-08	6.152716536009957
ENSG00000200377	1.4730099554415516e-08	2.102840458716401
ENSG00000066629	1.4815410331024505e-08	7.364432772901227
ENSG00000198353	1.4815410331024505e-08	5.185033945867684
ENSG00000228141	1.4815410331024505e-08	4.376760051127042
ENSG00000088826	1.5249229268098878e-08	8.762704550677642
ENSG00000244158	1.5249229268098878e-08	1.4183992931705003
ENSG00000182601	1.5249229268098878e-08	7.2502982790102
ENSG00000118513	1.569540166881155e-08	7.379807855792759
ENSG00000118322	1.6722160510304767e-08	8.576076144003533
ENSG00000122778	1.7210202750521697e-08	8.446765891856483
ENSG00000115295	1.771209432818861e-08	7.871879712344745
ENSG00000105467	1.8758960470027258e-08	5.18698625931859
ENSG00000223475	1.8758960470027258e-08	4.73571347693353
ENSG00000087253	1.93047281521622e-08	7.437641745930384
ENSG00000089041	1.93047281521622e-08	8.69604609778219
ENSG00000215034	1.93047281521622e-08	1.8958355632128643
ENSG00000217078	1.9980062085625225e-08	3.702038814405664
ENSG00000135823	2.0560349043127982e-08	8.521825708420195
ENSG00000260459	2.0560349043127982e-08	1.8563925194022466
ENSG00000214867	2.0560349043127982e-08	2.3743381268683073
ENSG00000256813	2.1157018400050324e-08	0.8695752890965425
ENSG00000071575	2.115701840005055e-08	8.759068408237443
ENSG00000144847	2.127835741769518e-08	8.524682054943172
ENSG00000256674	2.1895278673101674e-08	4.614945132673428
ENSG00000265787	2.1895278673101674e-08	8.726281522991542
ENSG00000188167	2.1895278673101674e-08	7.20097678053161
ENSG00000236199	2.3181750345322827e-08	8.122035237020052
ENSG00000148926	2.3181750345322827e-08	8.844671763792396
ENSG00000042781	2.3181750345322827e-08	7.6491270854764135
ENSG00000178127	2.3181750345322827e-08	7.99158883774419
ENSG00000110427	2.4541623820987046e-08	4.439574487867827
ENSG00000089723	2.539445941688857e-08	6.750753851881068
ENSG00000221553	2.539445941688857e-08	2.8886650163818954
ENSG00000153789	2.539445941688866e-08	8.12568587772931
ENSG00000164122	2.539445941688866e-08	5.960592836509185
ENSG00000182287	2.6127111615048694e-08	8.853873044521235
ENSG00000227373	2.6127111615048694e-08	5.447495430993493
ENSG00000236830	2.688030298997058e-08	4.3034722382038675
ENSG00000129353	2.703345482174311e-08	8.694499197163003
ENSG00000235673	2.7033454821743594e-08	4.954142173070544
ENSG00000237742	2.7812031158859144e-08	6.700454104352892
ENSG00000175567	2.7812031158859144e-08	8.87336028838256
ENSG00000169432	2.7812031158859144e-08	8.56996866451307
ENSG00000168884	2.8612393825039817e-08	8.587399478911998
ENSG00000267272	2.861239382504002e-08	6.360622649927267
ENSG00000159674	2.9435133626620612e-08	8.379849863102276
ENSG00000110811	2.9602419919506112e-08	8.553171560050854
ENSG00000204394	3.0280856849042e-08	8.9102455342842
ENSG00000173801	3.0452813969883216e-08	8.19609758581751
ENSG00000136653	3.11501856471771e-08	8.862069765832711
ENSG00000198598	3.132693996629142e-08	4.199800950476849
ENSG00000170085	3.132693996629142e-08	8.372248416494598
ENSG00000231050	3.222543963544405e-08	5.862080911806442
ENSG00000213262	3.222543963544405e-08	8.044814592766807
ENSG00000270030	3.3148971465699755e-08	4.975904994174577
ENSG00000229414	3.3148971465699755e-08	2.8713269357973434
ENSG00000238861	3.3148971465699755e-08	1.1274204736581357
ENSG00000227507	3.4098211128323403e-08	6.640396247288463
ENSG00000168807	3.5073851908889946e-08	8.285350113304911
ENSG00000214826	3.527221047437609e-08	8.705789719712852
ENSG00000225964	3.628047318812207e-08	7.234717323769749
ENSG00000251196	3.628047318812207e-08	5.1892895535579955
ENSG00000258810	3.731672644319102e-08	4.191607637175288
ENSG00000175471	3.8381722912280084e-08	7.813613747722794
ENSG00000092200	3.8381722912280084e-08	7.50695233851927
ENSG00000227972	3.8381722912280084e-08	7.455588147574059
ENSG00000110047	3.8598238997293054e-08	8.793402194102534
ENSG00000144746	3.8598238997293054e-08	8.869261927726823
ENSG00000256164	3.8598238997293054e-08	3.570836241577733
ENSG00000245954	3.859823899729319e-08	7.626656179321406
ENSG00000163606	3.947623481031391e-08	7.961234854315637
ENSG00000181467	3.9698748400845514e-08	8.731926784266467
ENSG00000150625	3.9698748400845514e-08	6.380105228896471
ENSG00000189067	4.082972637487463e-08	8.897950452316989
ENSG00000137193	4.1991989861301796e-08	8.897950452316989
ENSG00000108639	4.1991989861301796e-08	8.843124863173209
ENSG00000152422	4.2228270193697634e-08	8.703238259676302
ENSG00000169252	4.318637694720158e-08	8.600699120296573
ENSG00000237499	4.466325669890473e-08	8.480219637674706
ENSG00000079335	4.593137336392273e-08	8.288568433913781
ENSG00000071127	4.593137336392273e-08	8.844671763792396
ENSG00000213337	4.593137336392273e-08	7.743565144220303
ENSG00000237945	4.7234443812601545e-08	7.364176914417764
ENSG00000153902	4.884558239936665e-08	7.626442999846861
ENSG00000077238	5.1650178628854095e-08	7.379742594534849
ENSG00000166825	5.1650178628854095e-08	7.292955971583261
ENSG00000175489	5.1650178628854095e-08	6.99878268884885
ENSG00000083454	5.3407369052042325e-08	8.848770124448134
ENSG00000259120	5.461094435671962e-08	5.519460756974702
ENSG00000229116	5.461094435671962e-08	1.5863070915475281
ENSG00000135547	5.461094435671962e-08	8.726823864193365
ENSG00000253490	5.6152502023737006e-08	1.2666269626293396
ENSG00000224675	5.6152502023737006e-08	3.118292598768873
ENSG00000165899	5.646584569198787e-08	8.414355478965533
ENSG00000153551	5.805821234710669e-08	8.722183162335803
ENSG00000207865	5.969415552496198e-08	3.3196719844100544
ENSG00000123159	5.969415552496198e-08	8.69349463774564
ENSG00000139132	6.137482923752553e-08	8.80879107730812
ENSG00000121753	6.3452350464885e-08	7.9772231663225135
ENSG00000099958	6.3452350464885e-08	8.922540616251414
ENSG00000241679	6.3452350464885e-08	7.472218356566066
ENSG00000185155	6.48751324097622e-08	8.830829781205997
ENSG00000102804	6.52356397957524e-08	8.669909033228576
ENSG00000197146	6.52356397957524e-08	8.109588446198028
ENSG00000234299	6.706755415562523e-08	3.5998440505036715
ENSG00000155324	6.933184482142823e-08	8.363304711624515
ENSG00000134326	6.933184482142823e-08	8.564613791455514
ENSG00000125571	6.933184482142823e-08	4.361692235289227
ENSG00000125462	6.933184482142823e-08	7.849730413381927
ENSG00000130985	7.127529550837866e-08	8.9102455342842
ENSG00000211640	7.327159198304767e-08	8.869261927726823
ENSG00000100321	7.532212422785654e-08	8.399052341620532
ENSG00000152518	7.532212422785654e-08	8.922540616251414
ENSG00000197584	7.532212422785654e-08	7.526618075266368
ENSG00000227070	7.532212422785654e-08	5.812155640784655
ENSG00000240771	7.742831746710602e-08	8.160058098827312
ENSG00000156218	7.959163302452598e-08	7.243891841060638
ENSG00000143851	7.959163302452598e-08	8.87336028838256
ENSG00000157625	8.003128200380994e-08	8.732469125468292
ENSG00000154822	8.003128200380994e-08	8.82928288058681
ENSG00000185033	8.003128200380994e-08	8.857971405176974
ENSG00000006459	8.226512541681985e-08	8.849774683865498
ENSG00000176438	8.226512541681985e-08	8.747315667472057
ENSG00000234546	8.226512541681985e-08	5.66652497931911
ENSG00000152061	8.455943748451408e-08	8.847223223828946
ENSG00000165685	8.455943748451408e-08	8.445423633594078
ENSG00000137078	8.455943748451408e-08	8.513424344751934
ENSG00000134013	8.739466202776264e-08	8.371110800588976
ENSG00000261997	8.933583886572025e-08	3.774039119927441
ENSG00000182319	8.933583886572025e-08	7.035632159988913
ENSG00000148411	8.982763301123982e-08	8.001877935553876
ENSG00000068724	8.982763301123982e-08	8.816987798619596
ENSG00000265583	9.182121459562233e-08	0.4558476175604347
ENSG00000026297	9.23262796292501e-08	8.869261927726823
ENSG00000076356	9.752749897267446e-08	6.7663168358042665
ENSG00000243672	9.752749897267446e-08	2.1126718641881177
ENSG00000184825	9.806299092117853e-08	7.160168474752171
ENSG00000229791	1.0078353173950418e-07	3.8767558986603943
ENSG00000196924	1.0078353173950418e-07	8.867715027107636
ENSG00000251675	1.0078353173950418e-07	3.9599852158101765
ENSG00000163486	1.0078353173950418e-07	8.786752373410243
ENSG00000272695	1.0644602339503996e-07	7.249366630034677
ENSG00000164845	1.093918261014302e-07	7.260486791363169
ENSG00000105997	1.0939182610143059e-07	5.457381171123003
ENSG00000149403	1.0999040418031696e-07	8.713986441024327
ENSG00000101665	1.1241664848484866e-07	8.705789719712852
ENSG00000101265	1.1241664848484866e-07	8.765256010714193
ENSG00000117280	1.130312746935438e-07	8.774457291443031
ENSG00000107518	1.130312746935438e-07	4.98252221001387
ENSG00000131746	1.1615362911199098e-07	1.4931892191431004
ENSG00000218107	1.1615362911199098e-07	3.660033300988258
ENSG00000173406	1.161536291119918e-07	6.055920495153591
ENSG00000152894	1.161536291119918e-07	8.806239617271569
ENSG00000272663	1.193595773793455e-07	5.176601324904162
ENSG00000122126	1.2265128203939566e-07	8.790850734065982
ENSG00000228031	1.2332010781951503e-07	5.691911409023709
ENSG00000248540	1.2332010781951503e-07	5.401003187176214
ENSG00000119669	1.2603095949260465e-07	8.681199555778425
ENSG00000135378	1.267176506289455e-07	7.683008547941012
ENSG00000166959	1.2950088128126699e-07	0.9576730340228248
ENSG00000214782	1.2950088128126699e-07	0.5628081294100358
ENSG00000225946	1.2950088128126699e-07	2.2442123350156233
ENSG00000226526	1.302058988144522e-07	1.4099567423527732
ENSG00000032219	1.302058988144522e-07	8.72117860291844
ENSG00000150556	1.302058988144536e-07	8.72373006295499
ENSG00000138757	1.374639271868391e-07	8.885655370349774
ENSG00000238266	1.412385618732948e-07	8.391602603867662
ENSG00000130787	1.412385618732948e-07	8.824179960513709
ENSG00000260563	1.4200545721241235e-07	8.16604105894728
ENSG00000146674	1.4989986394346108e-07	5.47290717124703
ENSG00000145819	1.4989986394346108e-07	8.765256010714193
ENSG00000240907	1.5071231188741159e-07	4.695669529606367
ENSG00000226230	1.5400500562116695e-07	2.6698602966225895
ENSG00000261662	1.5400500562116695e-07	6.807163528533877
ENSG00000261584	1.5400500562116695e-07	7.758464619726039
ENSG00000115756	1.5400500562116695e-07	8.716537901060878
ENSG00000259264	1.5483901370287802e-07	3.6759001152148243
ENSG00000230176	1.5821904761082186e-07	4.402307398176661
ENSG00000183454	1.5821904761082186e-07	2.388069088778273
ENSG00000153982	1.5821904761082186e-07	7.673071529402168
ENSG00000246705	1.6254477954409815e-07	8.702233700258938
ENSG00000227945	1.6342357903265127e-07	3.4259512754836203
ENSG00000105173	1.6342357903265127e-07	8.691947737126453
ENSG00000158079	1.6342357903265127e-07	8.33301635291319
ENSG00000070190	1.6788711811015463e-07	8.82673142055026
ENSG00000233334	1.6788711811015463e-07	3.26000436601421
ENSG00000165023	1.6788711811015463e-07	7.163244649000017
ENSG00000259705	1.7812676614951232e-07	3.958433534964301
ENSG00000239467	1.8297885208184838e-07	5.41519597045189
ENSG00000119599	1.8795892165842357e-07	8.562347096762032
ENSG00000196550	1.8795892165842357e-07	6.897149384200549
ENSG00000083067	1.8795892165842357e-07	6.691463562129438
ENSG00000108828	1.8795892165842357e-07	8.78729471461207
ENSG00000163121	1.8795892165842357e-07	4.218549625582988
ENSG00000072135	1.941085371443439e-07	8.852868485103873
ENSG00000173846	1.941085371443439e-07	8.619181804740535
ENSG00000243574	1.941085371443446e-07	5.664582390999268
ENSG00000107014	1.9831612556794765e-07	6.452003779971272
ENSG00000222346	1.9831612556794765e-07	0.7561128863198842
ENSG00000264954	2.0370001808914216e-07	3.1417680603083897
ENSG00000139330	2.0370001808914216e-07	0.6535413103426345
ENSG00000123066	2.0370001808914216e-07	8.902048812972726
ENSG00000272563	2.0479366344655526e-07	5.87145487885012
ENSG00000109927	2.1034778842758104e-07	8.60843362339251
ENSG00000197385	2.218971954479047e-07	8.41317908955
ENSG00000108518	2.2308536087455032e-07	8.847223223828946
ENSG00000272933	2.2308536087455032e-07	7.046412212508649
ENSG00000223863	2.291192431980697e-07	3.2222699521439897
ENSG00000162998	2.291192431980697e-07	8.889753731005511
ENSG00000151640	2.291192431980697e-07	5.509795490521368
ENSG00000250493	2.4166488279888906e-07	5.831710783442992
ENSG00000100678	2.429554338941734e-07	7.31008189949576
ENSG00000250659	2.4950897331661906e-07	7.149312670013299
ENSG00000197747	2.4950897331661906e-07	8.77345273202567
ENSG00000198668	2.562335846180723e-07	8.884108469730586
ENSG00000111664	2.562335846180723e-07	8.219115105115087
ENSG00000198417	2.562335846180723e-07	6.258575246158521
ENSG00000112218	2.6313357495391553e-07	8.152323595731376
ENSG00000171860	2.7021335564247764e-07	6.9959570715383945
ENSG00000248458	2.716512822935121e-07	4.673330254942789
ENSG00000185432	2.774774445718204e-07	8.922540616251414
ENSG00000162949	2.789527845682719e-07	2.950709375225294
ENSG00000177731	2.789527845682719e-07	8.875911748419112
ENSG00000134954	2.789527845682719e-07	8.713034815108939
ENSG00000135124	2.864441606884311e-07	8.816987798619596
ENSG00000171346	2.92577166365197e-07	0.9973896405566935
ENSG00000170819	2.941301717291141e-07	8.263264098779363
ENSG00000035720	2.941301717291141e-07	8.84057340313666
ENSG00000214900	3.0201569339694277e-07	7.246005475965756
ENSG00000213240	3.0201569339694277e-07	8.198152546503097
ENSG00000235621	3.1010571866586694e-07	8.780102552717956
ENSG00000227121	3.1010571866586694e-07	0.9572767618672661
ENSG00000139351	3.1840536047042363e-07	5.879299038767837
ENSG00000229645	3.200909013613501e-07	8.762162209475818
ENSG00000257542	3.2864900505878256e-07	4.510604071939207
ENSG00000100890	3.2864900505878256e-07	4.29472296993905
ENSG00000272709	3.374284096592206e-07	4.3161140760942684
ENSG00000197872	3.3742840965922364e-07	8.852868485103873
ENSG00000214269	3.392113297572858e-07	4.238844924911564
ENSG00000140022	3.4643463076080184e-07	7.539798820154751
ENSG00000133313	3.4643463076080184e-07	8.9102455342842
ENSG00000138698	3.4643463076080184e-07	8.6755542945035
ENSG00000185947	3.4643463076080184e-07	8.353508156191877
ENSG00000243979	3.4643463076080184e-07	4.998986823889383
ENSG00000240505	3.4643463076080184e-07	8.888206830386324
ENSG00000126458	3.482635875878386e-07	8.363376297493037
ENSG00000100220	3.556733158885384e-07	8.736025144922204
ENSG00000220008	3.5754945504466125e-07	5.005565095318763
ENSG00000228013	3.5754945504466125e-07	6.651234787880635
ENSG00000133328	3.5754945504466125e-07	7.401044547966158
ENSG00000144843	3.5754945504466125e-07	8.47310759876688
ENSG00000231015	3.6515024750590213e-07	0.36897793813014895
ENSG00000144619	3.670747419460059e-07	7.824355967919526
ENSG00000118257	3.768453967485763e-07	6.778922853826352
ENSG00000203737	3.768453967485763e-07	4.212265384110661
ENSG00000165209	3.788295052677083e-07	8.897950452316989
ENSG00000169126	3.788295052677083e-07	7.305173992724794
ENSG00000261453	3.8686750970409866e-07	6.2067062246577684
ENSG00000196872	3.8686750970409866e-07	4.970987044761865
ENSG00000213657	3.889026533882299e-07	7.04311362099635
ENSG00000218073	3.889026533882299e-07	4.351928045324896
ENSG00000241544	3.971473160839969e-07	4.9026315425193285
ENSG00000150628	3.992347596784179e-07	4.5024430721202835
ENSG00000129437	3.992347596784179e-07	6.198842609954574
ENSG00000270302	3.992347596784179e-07	4.632680958121348
ENSG00000107984	4.0983223778774247e-07	8.834928141861734
ENSG00000171862	4.0983223778774247e-07	8.818534699238784
ENSG00000270361	4.0983223778774247e-07	5.340166308253487
ENSG00000104537	4.0983223778774247e-07	1.5224615195892002
ENSG00000108370	4.207016537260214e-07	4.171139704842376
ENSG00000174004	4.207016537260214e-07	8.76061530885663
ENSG00000163273	4.207016537260214e-07	3.40752323976244
ENSG00000162599	4.318497293152558e-07	8.194406382961462
ENSG00000105810	4.318497293152558e-07	8.794744452364938
ENSG00000108821	4.318497293152558e-07	8.132764766001527
ENSG00000270504	4.432833457154509e-07	4.606622433695289
ENSG00000143768	4.432833457154509e-07	6.744209597308042
ENSG00000184887	4.4560495086464533e-07	8.63147688670775
ENSG00000153064	4.456049508646525e-07	8.793944535304357
ENSG00000219665	4.456049508646525e-07	8.28960580568976
ENSG00000144645	4.573905290459116e-07	8.897950452316989
ENSG00000151552	4.573905290459116e-07	8.56690767563331
ENSG00000244041	4.573905290459116e-07	6.906015880327809
ENSG00000158482	4.694773653213431e-07	4.2068335935426004
ENSG00000151117	4.694773653213448e-07	7.867473212682124
ENSG00000249993	4.7193153306757133e-07	5.9962907909443475
ENSG00000143549	4.81872875315424e-07	8.893852091661248
ENSG00000257989	4.843896830105975e-07	2.0459044802254933
ENSG00000171124	4.843896830105975e-07	6.048546172870446
ENSG00000139083	4.971656367517228e-07	8.75806384882008
ENSG00000007944	4.971656367517228e-07	8.736025144922204
ENSG00000230829	5.102672000927172e-07	4.650095628611397
ENSG00000116514	5.102672000927172e-07	8.534920707447986
ENSG00000107882	5.102672000927172e-07	8.235580133606561
ENSG00000235670	5.129272857138222e-07	4.028240274447752
ENSG00000162341	5.237023625923985e-07	8.626373966634649
ENSG00000236917	5.237023625923985e-07	1.1277994800048028
ENSG00000188153	5.26430143252098e-07	8.092716641783106
ENSG00000232586	5.40276435788238e-07	2.4445336386049914
ENSG00000211455	5.40276435788238e-07	8.811884878546495
ENSG00000163947	5.40276435788238e-07	8.815440898000409
ENSG00000122862	5.544745717776439e-07	8.922540616251414
ENSG00000260990	5.544745717776459e-07	5.491622886425919
ENSG00000178209	5.690331569318149e-07	8.9102455342842
ENSG00000143819	5.690331569318149e-07	8.778555652098769
ENSG00000127325	5.690331569318149e-07	2.7810091325726978
ENSG00000133321	5.839609986256498e-07	8.618639463538711
ENSG00000261220	5.839609986256498e-07	6.231533154961251
ENSG00000130775	5.992671103978172e-07	8.84057340313666
ENSG00000101333	5.992671103978172e-07	7.945674141111881
ENSG00000111450	5.992671103978172e-07	8.594049299604285
ENSG00000020633	6.023745331379639e-07	8.824179960513709
ENSG00000197256	6.023745331379639e-07	8.478005876483197
ENSG00000263660	6.149607165459495e-07	4.745359184329159
ENSG00000159733	6.149607165459495e-07	8.507983725833792
ENSG00000150672	6.181467639529989e-07	7.596038997159797
ENSG00000249601	6.181467639529989e-07	2.916838448198779
ENSG00000226904	6.181467639530021e-07	6.337144551667419
ENSG00000139874	6.310512568185802e-07	1.1964691333037283
ENSG00000179967	6.34317843116168e-07	5.728954935500951
ENSG00000156804	6.34317843116168e-07	8.748862568091242
ENSG00000113758	6.34317843116168e-07	8.779097993300594
ENSG00000134996	6.34317843116168e-07	8.789846174648618
ENSG00000163235	6.376007708090146e-07	8.250408023243775
ENSG00000186815	6.508974752494653e-07	8.824179960513709
ENSG00000227379	6.508974752494653e-07	2.4120900015681372
ENSG00000225411	6.508974752494653e-07	6.952753273127993
ENSG00000089902	6.542632979022038e-07	8.536672250423958
ENSG00000243323	6.678955910979374e-07	8.324019714541135
ENSG00000145700	6.678955910979374e-07	7.604525768411648
ENSG00000226677	6.678955910979409e-07	3.579015939820118
ENSG00000188467	6.713463224337973e-07	7.0557864304253135
ENSG00000241106	6.713463224337973e-07	8.848770124448134
ENSG00000144354	6.713463224337973e-07	5.470251547692706
ENSG00000236854	6.713463224337973e-07	3.592285822116368
ENSG00000224944	6.853223525441316e-07	1.9777245738979299
ENSG00000259863	6.853223525441316e-07	4.048640027878862
ENSG00000248905	6.888600531247295e-07	8.841577962554021
ENSG00000152495	6.888600531247295e-07	6.249151240516889
ENSG00000096060	6.888600531247295e-07	8.885655370349774
ENSG00000198429	7.068149359894355e-07	8.238726868346909
ENSG00000070540	7.068149359894355e-07	8.869261927726823
ENSG00000124496	7.068149359894355e-07	8.523292486053094
ENSG00000131016	7.289581831739764e-07	8.286816890937812
ENSG00000107165	7.440911603625435e-07	7.050258380750794
ENSG00000204791	7.440911603625435e-07	6.100410964932566
ENSG00000260940	7.479215739630651e-07	2.1924350980067815
ENSG00000112667	7.479215739630651e-07	8.70478516029549
ENSG00000125257	7.479215739630678e-07	8.4290831244731
ENSG00000235295	7.673612006174294e-07	6.76923521456885
ENSG00000226887	7.872885643811453e-07	7.226325921284892
ENSG00000185532	7.913335963436828e-07	8.032302177227557
ENSG00000163590	8.077154323020107e-07	8.34752519607191
ENSG00000169851	8.118618009422921e-07	2.545707518059924
ENSG00000147119	8.118618009422921e-07	8.051636243457263
ENSG00000167216	8.11861800942295e-07	7.584554739724772
ENSG00000107562	8.286538430725939e-07	8.605935096857934
ENSG00000231652	8.286538430725939e-07	2.122478476841967
ENSG00000169258	8.286538430725939e-07	7.6123519785194675
ENSG00000178162	8.329039892490196e-07	6.302977151604748
ENSG00000238724	8.32903989249024e-07	3.2366564781836624
ENSG00000228962	8.54472533810891e-07	7.34632613285671
ENSG00000070729	8.721148420527306e-07	2.179506170298857
ENSG00000077684	8.765800920991794e-07	8.828278321169446
ENSG00000112182	8.765800920991794e-07	8.53036012857671
ENSG00000111817	8.765800920991794e-07	8.316542787303952
ENSG00000169189	8.992396127459107e-07	8.676096635705326
ENSG00000107249	8.992396127459107e-07	8.189104443405878
ENSG00000129515	8.992396127459107e-07	8.759610749439268
ENSG00000183921	8.992396127459107e-07	7.500302856103975
ENSG00000086967	8.992396127459107e-07	5.361328394084436
ENSG00000227375	8.992396127459107e-07	4.897208280997707
ENSG00000132640	8.992396127459107e-07	8.861065206415349
ENSG00000100485	9.038389127109754e-07	8.759610749439268
ENSG00000258545	9.038389127109802e-07	7.424481557712599
ENSG00000272320	9.224643419089147e-07	4.672848642876116
ENSG00000254554	9.224643419089147e-07	6.057661012814697
ENSG00000258655	9.271782997542875e-07	6.946438693157535
ENSG00000258818	9.271782997542875e-07	2.928429995653261
ENSG00000178562	9.462678297679902e-07	8.476373230003423
ENSG00000261739	9.510991925932919e-07	8.68300403225637
ENSG00000230778	9.510991925932919e-07	1.613034502290372
ENSG00000227683	9.706639371545958e-07	2.651004039065953
ENSG00000172296	9.706639371545958e-07	6.2248545377317805
ENSG00000228594	1.0007415095227317e-06	4.546578038392375
ENSG00000092201	1.0007415095227317e-06	8.839026502517472
ENSG00000179057	1.0007415095227317e-06	6.0933491058193425
ENSG00000160213	1.0058411452788454e-06	8.772910390823844
ENSG00000229922	1.0058411452788454e-06	5.171050630644222
ENSG00000132932	1.005841145278849e-06	8.36670339934932
ENSG00000184672	1.005841145278849e-06	5.781596122292351
ENSG00000130037	1.0317180056345873e-06	6.461493894548459
ENSG00000237787	1.0317180056345873e-06	4.5656892104283635
ENSG00000117625	1.0317180056345873e-06	8.782654012754506
ENSG00000164181	1.0317180056345873e-06	8.729375324229917
ENSG00000204718	1.052881120837688e-06	0.834243084429336
ENSG00000173926	1.0854135230638776e-06	7.770064182859809
ENSG00000226104	1.0854135230638776e-06	2.8606452585709823
ENSG00000260831	1.1132631489404695e-06	4.203305707325813
ENSG00000261400	1.1189152528254927e-06	3.2815383582230093
ENSG00000105991	1.141801921125749e-06	6.079539389424113
ENSG00000117091	1.141801921125749e-06	8.914343894939938
ENSG00000102007	1.1475938080082685e-06	8.881557009694037
ENSG00000118491	1.1475938080082685e-06	6.189721408609402
ENSG00000130702	1.1475938080082685e-06	8.900501912353539
ENSG00000160683	1.1710462189932707e-06	2.2457636255540954
ENSG00000256248	1.1769812091308342e-06	4.1876709360199404
ENSG00000196090	1.1769812091308342e-06	5.855810197059353
ENSG00000108468	1.1769812091308342e-06	8.676558853920865
ENSG00000116833	1.1769812091308342e-06	6.1797058643881355
ENSG00000180901	1.1769812091308342e-06	8.671455933847763
ENSG00000131981	1.2070942828939605e-06	8.786752373410243
ENSG00000237292	1.2070942828939605e-06	4.199375321546323
ENSG00000163380	1.2070942828939605e-06	4.802707786137298
ENSG00000102924	1.2070942828939605e-06	6.912845499633669
ENSG00000178537	1.2379502376127869e-06	8.770358930787294
ENSG00000105855	1.2379502376127869e-06	7.675566210042363
ENSG00000105409	1.237950237612798e-06	7.4099341614777074
ENSG00000176928	1.237950237612798e-06	7.612268911215832
ENSG00000120217	1.237950237612798e-06	8.56690767563331
ENSG00000159403	1.24421211595291e-06	8.670451374430401
ENSG00000196367	1.2695666714282724e-06	8.906147173628463
ENSG00000104447	1.2695666714282724e-06	6.920985943544032
ENSG00000143297	1.2759827922571886e-06	8.926638976907151
ENSG00000101892	1.2759827922571954e-06	1.9397611128841596
ENSG00000117519	1.2759827922571954e-06	8.0196581506667
ENSG00000267491	1.2759827922571954e-06	4.04672798040778
ENSG00000176274	1.301961580684756e-06	7.50263483723769
ENSG00000264222	1.301961580684763e-06	6.904551473048751
ENSG00000139508	1.3085355918048722e-06	8.695041538364828
ENSG00000198715	1.3085355918048722e-06	8.661712311917102
ENSG00000242593	1.3085355918048722e-06	4.7837413686731285
ENSG00000128805	1.3085355918048722e-06	4.702464853578631
ENSG00000185345	1.3085355918048722e-06	7.482486693955339
ENSG00000171916	1.3418890000811914e-06	4.319968855777911
ENSG00000168140	1.3418890000811914e-06	6.677472532091129
ENSG00000247746	1.3760619198053471e-06	7.3121659840435935
ENSG00000053918	1.3760619198053471e-06	8.507236742275186
ENSG00000264215	1.3829965384631738e-06	6.41425621890371
ENSG00000255527	1.3829965384631738e-06	4.109588131249643
ENSG00000135801	1.4110736798606133e-06	8.661712311917102
ENSG00000143195	1.4110736798606133e-06	6.093042198347686
ENSG00000135821	1.4110736798606133e-06	8.897950452316989
ENSG00000120549	1.4181784241923323e-06	8.853873044521235
ENSG00000132792	1.4181784241923374e-06	8.657613951261364
ENSG00000123338	1.4469440444038174e-06	8.885655370349774
ENSG00000146374	1.454222920288144e-06	4.6350325333378155
ENSG00000211974	1.454222920288144e-06	8.14348013499094
ENSG00000164056	1.454222920288144e-06	8.036685303226362
ENSG00000141526	1.454222920288144e-06	8.70114901785529
ENSG00000139641	1.491150325518035e-06	8.902048812972726
ENSG00000241135	1.491150325518035e-06	5.191742373174992
ENSG00000106571	1.491150325518035e-06	7.3086437690008665
ENSG00000235859	1.491150325518035e-06	8.546211229997839
ENSG00000065613	1.491150325518035e-06	8.751414028127792
ENSG00000250106	1.491150325518035e-06	1.6116545538691824
ENSG00000205302	1.5289813946124298e-06	8.799047455377458
ENSG00000022840	1.5289813946124298e-06	8.82673142055026
ENSG00000071051	1.5366579071836068e-06	8.786752373410245
ENSG00000224220	1.5366579071836068e-06	7.909660398139344
ENSG00000146233	1.5366579071836068e-06	4.408994151371026
ENSG00000223784	1.5756014255170105e-06	3.2176349676752047
ENSG00000130489	1.5756014255170105e-06	8.102138708445159
ENSG00000160190	1.5756014255170105e-06	8.69604609778219
ENSG00000110092	1.5756014255170105e-06	8.781649453337144
ENSG00000120008	1.6154959212322718e-06	8.85696684575961
ENSG00000185669	1.6481111770298602e-06	8.197743261789531
ENSG00000152953	1.6481111770298602e-06	4.0342992255272865
ENSG00000248909	1.656363674330204e-06	1.4186743580084586
ENSG00000137700	1.656363674330204e-06	8.603792921534948
ENSG00000119537	1.656363674330204e-06	8.806239617271569
ENSG00000269755	1.6646560114205062e-06	3.5719993137617747
ENSG00000148498	1.6982274628628252e-06	8.141966046730365
ENSG00000231971	1.6982274628628341e-06	6.06363229165883
ENSG00000114487	1.6982274628628341e-06	8.280631458974185
ENSG00000169330	1.7067217849748722e-06	8.49138564085406
ENSG00000233108	1.7067217849748722e-06	7.626522784556153
ENSG00000100852	1.7411105734786105e-06	8.869261927726823
ENSG00000169564	1.7411105734786105e-06	8.861065206415349
ENSG00000160469	1.7411105734786105e-06	8.679110313957414
ENSG00000171365	1.7411105734786105e-06	8.09850256600496
ENSG00000152315	1.7411105734786105e-06	5.0519384928245925
ENSG00000183153	1.7498115999163008e-06	1.7708056211637528
ENSG00000246548	1.7850368121769316e-06	3.2826265380107875
ENSG00000122359	1.7939493674236257e-06	8.861065206415349
ENSG00000070831	1.7939493674236257e-06	8.869261927726823
ENSG00000197324	1.7939493674236257e-06	8.91279699432075
ENSG00000178882	1.8300305152758396e-06	4.797426181396835
ENSG00000139370	1.8391595312137921e-06	8.672460493265127
ENSG00000051523	1.8391595312137921e-06	8.918442255595675
ENSG00000148730	1.8391595312137921e-06	8.87336028838256
ENSG00000053524	1.885467078770372e-06	7.896935910315207
ENSG00000143375	1.885467078770372e-06	7.727000209876177
ENSG00000172717	1.885467078770372e-06	6.2917666785761215
ENSG00000015413	1.8854670787703921e-06	8.781649453337144
ENSG00000231131	1.8854670787703921e-06	4.187223248517447
ENSG00000254972	1.8948625121887742e-06	2.202510850782105
ENSG00000158195	1.8948625121887742e-06	8.881557009694037
ENSG00000257824	1.932897552794166e-06	6.5948333942404895
ENSG00000272002	1.9913331874795664e-06	3.3224370508104024
ENSG00000254974	1.9913331874795664e-06	4.0049968934350035
ENSG00000168994	2.0312322974196746e-06	7.094130046778252
ENSG00000163659	2.0312322974196746e-06	8.902048812972726
ENSG00000233977	2.0413268213045795e-06	4.365104300185444
ENSG00000169891	2.0413268213045795e-06	8.576651297563972
ENSG00000143878	2.0413268213045795e-06	8.93073733756289
ENSG00000259954	2.0413268213045795e-06	2.2560036804082677
ENSG00000228487	2.0514696845170995e-06	7.09144944506056
ENSG00000171777	2.0925289867833083e-06	6.750726590328837
ENSG00000110422	2.0925289867833083e-06	8.8774586490383
ENSG00000251520	2.0925289867833083e-06	3.4614438380902137
ENSG00000269404	2.0925289867833083e-06	4.365211652255819
ENSG00000102103	2.0925289867833083e-06	8.776004192062219
ENSG00000049323	2.0925289867833193e-06	8.82928288058681
ENSG00000105996	2.0925289867833193e-06	4.28752373809571
ENSG00000173852	2.1029168972975584e-06	8.844671763792396
ENSG00000136848	2.1449676887388583e-06	8.672460493265127
ENSG00000243417	2.1449676887388583e-06	8.347320553715129
ENSG00000109670	2.1556063213289403e-06	8.906147173628463
ENSG00000223609	2.198671550488366e-06	8.477748300624441
ENSG00000154217	2.2095667051693776e-06	8.293632580476974
ENSG00000254126	2.2536698267614015e-06	1.5353210102277426
ENSG00000259815	2.264827431403345e-06	6.861583043490515
ENSG00000187762	2.264827431403345e-06	3.9902495834283833
ENSG00000054654	2.264827431403345e-06	8.839026502517472
ENSG00000165475	2.264827431403353e-06	8.641220508638412
ENSG00000118690	2.264827431403353e-06	8.781649453337144
ENSG00000272047	2.3214185298634502e-06	8.467462337491954
ENSG00000223813	2.3214185298634502e-06	7.219833048269383
ENSG00000253552	2.3214185298634502e-06	4.912651236545648
ENSG00000138613	2.3214185298634502e-06	8.700686799639751
ENSG00000103316	2.332899083209254e-06	6.314019915038659
ENSG00000196821	2.3793706911103545e-06	8.843124863173209
ENSG00000172264	2.4387152801749343e-06	8.27400665725309
ENSG00000116138	2.4507540977577236e-06	8.709888080368591
ENSG00000135912	2.4507540977577236e-06	8.570463695087222
ENSG00000112977	2.4507540977577236e-06	8.881557009694037
ENSG00000136828	2.5241981469581414e-06	8.822633059894521
ENSG00000002834	2.5743337215566403e-06	8.865163567071086
ENSG00000186481	2.5743337215566403e-06	8.792397634685171
ENSG00000164237	2.5870166819314574e-06	7.93568744159152
ENSG00000236671	2.63835296397623e-06	7.881970810092244
ENSG00000176406	2.63835296397623e-06	7.46791145227516
ENSG00000232815	2.63835296397623e-06	8.59095549836591
ENSG00000004799	2.63835296397623e-06	8.5472157894152
ENSG00000118503	2.6513395216969553e-06	8.906147173628463
ENSG00000211933	2.6513395216969553e-06	8.445681209452834
ENSG00000149485	2.7172011690885924e-06	8.00488319453146
ENSG00000165914	2.7172011690885924e-06	8.300149344681003
ENSG00000130762	2.7172011690886068e-06	7.043558729862784
ENSG00000116473	2.798316066785827e-06	8.735020585504842
ENSG00000140368	2.8536826807160107e-06	7.391170983631422
ENSG00000141668	2.8536826807160107e-06	3.367081045869343
ENSG00000177721	2.8536826807160107e-06	8.43367089282869
ENSG00000164620	2.8536826807160107e-06	8.480637459506033
ENSG00000263862	2.8536826807160107e-06	6.966571847387385
ENSG00000116748	2.8536826807160107e-06	8.906147173628463
ENSG00000179520	2.867688276764683e-06	5.10214284171344
ENSG00000240298	2.867688276764683e-06	5.695358708736451
ENSG00000134532	2.9243753801589758e-06	7.95535180004832
ENSG00000163866	2.924375380159007e-06	8.587994753615794
ENSG00000250602	2.924375380159007e-06	4.419950882547954
ENSG00000170881	2.938714843419207e-06	8.748862568091242
ENSG00000167613	2.996752589618932e-06	7.57729726131654
ENSG00000138378	2.996752589618932e-06	8.722183162335803
ENSG00000172985	2.996752589618932e-06	6.042301416928541
ENSG00000136167	2.996752589618932e-06	8.832376681825183
ENSG00000157514	3.0114335398307774e-06	8.926638976907151
ENSG00000198612	3.0114335398307774e-06	8.748862568091242
ENSG00000050438	3.0114335398307935e-06	7.766522661674955
ENSG00000223884	3.0114335398307935e-06	3.2326839048834737
ENSG00000186889	3.0114335398307935e-06	7.338839428647735
ENSG00000181408	3.0858829597902814e-06	8.75806384882008
ENSG00000173451	3.0858829597902814e-06	8.4095429471098
ENSG00000243801	3.146715085988108e-06	0.32187622210329603
ENSG00000158125	3.1621025346270634e-06	3.4625328797745127
ENSG00000164627	3.177562398111065e-06	8.503885365178055
ENSG00000145016	3.2401325503599244e-06	8.893852091661248
ENSG00000188659	3.2401325503599244e-06	7.4857406233230295
ENSG00000170962	3.2401325503599244e-06	7.634191662934861
ENSG00000117472	3.2559594127848154e-06	6.0331764827635395
ENSG00000229836	3.2559594127848154e-06	6.503505591847146
ENSG00000267401	3.2559594127848154e-06	4.879281596838387
ENSG00000257122	3.336216364400175e-06	7.771116052904845
ENSG00000005059	3.336216364400175e-06	8.687849376470716
ENSG00000224717	3.336216364400175e-06	5.6950654505163145
ENSG00000267414	3.401789427239658e-06	7.967526855019525
ENSG00000174945	3.401789427239658e-06	4.623678798407719
ENSG00000173805	3.4183754812861308e-06	3.186944782059354
ENSG00000138796	3.4183754812861308e-06	8.679652655159238
ENSG00000112232	3.435039344571633e-06	6.889547136431897
ENSG00000158483	3.5024799035730355e-06	8.15064363862393
ENSG00000111912	3.519538086295913e-06	8.82673142055026
ENSG00000223839	3.519538086295913e-06	6.212879381843844
ENSG00000235772	3.5885737017577998e-06	5.482583391180498
ENSG00000099194	3.5885737017577998e-06	8.483108796556298
ENSG00000162892	3.5885737017577998e-06	6.711718581308214
ENSG00000176532	3.606035131319946e-06	8.5173568365608
ENSG00000231420	3.676701895621492e-06	1.836822024713314
ENSG00000229619	3.6945756915830684e-06	6.942929984331293
ENSG00000235251	3.6945756915830684e-06	6.1438873178745395
ENSG00000189350	3.7669104735048605e-06	4.882702416991555
ENSG00000268049	3.7852059514830013e-06	4.6953023949849255
ENSG00000181790	3.7852059514830013e-06	7.008009764262252
ENSG00000271755	3.7852059514830013e-06	6.155732913412014
ENSG00000204764	3.7852059514830013e-06	5.439884948858808
ENSG00000066027	3.7852059514830217e-06	8.799589796579282
ENSG00000256673	3.877973087589653e-06	6.792097528220294
ENSG00000182158	3.877973087589653e-06	8.914343894939938
ENSG00000163239	3.877973087589653e-06	3.7631249994482587
ENSG00000155926	3.877973087589653e-06	8.14990553046008
ENSG00000177868	3.896787162527652e-06	7.753228643164678
ENSG00000259796	3.896787162527687e-06	3.0089916126196297
ENSG00000250686	3.896787162527687e-06	4.2110678420386325
ENSG00000173391	3.97292528873079e-06	7.772354614676422
ENSG00000177000	3.99218224985011e-06	8.74167040619713
ENSG00000145675	4.07011177645635e-06	8.800594355996646
ENSG00000233999	4.089821593821525e-06	7.974741934457202
ENSG00000152582	4.089821593821525e-06	8.762162209475818
ENSG00000100266	4.089821593821525e-06	8.590493280150373
ENSG00000255815	4.089821593821525e-06	5.599543635889289
ENSG00000023892	4.169582825887595e-06	8.847223223828946
ENSG00000236703	4.18975568281357e-06	1.7704925073827829
ENSG00000233086	4.292036084305594e-06	6.631295338462075
ENSG00000126107	4.292036084305594e-06	8.799047455377458
ENSG00000168491	4.396715466603867e-06	8.6238225065981
ENSG00000108688	4.396715466603867e-06	1.3445868914823544
ENSG00000225579	4.417943934374643e-06	7.17894189245423
ENSG00000262703	4.417943934374643e-06	3.673622768118268
ENSG00000188396	4.503847620967556e-06	5.004158622825678
ENSG00000116161	4.52557319850444e-06	8.78829927402943
ENSG00000136842	4.52557319850444e-06	6.804583183038734
ENSG00000134508	4.52557319850444e-06	8.46516845331416
ENSG00000163518	4.52557319850444e-06	5.507881942687561
ENSG00000258181	4.52557319850444e-06	6.270096185051598
ENSG00000154114	4.52557319850444e-06	8.9102455342842
ENSG00000086712	4.635721298272906e-06	8.740123505577941
ENSG00000272767	4.635721298272906e-06	5.073018752579755
ENSG00000272269	4.635721298272906e-06	7.5226114887988675
ENSG00000227630	4.635721298272906e-06	2.8400246264428493
ENSG00000229962	4.635721298272906e-06	1.4220242684747844
ENSG00000149635	4.6580581156622046e-06	6.85119948105432
ENSG00000115687	4.748444575365649e-06	8.629467767873024
ENSG00000262408	4.748444575365649e-06	3.233931908489383
ENSG00000141314	4.748444575365649e-06	3.6879460768283265
ENSG00000153093	4.748444575365649e-06	8.670451374430401
ENSG00000177374	4.748444575365649e-06	5.9565542944008065
ENSG00000125409	4.771303294101938e-06	6.8497904892019115
ENSG00000075711	4.771303294101938e-06	8.84822778324631
ENSG00000257191	4.863800568035957e-06	5.107023267576358
ENSG00000090339	4.863800568035957e-06	8.810337977927308
ENSG00000241666	4.863800568035957e-06	5.972629453177011
ENSG00000144567	4.863800568035957e-06	8.852868485103873
ENSG00000087494	4.8871928414544765e-06	7.769962919309872
ENSG00000173930	4.8871928414544765e-06	7.4005854438348075
ENSG00000101115	4.8871928414544765e-06	3.9564194884743005
ENSG00000254966	4.8871928414544765e-06	4.9701538539676156
ENSG00000102886	4.8871928414544765e-06	6.673416473155705
ENSG00000265100	4.8871928414544765e-06	6.370871384613924
ENSG00000243926	4.8871928414544765e-06	5.623340699701739
ENSG00000072062	4.8871928414544765e-06	8.80879107730812
ENSG00000258535	4.981848035014903e-06	1.4302730488933133
ENSG00000260278	4.981848035014903e-06	4.91206692490474
ENSG00000198771	5.005785763454314e-06	8.851321584484685
ENSG00000182050	5.005785763454314e-06	7.093205822693372
ENSG00000089737	5.005785763454314e-06	8.880010109074849
ENSG00000248503	5.005785763454314e-06	5.918060262993886
ENSG00000257950	5.1271423155914305e-06	7.482282051598557
ENSG00000187987	5.1271423155914305e-06	6.715156884857492
ENSG00000261037	5.1271423155914305e-06	5.682669716759258
ENSG00000101347	5.1271423155914305e-06	8.791393075267806
ENSG00000105643	5.151750653569827e-06	7.27983320594183
ENSG00000143367	5.251324028006669e-06	8.623280165396276
ENSG00000141858	5.251324028006669e-06	8.78574781399288
ENSG00000046647	5.251324028006669e-06	8.599232342663672
ENSG00000268802	5.3783937308475725e-06	4.5743509099713044
ENSG00000089692	5.404159852363602e-06	7.908889477616881
ENSG00000175643	5.404159852363631e-06	7.532594372498729
ENSG00000198053	5.508415580091737e-06	8.507983725833792
ENSG00000267166	5.534779948124949e-06	7.045427937853239
ENSG00000247774	5.668430964622383e-06	8.766802911333382
ENSG00000211965	5.6955307643526555e-06	8.33674420236527
ENSG00000226944	5.805180067916071e-06	5.528966141757635
ENSG00000243479	5.805180067916071e-06	5.345912300840183
ENSG00000104177	5.805180067916102e-06	8.789846174648618
ENSG00000114859	5.805180067916102e-06	8.181296885664608
ENSG00000239219	5.832907668675258e-06	8.167383317209685
ENSG00000189420	5.832907668675258e-06	6.003574997456397
ENSG00000243238	5.832907668675258e-06	8.39031327910723
ENSG00000232065	5.832907668675258e-06	5.003032370267586
ENSG00000117118	5.945095835768802e-06	8.756516948200893
ENSG00000121774	5.945095835768802e-06	8.84057340313666
ENSG00000232040	5.945095835768823e-06	7.970554693263675
ENSG00000187033	5.973465124957891e-06	5.422823090632507
ENSG00000106278	5.973465124957891e-06	6.879363193930429
ENSG00000136021	5.973465124957891e-06	8.896403551697802
ENSG00000136859	5.973465124957944e-06	5.84993137789201
ENSG00000108852	6.088248285522133e-06	7.340034132152824
ENSG00000100450	6.117273441847819e-06	5.563502848921981
ENSG00000187514	6.117273441847819e-06	8.926638976907151
ENSG00000068383	6.117273441847819e-06	8.301900887656972
ENSG00000235748	6.264404401695941e-06	3.138026662013519
ENSG00000197992	6.264404401695941e-06	4.460855513198998
ENSG00000137942	6.264404401695941e-06	7.325525627271096
ENSG00000157227	6.264404401695941e-06	7.47511741746575
ENSG00000265728	6.264404401695941e-06	5.747293344584957
ENSG00000186105	6.384550668824801e-06	5.509135659849893
ENSG00000173404	6.4149312895664724e-06	1.5598915255437875
ENSG00000181458	6.445450735122481e-06	8.814436338583045
ENSG00000116701	6.445450735122481e-06	8.68985849530544
ENSG00000147144	6.568928922774731e-06	8.534120790387407
ENSG00000131873	6.568928922774731e-06	8.867715027107636
ENSG00000120063	6.600151632425396e-06	8.885655370349774
ENSG00000117602	6.600151632425396e-06	8.140875741452415
ENSG00000252051	6.600151632425396e-06	4.099794657046945
ENSG00000254635	6.600151632425396e-06	8.618177245323173
ENSG00000102241	6.600151632425396e-06	8.830829781205997
ENSG00000109819	6.726473680962538e-06	8.544578583518064
ENSG00000182759	6.726473680962538e-06	4.3601394618258205
ENSG00000118922	6.726473680962538e-06	8.660165411297914
ENSG00000088832	6.726473680962538e-06	8.824179960513709
ENSG00000131724	6.7584151208004455e-06	8.685297916434164
ENSG00000213977	6.7584151208004455e-06	5.215472150364219
ENSG00000260244	6.887643536720027e-06	6.047255719454419
ENSG00000228590	6.920319495150621e-06	7.163658876252588
ENSG00000256582	6.920319495150621e-06	5.662450108845765
ENSG00000154269	6.920319495150621e-06	5.787266701634329
ENSG00000082781	7.0859446808074524e-06	8.288787236262628
ENSG00000112902	7.0859446808074524e-06	6.243499928216236
ENSG00000049541	7.0859446808074524e-06	8.407533828275076
ENSG00000236233	7.0859446808074906e-06	5.197009005025694
ENSG00000250934	7.119523365386288e-06	4.482022940156591
ENSG00000224506	7.289721368820761e-06	2.9017466423091163
ENSG00000250889	7.289721368820761e-06	5.494172468151802
ENSG00000170011	7.289721368820761e-06	7.356355967506234
ENSG00000089280	7.46382191623394e-06	8.922540616251414
ENSG00000230356	7.46382191623394e-06	1.6731780164223868
ENSG00000089169	7.463821916234006e-06	8.220205748670033
ENSG00000106004	7.463821916234006e-06	6.817178581637913
ENSG00000113140	7.463821916234006e-06	8.521878641922166
ENSG00000204616	7.605969488360162e-06	5.3117648903406565
ENSG00000252971	7.605969488360162e-06	0.6532939535528863
ENSG00000215867	7.641910367246751e-06	1.3353238898356552
ENSG00000114861	7.641910367246751e-06	8.555617153083457
ENSG00000177182	7.641910367246751e-06	6.585870913681593
ENSG00000154978	7.67801424161995e-06	8.902048812972726
ENSG00000171206	7.824073849615306e-06	8.78574781399288
ENSG00000005108	7.861003343596684e-06	6.744396234099337
ENSG00000235269	7.861003343596684e-06	3.340705573428501
ENSG00000157680	7.861003343596684e-06	8.414441224826119
ENSG00000250310	8.01040129356748e-06	1.7907666706305683
ENSG00000236998	8.01040129356748e-06	5.4124246784501
ENSG00000236449	8.048174412564067e-06	4.7811616295823605
ENSG00000135116	8.048174412564067e-06	5.95274374524034
ENSG00000158286	8.048174412564067e-06	8.570801393932264
ENSG00000266145	8.20098346675508e-06	7.64988396385007
ENSG00000108387	8.239618587907746e-06	6.9451854332761735
ENSG00000168952	8.239618587907819e-06	8.493599402045566
ENSG00000092871	8.435428889207074e-06	8.438231471699964
ENSG00000213047	8.435428889207074e-06	8.82673142055026
ENSG00000213064	8.435428889207074e-06	8.749867127508605
ENSG00000220541	8.435428889207074e-06	3.247425133970951
ENSG00000160712	8.435428889207074e-06	8.914343894939938
ENSG00000180758	8.435428889207074e-06	8.151603801657082
ENSG00000100605	8.435428889207074e-06	8.759610749439268
ENSG00000241294	8.47512320481419e-06	8.24609086023919
ENSG00000213222	8.635700252576896e-06	6.355447465120172
ENSG00000167693	8.67629834418396e-06	6.530658552053232
ENSG00000132498	8.67629834418396e-06	5.745714752362662
ENSG00000055070	8.840529567658786e-06	8.720174043501078
ENSG00000213722	8.840529567658786e-06	8.695041538364828
ENSG00000117016	8.840529567658786e-06	7.587014831026434
ENSG00000158109	8.882051050918457e-06	8.799589796579282
ENSG00000134371	8.882051050918457e-06	8.784200913373693
ENSG00000136634	9.050015715269534e-06	5.2755495415988864
ENSG00000227170	9.050015715269534e-06	1.0090007316095422
ENSG00000129657	9.092480608646397e-06	8.914343894939938
ENSG00000158716	9.092480608646397e-06	8.443129749416283
ENSG00000174775	9.092480608646397e-06	8.591497839567735
ENSG00000241978	9.092480608646478e-06	6.231785804664365
ENSG00000250137	9.092480608646478e-06	4.673846758042537
ENSG00000169933	9.092480608646478e-06	6.969148789013826
ENSG00000226668	9.264259605719772e-06	0.6519198956156516
ENSG00000158710	9.307688338235004e-06	8.889753731005511
ENSG00000196814	9.307688338235038e-06	7.938567725078355
ENSG00000182230	9.527777636925341e-06	3.166113885457317
ENSG00000178719	9.527777636925341e-06	8.893852091661248
ENSG00000158427	9.527777636925341e-06	7.737092776400484
ENSG00000090238	9.57239053243934e-06	8.81134253734467
ENSG00000133059	9.75285401816064e-06	8.674549735086138
ENSG00000259686	9.75285401816064e-06	1.0202790259567676
ENSG00000266017	9.75285401816064e-06	7.674461098292247
ENSG00000154380	9.75285401816064e-06	8.740123505577941
ENSG00000157765	9.798477180868031e-06	5.954023438122647
ENSG00000184261	9.983025152118531e-06	8.087087524084614
ENSG00000261253	9.983025152118531e-06	3.2761535422341783
ENSG00000141293	9.983025152118531e-06	8.630267684933603
ENSG00000156384	1.0029680378479942e-05	8.252231152088267
ENSG00000160310	1.0029680378479942e-05	8.722725503537628
ENSG00000196437	1.0029680378479942e-05	7.568426279578524
ENSG00000168671	1.0029680378479995e-05	8.046619069244748
ENSG00000258393	1.0029680378479995e-05	2.9083034982377294
ENSG00000266088	1.0218400906957745e-05	3.1863652833222047
ENSG00000145779	1.0266110438043572e-05	8.885655370349774
ENSG00000170298	1.0266110438043572e-05	3.0452583175793504
ENSG00000182606	1.0266110438043572e-05	8.84057340313666
ENSG00000248980	1.0266110438043572e-05	5.303475263065521
ENSG00000269620	1.0266110438043572e-05	3.8782172030209825
ENSG00000006704	1.0266110438043572e-05	5.898027702525509
ENSG00000202415	1.0507879920765131e-05	3.313619086219116
ENSG00000166348	1.0507879920765131e-05	8.339328474760435
ENSG00000136114	1.0507879920765131e-05	7.43398176377657
ENSG00000173848	1.0507879920765131e-05	8.789303833446795
ENSG00000129009	1.0556884614293262e-05	7.334150469258807
ENSG00000124493	1.0556884614293262e-05	5.725215766747259
ENSG00000261418	1.0755103679148647e-05	8.506436825214607
ENSG00000250155	1.0755103679148647e-05	7.930727354978471
ENSG00000238113	1.0755103679148647e-05	8.818534699238784
ENSG00000096080	1.0755103679148703e-05	8.275896879591617
ENSG00000162624	1.0755103679148703e-05	3.6080431344553183
ENSG00000069702	1.0755103679148703e-05	6.869418163784079
ENSG00000198216	1.0755103679148703e-05	5.801265896451992
ENSG00000204290	1.0805213214805685e-05	7.103747882138713
ENSG00000127124	1.1007898900608486e-05	7.728843121587034
ENSG00000145495	1.1007898900608486e-05	8.906147173628463
ENSG00000143384	1.1007898900608486e-05	8.93073733756289
ENSG00000117407	1.1059136999957762e-05	8.23726009071401
ENSG00000162704	1.126638515184408e-05	8.884108469730586
ENSG00000253981	1.126638515184408e-05	5.828957210392402
ENSG00000141503	1.131877601769951e-05	8.824179960513709
ENSG00000143401	1.131877601769951e-05	8.844671763792396
ENSG00000272341	1.131877601769951e-05	8.615625785286623
ENSG00000144118	1.131877601769951e-05	8.55260347483137
ENSG00000234332	1.1371400384184359e-05	3.951727073618614
ENSG00000245008	1.1371400384184359e-05	6.50714190672274
ENSG00000168509	1.1584252749542075e-05	2.1870523771556813
ENSG00000260630	1.1584252749542075e-05	7.957459694235882
ENSG00000248830	1.1584252749542075e-05	4.842727329596685
ENSG00000138685	1.1584252749542075e-05	8.358968896253382
ENSG00000085719	1.1584252749542075e-05	8.8774586490383
ENSG00000186854	1.1855692156655785e-05	8.518189565979995
ENSG00000154556	1.1855692156655785e-05	8.125963236454432
ENSG00000159618	1.1855692156655785e-05	8.819539258656146
ENSG00000116882	1.1855692156655785e-05	3.5055904291999265
ENSG00000145088	1.1855692156655785e-05	8.902048812972726
ENSG00000135077	1.1855692156655785e-05	7.485664772277492
ENSG00000198853	1.1910706733029198e-05	7.414969619705891
ENSG00000118292	1.1910706733029198e-05	7.525307589349273
ENSG00000251667	1.1910706733029198e-05	4.02381546574801
ENSG00000126945	1.1910706733029198e-05	8.799589796579282
ENSG00000240240	1.1910706733029198e-05	5.846895692493802
ENSG00000049759	1.2133221726770517e-05	8.753423146962518
ENSG00000118985	1.2133221726770517e-05	8.922540616251414
ENSG00000114270	1.2189469859958747e-05	8.370906158232192
ENSG00000171130	1.2189469859958747e-05	8.031648346147485
ENSG00000185662	1.2189469859958747e-05	5.419963456084086
ENSG00000154227	1.2189469859958747e-05	5.187161114457388
ENSG00000230266	1.247447953746487e-05	5.301038534554541
ENSG00000187955	1.247447953746487e-05	7.081123909431613
ENSG00000125089	1.247447953746487e-05	8.71499100044169
ENSG00000147168	1.247447953746487e-05	8.906147173628463
ENSG00000016391	1.247447953746487e-05	8.039660207968542
ENSG00000108349	1.247447953746487e-05	8.869261927726823
ENSG00000161249	1.247447953746487e-05	5.234757173310521
ENSG00000215386	1.2532242735090814e-05	6.919395324953085
ENSG00000230789	1.2707074226838969e-05	2.418802899650321
ENSG00000150712	1.2765868980832425e-05	8.807786517890758
ENSG00000253882	1.282492435261486e-05	5.369491882732165
ENSG00000267169	1.2824924352614929e-05	7.47114289962652
ENSG00000147145	1.3063774087525785e-05	4.130332970200284
ENSG00000170091	1.3063774087525785e-05	7.108604272260935
ENSG00000143799	1.3063774087525785e-05	8.902048812972726
ENSG00000127951	1.3124149139240073e-05	8.674007393884313
ENSG00000141574	1.3124149139240073e-05	8.204102694264453
ENSG00000272343	1.3124149139240188e-05	5.643776387146341
ENSG00000152402	1.3368333487598462e-05	7.6771557300658415
ENSG00000105887	1.3742787744807081e-05	8.832376681825183
ENSG00000107745	1.3742787744807081e-05	8.650964130569076
ENSG00000072071	1.3806165651453544e-05	8.448517434832453
ENSG00000266258	1.3806165651453544e-05	2.620208032163941
ENSG00000253311	1.3997983659588433e-05	0.46018131282072
ENSG00000177707	1.406248836416388e-05	8.430372449233532
ENSG00000120913	1.406248836416388e-05	7.996215379609688
ENSG00000092841	1.406248836416388e-05	8.9102455342842
ENSG00000254827	1.4389305859028392e-05	5.038283400498833
ENSG00000231831	1.4455536590053418e-05	4.424944021306723
ENSG00000120278	1.4455536590053418e-05	7.049845371728728
ENSG00000214097	1.4455536590053418e-05	5.104456264848832
ENSG00000147872	1.4723390906650343e-05	8.702233700258938
ENSG00000182851	1.4723390906650343e-05	2.0724569391124446
ENSG00000267790	1.4723390906650343e-05	1.6262568646387074
ENSG00000127920	1.4791093493311664e-05	7.476270115533485
ENSG00000102879	1.4791093493311664e-05	8.906147173628463
ENSG00000148468	1.4791093493311664e-05	7.440892124134594
ENSG00000054277	1.4791093493311664e-05	8.155879615185288
ENSG00000232077	1.5064897193310507e-05	3.5193946615444855
ENSG00000228174	1.5064897193310507e-05	0.8263138087781132
ENSG00000145715	1.5064897193310507e-05	8.81134253734467
ENSG00000188959	1.51341027388606e-05	5.333188711580497
ENSG00000238178	1.5134102738860655e-05	4.208751724665475
ENSG00000143590	1.5134102738860655e-05	5.821140054666883
ENSG00000111674	1.5203612662921328e-05	8.87336028838256
ENSG00000163362	1.5484721697844406e-05	7.7991194028331305
ENSG00000186806	1.5484721697844406e-05	6.4311970256242725
ENSG00000230290	1.5484721697844406e-05	7.147523435534755
ENSG00000249307	1.5555772723863045e-05	6.06763044160207
ENSG00000136237	1.5843110874937213e-05	8.818534699238784
ENSG00000224376	1.5843110874937213e-05	5.6851458259788386
ENSG00000101421	1.5915735484970923e-05	8.8774586490383
ENSG00000251370	1.6209433966480146e-05	1.9341772128900303
ENSG00000160285	1.6209433966480146e-05	8.82928288058681
ENSG00000257058	1.6209433966480146e-05	5.851207054031753
ENSG00000250831	1.6283665287982717e-05	7.004854731854731
ENSG00000269800	1.6283665287982717e-05	7.470971407905346
ENSG00000182742	1.6283665287982717e-05	7.114159994492722
ENSG00000173588	1.6283665287982717e-05	8.536672250423956
ENSG00000206530	1.6283665287982717e-05	8.839026502517472
ENSG00000165449	1.6283665287982717e-05	6.714322178609715
ENSG00000124243	1.6283665287982717e-05	8.398047782203168
ENSG00000154803	1.665972973737035e-05	8.626373966634649
ENSG00000118960	1.665972973737035e-05	8.514633546526081
ENSG00000176771	1.665972973737035e-05	5.203521711384072
ENSG00000164619	1.665972973737035e-05	6.677940757233301
ENSG00000235310	1.673593376726276e-05	3.8034481312188477
ENSG00000116903	1.7044099760668593e-05	8.67810575454005
ENSG00000272509	1.7044099760668593e-05	6.422302003716434
ENSG00000225407	1.7121985713383635e-05	4.456015253430056
ENSG00000233569	1.7436949669820447e-05	2.405036328499803
ENSG00000112782	1.7436949669820447e-05	8.28200435908208
ENSG00000110851	1.7436949669820447e-05	8.691947737126453
ENSG00000167315	1.7436949669820447e-05	8.75806384882008
ENSG00000171621	1.7436949669820447e-05	6.904945996240262
ENSG00000073734	1.7516552819347553e-05	4.619114564439366
ENSG00000165215	1.7516552819347553e-05	5.966445916901902
ENSG00000168348	1.7516552819347553e-05	3.5823036491118625
ENSG00000144488	1.78384572235609e-05	4.248964433721702
ENSG00000227165	1.78384572235609e-05	4.989871540736209
ENSG00000228812	1.78384572235609e-05	6.0961101717933746
ENSG00000244219	1.7838457223560995e-05	5.622974978108549
ENSG00000184060	1.7919813540825214e-05	8.233081607071984
ENSG00000165704	1.7919813540825214e-05	8.589950938948547
ENSG00000163016	1.7919813540825214e-05	5.739033331693301
ENSG00000162511	1.7919813540825214e-05	8.83438580065991
ENSG00000245573	1.8248803690848273e-05	7.7888517537902
ENSG00000233429	1.8248803690848273e-05	8.123039796437414
ENSG00000180914	1.8248803690848273e-05	5.976837156323123
ENSG00000185112	1.833194985652518e-05	7.695066175192829
ENSG00000058453	1.833194985652518e-05	8.722725503537628
ENSG00000228109	1.833194985652518e-05	7.814988818343814
ENSG00000006740	1.833194985652518e-05	7.827822307849098
ENSG00000087008	1.833194985652518e-05	8.345773653095941
ENSG00000128965	1.875314733290735e-05	8.757059289402719
ENSG00000187630	1.875314733290735e-05	8.355721917383388
ENSG00000121964	1.875314733290735e-05	8.45516725552474
ENSG00000143761	1.875314733290735e-05	8.922540616251414
ENSG00000143155	1.875314733290735e-05	8.66070775249974
ENSG00000154016	1.875314733290735e-05	6.332817959354773
ENSG00000147164	1.8838490753774086e-05	8.6427674092576
ENSG00000268041	1.8838490753774086e-05	7.626484349323237
ENSG00000143157	1.918359518998136e-05	8.82928288058681
ENSG00000002586	1.918359518998136e-05	8.230088049963255
ENSG00000100731	1.918359518998136e-05	8.852868485103873
ENSG00000152348	1.918359518998136e-05	8.333220995269974
ENSG00000166557	1.918359518998136e-05	8.8774586490383
ENSG00000176428	1.927081171959739e-05	6.948613989042242
ENSG00000243452	1.9623486368207033e-05	8.655062491224813
ENSG00000224812	1.9623486368207033e-05	3.52295355179518
ENSG00000138615	1.971261504708407e-05	6.433316407395189
ENSG00000167632	1.971261504708407e-05	8.695583879566652
ENSG00000120093	1.971261504708407e-05	7.241051154427359
ENSG00000230067	1.971261504708407e-05	4.709282153300683
ENSG00000134321	1.971261504708407e-05	8.541232829295232
