# Supplementary material for: Machine learning predicts treatment sensitivity in multiple myeloma based on molecular and clinical information coupled with drug response
Source: PLoS One. 2021 Jul 28;16(7):e0254596. doi: 10.1371/journal.pone.0254596 (PMC8318243; doi:10.1371/journal.pone.0254596)
Supplement: S1 File — (ZIP) [file pone.0254596.s004.zip › Supplementary Material 1/15q15/selected_genes_experiment_9.csv]

gene	pvalue	entropy
ENSG00000119280	1.9749373600160808e-40	8.166138359973903
ENSG00000125827	3.4750384198861654e-38	8.857770293321186
ENSG00000170677	3.960220954991814e-37	7.0810278734545635
ENSG00000228031	5.977803221391237e-37	5.708604036160661
ENSG00000174444	7.3767179324160715e-37	8.948367231584678
ENSG00000188004	4.8374154718656984e-36	6.023763739408896
ENSG00000248991	9.900438613060418e-36	6.886548297647378
ENSG00000272668	9.730547855977159e-34	6.019095617596233
ENSG00000002586	1.4144127268786492e-33	8.231602759145405
ENSG00000137818	2.072837665576549e-33	8.948367231584678
ENSG00000140474	2.3971193845696303e-33	8.924075733608968
ENSG00000111752	2.874154479984549e-33	7.826425184487349
ENSG00000178982	3.09037963101389e-33	8.907881401625161
ENSG00000104611	3.2927855227912876e-33	6.813040773866224
ENSG00000117461	4.242815655635091e-33	8.657782464334405
ENSG00000255815	1.1034403690620654e-32	5.61826825249667
ENSG00000247746	1.6087417373754878e-32	7.330499377418285
ENSG00000197183	3.727663847984025e-32	8.566649772009194
ENSG00000182054	1.4359979816804627e-31	8.924075733608968
ENSG00000272899	2.708284381018186e-31	7.882104220543391
ENSG00000131773	4.164038189757867e-31	6.712347420350226
ENSG00000165169	5.368028222757143e-31	8.708429326700099
ENSG00000165102	6.393933143357674e-31	8.730736108094137
ENSG00000225579	7.748321084398118e-31	7.199416609195281
ENSG00000159556	2.18051046103094e-30	8.086304820939986
ENSG00000155886	2.3369350372722513e-30	5.248782285844329
ENSG00000198353	3.791776016069851e-30	5.242808831086279
ENSG00000063177	5.445072381911999e-30	8.940270065592774
ENSG00000115268	6.522707739596346e-30	8.948367231584678
ENSG00000131386	1.4347401462054536e-29	6.218221231613235
ENSG00000243284	1.5362006362004716e-29	5.107504920991739
ENSG00000178741	1.7311802041744044e-29	8.903832818629208
ENSG00000122787	1.837689301421053e-29	7.580837323170302
ENSG00000164181	1.9341423187705372e-29	8.789936740680849
ENSG00000105372	2.4550043381939607e-29	8.948367231584678
ENSG00000148303	4.227409418857582e-29	8.948367231584678
ENSG00000129757	5.093114847542531e-29	7.938845440668096
ENSG00000232533	2.414536719454735e-28	6.848955619988731
ENSG00000173218	2.4966491810576854e-28	7.104182565477177
ENSG00000113272	4.084541106878273e-28	8.688186411720343
ENSG00000229638	5.419615161157681e-28	8.519594888410335
ENSG00000214870	8.694982895686483e-28	7.124053294046907
ENSG00000152422	1.1051602225993717e-27	8.743874215372825
ENSG00000165801	2.477038301238644e-27	8.76564524270514
ENSG00000075073	2.58080351680959e-27	7.008707590074016
ENSG00000259514	2.9186779401340977e-27	6.696463492785348
ENSG00000180447	3.0910253449761107e-27	7.396271826080175
ENSG00000204628	3.327521886993887e-27	8.944318648588725
ENSG00000099624	3.91926229821853e-27	8.857770293321186
ENSG00000179520	4.3944700292487344e-27	5.072700941928066
ENSG00000232346	6.607488335442975e-27	7.357010162625691
ENSG00000218175	1.0847641317641861e-26	8.443128415716373
ENSG00000176399	1.1114786247475074e-26	6.627867024782857
ENSG00000241741	1.9423514972688426e-26	6.743245891740376
ENSG00000185905	2.0552233084557626e-26	8.887638486645404
ENSG00000249184	3.412864000083571e-26	6.574269018621324
ENSG00000230207	3.6393299256295016e-26	7.2073766637773895
ENSG00000081913	3.849671483089207e-26	7.623898751721967
ENSG00000162929	4.341854029683279e-26	7.935911888784092
ENSG00000253982	5.433369826203815e-26	7.649487602358686
ENSG00000105855	5.477018412710548e-26	7.6873389400381775
ENSG00000219665	6.077106616442285e-26	8.298169629330873
ENSG00000256733	6.74232366676161e-26	4.497587260786102
ENSG00000118473	1.1228484986253212e-25	5.548607394158978
ENSG00000227097	1.1871081895211237e-25	8.857770293321186
ENSG00000167658	1.1965809665417008e-25	8.948367231584678
ENSG00000114391	1.25501196708747e-25	8.940270065592774
ENSG00000131188	1.413758116324421e-25	8.388681863181473
ENSG00000261418	1.765185931276893e-25	8.527692054402236
ENSG00000114631	1.8510868647207737e-25	8.011752348423165
ENSG00000271133	1.9877665126304427e-25	7.637854253885439
ENSG00000245008	2.3468264476675786e-25	6.526886020839375
ENSG00000168264	3.06915448358011e-25	8.906353289272603
ENSG00000169857	4.011284890454249e-25	8.754035247779008
ENSG00000196562	4.548852618328874e-25	8.890158957288799
ENSG00000204396	5.711412629923421e-25	8.720575075687954
ENSG00000197016	7.111945328325497e-25	6.7857831197223515
ENSG00000146066	1.1099607612254572e-24	8.826909741706134
ENSG00000145592	1.1630874794187063e-24	8.948367231584678
ENSG00000162004	1.6251033267074153e-24	8.424211456267088
ENSG00000142541	2.132065219886e-24	8.948367231584678
ENSG00000140451	2.413293743502932e-24	8.780311462336389
ENSG00000242021	3.2875315272633284e-24	5.467393401833728
ENSG00000164587	3.4699764735582866e-24	8.944318648588725
ENSG00000140367	3.865494152507494e-24	8.87549273765755
ENSG00000137824	3.865494152507494e-24	8.86991604230904
ENSG00000226926	4.111231631900951e-24	4.504868175344176
ENSG00000105373	4.3056351018197885e-24	8.93217289960087
ENSG00000251249	4.509142846493506e-24	4.62107591596692
ENSG00000134698	5.060561743109107e-24	8.71400602204861
ENSG00000261739	5.5921633325419174e-24	8.705170945172899
ENSG00000115649	7.836318712800017e-24	8.841575961337382
ENSG00000185950	8.6560191025692e-24	7.674701076389067
ENSG00000177283	8.789451179887698e-24	5.3161366583854734
ENSG00000108107	9.202095714844852e-24	8.940270065592774
ENSG00000188959	1.0721164702159859e-23	5.349316433990558
ENSG00000138172	1.0803320218722171e-23	8.001374837018176
ENSG00000182742	1.192983436018311e-23	7.145702457631585
ENSG00000171792	1.2680126891352507e-23	8.567185526070915
ENSG00000105894	1.3172604880664335e-23	7.2841387653027665
ENSG00000166200	1.4879412975648956e-23	8.878013208300944
ENSG00000137876	1.499308225157911e-23	8.907881401625161
ENSG00000231969	2.1920279802613093e-23	4.079842074923546
ENSG00000114423	2.437405211644862e-23	8.565657413718357
ENSG00000155792	2.5314785186784856e-23	8.855249822677791
ENSG00000260144	4.1678764692750886e-23	6.006922412592978
ENSG00000158458	4.36063095580426e-23	8.431570711375185
ENSG00000180573	4.5966929890331685e-23	8.899784235633259
ENSG00000105640	4.5966929890331685e-23	8.944318648588725
ENSG00000223891	4.809075239981653e-23	8.461386614114456
ENSG00000105193	5.145999507729761e-23	8.944318648588725
ENSG00000121797	5.424123066486477e-23	8.301198994788326
ENSG00000117308	5.631847336817887e-23	8.345224512929732
ENSG00000239815	5.980709880250864e-23	6.21270210002923
ENSG00000076662	6.303466739588741e-23	8.944318648588725
ENSG00000160293	6.743899877723134e-23	8.18734965284463
ENSG00000230516	7.107410385735927e-23	3.212513045484014
ENSG00000179299	9.100024171214325e-23	7.467543612045331
ENSG00000130255	9.589074570390855e-23	8.944318648588725
ENSG00000251405	9.589074570390855e-23	7.094124468245169
ENSG00000242071	1.0104138104659325e-22	8.295649158687478
ENSG00000228933	1.0726394443625991e-22	5.387814734775718
ENSG00000248757	1.1907970488438242e-22	3.725480085167633
ENSG00000179820	1.302271290628542e-22	8.553309507908418
ENSG00000175197	1.3720067950323395e-22	8.692770748778015
ENSG00000198521	1.616150162156457e-22	6.921939352356485
ENSG00000223949	1.7934275754747462e-22	4.789932579915002
ENSG00000233927	2.2077466744834547e-22	8.936221482596823
ENSG00000105426	2.3253410428463533e-22	7.30506733955189
ENSG00000140563	2.3600640731929966e-22	8.886110374292846
ENSG00000140400	2.3600640731929966e-22	8.911929984621112
ENSG00000071205	2.4491337461766448e-22	7.122070313249127
ENSG00000111666	2.4673430459289323e-22	8.662366801392077
ENSG00000214717	2.485686380014413e-22	8.638611057478089
ENSG00000135253	2.7571265034684857e-22	8.504392914717364
ENSG00000105202	2.8822568304766503e-22	8.895735652637308
ENSG00000166411	3.0578822881872183e-22	8.786423911746619
ENSG00000105173	3.341369870309336e-22	8.689714524072901
ENSG00000255086	3.3910839698314166e-22	3.558390382180953
ENSG00000184083	3.5446621741731426e-22	8.28612846151291
ENSG00000213442	3.5973696288744106e-22	8.55557553114478
ENSG00000136942	3.760192115154253e-22	8.940270065592774
ENSG00000047346	3.9593912677244295e-22	8.93217289960087
ENSG00000244165	4.587934268268776e-22	8.244132945020425
ENSG00000162244	5.085727825629426e-22	8.944318648588725
ENSG00000187446	5.43359770194318e-22	8.87549273765755
ENSG00000140374	5.978041197256535e-22	8.857234539259466
ENSG00000221890	6.576433204433179e-22	4.14636141809149
ENSG00000171827	8.133373590215836e-22	5.842614452072886
ENSG00000163673	9.076616321438105e-22	4.326132488470342
ENSG00000120093	9.483538277152262e-22	7.309685338417886
ENSG00000167614	1.3073274636020212e-21	7.0729903453719
ENSG00000172365	1.3168841496273357e-21	3.5305000828974515
ENSG00000269533	1.458167358988172e-21	4.133697071453639
ENSG00000165168	1.5121790822529568e-21	8.890158957288799
ENSG00000151287	1.5911367345725009e-21	7.72446538204573
ENSG00000058404	1.5911367345725347e-21	7.081722985228331
ENSG00000230131	1.6863796854050411e-21	6.100605974878211
ENSG00000198794	1.9640795710195833e-21	8.928124316604919
ENSG00000104852	1.9640795710195833e-21	8.936221482596823
ENSG00000130159	2.286960389170195e-21	8.77122193805365
ENSG00000204060	2.5492289988835427e-21	4.6382694028891525
ENSG00000260591	2.800460039044588e-21	6.964088022125333
ENSG00000186056	3.605225387585433e-21	8.423754852037973
ENSG00000008513	3.657568154435362e-21	8.727144129327298
ENSG00000086730	5.165937912485207e-21	8.802618243730425
ENSG00000187824	5.963079036230537e-21	8.405619660629366
ENSG00000157625	6.639717589938327e-21	8.742346103020267
ENSG00000236552	6.6397175899384216e-21	8.737305161733481
ENSG00000247982	6.6397175899384216e-21	8.157636880337833
ENSG00000164346	7.031101524313066e-21	8.906353289272603
ENSG00000147100	7.287218540187639e-21	5.320086773028605
ENSG00000181524	7.44529679657123e-21	8.285997021095357
ENSG00000103253	7.771700939321078e-21	8.466348405568638
ENSG00000164122	8.054488638912103e-21	6.034685166037896
ENSG00000181163	8.965370179019343e-21	8.948367231584678
ENSG00000254343	9.907144996517774e-21	8.295701449272423
ENSG00000214711	1.0414089528355698e-20	6.243536590738117
ENSG00000100266	1.0488574679464317e-20	8.609199468382986
ENSG00000136928	1.0488574679464541e-20	4.160152949410052
ENSG00000080947	1.496834367373834e-20	7.511170036954479
ENSG00000255760	1.561956524220155e-20	5.963647857708426
ENSG00000165171	1.6298800152767117e-20	6.323963902552709
ENSG00000137309	1.9048791804013352e-20	8.853721710325235
ENSG00000188846	1.9184148532549964e-20	8.940270065592774
ENSG00000131725	2.2256912979322627e-20	8.635554832772975
ENSG00000167196	2.5998489272059297e-20	8.734248937028365
ENSG00000254615	2.7314676632891883e-20	8.60767135603043
ENSG00000269696	2.809615172795383e-20	4.2508404840451774
ENSG00000130810	2.849514101812489e-20	7.6582251035822
ENSG00000175505	3.144938493805119e-20	7.373377334207841
ENSG00000132640	3.2806399001930236e-20	8.890158957288799
ENSG00000149273	3.4462910919618495e-20	8.948367231584678
ENSG00000151208	3.495121120369529e-20	8.532732995689026
ENSG00000130312	3.6714764459783355e-20	8.825381629353576
ENSG00000213862	3.6714764459783355e-20	6.709630328540518
ENSG00000100373	3.776172675861474e-20	3.9901204709992246
ENSG00000137154	3.883820642011934e-20	8.948367231584678
ENSG00000237212	4.022656989623882e-20	5.4062462725808205
ENSG00000134153	5.1060199431315227e-20	8.911929984621112
ENSG00000170889	5.400228355095009e-20	8.944318648588725
ENSG00000107745	5.438163546552589e-20	8.704380743704148
ENSG00000196437	5.476362244710781e-20	7.640242875014933
ENSG00000243276	5.631828473543668e-20	7.063930735457039
ENSG00000147408	5.671372090359887e-20	8.887638486645404
ENSG00000144713	5.997764633134521e-20	8.948367231584678
ENSG00000166268	6.254685218732512e-20	6.695104275439282
ENSG00000270036	6.298550816348976e-20	4.331682533064748
ENSG00000225573	6.994231366897864e-20	7.187393867196905
ENSG00000169330	7.293313104925156e-20	8.562144584784127
ENSG00000152402	7.60503505132943e-20	7.701708578384425
ENSG00000149972	7.658254363605128e-20	8.80513871437382
ENSG00000104921	7.658254363605291e-20	8.082759578177814
ENSG00000236854	7.711841905799407e-20	3.605435852971514
ENSG00000257698	7.711841905799572e-20	8.175025727434559
ENSG00000127920	8.097478821416227e-20	7.445639686676469
ENSG00000147251	8.443158202001361e-20	8.762589018000027
ENSG00000259562	9.771941152034081e-20	7.501211161370382
ENSG00000171469	9.771941152034081e-20	8.745402327725383
ENSG00000207954	1.0117630273346886e-19	5.852151009017345
ENSG00000136383	1.0188205327681291e-19	7.815525907028992
ENSG00000070081	1.0770608942318656e-19	8.928124316604919
ENSG00000186468	1.1787988263743054e-19	8.915978567617064
ENSG00000169239	1.1870072809741942e-19	8.25475058165572
ENSG00000166441	1.1870072809742195e-19	8.940270065592774
ENSG00000229766	1.2547418554534504e-19	6.028285590734883
ENSG00000162878	1.373049760512489e-19	4.902942886825075
ENSG00000123570	1.4412547878793722e-19	6.913282498365456
ENSG00000144671	1.451267942507174e-19	4.646813904217209
ENSG00000166946	1.4613498690884923e-19	8.903832818629208
ENSG00000171425	1.5233119980145973e-19	8.701860273060754
ENSG00000176371	1.5988898694618725e-19	8.454869851060057
ENSG00000130340	1.7613400470595978e-19	8.51526499875969
ENSG00000259560	1.8232272286713e-19	5.745166572393343
ENSG00000175806	2.1074932604301745e-19	8.430446912666797
ENSG00000052126	2.1367497281219087e-19	7.25293104488001
ENSG00000159840	2.1515281595156605e-19	8.60560748961615
ENSG00000156384	2.2423445122649317e-19	8.264507300417735
ENSG00000233762	2.2578446754413767e-19	7.933874881617476
ENSG00000160062	2.486299253766871e-19	7.687785824217263
ENSG00000127946	2.5910688028207983e-19	8.434829092902383
ENSG00000147400	2.6089497215863364e-19	8.662366801392077
ENSG00000144591	2.7188255097447174e-19	8.890158957288799
ENSG00000227838	3.184044584501007e-19	3.196237899017861
ENSG00000246090	3.184044584501007e-19	8.067021516254757
ENSG00000159259	3.3178265075867542e-19	7.911770257045524
ENSG00000125462	3.457161776482583e-19	7.805563838771634
ENSG00000164258	3.480940081648922e-19	8.746394686016219
ENSG00000156427	3.5048800276446484e-19	5.738738828343281
ENSG00000260027	3.7792034034667674e-19	7.106445423271948
ENSG00000196668	3.805169805154865e-19	7.403763862812856
ENSG00000125841	3.831312535017534e-19	8.211796571637759
ENSG00000111445	3.831312535017534e-19	8.454281806413391
ENSG00000157680	3.9919385996464343e-19	8.43503124972447
ENSG00000006756	4.159217413906402e-19	6.356261453279852
ENSG00000165689	4.18776295817168e-19	8.833478795345478
ENSG00000215086	4.453543297354238e-19	4.713190154315838
ENSG00000255438	4.867126611708407e-19	6.30769817741902
ENSG00000103707	5.14027462633371e-19	8.56619316778008
ENSG00000102871	5.318628982218627e-19	8.819804934005067
ENSG00000063660	5.355026963851515e-19	7.371462999862333
ENSG00000104131	5.61679808825736e-19	8.903832818629208
ENSG00000260359	5.655211984149149e-19	8.815756351009115
ENSG00000205022	5.655211984149149e-19	6.8706840861518454
ENSG00000163754	5.851210606592255e-19	8.863346988669695
ENSG00000170899	6.221071110535454e-19	8.370306212374192
ENSG00000205664	6.263566602701553e-19	7.947182731890307
ENSG00000163040	6.524630849568155e-19	5.701904299188996
ENSG00000251680	6.569174920181151e-19	4.166887748820121
ENSG00000237857	7.176336371706753e-19	7.832985470530251
ENSG00000221983	7.424347616760967e-19	8.936221482596823
ENSG00000154358	7.525907030086174e-19	8.785888157684898
ENSG00000173207	7.892295520421444e-19	8.606678997739593
ENSG00000146904	8.332644827050307e-19	5.37656681218527
ENSG00000121858	8.332644827050307e-19	8.821333046357623
ENSG00000221413	9.414159526644414e-19	2.1577412004757806
ENSG00000116852	9.6074299727314e-19	8.826909741706134
ENSG00000236772	9.6074299727314e-19	4.381356013491829
ENSG00000100678	1.0005808796304854e-18	7.348618789031173
ENSG00000143195	1.0420502671839794e-18	6.067297772567941
ENSG00000179862	1.0491250439046228e-18	6.5812912323947845
ENSG00000133872	1.0852171208433237e-18	8.928124316604919
ENSG00000229914	1.1455323749254985e-18	6.521603603788425
ENSG00000136521	1.3470659854486342e-18	8.891687069641355
ENSG00000188818	1.383903777104431e-18	8.346216871220568
ENSG00000168159	1.4026941635897948e-18	8.89420754028475
ENSG00000188153	1.5208476926345708e-18	8.089990271716152
ENSG00000257027	1.5311265331890539e-18	7.893160035588215
ENSG00000169255	1.6050256780511275e-18	6.603428403522505
ENSG00000269988	1.8485246956307246e-18	5.144502502156745
ENSG00000259026	1.8735359952295908e-18	4.547167581257769
ENSG00000160691	1.937536396099134e-18	8.924075733608968
ENSG00000156738	2.0307801479122777e-18	7.813063615719193
ENSG00000166483	2.044457623438801e-18	8.464442838819572
ENSG00000213885	2.1284545293627454e-18	6.3090262677823805
ENSG00000128928	2.142781693222461e-18	8.867395571665647
ENSG00000260361	2.1572041237257405e-18	7.417080146513763
ENSG00000137720	2.260881656904499e-18	8.80361060202126
ENSG00000149295	2.322320274273048e-18	5.704081582115682
ENSG00000183023	2.337935869188346e-18	8.465408337862746
ENSG00000162913	2.4501876360040457e-18	6.326820868379681
ENSG00000198937	2.466652297192252e-18	8.658318218396126
ENSG00000144895	2.6023647098204834e-18	8.907881401625161
ENSG00000214097	2.801085023032584e-18	5.125311594639218
ENSG00000144026	2.819876959123691e-18	8.673520192089095
ENSG00000102271	3.117165288540367e-18	4.209045572632858
ENSG00000156976	3.159073808446056e-18	8.944318648588725
ENSG00000224032	3.4453739439762157e-18	8.80361060202126
ENSG00000137767	3.4453739439762157e-18	8.66488727203547
ENSG00000140750	3.610000222174465e-18	8.504928668779087
ENSG00000171759	3.7323239509495175e-18	6.742056312922517
ENSG00000173221	3.807674009180891e-18	8.928124316604919
ENSG00000248458	3.910482591394623e-18	4.689421537121064
ENSG00000267169	3.910482591394623e-18	7.499578467847933
ENSG00000235663	3.962910265450231e-18	5.026801890813437
ENSG00000207146	4.1243946527953105e-18	3.8339221234028384
ENSG00000260660	4.151933458662449e-18	6.413594333487606
ENSG00000132704	4.2923753243671676e-18	8.886110374292846
ENSG00000211448	4.2923753243671676e-18	7.606834775752418
ENSG00000137877	4.774076658067232e-18	8.318078947070994
ENSG00000197565	4.805895928674905e-18	7.9255431449755465
ENSG00000173153	4.837924644145241e-18	8.821333046357623
ENSG00000150867	4.968161303575547e-18	8.814763992718278
ENSG00000110002	5.0012578319680876e-18	8.740361386438595
ENSG00000259362	5.034572102512298e-18	4.3134525638515475
ENSG00000241324	5.2739887068983006e-18	6.873012078539199
ENSG00000127184	5.488128096074183e-18	8.924075733608968
ENSG00000088881	5.673119713110843e-18	6.310582002476319
ENSG00000101577	5.9819943810031164e-18	8.553511664730504
ENSG00000235280	6.021753095559001e-18	5.669422038770241
ENSG00000143653	6.307466293428844e-18	8.38729074582675
ENSG00000234771	6.650415211937271e-18	8.708965080761821
ENSG00000144040	6.694558268045024e-18	8.628450025071908
ENSG00000186153	6.828730981611093e-18	8.468948026044638
ENSG00000175395	7.247387537488104e-18	8.282431901576182
ENSG00000128165	7.295441505032263e-18	8.81323588036572
ENSG00000159788	7.343810101868555e-18	8.24989337137143
ENSG00000117090	7.5404716411125e-18	8.907881401625161
ENSG00000179899	7.845254466852264e-18	5.199019952572258
ENSG00000182220	7.897221069524064e-18	8.857770293321186
ENSG00000171119	7.949527573543094e-18	5.8339030441913495
ENSG00000123144	8.002176173136281e-18	8.8795413206535
ENSG00000182899	8.325376426115852e-18	8.944318648588725
ENSG00000174446	8.380482317908623e-18	8.702396027122475
ENSG00000095110	8.718762856182254e-18	8.18766926207591
ENSG00000197647	8.718762856182254e-18	8.013515031425749
ENSG00000126249	8.776439174395417e-18	8.099507755874562
ENSG00000170540	9.07052060762236e-18	8.806666826726374
ENSG00000218426	9.130494080513514e-18	8.380335804362822
ENSG00000260719	9.190859094583943e-18	8.401448070643937
ENSG00000179151	9.68818081198492e-18	8.730200354032414
ENSG00000073150	9.94671400850027e-18	6.183997487977405
ENSG00000233016	1.0012404566000976e-17	8.78436004533234
ENSG00000114023	1.0078523479385699e-17	8.756555718422403
ENSG00000226833	1.014507350523876e-17	4.818253458405669
ENSG00000163931	1.0415640479723563e-17	8.911929984621112
ENSG00000130811	1.048438803292937e-17	8.892679427932192
ENSG00000235670	1.055358360940587e-17	4.050437468126656
ENSG00000235501	1.090638333155393e-17	5.817304267083897
ENSG00000100316	1.1123626692813296e-17	8.948367231584678
ENSG00000142279	1.1571011471428923e-17	5.58317473442588
ENSG00000107816	1.1571011471429087e-17	8.599117585809413
ENSG00000089692	1.2115452797872554e-17	7.983766434661342
ENSG00000128463	1.2275600898126399e-17	8.8714441546616
ENSG00000166896	1.2602193595111388e-17	8.179943661731869
ENSG00000152582	1.2685173254478244e-17	8.761596659709188
ENSG00000162373	1.381427962108281e-17	6.599189078602296
ENSG00000272016	1.3905134445780352e-17	6.727494247244609
ENSG00000170989	1.4368333467960195e-17	6.75480237383355
ENSG00000256917	1.4653531038846545e-17	5.300850878393579
ENSG00000053371	1.5141330810627157e-17	8.497288107016297
ENSG00000208028	1.534090917422411e-17	7.55131638092571
ENSG00000105649	1.606010337298235e-17	7.631620846365463
ENSG00000140464	1.606010337298235e-17	8.87549273765755
ENSG00000196867	1.6594094682255475e-17	5.737262137619386
ENSG00000175886	1.737124569297511e-17	6.561767565936961
ENSG00000120784	1.7485161444085677e-17	6.367767402344099
ENSG00000141441	1.7485161444085677e-17	8.23688703867866
ENSG00000261400	1.7599814651764676e-17	3.368893731512029
ENSG00000111276	1.7599814651764676e-17	8.882061791296895
ENSG00000177917	1.830348636234812e-17	8.662366801392077
ENSG00000246334	1.9159599247323794e-17	7.83269860929528
ENSG00000143624	1.9159599247323794e-17	8.903832818629208
ENSG00000185666	1.9285085207191727e-17	3.8476140080168384
ENSG00000114942	2.1972262998581396e-17	8.948367231584678
ENSG00000104765	2.3147795022611037e-17	8.80513871437382
ENSG00000258847	2.4069986025584297e-17	3.926091017670405
ENSG00000261231	2.4227171478164574e-17	6.031850792297596
ENSG00000213523	2.438537014590625e-17	8.776262879340436
ENSG00000102158	2.535620334763088e-17	8.915978567617064
ENSG00000083845	2.6365171314895455e-17	8.944318648588725
ENSG00000248319	2.6537143095926034e-17	2.912632081950801
ENSG00000172687	2.7953372597320586e-17	6.330106452688625
ENSG00000242247	2.88761352414615e-17	8.886110374292846
ENSG00000205339	3.041547142707615e-17	8.911929984621112
ENSG00000117242	3.2877549405036127e-17	7.912226861274638
ENSG00000249353	3.309138754618766e-17	7.781568283452807
ENSG00000228323	3.3306598394829843e-17	5.915461304440795
ENSG00000105341	3.374117303932167e-17	8.729207995741579
ENSG00000197119	3.462718094812619e-17	7.956403696590598
ENSG00000226086	3.48522472050366e-17	5.437271958100799
ENSG00000137806	3.5078757248749265e-17	8.794521077738523
ENSG00000118705	3.646865267240153e-17	8.944318648588725
ENSG00000164334	3.646865267240231e-17	3.963589042517094
ENSG00000072195	3.992664947088947e-17	6.595993867561399
ENSG00000273388	4.044636883969707e-17	4.069575608705484
ENSG00000118308	4.3991105148275213e-17	8.906353289272603
ENSG00000173581	4.5434637320884025e-17	8.547934969381995
ENSG00000158710	4.602505219945423e-17	8.907881401625161
ENSG00000106948	4.784210652809018e-17	8.855249822677791
ENSG00000120256	4.8151756539473916e-17	8.307794907675332
ENSG00000172456	5.0051629283792245e-17	7.953854915762129
ENSG00000166348	5.0051629283792245e-17	8.406489011930725
ENSG00000198429	5.0051629283792245e-17	8.247777214372206
ENSG00000260618	5.1359117450931406e-17	8.427724285201318
ENSG00000166143	5.2025444771917354e-17	6.611230056361633
ENSG00000091428	5.3040963516630046e-17	8.795513436029358
ENSG00000179456	5.477713992430651e-17	8.563136943074964
ENSG00000070886	5.513104617694008e-17	5.8265014641625665
ENSG00000138629	5.513104617694008e-17	8.853721710325235
ENSG00000226851	5.513104617694008e-17	6.101228765551222
ENSG00000204387	5.548720878625941e-17	8.920027150613016
ENSG00000124785	5.767236865211885e-17	7.277772587738773
ENSG00000109046	5.804472798742394e-17	8.84715265668589
ENSG00000250148	6.032922841736258e-17	2.4022584096372896
ENSG00000267381	6.032922841736344e-17	4.159996591594841
ENSG00000145194	6.270241372697571e-17	8.487206224442723
ENSG00000069493	6.516767778766112e-17	8.461720211354095
ENSG00000188636	6.516767778766112e-17	8.143125074485338
ENSG00000177628	6.558775260545656e-17	8.859298405673744
ENSG00000174748	6.558775260545889e-17	8.944318648588725
ENSG00000158089	6.860403627907093e-17	6.021908544818073
ENSG00000214612	6.90459616897632e-17	5.979924152232463
ENSG00000164741	7.129807683257101e-17	8.123810383353732
ENSG00000137814	7.221908393833595e-17	8.668935855031423
ENSG00000198053	7.553601950091288e-17	8.527489897580153
ENSG00000149823	7.602197842174402e-17	8.882061791296895
ENSG00000118162	7.951115493495487e-17	8.316015080656715
ENSG00000117519	8.1575430987853e-17	8.057284674249747
ENSG00000243926	8.209970853736986e-17	5.656885120348836
ENSG00000139644	8.262731063544013e-17	8.936221482596823
ENSG00000170915	8.31582580711291e-17	6.978455591375187
ENSG00000057468	8.315825807113029e-17	6.448677419201553
ENSG00000160055	8.64153752040434e-17	8.195733680071504
ENSG00000273056	9.451290396360463e-17	5.4976847639176505
ENSG00000099326	9.883796437635525e-17	8.87549273765755
ENSG00000246863	1.0335819222975534e-16	5.8526220858911975
ENSG00000250519	1.0808226685400001e-16	5.047747977833589
ENSG00000147036	1.1230057567694488e-16	5.373284340793255
ENSG00000158828	1.130192477287511e-16	8.521123000762893
ENSG00000167992	1.1817859087053122e-16	7.210462539874615
ENSG00000261597	1.1893436209541086e-16	8.614574006909411
ENSG00000115286	1.1969490150848249e-16	8.79956201902531
ENSG00000151229	1.2357016591486822e-16	8.483693395508494
ENSG00000187123	1.2357016591486822e-16	5.378380958813605
ENSG00000131943	1.2435994373799452e-16	8.729207995741579
ENSG00000135116	1.3682185763613797e-16	5.9472571551157944
ENSG00000168556	1.3682185763613797e-16	8.450031066595354
ENSG00000213609	1.4214467338196436e-16	6.529726867403257
ENSG00000136710	1.4214467338196639e-16	8.640060019998039
ENSG00000094631	1.476716729767369e-16	8.843104073689938
ENSG00000224738	1.4861322860869134e-16	4.879103358437269
ENSG00000174132	1.4956070627355073e-16	8.887638486645404
ENSG00000148343	1.5051414269322807e-16	8.839055490693989
ENSG00000086598	1.5438821823905029e-16	8.928124316604919
ENSG00000013016	1.5438821823905029e-16	8.668935855031423
ENSG00000271192	1.6038447938959372e-16	5.579948284191806
ENSG00000264920	1.624338397182607e-16	7.463696517534728
ENSG00000241852	1.624338397182607e-16	7.662809440639873
ENSG00000106018	1.634681855926161e-16	6.721986168724898
ENSG00000178761	1.634681855926161e-16	8.859298405673744
ENSG00000116147	1.634681855926161e-16	5.385081905490222
ENSG00000206120	1.7089279424115682e-16	6.072909324885224
ENSG00000089169	1.8557449134630728e-16	8.188666167908362
ENSG00000102007	1.9276375084245497e-16	8.883589903649453
ENSG00000104979	1.9398838314192887e-16	8.867395571665647
ENSG00000234719	1.9398838314193164e-16	7.7921152036835695
ENSG00000047365	1.9522068939424943e-16	8.638531907645483
ENSG00000259331	1.9646071700347417e-16	2.0125350244830074
ENSG00000107187	2.1196096824955263e-16	4.809135294699495
ENSG00000239559	2.1196096824955263e-16	7.172637388572489
ENSG00000169567	2.2437202309868436e-16	8.926596204252363
ENSG00000215595	2.3157398874698774e-16	6.244101681096106
ENSG00000260625	2.405178258057121e-16	6.248508355726137
ENSG00000242732	2.4204123389161647e-16	7.926310925007868
ENSG00000161031	2.627332404791423e-16	5.027089640824423
ENSG00000259673	2.643953451270872e-16	8.669269452271058
ENSG00000102316	2.6606781990164206e-16	8.89420754028475
ENSG00000103740	2.677507285759117e-16	5.788205859627987
ENSG00000108828	2.677507285759117e-16	8.802618243730425
ENSG00000115266	2.887832245636608e-16	8.00636348772002
ENSG00000153179	2.92443656281163e-16	8.615311917793216
ENSG00000230852	2.92443656281163e-16	2.147151191733299
ENSG00000137634	2.9990234262149254e-16	8.757012322651516
ENSG00000260219	3.134091405499901e-16	6.62801092066179
ENSG00000204219	3.1737722721254574e-16	6.885817799029128
ENSG00000139352	3.1737722721254574e-16	6.708234683987078
ENSG00000261373	3.1737722721254574e-16	8.301023697213903
ENSG00000249167	3.1737722721254574e-16	3.519561795327933
ENSG00000235065	3.193798104968611e-16	7.8197302450107316
ENSG00000125089	3.1937981049686563e-16	8.71805460504456
ENSG00000181026	3.2958117879423173e-16	8.891687069641355
ENSG00000126217	3.465756383958402e-16	7.641595758039467
ENSG00000164620	3.621527674729483e-16	8.508775094952952
ENSG00000177971	3.6443371310935276e-16	8.80513871437382
ENSG00000224596	3.737000318336582e-16	3.9587771965084486
ENSG00000130779	3.92935236810676e-16	8.873964625304993
ENSG00000204131	3.9540726422923063e-16	6.291089802423288
ENSG00000089220	3.9540726422923063e-16	8.920027150613016
ENSG00000104219	3.978946272455755e-16	8.825381629353576
ENSG00000000460	3.978946272455755e-16	8.009367421840189
ENSG00000132846	4.131461429843811e-16	8.618824746727446
ENSG00000150967	4.1574351222495865e-16	8.849673127329284
ENSG00000157216	4.183569831131918e-16	8.841575961337382
ENSG00000166104	4.316693259266372e-16	5.701607168294658
ENSG00000184381	4.343814932597408e-16	8.779319104045552
ENSG00000140471	4.3711046336621654e-16	8.710949797343494
ENSG00000268061	4.566924270656688e-16	7.567783586136132
ENSG00000165548	4.682679025684768e-16	8.391509071816843
ENSG00000008226	4.801325962321067e-16	8.579867029120491
ENSG00000198838	4.922936270115512e-16	8.339647817581223
ENSG00000134955	4.922936270115512e-16	7.827174204531717
ENSG00000139219	4.953810380005513e-16	4.709670885521653
ENSG00000224858	5.175340424048537e-16	5.62692351799094
ENSG00000141524	5.40663302635973e-16	8.789936740680849
ENSG00000203801	5.578053098487205e-16	6.209988798333824
ENSG00000258118	5.719038153204502e-16	2.7146374439024212
ENSG00000244061	5.937128290129974e-16	5.532133231592629
ENSG00000139239	6.125118164464536e-16	8.166138359973905
ENSG00000228903	6.201946755867357e-16	8.550991194087109
ENSG00000198108	6.35846556215659e-16	8.746192529194136
ENSG00000158813	6.358465562156681e-16	7.397525948437067
ENSG00000175697	6.438179063185584e-16	5.403918887275131
ENSG00000166562	6.4784045007422975e-16	8.920027150613016
ENSG00000184984	7.337002366539762e-16	5.967348438803649
ENSG00000144036	7.337002366539918e-16	8.404170698109416
ENSG00000094804	7.337002366539918e-16	8.63328880953661
ENSG00000205683	8.256181374270055e-16	7.48691130020242
ENSG00000152760	8.35930390663229e-16	5.216895913064146
ENSG00000185686	8.622698581648867e-16	7.5055180980027245
ENSG00000244398	8.676351031747929e-16	8.347490536166095
ENSG00000177731	8.730332572323413e-16	8.902304706276652
ENSG00000258422	9.061244909611911e-16	4.500126240554496
ENSG00000245954	9.117586431793081e-16	7.630895806720965
ENSG00000038002	9.117586431793081e-16	8.882061791296895
ENSG00000260521	9.117586431793081e-16	6.0596673246921045
ENSG00000230067	9.174273288431541e-16	4.828548133481058
ENSG00000148484	9.580927377972756e-16	8.811707768013164
ENSG00000261786	9.943593768319604e-16	8.74718488748497
ENSG00000137177	1.0776436166105984e-15	7.564627327802741
ENSG00000226237	1.0843277393663832e-15	7.109237183302057
ENSG00000179085	1.09105272730629e-15	8.730200354032414
ENSG00000152409	1.0910527273063056e-15	8.907881401625161
ENSG00000146147	1.0910527273063056e-15	6.664506517144578
ENSG00000172379	1.0910527273063056e-15	8.422448773264502
ENSG00000089157	1.0910527273063056e-15	8.944318648588725
ENSG00000166816	1.1322747084978756e-15	8.293251695033563
ENSG00000141905	1.1392927260680286e-15	8.779319104045552
ENSG00000251535	1.1463536190226182e-15	2.8726676402750226
ENSG00000150667	1.1896339165259075e-15	6.884996517960986
ENSG00000271344	1.1970022479965577e-15	7.041032737884159
ENSG00000125869	1.2269281154737797e-15	8.855706426906908
ENSG00000223387	1.2421664005949748e-15	4.3268213021834
ENSG00000235673	1.2498553489600646e-15	4.983434571490063
ENSG00000244313	1.3050073805300652e-15	8.551526948148831
ENSG00000135324	1.3050073805300652e-15	3.127233859748964
ENSG00000267401	1.4051879345265176e-15	4.897952605107741
ENSG00000271086	1.4138706005035977e-15	4.641607306351202
ENSG00000140548	1.422606143107785e-15	8.716526492692003
ENSG00000225938	1.467088172104672e-15	2.7486300190807995
ENSG00000110700	1.4761477008720113e-15	8.940270065592774
ENSG00000197696	1.4761477008720113e-15	8.094133217348137
ENSG00000112531	1.4761477008720113e-15	8.867395571665647
ENSG00000268362	1.5506368541465184e-15	6.418979751472158
ENSG00000248544	1.5506368541465403e-15	6.338648421817197
ENSG00000259291	1.5506368541465403e-15	7.738275121614929
ENSG00000131127	1.569830677422432e-15	8.173295458259917
ENSG00000255527	1.5990612736069913e-15	4.147140870703367
ENSG00000255547	1.618845692154749e-15	3.7143115136215425
ENSG00000137054	1.6288281780298037e-15	8.787416270037456
ENSG00000149256	1.6288281780298037e-15	7.99416122809239
ENSG00000230979	1.669368413082339e-15	7.0509368946158455
ENSG00000178922	1.669368413082339e-15	8.64589116275358
ENSG00000181444	1.7427203616154151e-15	7.933620434210446
ENSG00000188906	1.7427203616154151e-15	8.7939853236768
ENSG00000180979	1.7642553412879462e-15	8.582387499763884
ENSG00000259420	1.7751209698158132e-15	3.6381443080398
ENSG00000021826	1.8081151197739854e-15	8.005789765250075
ENSG00000047230	1.8192469129384157e-15	8.398594002760907
ENSG00000272156	1.8192469129384157e-15	5.670413034108936
ENSG00000147437	1.8417135176769216e-15	6.240602017355944
ENSG00000055070	1.887470183517054e-15	8.738833274086039
ENSG00000168081	2.1598902628621747e-15	8.731728466384972
ENSG00000008853	2.1598902628621747e-15	8.644644357055713
ENSG00000140521	2.173153513563995e-15	8.824845875291853
ENSG00000164236	2.173153513563995e-15	5.179791302218685
ENSG00000174485	2.173153513563995e-15	8.830422570640364
ENSG00000104626	2.18649702094972e-15	8.365010823680374
ENSG00000240298	2.1864970209497507e-15	5.636741782132974
ENSG00000235269	2.2682704337949558e-15	3.405727756823248
ENSG00000124143	2.3674874472746617e-15	5.010851958934606
ENSG00000136021	2.3674874472746617e-15	8.924075733608968
ENSG00000100994	2.3820060607943263e-15	8.891687069641355
ENSG00000120280	2.4409630712935054e-15	8.706163303463736
ENSG00000150873	2.7079898164541e-15	3.25733168876667
ENSG00000196924	2.808945884467979e-15	8.890158957288799
ENSG00000137575	2.82612870845081e-15	8.826909741706134
ENSG00000262089	2.860805663412598e-15	5.7331371938924605
ENSG00000250978	2.949342942232478e-15	3.754465713397056
ENSG00000181418	2.949342942232478e-15	7.450192733356825
ENSG00000186187	2.985509021615918e-15	7.549735977988206
ENSG00000105676	3.0591571062116678e-15	8.766637600995978
ENSG00000260990	3.115565215353954e-15	5.496243759347052
ENSG00000100246	3.1923729840614883e-15	8.129419806355651
ENSG00000087008	3.2314735094575463e-15	8.368974702263438
ENSG00000100626	3.2512003454535323e-15	4.791311019324641
ENSG00000228205	3.3516283210307828e-15	7.365323807616401
ENSG00000114013	3.3926499034306307e-15	8.670797564623616
ENSG00000165891	3.4551114939273424e-15	8.339902264988254
ENSG00000103978	3.4761827549418056e-15	8.81323588036572
ENSG00000049769	3.5187058342294003e-15	7.996254745898782
ENSG00000162607	3.540159154664661e-15	8.827902099996969
ENSG00000243789	3.540159154664711e-15	7.137876358119879
ENSG00000249348	3.605295344157447e-15	7.6449231420580155
ENSG00000158427	3.649374003394872e-15	7.74308115808332
ENSG00000232995	3.6939835369193746e-15	7.103177813759031
ENSG00000228998	3.78482047658848e-15	8.295772165676956
ENSG00000010404	3.8543890748106285e-15	8.907881401625161
ENSG00000182050	3.973146752753435e-15	7.039857058148779
ENSG00000237301	3.997327294010682e-15	5.181471621844513
ENSG00000198081	4.021652810849006e-15	8.567185526070915
ENSG00000166428	4.120421822783175e-15	7.861249614685466
ENSG00000163817	4.145485152877044e-15	5.2235630439853535
ENSG00000166321	4.325183615035236e-15	7.9056578076352935
ENSG00000144354	4.325183615035236e-15	5.496923879442572
ENSG00000183386	4.351473520683293e-15	6.643935529019204
ENSG00000272071	4.37792084437549e-15	3.3460449138471304
ENSG00000188825	4.51255139899314e-15	7.023433416949234
ENSG00000176700	4.53996290625935e-15	8.652741523047615
ENSG00000237292	4.707910539650334e-15	4.214760068512521
ENSG00000259495	4.707910539650334e-15	6.510086283157719
ENSG00000242715	4.73649072635921e-15	6.239963634584555
ENSG00000272717	5.313162770696601e-15	6.060623368740515
ENSG00000035403	5.3777476231050984e-15	8.539381199160978
ENSG00000185088	5.3777476231050984e-15	8.911929984621112
ENSG00000231193	5.3777476231050984e-15	4.8426591287643035
ENSG00000058056	5.3777476231050984e-15	8.488655186962674
ENSG00000149548	5.3777476231050984e-15	7.3143757618390115
ENSG00000124795	5.609943843339488e-15	8.234633552513236
ENSG00000082512	5.747032580324518e-15	8.57813675994585
ENSG00000125691	5.8168091499312185e-15	8.944318648588725
ENSG00000120519	5.852009713620834e-15	8.625191643544708
ENSG00000249734	5.923041518294424e-15	3.1745353605887296
ENSG00000169184	5.923041518294424e-15	8.055933287381992
ENSG00000119900	6.067662553118531e-15	8.811707768013164
ENSG00000095585	6.104357925076998e-15	8.826373987644413
ENSG00000086619	6.104357925076998e-15	8.8795413206535
ENSG00000222375	6.6416376305206474e-15	5.0908474784394455
ENSG00000137747	6.844598119318516e-15	5.643294060411875
ENSG00000065183	7.0113544688381955e-15	8.821333046357623
ENSG00000171735	7.225436242563811e-15	8.545950252800322
ENSG00000235776	7.269018839917096e-15	6.184583463319593
ENSG00000271396	7.269018839917096e-15	4.47351789136616
ENSG00000078725	7.490845821454728e-15	4.371746390287605
ENSG00000266088	7.490845821454728e-15	3.1868678793540437
ENSG00000179057	7.536004735139528e-15	6.155259719852926
ENSG00000249487	7.581431768592155e-15	2.904065790379936
ENSG00000114270	8.548757470662396e-15	8.37017477195664
ENSG00000267166	8.861966508761199e-15	7.05471296343001
ENSG00000042980	8.915255537010885e-15	8.776798633402159
ENSG00000137070	8.915255537011011e-15	8.590484665755788
ENSG00000226957	8.968860127008889e-15	2.89223416531672
ENSG00000156222	8.968860127008889e-15	3.609772537306555
ENSG00000053501	9.022782117650928e-15	8.705908856056706
ENSG00000089177	9.241681234607696e-15	8.405619660629366
ENSG00000144589	9.241681234607696e-15	8.671992079736537
ENSG00000176928	9.297218182775678e-15	7.596926262003856
ENSG00000158714	9.353083788321944e-15	6.476432716446207
ENSG00000102265	9.579871227257501e-15	8.861818876317137
ENSG00000196507	1.0110130456960408e-14	8.665423026097193
ENSG00000110092	1.0797599673302459e-14	8.802082489668702
ENSG00000273002	1.0927448816749775e-14	6.969601651896702
ENSG00000236796	1.0992948827566373e-14	5.3669717397431675
ENSG00000183128	1.099294882756653e-14	4.639382256766866
ENSG00000185112	1.099294882756653e-14	7.719320077345458
ENSG00000141736	1.1058835436843681e-14	7.950139930005814
ENSG00000143768	1.1058835436843681e-14	6.789465721133446
ENSG00000090487	1.1600117992035196e-14	8.857770293321186
ENSG00000118985	1.2023121775943633e-14	8.936221482596823
ENSG00000118197	1.2023121775943804e-14	8.743874215372825
ENSG00000145626	1.2686258686874166e-14	3.669288556079747
ENSG00000162869	1.3070096866845498e-14	8.707436968409263
ENSG00000128915	1.3226814123314087e-14	8.853721710325235
ENSG00000230629	1.3226814123314087e-14	7.629466720958017
ENSG00000234444	1.3226814123314087e-14	8.480232857159208
ENSG00000250692	1.3790034906347682e-14	3.8928152270629672
ENSG00000184293	1.3955247991750263e-14	8.709957439052657
ENSG00000244436	1.4038583865315867e-14	2.702124336327553
ENSG00000136149	1.4122409711757539e-14	7.939320136548432
ENSG00000153291	1.4206728365312002e-14	6.978157919064308
ENSG00000147324	1.4635814071250113e-14	7.422141991939119
ENSG00000213755	1.481099902243227e-14	4.514978211658103
ENSG00000172362	1.4899364118390237e-14	3.4466578824037084
ENSG00000166295	1.4899364118390237e-14	8.865867459313089
ENSG00000239552	1.5349035615264293e-14	3.2266201893259443
ENSG00000270681	1.544056035437227e-14	7.163196175398894
ENSG00000223722	1.5532622399415658e-14	5.002716771856411
ENSG00000119906	1.5532622399415658e-14	8.769693825701092
ENSG00000108924	1.5532622399415658e-14	7.276364359731424
ENSG00000124222	1.6001101443624464e-14	8.867395571665647
ENSG00000172296	1.6001101443624464e-14	6.243485968846993
ENSG00000267868	1.6096453111107256e-14	3.4725774027007748
ENSG00000143603	1.6192364180200985e-14	8.898256123280701
ENSG00000101974	1.687967843054399e-14	8.791464853033405
ENSG00000136643	1.687967843054399e-14	8.76564524270514
ENSG00000237991	1.7595698107774026e-14	6.520896889993937
ENSG00000268798	1.7595698107774026e-14	6.267813464668598
ENSG00000111450	1.8341601900565824e-14	8.605150885387037
ENSG00000134339	1.8450669996627947e-14	4.387934878306653
ENSG00000268592	1.8893364038944377e-14	4.40041322157199
ENSG00000258072	1.8893364038944377e-14	6.317046952027973
ENSG00000089280	1.900566150404547e-14	8.93217289960087
ENSG00000102409	1.9118616040522473e-14	8.701324518999034
ENSG00000231500	1.9810355048568956e-14	8.948367231584678
ENSG00000182117	1.9928016184118943e-14	8.832943041283757
ENSG00000168028	1.9928016184118943e-14	8.948367231584678
ENSG00000134138	2.0046365251928907e-14	7.012993722191486
ENSG00000137802	2.0526720310183783e-14	8.74288185708199
ENSG00000120306	2.0526720310183783e-14	8.663894913744633
ENSG00000255353	2.0771129367661617e-14	5.627024566611314
ENSG00000155974	2.1649336038059523e-14	8.603420616212393
ENSG00000120805	2.2298905498157077e-14	8.867395571665647
ENSG00000158716	2.2298905498157077e-14	8.446974841890238
ENSG00000140612	2.2431103103052736e-14	8.911929984621112
ENSG00000187098	2.2431103103053055e-14	7.801899115861614
ENSG00000068308	2.3378336785142042e-14	8.848145014976726
ENSG00000240376	2.3516831418407485e-14	8.333280920763963
ENSG00000273382	2.3516831418407485e-14	6.180694565807238
ENSG00000080839	2.4364921550844787e-14	8.593540890460902
ENSG00000189143	2.5243102260895267e-14	5.649960952329355
ENSG00000078061	2.539246436075475e-14	8.848145014976726
ENSG00000135502	2.5542696337903985e-14	6.04808572676747
ENSG00000166855	2.5693803175006083e-14	8.814228238656558
ENSG00000163517	2.5693803175006266e-14	7.835741962761088
ENSG00000182185	2.6307079761115297e-14	7.477281570819387
ENSG00000101400	2.64626366250132e-14	8.4378853176075
ENSG00000144485	2.7904017201642127e-14	7.771363728058121
ENSG00000200168	2.7904017201642524e-14	2.357680802322021
ENSG00000214226	2.85691785902614e-14	7.791514287797596
ENSG00000088298	2.85691785902614e-14	8.865867459313089
ENSG00000114698	2.873789271947616e-14	5.95979452442127
ENSG00000169116	2.890758746295385e-14	8.920027150613016
ENSG00000124098	2.907826842602723e-14	8.676040662732488
ENSG00000109685	2.907826842602723e-14	8.8714441546616
ENSG00000123901	2.9946664935622376e-14	6.585748560979761
ENSG00000231007	3.0123382703573094e-14	6.231379854277046
ENSG00000167526	3.030112681978803e-14	8.948367231584678
ENSG00000188107	3.138947542230721e-14	8.460394255823621
ENSG00000147003	3.138947542230743e-14	5.471662265083152
ENSG00000116771	3.1574569970747935e-14	7.5395243236909
ENSG00000145087	3.232575140694195e-14	5.631438274367665
ENSG00000144847	3.2516278487477604e-14	8.533941832978668
ENSG00000228748	3.3094516028088265e-14	4.894893291793044
ENSG00000256287	3.3094516028088265e-14	3.317009172731403
ENSG00000176978	3.388126845703955e-14	8.936221482596823
ENSG00000145700	3.4080815443918957e-14	7.622941190307175
ENSG00000040199	3.551040116135759e-14	8.792457211324242
ENSG00000269243	3.571938768537282e-14	7.25028960878293
ENSG00000247735	3.721657309991172e-14	5.5678799414303635
ENSG00000101849	3.7435437959042364e-14	8.768701467410256
ENSG00000168405	3.8548906511270823e-14	8.891687069641355
ENSG00000006453	4.0162704218862366e-14	6.320623013115699
ENSG00000101997	4.039860921578628e-14	8.605686639448757
ENSG00000236719	4.063587775749352e-14	5.659828046435646
ENSG00000188266	4.135594236326204e-14	7.98909764761277
ENSG00000118816	4.159874301334259e-14	8.93217289960087
ENSG00000206561	4.2335593246288853e-14	8.297836032091237
ENSG00000197256	4.3338073283882e-14	8.533856794397414
ENSG00000140395	4.359232137285583e-14	8.82385351700102
ENSG00000230565	4.384803719427341e-14	6.842461574001345
ENSG00000102882	4.384803719427341e-14	8.772750050406207
ENSG00000136810	4.384803719427372e-14	8.907881401625161
ENSG00000185483	4.384803719427372e-14	5.739271283846954
ENSG00000106993	4.4363905404456235e-14	8.668935855031423
ENSG00000260401	4.567985013262489e-14	7.2735320200716265
ENSG00000251478	4.59476116598735e-14	2.8152345838128063
ENSG00000273230	4.703418963808437e-14	7.626828797905425
ENSG00000100092	4.703418963808437e-14	8.416773051326384
ENSG00000230202	4.730976125820447e-14	8.546486006862043
ENSG00000233048	4.758692156430544e-14	3.438535701526826
ENSG00000271239	4.814604430402349e-14	2.478062167473335
ENSG00000165006	4.9862487889608675e-14	8.78436004533234
ENSG00000236998	4.9862487889608675e-14	5.4558597969229785
ENSG00000272711	5.1639113056882927e-14	6.4499368821006815
ENSG00000145808	5.1941212817715134e-14	4.368680577473895
ENSG00000260785	5.442144616674563e-14	2.5863442014068116
ENSG00000225342	5.538127226830934e-14	6.563661514536649
ENSG00000166025	5.538127226830934e-14	6.8084106260258075
ENSG00000227372	5.570490093898264e-14	8.671456325674816
ENSG00000182749	5.63577509043345e-14	8.027259609170695
ENSG00000248300	5.63577509043353e-14	2.385816477006983
ENSG00000223725	5.768611786378112e-14	5.374591581936133
ENSG00000136758	6.043594206922315e-14	8.895735652637308
ENSG00000026103	6.043594206922315e-14	7.770169212945201
ENSG00000145050	6.078861258902234e-14	8.924075733608968
ENSG00000171530	6.114330784739868e-14	8.826909741706134
ENSG00000166341	6.15000392715943e-14	8.251571349961129
ENSG00000111859	6.331464328660132e-14	8.891687069641355
ENSG00000053918	6.331464328660132e-14	8.554301866199255
ENSG00000257591	6.518190236287858e-14	4.1666787716761045
ENSG00000055813	6.518190236287858e-14	4.892165674814202
ENSG00000134779	6.556180417356303e-14	8.656790106043568
ENSG00000189056	6.594388431749898e-14	8.333629174348687
ENSG00000204390	6.632815507278065e-14	7.2280901709946175
ENSG00000198453	6.632815507278065e-14	7.771753719525569
ENSG00000183955	6.788739215576621e-14	8.71400602204861
ENSG00000143499	6.948267909477592e-14	8.709017371346766
ENSG00000154227	7.15287323825413e-14	5.20966997544256
ENSG00000136044	7.194499963794329e-14	8.732264220446693
ENSG00000119979	7.194499963794329e-14	8.631506249777022
ENSG00000106571	7.236365004236846e-14	7.254673116175873
ENSG00000178026	7.449312128622332e-14	7.276173373896783
ENSG00000120327	7.449312128622332e-14	7.751126033490277
ENSG00000102054	7.492635482324479e-14	8.861818876317137
ENSG00000236914	7.492635482324479e-14	5.524091284081197
ENSG00000173166	7.757829711113826e-14	7.809969088437487
ENSG00000268496	7.848263315444023e-14	3.908478860233913
ENSG00000174989	8.032252970573498e-14	8.79047249474257
ENSG00000232176	8.173023680475394e-14	5.068527464344789
ENSG00000163519	8.510995805086557e-14	8.025387875194962
ENSG00000256594	8.760784937661739e-14	8.242121369191091
ENSG00000101310	8.760784937661739e-14	8.895735652637308
ENSG00000106868	8.760784937661739e-14	7.836728766471645
ENSG00000251286	8.811601320111593e-14	2.318341428611503
ENSG00000105146	8.811601320111593e-14	6.836407349144069
ENSG00000184905	9.070064948340865e-14	5.063027993613918
ENSG00000101444	9.122645524152838e-14	8.886110374292846
ENSG00000177932	9.122645524152968e-14	6.00308474137154
ENSG00000198890	9.175525927999051e-14	8.235344604149379
ENSG00000259404	9.444484503099215e-14	4.89629184747497
ENSG00000165195	9.499199486935085e-14	8.727679883389019
ENSG00000175602	9.665222148990667e-14	8.818276821652509
ENSG00000166224	9.89103284043632e-14	8.634026720420415
ENSG00000198242	1.0298754533169611e-13	8.915978567617064
ENSG00000157978	1.0298754533169611e-13	8.85624218096863
ENSG00000172216	1.035833408768704e-13	8.783367687041503
ENSG00000239183	1.0722997327500089e-13	5.995558181667302
ENSG00000242615	1.1100281155706539e-13	5.430844450830822
ENSG00000111452	1.116441871245245e-13	7.021249264497326
ENSG00000151640	1.116441871245245e-13	5.491146439309197
ENSG00000167186	1.122892075037681e-13	8.306925556373974
ENSG00000108852	1.1623701850769837e-13	7.406339720645394
ENSG00000255046	1.1690812877873093e-13	4.844524334330317
ENSG00000102387	1.1690812877873093e-13	6.146391134437064
ENSG00000250493	1.1690812877873093e-13	5.845440456060529
ENSG00000232633	1.1758304985366977e-13	4.984090433806719
ENSG00000188971	1.2032126922222798e-13	8.600109944100247
ENSG00000118181	1.210155656148154e-13	8.940270065592774
ENSG00000257743	1.210155656148154e-13	5.493607055848271
ENSG00000129474	1.2671364296962616e-13	6.59495123557333
ENSG00000254754	1.2744420187651669e-13	2.6980332275833403
ENSG00000164967	1.281789030663479e-13	8.70896508076182
ENSG00000140988	1.3115959412065016e-13	8.940270065592774
ENSG00000224545	1.326753994115629e-13	2.892261680848349
ENSG00000205763	1.334397498934852e-13	7.187774200441207
ENSG00000259494	1.373269436695529e-13	7.72555531598876
ENSG00000188559	1.389128160529368e-13	8.601102302391084
ENSG00000111602	1.4132545277059599e-13	8.777790991692996
ENSG00000183688	1.4295672313033534e-13	8.768955914817285
ENSG00000125755	1.4377928844634916e-13	8.903832818629208
ENSG00000269890	1.549057459427271e-13	6.42499730333908
ENSG00000123595	1.5579587916592102e-13	8.767173355057698
ENSG00000052850	1.5669104214208656e-13	4.720490865750847
ENSG00000065970	1.5940698958273567e-13	8.69880404835564
ENSG00000165359	1.6216921921138966e-13	8.833478795345478
ENSG00000205143	1.6783563660885875e-13	5.201873172122486
ENSG00000130734	1.6879878359904893e-13	8.538309691037535
ENSG00000153162	1.697673654145549e-13	8.93217289960087
ENSG00000178722	1.7569468638886312e-13	5.4038337259901015
ENSG00000155495	1.8182539640107795e-13	8.60287930757039
ENSG00000234498	1.8182539640107795e-13	6.309146223387021
ENSG00000200959	1.881663483020625e-13	3.820437594186672
ENSG00000219626	1.892441075054911e-13	7.728545262100574
ENSG00000273032	1.8924410750549246e-13	7.21715192477095
ENSG00000148187	1.8924410750549246e-13	8.820797292295902
ENSG00000005108	1.9032793628144525e-13	6.785858462877501
ENSG00000259894	1.9032793628144525e-13	3.633580204378524
ENSG00000119326	1.9141786820908682e-13	8.585900328698115
ENSG00000177082	1.9141786820908887e-13	8.839055490693989
ENSG00000254650	1.9696026321023013e-13	5.6523246743190185
ENSG00000223269	1.9808752948853298e-13	2.5111822019487384
ENSG00000271334	1.9808752948853298e-13	2.8210653256316416
ENSG00000213402	2.0036112720670087e-13	8.66394720432958
ENSG00000170417	2.0498557179311022e-13	8.261451075712618
ENSG00000131153	2.0615798469157066e-13	7.964664716827995
ENSG00000025039	2.1091392997476553e-13	8.903832818629208
ENSG00000101746	2.1333219354094834e-13	7.886975753004401
ENSG00000143862	2.1333219354094834e-13	8.67451255037993
ENSG00000234160	2.1577771468302893e-13	7.348945744630099
ENSG00000121406	2.2201275784453198e-13	8.249305326724764
ENSG00000137478	2.2712804072835597e-13	8.895735652637308
ENSG00000166477	2.3104038092616244e-13	8.609199468382986
ENSG00000068745	2.3104038092616244e-13	8.833478795345478
ENSG00000140157	2.3235916048751233e-13	8.857770293321186
ENSG00000102886	2.3235916048751233e-13	6.663620757322021
ENSG00000104205	2.404286842225794e-13	8.409714979629983
ENSG00000124635	2.4180013180932835e-13	8.581851745702163
ENSG00000252213	2.4180013180932835e-13	2.395102315108234
ENSG00000136631	2.4180013180932835e-13	8.753499493717285
ENSG00000187243	2.445661415506284e-13	4.23401331185595
ENSG00000107959	2.501918134469645e-13	8.85120123968184
ENSG00000123684	2.501918134469645e-13	8.405163056400252
ENSG00000089876	2.5161799381688975e-13	8.676040662732488
ENSG00000013619	2.5161799381688975e-13	6.981167845829259
ENSG00000100206	2.6034445835454683e-13	6.304178274632864
ENSG00000090661	2.6331887799785414e-13	8.700130003886112
ENSG00000181191	2.7244403393947533e-13	8.630513891486187
ENSG00000083067	2.739948246855868e-13	6.73603481809505
ENSG00000138814	2.75554292907446e-13	8.83195068299292
ENSG00000143514	2.75554292907446e-13	8.768165713348534
ENSG00000251108	2.818798981727675e-13	2.6040463338034643
ENSG00000245849	2.818798981727675e-13	8.80513871437382
ENSG00000155130	2.834834742528914e-13	8.915978567617064
ENSG00000255516	2.9329498105801696e-13	3.306697004076116
ENSG00000196208	3.034401285474039e-13	7.5882540892752575
ENSG00000233379	3.0864128364029824e-13	5.091116333887679
ENSG00000008086	3.17505289250848e-13	8.005827733658297
ENSG00000164056	3.17505289250848e-13	8.020344087052404
ENSG00000122882	3.193078867821004e-13	8.78084721639811
ENSG00000254966	3.21120543712589e-13	5.020135941984047
ENSG00000267421	3.417396709745708e-13	1.828822569085558
ENSG00000172382	3.456259818833124e-13	6.774241010085798
ENSG00000125650	3.4758539590316325e-13	7.557115109853306
ENSG00000163249	3.4955572809154607e-13	8.657325860105288
ENSG00000186918	3.5754743819046434e-13	8.811707768013164
ENSG00000101052	3.5754743819046434e-13	8.514553947123547
ENSG00000175643	3.61610370854581e-13	7.574583440951005
ENSG00000170502	3.636588210749446e-13	8.745402327725383
ENSG00000129595	3.761912253169172e-13	8.78084721639811
ENSG00000099821	3.761912253169172e-13	8.841575961337382
ENSG00000197180	3.7832083301088105e-13	6.8415360462285815
ENSG00000167779	3.891479025956893e-13	5.837062007987358
ENSG00000120798	3.891479025956893e-13	8.742881857081988
ENSG00000104738	4.048190918762082e-13	8.730200354032414
ENSG00000242083	4.048190918762082e-13	5.295697824913039
ENSG00000239268	4.1172368833806547e-13	4.548375640166828
ENSG00000233585	4.1874400017643426e-13	5.4617084143979
ENSG00000089159	4.234894332594631e-13	8.696283577712245
ENSG00000269979	4.258819311529131e-13	7.14478456357914
ENSG00000173578	4.3558548358223526e-13	8.606476840917509
ENSG00000179195	4.380451268845478e-13	8.895735652637308
ENSG00000141401	4.4300543617435385e-13	8.28653277515708
ENSG00000228510	4.55649006930364e-13	5.058013491923757
ENSG00000235169	4.55649006930364e-13	7.207054292110276
ENSG00000142784	4.55649006930364e-13	8.867395571665647
ENSG00000064787	4.582199505009774e-13	8.149182136706425
ENSG00000213513	4.582199505009774e-13	4.060307883897901
ENSG00000129353	4.712900613993944e-13	8.727144129327298
ENSG00000223802	4.739477112748385e-13	3.5867392703240357
ENSG00000258178	4.7662008870262e-13	4.2432858342540705
ENSG00000104447	4.902057085937128e-13	6.865219041896856
ENSG00000144619	4.902057085937162e-13	7.836446008879538
ENSG00000166716	4.985390056377772e-13	8.844096431980775
ENSG00000145741	4.985390056377772e-13	8.924075733608968
ENSG00000181666	5.013475885441195e-13	8.556032135373897
ENSG00000262703	5.127382508313643e-13	3.718698150341511
ENSG00000232573	5.156254249814137e-13	8.474068117164032
ENSG00000148730	5.156254249814174e-13	8.873964625304993
ENSG00000188419	5.18528574519222e-13	8.666415384388028
ENSG00000107984	5.214477862253369e-13	8.863346988669695
ENSG00000088833	5.303026691081116e-13	8.82385351700102
ENSG00000228649	5.362878470965908e-13	7.769606265467449
ENSG00000147853	5.393052802627273e-13	8.8795413206535
ENSG00000154359	5.393052802627273e-13	8.759076189065794
ENSG00000124357	5.393052802627273e-13	8.845624544333333
ENSG00000197747	5.546445049715611e-13	8.787416270037454
ENSG00000167748	5.70412261619923e-13	3.993551740926607
ENSG00000132589	5.800834849599342e-13	8.84715265668589
ENSG00000162267	5.800834849599342e-13	6.650903343311491
ENSG00000162139	5.833428938704447e-13	8.814228238656558
ENSG00000177600	6.032806773396047e-13	8.940270065592774
ENSG00000121413	6.03280677339609e-13	8.249032787666515
ENSG00000159399	6.066681186823138e-13	8.668733698209335
ENSG00000144567	6.238876902417529e-13	8.8795413206535
ENSG00000241644	6.238876902417529e-13	6.396299240233654
ENSG00000185662	6.238876902417529e-13	5.436282882600333
ENSG00000228643	6.273887935757248e-13	5.185095496940451
ENSG00000159363	6.273887935757293e-13	8.730736108094137
ENSG00000172568	6.309092011411199e-13	6.445433434779055
ENSG00000006788	6.344490174183521e-13	3.526052524224275
ENSG00000244247	6.488044787213844e-13	3.6772101832076696
ENSG00000212802	6.524429252719973e-13	7.895693377470915
ENSG00000099385	6.746984136958322e-13	8.072335330768162
ENSG00000198088	6.746984136958322e-13	8.332745166702242
ENSG00000244879	6.82281382247671e-13	8.687194053429506
ENSG00000256757	6.82281382247671e-13	4.323416213031197
ENSG00000101057	7.377579364648708e-13	8.715534134401166
ENSG00000154479	7.377579364648708e-13	6.253482059717181
ENSG00000220583	7.58626141327376e-13	6.716680387680558
ENSG00000101940	7.628688434491393e-13	8.792457211324242
ENSG00000188342	7.714243052379305e-13	8.753499493717285
ENSG00000207279	8.065989101507083e-13	5.703688365253323
ENSG00000260919	8.065989101507083e-13	4.0824202845599205
ENSG00000173208	8.247723995009997e-13	8.703388385413312
ENSG00000149124	8.247723995009997e-13	3.32963114110501
ENSG00000152578	8.293782666434872e-13	5.852487889286671
ENSG00000269165	8.340094012941126e-13	5.842659499290141
ENSG00000078098	8.480557742822614e-13	6.044440617408613
ENSG00000261645	8.575488737556907e-13	7.4114101196291475
ENSG00000242299	8.623344955426991e-13	8.494767636372904
ENSG00000184863	8.671463523223728e-13	8.920027150613016
ENSG00000124444	8.719845852388036e-13	8.420365030093222
ENSG00000105220	9.015758799609572e-13	8.899784235633259
ENSG00000267687	9.015758799609572e-13	2.908310810946247
ENSG00000123975	9.269870924637913e-13	8.699339802417361
ENSG00000196154	9.269870924637978e-13	8.782831932979782
ENSG00000189233	9.531015706274628e-13	8.814763992718278
ENSG00000145425	9.637485359369075e-13	8.944318648588725
ENSG00000259666	1.0019411259409312e-12	2.999460860827466
ENSG00000118898	1.007517199300403e-12	6.718958615705448
ENSG00000103496	1.0131237540704146e-12	8.681617358080997
ENSG00000213096	1.0187609537568667e-12	7.9782892677757
ENSG00000197603	1.0187609537568667e-12	8.652741523047615
ENSG00000187372	1.0474124090674275e-12	6.854996660213954
ENSG00000172345	1.0474124090674275e-12	8.85120123968184
ENSG00000169230	1.0532369603291601e-12	8.789936740680849
ENSG00000203930	1.0828403469430856e-12	3.681463583807858
ENSG00000179133	1.0828403469430856e-12	2.848498678831452
ENSG00000164989	1.0949092163837058e-12	7.276472351330981
ENSG00000198960	1.0949092163837214e-12	8.513561588832712
ENSG00000148334	1.1071101919870722e-12	8.829430212349527
ENSG00000267193	1.131914151540942e-12	3.6935774758924502
ENSG00000099800	1.138199942668726e-12	8.776262879340436
ENSG00000163132	1.138199942668726e-12	5.554284863788382
ENSG00000236830	1.1636877878331425e-12	4.345267571792031
ENSG00000270127	1.1766411111455919e-12	8.182261975553176
ENSG00000260810	1.1766411111455919e-12	4.319955865809043
ENSG00000135093	1.1766411111455961e-12	8.367733451145853
ENSG00000109705	1.1897360334421862e-12	6.5085110121670136
ENSG00000156650	1.216356765263922e-12	8.85120123968184
ENSG00000160789	1.2231028397307023e-12	8.93217289960087
ENSG00000149679	1.2643578575625945e-12	8.395537778055791
ENSG00000205209	1.2713653127278246e-12	7.061063728088302
ENSG00000242265	1.2713653127278335e-12	6.106368252711099
ENSG00000260352	1.2854948534478707e-12	5.034709324134383
ENSG00000177189	1.3142181972150547e-12	8.817284463361672
ENSG00000166192	1.3142181972150826e-12	6.723059851277376
ENSG00000238961	1.3214969630204901e-12	4.488290360892858
ENSG00000141447	1.3214969630205184e-12	8.214279073872929
ENSG00000133640	1.3214969630205184e-12	3.792429179191763
ENSG00000167202	1.3288153194731084e-12	8.824845875291853
ENSG00000063438	1.3288153194731084e-12	7.892900033600903
ENSG00000163875	1.3288153194731226e-12	8.764117130352583
ENSG00000185787	1.3361734778414982e-12	8.911929984621112
ENSG00000182319	1.3584888937333005e-12	7.039856334765357
ENSG00000185305	1.3811702392456082e-12	8.355842149565028
ENSG00000146276	1.3811702392456082e-12	5.780907447184193
ENSG00000072778	1.3888130200655622e-12	8.940270065592774
ENSG00000038532	1.4276543546574028e-12	8.687194053429506
ENSG00000173295	1.4276543546574028e-12	7.47661847998298
ENSG00000140297	1.4276543546574333e-12	6.133095557369584
ENSG00000128641	1.4355496738686729e-12	8.501924734658918
ENSG00000198380	1.4355496738686729e-12	8.898256123280701
ENSG00000134504	1.4434878713736684e-12	8.58597947853072
ENSG00000010810	1.4756740312114125e-12	8.367908748720277
ENSG00000163362	1.4756740312114125e-12	7.772920368352161
ENSG00000178209	1.4838300708452182e-12	8.924075733608968
ENSG00000105063	1.4920303774711537e-12	8.878013208300944
ENSG00000078177	1.4920303774711537e-12	8.841575961337382
ENSG00000005379	1.4920303774711537e-12	8.417158939150967
ENSG00000185100	1.5252790062930592e-12	6.855218700041897
ENSG00000248780	1.5337042080032233e-12	2.7212222307784675
ENSG00000135185	1.550691953805343e-12	8.907881401625161
ENSG00000137776	1.6027715989735415e-12	8.898256123280701
ENSG00000085465	1.6027715989735415e-12	8.080831255823954
ENSG00000269001	1.6027715989735415e-12	5.431164700929444
ENSG00000213145	1.6116169597117073e-12	7.08758909176662
ENSG00000011451	1.6116169597117244e-12	8.853721710325235
ENSG00000176871	1.6294517393379762e-12	8.537853086808418
ENSG00000247011	1.6565678963225445e-12	2.7016460214668765
ENSG00000100997	1.67489101225247e-12	8.80513871437382
ENSG00000113328	1.684127058164431e-12	8.8795413206535
ENSG00000095059	1.731062778577898e-12	8.853721710325235
ENSG00000008283	1.731062778577898e-12	8.849673127329284
ENSG00000225156	1.7406028996395e-12	3.7473988211213376
ENSG00000125817	1.7890833837294917e-12	8.734784691090086
ENSG00000131187	1.7989373945136936e-12	8.064976075660065
ENSG00000271978	1.8288203038138354e-12	6.414651045258847
ENSG00000240907	1.8694235456856706e-12	4.7514265147196895
ENSG00000095752	1.8694235456856706e-12	6.097080661869071
ENSG00000198755	1.8694235456856706e-12	8.936221482596823
ENSG00000116977	1.8797118807343473e-12	8.773742408697043
ENSG00000167487	1.8797118807343473e-12	8.23285654733393
ENSG00000232472	1.890055809599515e-12	8.329768091829733
ENSG00000120860	1.890055809599515e-12	8.66488727203547
ENSG00000138796	1.9319933791778874e-12	8.697811690064801
ENSG00000225159	1.9533034607479294e-12	5.217618931640737
ENSG00000173171	1.9533034607479573e-12	8.524179225468007
ENSG00000107863	1.9533034607479573e-12	8.835006907698036
ENSG00000213261	1.964044882690423e-12	6.848110741151553
ENSG00000146677	2.007593592255215e-12	7.931190556728588
ENSG00000225697	2.0186280726154604e-12	8.795513436029358
ENSG00000117362	2.029722098798695e-12	8.8795413206535
ENSG00000184634	2.097554481663245e-12	8.84715265668589
ENSG00000148411	2.1090742450126785e-12	7.987733723674073
ENSG00000183617	2.1090742450126935e-12	8.763124772061747
ENSG00000270015	2.120656121638255e-12	8.66695113844975
ENSG00000116871	2.1206561216382776e-12	8.814228238656558
ENSG00000072609	2.1440075302623644e-12	8.806131072664654
ENSG00000100221	2.277024624175543e-12	8.829430212349527
ENSG00000160282	2.2895113611204917e-12	5.917356324947805
ENSG00000133195	2.3401340954229972e-12	8.712275752873966
ENSG00000111540	2.352960513977277e-12	8.57607289353157
ENSG00000213585	2.3658559483447085e-12	8.882061791296895
ENSG00000153347	2.3658559483447085e-12	5.4895728478879935
ENSG00000116497	2.3658559483447254e-12	8.844096431980775
ENSG00000241743	2.4049599975317515e-12	1.942793569868072
ENSG00000043039	2.418135155806968e-12	6.727200385316246
ENSG00000095002	2.4580872610470545e-12	8.62924022654066
ENSG00000180592	2.471548091661145e-12	5.018215560011818
ENSG00000267623	2.539945333449999e-12	4.953328800192893
ENSG00000235779	2.5678215420971612e-12	2.999045833965526
ENSG00000220008	2.5678215420971794e-12	5.0998905544350785
ENSG00000170209	2.6388328143440097e-12	7.979876682912479
ENSG00000205293	2.6388328143440097e-12	5.863302818139769
ENSG00000104142	2.6677740144029063e-12	8.562144584784127
ENSG00000119403	2.697026758217998e-12	8.600109944100248
ENSG00000248610	2.741497220675635e-12	6.811000106500317
ENSG00000110080	2.7564800638498622e-12	7.661836959106041
ENSG00000078674	2.7564800638498622e-12	8.865867459313089
ENSG00000169189	2.7564800638498622e-12	8.689714524072901
ENSG00000125459	2.7564800638498622e-12	8.760068547356632
ENSG00000267373	2.786687304342715e-12	4.19383448920838
ENSG00000166913	2.848079916931102e-12	8.903832818629208
ENSG00000142197	2.848079916931102e-12	8.409132489563596
ENSG00000146350	2.848079916931102e-12	7.878219825961302
ENSG00000258449	2.8636343554359617e-12	5.259612031589537
ENSG00000078900	2.8636343554359617e-12	6.186056491661444
ENSG00000246898	2.8636343554360226e-12	8.342906199108421
ENSG00000106004	2.9587274461458925e-12	6.809625088604822
ENSG00000164615	2.9587274461458925e-12	8.817284463361672
ENSG00000188868	2.991108748851892e-12	7.131441507333916
ENSG00000168803	3.0735917153115277e-12	8.564665055427522
ENSG00000214021	3.0735917153115277e-12	8.663894913744633
ENSG00000143882	3.090354230834459e-12	8.104803144568379
ENSG00000266258	3.107206474734262e-12	2.663865223090481
ENSG00000125648	3.1072064747343284e-12	8.878013208300944
ENSG00000236801	3.1072064747343284e-12	7.0756651200636655
ENSG00000169071	3.2102307760020766e-12	8.5153640253493
ENSG00000136828	3.227724440858091e-12	8.837527378341429
ENSG00000142937	3.316606079240478e-12	8.936221482596823
ENSG00000171444	3.316606079240478e-12	8.899784235633259
ENSG00000156535	3.371083604487233e-12	6.946783252223281
ENSG00000117322	3.4638375674063896e-12	7.836047583984016
ENSG00000267475	3.4638375674063896e-12	6.413369518845079
ENSG00000185668	3.463837567406439e-12	3.3458574399812653
ENSG00000234361	3.463837567406439e-12	2.2560359014309483
ENSG00000258393	3.578453004613116e-12	2.9687231848184705
ENSG00000226386	3.617479083266268e-12	4.55664372719672
ENSG00000272102	3.617479083266268e-12	5.404914640777488
ENSG00000218052	3.757388279182336e-12	7.930941663901839
ENSG00000172955	3.7778040175495424e-12	6.198054523541254
ENSG00000125378	3.860561308050757e-12	8.01360317855723
ENSG00000239697	3.88152708216432e-12	7.169826195684126
ENSG00000224611	3.9026045940512646e-12	3.17190414175619
ENSG00000147852	3.902604594051292e-12	7.009893474345356
ENSG00000204682	3.923794427484746e-12	3.744208254027862
ENSG00000213625	3.923794427484746e-12	8.891687069641355
ENSG00000249198	3.94509716922417e-12	2.19449190754359
ENSG00000138756	3.9665134090297085e-12	8.568713638423473
ENSG00000069712	4.031449059778573e-12	7.079332479188611
ENSG00000172661	4.031449059778573e-12	8.639603415768926
ENSG00000079335	4.031449059778573e-12	8.31986150683058
ENSG00000140263	4.053325250000181e-12	8.313292453191234
ENSG00000155761	4.053325250000181e-12	6.629433654773338
ENSG00000229278	4.075317932633186e-12	3.8003759970456192
ENSG00000271734	4.097427715761978e-12	4.088734995749147
ENSG00000107902	4.164465795674255e-12	8.424211456267088
ENSG00000168781	4.187050124015684e-12	8.59181062128626
ENSG00000159403	4.209754640200844e-12	8.684673582786113
ENSG00000257241	4.209754640200844e-12	3.221687592557627
ENSG00000012061	4.209754640200844e-12	8.839055490693989
ENSG00000260855	4.2325799711943085e-12	4.311310292710995
ENSG00000143578	4.2325799711943085e-12	8.525171583758842
ENSG00000250321	4.278595601490357e-12	4.87706396900937
ENSG00000164556	4.325102094947936e-12	7.425130576501001
ENSG00000198795	4.325102094947936e-12	5.0165991168116975
ENSG00000206077	4.325102094947936e-12	7.888635305774512
ENSG00000257261	4.3485410170813654e-12	7.788986811636508
ENSG00000140839	4.372104583613845e-12	7.102777937926096
ENSG00000204673	4.3957934442620304e-12	8.787416270037454
ENSG00000256383	4.3957934442620304e-12	7.6258744080228125
ENSG00000111716	4.565178980679724e-12	8.948367231584678
ENSG00000040487	4.664829494168023e-12	8.374759109014315
ENSG00000065320	4.6900737856655895e-12	4.357657061350943
ENSG00000143761	4.7154521254078e-12	8.940270065592774
ENSG00000266308	4.740965211063187e-12	4.027812792281053
ENSG00000138964	4.844379090966175e-12	8.50849378829826
ENSG00000180209	4.9233890512992785e-12	5.066019047210469
ENSG00000153575	4.950005650606691e-12	8.822861158710182
ENSG00000177337	5.08522118908158e-12	5.235416448634968
ENSG00000231327	5.08522118908158e-12	6.03579582022391
ENSG00000257543	5.112695995840253e-12	5.905321140265645
ENSG00000108984	5.112695995840253e-12	8.396530136346628
ENSG00000149485	5.252269935073118e-12	8.089550331227882
ENSG00000170906	5.280630055123981e-12	8.825381629353576
ENSG00000213931	5.309140421122274e-12	5.148914901707785
ENSG00000156140	5.424700006032232e-12	4.097973018941276
ENSG00000181544	5.453973382745523e-12	7.309457493373335
ENSG00000246089	5.483401745825448e-12	7.947666195367083
ENSG00000234741	5.483401745825546e-12	8.915978567617064
ENSG00000184277	5.512985899449111e-12	8.80361060202126
ENSG00000180530	5.512985899449228e-12	8.335853681992301
ENSG00000196967	5.54272665187756e-12	8.017639885406515
ENSG00000116117	5.663271958940895e-12	7.553266109291398
ENSG00000241556	5.663271958940895e-12	6.404776024818675
ENSG00000166557	5.663271958940895e-12	8.903832818629208
ENSG00000137310	5.69380797367657e-12	8.692234994716294
ENSG00000005189	5.69380797367657e-12	7.5934209163993165
ENSG00000226763	5.693807973676611e-12	6.807133707500385
ENSG00000172053	5.693807973676611e-12	8.910401872268555
ENSG00000222222	5.7245055236913345e-12	4.135467827895971
ENSG00000107104	5.755365446407801e-12	8.920027150613016
ENSG00000271420	5.9121302589311885e-12	2.604419824517767
ENSG00000103742	5.943982243164043e-12	5.3307695971011775
ENSG00000139626	6.105784993303047e-12	8.920027150613016
ENSG00000156042	6.105784993303047e-12	8.211006370169008
ENSG00000115977	6.138660275364314e-12	8.242481825678388
ENSG00000146374	6.1386602753643575e-12	4.69868989427747
ENSG00000214160	6.1386602753643575e-12	8.861818876317137
ENSG00000087077	6.171709211058369e-12	8.734248937028365
ENSG00000140577	6.171709211058369e-12	8.772214296344485
ENSG00000101888	6.204932699249303e-12	8.600566548329361
ENSG00000124942	6.204932699249303e-12	8.944318648588725
ENSG00000105287	6.2383316433546926e-12	8.924075733608968
ENSG00000236255	6.2383316433546926e-12	8.330224696058847
ENSG00000199933	6.339590314111777e-12	4.172359973169205
ENSG00000082293	6.373700207913043e-12	4.847969181940231
ENSG00000185038	6.407990143812267e-12	6.581789900599663
ENSG00000104936	6.4424610530249646e-12	8.540830161680928
ENSG00000151553	6.582173212789762e-12	8.740817990667711
ENSG00000164924	6.582173212789762e-12	8.928124316604919
ENSG00000183283	6.582173212789762e-12	8.920027150613016
ENSG00000233080	6.582173212789856e-12	5.123453823054561
ENSG00000130751	6.617563122598552e-12	7.383744409322565
ENSG00000241352	6.617563122598552e-12	5.510151596931552
ENSG00000165912	6.617563122598599e-12	8.028186805637278
ENSG00000266208	6.617563122598599e-12	6.334423776233012
ENSG00000170962	6.653139692819888e-12	7.614606043235578
ENSG00000111707	6.653139692819888e-12	8.802618243730425
ENSG00000081721	6.653139692819888e-12	8.746394686016219
ENSG00000238150	6.653139692819936e-12	4.68880329410449
ENSG00000167178	6.653139692819936e-12	6.4969279017527075
ENSG00000272975	6.760999037420814e-12	2.0651002616513088
ENSG00000272121	6.833856386038599e-12	7.051507296043605
ENSG00000165215	6.870573349139785e-12	5.93779174222068
ENSG00000196576	6.870573349139785e-12	8.878013208300944
ENSG00000107518	6.870573349139785e-12	4.971503241522401
ENSG00000137285	6.870573349139785e-12	5.660660871403815
ENSG00000228141	6.907483828893002e-12	4.436524061699431
ENSG00000233922	6.9818893408811624e-12	6.758370557668
ENSG00000182087	7.094974132633928e-12	8.936221482596823
ENSG00000126353	7.133066876681795e-12	4.493038576299845
ENSG00000147475	7.133066876681795e-12	8.760068547356632
ENSG00000116251	7.133066876681896e-12	8.920027150613016
ENSG00000148357	7.171360239898194e-12	4.94212030727731
ENSG00000109466	7.1713602398982195e-12	8.559878561547762
ENSG00000035681	7.1713602398982195e-12	8.78084721639811
ENSG00000141556	7.405391763077234e-12	8.777790991692996
ENSG00000165661	7.405391763077285e-12	8.891687069641355
ENSG00000157823	7.445118742010394e-12	8.581851745702163
ENSG00000258418	7.445118742010394e-12	2.4276874087378157
ENSG00000184992	7.485054769931043e-12	8.6629025554538
ENSG00000197937	7.485054769931043e-12	8.156752199821085
ENSG00000115841	7.485054769931043e-12	8.424413613089174
ENSG00000119242	7.485054769931043e-12	8.4411436991347
ENSG00000236133	7.525200924637845e-12	4.09007470355056
ENSG00000138036	7.729121705036253e-12	8.400912316582215
ENSG00000229727	7.77055156060705e-12	5.344100469562804
ENSG00000164466	7.812199241310635e-12	8.827902099996969
ENSG00000147144	8.023744492274266e-12	8.51939273158825
ENSG00000261441	8.023744492274295e-12	6.4588818035991995
ENSG00000234332	8.240906104384573e-12	3.971421234694133
ENSG00000171189	8.285025175268512e-12	5.675352119143133
ENSG00000149294	8.285025175268512e-12	8.711002087928438
ENSG00000163961	8.285025175268512e-12	8.788944382390012
ENSG00000100739	8.329375915396866e-12	6.163296333398653
ENSG00000220472	8.329375915396866e-12	7.1701775255301525
ENSG00000168807	8.373959516557353e-12	8.30048794315218
ENSG00000184007	8.373959516557353e-12	8.903832818629208
ENSG00000185567	8.600412571965573e-12	5.058194668106715
ENSG00000068394	8.600412571965573e-12	8.562934786252878
ENSG00000075568	8.692666210904684e-12	8.899784235633259
ENSG00000257178	8.692666210904807e-12	2.4545848167052013
ENSG00000198785	8.692666210904807e-12	6.749388022251334
ENSG00000141526	8.92756797901243e-12	8.700332160708196
ENSG00000102081	9.071485884364612e-12	8.801090131377867
ENSG00000012174	9.316421833609065e-12	8.690250278134622
ENSG00000258527	9.366181708831772e-12	5.7449908017233415
ENSG00000134443	9.366181708831772e-12	3.115924315539327
ENSG00000213293	9.366181708831772e-12	3.8058281373268867
ENSG00000221562	9.416202235558758e-12	2.6634165001068464
ENSG00000261069	9.517030600131037e-12	8.056931200253107
ENSG00000231419	9.670261688989736e-12	3.5492750496188035
ENSG00000173809	9.721874447816663e-12	4.470034679359921
ENSG00000135404	9.721874447816663e-12	8.936221482596823
ENSG00000147606	9.984018389186889e-12	6.9929371346659135
ENSG00000164619	9.984018389186889e-12	6.713242563452087
ENSG00000175215	1.0037273000776024e-11	8.911929984621112
ENSG00000126733	1.0037273000776024e-11	3.9089693550407594
ENSG00000142676	1.0037273000776024e-11	8.936221482596823
ENSG00000237434	1.0090806184231568e-11	4.285962665682395
ENSG00000224616	1.0144619366921192e-11	6.149135902611547
ENSG00000079616	1.0362700888499466e-11	8.811707768013164
ENSG00000171428	1.0362700888499466e-11	7.840137014235983
ENSG00000078369	1.0417935729497718e-11	8.920027150613016
ENSG00000136379	1.0417935729497718e-11	8.2781288711732
ENSG00000261435	1.0417935729497718e-11	5.020814435911915
ENSG00000250220	1.0417935729497718e-11	5.7541555509695295
ENSG00000157514	1.0473459285406135e-11	8.948367231584678
ENSG00000145287	1.0529273034413867e-11	8.839055490693989
ENSG00000068650	1.0585378462113377e-11	8.720039321626233
ENSG00000188991	1.0585378462113377e-11	1.8282212658456913
ENSG00000002834	1.0698470333188948e-11	8.8714441546616
ENSG00000205138	1.0870333299506755e-11	8.505921027069922
ENSG00000266976	1.0870333299506755e-11	6.305250958539416
ENSG00000155254	1.0870333299506755e-11	8.315154162783431
ENSG00000261438	1.110370168667874e-11	3.4371286476557437
ENSG00000262468	1.110370168667874e-11	8.015805035061982
ENSG00000104687	1.1162807263660334e-11	8.768701467410256
ENSG00000115159	1.1222221359932459e-11	8.770229579762812
ENSG00000243574	1.1281945552798892e-11	5.669175141079378
ENSG00000105467	1.1281945552798892e-11	5.2020543296123245
ENSG00000105364	1.1281945552798892e-11	8.707436968409263
ENSG00000255495	1.1585273725960018e-11	4.479947367489949
ENSG00000167747	1.1646892066176513e-11	8.78489579939406
ENSG00000099994	1.1708831767133549e-11	6.952792866598899
ENSG00000204520	1.1708831767133549e-11	8.391489195059838
ENSG00000140876	1.1959837131476101e-11	5.9474984933584425
ENSG00000131759	1.2087311048329608e-11	8.705908856056706
ENSG00000138279	1.2151546698328464e-11	8.859298405673744
ENSG00000169241	1.2477780109498468e-11	8.878013208300944
ENSG00000212664	1.2544049901476268e-11	6.349149856148814
ENSG00000173406	1.2677626553472375e-11	6.097411616349281
ENSG00000103275	1.2880610733744964e-11	8.740615833845625
ENSG00000064692	1.3017700498020754e-11	4.800406562880047
ENSG00000128944	1.315622070590648e-11	8.51653866370522
ENSG00000180815	1.3366715110560559e-11	5.205095849960147
ENSG00000011021	1.3437611060095536e-11	8.576810804415375
ENSG00000069275	1.3508875689624374e-11	8.86991604230904
ENSG00000131373	1.3508875689624471e-11	8.675048304441653
ENSG00000148824	1.3580510876679959e-11	8.093983351110998
ENSG00000205078	1.3580510876679959e-11	7.598117151285905
ENSG00000229809	1.3580510876679959e-11	8.45255153723875
ENSG00000258994	1.3652518508145004e-11	5.487434739104745
ENSG00000204666	1.4018210032806755e-11	5.076227235252275
ENSG00000221968	1.4092492484661437e-11	8.67397679631821
ENSG00000107679	1.4167160854770133e-11	8.242097388791223
ENSG00000183943	1.43176632128887e-11	8.440321083838006
ENSG00000185519	1.4469732931402142e-11	2.733924232430127
ENSG00000122705	1.454636053899006e-11	8.848145014976726
ENSG00000184164	1.454636053899006e-11	8.902304706276652
ENSG00000112812	1.4623385992356444e-11	8.782831932979782
ENSG00000102241	1.4623385992356444e-11	8.845624544333333
ENSG00000108679	1.4623385992356496e-11	8.750241112190086
ENSG00000166922	1.4623385992356496e-11	6.468836457681456
ENSG00000138674	1.5094007449785335e-11	8.93217289960087
ENSG00000143870	1.517387502477187e-11	8.915978567617064
ENSG00000227487	1.5173875024772032e-11	5.043431709542016
ENSG00000259250	1.5173875024772032e-11	7.525078468944918
ENSG00000169371	1.5173875024772032e-11	8.290985671797198
ENSG00000197958	1.5579469817734892e-11	8.944318648588725
ENSG00000081760	1.5579469817734892e-11	8.665879630326305
ENSG00000175061	1.5661855038344273e-11	8.915978567617064
ENSG00000236305	1.5661855038344273e-11	5.9941248758495265
ENSG00000253986	1.574466735511256e-11	5.001958352703045
ENSG00000116990	1.574466735511256e-11	7.468778858002307
ENSG00000226113	1.633649573696828e-11	3.419125255550945
ENSG00000146006	1.633649573696828e-11	7.37073907698688
ENSG00000260672	1.633649573696828e-11	4.636155209051928
ENSG00000183208	1.6422803780466637e-11	7.333073784313407
ENSG00000261147	1.686109449649372e-11	4.386483663422617
ENSG00000173442	1.68610944964939e-11	8.93217289960087
ENSG00000204852	1.7039603802004453e-11	8.730200354032414
ENSG00000255465	1.7039603802004453e-11	3.0520961298079694
ENSG00000197279	1.7494022664430586e-11	8.171310741678244
ENSG00000171241	1.7494022664430586e-11	8.508977251775038
ENSG00000137817	1.7494022664430773e-11	8.873964625304993
ENSG00000250156	1.7494022664430773e-11	4.040728013694748
ENSG00000146094	1.7586321761027735e-11	8.907881401625161
ENSG00000178162	1.7679098216945138e-11	6.251530426732919
ENSG00000234891	1.77723544493153e-11	2.320808704821827
ENSG00000171631	1.786609288723683e-11	7.97360213465392
ENSG00000213626	1.8150225906007032e-11	7.028963280224016
ENSG00000140307	1.8438787383238685e-11	8.788944382390012
ENSG00000069849	1.8731844877758213e-11	8.798033906672751
ENSG00000183655	1.8929748146110394e-11	7.36271863256012
ENSG00000101443	1.8929748146110394e-11	5.767875087762118
ENSG00000151422	1.8929748146110394e-11	8.77473476698788
ENSG00000156313	1.902946695576958e-11	8.274870489646
ENSG00000169021	1.9433517281355277e-11	8.833478795345478
ENSG00000262155	1.9535836745344663e-11	4.637677041543463
ENSG00000179178	1.9535836745344663e-11	7.071022365869997
ENSG00000249995	1.963868425212482e-11	2.9500216737446796
ENSG00000180660	1.9845974078262696e-11	6.83042892447462
ENSG00000067992	2.037362775753371e-11	8.14628133281873
ENSG00000142444	2.0480796760715543e-11	8.550991194087109
ENSG00000113231	2.0480796760715543e-11	8.16035950780331
ENSG00000269069	2.1024985741041947e-11	8.197078061421566
ENSG00000122359	2.113551204399778e-11	8.8795413206535
ENSG00000253051	2.147051928732153e-11	5.261134597478348
ENSG00000157933	2.147051928732153e-11	8.726151771036463
ENSG00000079974	2.1925303216576656e-11	8.521913202231644
ENSG00000150281	2.1925303216576656e-11	5.711062447220521
ENSG00000196998	2.204046651422217e-11	8.788944382390012
ENSG00000141664	2.204046651422217e-11	8.169627208508267
ENSG00000179604	2.2156222661708922e-11	7.2462965293880846
ENSG00000160791	2.2156222661708922e-11	7.2445539657753715
ENSG00000065809	2.2507078150942372e-11	8.8795413206535
ENSG00000142408	2.2507078150942372e-11	3.738884600685833
ENSG00000123836	2.2625235719373778e-11	8.808651543308047
ENSG00000212978	2.2744001222540232e-11	8.153000252695215
ENSG00000178343	2.2744001222540232e-11	3.9853964229918533
ENSG00000272864	2.2983368294910604e-11	3.5785431320729653
ENSG00000134709	2.3469533384692208e-11	8.7720121395224
ENSG00000147454	2.3592641007416927e-11	8.700867914769919
ENSG00000252612	2.371638148447536e-11	4.978992878951369
ENSG00000237316	2.384075800017563e-11	2.475176400805368
ENSG00000213262	2.38407580001758e-11	8.09803193410695
ENSG00000171365	2.4344688685215538e-11	8.064159014943652
ENSG00000248830	2.447229370947025e-11	4.906293565487643
ENSG00000099814	2.4472293709470423e-11	8.746394686016219
ENSG00000078246	2.4472293709470423e-11	8.374223354952592
ENSG00000163482	2.4600554209713725e-11	8.745402327725383
ENSG00000116791	2.4600554209713725e-11	8.706444610118426
ENSG00000068383	2.4600554209713725e-11	8.29370829926268
ENSG00000254369	2.4729473481464086e-11	4.930466831579976
ENSG00000101096	2.525180476230011e-11	8.732720824675809
ENSG00000147536	2.5384067893853582e-11	7.368398123972738
ENSG00000245556	2.5517009912816652e-11	8.346954782104374
ENSG00000232070	2.619202327458071e-11	5.245866699355655
ENSG00000213315	2.6329110827713347e-11	6.473583516611838
ENSG00000214274	2.6466901496325048e-11	7.77963585745608
ENSG00000103932	2.660539880984276e-11	8.798569660734474
ENSG00000108239	2.674460631500608e-11	8.50691338536076
ENSG00000213967	2.6884527575952578e-11	6.101846648190778
ENSG00000131037	2.7308609797567982e-11	7.036912781727505
ENSG00000254211	2.7451422073879484e-11	8.064388031013399
ENSG00000176896	2.817653473664388e-11	8.309779624257006
ENSG00000134982	2.832379347032007e-11	8.79956201902531
ENSG00000147604	2.832379347032007e-11	8.944318648588725
ENSG00000179528	2.8471806337575954e-11	5.871692057503711
ENSG00000152670	2.8620577117917344e-11	4.749368483694624
ENSG00000135473	2.877010960936156e-11	8.895735652637308
ENSG00000234284	2.877010960936156e-11	6.209598951209045
ENSG00000272782	2.9223315609980876e-11	6.486256645912207
ENSG00000196182	2.937593329930102e-11	8.845624544333333
ENSG00000236532	2.952933197056447e-11	5.069243530428775
ENSG00000170482	3.0308177610946615e-11	8.520130642472056
ENSG00000167632	3.030817761094705e-11	8.725159412745626
ENSG00000178718	3.0466344976801263e-11	8.81323588036572
ENSG00000232912	3.0466344976801477e-11	6.081798176132455
ENSG00000213339	3.062532110633851e-11	8.873964625304993
ENSG00000246705	3.0785110046403914e-11	8.717062246753724
ENSG00000110697	3.0785110046403914e-11	8.763124772061747
ENSG00000198917	3.0785110046404024e-11	8.735777049380923
ENSG00000180098	3.1926735435633256e-11	8.579867029120491
ENSG00000261581	3.1926735435633256e-11	3.7144482938161594
ENSG00000169609	3.2093174940627625e-11	8.57933127505877
ENSG00000132646	3.276747689383624e-11	8.810715409722327
ENSG00000068323	3.276747689383624e-11	8.818276821652509
ENSG00000040341	3.29382097665491e-11	8.710949797343494
ENSG00000261220	3.3109814226715955e-11	6.229135142718577
ENSG00000122026	3.3109814226715955e-11	8.93217289960087
ENSG00000203761	3.3109814226715955e-11	7.918005713445233
ENSG00000003096	3.398106346640505e-11	4.595687036268527
ENSG00000170469	3.4157989627275206e-11	8.296562367145707
ENSG00000108405	3.415798962727545e-11	8.914450455264506
ENSG00000147044	3.4335818301619317e-11	8.6684001009697
ENSG00000113048	3.5421996933420686e-11	8.85120123968184
ENSG00000170049	3.5421996933420686e-11	6.458130687307717
ENSG00000234377	3.560627056918144e-11	5.5955210553253005
ENSG00000224215	3.5606270569181815e-11	2.8525748492950598
ENSG00000148700	3.654182032907906e-11	8.887638486645404
ENSG00000204282	3.673179970127382e-11	7.515209872696889
ENSG00000150625	3.6922746689234677e-11	6.384204185559052
ENSG00000230666	3.6922746689234677e-11	5.0114656211872095
ENSG00000270012	3.6922746689234935e-11	7.61726279263657
ENSG00000108774	3.7114666114808766e-11	8.543886386386044
ENSG00000254003	3.7114666114808766e-11	6.03862813665402
ENSG00000103160	3.7114666114808766e-11	8.599907787278163
ENSG00000203666	3.7696307588460343e-11	8.45362304536219
ENSG00000244038	3.7892165454114395e-11	8.936221482596823
ENSG00000165066	3.7892165454114395e-11	4.973729442538311
ENSG00000115380	3.808902022096576e-11	8.037111134467489
ENSG00000163682	3.808902022096576e-11	8.944318648588725
ENSG00000184258	3.80890202209659e-11	4.121140840362522
ENSG00000150938	3.80890202209659e-11	7.765188879259472
ENSG00000259639	3.868561569330046e-11	2.3346901063940417
ENSG00000176108	3.9291363449084774e-11	8.0872828570541
ENSG00000172508	3.9291363449084774e-11	8.23794977920566
ENSG00000130165	3.929136344908506e-11	8.80361060202126
ENSG00000181991	3.94953368872501e-11	8.634562474482138
ENSG00000174885	3.949533688725066e-11	7.544422497643168
ENSG00000143815	3.949533688725066e-11	8.812700126303998
ENSG00000241527	3.970034762426756e-11	6.485565784060351
ENSG00000270102	3.970034762426756e-11	6.48458036304081
ENSG00000235052	4.0741142301049346e-11	5.294501483349236
ENSG00000198342	4.0741142301049346e-11	7.46840941616216
ENSG00000250889	4.0741142301049346e-11	5.415554956931517
ENSG00000134318	4.074114230104978e-11	8.789936740680849
ENSG00000210196	4.0952486090347134e-11	8.840047848984822
ENSG00000248866	4.1164903835108146e-11	7.739229177329173
ENSG00000060138	4.1164903835108146e-11	8.633745413765725
ENSG00000114062	4.137840087423533e-11	8.841575961337382
ENSG00000090776	4.137840087423533e-11	7.317257023138071
ENSG00000133135	4.202542153649719e-11	3.8222551290187323
ENSG00000126583	4.2243289662504714e-11	3.781874795022379
ENSG00000108387	4.246226416875515e-11	6.92188822500305
ENSG00000146828	4.246226416875545e-11	8.789936740680849
ENSG00000135248	4.246226416875545e-11	5.457120760230916
ENSG00000061455	4.290355433390431e-11	6.485930363048191
ENSG00000179588	4.290355433390431e-11	8.295570008854872
ENSG00000264349	4.3799654858878006e-11	4.706031108506152
ENSG00000170271	4.3799654858878316e-11	7.708740525530346
ENSG00000261401	4.4483737587384413e-11	3.4303783350314174
ENSG00000147799	4.541215096169919e-11	7.6022067992942794
ENSG00000101003	4.541215096169919e-11	7.963526930111253
ENSG00000101412	4.541215096169919e-11	8.570039593953947
ENSG00000107014	4.541215096169967e-11	6.430338709420928
ENSG00000147485	4.56472042133633e-11	7.247189861089312
ENSG00000176732	4.56472042133633e-11	6.121875660873486
ENSG00000006704	4.612089167732628e-11	5.93633882322722
ENSG00000147234	4.63595377380363e-11	6.946417955661669
ENSG00000213553	4.7082756929535026e-11	8.586436082759835
ENSG00000008282	4.7326277080661357e-11	8.855249822677791
ENSG00000151414	4.7326277080661357e-11	8.840047848984822
ENSG00000161570	4.757103089051465e-11	8.405496653639888
ENSG00000134243	4.757103089051465e-11	8.807659185017213
ENSG00000260940	4.8813519818828356e-11	2.201503684982126
ENSG00000153064	4.8813519818828356e-11	8.824845875291853
ENSG00000126458	4.8813519818828356e-11	8.368646659604083
ENSG00000204104	4.9065804997260604e-11	8.422481187092446
ENSG00000101868	4.9065804997260604e-11	8.599574190038526
ENSG00000168032	4.9065804997260604e-11	5.213884747996647
ENSG00000135299	4.906580499726078e-11	8.439079832720422
ENSG00000179796	4.9319367252564595e-11	2.639128093152824
ENSG00000251603	4.9319367252564595e-11	5.6407129947712
ENSG00000139641	4.9830348317107725e-11	8.911929984621112
ENSG00000232324	5.060655706686368e-11	3.4818803576645583
ENSG00000221988	5.060655706686368e-11	8.327704225415452
ENSG00000115966	5.0867915645526386e-11	8.82385351700102
ENSG00000261374	5.1394605302138994e-11	3.8910407890062193
ENSG00000110851	5.2734809789009483e-11	8.68566594107695
ENSG00000231459	5.2734809789009483e-11	2.921931138057077
ENSG00000165675	5.300692916591421e-11	8.603218459390307
ENSG00000175985	5.328042374446294e-11	5.326250514425744
ENSG00000116903	5.355530032192095e-11	8.725159412745626
ENSG00000148798	5.4388290513478e-11	3.537994012038003
ENSG00000144645	5.4388290513478e-11	8.915978567617064
ENSG00000138621	5.4668763717735596e-11	8.841575961337382
ENSG00000226221	5.4950653402465306e-11	7.629171092126602
ENSG00000251417	5.5233966564115524e-11	6.674229676412392
ENSG00000188001	5.5233966564115524e-11	6.751451901892951
ENSG00000163346	5.5233966564115524e-11	8.910401872268555
ENSG00000251819	5.523396656411611e-11	5.83981910685429
ENSG00000204262	5.5518710232882334e-11	7.864434066791972
ENSG00000173320	5.638159509335363e-11	6.709439232405693
ENSG00000259728	5.6672131773016534e-11	5.635404474787938
ENSG00000198056	5.667213177301734e-11	8.417642402627743
ENSG00000007516	5.667213177301734e-11	7.5907634507580894
ENSG00000140455	5.6964134622535856e-11	8.786423911746619
ENSG00000124116	5.725761087793638e-11	3.8615394962122833
ENSG00000049768	5.725761087793638e-11	5.03344398820258
ENSG00000084234	5.755256781011757e-11	8.880533678944337
ENSG00000145214	5.90498195658802e-11	8.74288185708199
ENSG00000264469	5.90498195658802e-11	6.499188621094871
ENSG00000229414	5.935381522115151e-11	2.8938591960265505
ENSG00000008300	5.935381522115151e-11	8.798033906672751
ENSG00000116668	5.935381522115151e-11	8.719582717397117
ENSG00000117877	6.08969336106878e-11	7.663017152042239
ENSG00000183475	6.08969336106878e-11	8.681081604019274
ENSG00000259248	6.121023871342961e-11	7.7279586683913255
ENSG00000110492	6.280059703233478e-11	8.878013208300944
ENSG00000089248	6.312349021961012e-11	8.920027150613016
ENSG00000122884	6.312349021961012e-11	8.8714441546616
ENSG00000105997	6.344800907875042e-11	5.449358463794743
ENSG00000230646	6.344800907875064e-11	3.2144785756417336
ENSG00000126231	6.377416161350073e-11	6.507732975725611
ENSG00000260534	6.377416161350073e-11	7.245221474080114
ENSG00000213930	6.377416161350073e-11	8.772750050406207
ENSG00000105656	6.410195586607878e-11	8.829430212349527
ENSG00000167552	6.443139991735681e-11	8.314820565543794
ENSG00000169758	6.443139991735681e-11	6.503250191742092
ENSG00000196372	6.542971225571088e-11	7.362358146364205
ENSG00000183150	6.542971225571088e-11	7.024288780242238
ENSG00000149346	6.542971225571088e-11	7.247344947738363
ENSG00000124198	6.576583708992296e-11	8.906353289272603
ENSG00000100767	6.576583708992343e-11	8.350396894634072
ENSG00000232855	6.610365271335777e-11	7.55302598406109
ENSG00000216866	6.610365271335777e-11	5.809899899905915
ENSG00000171813	6.610365271335824e-11	8.547276208330794
ENSG00000250567	6.678438963432773e-11	2.1858829293162816
ENSG00000185339	6.747199003198021e-11	8.73379233279925
ENSG00000257221	6.816652156469261e-11	7.851780873927475
ENSG00000149657	6.816652156469261e-11	8.689714524072901
ENSG00000107242	6.85164078277941e-11	8.907881401625161
ENSG00000137764	6.85164078277941e-11	8.535253466332419
ENSG00000197471	6.851640782779508e-11	8.882061791296895
ENSG00000164032	6.922146434840794e-11	8.899784235633259
ENSG00000189343	7.029238935951359e-11	8.915978567617064
ENSG00000198856	7.02923893595141e-11	8.895735652637308
ENSG00000004838	7.065295678181357e-11	6.912947255459034
ENSG00000186275	7.065295678181457e-11	8.170116226565323
ENSG00000181852	7.065295678181457e-11	8.755484210298958
ENSG00000069329	7.101533512931972e-11	8.837527378341429
ENSG00000158113	7.101533512932047e-11	4.729494440338712
ENSG00000256248	7.285470349904509e-11	4.263762569015589
ENSG00000253619	7.322813565159827e-11	4.623089388376804
ENSG00000243452	7.322813565159854e-11	8.699339802417361
ENSG00000123989	7.322813565159854e-11	8.93217289960087
ENSG00000267394	7.322813565159854e-11	4.507504601168715
ENSG00000101224	7.322813565159854e-11	8.899784235633259
ENSG00000125652	7.360344188321363e-11	8.861818876317137
ENSG00000213881	7.398063138961822e-11	5.605241141546508
ENSG00000151117	7.55084076236539e-11	7.827964406000467
ENSG00000135677	7.865720889086907e-11	8.8795413206535
ENSG00000112787	7.865720889086907e-11	8.829430212349527
ENSG00000185880	7.865720889087019e-11	8.886110374292846
ENSG00000241469	7.905973810548289e-11	2.808935297260414
ENSG00000249453	7.905973810548289e-11	5.677153424578579
ENSG00000229855	7.905973810548289e-11	5.369420180290588
ENSG00000240087	7.905973810548289e-11	6.05536658324261
ENSG00000169733	7.905973810548344e-11	8.655261993691008
ENSG00000147168	7.987085661729031e-11	8.928124316604919
ENSG00000155660	8.11028334779028e-11	8.93217289960087
ENSG00000042781	8.110283347790396e-11	7.607244527564907
ENSG00000147027	8.151761222537418e-11	4.82418777694686
ENSG00000118307	8.151761222537418e-11	5.584617102158978
ENSG00000187735	8.151761222537418e-11	8.8714441546616
ENSG00000165138	8.193446769109598e-11	8.849673127329284
ENSG00000015171	8.193446769109716e-11	8.855249822677791
ENSG00000177504	8.235341004021458e-11	3.6062872890976956
ENSG00000226029	8.235341004021575e-11	6.285322454974527
ENSG00000259959	8.447978422913777e-11	8.291064821629806
ENSG00000189157	8.447978422913777e-11	6.167595637033021
ENSG00000171466	8.534530334733689e-11	8.727679883389019
ENSG00000154803	8.53453033473375e-11	8.61783238843661
ENSG00000100060	8.710246648604956e-11	8.880533678944337
ENSG00000263080	8.710246648604956e-11	3.0779164076113235
ENSG00000231738	8.754726222344366e-11	5.311787751600511
ENSG00000149806	8.79942814938936e-11	8.924075733608968
ENSG00000204389	8.79942814938936e-11	8.288798798393442
ENSG00000147121	8.79942814938936e-11	8.32869658370629
ENSG00000006740	8.79942814938936e-11	7.769124447657457
ENSG00000259685	8.79942814938936e-11	3.6473232343428323
ENSG00000196683	8.844353516340535e-11	8.915978567617064
ENSG00000170043	8.84435351634063e-11	8.737305161733481
ENSG00000121853	8.889503414981135e-11	2.6116027823087324
ENSG00000219607	8.980481200520317e-11	5.699154269308413
ENSG00000197976	9.026311297114972e-11	8.924075733608968
ENSG00000205730	9.026311297114972e-11	6.514686257046231
ENSG00000262165	9.072370344839712e-11	3.3117487696195806
ENSG00000197497	9.118659461753597e-11	6.164880341616936
ENSG00000242866	9.401288902031981e-11	6.607800592883414
ENSG00000100284	9.401288902031981e-11	8.628450025071906
ENSG00000101670	9.401288902031981e-11	6.734761073161007
ENSG00000185386	9.449220259649898e-11	8.62692191271935
ENSG00000198732	9.449220259649898e-11	8.873964625304993
ENSG00000074054	9.692488583260275e-11	8.841575961337382
ENSG00000187837	9.741872801598254e-11	8.928124316604919
ENSG00000240342	9.741872801598254e-11	8.385174588827525
ENSG00000183291	9.741872801598254e-11	8.920027150613016
ENSG00000156170	9.79150331285978e-11	8.644644357055713
ENSG00000158555	9.841381317681403e-11	8.420332616265279
ENSG00000259422	9.841381317681403e-11	4.578671155287538
ENSG00000259751	9.841381317681403e-11	5.086058969793361
ENSG00000178035	9.841381317681403e-11	8.891687069641355
ENSG00000242294	9.891508022411017e-11	8.689178770011178
ENSG00000154153	9.992512385703602e-11	5.437267021015087
ENSG00000273384	1.0043392485759016e-10	4.318096887620625
ENSG00000229502	1.0094526168761686e-10	2.3800424180411954
ENSG00000124422	1.0094526168761686e-10	8.910401872268555
ENSG00000179476	1.0145914670016743e-10	8.300154345912544
ENSG00000150054	1.0197559230701701e-10	6.7343175093188155
ENSG00000272870	1.0197559230701701e-10	7.21320792294489
ENSG00000173812	1.0197559230701701e-10	8.948367231584678
ENSG00000154478	1.0249461097893426e-10	2.10238355666837
ENSG00000228160	1.0301621524595452e-10	2.3508175723194906
ENSG00000109906	1.0354041769765221e-10	4.854541235166039
ENSG00000186998	1.0406723098342085e-10	4.551510333343075
ENSG00000228714	1.0459666781274356e-10	5.329555844947761
ENSG00000269946	1.0459666781274356e-10	4.911258334183493
ENSG00000255224	1.0512874095548147e-10	6.485672065482105
ENSG00000181798	1.0566346324213929e-10	7.1442701141848
ENSG00000177426	1.078291025766576e-10	7.072014371364857
ENSG00000242013	1.078291025766576e-10	7.3600802589272
ENSG00000196090	1.0837726518301624e-10	5.905637462702267
ENSG00000196659	1.0948178590801217e-10	8.02235566288174
ENSG00000116584	1.1003817061555549e-10	8.920027150613016
ENSG00000221164	1.117239829794698e-10	5.296433324909063
ENSG00000155903	1.1286187508237191e-10	8.837527378341429
ENSG00000242593	1.1286187508237191e-10	4.858051896277721
ENSG00000253766	1.1286187508237191e-10	2.442729396708609
ENSG00000166484	1.1343506722714884e-10	8.408675885334484
ENSG00000236204	1.1401110844534199e-10	6.494671180915718
ENSG00000236205	1.1401110844534199e-10	2.086400438232393
ENSG00000180479	1.1401110844534199e-10	7.698535519555332
ENSG00000114115	1.1575646526812269e-10	6.332494959904303
ENSG00000230897	1.1634404183687232e-10	7.67708977244654
ENSG00000240616	1.169345373377333e-10	7.092765430550019
ENSG00000162894	1.1693453733773454e-10	8.28964129044714
ENSG00000259205	1.1752796594166922e-10	7.214036092821865
ENSG00000237214	1.1752796594166922e-10	6.98144778482224
ENSG00000233266	1.1993129716312194e-10	5.012050326040177
ENSG00000067445	1.2053960620696004e-10	7.594773948933857
ENSG00000156802	1.2115093480008065e-10	8.675504908670767
ENSG00000218283	1.2176529758985208e-10	7.064855094559813
ENSG00000067248	1.2238270929296034e-10	8.79956201902531
ENSG00000263400	1.2238270929296034e-10	5.507084556330566
ENSG00000261460	1.248831420165551e-10	5.432149160018551
ENSG00000132824	1.248831420165551e-10	8.878013208300944
ENSG00000214046	1.2679121169492717e-10	8.797041548381916
ENSG00000189419	1.2872780443520082e-10	5.905711004304271
ENSG00000227630	1.2937974563409957e-10	2.8423603792802825
ENSG00000130055	1.2937974563409957e-10	4.784679531376851
ENSG00000031823	1.306933367937933e-10	8.787416270037454
ENSG00000196963	1.3135501812336143e-10	7.156372223772189
ENSG00000181007	1.320199776554782e-10	7.869018403849645
ENSG00000226360	1.3539450644230776e-10	7.425092273924411
ENSG00000141101	1.360794710995488e-10	8.68566594107695
ENSG00000198482	1.3745958945646375e-10	8.358748508033006
ENSG00000072422	1.388534029382301e-10	7.256678464807167
ENSG00000163995	1.388534029382301e-10	5.356111689264676
ENSG00000117411	1.388534029382301e-10	8.734248937028365
ENSG00000203780	1.4026104431626995e-10	3.77131747649509
ENSG00000143258	1.4026104431626995e-10	8.798033906672751
ENSG00000179029	1.4097009230042684e-10	8.57454478117901
ENSG00000259414	1.4097009230042784e-10	4.576674207862854
ENSG00000172348	1.4311834813557342e-10	5.3295386958208715
ENSG00000095203	1.438415274796448e-10	4.855853968321919
ENSG00000266709	1.438415274796448e-10	3.07364919203522
ENSG00000069943	1.438415274796448e-10	8.479644812512543
ENSG00000152518	1.438415274796448e-10	8.924075733608968
ENSG00000188033	1.4456828244318331e-10	7.483318974039876
ENSG00000243517	1.4456828244318331e-10	7.015207572975611
ENSG00000138617	1.4456828244318331e-10	8.666415384388028
ENSG00000159433	1.4456828244318331e-10	8.853721710325235
ENSG00000095303	1.4456828244318331e-10	8.194943478602752
ENSG00000253284	1.4456828244318435e-10	2.187608102201464
ENSG00000185869	1.4529863029946994e-10	7.137107461318507
ENSG00000165271	1.4603258840317518e-10	8.8795413206535
ENSG00000261037	1.4825629897425794e-10	5.761221124327683
ENSG00000140398	1.4975714579112754e-10	8.81323588036572
ENSG00000177383	1.4975714579112754e-10	8.822861158710182
ENSG00000206549	1.5051313443265903e-10	6.42611906924828
ENSG00000125656	1.51272857114854e-10	8.801090131377867
ENSG00000198146	1.51272857114854e-10	8.835999265988871
ENSG00000074696	1.51272857114854e-10	8.855249822677793
ENSG00000265369	1.5280357676359808e-10	4.456897432741654
ENSG00000153250	1.543494499125347e-10	8.899784235633259
ENSG00000120158	1.5512811479093893e-10	8.688186411720343
ENSG00000160753	1.55910623106309e-10	8.530748279107353
ENSG00000136830	1.55910623106309e-10	7.811378631611799
ENSG00000121075	1.5669699339276456e-10	3.8357332735988554
ENSG00000116885	1.5669699339276622e-10	7.328862129672641
ENSG00000233220	1.5669699339276622e-10	5.069270528436877
ENSG00000272094	1.5748724427160494e-10	5.960758166737389
ENSG00000205593	1.5907946272983634e-10	8.752963739655565
ENSG00000186174	1.5988146799126644e-10	8.018274666057845
ENSG00000137871	1.5988146799126644e-10	8.859298405673744
ENSG00000169016	1.6068742920995085e-10	8.653277277109337
ENSG00000271553	1.606874292099537e-10	7.086650218703958
ENSG00000188779	1.6149736544905537e-10	6.811776958588832
ENSG00000104047	1.6149736544905537e-10	8.817284463361672
ENSG00000150403	1.6312923968953397e-10	8.725159412745626
ENSG00000197557	1.6644153718978416e-10	8.236369376268158
ENSG00000166401	1.6644153718978416e-10	7.9527214588305934
ENSG00000249948	1.681222734315614e-10	8.634816921889167
ENSG00000251666	1.715337144332448e-10	5.617008200204051
ENSG00000140265	1.723971020142522e-10	8.802082489668702
ENSG00000261143	1.7413665212923796e-10	4.966287904546812
ENSG00000163625	1.7766742816293432e-10	8.440203631428808
ENSG00000138650	1.7856100909054648e-10	3.623336588503153
ENSG00000167283	1.7856100909054648e-10	8.920027150613016
ENSG00000226084	1.7945898670508187e-10	7.799153732791337
ENSG00000132026	1.803613821382216e-10	4.579595556773693
ENSG00000155366	1.803613821382216e-10	8.388485260939671
ENSG00000049319	1.858697248383335e-10	5.306765701638844
ENSG00000168216	1.868036450654253e-10	8.865867459313089
ENSG00000180773	1.868036450654253e-10	8.57528269206282
ENSG00000107537	1.868036450654253e-10	8.511041118189317
ENSG00000234648	1.8680364506542864e-10	7.549893183911409
ENSG00000226200	1.915425456764703e-10	8.242200519023697
ENSG00000177888	1.915425456764703e-10	8.697811690064801
ENSG00000167900	1.915425456764703e-10	8.332797457287185
ENSG00000143772	1.915425456764703e-10	8.829430212349527
ENSG00000154040	1.925043414205118e-10	3.617885626041253
ENSG00000261432	1.9444212838311807e-10	1.8538101016001771
ENSG00000198440	1.9639899427990793e-10	8.371044123257997
ENSG00000227986	1.9639899427990793e-10	5.727857502979837
ENSG00000236841	1.9837512256518246e-10	3.592866824429321
ENSG00000126267	1.9837512256518246e-10	8.882061791296895
ENSG00000197265	1.9837512256518458e-10	8.69727593600308
ENSG00000130592	1.9937046790279024e-10	8.920027150613016
ENSG00000270030	1.9937046790279024e-10	5.033329395902497
ENSG00000177119	2.0137583751386026e-10	8.777790991692996
ENSG00000246523	2.0544595202587908e-10	4.656978639010412
ENSG00000163584	2.05445952025882e-10	8.867395571665647
ENSG00000244219	2.0647598919888857e-10	5.695506197070362
ENSG00000167978	2.0647598919889005e-10	8.940270065592774
ENSG00000100600	2.0751107778679314e-10	8.844096431980775
ENSG00000145494	2.0751107778679314e-10	8.79956201902531
ENSG00000238001	2.0751107778679314e-10	2.9433237220626842
ENSG00000234141	2.0855124198433237e-10	6.683181492141201
ENSG00000166797	2.1382905187001079e-10	8.859298405673744
ENSG00000164142	2.1382905187001079e-10	7.82076057170979
ENSG00000260987	2.1382905187001079e-10	4.8655656213631895
ENSG00000115758	2.1382905187001384e-10	8.93217289960087
ENSG00000248540	2.149001841779855e-10	5.441312081239707
ENSG00000122490	2.149001841779855e-10	8.558096001788178
ENSG00000174013	2.2033507221909092e-10	8.709957439052657
ENSG00000167619	2.2143807256616068e-10	6.424077160622587
ENSG00000225200	2.2254647352507954e-10	7.17039567990436
ENSG00000117407	2.2366030091990156e-10	8.265297501886485
ENSG00000268584	2.2366030091990156e-10	6.429394565096651
ENSG00000224566	2.2817039556399043e-10	5.804651178877508
ENSG00000173275	2.2931174673151895e-10	8.350467611038605
ENSG00000109270	2.386458341572141e-10	8.696283577712247
ENSG00000162840	2.386458341572158e-10	4.6207957892771
ENSG00000229466	2.386458341572158e-10	3.0660411087999173
ENSG00000136478	2.386458341572158e-10	8.82232540464846
ENSG00000136997	2.386458341572158e-10	8.911929984621112
ENSG00000205085	2.4103681758831344e-10	7.952909293475957
ENSG00000104408	2.458892853629085e-10	8.928124316604919
ENSG00000260278	2.458892853629111e-10	4.895755833878412
ENSG00000143198	2.458892853629111e-10	8.855249822677791
ENSG00000174718	2.4711725396811276e-10	8.890158957288799
ENSG00000127483	2.5334763214518507e-10	8.924075733608968
ENSG00000225973	2.5461201689579673e-10	8.458128232587256
ENSG00000096093	2.558825726737245e-10	8.663894913744633
ENSG00000272727	2.558825726737245e-10	4.001364724555697
ENSG00000100505	2.571593288880716e-10	5.864034103588227
ENSG00000174917	2.5715932888807346e-10	8.843104073689938
ENSG00000167895	2.6363715542227774e-10	8.643906446171908
ENSG00000089057	2.6363715542227774e-10	8.738833274086039
ENSG00000160783	2.6363715542227774e-10	8.407683527043647
ENSG00000175279	2.6495173953991423e-10	7.160619866986027
ENSG00000143401	2.6495173953991423e-10	8.859298405673744
ENSG00000248564	2.6495173953991423e-10	3.072275496376157
ENSG00000271147	2.662727338175239e-10	8.011272988589253
ENSG00000113924	2.6760016877451907e-10	6.662654144193937
ENSG00000271430	2.6760016877452093e-10	8.408675885334484
ENSG00000104129	2.716214250440359e-10	8.153254700102245
ENSG00000120669	2.7297493075466017e-10	6.4058641761328685
ENSG00000260253	2.7297493075466017e-10	3.1777476711501222
ENSG00000242268	2.7297493075466503e-10	4.441747163472357
ENSG00000258629	2.757017597953843e-10	1.886668313480158
ENSG00000162836	2.757017597953843e-10	8.67802537931416
ENSG00000127415	2.757017597953843e-10	8.859298405673744
ENSG00000173769	2.770751460285337e-10	2.550991880631203
ENSG00000167114	2.770751460285337e-10	8.764652884414305
ENSG00000157110	2.798420202732225e-10	7.360992132859976
ENSG00000198814	2.8123557206672887e-10	8.16825451697313
ENSG00000169752	2.82635909742115e-10	7.895778081883804
ENSG00000130433	2.82635909742115e-10	5.881901627802305
ENSG00000111726	2.8404306556105116e-10	8.549463081734553
ENSG00000198157	2.854570719346769e-10	8.301936905672132
ENSG00000268613	2.868779614242941e-10	4.839947706012556
ENSG00000162073	2.9263100706198527e-10	7.2528439441916825
ENSG00000243144	2.926310070619905e-10	5.803188592300648
ENSG00000166965	2.926310070619905e-10	8.667943496740586
ENSG00000180817	2.940868058539129e-10	8.903832818629208
ENSG00000187535	2.9408680585391814e-10	8.578338916767933
ENSG00000169084	2.9408680585391814e-10	8.495839144496347
ENSG00000103657	2.955496863209179e-10	8.902304706276652
ENSG00000249584	2.9701968209447466e-10	2.1031291579603635
ENSG00000174469	2.9998115486605346e-10	5.4088745060070496
ENSG00000144460	3.014726999080707e-10	6.349254367695458
ENSG00000233086	3.014726999080707e-10	6.633527149697666
ENSG00000143793	3.029714963460168e-10	8.504392914717364
ENSG00000118960	3.029714963460168e-10	8.545414498738602
ENSG00000182179	3.029714963460222e-10	8.907881401625161
ENSG00000137040	3.0447757859664507e-10	8.87549273765755
ENSG00000119608	3.0447757859664507e-10	6.485320083906863
ENSG00000079841	3.0447757859664507e-10	7.357401291205087
ENSG00000105808	3.059909812358753e-10	7.1433683490555
ENSG00000143811	3.1057545964719834e-10	8.815756351009115
ENSG00000173757	3.1057545964719834e-10	8.522115359053727
ENSG00000134490	3.1211849280882453e-10	8.224223627280304
ENSG00000141314	3.1211849280882453e-10	3.662697738616634
ENSG00000108306	3.1522708172153375e-10	8.313292453191234
ENSG00000269540	3.1679270872918e-10	3.334257172269331
ENSG00000135486	3.231316061350202e-10	8.93217289960087
ENSG00000270110	3.247356092879852e-10	5.513835220370598
ENSG00000238061	3.263473971320362e-10	6.009345607304765
ENSG00000118804	3.263473971320362e-10	7.809615614440847
ENSG00000214189	3.2634739713204205e-10	4.521348435256313
ENSG00000090971	3.2634739713204205e-10	7.796117050674857
ENSG00000263874	3.312298384733563e-10	7.159452545289134
ENSG00000187266	3.3618368000914166e-10	8.424413613089174
ENSG00000269148	3.3785100294832475e-10	6.07921957516499
ENSG00000142409	3.3785100294832475e-10	8.68215311214272
ENSG00000213965	3.3785100294832475e-10	8.513025834770989
ENSG00000112029	3.41209940740363e-10	8.377613176897343
ENSG00000108468	3.4630965383425326e-10	8.69880404835564
ENSG00000239719	3.4802606158252665e-10	6.177536053353534
ENSG00000117215	3.4802606158252913e-10	7.547500961012306
ENSG00000237765	3.497507861312406e-10	7.863506870325388
ENSG00000246095	3.5148386681575994e-10	6.31938698169042
ENSG00000185674	3.532253431526883e-10	6.088415834791777
ENSG00000271522	3.6027600174662876e-10	3.7230117650237973
ENSG00000255302	3.6206005549604587e-10	8.911929984621112
ENSG00000143498	3.6206005549604587e-10	8.274870489646
ENSG00000183166	3.6206005549604587e-10	3.8065123525521996
ENSG00000100218	3.6206005549604587e-10	5.416208677691437
ENSG00000095713	3.638527458497533e-10	3.6983784257203776
ENSG00000142634	3.6565411361610543e-10	8.79956201902531
ENSG00000133020	3.674641997913422e-10	3.2621195517219674
ENSG00000248503	3.729471815679529e-10	5.9299190716485555
ENSG00000132185	3.729471815679529e-10	8.920027150613016
ENSG00000236423	3.729471815679556e-10	7.394204863061697
ENSG00000066294	3.729471815679556e-10	8.208994794339672
ENSG00000102921	3.7479255512745004e-10	8.810179655660605
ENSG00000167393	3.7479255512745004e-10	8.606678997739593
ENSG00000269425	3.766468549242749e-10	4.23030815017945
ENSG00000077420	3.785101230995615e-10	8.71805460504456
ENSG00000138286	3.785101230995615e-10	8.653277277109337
ENSG00000197961	3.7851012309956553e-10	8.769693825701092
ENSG00000103855	3.8038240198824764e-10	8.347999430980154
ENSG00000188859	3.8226373411995456e-10	7.201442056621009
ENSG00000077264	3.860537292095759e-10	5.0334932644846075
ENSG00000267317	3.8796247820799676e-10	7.699147661013827
ENSG00000166823	3.8796247820799676e-10	7.898905022993452
ENSG00000237595	3.879624782079995e-10	6.40207852154659
ENSG00000140279	3.898804525322245e-10	3.513486707375319
ENSG00000196081	3.9374425142271083e-10	6.610037798392895
ENSG00000233108	3.9961023412359386e-10	7.640704816067922
ENSG00000116786	3.9961023412359386e-10	8.792992965385965
ENSG00000260063	3.9961023412359386e-10	6.226817501872613
ENSG00000159459	4.0356826259006316e-10	8.807659185017213
ENSG00000229251	4.0356826259006316e-10	5.7988790057974215
ENSG00000033867	4.035682625900689e-10	7.98712725320782
ENSG00000269996	4.035682625900689e-10	7.928368902673499
ENSG00000249421	4.055616230123713e-10	2.626280563898507
ENSG00000152377	4.1159963135287603e-10	5.448440928111761
ENSG00000084112	4.136317616799304e-10	8.763124772061747
ENSG00000119943	4.136317616799304e-10	8.46622539857916
ENSG00000250069	4.136317616799304e-10	4.712787949182857
ENSG00000169992	4.136317616799304e-10	7.489069625755775
ENSG00000225830	4.156736988980709e-10	8.308251511904448
ENSG00000225218	4.1567369889807534e-10	5.470456029149703
ENSG00000188383	4.1567369889807534e-10	6.01216193595672
ENSG00000162819	4.218588148237224e-10	8.764117130352583
ENSG00000003056	4.2603211231591796e-10	8.853721710325235
ENSG00000226869	4.2603211231591796e-10	3.6252622999045956
ENSG00000135686	4.281338682445743e-10	8.757548076713238
ENSG00000171097	4.281338682445743e-10	8.502662645542722
ENSG00000158062	4.3024575885198955e-10	8.681617358080997
ENSG00000164754	4.3024575885198955e-10	8.845624544333333
ENSG00000187151	4.32367831827714e-10	4.665466153390896
ENSG00000146039	4.366427167361874e-10	1.673315984669291
ENSG00000143036	4.431326167205165e-10	5.929019719122008
ENSG00000234902	4.431326167205165e-10	4.887929350584349
ENSG00000082458	4.431326167205165e-10	8.579867029120491
ENSG00000183604	4.431326167205165e-10	7.4145593417020015
ENSG00000171649	4.4751150104059616e-10	7.760078896943552
ENSG00000186260	4.4751150104059616e-10	8.611263334797266
ENSG00000196169	4.5864459256507e-10	8.761060905647467
ENSG00000135913	4.609034768724391e-10	8.430982666728518
ENSG00000198830	4.6545391682373845e-10	8.920027150613016
ENSG00000223807	4.6545391682374506e-10	3.367898351572393
ENSG00000234639	4.723620246883023e-10	5.167131660172428
ENSG00000068438	4.723620246883023e-10	8.829430212349527
ENSG00000255121	4.746869202977806e-10	7.268248408875103
ENSG00000235335	4.793703141491989e-10	4.715501647707791
ENSG00000143575	4.793703141491989e-10	8.891687069641355
ENSG00000173706	4.912772805132339e-10	7.835919022414257
ENSG00000071127	4.912772805132339e-10	8.859298405673744
ENSG00000196547	4.912772805132427e-10	8.883589903649453
ENSG00000250659	4.936931263954148e-10	7.157121118038877
ENSG00000085719	4.936931263954148e-10	8.903832818629208
ENSG00000222800	4.961205823549704e-10	2.349966849133457
ENSG00000188227	4.961205823549739e-10	5.381301821726816
ENSG00000083290	4.961205823549739e-10	7.679285413446738
ENSG00000004975	4.961205823549739e-10	8.72363130039307
ENSG00000185565	5.034731563353489e-10	8.794775525145551
ENSG00000109475	5.059475994891685e-10	8.948367231584678
ENSG00000257951	5.084339274139448e-10	6.531072320802558
ENSG00000136059	5.109321958029925e-10	8.821333046357623
ENSG00000105523	5.134424606038051e-10	4.191330807026398
ENSG00000243680	5.134424606038051e-10	6.209885716004848
ENSG00000072135	5.134424606038087e-10	8.8714441546616
ENSG00000115539	5.134424606038087e-10	8.593005136399182
ENSG00000133138	5.28759139421333e-10	7.281060690983979
ENSG00000112218	5.28759139421333e-10	8.175868219488256
ENSG00000272264	5.28759139421333e-10	6.7187690170953855
ENSG00000233101	5.339632482951548e-10	2.5360313297116948
ENSG00000180998	5.339632482951624e-10	6.643580763570146
[truncated: 4,177 more rows]
