# Supplementary material for: Machine learning predicts treatment sensitivity in multiple myeloma based on molecular and clinical information coupled with drug response
Source: PLoS One. 2021 Jul 28;16(7):e0254596. doi: 10.1371/journal.pone.0254596 (PMC8318243; doi:10.1371/journal.pone.0254596)
Supplement: S1 File — (ZIP) [file pone.0254596.s004.zip › Supplementary Material 1/3q21/selected_genes_experiment_2.csv]

gene	pvalue	entropy
ENSG00000182899	3.32881799791564e-25	8.941387041246065
ENSG00000119280	1.1773748272842516e-24	8.157703205527099
ENSG00000114391	3.1130662198082326e-24	8.93733024611422
ENSG00000228031	1.4450347429117648e-22	5.7044846039011965
ENSG00000162244	2.5186643100339493e-22	8.945443836377912
ENSG00000188004	8.955463860729838e-22	6.029328719522742
ENSG00000144713	1.262177353013004e-21	8.945443836377912
ENSG00000165169	1.70018973755091e-21	8.734948019925948
ENSG00000247746	2.84947343072005e-21	7.339876964748249
ENSG00000114125	3.941900229199072e-21	8.758294419529046
ENSG00000002586	1.0108929135639778e-20	8.21419799692204
ENSG00000225579	2.014265318561462e-20	7.228985256204137
ENSG00000144895	2.6614424240425057e-20	8.900819089927607
ENSG00000114023	2.807658520773453e-20	8.765413638604759
ENSG00000181524	9.259820077930282e-20	8.257134341447289
ENSG00000174748	1.2524505307519702e-19	8.941387041246065
ENSG00000068745	3.2558133457079287e-19	8.840961534137898
ENSG00000117308	3.562821689137468e-19	8.33064109795343
ENSG00000156976	3.7919566498445796e-19	8.941387041246065
ENSG00000111666	6.585969385715391e-19	8.66391444992868
ENSG00000168028	8.697756964106581e-19	8.941387041246065
ENSG00000136521	8.817832113727346e-19	8.884591909400223
ENSG00000270170	9.282881708393332e-19	8.58683534242361
ENSG00000159556	9.50811949566125e-19	8.07920016269817
ENSG00000140474	9.50811949566125e-19	8.917046270454989
ENSG00000233080	1.0940035465256077e-18	5.130201463690547
ENSG00000162929	1.135917939645281e-18	7.943642057803877
ENSG00000063177	1.3065991812809095e-18	8.933273450982373
ENSG00000125827	1.4621825302044707e-18	8.846549541241677
ENSG00000259514	1.811739491832801e-18	6.70783357919104
ENSG00000206561	2.1107894694908724e-18	8.257671182231244
ENSG00000176399	2.1107894694908724e-18	6.609431909638632
ENSG00000188846	2.1107894694908724e-18	8.93733024611422
ENSG00000165102	2.305283206495751e-18	8.739004815057795
ENSG00000205143	4.634805033365959e-18	5.147740633239231
ENSG00000130159	7.432780063099791e-18	8.74612403413351
ENSG00000075073	8.636991042368887e-18	6.997505104241957
ENSG00000272668	1.8957942150436466e-17	5.998978759224458
ENSG00000235065	2.333352645090187e-17	7.844865453317021
ENSG00000104611	5.591802574614116e-17	6.770165314672833
ENSG00000163931	6.085327470702164e-17	8.892705499663915
ENSG00000131773	6.306845410272949e-17	6.676003403789222
ENSG00000114850	7.637924200375981e-17	8.925159860718681
ENSG00000107745	7.915112704690446e-17	8.67157050978835
ENSG00000184083	8.417461189084277e-17	8.31247757170113
ENSG00000145194	9.275398606325627e-17	8.458469799796541
ENSG00000168807	1.16271894310391e-16	8.349191294764234
ENSG00000091527	1.3570670622362502e-16	8.945443836377912
ENSG00000224858	1.5284449235345145e-16	5.660188846896815
ENSG00000114544	1.6038539951476093e-16	8.79733115887557
ENSG00000151287	2.0071913633715608e-16	7.682886991840163
ENSG00000081913	2.237702139570693e-16	7.6010231933944326
ENSG00000170677	2.317727077175394e-16	7.047940543430893
ENSG00000227895	2.4005735078042e-16	5.323752941779845
ENSG00000120280	2.4863394488658427e-16	8.70887347028645
ENSG00000248991	2.9720779839146346e-16	6.889374287963735
ENSG00000151229	3.343193954373708e-16	8.475233821107881
ENSG00000177479	3.712519667303798e-16	8.868364728872839
ENSG00000273388	4.1220212602798544e-16	4.022510767339571
ENSG00000130255	4.377676648043959e-16	8.93733024611422
ENSG00000188859	5.04721480408891e-16	7.1962374347043045
ENSG00000238153	5.410340578109352e-16	4.658898701787717
ENSG00000122787	5.872806969064641e-16	7.595202979214247
ENSG00000212802	6.080004755388276e-16	7.941671778622397
ENSG00000134698	7.413198144803864e-16	8.72584005847428
ENSG00000241556	7.943582927013248e-16	6.407773836784428
ENSG00000214160	8.431626609457481e-16	8.84808075321361
ENSG00000180573	1.1785116267535477e-15	8.892705499663915
ENSG00000162004	1.1785116267535477e-15	8.382719337386911
ENSG00000170915	1.3226939727745866e-15	6.946142419509074
ENSG00000163754	1.339286215202814e-15	8.84808075321361
ENSG00000165801	1.3859800731761042e-15	8.73188559598208
ENSG00000214870	1.8277220979230322e-15	7.121881934158829
ENSG00000114270	1.9147568048811236e-15	8.324771213593225
ENSG00000105894	1.9147568048811236e-15	7.288303056753771
ENSG00000129353	2.1208669808852102e-15	8.707544825191007
ENSG00000115268	2.5217855880332076e-15	8.941387041246065
ENSG00000148303	2.732471610953659e-15	8.945443836377912
ENSG00000137818	2.960481551909403e-15	8.945443836377912
ENSG00000104219	3.0250072718570306e-15	8.811569597026997
ENSG00000121858	3.1292150145426296e-15	8.835910367818073
ENSG00000246090	3.2369581530260854e-15	8.061386890201817
ENSG00000156384	3.348354729947208e-15	8.250957096908513
ENSG00000040199	3.431734604794745e-15	8.827259936770426
ENSG00000236801	3.5497311092565128e-15	7.0994084242848094
ENSG00000163888	3.717100239644953e-15	5.747296733900703
ENSG00000256733	3.892239085677553e-15	4.4734028107609705
ENSG00000114503	4.4000108818758546e-15	8.88864870453207
ENSG00000099624	4.6635397888116916e-15	8.88864870453207
ENSG00000136059	5.049511249925717e-15	8.806975961111196
ENSG00000144741	5.049511249925717e-15	8.569076949924291
ENSG00000255815	6.1200905762427205e-15	5.658653896380792
ENSG00000164620	6.195150903561142e-15	8.525244007785474
ENSG00000144659	6.685251655202228e-15	8.827796777554383
ENSG00000119979	7.08308728748894e-15	8.62082091545031
ENSG00000136942	7.08308728748894e-15	8.93733024611422
ENSG00000153179	7.08308728748894e-15	8.615769749130488
ENSG00000131188	7.92589704887654e-15	8.393273634583403
ENSG00000146677	8.975449792270951e-15	7.90804039657813
ENSG00000240087	9.593877939396137e-15	6.081772014093892
ENSG00000047230	1.0039402639851663e-14	8.400600986382786
ENSG00000157680	1.0161610899264092e-14	8.414636857657722
ENSG00000174444	1.050528832183475e-14	8.945443836377912
ENSG00000147100	1.1890103641788971e-14	5.3369526289984615
ENSG00000232874	1.341386341306988e-14	5.0464022242866236
ENSG00000164068	1.4332278872938042e-14	8.800393582819439
ENSG00000253982	1.4505792192395144e-14	7.680531161134476
ENSG00000255086	1.621205384775896e-14	3.5839015196626516
ENSG00000095585	1.9408018372071146e-14	8.834379155846138
ENSG00000203644	2.005782656399608e-14	8.579716123347895
ENSG00000175697	2.072904269097831e-14	5.4036064655756615
ENSG00000170502	2.760761537267719e-14	8.741864672125173
ENSG00000243284	3.156263078369864e-14	5.160859881739994
ENSG00000111752	3.409667044329782e-14	7.838283075025263
ENSG00000237316	3.8848741691831234e-14	2.4914301456143706
ENSG00000183023	3.978021512314451e-14	8.430379594052193
ENSG00000120256	4.158634828443545e-14	8.314178870973484
ENSG00000142534	4.3860467064405665e-14	8.941387041246065
ENSG00000104852	4.3860467064405665e-14	8.933273450982373
ENSG00000197603	4.3860467064405665e-14	8.67157050978835
ENSG00000105372	4.792556480587153e-14	8.945443836377912
ENSG00000230666	5.054027018442083e-14	4.97315992922417
ENSG00000114631	5.770690812018446e-14	7.957493825396799
ENSG00000084234	6.358914378304123e-14	8.899287877955674
ENSG00000130511	6.358914378304258e-14	8.658863283608856
ENSG00000243276	6.434106257142387e-14	7.07562152666542
ENSG00000204628	6.567802662314748e-14	8.941387041246065
ENSG00000131373	7.407572744312112e-14	8.660931336364747
ENSG00000180098	7.740491939104347e-14	8.590355296771499
ENSG00000177917	8.25555991601097e-14	8.65480648847701
ENSG00000239183	9.19887076065332e-14	6.005935280245952
ENSG00000214021	9.306992206510373e-14	8.684735266371867
ENSG00000250978	9.388902762241314e-14	3.7225987553779967
ENSG00000227838	9.809212623993763e-14	3.1773671494310642
ENSG00000100266	9.92438651955292e-14	8.590892137555453
ENSG00000198056	1.0582024886866049e-13	8.404737091894567
ENSG00000114416	1.0582024886866123e-13	8.896762294795762
ENSG00000175197	1.1923980586670354e-13	8.694916909391447
ENSG00000128641	1.2455648148019687e-13	8.512753699710261
ENSG00000254615	1.2711673153154983e-13	8.575122487432091
ENSG00000105640	1.3432977471352307e-13	8.945443836377912
ENSG00000117461	1.3868817927314615e-13	8.687260849531777
ENSG00000171792	1.3868817927314615e-13	8.58936092558352
ENSG00000188959	1.4030729109301447e-13	5.397082061531455
ENSG00000172053	1.4485631788604218e-13	8.899287877955674
ENSG00000131386	1.4485631788604218e-13	6.257297884868601
ENSG00000124198	1.478263516526141e-13	8.903344673087517
ENSG00000021826	1.512940528489564e-13	7.981749719960764
ENSG00000141401	1.773979229555071e-13	8.28206434967336
ENSG00000113272	1.8525484450963222e-13	8.705019242031094
ENSG00000144848	1.8740717979273995e-13	8.85718871466528
ENSG00000080839	1.8740717979273995e-13	8.598011356631169
ENSG00000249184	1.8958409987673558e-13	6.613349740198534
ENSG00000153162	1.9123308953625154e-13	8.917046270454989
ENSG00000230202	2.2473520309461905e-13	8.55438098136884
ENSG00000272899	2.3942074449461707e-13	7.868080145889143
ENSG00000269946	2.609768459301382e-13	4.900061104009019
ENSG00000234891	2.632346227813137e-13	2.342594445689942
ENSG00000213621	2.9608473425414913e-13	5.25330335279576
ENSG00000052126	3.0908356546463114e-13	7.26248873443081
ENSG00000261645	3.0908356546463336e-13	7.377039355394817
ENSG00000006788	3.153401124587096e-13	3.5141842424035774
ENSG00000140750	3.1897100544107424e-13	8.525446574661965
ENSG00000241741	3.2264298788693083e-13	6.763317817431269
ENSG00000101577	3.3295655264987587e-13	8.534554536113635
ENSG00000109705	3.6172569041622954e-13	6.451765890226951
ENSG00000242021	3.6276012682637863e-13	5.450969864092714
ENSG00000144671	3.6588091406756166e-13	4.628093157075454
ENSG00000105855	3.862677710139613e-13	7.646612544799993
ENSG00000269988	3.862677710139613e-13	5.1423857503004715
ENSG00000164181	4.0314769061219555e-13	8.795342416499613
ENSG00000176371	4.112710977816455e-13	8.433644584872548
ENSG00000167619	4.112710977816455e-13	6.376683351789952
ENSG00000230131	4.920069477425951e-13	6.12272325421903
ENSG00000167992	5.357413380884535e-13	7.206808880936614
ENSG00000152422	5.46483336764576e-13	8.770464804924583
ENSG00000113924	5.527163602097096e-13	6.662063768051888
ENSG00000104205	5.590192326322071e-13	8.39485724320638
ENSG00000173218	5.637926872283052e-13	7.141266954091496
ENSG00000178982	5.949683358875706e-13	8.900819089927607
ENSG00000138756	6.000432555204621e-13	8.551318557424972
ENSG00000088881	6.260628554711022e-13	6.362894529780184
ENSG00000168264	6.331866436263303e-13	8.904875885059452
ENSG00000225697	6.331866436263438e-13	8.770464804924583
ENSG00000197183	7.029730683311419e-13	8.55231292861295
ENSG00000258118	7.170012205413478e-13	2.727586713665852
ENSG00000228903	7.251404212870747e-13	8.54419933834926
ENSG00000136758	7.251404212870799e-13	8.900819089927607
ENSG00000229638	7.333703853252571e-13	8.561500200444556
ENSG00000137309	7.333703853252571e-13	8.858719926637214
ENSG00000144852	8.232003459708832e-13	7.273582754079353
ENSG00000182179	8.301822191419409e-13	8.908932680191299
ENSG00000105173	8.325224131815531e-13	8.722777634530411
ENSG00000105202	8.3958195019553e-13	8.900819089927607
ENSG00000080947	9.0327997712415e-13	7.5129731430882565
ENSG00000243696	9.42163969489682e-13	7.27901913707719
ENSG00000131725	9.717194014082411e-13	8.596480144659234
ENSG00000100373	9.937844600513374e-13	4.0322410561263125
ENSG00000104921	1.0021851269545107e-12	8.02995560279061
ENSG00000205664	1.0659582697523616e-12	7.943754182606077
ENSG00000120798	1.0901232367755052e-12	8.710404682258385
ENSG00000271133	1.1956202634970082e-12	7.601833502468524
ENSG00000163389	1.222668897034073e-12	8.807512801895154
ENSG00000179820	1.4137287702388199e-12	8.586350898290693
ENSG00000175505	1.4864680409498972e-12	7.345547385117308
ENSG00000148357	1.5327161840663894e-12	4.931271653651976
ENSG00000240298	1.580376660146892e-12	5.712934072784002
ENSG00000218175	1.5980661302499926e-12	8.451887421504784
ENSG00000245008	1.629491758523454e-12	6.561174764114479
ENSG00000196668	1.66615028310939e-12	7.380467717828917
ENSG00000135185	1.7178811659528809e-12	8.908932680191299
ENSG00000148824	1.826119120529192e-12	8.10016866602081
ENSG00000103253	1.8827217606846634e-12	8.455407375852673
ENSG00000198890	1.962692002604401e-12	8.213164126430318
ENSG00000250519	1.9845747534060266e-12	4.986194781540847
ENSG00000111602	2.1092808141796954e-12	8.794805575715658
ENSG00000163584	2.174487513340027e-12	8.872421524004686
ENSG00000232533	2.4086797325895086e-12	6.830888010083206
ENSG00000182054	2.4624815295668467e-12	8.908932680191299
ENSG00000205078	2.48295990755109e-12	7.610901434645898
ENSG00000164587	2.5105246847446504e-12	8.941387041246065
ENSG00000273032	2.5878862682497285e-12	7.2353179019693465
ENSG00000176395	2.5878862682497285e-12	3.850553473381884
ENSG00000086619	2.6971623305393773e-12	8.868364728872839
ENSG00000178741	2.780164633879753e-12	8.900819089927607
ENSG00000273056	2.780164633879753e-12	5.482375599079614
ENSG00000099994	2.780164633879753e-12	6.936624661993982
ENSG00000163870	2.8342844859148126e-12	8.751175200453332
ENSG00000166557	2.865673056771875e-12	8.900819089927607
ENSG00000183943	2.9537617590117587e-12	8.404992055422097
ENSG00000173207	2.9864485911588473e-12	8.586835342423607
ENSG00000270036	2.9864485911588473e-12	4.317553839440471
ENSG00000126231	3.078179261241469e-12	6.5483205958644835
ENSG00000178035	3.112216968143447e-12	8.88864870453207
ENSG00000169714	3.1726741467556123e-12	8.929216655850528
ENSG00000180447	3.2431804207625914e-12	7.409319681501637
ENSG00000121406	3.270014877722602e-12	8.26777351487089
ENSG00000187824	3.270014877722602e-12	8.377712117183712
ENSG00000005108	3.3061334206300017e-12	6.792062120102528
ENSG00000219665	3.4450989651665574e-12	8.317476341369915
ENSG00000102316	3.445098965166582e-12	8.880535114268378
ENSG00000233927	3.5506351173816725e-12	8.93733024611422
ENSG00000165168	3.589793350523253e-12	8.89117428769198
ENSG00000160293	3.886648384835384e-12	8.156421391235519
ENSG00000172578	4.005441409738728e-12	8.929216655850528
ENSG00000137876	4.049516433072073e-12	8.917046270454989
ENSG00000230207	4.094067345251511e-12	7.198434426452018
ENSG00000183955	4.173191726754949e-12	8.705019242031094
ENSG00000139239	4.173191726754949e-12	8.17777616377542
ENSG00000180834	4.3956008845101376e-12	7.1883848253096065
ENSG00000102921	4.3956008845101844e-12	8.824734353610515
ENSG00000099326	4.443885149072418e-12	8.876478319136533
ENSG00000188818	4.492689811113706e-12	8.336484068584742
ENSG00000257698	4.52963812314771e-12	8.169205043107706
ENSG00000258847	4.579366742102992e-12	3.8950786217367823
ENSG00000065518	4.579366742102992e-12	8.856194343477304
ENSG00000144036	4.718899437618317e-12	8.360569875848284
ENSG00000175395	4.718899437618317e-12	8.280480741050388
ENSG00000139116	4.770666082153451e-12	8.767939221764673
ENSG00000165912	5.065500856700054e-12	8.040155374158472
ENSG00000148498	5.31996628855466e-12	8.166297127957023
ENSG00000155886	5.378195130620009e-12	5.259564134757993
ENSG00000198353	5.602175830109259e-12	5.274045829439574
ENSG00000149485	5.835301982044088e-12	8.052063799372554
ENSG00000132781	5.947326332446855e-12	8.544736179133215
ENSG00000149823	6.1276412569141275e-12	8.879003902296445
ENSG00000003393	6.38219481484875e-12	8.678152888080106
ENSG00000169857	6.575433015658818e-12	8.77199601689652
ENSG00000255760	6.575433015658911e-12	5.970588542472027
ENSG00000100439	6.6471151503169504e-12	8.68047590436353
ENSG00000124357	6.848217497572688e-12	8.846549541241677
ENSG00000170266	6.848217497572834e-12	8.896762294795762
ENSG00000197779	7.132095540192274e-12	8.378583231875133
ENSG00000155903	7.209725901621932e-12	8.826265565582448
ENSG00000237991	7.569444553500705e-12	6.569298797385149
ENSG00000134955	7.651741728600479e-12	7.8495114858838635
ENSG00000186153	7.73491646334322e-12	8.438185824137312
ENSG00000132704	7.882611503107048e-12	8.879003902296445
ENSG00000231193	8.120310575262999e-12	4.849566869365949
ENSG00000116497	8.275219653453554e-12	8.846549541241677
ENSG00000146828	8.524523204555874e-12	8.792279992555747
ENSG00000172139	8.710447513548748e-12	7.48359589205134
ENSG00000158427	9.342594446387245e-12	7.7685512363945435
ENSG00000119326	9.520339117255716e-12	8.563946473224533
ENSG00000228350	9.806374228556705e-12	4.368888651407566
ENSG00000188419	9.912462954298004e-12	8.641104891109538
ENSG00000143653	1.001967710519308e-11	8.379761706745127
ENSG00000153789	1.001967710519308e-11	8.177552670742617
ENSG00000132026	1.0210045161894983e-11	4.47108347717808
ENSG00000075420	1.0431954497285982e-11	8.925159860718681
ENSG00000166896	1.0516384250058264e-11	8.16266949561981
ENSG00000178922	1.0544676147301197e-11	8.642891066609003
ENSG00000167186	1.0630000471862571e-11	8.288796898190569
ENSG00000225573	1.0860856166531599e-11	7.198765815672243
ENSG00000174718	1.0948688712752454e-11	8.874947107164598
ENSG00000228933	1.1066883158220577e-11	5.3971556663974605
ENSG00000163817	1.1186328675674335e-11	5.231557032907843
ENSG00000077420	1.1276741626394658e-11	8.684735266371863
ENSG00000188825	1.1398407805151305e-11	7.0361828730993485
ENSG00000053501	1.1521361037375855e-11	8.71366967307874
ENSG00000208028	1.2221212577470984e-11	7.581788490104185
ENSG00000134243	1.3638450530158078e-11	8.790748780583813
ENSG00000121797	1.3748258473339706e-11	8.317246860764529
ENSG00000204060	1.389601852700087e-11	4.624160394856508
ENSG00000120805	1.5503235406697033e-11	8.864307933740994
ENSG00000260352	1.613565996357073e-11	5.040311203289981
ENSG00000094631	1.6615445477026798e-11	8.844023958081767
ENSG00000055955	1.7109209462765352e-11	5.931144418709276
ENSG00000137575	1.743088285332615e-11	8.835910367818073
ENSG00000227372	1.747731755159593e-11	8.679147259268085
ENSG00000170581	1.761735046903679e-11	8.912989475323146
ENSG00000109046	1.780577323823904e-11	8.868364728872839
ENSG00000137154	1.7805773238239164e-11	8.945443836377912
ENSG00000006704	1.7996171229467623e-11	5.90139171037137
ENSG00000164904	1.7996171229467623e-11	8.425812871865284
ENSG00000105426	1.853011665604866e-11	7.342739277773964
ENSG00000226104	1.8678413559214638e-11	2.9379827029935504
ENSG00000141441	1.887795384340085e-11	8.252672412562463
ENSG00000110700	1.9437526857191284e-11	8.933273450982373
ENSG00000160062	1.9645012893782346e-11	7.671508410756113
ENSG00000224993	1.980205070747536e-11	4.833319898351236
ENSG00000072858	1.980205070747536e-11	8.817615134534801
ENSG00000215301	2.001334998099525e-11	8.945443836377912
ENSG00000226386	2.104758666179679e-11	4.541047497130062
ENSG00000196411	2.104758666179694e-11	7.6977755146120455
ENSG00000183386	2.1670112856776658e-11	6.638001548627179
ENSG00000166441	2.1900931495516308e-11	8.93733024611422
ENSG00000107863	2.254818010013273e-11	8.823739982422536
ENSG00000138780	2.3214166788612852e-11	8.444231361645114
ENSG00000272452	2.3214166788612852e-11	7.589233532552945
ENSG00000214706	2.3399121017638616e-11	8.84808075321361
ENSG00000232346	2.4410203481909377e-11	7.376489898230812
ENSG00000206535	2.5063745020025793e-11	8.534097005709611
ENSG00000182185	2.513003469332725e-11	7.435744200203928
ENSG00000130810	2.5598897971889774e-11	7.665175095298513
ENSG00000108107	2.5598897971889774e-11	8.933273450982373
ENSG00000241923	2.587065793825363e-11	6.098595415318672
ENSG00000064787	2.6076331491258556e-11	8.17332268542501
ENSG00000272990	2.6632660717233158e-11	7.715256141821622
ENSG00000163607	2.7128978612454425e-11	8.511542410418004
ENSG00000149273	2.741664674593246e-11	8.945443836377912
ENSG00000267169	2.8824407669931702e-11	7.557833270837316
ENSG00000123595	3.0785089961297855e-11	8.757300048341069
ENSG00000162913	3.0866177111336044e-11	6.339288569270475
ENSG00000000460	3.111069636133721e-11	8.013497152931155
ENSG00000233108	3.331092383089421e-11	7.6066989161014815
ENSG00000111276	3.3928890119985965e-11	8.887117492560137
ENSG00000259560	3.4018083041396836e-11	5.688262641367683
ENSG00000181798	3.428704251579902e-11	7.1451791660290365
ENSG00000143624	3.5014495586531265e-11	8.892705499663915
ENSG00000234141	3.6324095972832994e-11	6.6545803751025625
ENSG00000134318	3.632409597283325e-11	8.80291916597935
ENSG00000158292	3.748471429189114e-11	5.549069886420726
ENSG00000224738	3.778049942972206e-11	4.889893914994517
ENSG00000120860	3.778049942972206e-11	8.65480648847701
ENSG00000264920	3.8178439159662035e-11	7.474355888722503
ENSG00000242732	3.858048457969121e-11	7.933566857091228
ENSG00000249198	3.888473791631429e-11	2.2419832489149565
ENSG00000246095	3.888473791631429e-11	6.259755313025925
ENSG00000127415	3.9603833469874564e-11	8.864307933740994
ENSG00000147234	4.0020577823394e-11	6.9382648136728164
ENSG00000246334	4.086699605622004e-11	7.855334539440205
ENSG00000198755	4.328610834434263e-11	8.933273450982373
ENSG00000213625	4.32861083443434e-11	8.876478319136533
ENSG00000231305	4.501536399933224e-11	8.00306054638404
ENSG00000163608	4.536924806836287e-11	8.811569597026997
ENSG00000174173	4.584533566916827e-11	8.71466404426672
ENSG00000213862	4.817441532789316e-11	6.722333935511667
ENSG00000221983	4.9575395949651736e-11	8.933273450982373
ENSG00000144645	5.009467446265778e-11	8.917046270454989
ENSG00000041880	5.1016261213091014e-11	8.715658415454698
ENSG00000223891	5.155031688233468e-11	8.4417057784852
ENSG00000256604	5.3047365083875705e-11	4.668550155367429
ENSG00000267166	5.3602236091912645e-11	7.050725171872015
ENSG00000144867	5.617031555203127e-11	8.896762294795762
ENSG00000065665	5.675715824833273e-11	8.384171238978913
ENSG00000213885	5.7350004498527826e-11	6.332673137174385
ENSG00000149295	5.7948914361416294e-11	5.713299956245234
ENSG00000185950	5.840211246420311e-11	7.67226876495703
ENSG00000214717	5.840211246420311e-11	8.64011051992156
ENSG00000177600	5.840211246420332e-11	8.933273450982373
ENSG00000163519	5.840211246420332e-11	8.024630893100689
ENSG00000140451	5.840211246420332e-11	8.762351214660892
ENSG00000150667	5.901177993334362e-11	6.861777602123795
ENSG00000165891	5.901177993334362e-11	8.373866339462774
ENSG00000160799	5.901177993334362e-11	8.6629200787407
ENSG00000260591	6.07206859660637e-11	6.970980472346646
ENSG00000179456	6.18333070426516e-11	8.566551366764378
ENSG00000170989	6.199387407217876e-11	6.683109259969385
ENSG00000175792	6.247802913496873e-11	8.781103978348188
ENSG00000134508	6.312933323018334e-11	8.457730392136094
ENSG00000273230	6.362217024131882e-11	7.641291854911461
ENSG00000105373	6.495489663638122e-11	8.929216655850528
ENSG00000184992	6.735325370363198e-11	8.696448121363382
ENSG00000138814	6.805428263720582e-11	8.81508955137489
ENSG00000072778	6.876245515332609e-11	8.941387041246065
ENSG00000154928	6.929831530394807e-11	8.319904150955416
ENSG00000100060	7.020051630697522e-11	8.880535114268378
ENSG00000205022	7.278831098561682e-11	6.878773901848547
ENSG00000070081	7.645023403271577e-11	8.929216655850528
ENSG00000038002	7.865211118441451e-11	8.887117492560137
ENSG00000260855	7.865211118441451e-11	4.271484212319273
ENSG00000105808	7.865211118441533e-11	7.102373409500461
ENSG00000145592	7.946809080989757e-11	8.945443836377912
ENSG00000118181	8.091604492396406e-11	8.941387041246065
ENSG00000247982	8.175501191421731e-11	8.155380189243678
ENSG00000124795	8.238982054925016e-11	8.236510526033417
ENSG00000271239	8.238982054925132e-11	2.5286160242240867
ENSG00000176974	8.410633139907559e-11	8.627940134526023
ENSG00000101400	8.410633139907559e-11	8.407851912489475
ENSG00000120742	8.410633139907559e-11	8.941387041246065
ENSG00000157625	8.563696413074077e-11	8.71366967307874
ENSG00000138796	8.563696413074077e-11	8.68067847124002
ENSG00000226833	8.741966815465785e-11	4.815720517324946
ENSG00000118307	8.741966815465785e-11	5.5897094777551395
ENSG00000173482	8.832459411774036e-11	8.502891979370354
ENSG00000141736	9.251154539072447e-11	7.953437030264953
ENSG00000182050	9.346803692567443e-11	7.103389012384608
ENSG00000164077	9.419175242367073e-11	8.598011356631169
ENSG00000111445	9.890434725414369e-11	8.463520966116363
ENSG00000230979	1.0173738171024178e-10	7.045361694396535
ENSG00000144847	1.0572897617478692e-10	8.534516490690383
ENSG00000172955	1.0875317401020525e-10	6.197247337666448
ENSG00000135116	1.1505774565464278e-10	5.972919699115783
ENSG00000154217	1.1505774565464278e-10	8.303342696520566
ENSG00000162607	1.1505774565464278e-10	8.804450377951285
ENSG00000182749	1.1505774565464278e-10	8.04278429673997
ENSG00000049769	1.1505774565464278e-10	7.949503491629663
ENSG00000169116	1.183428069744176e-10	8.917046270454989
ENSG00000105339	1.183428069744176e-10	8.933273450982373
ENSG00000221890	1.183428069744176e-10	4.190402225829148
ENSG00000261441	1.207894265790829e-10	6.436616040204484
ENSG00000182742	1.207894265790829e-10	7.162356352921513
ENSG00000179588	1.207894265790829e-10	8.256545104012291
ENSG00000156427	1.251906713916886e-10	5.7624957371887975
ENSG00000071205	1.2551098377695733e-10	7.119573372359765
ENSG00000104998	1.2875854649151266e-10	8.797867999659527
ENSG00000114779	1.2908779029456012e-10	8.892705499663915
ENSG00000133872	1.3041302479948483e-10	8.925159860718681
ENSG00000158714	1.3141567962039962e-10	6.491612793822871
ENSG00000170889	1.3276429597256747e-10	8.941387041246065
ENSG00000189343	1.351570388352807e-10	8.908932680191299
ENSG00000151208	1.3654321490488573e-10	8.55231292861295
ENSG00000069329	1.4042733322127007e-10	8.838435950977985
ENSG00000138286	1.4042733322127007e-10	8.6629200787407
ENSG00000246763	1.458985746222548e-10	6.7107453394029175
ENSG00000102158	1.5004285251188449e-10	8.912989475323146
ENSG00000162878	1.5004285251188449e-10	4.999208166962952
ENSG00000057468	1.5312900546870965e-10	6.430828776204172
ENSG00000107771	1.6317900625795163e-10	8.657129504760432
ENSG00000167978	1.6359415101507725e-10	8.941387041246065
ENSG00000108239	1.6780285110231296e-10	8.496969698359111
ENSG00000072195	1.7299328463510826e-10	6.58712583600808
ENSG00000105464	1.7431524235507403e-10	6.86629454631914
ENSG00000184293	1.7475808743698513e-10	8.691854485447578
ENSG00000197696	1.8107471604355665e-10	8.103565363872143
ENSG00000101868	1.810747160435586e-10	8.58936092558352
ENSG00000135299	1.8478394422036995e-10	8.425478597957817
ENSG00000104765	1.8809042245048816e-10	8.826265565582448
ENSG00000158828	1.8809042245048816e-10	8.52138977953012
ENSG00000163882	1.8952513999800458e-10	8.766408009792737
ENSG00000145287	1.9145476225443832e-10	8.830322360714293
ENSG00000123144	1.9340360063499772e-10	8.872421524004686
ENSG00000272667	1.934036006349991e-10	6.618855893776464
ENSG00000130702	1.95371842031934e-10	8.921103065586836
ENSG00000273486	1.9537184203193745e-10	7.661646690416206
ENSG00000189419	1.9735967510959425e-10	5.965302311654224
ENSG00000213755	2.0088609934098336e-10	4.519946302440063
ENSG00000163634	2.0447414136112935e-10	8.79733115887557
ENSG00000253540	2.0447414136112935e-10	7.77953758107291
ENSG00000006756	2.0865156051715812e-10	6.32673299627789
ENSG00000173171	2.0865156051715812e-10	8.536085748085569
ENSG00000189366	2.1237520304340752e-10	6.62037298781679
ENSG00000204219	2.14532103306995e-10	6.839327851154078
ENSG00000198585	2.1453210330699652e-10	8.845018329269742
ENSG00000065809	2.1671042736558228e-10	8.88864870453207
ENSG00000174013	2.1835835470441362e-10	8.72331447531437
ENSG00000104626	2.1835835470441517e-10	8.383916275451382
ENSG00000137177	2.2057467159793382e-10	7.605203738085247
ENSG00000107816	2.2057467159793382e-10	8.596480144659234
ENSG00000172456	2.2281298846766664e-10	7.963610222750114
ENSG00000137747	2.2507351855745393e-10	5.657809792532503
ENSG00000160055	2.2678362296568094e-10	8.190209963232904
ENSG00000236772	2.3316342917340465e-10	4.387594256022601
ENSG00000226029	2.3552661210304674e-10	6.30378071981238
ENSG00000136997	2.355266121030509e-10	8.895231082823827
ENSG00000196372	2.379132176080543e-10	7.339303167806465
ENSG00000008513	2.421468208156015e-10	8.72377200571839
ENSG00000127483	2.445990136390257e-10	8.929216655850528
ENSG00000086598	2.514684641517635e-10	8.929216655850528
ENSG00000110092	2.521022356477853e-10	8.80291916597935
ENSG00000117519	2.5852649272922413e-10	8.012259284756196
ENSG00000223387	2.58526492729226e-10	4.315718135977092
ENSG00000163040	2.657781515418533e-10	5.681450234664562
ENSG00000272434	2.657781515418552e-10	5.616534182479951
ENSG00000008300	2.684641343686128e-10	8.801387954007417
ENSG00000268592	2.7117665905756805e-10	4.4220949302608155
ENSG00000273382	2.7598821513129885e-10	6.182674381438423
ENSG00000187741	2.7598821513129885e-10	8.540142543217414
ENSG00000232490	2.7877505746007944e-10	5.511429333987334
ENSG00000260990	2.8088323115924403e-10	5.539781580292291
ENSG00000132780	2.815894143228075e-10	8.874947107164598
ENSG00000111450	2.837183978192069e-10	8.628934505714
ENSG00000116791	2.837183978192069e-10	8.716195256238654
ENSG00000136383	2.865815447333138e-10	7.820222888194553
ENSG00000133020	2.8874742902662663e-10	3.193957553347336
ENSG00000175329	2.916601915504983e-10	2.4043809124342888
ENSG00000261158	2.923928601191794e-10	4.716038721469599
ENSG00000186280	2.9460168173864523e-10	6.318567888257651
ENSG00000136710	2.9460168173864523e-10	8.665445661900613
ENSG00000132640	2.9757217617217775e-10	8.876478319136533
ENSG00000124635	2.9757217617217775e-10	8.59267831305492
ENSG00000203632	2.9981924887680027e-10	6.674033381992755
ENSG00000185905	3.082013694127179e-10	8.884591909400223
ENSG00000136928	3.089746458019858e-10	4.153754630743011
ENSG00000260027	3.176068997355629e-10	7.088878789358349
ENSG00000075711	3.232224696345815e-10	8.853131919533435
ENSG00000164221	3.264748350604781e-10	8.648224110185254
ENSG00000144591	3.3558472986307945e-10	8.879003902296445
ENSG00000076685	3.3558472986307945e-10	8.71366967307874
ENSG00000233762	3.35584729863083e-10	7.955066015811297
ENSG00000243477	3.35584729863083e-10	8.595943303875279
ENSG00000213442	3.3895866187535086e-10	8.507688182162648
ENSG00000123570	3.449430250903888e-10	6.940520754361206
ENSG00000163382	3.449430250903888e-10	8.85466313150537
ENSG00000164346	3.510306527076191e-10	8.895231082823827
ENSG00000237506	3.510306527076191e-10	6.18989400613955
ENSG00000078061	3.581166194435682e-10	8.845018329269742
ENSG00000164236	3.581166194435682e-10	5.1004852640742095
ENSG00000242262	3.6080975293049023e-10	5.1841462387090695
ENSG00000242071	3.7178169655003243e-10	8.331635469141407
ENSG00000166428	3.7457525261325515e-10	7.8025497067685405
ENSG00000119906	3.849949620258769e-10	8.750180829265354
ENSG00000179899	3.8595613963246825e-10	5.199393467742746
ENSG00000127946	3.9275038202800667e-10	8.4356602409774
ENSG00000205683	4.0065846532308406e-10	7.53378482763188
ENSG00000117090	4.117867452895676e-10	8.88864870453207
ENSG00000102054	4.148738063638235e-10	8.879003902296445
ENSG00000172940	4.14873806363825e-10	4.245209358351444
ENSG00000233016	4.2321699632501437e-10	8.778578395188276
ENSG00000137070	4.2321699632501437e-10	8.604593734922926
ENSG00000226360	4.425933844728527e-10	7.4581626416516835
ENSG00000215016	4.4701558664196774e-10	4.214675328815899
ENSG00000230516	4.4701558664196774e-10	3.214522437720947
ENSG00000259924	4.5036055326955354e-10	5.246687521552359
ENSG00000213626	4.6398679650179454e-10	7.031683823578943
ENSG00000151553	4.674558334215985e-10	8.732422436766038
ENSG00000118816	4.721206766461423e-10	8.929216655850528
ENSG00000004838	4.721206766461423e-10	6.923053242697029
ENSG00000131966	4.768310111018993e-10	8.742524769405685
ENSG00000235501	4.815872696019234e-10	5.810647959941746
ENSG00000252245	4.851848637554738e-10	6.185554809676058
ENSG00000126249	4.851848637554738e-10	8.066746847506959
ENSG00000101997	4.986021694371505e-10	8.589897766367475
ENSG00000219747	5.123819013622292e-10	6.086359328874825
ENSG00000228205	5.123819013622292e-10	7.381527048169039
ENSG00000136149	5.174844279946414e-10	7.916134069766852
ENSG00000175886	5.226366057520616e-10	6.60323911013657
ENSG00000235670	5.226366057520616e-10	4.043364557952832
ENSG00000110697	5.410670744667413e-10	8.74612403413351
ENSG00000168172	5.573689742187207e-10	8.766408009792737
ENSG00000078177	5.615188669701916e-10	8.830322360714293
ENSG00000272468	5.629088630040568e-10	7.5597836329438275
ENSG00000146094	5.670990572934652e-10	8.908932680191299
ENSG00000148187	5.885115231511898e-10	8.82320314163858
ENSG00000167658	5.885115231511898e-10	8.945443836377912
ENSG00000233379	6.047141163587546e-10	5.149832176270008
ENSG00000229466	6.152509601867239e-10	3.043735557382151
ENSG00000204131	6.275128363268356e-10	6.321929655437767
ENSG00000129757	6.447635663204598e-10	7.922150230583926
ENSG00000167748	6.511507448515738e-10	3.9880978073539084
ENSG00000146066	6.511507448515761e-10	8.816620763346823
ENSG00000165548	6.575997340675675e-10	8.353758016951142
ENSG00000236866	6.575997340675675e-10	6.0069059086668455
ENSG00000090097	6.6247738996269e-10	8.646156057429364
ENSG00000101443	6.874008601479613e-10	5.7532713777927915
ENSG00000241743	6.924943650146912e-10	1.9550036601047591
ENSG00000236305	6.942003803364972e-10	5.9938463504313235
ENSG00000261159	6.942003803364972e-10	7.8080255890701205
ENSG00000185100	7.010656000685875e-10	6.833948590604587
ENSG00000247735	7.06258002375904e-10	5.561638108977337
ENSG00000103496	7.06258002375904e-10	8.6629200787407
ENSG00000155130	7.13239689305257e-10	8.912989475323146
ENSG00000083845	7.185201613835533e-10	8.945443836377912
ENSG00000090581	7.327888527011436e-10	8.827259936770426
ENSG00000167178	7.382106715936838e-10	6.458272656112768
ENSG00000137054	7.455007659827151e-10	8.764876797820804
ENSG00000231969	7.455007659827151e-10	4.034630534901692
ENSG00000144026	7.602925709487457e-10	8.689786432691688
ENSG00000181163	7.677956103117029e-10	8.945443836377912
ENSG00000234771	7.677956103117029e-10	8.70555608281505
ENSG00000104738	7.734703131540935e-10	8.740536027029728
ENSG00000166025	7.888039194605699e-10	6.8088079640208115
ENSG00000107864	7.946302484611064e-10	8.61270732518662
ENSG00000173085	8.083889918706591e-10	8.386441858611294
ENSG00000138172	8.552548543455448e-10	7.987997824345055
ENSG00000223949	8.636719953379181e-10	4.80186619959408
ENSG00000257027	8.785971121647973e-10	7.890772014058907
ENSG00000104979	8.872385548566354e-10	8.864307933740994
ENSG00000166562	9.025612672807703e-10	8.921103065586836
ENSG00000177731	9.11432836266017e-10	8.903344673087517
ENSG00000101224	9.271634653165389e-10	8.887117492560137
ENSG00000114686	9.362711322724045e-10	8.872421524004686
ENSG00000069493	9.362711322724045e-10	8.412445548405277
ENSG00000058056	9.362711322724045e-10	8.491381691255329
ENSG00000102780	9.454661629384602e-10	7.523462146286409
ENSG00000010404	9.524202595099116e-10	8.892705499663915
ENSG00000132846	9.617701467997533e-10	8.61730096110242
ENSG00000118197	9.617701467997533e-10	8.727828800850236
ENSG00000073150	9.712096621917097e-10	6.1493599642175045
ENSG00000172382	9.712096621917167e-10	6.781034052540653
ENSG00000272016	9.976373389804995e-10	6.6829879834063295
ENSG00000239697	1.0074204810529572e-09	7.146511491981041
ENSG00000251417	1.0148192638453875e-09	6.641717323281645
ENSG00000251680	1.0148192638453948e-09	4.196498678851748
ENSG00000232070	1.017297297660601e-09	5.254751721376207
ENSG00000196208	1.0247669096502141e-09	7.572230329748613
ENSG00000173208	1.0348097651377175e-09	8.70555608281505
ENSG00000178343	1.0348097651377175e-09	3.9807209860845907
ENSG00000186468	1.0526165365852054e-09	8.908932680191299
ENSG00000144354	1.0629258226988843e-09	5.48113441192627
ENSG00000178917	1.0733336909684316e-09	8.36462667098013
ENSG00000166321	1.1323806016376019e-09	7.879595999851347
ENSG00000226779	1.1406742999314783e-09	4.296657738858437
ENSG00000188266	1.2062604385974247e-09	7.980957915649276
ENSG00000078369	1.2062604385974247e-09	8.904875885059452
ENSG00000226337	1.2062604385974247e-09	4.89005257888768
ENSG00000162631	1.2150820708923153e-09	6.567495657882784
ENSG00000115875	1.2269422973693185e-09	8.925159860718681
ENSG00000180182	1.2269422973693185e-09	8.788223197423902
ENSG00000233885	1.251002832779592e-09	6.872150375248195
ENSG00000148484	1.2601437948875808e-09	8.818151975318758
ENSG00000139644	1.2724332518995726e-09	8.933273450982373
ENSG00000273375	1.2724332518995726e-09	6.236030618762905
ENSG00000138674	1.2848397040213838e-09	8.929216655850528
ENSG00000254754	1.306835784560535e-09	2.771522435768234
ENSG00000114446	1.3195695987113081e-09	8.86530230492897
ENSG00000227097	1.3195695987113081e-09	8.858719926637214
ENSG00000185436	1.319569598711327e-09	8.826265565582448
ENSG00000260625	1.3324245285117552e-09	6.2656940971610675
ENSG00000179299	1.3324245285117552e-09	7.3793647299014635
ENSG00000174776	1.3421458828421676e-09	4.494482793691063
ENSG00000165359	1.3421458828421676e-09	8.822208770450603
ENSG00000076662	1.4190122523107108e-09	8.93733024611422
ENSG00000257221	1.4190122523107108e-09	7.855694296269817
ENSG00000124098	1.4293498558391265e-09	8.676621676108173
ENSG00000135686	1.4572775626760507e-09	8.744390255285085
ENSG00000168237	1.4678871998598253e-09	8.564025783604466
ENSG00000100316	1.4965495760728709e-09	8.945443836377912
ENSG00000149218	1.511084922272992e-09	8.453136756220292
ENSG00000221413	1.511084922272992e-09	2.116897518135591
ENSG00000177628	1.5220767826442986e-09	8.856194343477304
ENSG00000122884	1.5517714014580423e-09	8.868364728872839
ENSG00000168301	1.5782175179440245e-09	8.310893963078156
ENSG00000155254	1.5782175179440412e-09	8.297297159012766
ENSG00000162836	1.593526581882488e-09	8.672028040192371
ENSG00000197647	1.6363777970903531e-09	7.985806515092608
ENSG00000234741	1.6363777970903531e-09	8.904875885059452
ENSG00000241324	1.664230203477902e-09	6.858822461523135
ENSG00000137824	1.6803530598488e-09	8.858719926637214
ENSG00000171425	1.6803530598488e-09	8.694380068607492
ENSG00000139641	1.7089356719533693e-09	8.904875885059452
ENSG00000230565	1.7254810785031803e-09	6.852532062716656
ENSG00000260144	1.7548125350739877e-09	6.049380091250637
ENSG00000159259	1.7889303128671262e-09	7.896949258597682
ENSG00000008086	1.8062311265809157e-09	8.00782983544744
ENSG00000196683	1.8193137955773097e-09	8.917046270454989
ENSG00000070831	1.8193137955773097e-09	8.876478319136533
ENSG00000142408	1.8236952020726602e-09	3.843348204325372
ENSG00000114738	1.8369013013780413e-09	8.734948019925948
ENSG00000214293	1.8369013013780413e-09	8.424941757173862
ENSG00000183298	1.8369013013780413e-09	6.76047586597131
ENSG00000268061	1.886126937583277e-09	7.561517411792254
ENSG00000132359	1.936639166100141e-09	8.781103978348188
ENSG00000116668	2.00765219267514e-09	8.733953648737971
ENSG00000242741	2.0221566746037864e-09	3.4148244962095893
ENSG00000240449	2.0221566746037864e-09	6.898684888484673
ENSG00000235776	2.041655147511738e-09	6.212662248605034
ENSG00000171649	2.061337049317115e-09	7.738317246820919
ENSG00000116871	2.061337049317115e-09	8.805444749139262
ENSG00000124785	2.0812040603570175e-09	7.24688966777531
ENSG00000145191	2.1012578759246188e-09	8.876478319136533
ENSG00000166295	2.136806704636914e-09	8.86277672176906
ENSG00000153250	2.1573830976319775e-09	8.912989475323146
ENSG00000244607	2.1573830976319775e-09	5.451176280608365
ENSG00000147437	2.1938579700304075e-09	6.244354350084105
ENSG00000107014	2.2149701945586723e-09	6.444375904107698
ENSG00000197816	2.2362806165869543e-09	8.174387916458505
ENSG00000272620	2.2362806165869543e-09	7.7075434770803
ENSG00000131943	2.274056226045366e-09	8.720252051370501
ENSG00000160856	2.2740562260453982e-09	8.599463258223167
ENSG00000244165	2.295921080988772e-09	8.269252330191787
ENSG00000159788	2.312454200244762e-09	8.258920516946754
ENSG00000205293	2.357112489855058e-09	5.795330293081613
ENSG00000154227	2.3797560805255918e-09	5.214165273224943
ENSG00000142409	2.4198940939757984e-09	8.682209683211953
ENSG00000157978	2.4198940939757984e-09	8.85718871466528
ENSG00000143498	2.4198940939757984e-09	8.292396162918392
ENSG00000236719	2.4606923364948906e-09	5.695563526360408
ENSG00000182220	2.4843061086357847e-09	8.86277672176906
ENSG00000185133	2.4843061086357847e-09	6.654530714433756
ENSG00000271086	2.508140910881663e-09	4.644659645369901
ENSG00000167283	2.5261632745059818e-09	8.896762294795762
ENSG00000258449	2.532198757324721e-09	5.286942369564285
ENSG00000106004	2.5503897365629057e-09	6.849017991263518
ENSG00000217130	2.5503897365629057e-09	5.4885313220157474
ENSG00000228413	2.5503897365629057e-09	4.763320947137284
ENSG00000108379	2.550389736562924e-09	5.110895554680264
ENSG00000171119	2.5995245596950534e-09	5.871239957051968
ENSG00000242247	2.5995245596950534e-09	8.879003902296445
ENSG00000121075	2.6181871914034775e-09	3.8510058516198975
ENSG00000138472	2.6181871914034775e-09	3.6968694820673837
ENSG00000162373	2.643274142693311e-09	6.581299311708935
ENSG00000169567	2.6877417217358334e-09	8.919571853614903
ENSG00000186510	2.6941535114325577e-09	6.15726753319923
ENSG00000239815	2.6941535114325767e-09	6.196480704196294
ENSG00000171084	2.7134785385450945e-09	7.315741310674713
ENSG00000224614	2.8121501695004906e-09	6.7484466151655935
ENSG00000165171	2.886725113767502e-09	6.274389778131421
ENSG00000268798	2.886725113767502e-09	6.2420653688072605
ENSG00000150867	2.9143187205715326e-09	8.818151975318758
ENSG00000118308	2.9915344584132533e-09	8.887117492560137
ENSG00000169255	2.9915344584132533e-09	6.623352870738337
ENSG00000089177	3.0201047334933683e-09	8.38743622979927
ENSG00000116957	3.1222119347815935e-09	8.62082091545031
ENSG00000171135	3.1519986899574813e-09	8.759825631500979
ENSG00000102871	3.2047937876919735e-09	8.81508955137489
ENSG00000187837	3.2353486129952357e-09	8.929216655850528
ENSG00000184307	3.2353486129952357e-09	8.788223197423902
ENSG00000101003	3.2353486129952473e-09	7.967256318281803
ENSG00000204396	3.2353486129952473e-09	8.70348803005916
ENSG00000082512	3.2430316021805525e-09	8.579513556471404
ENSG00000241469	3.289504598259776e-09	2.74907276179734
ENSG00000149346	3.2973129841607273e-09	7.268831928210431
ENSG00000125817	3.352480090811765e-09	8.730891224794103
ENSG00000129055	3.3844072265381567e-09	8.822208770450603
ENSG00000143195	3.3844072265381567e-09	6.131305255055266
ENSG00000114315	3.408546983517589e-09	6.466420371441874
ENSG00000110002	3.440994679231054e-09	8.717726468210587
ENSG00000243056	3.47374353709469e-09	5.6443639874679405
ENSG00000100994	3.4737435370947023e-09	8.884591909400223
ENSG00000147324	3.599280689896105e-09	7.456103952247626
ENSG00000168071	3.624913768528583e-09	8.896762294795762
ENSG00000088298	3.6334976211984417e-09	8.858719926637214
ENSG00000230067	3.6593682807675117e-09	4.805073583809676
ENSG00000166268	3.668031683262623e-09	6.690239214638422
ENSG00000094804	3.6941420662940192e-09	8.627403293742066
ENSG00000105185	3.729238003682218e-09	8.876478319136533
ENSG00000213199	3.791439820333465e-09	8.376594489499178
ENSG00000258178	3.791439820333465e-09	4.245036602054974
ENSG00000165516	3.791439820333506e-09	8.870890312032751
ENSG00000100592	3.854652883395328e-09	8.641104891109538
ENSG00000154358	3.891234806995884e-09	8.768396752168693
ENSG00000123130	3.993589355926407e-09	8.657868912420879
ENSG00000166483	3.993589355926407e-09	8.454949845448652
ENSG00000198453	3.993589355926407e-09	7.772536052646574
ENSG00000010310	3.993589355926407e-09	8.629928876901978
ENSG00000140988	3.9935893559264495e-09	8.93733024611422
ENSG00000196924	4.031456216883383e-09	8.874947107164598
ENSG00000162267	4.031456216883383e-09	6.670407877771184
ENSG00000114383	4.108243089392372e-09	8.72584005847428
ENSG00000114770	4.1374042594369495e-09	8.71466404426672
ENSG00000170469	4.1374042594369495e-09	8.286728845434679
ENSG00000199933	4.176599934872797e-09	4.188380167467371
ENSG00000146409	4.206234040675528e-09	8.506693810974669
ENSG00000188636	4.216157555527952e-09	8.137439146942837
ENSG00000147044	4.246065252381413e-09	8.660852025984811
ENSG00000238961	4.286264117712611e-09	4.4913207127041614
ENSG00000087077	4.357506743827578e-09	8.71466404426672
ENSG00000253520	4.398733764480624e-09	5.769789179461407
ENSG00000119669	4.398733764480624e-09	8.672564880976328
ENSG00000237857	4.514078657234588e-09	7.8235077960898805
ENSG00000125459	4.556749032585212e-09	8.751175200453332
ENSG00000117009	4.556749032585212e-09	8.307883935785329
ENSG00000251192	4.589009609434677e-09	7.828794008862265
ENSG00000197256	4.599812531696717e-09	8.497303972266574
ENSG00000165288	4.599812531696717e-09	8.671033669004395
ENSG00000171365	4.599812531696717e-09	8.08625605124243
ENSG00000115841	4.676130222380334e-09	8.380651284631023
ENSG00000060971	4.676130222380367e-09	8.726834429662258
ENSG00000131778	4.72029306854591e-09	8.74612403413351
ENSG00000257543	4.753681765713571e-09	5.90284385736392
ENSG00000171189	4.753681765713571e-09	5.690781636224927
ENSG00000176208	4.9241090507587645e-09	8.280198863793961
ENSG00000145476	4.970553099581678e-09	8.695911280579425
ENSG00000198053	4.970553099581678e-09	8.48893541847535
ENSG00000203705	4.970553099581678e-09	8.72584005847428
ENSG00000173581	5.0174240508468384e-09	8.519656000681694
ENSG00000156170	5.100486946488237e-09	8.655800859664987
ENSG00000087008	5.100486946488237e-09	8.365791129468528
ENSG00000006740	5.100486946488237e-09	7.801964691253188
ENSG00000053918	5.100486946488237e-09	8.52743531703792
ENSG00000101445	5.148551656200752e-09	8.880535114268378
ENSG00000118705	5.148551656200752e-09	8.945443836377912
ENSG00000081760	5.1970577504037745e-09	8.68672400874782
ENSG00000115966	5.2337293495217205e-09	8.838435950977985
ENSG00000245954	5.2830173718139685e-09	7.663441651296282
ENSG00000178722	5.459113937604014e-09	5.427264585798083
ENSG00000053371	5.471908887503688e-09	8.523378521906073
ENSG00000261418	5.5622955189571014e-09	8.538611331245482
ENSG00000103160	5.654136681474108e-09	8.585101563575185
ENSG00000177119	5.654136681474108e-09	8.767939221764673
ENSG00000142279	5.6541366814742085e-09	5.604656647066483
ENSG00000239415	5.707279143457797e-09	7.180220292275368
ENSG00000224616	5.707279143457797e-09	6.1399687802802445
ENSG00000173221	5.707279143457797e-09	8.925159860718681
ENSG00000124222	5.9109332855079125e-09	8.868364728872839
ENSG00000184220	5.9109332855079125e-09	8.757300048341069
ENSG00000248540	5.9525056559241575e-09	5.372773840427579
ENSG00000205763	6.008378967745661e-09	7.191757377471196
ENSG00000268401	6.121663046696393e-09	5.086565767050852
ENSG00000081307	6.121663046696393e-09	8.912989475323146
ENSG00000107187	6.121663046696393e-09	4.8289321212909595
ENSG00000164924	6.1216630466964585e-09	8.929216655850528
ENSG00000177337	6.1216630466964585e-09	5.1996110546895
ENSG00000135677	6.222491950799383e-09	8.876478319136533
ENSG00000168556	6.222491950799383e-09	8.443034423580645
ENSG00000173926	6.3249385208755396e-09	7.831281546598928
ENSG00000187735	6.339707265724331e-09	8.876478319136533
ENSG00000155792	6.339707265724331e-09	8.852137548345457
ENSG00000135253	6.339707265724377e-09	8.52950336979381
ENSG00000173175	6.384215409526972e-09	7.487450120306696
ENSG00000147027	6.504397621647789e-09	4.890395022090959
ENSG00000141447	6.504397621647789e-09	8.181521486762009
ENSG00000174989	6.504397621647789e-09	8.803456006763307
ENSG00000161204	6.504397621647812e-09	8.860251138609149
ENSG00000206120	6.611363262470147e-09	6.089769674805197
ENSG00000150938	6.673254022190749e-09	7.8047225528265125
ENSG00000197016	6.673254022190749e-09	6.839358607631742
ENSG00000267390	6.8463788668363214e-09	6.89649114603927
ENSG00000061936	6.910412050157112e-09	8.842492746109832
ENSG00000114854	6.910412050157112e-09	7.0784517888439655
ENSG00000255991	6.910412050157112e-09	2.640866596368754
ENSG00000160753	7.023876994391182e-09	8.54672492150917
ENSG00000065613	7.023876994391182e-09	8.759825631500979
ENSG00000176871	7.023876994391182e-09	8.5889033951795
ENSG00000216895	7.023876994391233e-09	8.33834955446414
ENSG00000272975	7.073058625918679e-09	1.9874784770621416
ENSG00000153347	7.0895269411968e-09	5.51938384811656
ENSG00000273356	7.205855739125854e-09	8.021191593060268
ENSG00000223812	7.273162109940408e-09	3.4803771086336104
ENSG00000094916	7.39242498815872e-09	8.818151975318758
ENSG00000126062	7.409617324497028e-09	8.702493658871182
ENSG00000060237	7.601322792461475e-09	8.896762294795762
ENSG00000234719	7.725823940934898e-09	7.804462023451802
ENSG00000254369	7.92549238787671e-09	4.953039246968437
ENSG00000168676	7.999338215425325e-09	4.854191832339404
ENSG00000250659	7.999338215425325e-09	7.172207126977144
ENSG00000114942	7.999338215425325e-09	8.945443836377912
ENSG00000149929	8.055162021148866e-09	8.64011051992156
ENSG00000130985	8.130184410230054e-09	8.925159860718681
ENSG00000163961	8.130184410230083e-09	8.787228826235923
ENSG00000244313	8.130184410230083e-09	8.566014525980423
ENSG00000054690	8.205887280168593e-09	6.795625523453306
ENSG00000177283	8.340022779256351e-09	5.334017606984769
ENSG00000224479	8.417628052909175e-09	5.238087891524804
ENSG00000203930	8.495936565266908e-09	3.7799534552976426
ENSG00000164556	8.5749545086393e-09	7.440173314666489
ENSG00000170899	8.634687285124108e-09	8.368480899235486
ENSG00000147475	8.634687285124108e-09	8.777047183216341
ENSG00000159840	8.857194726076783e-09	8.596937675063257
ENSG00000130811	8.939483166025128e-09	8.881529485456355
ENSG00000113851	9.00168768116872e-09	8.786691985451967
ENSG00000108828	9.00168768116872e-09	8.807512801895154
ENSG00000157350	9.169634634485348e-09	8.70907603716294
ENSG00000107331	9.405553307407468e-09	8.801924794791372
ENSG00000189233	9.49279911414979e-09	8.819683187290691
ENSG00000012174	9.49279911414979e-09	8.678152888080106
ENSG00000198918	9.49279911414979e-09	8.925159860718681
ENSG00000135502	9.73680897469471e-09	6.04348738918447
ENSG00000206549	9.73680897469471e-09	6.423741638662116
ENSG00000111540	9.73680897469471e-09	8.531289545293276
ENSG00000178852	9.73680897469471e-09	8.358581133472327
ENSG00000015171	9.73680897469471e-09	8.856194343477304
ENSG00000116147	9.80441036130947e-09	5.4405138464119025
ENSG00000178467	9.80441036130947e-09	8.868364728872839
ENSG00000159363	9.986923107010745e-09	8.73142806557806
ENSG00000149806	9.986923107010745e-09	8.921103065586836
ENSG00000046651	9.986923107010745e-09	8.822208770450603
ENSG00000145214	9.986923107010745e-09	8.727371270446213
ENSG00000237212	1.0243289794939666e-08	5.42261531689916
ENSG00000049319	1.0266911119095476e-08	5.326633797748925
ENSG00000174799	1.033809380289323e-08	8.619289703478376
ENSG00000132688	1.033809380289323e-08	7.995209654379024
ENSG00000129214	1.0433752043947269e-08	4.848179726489638
ENSG00000174564	1.043375204394738e-08	7.064008988394228
ENSG00000220583	1.0603231988866821e-08	6.72137760974694
ENSG00000076864	1.0603231988866821e-08	6.734913050778951
ENSG00000226851	1.0701278114395906e-08	6.107002366744356
ENSG00000271420	1.0701278114395906e-08	2.598514620362429
ENSG00000143578	1.0775391493685338e-08	8.542668126377325
ENSG00000242866	1.0800206839648316e-08	6.639611642387502
ENSG00000170890	1.0975479113404534e-08	3.8712913317751405
ENSG00000171735	1.0975479113404534e-08	8.52138977953012
ENSG00000138449	1.0975479113404534e-08	8.831316731902271
ENSG00000134198	1.0975479113404534e-08	6.166640740995156
ENSG00000252612	1.10514408322142e-08	5.024308058497036
ENSG00000171759	1.1076874977034995e-08	6.752709348546081
ENSG00000221586	1.1153519860368942e-08	2.016008192498558
ENSG00000143514	1.1153519860369061e-08	8.76893359295265
ENSG00000270482	1.1256516734296615e-08	5.248882720481087
ENSG00000185386	1.1256516734296615e-08	8.641104891109538
ENSG00000144040	1.1438993977926785e-08	8.646692898213319
ENSG00000214193	1.1544556462805696e-08	7.769892778837283
ENSG00000244247	1.1544556462805696e-08	3.5961261065605443
ENSG00000198937	1.1544556462805696e-08	8.650749693345164
ENSG00000087274	1.1544556462805696e-08	8.921103065586836
ENSG00000198218	1.1651067203528487e-08	8.876478319136533
ENSG00000243453	1.1731577525962168e-08	1.7920925606135585
ENSG00000140400	1.183976766291068e-08	8.912989475323146
ENSG00000139629	1.1948928974506145e-08	8.717726468210587
ENSG00000112531	1.1948928974506145e-08	8.868364728872839
ENSG00000155755	1.2142323664537934e-08	8.364089830196175
ENSG00000117242	1.217019905885987e-08	7.929069345744985
ENSG00000169189	1.2254199576806702e-08	8.68274652399591
ENSG00000166224	1.2770183761391233e-08	8.642636103081472
ENSG00000242083	1.2770183761391368e-08	5.350718500093507
ENSG00000257261	1.279946141504231e-08	7.858415426578549
ENSG00000146904	1.2887686987562903e-08	5.355374798969449
ENSG00000058404	1.2917226855350626e-08	7.073686605052119
ENSG00000205791	1.3006242484893305e-08	6.407884894993407
ENSG00000165322	1.312585940371145e-08	8.752706412425267
ENSG00000131828	1.312585940371145e-08	8.763882426632826
ENSG00000215595	1.312585940371145e-08	6.223110606385851
ENSG00000230262	1.312585940371145e-08	3.6632387449270563
ENSG00000175985	1.312585940371145e-08	5.331322737097393
ENSG00000123179	1.3337770855120376e-08	8.611633643618704
ENSG00000239213	1.3337770855120376e-08	7.437850298383068
ENSG00000214612	1.3429606165770413e-08	6.016274824248635
ENSG00000259562	1.3460354495710661e-08	7.556301724019187
ENSG00000267401	1.3460354495710661e-08	4.968451560971276
ENSG00000198521	1.3460354495710661e-08	6.938354632234267
ENSG00000068650	1.3553011236738988e-08	8.716652786642674
ENSG00000115652	1.3553011236738988e-08	8.794805575715658
ENSG00000185686	1.3584034562896604e-08	7.508054239485199
ENSG00000214097	1.3584034562896604e-08	5.13868566347477
ENSG00000204536	1.38031416423254e-08	8.679147259268085
ENSG00000132128	1.3929886221369792e-08	8.79939921163146
ENSG00000128394	1.4025687354807084e-08	8.456481057420586
ENSG00000147400	1.4154420337606669e-08	8.6629200787407
ENSG00000164855	1.4154420337606669e-08	7.893077596613356
ENSG00000154479	1.4154420337606669e-08	6.305822396168767
ENSG00000103544	1.4284303117982691e-08	8.781640819132145
ENSG00000179195	1.4382475752628154e-08	8.88864870453207
ENSG00000272566	1.4415345666378206e-08	5.7322181325010355
ENSG00000245750	1.4514394720471139e-08	5.679914269867494
ENSG00000228614	1.4514394720471139e-08	4.905163899398444
ENSG00000064115	1.4514394720471139e-08	8.864307933740994
ENSG00000166200	1.464749110643672e-08	8.887117492560137
ENSG00000170209	1.501966082808456e-08	7.971063715733295
ENSG00000231500	1.501966082808456e-08	8.945443836377912
ENSG00000137563	1.501966082808456e-08	8.811032756243042
ENSG00000083290	1.501966082808456e-08	7.6491508164938145
ENSG00000067992	1.5157264097191038e-08	8.101444914465212
ENSG00000196967	1.5261270957006712e-08	8.059233961218816
ENSG00000168159	1.540102781931147e-08	8.88306069742829
ENSG00000180096	1.5401027819311526e-08	8.53509137689759
ENSG00000169826	1.5542029963030735e-08	8.792279992555747
ENSG00000172765	1.579181262122909e-08	8.737016072681838
ENSG00000104936	1.579181262122909e-08	8.522384150718098
ENSG00000261512	1.5936295098984657e-08	7.589797287065795
ENSG00000137628	1.5936295098984657e-08	8.022467841504671
ENSG00000058262	1.608206371698261e-08	8.925159860718681
ENSG00000258561	1.6229129588285568e-08	5.417462918994486
ENSG00000135318	1.6229129588285568e-08	6.862165219937847
ENSG00000152582	1.6229129588285568e-08	8.77452160005643
ENSG00000140374	1.6229129588285568e-08	8.851600707561502
ENSG00000203666	1.6340287051843173e-08	8.376594489499178
ENSG00000249348	1.6602543519946453e-08	7.659927262795571
ENSG00000240440	1.6640341518338746e-08	3.1506741673734178
ENSG00000169239	1.6640341518338746e-08	8.262185507767112
ENSG00000160691	1.702295674317817e-08	8.925159860718681
ENSG00000206077	1.7061685788830047e-08	7.915145599272248
ENSG00000162409	1.7217461178262914e-08	3.423217123848885
ENSG00000143401	1.7335200067914834e-08	8.852137548345457
ENSG00000166278	1.733520006791502e-08	8.35949619428037
ENSG00000179520	1.749340460771306e-08	5.0608428369698855
ENSG00000144840	1.8058261031745887e-08	8.624138302921708
ENSG00000171530	1.838896285129956e-08	8.831853572686226
ENSG00000131409	1.838896285129956e-08	5.894740239196284
ENSG00000035403	1.8853315197936437e-08	8.566551366764378
ENSG00000089220	1.902498305904407e-08	8.917046270454989
ENSG00000215086	1.9329068194577367e-08	4.735707628445484
ENSG00000255036	1.9504948731637055e-08	3.93791987187814
ENSG00000136631	1.9504948731637124e-08	8.743598450973597
ENSG00000224032	1.9637879937869424e-08	8.811032756243042
ENSG00000225938	1.9682385889812377e-08	2.6576771072912124
ENSG00000196562	1.999668680714141e-08	8.887117492560137
ENSG00000096093	1.999668680714148e-08	8.6629200787407
ENSG00000228323	2.017847393656757e-08	6.014800403565837
ENSG00000273002	2.017847393656757e-08	6.968601165643602
ENSG00000160570	2.017847393656757e-08	8.834379155846138
ENSG00000100578	2.017847393656757e-08	8.57213937386816
ENSG00000253051	2.0315868339447338e-08	5.274657521702662
ENSG00000139626	2.0361868392397868e-08	8.917046270454989
ENSG00000090273	2.068671785881545e-08	8.826265565582448
ENSG00000163611	2.0827477357850617e-08	8.790211939799855
ENSG00000104177	2.1064149583730006e-08	8.796336787687592
ENSG00000136052	2.1545368278637527e-08	8.734948019925948
ENSG00000144908	2.1740835437130827e-08	8.514270560454406
ENSG00000154917	2.1938027162395803e-08	8.190209963232904
ENSG00000086475	2.208706157843042e-08	8.734948019925948
ENSG00000090612	2.228730688793821e-08	8.472708237947968
ENSG00000186583	2.228730688793821e-08	6.51647846913128
ENSG00000198286	2.2489317651919916e-08	8.064431185797403
ENSG00000025039	2.2489317651920075e-08	8.900819089927607
ENSG00000107959	2.2693108969918295e-08	8.849075124401589
ENSG00000213931	2.3054074097808075e-08	5.1447411153495155
ENSG00000139350	2.326284081973196e-08	8.61523290834653
ENSG00000115266	2.3473445839625046e-08	7.942718546461417
ENSG00000167526	2.3632615428342067e-08	8.945443836377912
ENSG00000105997	2.3632615428342067e-08	5.445526256409234
ENSG00000165338	2.3632615428342153e-08	8.498043379927022
ENSG00000196177	2.384647533016012e-08	8.779572766376255
ENSG00000054277	2.4008104305588638e-08	8.215237745033388
ENSG00000239713	2.4062217022673696e-08	8.85718871466528
ENSG00000173153	2.4062217022673696e-08	8.831853572686226
ENSG00000184445	2.444434142667695e-08	8.925159860718681
ENSG00000122026	2.505677555730827e-08	8.929216655850528
ENSG00000111358	2.5283157768591263e-08	8.593954561499322
ENSG00000171159	2.5283157768591263e-08	8.776052812028363
ENSG00000256757	2.5511528565299048e-08	4.291159343762048
ENSG00000259209	2.5511528565299137e-08	3.160365670147124
ENSG00000248243	2.5684121858319482e-08	7.143685999480351
ENSG00000223704	2.5741904889215415e-08	7.590623024833848
ENSG00000228327	2.5916013529606837e-08	7.378162713245687
ENSG00000184258	2.6149940712730712e-08	4.242853960652824
ENSG00000032219	2.6149940712730712e-08	8.719715210586543
ENSG00000010810	2.7228270469716298e-08	8.378046391091177
ENSG00000008853	2.7659194047846355e-08	8.622809657826265
ENSG00000157014	2.7908405895402497e-08	8.6862664783438
ENSG00000016391	2.7908405895402596e-08	8.045980216441501
ENSG00000165689	2.797104919927583e-08	8.844023958081767
ENSG00000156738	2.797104919927583e-08	7.808236941327225
ENSG00000149256	2.81598005499283e-08	7.986506416754179
ENSG00000180881	2.81598005499283e-08	8.025078300891694
ENSG00000173166	2.860504942343977e-08	7.802381073348616
ENSG00000213609	2.8605049423439975e-08	6.548985726332039
ENSG00000236205	2.8605049423439975e-08	2.0464443041679594
ENSG00000145087	2.8669212589669297e-08	5.70720281061908
ENSG00000074054	2.8669212589669297e-08	8.82067755847867
ENSG00000159403	2.8862542849405458e-08	8.686266478343798
ENSG00000140367	2.9122289393599624e-08	8.868364728872839
ENSG00000144426	2.938430817250441e-08	8.525904105065987
ENSG00000069849	2.9384308172504724e-08	8.805444749139262
ENSG00000224566	2.958232499885935e-08	5.800767707914238
ENSG00000139132	2.9648618459391238e-08	8.830322360714293
ENSG00000197119	2.9648618459391238e-08	7.95436087645361
ENSG00000227857	2.9848366659833975e-08	4.294427162333825
ENSG00000240342	2.9848366659833975e-08	8.393816041214539
ENSG00000249196	2.9848366659833975e-08	5.792478684559119
ENSG00000214016	2.9848366659833975e-08	4.359661037328593
ENSG00000199568	3.011673393802367e-08	8.460001011768474
ENSG00000047365	3.0319547434217286e-08	8.650212852561207
ENSG00000166974	3.0319547434217286e-08	8.624420180178134
ENSG00000166946	3.0592032068883847e-08	8.896762294795762
ENSG00000125945	3.059203206888417e-08	8.257873749107734
ENSG00000089163	3.0866896914966486e-08	6.806737175282687
ENSG00000075826	3.0866896914966486e-08	8.815626392158844
ENSG00000177946	3.0866896914966486e-08	6.903946397980259
ENSG00000186815	3.1144162130475575e-08	8.85466313150537
ENSG00000223802	3.135369850387106e-08	3.5824571157696057
ENSG00000127184	3.135369850387106e-08	8.908932680191299
ENSG00000149548	3.1635213368145033e-08	7.3037140988506986
ENSG00000147251	3.1635213368145033e-08	8.747118405321487
ENSG00000143603	3.1919184891129015e-08	8.892705499663915
ENSG00000003096	3.1919184891129015e-08	4.662727766095115
ENSG00000140263	3.2205633856358505e-08	8.290177939937053
ENSG00000228160	3.263999839093567e-08	2.298102461421755
ENSG00000181852	3.271294401159235e-08	8.760283161905003
ENSG00000169184	3.293273300826638e-08	8.053777661146011
ENSG00000244560	3.293273300826638e-08	8.191151937769842
ENSG00000167775	3.3006314500278436e-08	8.801924794791372
ENSG00000184007	3.322801915728987e-08	8.908932680191299
ENSG00000163602	3.322801915728987e-08	8.844023958081767
ENSG00000091039	3.375097448547166e-08	8.842492746109832
ENSG00000188613	3.375097448547166e-08	8.190157566581865
ENSG00000129691	3.3826332461901474e-08	8.650292162941142
ENSG00000234498	3.3826332461901474e-08	6.330354663967772
ENSG00000147036	3.412940326471448e-08	5.4216300881239015
ENSG00000260219	3.412940326471448e-08	6.647843173555589
ENSG00000162522	3.458896422588011e-08	8.38697869939525
ENSG00000151414	3.4898673916502426e-08	8.836904739006052
ENSG00000176896	3.497652152454595e-08	8.321048692368844
ENSG00000116984	3.5211078455466274e-08	8.838435950977985
ENSG00000072274	3.5211078455466274e-08	8.904875885059452
ENSG00000130779	3.55262005709039e-08	8.860251138609149
ENSG00000147536	3.55262005709039e-08	7.416290074279436
ENSG00000174446	3.608427246562137e-08	8.720252051370501
ENSG00000182518	3.6084272465621755e-08	8.05418279489899
ENSG00000214274	3.640698662565761e-08	7.756577852028318
ENSG00000249487	3.665086138964453e-08	2.8919799693182724
ENSG00000160097	3.665086138964453e-08	5.836214450921214
ENSG00000070886	3.673250525420131e-08	5.846920250118603
ENSG00000140688	3.706085197222202e-08	8.850606336373524
ENSG00000114354	3.7308982262308165e-08	8.889643075720047
ENSG00000138279	3.730898226230843e-08	8.852137548345457
ENSG00000218426	3.7642335553882174e-08	8.395549820062962
ENSG00000172365	3.7642335553882174e-08	3.5642179616339558
ENSG00000106868	3.764233555388284e-08	7.85641412170149
ENSG00000236882	3.789424840991364e-08	6.331564061574283
ENSG00000173960	3.789424840991364e-08	8.747655246105444
ENSG00000136051	3.857405286458368e-08	8.844023958081767
ENSG00000078747	3.857405286458368e-08	8.900819089927607
ENSG00000270127	3.8574052864584365e-08	8.19281485677275
ENSG00000228510	3.917859248328119e-08	5.098672717296
ENSG00000272864	3.917859248328119e-08	3.568484576607513
ENSG00000180773	3.917859248328119e-08	8.568082578736313
ENSG00000178026	3.9880772370412694e-08	7.2411639754860015
ENSG00000153774	3.9880772370412694e-08	8.352253718708102
ENSG00000269533	4.014723027317547e-08	4.129345125227848
ENSG00000188153	4.023643342757143e-08	8.137316225292476
ENSG00000174373	4.023643342757158e-08	8.762351214660892
ENSG00000143156	4.050520008221714e-08	7.991852052600408
ENSG00000237765	4.050520008221714e-08	7.831719159927981
ENSG00000155495	4.086627083487933e-08	8.585474217752093
ENSG00000228643	4.086627083487933e-08	5.186051354375272
ENSG00000105287	4.1139124544088214e-08	8.925159860718681
ENSG00000090989	4.150568470850618e-08	8.771996016896516
ENSG00000143575	4.150568470850618e-08	8.892705499663915
ENSG00000181191	4.159781950017811e-08	8.653812117289032
ENSG00000232956	4.187541790654399e-08	8.823739982422536
ENSG00000251405	4.187541790654399e-08	7.086729565714704
ENSG00000163673	4.187541790654399e-08	4.355499510393304
ENSG00000057252	4.2154816110203185e-08	8.779115235972231
ENSG00000152642	4.2248350752075645e-08	8.785160773480033
ENSG00000102271	4.262451007458473e-08	4.2486003916652475
ENSG00000141664	4.2908763204089675e-08	8.178283409670545
ENSG00000129071	4.290876320408998e-08	8.88306069742829
ENSG00000213293	4.290876320408998e-08	3.8405474141804454
ENSG00000167964	4.3290634074271485e-08	8.474036883043413
ENSG00000072071	4.3290634074271485e-08	8.508682553350626
ENSG00000103540	4.3290634074271796e-08	8.658863283608856
ENSG00000126070	4.3290634074271796e-08	8.77452160005643
ENSG00000200959	4.367580632800432e-08	3.7980298476036083
ENSG00000048540	4.3675806328004944e-08	5.357303128252047
ENSG00000254343	4.3675806328004944e-08	8.299030937861192
ENSG00000182319	4.3675806328004944e-08	7.010374028704879
ENSG00000258056	4.3675806328004944e-08	8.073557275597354
ENSG00000229278	4.396686867792314e-08	3.7943768876523616
ENSG00000026103	4.4653362539679015e-08	7.764045579591198
ENSG00000172687	4.4653362539679015e-08	6.372666974279751
ENSG00000184634	4.475227934615525e-08	8.844023958081767
ENSG00000207146	4.4752279346155726e-08	3.8647203532250747
ENSG00000173064	4.5150079906028666e-08	8.861245509797127
ENSG00000251595	4.545068280828595e-08	5.984045954566544
ENSG00000065183	4.5450682808286754e-08	8.797867999659527
ENSG00000103489	4.615967121641622e-08	8.514780487509466
ENSG00000100600	4.65696195819253e-08	8.834379155846138
ENSG00000101974	4.65696195819253e-08	8.79733115887557
ENSG00000163362	4.65696195819253e-08	7.821976153007824
ENSG00000228501	4.656961958192596e-08	5.078865756526398
ENSG00000130762	4.698310426856887e-08	6.967444062765392
ENSG00000089169	4.698310426856887e-08	8.188687536641584
ENSG00000243710	4.698310426856887e-08	5.132435559466832
ENSG00000216588	4.698310426856887e-08	3.9823201697455954
ENSG00000117215	4.771530076275475e-08	7.520780036170629
ENSG00000249786	4.81386634257695e-08	5.52211349890034
ENSG00000108878	4.845857800739916e-08	3.042776416638583
ENSG00000240907	4.8565674463203926e-08	4.730191996553712
ENSG00000081320	4.8565674463203926e-08	8.917046270454989
ENSG00000262703	4.8565674463203926e-08	3.7439430745844122
ENSG00000172803	4.932181442190772e-08	7.2293069676104995
ENSG00000141985	4.932181442190772e-08	8.815626392158844
ENSG00000196154	4.9759016263590037e-08	8.762351214660892
ENSG00000170540	5.053319512941817e-08	8.79939921163146
ENSG00000164362	5.098082324128521e-08	8.255805696351844
ENSG00000108852	5.143230212619831e-08	7.405509399362905
ENSG00000161203	5.1887663869405764e-08	8.912989475323146
ENSG00000241468	5.2231752749347736e-08	8.638579307949628
ENSG00000144485	5.269398747711622e-08	7.755413393539921
ENSG00000235280	5.269398747711622e-08	5.623842654685027
ENSG00000227543	5.3512476788998805e-08	7.12426057601144
ENSG00000138107	5.3512476788998805e-08	8.828791148742358
ENSG00000163875	5.386702607452788e-08	8.769470433736606
ENSG00000106804	5.398571541655419e-08	8.268899593089845
ENSG00000104427	5.398571541655419e-08	8.526440945849941
ENSG00000149972	5.3985715416554766e-08	8.823739982422536
ENSG00000272305	5.3985715416554766e-08	6.3824065842847855
ENSG00000137817	5.3985715416554766e-08	8.876478319136533
ENSG00000163029	5.4823682323293755e-08	8.75676320755711
ENSG00000236914	5.530817842725466e-08	5.431681000048608
ENSG00000198794	5.530817842725466e-08	8.929216655850528
ENSG00000088538	5.628967797204762e-08	8.490924160851307
ENSG00000174738	5.666208439189988e-08	8.884591909400223
ENSG00000146263	5.666208439190028e-08	8.525983415445921
ENSG00000241352	5.71623504631439e-08	5.5298865037624285
ENSG00000101940	5.71623504631439e-08	8.76334558584887
ENSG00000121853	5.7540362464308595e-08	2.6225846430531563
ENSG00000125089	5.7540362464308595e-08	8.720252051370501
ENSG00000174844	5.7540362464308595e-08	6.814048615881013
ENSG00000111452	5.766690512832654e-08	6.998770514270069
ENSG00000214595	5.766690512832654e-08	8.86277672176906
ENSG00000122882	5.804815692216293e-08	8.737016072681838
ENSG00000173401	5.804815692216293e-08	6.29104354021487
ENSG00000121577	5.8048156922163137e-08	6.9576958101189
ENSG00000172568	5.856030246175309e-08	6.425019517445979
ENSG00000236849	5.894728871999588e-08	3.4664117113258524
ENSG00000213339	5.999143372536669e-08	8.884591909400223
ENSG00000260660	5.999143372536669e-08	6.421006990251623
ENSG00000114423	6.091977679263678e-08	8.571065692300248
ENSG00000236552	6.145650639041538e-08	8.720252051370501
ENSG00000140836	6.199782695371209e-08	7.325693807935103
ENSG00000183617	6.199782695371275e-08	8.753243253209222
ENSG00000114054	6.199782695371275e-08	8.72584005847428
ENSG00000065485	6.254377650273011e-08	8.86277672176906
ENSG00000109680	6.295629947918845e-08	7.609662112590446
ENSG00000008294	6.295629947918845e-08	8.856194343477304
ENSG00000180353	6.295629947918958e-08	8.917046270454989
ENSG00000273488	6.295629947918958e-08	6.673399102480582
ENSG00000130340	6.351044215452466e-08	8.491513398286305
ENSG00000232995	6.392915444333667e-08	7.08219666033627
ENSG00000128165	6.40693199448086e-08	8.808507173083129
ENSG00000118960	6.449160925917364e-08	8.559968988472622
ENSG00000256287	6.449160925917479e-08	3.333472114148119
ENSG00000198814	6.463297202169969e-08	8.155380189243678
ENSG00000197409	6.563097022248519e-08	7.854792132809073
ENSG00000074855	6.620795612764536e-08	8.697442492551358
ENSG00000138688	6.620795612764536e-08	8.908932680191299
ENSG00000233922	6.722955425823338e-08	6.72215152257364
ENSG00000072501	6.722955425823338e-08	8.850606336373524
ENSG00000163666	6.782017919849847e-08	7.4328983595181475
ENSG00000167614	6.826645092525902e-08	7.070187576860538
ENSG00000165914	6.88659172372804e-08	8.276881476322563
ENSG00000114646	6.947049315609894e-08	6.175533723803931
ENSG00000261786	6.947049315609894e-08	8.757555011868599
ENSG00000235269	6.947049315609894e-08	3.418915761542698
ENSG00000137310	6.947049315610018e-08	8.701956818087226
ENSG00000140057	6.947049315610018e-08	4.586981520586329
ENSG00000270012	6.99273036221531e-08	7.6275466462735615
ENSG00000248975	7.054092299489347e-08	3.4867334611709775
ENSG00000105698	7.054092299489347e-08	8.880535114268378
ENSG00000188342	7.054092299489347e-08	8.728365641634191
ENSG00000108387	7.115976871509895e-08	6.9850012312794325
ENSG00000146083	7.115976871509895e-08	8.88864870453207
ENSG00000075914	7.178388386866858e-08	8.536622588869525
ENSG00000111859	7.225545441151334e-08	8.892705499663915
ENSG00000145741	7.225545441151334e-08	8.921103065586836
ENSG00000175602	7.225545441151334e-08	8.828791148742358
ENSG00000125414	7.336751137361633e-08	2.0341831421445313
ENSG00000158525	7.352772684462008e-08	4.3198668342579944
ENSG00000246705	7.465878385611314e-08	8.70555608281505
ENSG00000140398	7.514867655619898e-08	8.793811204527682
ENSG00000260618	7.514867655619898e-08	8.457730392136094
ENSG00000164402	7.514867655620005e-08	8.78569761426399
ENSG00000220472	7.531266649737102e-08	7.1817356991390175
ENSG00000226245	7.531266649737129e-08	4.291122052841008
ENSG00000147174	7.713963972160557e-08	8.16226436186683
ENSG00000213523	7.713963972160583e-08	8.770464804924583
ENSG00000205138	7.764532562020955e-08	8.470640185192078
ENSG00000180660	7.764532562020955e-08	6.830389964164105
ENSG00000229766	7.781460155582885e-08	6.0733015671967205
ENSG00000160051	7.781460155582885e-08	7.716038151671157
ENSG00000198646	7.832458152218186e-08	8.83996716294992
ENSG00000271344	7.900960400159929e-08	7.026735739433048
ENSG00000058063	7.970044043296908e-08	8.929216655850528
ENSG00000197520	7.970044043296908e-08	5.98975996830384
ENSG00000266903	7.970044043296908e-08	6.723720273345137
ENSG00000089050	7.970044043296908e-08	8.317194464113488
ENSG00000261739	8.039713856612839e-08	8.69190688209862
ENSG00000215114	8.092353784551158e-08	8.771996016896516
ENSG00000169253	8.092353784551158e-08	4.540465715081804
ENSG00000204673	8.092353784551158e-08	8.773527228868451
ENSG00000154845	8.092353784551158e-08	8.751175200453332
ENSG00000240063	8.163060999397713e-08	4.82600524598257
ENSG00000186184	8.163060999397713e-08	8.869359100060818
ENSG00000180815	8.16306099939783e-08	5.242275776342014
ENSG00000120802	8.234367711496387e-08	8.851600707561502
ENSG00000065320	8.234367711496387e-08	4.372913756840382
ENSG00000039319	8.306278839138798e-08	8.775515971244408
ENSG00000221962	8.360611813166147e-08	4.087618857979978
ENSG00000004961	8.415289664334368e-08	8.55231292861295
ENSG00000101310	8.433592619845268e-08	8.896762294795762
ENSG00000233266	8.433592619845268e-08	5.021522155800853
ENSG00000246898	8.433592619845329e-08	8.354576734991522
ENSG00000181544	8.562799482426666e-08	7.323088579549062
ENSG00000236204	8.562799482426666e-08	6.476788533295785
ENSG00000089157	8.562799482426818e-08	8.941387041246065
ENSG00000163482	8.637492394056343e-08	8.755768836369135
ENSG00000189362	8.637492394056343e-08	8.61523290834653
ENSG00000266208	8.712817475287304e-08	6.3239323365967826
ENSG00000099800	8.712817475287304e-08	8.746915838444998
ENSG00000185189	8.788779902652094e-08	8.717726468210587
ENSG00000126583	8.788779902652094e-08	3.8037211471235226
ENSG00000270681	8.846173118622921e-08	7.15977946150921
ENSG00000172379	8.923263480849395e-08	8.442265304383277
ENSG00000181656	8.981508700997247e-08	6.1320433157879926
ENSG00000078674	9.138638845450038e-08	8.864307933740994
ENSG00000249995	9.138638845450038e-08	2.9345155694953062
ENSG00000102081	9.198247711282528e-08	8.79128562136777
ENSG00000180211	9.218201048975055e-08	6.423193736652347
ENSG00000104687	9.218201048975055e-08	8.789754409395835
ENSG00000196810	9.359055215384938e-08	8.67157050978835
ENSG00000095002	9.440478667017095e-08	8.644167315053407
ENSG00000100997	9.440478667017095e-08	8.79381120452768
ENSG00000261400	9.44047866701713e-08	3.40066713274326
ENSG00000227719	9.44047866701713e-08	6.182407916932208
ENSG00000114021	9.501996929485204e-08	8.828791148742358
ENSG00000077157	9.501996929485204e-08	8.674096092948263
ENSG00000272727	9.584626673361252e-08	4.003270083757052
ENSG00000233048	9.584626673361252e-08	3.442151202907212
ENSG00000198793	9.584626673361388e-08	8.85466313150537
ENSG00000213513	9.584626673361388e-08	4.130838308524705
ENSG00000242169	9.667953471721168e-08	3.8016730921247683
ENSG00000132563	9.667953471721168e-08	5.562309641523692
ENSG00000181690	9.667953471721168e-08	8.059092241527784
ENSG00000187446	9.815469789496826e-08	8.856194343477304
ENSG00000226855	9.815469789496826e-08	3.791449253696175
ENSG00000116977	9.965169093377084e-08	8.763882426632826
ENSG00000203761	9.986734727335997e-08	7.940861511116434
ENSG00000271738	1.0051703673334924e-07	7.324345245764691
ENSG00000271682	1.0051703673335103e-07	4.139027269896586
ENSG00000165006	1.0051703673335103e-07	8.788223197423902
ENSG00000004700	1.0073450977208223e-07	8.72584005847428
ENSG00000166913	1.013896714960389e-07	8.904875885059452
ENSG00000164684	1.013896714960389e-07	6.661972722382003
ENSG00000065413	1.013896714960389e-07	8.75676320755711
ENSG00000198380	1.0226965460317803e-07	8.895231082823827
ENSG00000228714	1.0226965460317876e-07	5.256910922930209
ENSG00000106624	1.0382748726956204e-07	8.073506332826808
ENSG00000102007	1.0450215528446979e-07	8.892705499663915
ENSG00000131153	1.0472798832778803e-07	7.9841576124712965
ENSG00000162139	1.0540833198805508e-07	8.821671929666646
ENSG00000147434	1.0563606459152394e-07	2.195881311686635
ENSG00000267317	1.0563606459152394e-07	7.698199111559503
ENSG00000116748	1.0655177768814272e-07	8.908932680191299
ENSG00000250329	1.072436115272618e-07	5.060678351781554
ENSG00000114487	1.072436115272618e-07	8.294002791501677
ENSG00000137274	1.072436115272618e-07	7.901353224984291
ENSG00000196182	1.0817283882748038e-07	8.846549541241677
ENSG00000145685	1.0887488037245276e-07	7.746575081689767
ENSG00000100479	1.0887488037245276e-07	7.573999379286006
ENSG00000181026	1.0887488037245393e-07	8.895231082823827
ENSG00000230188	1.0887488037245393e-07	4.450383824376053
ENSG00000147533	1.0910987493790937e-07	8.739004815057795
ENSG00000259891	1.0981781470768227e-07	6.952437513461614
ENSG00000012171	1.1053020957263455e-07	7.6695622705692434
ENSG00000188906	1.1076866923033741e-07	8.793811204527682
ENSG00000119912	1.1076866923033741e-07	8.850606336373524
ENSG00000248319	1.114870464248934e-07	2.90711837073544
ENSG00000115808	1.114870464248934e-07	8.717726468210587
ENSG00000213614	1.1172750827032332e-07	8.704024870843115
ENSG00000249353	1.1172750827032332e-07	7.773714192670373
ENSG00000166143	1.1172750827032332e-07	6.625917669798215
ENSG00000157045	1.1245191637208494e-07	8.797867999659527
ENSG00000204634	1.1245191637208494e-07	8.216900664036295
ENSG00000131127	1.1245191637208494e-07	8.17285670448657
ENSG00000121579	1.1342488462760349e-07	8.917046270454989
ENSG00000255438	1.1342488462760349e-07	6.359857688468517
ENSG00000184381	1.134248846276039e-07	8.782635190320123
ENSG00000081148	1.141599648515668e-07	7.443353429259735
ENSG00000237517	1.141599648515668e-07	5.663231769606749
ENSG00000164122	1.1440601691490918e-07	6.02205103714948
ENSG00000156222	1.1440601691490918e-07	3.5938868262865453
ENSG00000249167	1.151472636027266e-07	3.529626451357764
ENSG00000180357	1.151472636027266e-07	8.86277672176906
ENSG00000250122	1.151472636027266e-07	6.54777286928162
ENSG00000114853	1.151472636027266e-07	8.499037751114997
ENSG00000105467	1.1614284264059436e-07	5.188746960628591
ENSG00000162601	1.171467691111213e-07	8.84808075321361
ENSG00000228649	1.171467691111213e-07	7.783808074775601
ENSG00000164039	1.1790523265490184e-07	8.097361205604473
ENSG00000204387	1.1790523265490352e-07	8.88864870453207
ENSG00000235297	1.1790523265490352e-07	6.105251734426218
ENSG00000197992	1.1815911068480976e-07	4.433676540283235
ENSG00000171827	1.1892393028249881e-07	5.795481392384472
ENSG00000272156	1.1995116271068483e-07	5.681962399961549
ENSG00000023909	1.1995116271068483e-07	8.33064109795343
ENSG00000173077	1.1995116271068568e-07	3.1087395965878546
ENSG00000189196	1.1995116271068568e-07	4.3224562092965435
ENSG00000063660	1.2098699907283742e-07	7.41881285963132
ENSG00000223269	1.22820625791853e-07	2.5624328839038273
ENSG00000109466	1.22820625791853e-07	8.53741439318101
ENSG00000168781	1.22820625791853e-07	8.602859956074502
ENSG00000162482	1.22820625791853e-07	6.0422259616939336
ENSG00000086730	1.22820625791853e-07	8.810038385055064
ENSG00000214711	1.2388048385980917e-07	6.21019885524338
ENSG00000068308	1.2388048385980917e-07	8.858719926637214
ENSG00000169679	1.2468119313659218e-07	8.664451290712634
ENSG00000068784	1.2468119313659218e-07	8.66391444992868
ENSG00000005379	1.2468119313659218e-07	8.427062206580793
ENSG00000230798	1.246811931365935e-07	3.5862353234237245
ENSG00000132155	1.2494920994930308e-07	8.900819089927607
ENSG00000139352	1.249492099493044e-07	6.691630187879112
ENSG00000054179	1.2575661728579576e-07	4.336852250315569
ENSG00000121068	1.2684103535385467e-07	4.391202802261082
ENSG00000179743	1.2684103535385512e-07	7.91435379496076
ENSG00000204390	1.2766029488409392e-07	7.270197609647782
ENSG00000074356	1.2793452005340418e-07	8.724845687286301
ENSG00000012061	1.2876062761536557e-07	8.827796777554383
ENSG00000196757	1.2876062761536557e-07	8.696905651767402
ENSG00000240207	1.2876062761536557e-07	5.687204753646297
ENSG00000264469	1.298701555901682e-07	6.5056832545577326
ENSG00000040341	1.298701555901682e-07	8.724308846502344
ENSG00000140577	1.298701555901682e-07	8.771459176112561
ENSG00000156206	1.307083806121195e-07	4.619981457235856
ENSG00000198435	1.318341793464448e-07	6.20191228048164
ENSG00000116754	1.3183417934644667e-07	8.921103065586836
ENSG00000169282	1.3296937898700006e-07	8.343066446876499
ENSG00000124657	1.3296937898700006e-07	5.88365107137911
ENSG00000146350	1.3296937898700054e-07	7.889842936869266
ENSG00000170190	1.3296937898700054e-07	7.210135078715547
ENSG00000136908	1.3411405541319542e-07	8.816620763346823
ENSG00000139219	1.3411405541319542e-07	4.715178983221882
ENSG00000231177	1.3497882785214044e-07	7.192578558473412
ENSG00000226113	1.3731140668547816e-07	3.409010881432395
ENSG00000169740	1.3731140668547816e-07	8.550324186236994
ENSG00000242641	1.3731140668547816e-07	3.0521586422512565
ENSG00000115159	1.3938443887712512e-07	8.797867999659527
ENSG00000106415	1.393844388771261e-07	8.941387041246065
ENSG00000261131	1.3968305261501574e-07	4.632769245425969
ENSG00000065970	1.3968305261501574e-07	8.698436863739335
ENSG00000140543	1.4058262054808183e-07	8.230065420619812
ENSG00000207954	1.417907867954589e-07	5.854138824069508
ENSG00000154174	1.417907867954589e-07	8.850606336373524
ENSG00000114098	1.4300901803077085e-07	8.79381120452768
ENSG00000203485	1.439293453296576e-07	8.734948019925948
ENSG00000259291	1.4392934532965913e-07	7.725024200553804
ENSG00000089902	1.4423739528906564e-07	8.550781716641017
ENSG00000204217	1.4423739528906564e-07	8.88864870453207
ENSG00000221930	1.4516538566215155e-07	3.8691255495044725
ENSG00000134897	1.4516538566215155e-07	6.033352152951827
ENSG00000177096	1.4516538566215155e-07	8.469900777531633
ENSG00000119943	1.4516538566215155e-07	8.477019996607345
ENSG00000173812	1.4609916378081032e-07	8.941387041246065
ENSG00000239269	1.4735326475877245e-07	3.4220578638755157
ENSG00000118898	1.486178003599443e-07	6.707653028747071
ENSG00000177888	1.4989285448311173e-07	8.705019242031094
ENSG00000117411	1.5214976406622012e-07	8.730891224794103
ENSG00000174579	1.5214976406622012e-07	8.86277672176906
ENSG00000104131	1.5443960385646888e-07	8.880535114268378
ENSG00000100297	1.5443960385647105e-07	8.826265565582448
ENSG00000204682	1.5576304710234443e-07	3.7535070531221635
ENSG00000164754	1.5709748205204996e-07	8.846549541241677
ENSG00000179085	1.5709748205204996e-07	8.696905651767402
ENSG00000102189	1.5810557460648514e-07	8.740536027029728
ENSG00000188559	1.5844299691269086e-07	8.609644901242751
ENSG00000134490	1.5844299691269086e-07	8.21983138094919
ENSG00000103148	1.5844299691269086e-07	8.668508085844481
ENSG00000185567	1.5844299691269086e-07	5.037958139335678
ENSG00000107537	1.5945945769591773e-07	8.54879297426506
ENSG00000114395	1.597996805727127e-07	8.673022411380348
ENSG00000103485	1.608245767012421e-07	8.864307933740994
ENSG00000119900	1.608245767012421e-07	8.811032756243042
ENSG00000151364	1.608245767012421e-07	5.203585063505435
ENSG00000173088	1.608245767012421e-07	3.357609458379308
ENSG00000265413	1.608245767012421e-07	4.653463110975287
ENSG00000251286	1.618558436954982e-07	2.3457242774613873
ENSG00000260442	1.6220102171542918e-07	5.114859505710508
ENSG00000271948	1.6220102171542918e-07	6.929802270557668
ENSG00000084112	1.6220102171542918e-07	8.759825631500979
ENSG00000196081	1.6324084275791718e-07	6.637268264664819
ENSG00000200156	1.6324084275791776e-07	6.120513411978228
ENSG00000078319	1.6324084275791776e-07	8.396878465158407
ENSG00000139631	1.635888835267492e-07	8.717726468210587
ENSG00000126107	1.635888835267492e-07	8.804450377951285
ENSG00000117697	1.6463732716805972e-07	8.671033669004395
ENSG00000216866	1.646373271680615e-07	5.838184006438319
ENSG00000100206	1.6604538894337083e-07	6.330765253478876
ENSG00000213585	1.6604538894337083e-07	8.895231082823827
ENSG00000241978	1.6710908867498488e-07	6.258856261121953
ENSG00000117691	1.6710908867498607e-07	8.838435950977985
ENSG00000176261	1.6853763439338102e-07	8.733416807954013
ENSG00000255224	1.6853763439338102e-07	6.487390474851578
ENSG00000215325	1.6997801419918185e-07	3.261864178547362
ENSG00000034713	1.6997801419918185e-07	8.804450377951285
ENSG00000219626	1.6997801419918185e-07	7.688422602292902
ENSG00000196437	1.7106612211716988e-07	7.646962685206674
ENSG00000163810	1.7252743989909005e-07	6.400589717692782
ENSG00000138085	1.7252743989909005e-07	8.896762294795762
ENSG00000261827	1.7252743989909005e-07	7.844484348605692
ENSG00000148343	1.7289465562352163e-07	8.84808075321361
ENSG00000236683	1.7400085396623144e-07	2.921197886117894
ENSG00000201801	1.7400085396623144e-07	7.444288407142748
ENSG00000067082	1.7400085396623208e-07	8.941387041246065
ENSG00000257167	1.7400085396623208e-07	7.193589264740225
ENSG00000101057	1.7400085396623208e-07	8.706550454003029
ENSG00000143258	1.7660872661731343e-07	8.781103978348188
ENSG00000258072	1.769843585964771e-07	6.371038661881008
ENSG00000228113	1.7811590644365596e-07	5.503924464769899
ENSG00000107669	1.8232521239764887e-07	8.753243253209222
ENSG00000106948	1.8271262198695112e-07	8.856194343477304
ENSG00000214401	1.8387964350220428e-07	7.719567900481
ENSG00000169251	1.838796435022049e-07	8.772990388084494
ENSG00000260217	1.850538875596057e-07	1.8636086212940266
ENSG00000253476	1.854469147101461e-07	4.504841632422836
ENSG00000169302	1.8822084439027071e-07	5.361586212987991
ENSG00000181192	1.8822084439027071e-07	8.81409518018691
ENSG00000120784	1.8982395646374532e-07	6.418718599332937
ENSG00000258839	1.8982395646374532e-07	8.311738164040685
ENSG00000100554	1.8982395646374532e-07	8.64011051992156
ENSG00000067191	1.914402968672964e-07	7.457814016516429
ENSG00000134986	1.9266129664791088e-07	7.935141796981679
ENSG00000177932	1.9266129664791088e-07	5.995876067046479
ENSG00000236854	1.9266129664791294e-07	3.6034668677995505
ENSG00000078900	1.9553971562887386e-07	6.088020616423914
ENSG00000163959	1.9553971562887386e-07	7.731700240453287
ENSG00000244485	1.9888037487045738e-07	4.7308853387757175
ENSG00000134744	1.9888037487045738e-07	8.876478319136533
ENSG00000140563	1.9888037487045738e-07	8.892705499663915
ENSG00000250362	2.0014732522091168e-07	6.319685458283683
ENSG00000147408	2.0057137728007319e-07	8.872421524004686
ENSG00000088340	2.0057137728007319e-07	8.921103065586836
ENSG00000217325	2.0356421275631435e-07	4.158715714818425
ENSG00000158113	2.0356421275631435e-07	4.737362304638543
ENSG00000090615	2.0356421275631578e-07	8.91145826335121
ENSG00000162885	2.0356421275631578e-07	8.68879206150371
ENSG00000165917	2.0529378469783844e-07	5.411206878662711
ENSG00000225742	2.0529378469783844e-07	4.130876650220948
ENSG00000126217	2.052937846978406e-07	7.635307068325188
ENSG00000109685	2.052937846978406e-07	8.876478319136533
ENSG00000235663	2.06600299105905e-07	5.037338721392522
ENSG00000169621	2.06600299105905e-07	8.037432789969246
ENSG00000243904	2.06600299105905e-07	2.50425745621359
ENSG00000261373	2.070375914946319e-07	8.293187967229882
ENSG00000167552	2.083548562358921e-07	8.3537056203001
ENSG00000229417	2.083548562358921e-07	7.988534665129009
ENSG00000111348	2.083548562358921e-07	8.912989475323146
ENSG00000160124	2.083548562358921e-07	8.371209049271888
ENSG00000010322	2.083548562358921e-07	8.904875885059452
ENSG00000197385	2.1056836302259035e-07	8.436117771381422
ENSG00000215270	2.1146013049707415e-07	4.976003081703341
ENSG00000251249	2.1370558743170191e-07	4.625480848795045
ENSG00000111231	2.1506393196462062e-07	8.553386610180862
ENSG00000172362	2.1506393196462212e-07	3.4836470991200943
ENSG00000101353	2.1872720568620008e-07	7.932361250294237
ENSG00000101052	2.2011645890681476e-07	8.536622588869525
ENSG00000154803	2.2011645890681476e-07	8.621357756234266
ENSG00000234160	2.219821003725762e-07	7.355523358375055
ENSG00000270102	2.219821003725762e-07	6.454268290370068
ENSG00000248280	2.2528389727871237e-07	6.656253758259812
ENSG00000148803	2.2528389727871237e-07	8.45135058072083
ENSG00000237289	2.2528389727871478e-07	4.383694349281466
ENSG00000165506	2.2719194719119596e-07	8.750180829265354
ENSG00000132394	2.2911564795236397e-07	8.545193709537235
ENSG00000269305	2.2911564795236397e-07	4.98196171988366
ENSG00000184984	2.2911564795236397e-07	5.955228899014832
ENSG00000213280	2.2911564795236397e-07	5.079762970616881
ENSG00000134138	2.2911564795236397e-07	6.99608174226704
ENSG00000166454	2.291156479523652e-07	8.861245509797127
ENSG00000222375	2.3105512349149976e-07	5.171660411650532
ENSG00000153560	2.3448753987426365e-07	8.879003902296445
ENSG00000203801	2.3796932570081647e-07	6.226366907289723
ENSG00000136720	2.3796932570081732e-07	8.67861041848413
ENSG00000116473	2.3796932570081732e-07	8.74864961729342
ENSG00000158710	2.3998134682588176e-07	8.904875885059452
ENSG00000228991	2.4048692101357974e-07	6.2562190064037315
ENSG00000118985	2.4767420900626086e-07	8.93733024611422
ENSG00000172296	2.4767420900626086e-07	6.245338881499042
ENSG00000115649	2.4767420900626086e-07	8.826265565582448
ENSG00000136643	2.4924118921879237e-07	8.7542376243972
ENSG00000180228	2.497656465441819e-07	8.803456006763307
ENSG00000185641	2.5134543966476084e-07	7.5664851557654575
ENSG00000242175	2.5346689191955237e-07	3.1526735876243723
ENSG00000103404	2.5346689191955237e-07	8.515599205549847
ENSG00000046653	2.5506935140062053e-07	7.722932118756261
ENSG00000234902	2.556056816990052e-07	4.951418314663466
ENSG00000116198	2.556056816990052e-07	8.783629561508098
ENSG00000134278	2.5722123400593124e-07	7.868237335842264
ENSG00000119242	2.5722123400593124e-07	8.42448422676984
ENSG00000136044	2.5722123400593124e-07	8.757300048341069
ENSG00000198924	2.593906941196181e-07	8.68067847124002
ENSG00000120616	2.593906941196181e-07	8.81409518018691
ENSG00000226755	2.5939069411962045e-07	3.2674198111869472
ENSG00000256594	2.5993582184870003e-07	8.24037032013595
ENSG00000099385	2.61029407760341e-07	8.06386007671069
ENSG00000174912	2.615778703058132e-07	6.367277911809242
ENSG00000228748	2.632299625648881e-07	4.98081337593619
ENSG00000131408	2.637829021784926e-07	8.85466313150537
ENSG00000260001	2.660059304090942e-07	6.207162613881608
ENSG00000185361	2.6768509691505693e-07	8.647687269401295
ENSG00000165215	2.6768509691505836e-07	5.91585179394109
ENSG00000181847	2.693745262679323e-07	7.839028048532889
ENSG00000166068	2.699399604706682e-07	8.590152729895006
ENSG00000228212	2.699399604706682e-07	4.517569653420156
ENSG00000256582	2.699399604706682e-07	5.678840287070483
ENSG00000248487	2.699399604706682e-07	8.666519343468524
ENSG00000068394	2.739303065578072e-07	8.578519185283426
ENSG00000108506	2.739303065578072e-07	8.58025296413185
ENSG00000122406	2.7393030655780965e-07	8.93733024611422
ENSG00000226926	2.756578868501705e-07	4.466856320740109
ENSG00000268849	2.756578868501705e-07	5.07483694301558
ENSG00000261889	2.7623608794790937e-07	5.350640023184613
ENSG00000161647	2.7623608794790937e-07	3.606581138865919
ENSG00000005302	2.7856065863569154e-07	8.892705499663915
ENSG00000230852	2.803165059574273e-07	2.185273602004445
ENSG00000125691	2.826743140720488e-07	8.941387041246065
ENSG00000165821	2.8267431407205175e-07	7.379811732515089
ENSG00000259768	2.8267431407205175e-07	5.21270836489151
ENSG00000163932	2.868467647642998e-07	8.900819089927607
ENSG00000160200	2.868467647642998e-07	8.868364728872839
ENSG00000079616	2.892577316867178e-07	8.797867999659527
ENSG00000089280	2.916883143730544e-07	8.925159860718681
ENSG00000260359	2.9168831437305593e-07	8.832847943874205
ENSG00000140612	2.9168831437305593e-07	8.900819089927607
ENSG00000128463	2.9168831437305593e-07	8.860251138609149
ENSG00000175841	2.9352421681397536e-07	7.860523313484376
ENSG00000269902	2.941386667968002e-07	6.9298103238659525
ENSG00000204923	2.959894982841143e-07	8.388967441771207
ENSG00000171496	2.959894982841185e-07	3.672077457149669
ENSG00000259422	2.959894982841185e-07	4.604766062416799
ENSG00000242299	2.984748217444819e-07	8.483804941775595
ENSG00000253284	2.984748217444819e-07	2.2110446943726196
ENSG00000250892	2.984748217444819e-07	4.35783897731055
ENSG00000231544	2.984748217444819e-07	4.353866507513272
ENSG00000158092	3.0035206140919555e-07	8.692848856635557
ENSG00000177426	3.0098034438207043e-07	7.024642538601206
ENSG00000235169	3.028728372958179e-07	7.220655082682358
ENSG00000249453	3.0287283729582057e-07	5.701527184593816
ENSG00000040487	3.0541409029191486e-07	8.368683466111976
ENSG00000254003	3.099110394080337e-07	6.094394588505908
ENSG00000187013	3.105586706786855e-07	3.121701750883983
ENSG00000188060	3.125094354887228e-07	7.1509769481662016
ENSG00000205659	3.151289166756383e-07	8.660394495580789
ENSG00000116954	3.171074639017031e-07	8.716732097022609
ENSG00000169914	3.177696480081379e-07	8.583236077695783
ENSG00000233429	3.224425618470779e-07	8.11129228357733
ENSG00000156313	3.2244256184708133e-07	8.271372779598716
ENSG00000175782	3.2244256184708133e-07	8.561957730848578
ENSG00000125743	3.2446554001796167e-07	8.884591909400223
ENSG00000182903	3.2446554001796167e-07	8.697442492551358
ENSG00000047597	3.25142592226349e-07	8.717726468210587
ENSG00000197747	3.25142592226349e-07	8.766408009792737
ENSG00000171469	3.271819645402662e-07	8.751712041237289
ENSG00000169230	3.271819645402662e-07	8.767402380980716
ENSG00000095397	3.271819645402662e-07	8.844023958081767
ENSG00000105063	3.2992039736995915e-07	8.892705499663915
ENSG00000138686	3.326810104822236e-07	8.344395091971942
ENSG00000224401	3.3546397714286904e-07	5.043114046726652
ENSG00000164741	3.3546397714286904e-07	8.183551377446559
ENSG00000101109	3.4252033938003323e-07	8.873415895192664
ENSG00000143537	3.4252033938003323e-07	8.760820002688957
ENSG00000196236	3.432338257897259e-07	8.542465559500835
ENSG00000120093	3.432338257897259e-07	7.304956521272921
ENSG00000179862	3.4538292677936736e-07	6.573269871857298
ENSG00000229855	3.453829267793723e-07	5.3455465167761735
ENSG00000182087	3.453829267793723e-07	8.933273450982373
ENSG00000236833	3.4826866364420043e-07	5.479264974286484
ENSG00000156171	3.4826866364420043e-07	8.78010960716021
ENSG00000134371	3.5044826667968123e-07	8.80291916597935
ENSG00000259404	3.5117773050582745e-07	4.908500980940331
ENSG00000188505	3.5117773050582745e-07	2.632002727205042
ENSG00000233730	3.511777305058293e-07	2.9082148864012005
ENSG00000262165	3.5337495032545696e-07	3.301553962535647
ENSG00000244879	3.5337495032545886e-07	8.65480648847701
ENSG00000117500	3.541103092474526e-07	8.93733024611422
ENSG00000224072	3.5929944944547666e-07	4.574640828387228
ENSG00000116918	3.5929944944547666e-07	8.718720839398566
ENSG00000225342	3.5929944944547666e-07	6.540534704144878
ENSG00000213714	3.592994494454805e-07	6.300668140682375
ENSG00000250497	3.6154582649727245e-07	2.725522849923443
ENSG00000247011	3.6229763484298276e-07	2.709570536500243
ENSG00000259495	3.6229763484298276e-07	6.5369730404760125
ENSG00000273164	3.6456214889458695e-07	5.29388360102242
ENSG00000137802	3.6456214889458695e-07	8.741072867813685
ENSG00000008226	3.645621488945889e-07	8.595485773471257
ENSG00000164334	3.676028186367305e-07	3.965772729929297
ENSG00000241852	3.676028186367305e-07	7.678307372305958
ENSG00000111707	3.676028186367305e-07	8.811569597026997
ENSG00000110851	3.676028186367305e-07	8.691317644663624
ENSG00000243926	3.7066802521688464e-07	5.646005145793244
ENSG00000184232	3.729831472421954e-07	8.798862370847504
ENSG00000138495	3.737579595441668e-07	8.797867999659527
ENSG00000163900	3.737579595441668e-07	8.708618506758919
ENSG00000204791	3.760917535213825e-07	6.129486194821444
ENSG00000053524	3.760917535213825e-07	7.898918418744864
ENSG00000178585	3.7609175352138645e-07	8.220740875910055
ENSG00000251478	3.7843964668648535e-07	2.8143542157087236
ENSG00000147168	3.7843964668648736e-07	8.921103065586836
ENSG00000236796	3.792254250761211e-07	5.412012227011651
ENSG00000269425	3.815922449922491e-07	4.229926539436339
ENSG00000189157	3.823843567615887e-07	6.184782265151011
ENSG00000171444	3.823843567615907e-07	8.900819089927607
ENSG00000134339	3.879738606880056e-07	4.406708790547226
ENSG00000144589	3.9120327436379544e-07	8.676621676108173
ENSG00000248905	3.9120327436379544e-07	8.869359100060818
ENSG00000268869	3.9364238864929e-07	5.8740005827481045
ENSG00000173273	3.944586919130932e-07	8.787686356639945
ENSG00000257743	3.9691744148915615e-07	5.546378034457415
ENSG00000102910	4.002188524355943e-07	8.812563968214976
ENSG00000185668	4.002188524355943e-07	3.3182701733064768
ENSG00000157873	4.027123311117838e-07	8.864307933740994
ENSG00000165661	4.060603617246014e-07	8.884591909400223
ENSG00000136261	4.060603617246014e-07	8.765413638604759
ENSG00000105146	4.060603617246014e-07	6.842174766549479
ENSG00000162814	4.154069021174085e-07	4.471251445001007
ENSG00000174307	4.154069021174085e-07	8.277902761239433
ENSG00000139719	4.2146271293005653e-07	8.315003154861042
ENSG00000184277	4.249614315694409e-07	8.786691985451967
ENSG00000185787	4.3115191483955635e-07	8.892705499663915
ENSG00000148334	4.320433604455449e-07	8.812563968214976
ENSG00000116786	4.320433604455495e-07	8.811569597026997
ENSG00000196963	4.347284088937983e-07	7.183548052179939
ENSG00000163933	4.3562700706684746e-07	8.76893359295265
ENSG00000228929	4.3833359605244876e-07	7.190349087149624
ENSG00000080224	4.3833359605244876e-07	8.311540507441617
ENSG00000213402	4.4105644966723384e-07	8.685782034210883
ENSG00000146463	4.4196769816743453e-07	8.784166402292056
ENSG00000188971	4.4196769816743453e-07	8.623883339394178
ENSG00000268584	4.48397626656204e-07	6.438256601809475
ENSG00000151726	4.48397626656204e-07	8.555375352556819
ENSG00000178338	4.549180025886206e-07	8.465589018872256
ENSG00000114767	4.586850118288209e-07	8.674096092948263
ENSG00000257176	4.586850118288209e-07	7.817872958182237
ENSG00000198429	4.596314683378943e-07	8.273493229005647
ENSG00000171124	4.596314683378943e-07	6.1005739677181
ENSG00000257526	4.624821859451508e-07	3.5528349324963036
ENSG00000143499	4.624821859451508e-07	8.724898083937342
ENSG00000213047	4.653500021876692e-07	8.846549541241677
ENSG00000167118	4.6630975769808836e-07	8.793811204527682
ENSG00000262468	4.7308185883941046e-07	8.036456881975747
ENSG00000244398	4.769942383744864e-07	8.355518709528459
ENSG00000166111	4.769942383744864e-07	7.557488555540891
ENSG00000231327	4.769942383744889e-07	6.030136999147724
ENSG00000237594	4.80937903843146e-07	4.735907319020694
ENSG00000160791	4.839163292806042e-07	7.273521257585669
ENSG00000170417	4.839163292806042e-07	8.253280113191934
ENSG00000158458	4.849130962991705e-07	8.44150321160871
ENSG00000119969	4.8791532623995e-07	8.33375591854834
ENSG00000102387	4.889200585779025e-07	6.15911377086201
ENSG00000072609	4.909355297770466e-07	8.804450377951285
ENSG00000068985	4.919462763251724e-07	4.964980758500143
ENSG00000213892	4.919462763251724e-07	5.307182977829786
ENSG00000138629	4.949906060340779e-07	8.844023958081767
ENSG00000125755	4.949906060340779e-07	8.904875885059452
ENSG00000169814	4.949906060340779e-07	8.747655246105444
ENSG00000269125	4.949906060340779e-07	3.538565739945495
ENSG00000182000	4.949906060340779e-07	2.503473201610412
ENSG00000176623	4.949906060340797e-07	8.717726468210587
ENSG00000152804	4.949906060340797e-07	6.7432119484967545
ENSG00000119688	4.960094255195275e-07	8.724308846502344
ENSG00000149639	4.960094255195275e-07	8.808507173083129
ENSG00000235052	4.960094255195275e-07	5.319858931361905
ENSG00000172667	4.990780670789246e-07	8.808507173083129
ENSG00000138621	5.073511420511465e-07	8.838435950977985
ENSG00000198088	5.073511420511537e-07	8.306810254217417
ENSG00000073417	5.104876098290262e-07	8.641641731893493
ENSG00000151461	5.104876098290288e-07	8.773527228868451
ENSG00000090776	5.104876098290288e-07	7.3084866074475325
ENSG00000055070	5.115372598477612e-07	8.732959277549993
ENSG00000267373	5.146987480568748e-07	4.189124117111374
ENSG00000259436	5.189434711123432e-07	8.112928288851345
ENSG00000271430	5.221492085907755e-07	8.371209049271888
ENSG00000082996	5.232220370152542e-07	8.81508955137489
ENSG00000188386	5.232220370152542e-07	2.862138655173464
ENSG00000145990	5.26453327097807e-07	8.579258592943871
ENSG00000186908	5.26453327097807e-07	8.842492746109832
ENSG00000186056	5.307917445691165e-07	8.41285068215826
ENSG00000144567	5.307917445691165e-07	8.856194343477304
ENSG00000176978	5.307917445691194e-07	8.93733024611422
ENSG00000260296	5.340682246742707e-07	7.290902079369124
ENSG00000214562	5.340682246742707e-07	5.940010164601041
ENSG00000267868	5.35164724284237e-07	3.408406349183986
ENSG00000157796	5.395725314605685e-07	8.808507173083129
ENSG00000162819	5.462501286836056e-07	8.765413638604759
ENSG00000272902	5.47370802299296e-07	3.1955608207995305
ENSG00000080031	5.507461776790848e-07	4.2741592306953455
ENSG00000166024	5.552779978543095e-07	8.57007132111227
ENSG00000133739	5.552779978543095e-07	8.675090464136238
ENSG00000236830	5.552779978543095e-07	4.316433833316635
ENSG00000130669	5.598458633165551e-07	8.452142385032314
ENSG00000256628	5.632955831607852e-07	7.673203809335094
ENSG00000173295	5.773011244666383e-07	7.433538539723691
ENSG00000184305	5.8085476956071e-07	8.078751585719823
ENSG00000111266	5.8085476956071e-07	8.68879206150371
ENSG00000186907	5.808547695607132e-07	5.6509076995532235
ENSG00000145198	5.808547695607132e-07	5.4896653021776505
ENSG00000109475	5.820440106030771e-07	8.941387041246065
ENSG00000234380	5.856258744708696e-07	5.2716384155616
ENSG00000128408	5.856258744708718e-07	5.839641947111605
ENSG00000168434	5.904348560853947e-07	8.581784176103785
ENSG00000173320	5.952820039625874e-07	6.7139537290675255
ENSG00000177189	5.952820039625874e-07	8.81409518018691
ENSG00000147231	5.989425868640018e-07	8.367938492604353
ENSG00000164054	6.038572288409107e-07	8.870890312032751
ENSG00000242294	6.075687704673104e-07	8.666976873872548
ENSG00000166348	6.088108443510147e-07	8.40420025111061
ENSG00000133135	6.088108443510147e-07	3.857510491408902
ENSG00000177971	6.125518113030676e-07	8.822208770450603
ENSG00000140548	6.125518113030676e-07	8.702493658871182
ENSG00000233871	6.138037309860867e-07	1.5597375420353663
ENSG00000269979	6.175743478859858e-07	7.134120842470854
ENSG00000273493	6.226366816290369e-07	4.104502033595529
ENSG00000166747	6.226366816290402e-07	8.860251138609149
ENSG00000157827	6.264597313842393e-07	8.743598450973597
ENSG00000165434	6.315924420718762e-07	8.106751044312569
ENSG00000100739	6.315924420718762e-07	6.156396064700725
ENSG00000089682	6.354686265186662e-07	8.615769749130484
ENSG00000198040	6.367657902185228e-07	5.697406883167135
ENSG00000005189	6.367657902185228e-07	7.656844921776735
ENSG00000108932	6.367657902185296e-07	8.657868912420879
ENSG00000198198	6.419800855835229e-07	8.892705499663915
ENSG00000237595	6.512045715044405e-07	6.388731918499177
ENSG00000137040	6.565330874449357e-07	8.868364728872839
ENSG00000232573	6.565330874449357e-07	8.497049008739044
ENSG00000114030	6.605571041241075e-07	8.78921756861188
ENSG00000166682	6.659595562804968e-07	7.161869413038741
ENSG00000175643	6.659595562804968e-07	7.582894986094362
ENSG00000136810	6.67316827262369e-07	8.904875885059452
ENSG00000168118	6.700393941481319e-07	8.733953648737971
ENSG00000185267	6.714047002004171e-07	8.101163037208789
ENSG00000257058	6.755167698790754e-07	5.872290330939399
ENSG00000134443	6.75516769879079e-07	3.0799541322943784
ENSG00000179141	6.810374072392833e-07	6.911298787902634
ENSG00000173531	6.810374072392833e-07	8.695911280579425
ENSG00000237888	6.866016351319697e-07	3.4364688781610346
ENSG00000183688	6.866016351319697e-07	8.786691985451967
ENSG00000117450	6.908036115448268e-07	8.895231082823827
ENSG00000212978	6.908036115448268e-07	8.15458838493219
ENSG00000110080	6.922097848559431e-07	7.692592641261247
ENSG00000124942	6.922097848559431e-07	8.941387041246065
ENSG00000114573	6.964449215076105e-07	8.879003902296445
ENSG00000245680	6.964449215076179e-07	7.867354754610294
ENSG00000266258	7.021307388891291e-07	2.653121682109698
ENSG00000114388	7.021307388891316e-07	8.788223197423902
ENSG00000257954	7.021307388891316e-07	6.750016122815794
ENSG00000240204	7.021307388891316e-07	6.401340685765628
ENSG00000142197	7.064245131382808e-07	8.395012979279008
ENSG00000242797	7.064245131382833e-07	5.015890810441324
ENSG00000159842	7.078614016621423e-07	8.405783859733585
ENSG00000231369	7.121890332278484e-07	5.376277346870602
ENSG00000163219	7.121890332278484e-07	8.84808075321361
ENSG00000143147	7.179989960872191e-07	5.744387078013474
ENSG00000229251	7.179989960872229e-07	5.849630859069476
ENSG00000175390	7.238547464910414e-07	8.892705499663915
ENSG00000140694	7.282768161860144e-07	8.760820002688957
ENSG00000233101	7.342135319526571e-07	2.586816443210745
ENSG00000117625	7.342135319526571e-07	8.82320314163858
ENSG00000150281	7.342135319526571e-07	5.727514545415775
ENSG00000013619	7.401969963655594e-07	6.9839907524913984
ENSG00000187123	7.462275636849627e-07	5.388628976737492
ENSG00000146147	7.462275636849627e-07	6.5879077239775805
ENSG00000197265	7.462275636849627e-07	8.696368810983445
ENSG00000213930	7.507816150161263e-07	8.759825631500979
ENSG00000121900	7.507816150161344e-07	6.392587074342292
ENSG00000248757	7.553625138898864e-07	3.7211452568661745
ENSG00000251819	7.568954726042215e-07	5.836728607441361
ENSG00000162441	7.630574206255164e-07	8.50156333427491
ENSG00000142937	7.692678230740493e-07	8.93733024611422
ENSG00000259250	7.692678230740493e-07	7.502659793037699
ENSG00000238105	7.692678230740575e-07	8.776052812028363
ENSG00000259901	7.692678230740575e-07	6.677934659250076
ENSG00000238063	7.755270465822052e-07	5.240324149543966
ENSG00000239559	7.802537250836664e-07	7.201582061469193
ENSG00000175305	7.802537250836733e-07	8.126237649813131
ENSG00000135404	7.913911275343469e-07	8.929216655850528
ENSG00000264290	7.978241505008897e-07	6.031466924194227
ENSG00000168779	7.978241505008897e-07	5.134857632277548
ENSG00000224856	8.026820401911269e-07	4.273271973558441
ENSG00000135723	8.043076775132454e-07	8.649755322157187
ENSG00000136856	8.043076775132497e-07	8.651286534129122
ENSG00000126895	8.092036954282191e-07	7.087717245326072
ENSG00000168228	8.224009125076981e-07	8.162296841442902
ENSG00000105085	8.224009125077009e-07	8.415428661969212
ENSG00000163535	8.341188297974442e-07	8.187579586770914
ENSG00000143740	8.341188297974442e-07	8.717726468210587
ENSG00000078246	8.341188297974442e-07	8.323234435774113
ENSG00000213303	8.341188297974517e-07	5.528835679531514
ENSG00000168273	8.341188297974517e-07	8.381645655819
ENSG00000227611	8.341188297974517e-07	3.852160676075695
ENSG00000255130	8.391900178328855e-07	1.8452533898901529
ENSG00000198612	8.408870222884871e-07	8.758294419529046
ENSG00000111224	8.408870222884871e-07	8.224090742957525
ENSG00000109762	8.477082482177959e-07	8.782635190320123
ENSG00000255516	8.477082482177959e-07	3.288840128244909
ENSG00000162543	8.477082482177959e-07	5.4013022096312335
ENSG00000137709	8.477082482177959e-07	5.983155282004005
ENSG00000189283	8.477082482177959e-07	8.437648983353355
ENSG00000072401	8.528592112229656e-07	8.502100175058866
ENSG00000243517	8.528592112229656e-07	7.078293168084095
ENSG00000089876	8.528592112229656e-07	8.684735266371867
ENSG00000186260	8.545829073320149e-07	8.57772738097194
ENSG00000175193	8.545829073320149e-07	8.781640819132145
ENSG00000240914	8.597742092940217e-07	4.992183217286987
ENSG00000160282	8.597742092940217e-07	5.915333890087429
ENSG00000253986	8.667433470590939e-07	5.042636542762837
ENSG00000236452	8.720059747197238e-07	3.843950303833633
ENSG00000119403	8.72005974719733e-07	8.608650530054772
ENSG00000182247	8.737670322446452e-07	8.722777634530411
ENSG00000225135	8.79070839808443e-07	6.696854072506252
ENSG00000145425	8.808456755162661e-07	8.941387041246065
ENSG00000155592	8.808456755162709e-07	8.09789804638843
ENSG00000198242	8.861909729233484e-07	8.912989475323146
ENSG00000253958	8.861909729233484e-07	2.5960720875845564
ENSG00000022267	8.861909729233484e-07	8.662180671080254
ENSG00000226329	8.933667899221071e-07	6.546141869497303
ENSG00000236423	8.933667899221071e-07	7.410309830769971
ENSG00000261578	8.987854470727516e-07	4.583016961309371
ENSG00000163428	9.005987096572429e-07	8.85466313150537
ENSG00000272102	9.060597205453084e-07	5.4299241053964264
ENSG00000177432	9.060597205453084e-07	8.345794596912901
ENSG00000170832	9.060597205453164e-07	8.540600073621436
ENSG00000197771	9.060597205453164e-07	8.826265565582448
ENSG00000164654	9.13390837014362e-07	8.856194343477304
ENSG00000230555	9.133908370143701e-07	7.143065706580897
ENSG00000165533	9.133908370143701e-07	8.373989595959332
ENSG00000168314	9.263583559488661e-07	3.675699725103072
ENSG00000213881	9.263583559488661e-07	5.620882765978266
ENSG00000187243	9.33848002633544e-07	4.244259489343135
ENSG00000163637	9.33848002633549e-07	8.617890198537415
ENSG00000272323	9.33848002633549e-07	5.480774884406838
ENSG00000204991	9.39503578656239e-07	7.734395576067424
ENSG00000268362	9.470958196911171e-07	6.435091629327255
ENSG00000184863	9.470958196911307e-07	8.921103065586836
ENSG00000141429	9.528288464945269e-07	8.876478319136533
ENSG00000025423	9.54747291619054e-07	6.424040814334029
ENSG00000234332	9.54747291619054e-07	3.916509858032201
ENSG00000244509	9.54747291619054e-07	8.897756665983739
ENSG00000107829	9.54747291619054e-07	8.727371270446213
ENSG00000163904	9.547472916190643e-07	8.831853572686226
ENSG00000238061	9.624584387951766e-07	6.03377957416865
ENSG00000198668	9.624584387951766e-07	8.903344673087517
ENSG00000253636	9.624584387951766e-07	6.554864542933954
ENSG00000152487	9.682812301645398e-07	6.838239624220422
ENSG00000081721	9.682812301645398e-07	8.74864961729342
ENSG00000167371	9.682812301645398e-07	6.987712232280016
ENSG00000260807	9.702297087643236e-07	5.779532654055314
ENSG00000154537	9.702297087643236e-07	3.987847625121613
ENSG00000225200	9.760978878608423e-07	7.189050488437297
ENSG00000147118	9.76097887860851e-07	8.449282527964936
ENSG00000135913	9.780615522828223e-07	8.436654612165379
ENSG00000264176	9.83975459294471e-07	5.520854203676011
ENSG00000122970	9.83975459294471e-07	8.0790659723212
ENSG00000243144	9.83975459294471e-07	5.783945207311189
ENSG00000123989	9.83975459294471e-07	8.933273450982373
ENSG00000142676	9.83975459294471e-07	8.933273450982373
ENSG00000143437	9.899238869576744e-07	8.784166402292056
ENSG00000178878	9.899238869576744e-07	8.166608600102277
ENSG00000119778	9.91914400894611e-07	8.447293785588982
ENSG00000205730	9.91914400894611e-07	6.571457977303298
ENSG00000236894	9.979091576819044e-07	3.4357545419047297
ENSG00000187231	9.979091576819044e-07	8.370672208487932
ENSG00000117971	9.979091576819097e-07	4.32426873318164
ENSG00000162191	9.979091576819097e-07	8.836904739006052
ENSG00000260361	9.979091576819097e-07	7.448776914910275
ENSG00000158555	9.979091576819097e-07	8.435712637628441
ENSG00000198954	1.0059566052105885e-06	8.57213937386816
ENSG00000241042	1.0059566052105885e-06	3.8081242805956035
ENSG00000041802	1.0140666950248462e-06	8.797867999659527
ENSG00000267185	1.0201906532808876e-06	5.345459042454993
ENSG00000182704	1.0201906532808931e-06	7.542614812725702
ENSG00000261374	1.0346190644227202e-06	3.8889233224737767
ENSG00000163958	1.0346190644227202e-06	3.546347901625174
ENSG00000111817	1.0346190644227295e-06	8.292651126445923
ENSG00000167524	1.0346190644227295e-06	6.691052061754309
ENSG00000238150	1.0366962807331955e-06	4.708998347648592
ENSG00000090487	1.0429521162359427e-06	8.846549541241677
ENSG00000132906	1.045045481984005e-06	8.369140996515998
ENSG00000267729	1.051349946583391e-06	2.9457088119842654
ENSG00000152061	1.051349946583391e-06	8.870890312032751
ENSG00000134153	1.0598130395645123e-06	8.912989475323146
ENSG00000186918	1.059813039564518e-06	8.816620763346823
ENSG00000145431	1.0683418827390804e-06	6.84970384182909
ENSG00000223198	1.0683418827390804e-06	4.81736206638345
ENSG00000177646	1.0747819589462561e-06	8.691317644663624
ENSG00000183484	1.0834270486421051e-06	5.464686647689548
ENSG00000091428	1.0834270486421168e-06	8.788223197423902
ENSG00000180530	1.089954878883073e-06	8.363350422535726
ENSG00000196576	1.092139247355508e-06	8.88864870453207
ENSG00000172661	1.092139247355508e-06	8.642636103081472
ENSG00000162687	1.092139247355508e-06	2.333178539357822
ENSG00000224215	1.1075485843435617e-06	2.865322033174639
ENSG00000226828	1.1254162721529966e-06	2.772278542313289
ENSG00000063438	1.1412784715745066e-06	7.875010814469964
ENSG00000165195	1.1412784715745066e-06	8.72584005847428
ENSG00000140538	1.1412784715745066e-06	6.0644414514811595
ENSG00000121578	1.1504392455033324e-06	8.789754409395835
ENSG00000143862	1.1504392455033324e-06	8.685729637559842
ENSG00000228798	1.1573563599099835e-06	4.5815280203460365
ENSG00000229809	1.1573563599099835e-06	8.455204808976182
ENSG00000253619	1.1573563599099896e-06	4.58012994986504
ENSG00000259331	1.1573563599099896e-06	2.0419687025538478
ENSG00000170819	1.1573563599099896e-06	8.262185507767112
ENSG00000242013	1.1666416476381931e-06	7.370901774478941
ENSG00000174255	1.1830641827993198e-06	3.9310279216125137
ENSG00000055813	1.1854283964003628e-06	4.957629643503592
ENSG00000101444	1.1854283964003628e-06	8.895231082823827
ENSG00000076555	1.1854283964003692e-06	8.816620763346823
ENSG00000158089	1.1854283964003692e-06	5.951969551527134
ENSG00000171502	1.1854283964003692e-06	8.729896853606125
ENSG00000103066	1.1854283964003692e-06	8.716195256238654
ENSG00000152670	1.1925484282151584e-06	4.751503512391624
ENSG00000107890	1.1949309307139803e-06	8.403003313046144
ENSG00000270810	1.1949309307139803e-06	6.5165684597112845
ENSG00000156873	1.2021060328507082e-06	8.668508085844481
ENSG00000169249	1.2021060328507082e-06	8.599005727819147
ENSG00000164619	1.2021060328507082e-06	6.7321710586675465
ENSG00000123975	1.2214435046922617e-06	8.704024870843115
ENSG00000185158	1.2287721694580237e-06	8.121394616216978
ENSG00000091651	1.2287721694580237e-06	7.916069110614709
ENSG00000108960	1.2361432601416069e-06	8.303492866746017
ENSG00000180998	1.2386097591066832e-06	6.634836636390698
ENSG00000141556	1.2386097591066832e-06	8.782635190320123
ENSG00000230897	1.2386097591066963e-06	7.689477820666338
ENSG00000105341	1.2386097591066963e-06	8.726834429662258
ENSG00000213096	1.2460377850215985e-06	7.982391354046799
ENSG00000148730	1.2460377850215985e-06	8.874947107164598
ENSG00000072756	1.2635373975009189e-06	8.82320314163858
ENSG00000131187	1.2660566210851568e-06	8.039563252036237
[truncated: 1,226 more rows]
