# Supplementary material for: Machine learning predicts treatment sensitivity in multiple myeloma based on molecular and clinical information coupled with drug response
Source: PLoS One. 2021 Jul 28;16(7):e0254596. doi: 10.1371/journal.pone.0254596 (PMC8318243; doi:10.1371/journal.pone.0254596)
Supplement: S1 File — (ZIP) [file pone.0254596.s004.zip › Supplementary Material 1/t_14_16_maf/selected_genes_experiment_2.csv]

gene	pvalue	entropy
ENSG00000178573	1.044964879787575e-18	8.503600599834986
ENSG00000074590	6.313781785860879e-18	5.380679634279532
ENSG00000242444	1.2822977972538515e-17	3.916197844798984
ENSG00000257890	1.2822977972538515e-17	1.029304779196732
ENSG00000227708	1.5292810805960618e-17	5.733438073513077
ENSG00000258776	2.1725634031478e-17	1.8365420337400047
ENSG00000196843	5.190395253416634e-17	8.869261927726823
ENSG00000087510	7.33326981420348e-17	4.4477537024639515
ENSG00000113302	7.33326981420348e-17	2.5743027984475213
ENSG00000133069	1.4569523575755163e-16	8.296103917527237
ENSG00000196208	2.0487822524954884e-16	7.580469408561282
ENSG00000116771	4.032273008353309e-16	7.544623341489424
ENSG00000253298	5.873399546396254e-16	1.2571104628645249
ENSG00000197085	6.67266911830684e-16	3.1183645780242726
ENSG00000139626	6.67266911830684e-16	8.9102455342842
ENSG00000100997	6.943763542212128e-16	8.755512388783531
ENSG00000257438	6.943763542212128e-16	1.2112305450513918
ENSG00000128487	1.3511724596002593e-15	8.487121411351449
ENSG00000152127	1.880378708533138e-15	8.629929986088563
ENSG00000228539	2.7168044745135236e-15	0.5352386990310457
ENSG00000249738	2.960315921280641e-15	3.7014769224656705
ENSG00000171227	3.6246629235649944e-15	7.587992200959483
ENSG00000128512	4.104385762242678e-15	8.384952783175375
ENSG00000197535	4.104385762242678e-15	8.914343894939938
ENSG00000148053	4.266745979906961e-15	6.1413545996156955
ENSG00000118971	4.266745979906961e-15	8.090658041807584
ENSG00000101463	4.4354300481565476e-15	3.883108850117462
ENSG00000171617	4.830002778757403e-15	7.483895616948275
ENSG00000255920	5.020597268206954e-15	3.363326236773947
ENSG00000188820	5.020597268206954e-15	7.857943108502999
ENSG00000248596	8.479774260372259e-15	3.883018427359544
ENSG00000132481	9.226533501633556e-15	8.51288200355011
ENSG00000184602	9.5870308515138e-15	8.717080242262703
ENSG00000243629	9.5870308515138e-15	5.474494022883396
ENSG00000221971	9.961391699904656e-15	2.065301933215527
ENSG00000214274	1.0836397964149372e-14	7.770369069346236
ENSG00000107551	1.1258742779704824e-14	8.418877284326898
ENSG00000165588	1.169728790286062e-14	2.024149578060531
ENSG00000227400	1.2722157387378572e-14	3.019634827628403
ENSG00000143869	1.3216763063406046e-14	3.5814756642337113
ENSG00000095397	1.5509212506075934e-14	8.836475042480922
ENSG00000158106	1.5509212506075934e-14	8.748320226889417
ENSG00000254199	1.8895451500066323e-14	0.6112407383588379
ENSG00000251623	2.2153389080819492e-14	0.8951834494955923
ENSG00000179855	2.5001167116151194e-14	3.798839902331362
ENSG00000129757	2.929157101617212e-14	7.938570859755557
ENSG00000234184	3.430476765070002e-14	8.681794830482225
ENSG00000159363	4.016018771818386e-14	8.717080242262703
ENSG00000099204	4.6996597979317205e-14	8.593897590749474
ENSG00000214024	5.497516518684367e-14	3.359042776946579
ENSG00000102038	6.671825269310174e-14	5.646286914287985
ENSG00000255043	7.23998171124431e-14	4.38426780175559
ENSG00000254622	8.459924878394978e-14	2.787115454132017
ENSG00000164841	8.459924878394978e-14	7.09053336072764
ENSG00000158813	9.109842343564143e-14	7.402437113097167
ENSG00000046653	9.109842343564143e-14	7.7730207735124335
ENSG00000250358	1.0253246069751193e-13	1.0694793010095176
ENSG00000128268	1.3465740130943518e-13	8.857971405176974
ENSG00000108702	1.5710029708984027e-13	3.7448407572841287
ENSG00000168329	1.6296396219163072e-13	6.621356677021472
ENSG00000224612	2.8990684218436825e-13	1.2321554314818561
ENSG00000137285	3.6288229453705556e-13	5.709301212516867
ENSG00000154646	4.571183198752426e-13	5.055055997389896
ENSG00000141622	4.738696788052015e-13	6.106619265626471
ENSG00000136869	6.880829323645941e-13	8.186195163380926
ENSG00000270163	6.880829323645941e-13	0.6407178164177252
ENSG00000233952	6.880829323645941e-13	1.730641673524907
ENSG00000101134	7.443413821676502e-13	4.153687552141637
ENSG00000163386	7.713845870608926e-13	8.77956021151613
ENSG00000110104	7.713845870608926e-13	8.401888567000151
ENSG00000257611	7.993925201483426e-13	2.421230212473892
ENSG00000184428	8.645738900314161e-13	8.781649453337144
ENSG00000231322	8.645738900314161e-13	2.106512906726719
ENSG00000242575	9.283437332306918e-13	2.9674025339319567
ENSG00000253796	1.0038330771873367e-12	7.849660303053944
ENSG00000228512	1.0401095237198813e-12	2.308460875670959
ENSG00000222009	1.0401095237198813e-12	6.469327662170627
ENSG00000177519	1.1650654490968236e-12	6.7136667911436785
ENSG00000115963	1.2070556227050056e-12	8.447995214773988
ENSG00000166147	1.2070556227050056e-12	8.358406433908195
ENSG00000118785	1.2070556227050056e-12	6.15313837875943
ENSG00000175793	1.3047357443820206e-12	6.486632589987247
ENSG00000144278	1.351663477771557e-12	7.606416329027172
ENSG00000087085	1.7543999204532027e-12	5.843764616085924
ENSG00000214025	2.258495985429741e-12	0.9734762600838799
ENSG00000089220	2.258495985429741e-12	8.897950452316989
ENSG00000254389	2.525863399903767e-12	4.420046251071459
ENSG00000150627	2.6156166751932988e-12	8.540770611079694
ENSG00000163191	2.9243858925137972e-12	8.804692716652383
ENSG00000178404	3.268859467381942e-12	6.788610842297077
ENSG00000137634	3.3844564905429163e-12	8.752213945188373
ENSG00000271763	3.5040633674218065e-12	2.9644970074168144
ENSG00000130052	3.781991521699473e-12	7.827888050409581
ENSG00000137868	3.915368346155011e-12	7.1776007004904825
ENSG00000073060	3.915368346155011e-12	8.706332060914677
ENSG00000214711	4.225257231558046e-12	6.298209368714527
ENSG00000091972	4.225257231558046e-12	8.828278321169446
ENSG00000231901	4.373954759351482e-12	3.2536434824319223
ENSG00000199461	4.52778452198769e-12	2.7602532332702365
ENSG00000173218	4.52778452198769e-12	7.136424698123677
ENSG00000226025	4.52778452198769e-12	7.120167916386146
ENSG00000169413	4.52778452198769e-12	8.259813946329396
ENSG00000175305	4.52778452198769e-12	8.185652822179101
ENSG00000182575	4.885139109373823e-12	6.217250304078206
ENSG00000166833	5.056586693817241e-12	8.54512654759419
ENSG00000229914	5.056586693817276e-12	6.541761634037243
ENSG00000106415	5.2339348278664515e-12	8.922540616251414
ENSG00000185442	5.607134955423052e-12	8.18946079461747
ENSG00000100600	6.522480705789344e-12	8.812889437963857
ENSG00000143162	6.7501294868538065e-12	8.85696684575961
ENSG00000067715	6.985568176314547e-12	8.712697116263898
ENSG00000172689	7.229057813030334e-12	1.3845313668957717
ENSG00000071909	7.794415973772513e-12	6.376453880694796
ENSG00000043462	8.065524234837486e-12	8.433723826330663
ENSG00000228541	8.996725920907442e-12	5.999878924801872
ENSG00000185737	8.996725920907442e-12	8.70114901785529
ENSG00000166828	9.308782869829891e-12	2.9735722521910715
ENSG00000225063	9.308782869829891e-12	1.541128335640583
ENSG00000145423	9.63144926624197e-12	2.3750321013760773
ENSG00000259064	9.965078244257129e-12	2.451190448070242
ENSG00000186265	1.0380417849070268e-11	8.863616666451898
ENSG00000255270	1.0739464709512097e-11	3.7478748691349817
ENSG00000100122	1.1110683219708486e-11	6.707973828442246
ENSG00000243349	1.1494477287571303e-11	2.6205245896541047
ENSG00000149506	1.1572781629732926e-11	6.1173499585127455
ENSG00000173166	1.1972218002349882e-11	7.816436943610165
ENSG00000259886	1.1972218002349882e-11	7.500103498344498
ENSG00000002587	1.2385165235117675e-11	5.903005076056851
ENSG00000014164	1.2385165235117675e-11	8.575442095789827
ENSG00000117122	1.2385165235117675e-11	5.029279939180245
ENSG00000079931	1.3253396010299546e-11	8.861065206415349
ENSG00000150867	1.3802693105572595e-11	8.810337977927308
ENSG00000259330	1.5275469175560745e-11	8.326571174577685
ENSG00000149294	1.590678760792085e-11	8.70194893491587
ENSG00000158089	1.590678760792085e-11	6.0598416930521015
ENSG00000185339	1.959889614641526e-11	8.703780600878128
ENSG00000260396	1.959889614641526e-11	5.243346085105301
ENSG00000166068	1.959889614641526e-11	8.595596200223472
ENSG00000251637	2.1101245394917122e-11	5.39636694268894
ENSG00000080293	2.1820908787778607e-11	4.253646749540032
ENSG00000229727	2.3489903850857036e-11	5.380215980512818
ENSG00000138769	2.4289302489947897e-11	4.530842912362959
ENSG00000125378	2.4289302489948068e-11	8.012832228035496
ENSG00000189143	2.5968905408004194e-11	5.686216990096212
ENSG00000108669	2.7948044994486108e-11	8.902048812972726
ENSG00000258884	2.8895815665548396e-11	2.9619723102116597
ENSG00000095110	2.8895815665548603e-11	8.150456290936411
ENSG00000118322	3.109314671877883e-11	8.582758777054435
ENSG00000259495	3.3232282627422075e-11	6.508189650075611
ENSG00000261033	3.3232282627422075e-11	4.392597910192544
ENSG00000178033	3.820452656501733e-11	5.218163007420126
ENSG00000256813	3.949184792322817e-11	0.8672207651805872
ENSG00000230251	3.949184792322817e-11	2.3621807911402537
ENSG00000169894	4.082163737169908e-11	3.720714386285781
ENSG00000247416	4.1092811223545125e-11	4.868374490243306
ENSG00000074370	4.2475374285317344e-11	8.918442255595675
ENSG00000225572	4.390347604076667e-11	2.5677455935406477
ENSG00000227487	4.721289093583686e-11	5.0619599525289285
ENSG00000125355	4.879680021376374e-11	8.154770657540789
ENSG00000239899	4.879680021376374e-11	3.4019514444188896
ENSG00000100994	5.043272399949054e-11	8.8774586490383
ENSG00000107242	5.043272399949054e-11	8.889753731005511
ENSG00000196372	5.043272399949054e-11	7.339683086131552
ENSG00000159640	5.386734633892521e-11	3.0518441850308826
ENSG00000157423	5.6037004251172395e-11	7.059749239631964
ENSG00000176974	5.6037004251172395e-11	8.605339822154136
ENSG00000268088	5.6037004251172395e-11	5.0814684235361725
ENSG00000189149	5.7910242098625624e-11	3.9213347067407156
ENSG00000200732	5.984476722883382e-11	4.8825943785320245
ENSG00000163126	5.984476722883382e-11	6.931641245525092
ENSG00000137266	5.984476722883382e-11	8.340128391821017
ENSG00000251264	6.18425393997827e-11	1.4475155114794485
ENSG00000263813	6.18425393997827e-11	1.6417495297102451
ENSG00000085063	6.18425393997827e-11	8.922540616251414
ENSG00000187391	6.432620195069369e-11	8.572472813921948
ENSG00000270069	6.432620195069369e-11	8.294595134456987
ENSG00000238165	6.432620195069369e-11	5.753927171665995
ENSG00000148926	6.647032005427648e-11	8.848770124448134
ENSG00000178538	6.64703200542772e-11	7.15926878853883
ENSG00000118894	6.868437658734488e-11	8.358353500406224
ENSG00000215034	7.097060089628822e-11	1.8863776803353747
ENSG00000255959	7.626575856024124e-11	3.1039228548035465
ENSG00000197694	8.466466901800546e-11	8.881557009694037
ENSG00000153551	8.466466901800546e-11	8.750871686925969
ENSG00000134250	9.335748059893387e-11	8.869261927726823
ENSG00000114541	9.396709975453355e-11	7.574163247865332
ENSG00000149418	9.396709975453355e-11	8.62972534373178
ENSG00000047648	9.707413288281386e-11	7.915157203079917
ENSG00000145703	9.707413288281386e-11	8.87336028838256
ENSG00000170677	1.0028166770826088e-10	7.113408315179858
ENSG00000258704	1.0359287983524784e-10	6.45177493444156
ENSG00000271214	1.0359287983524784e-10	6.206108166943733
ENSG00000225014	1.0359287983524784e-10	2.3441043578112186
ENSG00000254610	1.0359287983524784e-10	4.284698282858412
ENSG00000103187	1.0701104272119711e-10	8.255662652171685
ENSG00000165171	1.1125877139671562e-10	6.349992797289491
ENSG00000254850	1.1125877139671562e-10	2.1050309885589247
ENSG00000107611	1.1492424967463775e-10	8.363509353981298
ENSG00000236914	1.1492424967463775e-10	5.490231151876604
ENSG00000159231	1.2261327811755275e-10	2.777739149943424
ENSG00000104611	1.2746602267518813e-10	6.844019398525188
ENSG00000207870	1.2746602267518813e-10	6.827129156350063
ENSG00000154864	1.3597478424064405e-10	7.866684341529421
ENSG00000227972	1.3597478424064405e-10	7.406544010870668
ENSG00000226751	1.4597686905937186e-10	8.581754217637071
ENSG00000063587	1.4597686905937344e-10	8.902048812972726
ENSG00000142197	1.507579558976807e-10	8.421295687875189
ENSG00000151692	1.6078429438644224e-10	8.517727347764456
ENSG00000115896	1.6711025018431076e-10	8.6340283467443
ENSG00000197410	1.6711025018431076e-10	3.193752798929791
ENSG00000248991	1.6711025018431255e-10	6.8279100488118605
ENSG00000229116	1.7819872409343894e-10	1.5841245256322132
ENSG00000112394	1.7819872409343894e-10	6.5026800597735015
ENSG00000084463	1.8400975059910388e-10	8.848770124448134
ENSG00000117090	1.974542761575952e-10	8.881557009694037
ENSG00000165966	2.0387869660851634e-10	8.710225779213634
ENSG00000172379	2.118582844343297e-10	8.39491554573188
ENSG00000117091	2.3316778214828273e-10	8.9102455342842
ENSG00000236901	2.422665259169696e-10	8.736025144922204
ENSG00000158473	2.5011332723767075e-10	8.84057340313666
ENSG00000101333	2.6655980992902107e-10	7.894476157290539
ENSG00000221869	2.7693051096022004e-10	7.522136917645069
ENSG00000168447	2.8587331533881013e-10	8.810337977927308
ENSG00000164574	2.9509833586073615e-10	8.82518451993107
ENSG00000165591	3.046142621324324e-10	8.681199555778427
ENSG00000179256	3.266177915306768e-10	3.848327257022751
ENSG00000110880	3.266177915306768e-10	8.8774586490383
ENSG00000237212	3.371260944112574e-10	5.40066169893484
ENSG00000165168	3.4796473459974333e-10	8.8774586490383
ENSG00000153310	3.849881953215247e-10	8.78574781399288
ENSG00000013016	3.849881953215247e-10	8.6529732494038
ENSG00000061918	3.849881953215247e-10	6.127475136119117
ENSG00000272264	3.973284514211125e-10	6.7147886593902335
ENSG00000183134	4.100551274533577e-10	4.775666267725346
ENSG00000258994	4.1264786547225087e-10	5.494625088288367
ENSG00000229646	4.2318002491969466e-10	1.832254512103388
ENSG00000167178	4.258538541038741e-10	6.417900180462458
ENSG00000154175	4.258538541038741e-10	8.048850125105524
ENSG00000109927	4.3947268998008126e-10	8.620728705359726
ENSG00000124942	4.3947268998008126e-10	8.926638976907151
ENSG00000154229	4.535169598695653e-10	8.852868485103873
ENSG00000101746	4.535169598695653e-10	7.882458489432446
ENSG00000145287	4.679996240525838e-10	8.814436338583045
ENSG00000151651	4.859763183787603e-10	8.612994202263787
ENSG00000203827	5.174481466784417e-10	7.7099656506985665
ENSG00000042781	5.174481466784417e-10	7.594440175695195
ENSG00000034053	5.174481466784417e-10	5.423502574201037
ENSG00000234511	5.372783100034257e-10	5.391181774196294
ENSG00000178343	5.372783100034257e-10	4.039394575277551
ENSG00000101096	5.372783100034257e-10	8.70988808036859
ENSG00000225946	5.509090263203416e-10	2.2971474665365537
ENSG00000256101	5.719909461779457e-10	3.4300509231901777
ENSG00000139132	5.901597328078736e-10	8.802141256615833
ENSG00000245330	6.088920782327957e-10	5.825414742147089
ENSG00000261827	6.088920782327957e-10	7.839163956847117
ENSG00000259026	6.52171683420107e-10	4.521709166004804
ENSG00000251669	6.52171683420107e-10	7.373134441002916
ENSG00000250654	6.728244217545216e-10	7.9854728211359625
ENSG00000174469	6.94115729474837e-10	5.347204427671201
ENSG00000255845	6.94115729474837e-10	0.8316014551851627
ENSG00000163673	6.984523030118983e-10	4.288553318574204
ENSG00000092964	7.160648508415641e-10	7.100878987426059
ENSG00000143344	7.160648508415641e-10	8.19485410290794
ENSG00000150630	7.205353457826112e-10	7.446461334571839
ENSG00000207725	7.205353457826112e-10	4.476330859553437
ENSG00000253823	7.205353457826112e-10	5.791174216068115
ENSG00000248550	7.205353457826112e-10	2.3622348489168656
ENSG00000237265	7.433000413630939e-10	3.3377445312938856
ENSG00000213262	7.433000413630939e-10	8.09198580180093
ENSG00000259392	7.667668963114269e-10	3.544180453139854
ENSG00000130429	7.909570171984215e-10	8.770358930787294
ENSG00000198732	8.158921276414396e-10	8.867715027107636
ENSG00000160223	8.73482880681702e-10	8.830829781205997
ENSG00000251377	9.350379841811674e-10	6.468404776513828
ENSG00000183454	1.0258483936229193e-09	2.4518029480129053
ENSG00000229791	1.0645360861116906e-09	4.008267086656333
ENSG00000174607	1.064536086111698e-09	8.646323428711513
ENSG00000150628	1.064536086111698e-09	4.533062790688076
ENSG00000115756	1.1322042699396258e-09	8.742674965614492
ENSG00000164845	1.1322042699396258e-09	7.3240130077873316
ENSG00000260337	1.1675956944656131e-09	3.2027529913348927
ENSG00000072422	1.2114931340467971e-09	7.275877458312404
ENSG00000171631	1.2493018449028647e-09	7.924227597833617
ENSG00000266208	1.2882618210845588e-09	6.295921089013899
ENSG00000257403	1.3284072034036142e-09	2.0150502858259607
ENSG00000035862	1.3365816019543625e-09	8.839026502517472
ENSG00000227188	1.3781959247587342e-09	5.568262077544672
ENSG00000170214	1.4652540113632443e-09	1.3016113729901484
ENSG00000175229	1.4652540113632443e-09	3.50120626386775
ENSG00000246705	1.5107736237646137e-09	8.689938618291727
ENSG00000258647	1.5107736237646137e-09	4.470385792858776
ENSG00000103319	1.5107736237646137e-09	8.784200913373693
ENSG00000057294	1.5200417922568413e-09	7.74371043121426
ENSG00000129048	1.6659084717226685e-09	6.767786893524108
ENSG00000107562	1.7175010094529413e-09	8.590750856009128
ENSG00000182601	1.7814731236556458e-09	7.220907294407638
ENSG00000172081	1.7814731236556458e-09	8.885655370349774
ENSG00000188095	1.836554694794092e-09	5.360123374503414
ENSG00000187210	1.9517493479982893e-09	8.156350370518592
ENSG00000087253	2.0119613205558015e-09	7.425030524964411
ENSG00000237742	2.0242194047700744e-09	6.749600489363316
ENSG00000251011	2.0242194047700744e-09	3.613782338444138
ENSG00000261471	2.1508784934061573e-09	4.187628702465148
ENSG00000107249	2.1508784934061573e-09	8.213185078497093
ENSG00000123159	2.1508784934061573e-09	8.713986441024327
ENSG00000224675	2.1508784934061573e-09	3.2651563799605188
ENSG00000134369	2.217075689469874e-09	8.849774683865498
ENSG00000071575	2.217075689469874e-09	8.790850734065982
ENSG00000109756	2.217075689469874e-09	8.900501912353539
ENSG00000222346	2.217075689469874e-09	0.8272359870853903
ENSG00000134013	2.2305516708167822e-09	8.36755478113506
ENSG00000164741	2.2991395267387786e-09	8.118374819339001
ENSG00000155974	2.3697836478590274e-09	8.559510871382413
ENSG00000267272	2.3697836478590274e-09	6.345815540727016
ENSG00000163344	2.3697836478590444e-09	8.794949094721721
ENSG00000189319	2.3697836478590444e-09	8.766260570131555
ENSG00000137193	2.4425440216999764e-09	8.897950452316989
ENSG00000196498	2.5174823347737864e-09	8.851321584484685
ENSG00000261662	2.5174823347737864e-09	6.812555170923956
ENSG00000164122	2.6903282172190247e-09	5.939582598653792
ENSG00000248537	2.7726711099724684e-09	2.1855785672706225
ENSG00000259120	2.8574706521545084e-09	5.518675958565993
ENSG00000216316	3.146181331995934e-09	6.190270152815443
ENSG00000111885	3.146181331995934e-09	8.926638976907151
ENSG00000206587	3.146181331995934e-09	1.8267847852291914
ENSG00000172264	3.242101151662209e-09	8.238383546627567
ENSG00000267801	3.242101151662209e-09	5.9834364898443
ENSG00000118777	3.242101151662209e-09	8.669704390871793
ENSG00000163823	3.3609741315922795e-09	8.447228110072022
ENSG00000225938	3.5686058026972185e-09	2.7674730950400357
ENSG00000110811	3.811453746135699e-09	8.527781479055847
ENSG00000163346	4.046158019512222e-09	8.893852091661248
ENSG00000175471	4.168736347707131e-09	7.832982095087923
ENSG00000233334	4.168736347707131e-09	3.30383822989386
ENSG00000254554	4.168736347707146e-09	6.089320022289153
ENSG00000269902	4.193682878437326e-09	6.955462397453858
ENSG00000165209	4.193682878437326e-09	8.893852091661248
ENSG00000144868	4.32061503558154e-09	8.499244663320495
ENSG00000198353	4.32061503558154e-09	5.186449171287296
ENSG00000214826	4.32061503558154e-09	8.731926784266467
ENSG00000171711	4.424850476407062e-09	0.774077721612128
ENSG00000080166	4.451290002052865e-09	6.656949060343612
ENSG00000070190	4.58581507068186e-09	8.828278321169446
ENSG00000072864	4.58581507068186e-09	8.382996597842622
ENSG00000197584	4.585815070681893e-09	7.5360112770628485
ENSG00000153933	4.7243005170484485e-09	8.777008751479581
ENSG00000163947	4.752482770611808e-09	8.834928141861734
ENSG00000095739	4.866859679656274e-09	6.165760123134979
ENSG00000173626	4.866859679656274e-09	3.7137431854820515
ENSG00000155792	4.866859679656274e-09	8.84057340313666
ENSG00000250215	5.043472215635345e-09	5.272639869275691
ENSG00000221553	5.043472215635345e-09	3.0059631600661088
ENSG00000236233	5.712192185092981e-09	5.198474133879115
ENSG00000227295	5.712192185092981e-09	7.920884957694972
ENSG00000200377	5.712192185092981e-09	2.1718389726854355
ENSG00000146674	5.883723251912412e-09	5.41934337696077
ENSG00000025708	5.883723251912412e-09	8.793944535304357
ENSG00000236830	5.883723251912412e-09	4.3594455318624155
ENSG00000237945	5.8837232519124335e-09	7.377922579774541
ENSG00000258102	6.060270285977437e-09	3.1083508858761495
ENSG00000162869	6.241975817217816e-09	8.689396277089903
ENSG00000213657	6.241975817217816e-09	7.016365573689738
ENSG00000109255	6.278948760941812e-09	2.8321902270828647
ENSG00000150625	6.467038162599187e-09	6.40093725738607
ENSG00000158296	6.467038162599187e-09	7.97746208981472
ENSG00000186815	6.6606135919800325e-09	8.832376681825185
ENSG00000160683	7.064848653898397e-09	2.2456027057245667
ENSG00000241324	7.106562792629077e-09	6.846807165185225
ENSG00000249388	7.318759426212772e-09	5.514979520725466
ENSG00000228600	7.318759426212772e-09	6.567233478953995
ENSG00000261584	7.318759426212772e-09	7.775267347062555
ENSG00000105997	7.318759426212772e-09	5.393603546458341
ENSG00000224059	7.537124282162176e-09	6.499815461924891
ENSG00000165685	7.537124282162176e-09	8.413146277191387
ENSG00000184825	7.807549726345643e-09	7.208614848554666
ENSG00000149403	7.993060100493256e-09	8.749867127508605
ENSG00000261997	7.993060100493256e-09	3.787627620940102
ENSG00000072310	8.040104462660455e-09	8.806239617271569
ENSG00000145882	8.040104462660455e-09	8.07605457739352
ENSG00000065809	8.279401710037742e-09	8.865163567071086
ENSG00000105173	8.279401710037742e-09	8.685297916434164
ENSG00000135547	8.778988369028561e-09	8.74167040619713
ENSG00000136425	8.778988369028561e-09	8.065458104900303
ENSG00000118257	8.778988369028593e-09	6.699169065362494
ENSG00000233264	9.362457788472264e-09	8.685297916434164
ENSG00000158467	9.362457788472264e-09	8.68220411519579
ENSG00000236671	9.925540598992262e-09	7.889367614343137
ENSG00000130787	1.0219315681963894e-08	8.818534699238784
ENSG00000163659	1.0279078523130224e-08	8.893852091661248
ENSG00000102924	1.0583034832390316e-08	6.896933454101136
ENSG00000176049	1.0583034832390316e-08	4.343222386826765
ENSG00000272320	1.1217428281620602e-08	4.732885748132473
ENSG00000240771	1.1217428281620602e-08	8.144464573264942
ENSG00000230921	1.1282867341190395e-08	2.926216002384248
ENSG00000158079	1.1958040318707821e-08	8.374204601827351
ENSG00000252391	1.2310218890736093e-08	4.671969517812291
ENSG00000203805	1.2672487396457138e-08	2.3745017063793554
ENSG00000185565	1.3045126396800746e-08	8.794406753519896
ENSG00000182759	1.3428424003056655e-08	4.488377000655316
ENSG00000122778	1.3506388453907615e-08	8.474654499386066
ENSG00000088826	1.3506388453907711e-08	8.752960928746981
ENSG00000101935	1.4815410331024505e-08	8.542859852900706
ENSG00000114455	1.4815410331024505e-08	7.790988306238884
ENSG00000066629	1.4815410331024505e-08	7.353556660423222
ENSG00000007944	1.4815410331024505e-08	8.749867127508605
ENSG00000139330	1.516148796688465e-08	0.6967064085173789
ENSG00000139211	1.5249229268098878e-08	8.547962772973808
ENSG00000104419	1.6154268821501154e-08	8.8774586490383
ENSG00000173846	1.624759629517171e-08	8.633023787326938
ENSG00000136379	1.6626181135944266e-08	8.249164540334206
ENSG00000264010	1.711149837836416e-08	0.5923357475779322
ENSG00000229874	1.7210202750521697e-08	6.485620716079417
ENSG00000265787	1.7210202750521697e-08	8.750871686925969
ENSG00000118513	1.771209432818861e-08	7.382557879191541
ENSG00000130775	1.771209432818861e-08	8.848770124448134
ENSG00000123066	1.771209432818861e-08	8.89230519104206
ENSG00000053918	1.771209432818861e-08	8.545668888796014
ENSG00000107984	1.77120943281888e-08	8.839026502517472
ENSG00000143195	1.8228216449791243e-08	6.180096177627489
ENSG00000260563	1.8866899070904404e-08	8.174237780258755
ENSG00000152422	1.8866899070904404e-08	8.707336620332041
ENSG00000172243	1.93047281521622e-08	7.758236742141711
ENSG00000244158	1.941572063167132e-08	1.4222946050907566
ENSG00000165899	2.0560349043127982e-08	8.384952783175375
ENSG00000118985	2.115701840005055e-08	8.918442255595675
ENSG00000237301	2.127835741769518e-08	5.180024646246969
ENSG00000258422	2.127835741769518e-08	4.496370214318803
ENSG00000241544	2.127835741769518e-08	4.919979844881964
ENSG00000272695	2.1895278673101674e-08	7.275234872980936
ENSG00000135124	2.1895278673101674e-08	8.800594355996646
ENSG00000103522	2.2529584655011422e-08	4.8279441092206765
ENSG00000083067	2.2529584655011584e-08	6.689930987505069
ENSG00000188659	2.3181750345322827e-08	7.528837864785525
ENSG00000162836	2.3181750345322827e-08	8.657613951261363
ENSG00000258572	2.3852263270565907e-08	8.52383482725492
ENSG00000150048	2.4541623820987046e-08	3.1534174327770215
ENSG00000152518	2.4681802605307322e-08	8.906147173628463
ENSG00000171346	2.5250345577415655e-08	1.0364685536773623
ENSG00000260614	2.539445941688866e-08	7.231359044355875
ENSG00000140450	2.6127111615048694e-08	8.546878090570159
ENSG00000169126	2.6276089105350436e-08	7.337157664486483
ENSG00000213337	2.688030298997058e-08	7.754075870852933
ENSG00000089041	2.7654591622804834e-08	8.697592998401378
ENSG00000198598	2.7812031158859144e-08	4.228009365872097
ENSG00000231527	2.7812031158859144e-08	3.291083389635918
ENSG00000137474	2.8612393825039817e-08	7.272630472678681
ENSG00000175489	2.8612393825039817e-08	6.978059392006062
ENSG00000035720	2.861239382504002e-08	8.844671763792396
ENSG00000173391	2.9435133626620612e-08	7.75423574616314
ENSG00000229414	2.9435133626620612e-08	2.8876746580693857
ENSG00000165527	2.9435133626620612e-08	8.885655370349774
ENSG00000226526	3.0280856849042e-08	1.4744988165250035
ENSG00000196482	3.0280856849042e-08	8.70733662033204
ENSG00000228141	3.045281396988354e-08	4.400195387043716
ENSG00000231015	3.2043758445088015e-08	0.39064170078709065
ENSG00000128438	3.222543963544405e-08	8.830829781205997
ENSG00000176399	3.222543963544405e-08	6.629287912124617
ENSG00000118690	3.3148971465699755e-08	8.767807470750743
ENSG00000081913	3.3148971465699755e-08	7.619013044960355
ENSG00000008513	3.3148971465699755e-08	8.73037988364728
ENSG00000238861	3.3148971465699755e-08	1.1320300587895653
ENSG00000147883	3.4098211128323403e-08	7.7894212844763375
ENSG00000235621	3.4098211128323403e-08	8.78574781399288
ENSG00000262246	3.429120469491024e-08	8.49824010390313
ENSG00000100220	3.5073851908889946e-08	8.740123505577941
ENSG00000260459	3.5073851908889946e-08	1.8700060025455134
ENSG00000096060	3.527221047437609e-08	8.881557009694037
ENSG00000189350	3.607660514905653e-08	4.91161201057231
ENSG00000070540	3.628047318812207e-08	8.881557009694037
ENSG00000256673	3.628047318812207e-08	6.8265325776353185
ENSG00000156535	3.731672644319102e-08	7.012811928498767
ENSG00000236199	3.731672644319102e-08	8.162476502375604
ENSG00000162341	3.731672644319102e-08	8.599232342663672
ENSG00000129353	3.8598238997293054e-08	8.690400836507266
ENSG00000139351	3.947623481031391e-08	5.916441497068918
ENSG00000250362	3.947623481031391e-08	6.306686369758317
ENSG00000122126	3.9698748400845514e-08	8.786752373410243
ENSG00000225411	4.1991989861301796e-08	6.9861489186901915
ENSG00000102882	4.3429184467619524e-08	8.737572045541391
ENSG00000196562	4.466325669890473e-08	8.889753731005511
ENSG00000205837	4.593137336392273e-08	6.457398064526674
ENSG00000251196	4.593137336392273e-08	5.231052315512451
ENSG00000230829	4.593137336392273e-08	4.655820912648397
ENSG00000175294	4.593137336392273e-08	4.679899789745131
ENSG00000234546	4.593137336392273e-08	5.686811167037851
ENSG00000260231	4.7234443812601545e-08	8.362167095718892
ENSG00000100321	4.7234443812601545e-08	8.419339502542437
ENSG00000132932	4.7499334022911925e-08	8.336467974139966
ENSG00000204394	4.8573400835740035e-08	8.906147173628463
ENSG00000116691	4.884558239936665e-08	8.63866904860186
ENSG00000163606	4.994920124577614e-08	7.9345025150582265
ENSG00000131142	5.022886845987659e-08	5.385050385165465
ENSG00000158427	5.1650178628854095e-08	7.7255245568485185
ENSG00000115295	5.1650178628854095e-08	7.852101709603689
ENSG00000153789	5.1650178628854095e-08	8.126782144158556
ENSG00000213240	5.311052467890445e-08	8.20709625137318
ENSG00000119669	5.461094435671962e-08	8.664806113155477
ENSG00000240505	5.461094435671962e-08	8.897950452316989
ENSG00000260940	5.4915930315666175e-08	2.2341045412704337
ENSG00000256674	5.646584569198787e-08	4.588369606041895
ENSG00000139874	5.773628931190859e-08	1.2601485227311924
ENSG00000113758	5.805821234710669e-08	8.791393075267806
ENSG00000077238	5.805821234710669e-08	7.4217461603556805
ENSG00000162989	5.969415552496198e-08	7.020258300258128
ENSG00000148737	5.969415552496198e-08	7.8787051788557
ENSG00000153902	6.171643526416964e-08	7.618227626168835
ENSG00000270504	6.310141697119529e-08	4.570761638067722
ENSG00000039068	6.310141697119529e-08	5.877702075438623
ENSG00000272563	6.3452350464885e-08	5.847820444457592
ENSG00000186889	6.3452350464885e-08	7.337563133379554
ENSG00000186105	6.487513240976197e-08	5.5496932182714716
ENSG00000064999	6.52356397957524e-08	8.705789719712852
ENSG00000168884	6.52356397957524e-08	8.557164053702646
ENSG00000258810	6.706755415562523e-08	4.209822883243349
ENSG00000092200	6.894937629142704e-08	7.488283664085073
ENSG00000258676	7.088242157665657e-08	2.9212284225291074
ENSG00000110427	7.088242157665657e-08	4.590363522884311
ENSG00000254787	7.088242157665657e-08	3.999531926714304
ENSG00000156218	7.088242157665682e-08	7.27405358573757
ENSG00000111276	7.127529550837866e-08	8.875911748419112
ENSG00000072135	7.127529550837866e-08	8.84057340313666
ENSG00000249601	7.127529550837866e-08	2.999899050021787
ENSG00000131724	7.532212422785654e-08	8.705789719712852
ENSG00000109819	7.742831746710602e-08	8.55996746672365
ENSG00000125571	7.785636338561119e-08	4.3578106756037975
ENSG00000120549	7.785636338561119e-08	8.823432976955102
ENSG00000145779	7.785636338561119e-08	8.902048812972726
ENSG00000172717	8.455943748451408e-08	6.3113889105864995
ENSG00000110092	8.739466202776264e-08	8.784200913373693
ENSG00000246640	8.982763301123982e-08	5.529014133517632
ENSG00000099958	8.982763301123982e-08	8.918442255595675
ENSG00000106772	9.23262796292501e-08	6.533177936258463
ENSG00000129437	9.232627962925143e-08	6.243667452537617
ENSG00000108639	9.489231590920373e-08	8.85696684575961
ENSG00000182851	9.752749897267446e-08	2.0341208365844152
ENSG00000204791	9.752749897267446e-08	6.125401479646617
ENSG00000229715	1.0023363007447445e-07	3.060870356120343
ENSG00000141526	1.0078353173950418e-07	8.692952296543815
ENSG00000170085	1.0078353173950418e-07	8.41573054958655
ENSG00000185155	1.0078353173950418e-07	8.855419945140422
ENSG00000172296	1.0301255566560096e-07	6.19942285444129
ENSG00000101265	1.0301255566560096e-07	8.791393075267806
ENSG00000214226	1.0357724185615123e-07	7.74717409717619
ENSG00000134996	1.0357724185615123e-07	8.78729471461207
ENSG00000165914	1.0357724185615123e-07	8.28550744503402
ENSG00000151117	1.035772418561516e-07	7.806454398187297
ENSG00000172530	1.093918261014302e-07	8.183353315127007
ENSG00000232815	1.0939182610143059e-07	8.575104396944784
ENSG00000117519	1.0999040418031696e-07	8.02174886126452
ENSG00000127920	1.0999040418031696e-07	7.4433252006034705
ENSG00000226904	1.130312746935438e-07	6.284969457807388
ENSG00000087274	1.1615362911199098e-07	8.9102455342842
ENSG00000152894	1.161536291119918e-07	8.793944535304357
ENSG00000229368	1.193595773793455e-07	5.720078378095118
ENSG00000186854	1.193595773793455e-07	8.503680722821272
ENSG00000138613	1.193595773793455e-07	8.726823864193367
ENSG00000163121	1.193595773793455e-07	4.180620394262962
ENSG00000256552	1.2265128203939566e-07	3.638651117960921
ENSG00000164181	1.2332010781951503e-07	8.766260570131555
ENSG00000228031	1.2332010781951503e-07	5.673997018795497
ENSG00000166897	1.267176506289455e-07	7.236973951164206
ENSG00000089692	1.267176506289455e-07	7.881510398930509
ENSG00000170873	1.302058988144522e-07	8.479215078257342
ENSG00000188153	1.302058988144536e-07	8.154602038069047
ENSG00000116748	1.374639271868391e-07	8.897950452316989
ENSG00000125462	1.3821094249263682e-07	7.843113743325247
ENSG00000101892	1.412385618732948e-07	1.9974670184659764
ENSG00000182319	1.412385618732948e-07	7.0504128005479245
ENSG00000204718	1.412385618732948e-07	0.917409095592562
ENSG00000273406	1.4200545721241235e-07	3.2575676235029722
ENSG00000107518	1.4200545721241235e-07	5.010840612387638
ENSG00000124831	1.4200545721241235e-07	8.844671763792396
ENSG00000148411	1.4200545721241235e-07	8.006624504415386
ENSG00000168140	1.4989986394346108e-07	6.700978715358218
ENSG00000272541	1.4989986394346108e-07	5.098110238733434
ENSG00000152061	1.4989986394346108e-07	8.855419945140422
ENSG00000078369	1.4989986394346108e-07	8.889753731005511
ENSG00000196668	1.4989986394346108e-07	7.354956643045382
ENSG00000240907	1.5071231188741159e-07	4.693633225467091
ENSG00000026297	1.5400500562116695e-07	8.865163567071086
ENSG00000071127	1.5483901370287693e-07	8.84057340313666
ENSG00000101974	1.5907516833413625e-07	8.759610749439268
ENSG00000006459	1.634235790326507e-07	8.861065206415349
ENSG00000253955	1.6342357903265127e-07	6.294809118295306
ENSG00000169851	1.6788711811015463e-07	2.6236026186247368
ENSG00000008130	1.6788711811015463e-07	8.869261927726823
ENSG00000162624	1.6788711811015463e-07	3.7446589075640158
ENSG00000189420	1.6879389905242652e-07	6.045207679133384
ENSG00000159674	1.7246872856716514e-07	8.373457618268743
ENSG00000270030	1.7246872856716514e-07	4.970214087448146
ENSG00000141314	1.7339948328281399e-07	3.7327170293060203
ENSG00000248458	1.7339948328281584e-07	4.707887554616184
ENSG00000118491	1.7339948328281584e-07	6.1619429070159155
ENSG00000267169	1.7339948328281584e-07	7.52256451644819
ENSG00000229962	1.7717142575802008e-07	1.5126974600874423
ENSG00000230176	1.7717142575802008e-07	4.421869552548616
ENSG00000170989	1.7812676614951232e-07	6.74664313950677
ENSG00000253311	1.81998299093202e-07	0.5236680076580816
ENSG00000214782	1.81998299093202e-07	0.615523310943115
ENSG00000225964	1.8297885208184838e-07	7.220671773630855
ENSG00000091622	1.8795892165842357e-07	7.426926812468209
ENSG00000145819	1.8795892165842357e-07	8.748862568091242
ENSG00000112902	1.8795892165842357e-07	6.293893567431539
ENSG00000260101	1.8897057896824695e-07	8.693289995388858
ENSG00000238113	1.930702333942854e-07	8.821086159275334
ENSG00000196550	1.941085371443439e-07	6.933021821177155
ENSG00000232756	1.941085371443439e-07	2.834983653633641
ENSG00000185033	1.993817531491987e-07	8.85696684575961
ENSG00000248905	1.993817531491987e-07	8.834928141861734
ENSG00000230266	1.993817531491987e-07	5.38792412032847
ENSG00000250659	1.993817531491987e-07	7.139689700965732
ENSG00000125257	2.1034778842758104e-07	8.417449280203906
ENSG00000256248	2.1034778842758104e-07	4.253972247510276
ENSG00000241679	2.1034778842758104e-07	7.454995754728357
ENSG00000176928	2.1034778842758104e-07	7.5789878730764855
ENSG00000256164	2.1720554559263077e-07	3.518836616546979
ENSG00000235295	2.2308536087455032e-07	6.656234367709819
ENSG00000109670	2.2308536087455032e-07	8.9102455342842
ENSG00000257950	2.2308536087455032e-07	7.5312562683338165
ENSG00000264954	2.2789995576795161e-07	3.1885274203026914
ENSG00000166959	2.2789995576795161e-07	1.0296035228312903
ENSG00000105737	2.291192431980697e-07	8.028930678987066
ENSG00000106006	2.291192431980697e-07	4.913275849319647
ENSG00000152942	2.291192431980697e-07	8.871813387763373
ENSG00000178127	2.3531108736874235e-07	8.005635462687373
ENSG00000186481	2.3531108736874235e-07	8.80879107730812
ENSG00000259796	2.3656876100316042e-07	3.023988785122568
ENSG00000075711	2.3656876100316042e-07	8.849774683865498
ENSG00000176406	2.4166488279888906e-07	7.445956662001745
ENSG00000090339	2.4166488279888906e-07	8.82673142055026
ENSG00000171860	2.4166488279888906e-07	6.952934583006991
ENSG00000145700	2.4166488279888906e-07	7.586947399255402
ENSG00000141574	2.4166488279888906e-07	8.232467680001635
ENSG00000076356	2.4166488279888906e-07	6.765526372075766
ENSG00000242593	2.429554338941734e-07	4.798314961310639
ENSG00000107014	2.4818471570421503e-07	6.4613493519526175
ENSG00000144847	2.4950897331661906e-07	8.53404066740112
ENSG00000205726	2.4950897331661906e-07	8.820081599857971
ENSG00000168811	2.562335846180723e-07	8.581211876435248
ENSG00000231131	2.6313357495391553e-07	4.17023921944947
ENSG00000090530	2.7021335564247764e-07	8.125877828870838
ENSG00000100678	2.716512822935121e-07	7.338881336834846
ENSG00000110047	2.716512822935121e-07	8.778555652098769
ENSG00000229836	2.716512822935121e-07	6.561990220381672
ENSG00000227507	2.774774445718204e-07	6.663496148709155
ENSG00000123329	2.774774445718204e-07	8.80368815723502
ENSG00000223475	2.774774445718204e-07	4.769995864109564
ENSG00000185432	2.774774445718204e-07	8.918442255595675
ENSG00000121753	2.789527845682719e-07	7.962047800868467
ENSG00000150556	2.789527845682719e-07	8.712439540405141
ENSG00000113140	2.789527845682719e-07	8.544121988176824
ENSG00000108387	2.789527845682719e-07	6.9764612470954495
ENSG00000154114	2.789527845682719e-07	8.9102455342842
ENSG00000270302	2.864441606884311e-07	4.716051851906744
ENSG00000235859	2.864441606884311e-07	8.536467608067174
ENSG00000114487	2.941301717291141e-07	8.233831099420707
ENSG00000092758	3.0201569339694277e-07	7.88240875306693
ENSG00000227070	3.0201569339694277e-07	5.900433758590709
ENSG00000102804	3.200909013613501e-07	8.656067050642175
ENSG00000079335	3.30387007283279e-07	8.281257375523474
ENSG00000155324	3.374284096592206e-07	8.367607714637035
ENSG00000167703	3.3742840965922364e-07	8.6755542945035
ENSG00000136859	3.392113297572858e-07	5.8185976368095025
ENSG00000136634	3.4643463076080184e-07	5.2465432730903805
ENSG00000229619	3.4643463076080184e-07	6.959140351207476
ENSG00000108518	3.482635875878386e-07	8.847223223828946
ENSG00000143375	3.5754945504466125e-07	7.770991871811343
ENSG00000242512	3.5754945504466125e-07	5.73360914763521
ENSG00000083454	3.690090506484451e-07	8.865163567071086
ENSG00000103066	3.768453967485763e-07	8.685840257635988
ENSG00000136167	3.8686750970409866e-07	8.824179960513709
ENSG00000272002	3.889026533882299e-07	3.292980978460511
ENSG00000151640	3.992347596784179e-07	5.511058237662944
ENSG00000144354	3.992347596784179e-07	5.475304935307283
ENSG00000188167	3.992347596784179e-07	7.275850268828092
ENSG00000198668	3.992347596784179e-07	8.874364847799924
ENSG00000257191	4.207016537260236e-07	5.081773371287039
ENSG00000267491	4.229087581917356e-07	4.107798040975731
ENSG00000172985	4.318497293152558e-07	6.095638554210442
ENSG00000231420	4.318497293152558e-07	1.9023102289748364
ENSG00000105991	4.318497293152558e-07	6.016986052869994
ENSG00000134954	4.34113386288641e-07	8.699939816081145
ENSG00000185532	4.432833457154509e-07	8.039289696764886
ENSG00000157191	4.4560495086464533e-07	8.767807470750743
ENSG00000229645	4.4560495086464533e-07	8.757059289402719
ENSG00000077684	4.4560495086464533e-07	8.820081599857971
ENSG00000139083	4.4560495086464533e-07	8.756516948200893
ENSG00000268049	4.456049508646525e-07	4.7570735340949
ENSG00000165023	4.573905290459116e-07	7.236739635715314
ENSG00000223609	4.573905290459116e-07	8.449521994249816
ENSG00000104537	4.573905290459116e-07	1.5435319579375844
ENSG00000198478	4.573905290459116e-07	8.676558853920865
ENSG00000259264	4.7193153306757133e-07	3.5454606275635054
ENSG00000160190	4.7193153306757133e-07	8.687849376470714
ENSG00000198053	4.81872875315424e-07	8.554070252464271
ENSG00000173801	4.843896830105975e-07	8.164904911818466
ENSG00000254126	4.945846496414465e-07	1.550561878030372
ENSG00000162949	4.971656367517228e-07	3.029910728090786
ENSG00000175567	4.971656367517228e-07	8.865163567071086
ENSG00000187762	4.971656367517228e-07	4.019942948938756
ENSG00000182158	5.102672000927226e-07	8.922540616251414
ENSG00000243574	5.102672000927226e-07	5.677929589383205
ENSG00000136114	5.102672000927226e-07	7.470515150841104
ENSG00000236144	5.237023625924012e-07	8.697050657199554
ENSG00000087494	5.26430143252098e-07	7.75744174621912
ENSG00000248540	5.26430143252098e-07	5.2491055753508755
ENSG00000243323	5.374793016881956e-07	8.326828750436439
ENSG00000181467	5.40276435788238e-07	8.76935437136993
ENSG00000174500	5.544745717776459e-07	8.562809314977573
ENSG00000177721	5.690331569318149e-07	8.445218991237295
ENSG00000257542	5.690331569318149e-07	4.552490832298152
ENSG00000151552	5.690331569318149e-07	8.56690767563331
ENSG00000272341	5.690331569318149e-07	8.625369407217287
ENSG00000082805	5.839609986256498e-07	8.815440898000409
ENSG00000087303	5.869916672606655e-07	8.47599675764847
ENSG00000268230	5.869916672606655e-07	6.509848781759009
ENSG00000243979	5.992671103978172e-07	5.0614782788951995
ENSG00000162599	5.992671103978172e-07	8.151043146365703
ENSG00000145685	5.992671103978172e-07	7.769755142275888
ENSG00000138378	5.992671103978172e-07	8.748320226889417
ENSG00000237787	6.023745331379639e-07	4.604856256112919
ENSG00000251667	6.023745331379639e-07	4.074912459012782
ENSG00000198417	6.181467639530021e-07	6.2545854345241025
ENSG00000157514	6.34317843116168e-07	8.926638976907151
ENSG00000153093	6.34317843116168e-07	8.696588438984016
ENSG00000105409	6.508974752494653e-07	7.428170633654772
ENSG00000140022	6.678955910979409e-07	7.560077731568984
ENSG00000236854	6.713463224337973e-07	3.5909102086421028
ENSG00000213931	6.713463224337973e-07	4.991194563427018
ENSG00000136653	6.853223525441316e-07	8.866168126488448
ENSG00000218073	6.888600531247295e-07	4.374690142999291
ENSG00000172508	6.888600531247295e-07	8.248008272062034
ENSG00000153064	6.888600531247331e-07	8.794949094721721
ENSG00000172139	6.888600531247331e-07	7.42434850122434
ENSG00000163687	7.068149359894355e-07	5.430793759211973
ENSG00000235101	7.068149359894355e-07	5.798800989342985
ENSG00000114859	7.252216595837718e-07	8.225969568164158
ENSG00000232040	7.252216595837718e-07	7.97979754390263
ENSG00000169891	7.289581831739699e-07	8.539223710460508
ENSG00000266145	7.440911603625435e-07	7.6424342260972
ENSG00000164638	7.440911603625435e-07	2.9822118017344423
ENSG00000051523	7.440911603625435e-07	8.918442255595675
ENSG00000260244	7.634346281485927e-07	6.123047653705536
ENSG00000248980	7.673612006174294e-07	5.376151330959481
ENSG00000226887	7.872885643811453e-07	7.188317702331203
ENSG00000236917	8.077154323020107e-07	1.1747976398181033
ENSG00000167216	8.11861800942295e-07	7.623238839230052
ENSG00000240298	8.11861800942295e-07	5.678601228947879
ENSG00000258818	8.329039892490196e-07	2.9607017151432222
ENSG00000227683	8.721148420527306e-07	2.675539026932148
ENSG00000101665	8.765800920991794e-07	8.68220411519579
ENSG00000231050	8.765800920991794e-07	5.867962940714963
ENSG00000253687	8.810674196879428e-07	5.013882746065198
ENSG00000236444	8.810674196879428e-07	4.460036633725247
ENSG00000183921	8.992396127459107e-07	7.504510899584156
ENSG00000174004	8.992396127459107e-07	8.767807470750743
ENSG00000179057	8.992396127459107e-07	6.110425951280665
ENSG00000137078	8.992396127459107e-07	8.510125901156776
ENSG00000111450	9.224643419089147e-07	8.59969456087921
ENSG00000147573	9.224643419089147e-07	8.545668888796014
ENSG00000160469	9.224643419089147e-07	8.679652655159238
ENSG00000168952	9.271782997542875e-07	8.480557336519746
ENSG00000256995	9.271782997542875e-07	4.508007082091508
ENSG00000171124	9.271782997542875e-07	6.029495898620335
ENSG00000138646	9.271782997542875e-07	8.836475042480922
ENSG00000117407	9.271782997542875e-07	8.262445529352233
ENSG00000259863	9.462678297679902e-07	4.20227133091537
ENSG00000112977	9.510991925932919e-07	8.8774586490383
ENSG00000169432	9.510991925932919e-07	8.580716845861096
ENSG00000128805	9.510991925932919e-07	4.675801199636931
ENSG00000092871	9.510991925932919e-07	8.424931830315389
ENSG00000189067	9.756155149972769e-07	8.881557009694037
ENSG00000163273	1.0007415095227317e-06	3.526640590970419
ENSG00000203737	1.0007415095227317e-06	4.213618810296719
ENSG00000118292	1.0058411452788454e-06	7.504948842558845
ENSG00000258393	1.0317180056345873e-06	2.932293080136529
ENSG00000144746	1.0317180056345873e-06	8.865163567071086
ENSG00000253490	1.052881120837688e-06	1.2854493397383646
ENSG00000143851	1.0528811208376938e-06	8.857971405176974
ENSG00000148204	1.0582370282409442e-06	6.307023845858139
ENSG00000272343	1.0582370282409442e-06	5.682717642857357
ENSG00000070729	1.0799248797819363e-06	2.2092251930893467
ENSG00000166825	1.0854135230638776e-06	7.350277802237867
ENSG00000261739	1.0854135230638776e-06	8.655320067083569
ENSG00000107263	1.0909290904474912e-06	8.906147173628463
ENSG00000269755	1.0909290904475007e-06	3.6127695697272895
ENSG00000264222	1.1132631489404695e-06	6.935142547733384
ENSG00000159618	1.1132631489404695e-06	8.80415037545056
ENSG00000214269	1.1132631489404695e-06	4.187841272024948
ENSG00000182368	1.1132631489404695e-06	7.5141158421522585
ENSG00000171916	1.1189152528254927e-06	4.265950403599378
ENSG00000131016	1.141801921125749e-06	8.280214380873195
ENSG00000230290	1.141801921125749e-06	7.124077529800542
ENSG00000185015	1.141801921125749e-06	8.24540387852351
ENSG00000267790	1.141801921125749e-06	1.6234256183824833
ENSG00000174586	1.1475938080082685e-06	5.957308852563084
ENSG00000164056	1.1769812091308342e-06	8.010323475172607
ENSG00000163016	1.1769812091308342e-06	5.734666618951398
ENSG00000249453	1.1769812091308342e-06	5.614085276661791
ENSG00000184060	1.1769812091308342e-06	8.247928149075747
ENSG00000132535	1.1769812091308342e-06	8.499787004522316
ENSG00000248503	1.2070942828939605e-06	5.922584160707664
ENSG00000271975	1.2070942828939605e-06	8.037008503802344
ENSG00000004799	1.2070942828939605e-06	8.52638628729147
ENSG00000178498	1.2070942828939605e-06	8.747315667472057
ENSG00000168356	1.2070942828939605e-06	6.817097412395519
ENSG00000147251	1.2070942828939605e-06	8.73037988364728
ENSG00000250994	1.2379502376127869e-06	2.9000153509014113
ENSG00000227375	1.237950237612798e-06	4.872569423158603
ENSG00000250889	1.24421211595291e-06	5.433808566859138
ENSG00000240240	1.24421211595291e-06	5.838374298097875
ENSG00000130702	1.24421211595291e-06	8.900501912353539
ENSG00000168994	1.2695666714282724e-06	7.037405987524655
ENSG00000103222	1.2695666714282724e-06	8.806239617271569
ENSG00000204764	1.2759827922571886e-06	5.467301768194611
ENSG00000258181	1.2759827922571886e-06	6.29322648240117
ENSG00000110057	1.2759827922571954e-06	8.906147173628463
ENSG00000020633	1.2759827922571954e-06	8.815983239202234
ENSG00000227373	1.3085355918048722e-06	5.472364047926041
ENSG00000187987	1.3085355918048722e-06	6.639347515086448
ENSG00000188859	1.3085355918048722e-06	7.191039731918878
ENSG00000265583	1.3351533684767698e-06	0.4712556390620784
ENSG00000262769	1.3418890000811914e-06	5.581846009030581
ENSG00000160172	1.3418890000811914e-06	8.05301131407828
ENSG00000112218	1.3418890000811914e-06	8.166965495378356
ENSG00000243672	1.3418890000811914e-06	2.2012886769539732
ENSG00000105855	1.3760619198053471e-06	7.708101480580802
ENSG00000230789	1.3760619198053471e-06	2.4115036180544878
ENSG00000152315	1.3760619198053471e-06	5.086147738288817
ENSG00000205302	1.3760619198053471e-06	8.778555652098769
ENSG00000143878	1.3760619198053471e-06	8.93073733756289
ENSG00000234299	1.376061919805352e-06	3.601028206589023
ENSG00000184672	1.3829965384631738e-06	5.746841791739133
ENSG00000266017	1.4110736798606133e-06	7.639736680080141
ENSG00000249816	1.4110736798606133e-06	1.7753934930625719
ENSG00000067113	1.4181784241923323e-06	8.362914079277498
ENSG00000089169	1.4181784241923323e-06	8.124976309983328
ENSG00000162694	1.4181784241923323e-06	8.718084801680066
ENSG00000228133	1.4469440444038174e-06	0.7965406017843001
ENSG00000261453	1.4469440444038174e-06	6.242670874556048
ENSG00000196090	1.454222920288144e-06	5.8692269867132
ENSG00000250706	1.454222920288144e-06	5.2276858295285935
ENSG00000100450	1.454222920288144e-06	5.559794498029519
ENSG00000176532	1.5289813946124298e-06	8.561567300844812
ENSG00000250155	1.528981394612435e-06	7.930647231992185
ENSG00000142494	1.528981394612435e-06	8.742674965614492
ENSG00000104177	1.528981394612435e-06	8.78574781399288
ENSG00000223839	1.5366579071836068e-06	6.240088595259783
ENSG00000120278	1.5366579071836068e-06	6.993273476046787
ENSG00000095303	1.5366579071836068e-06	8.15461747990917
ENSG00000264215	1.5366579071836068e-06	6.320370538440377
ENSG00000105810	1.5677373479712528e-06	8.786547731053462
ENSG00000272709	1.5677373479712528e-06	4.3522350174882884
ENSG00000187955	1.5756014255170105e-06	7.124020324357822
ENSG00000132640	1.6074398815644572e-06	8.867715027107636
ENSG00000117280	1.6154959212322718e-06	8.782654012754506
ENSG00000135378	1.6154959212322718e-06	7.6390228471571415
ENSG00000131746	1.656363674330204e-06	1.4687761186104706
ENSG00000165506	1.656363674330204e-06	8.733473684885654
ENSG00000249307	1.6646560114205062e-06	6.072774414363452
ENSG00000113580	1.6982274628628252e-06	8.865163567071086
ENSG00000100629	1.6982274628628252e-06	8.799589796579282
ENSG00000260831	1.6982274628628252e-06	4.222047466093603
ENSG00000169933	1.7498115999163008e-06	6.922324759513569
ENSG00000230067	1.7498115999163008e-06	4.759065411653263
ENSG00000153237	1.7498115999163008e-06	6.153100304342647
ENSG00000254343	1.7850368121769316e-06	8.314995886684764
ENSG00000246548	1.7850368121769316e-06	3.276806164830717
ENSG00000116833	1.7939493674236513e-06	6.199229611024301
ENSG00000235052	1.7939493674236513e-06	5.269037267694889
ENSG00000110446	1.8391595312137921e-06	8.450031523093028
ENSG00000173406	1.8391595312137921e-06	6.0793111735627905
ENSG00000248830	1.8391595312137921e-06	4.863209249229446
ENSG00000124496	1.8391595312137921e-06	8.512544304705068
ENSG00000178537	1.885467078770372e-06	8.778555652098769
ENSG00000069702	1.885467078770372e-06	6.896304952912506
ENSG00000257989	1.885467078770372e-06	2.0480178201099184
ENSG00000015413	1.8854670787703921e-06	8.761157650058456
ENSG00000197256	1.8948625121887742e-06	8.508036659335767
ENSG00000254972	1.8948625121887742e-06	2.195877398388331
ENSG00000261400	1.8948625121887742e-06	3.315479965011906
ENSG00000223784	1.9425206863086227e-06	3.255852736055521
ENSG00000196284	1.981477062879329e-06	8.268367018852462
ENSG00000157625	1.9913331874795453e-06	8.724272404156816
ENSG00000225151	1.9913331874795664e-06	7.306500263348313
ENSG00000181408	2.0413268213045795e-06	8.748320226889417
ENSG00000120913	2.0413268213045795e-06	8.013118351075848
ENSG00000239467	2.0413268213045795e-06	5.431143968377318
ENSG00000134326	2.0413268213045795e-06	8.567959545678345
ENSG00000169330	2.0514696845170995e-06	8.540565968722913
ENSG00000152217	2.0925289867833083e-06	8.8774586490383
ENSG00000182230	2.0925289867833083e-06	3.1356290102492985
ENSG00000181291	2.0925289867833083e-06	4.5036495608479346
ENSG00000171621	2.0925289867833083e-06	6.8286782576624345
ENSG00000163239	2.0925289867833083e-06	3.7258205718743542
ENSG00000125409	2.1029168972975584e-06	6.8266222252136055
ENSG00000154822	2.1029168972975584e-06	8.817992358036959
ENSG00000197747	2.1029168972975584e-06	8.77345273202567
ENSG00000103316	2.1029168972975584e-06	6.291474054092764
ENSG00000164300	2.1449676887388583e-06	7.266707544475526
ENSG00000107165	2.1449676887388583e-06	7.053883516871531
ENSG00000196367	2.1449676887388583e-06	8.914343894939938
ENSG00000162511	2.1556063213289403e-06	8.837479601898284
ENSG00000241135	2.1556063213289403e-06	5.252488957427815
ENSG00000232586	2.1556063213289403e-06	2.488631784246611
ENSG00000110422	2.1556063213289403e-06	8.885655370349774
ENSG00000233429	2.198671550488366e-06	8.115642992186519
ENSG00000237943	2.2095667051693895e-06	7.533124268101362
ENSG00000152953	2.2536698267614015e-06	4.114382786955
ENSG00000227945	2.264827431403353e-06	3.4356831586382515
ENSG00000106571	2.264827431403353e-06	7.309857616046681
ENSG00000231971	2.3214185298634502e-06	6.049170291247607
ENSG00000250510	2.3214185298634502e-06	6.825066268215573
ENSG00000257859	2.3214185298634502e-06	2.046443595853381
ENSG00000146233	2.332899083209254e-06	4.374254214053113
ENSG00000258545	2.332899083209254e-06	7.4205673799932885
ENSG00000132498	2.332899083209254e-06	5.732330324679934
ENSG00000233999	2.3793706911103545e-06	7.974092060351039
ENSG00000224543	2.3793706911103545e-06	6.341051086988133
ENSG00000258034	2.3793706911103545e-06	4.680184713004325
ENSG00000173762	2.3793706911103545e-06	5.366903255790955
ENSG00000233108	2.391127198989296e-06	7.607420550167541
ENSG00000269800	2.391127198989296e-06	7.435757581993391
ENSG00000167613	2.4387152801749343e-06	7.524395438680101
ENSG00000171914	2.4387152801749343e-06	8.005602650328758
ENSG00000228174	2.4387152801749343e-06	0.8868935320796091
ENSG00000256271	2.4387152801749343e-06	6.441065629193923
ENSG00000267414	2.4507540977577236e-06	8.022180614165132
ENSG00000241978	2.4507540977577368e-06	6.2651200126627025
ENSG00000180712	2.511811972426116e-06	7.581251011532309
ENSG00000259815	2.511811972426116e-06	6.8629225053527145
ENSG00000249184	2.5743337215566403e-06	6.539734156060712
ENSG00000141404	2.5870166819314802e-06	7.736334547093274
ENSG00000228526	2.63835296397623e-06	2.9169534101648447
ENSG00000178162	2.63835296397623e-06	6.2466980090212685
ENSG00000204650	2.6513395216969553e-06	8.53767680984132
ENSG00000163590	2.703904053673699e-06	8.392402520928243
ENSG00000158482	2.7172011690885924e-06	4.214468099755001
ENSG00000125046	2.7172011690886068e-06	5.240315198680352
ENSG00000224717	2.7172011690886068e-06	5.691227376374816
ENSG00000206530	2.7172011690886068e-06	8.830829781205997
ENSG00000155903	2.7172011690886068e-06	8.82673142055026
ENSG00000227121	2.771022094984382e-06	1.0265419214672618
ENSG00000112667	2.784636880358964e-06	8.718627142881891
ENSG00000173852	2.784636880358964e-06	8.852868485103873
ENSG00000170819	2.8536826807160107e-06	8.269709277114867
ENSG00000247746	2.8536826807160107e-06	7.338739522795085
ENSG00000223863	2.8676882767646475e-06	3.2759240204011446
ENSG00000129657	2.8676882767646475e-06	8.914343894939938
ENSG00000250493	2.9243753801589758e-06	5.8190655021978115
ENSG00000243417	2.9243753801589758e-06	8.303495098903833
ENSG00000260551	2.924375380159007e-06	2.1939917355988072
ENSG00000236049	2.924375380159007e-06	1.1199089152806874
ENSG00000226230	2.924375380159007e-06	2.73453408003925
ENSG00000224106	2.938714843419207e-06	5.190312398107157
ENSG00000183087	3.0114335398307774e-06	8.914343894939938
ENSG00000126458	3.0114335398307774e-06	8.359820278039125
ENSG00000089723	3.0114335398307774e-06	6.74378071276954
ENSG00000068724	3.0114335398307774e-06	8.837479601898284
ENSG00000253734	3.0114335398307935e-06	5.454043731971165
ENSG00000223884	3.0114335398307935e-06	3.2526665002267663
ENSG00000232650	3.0114335398307935e-06	3.4260027039308447
ENSG00000260423	3.0708527374086443e-06	6.89995175720825
ENSG00000082781	3.0708527374086443e-06	8.243215861349663
ENSG00000169189	3.0858829597902814e-06	8.695041538364828
ENSG00000170962	3.0858829597902814e-06	7.621149161881806
ENSG00000196605	3.0858829597902814e-06	7.666292606478388
ENSG00000130768	3.0858829597902814e-06	8.66070775249974
ENSG00000149635	3.1009839856321456e-06	6.822874946839947
ENSG00000145016	3.1621025346270634e-06	8.889753731005511
ENSG00000163611	3.1621025346270634e-06	8.772910390823844
ENSG00000265728	3.1621025346270634e-06	5.752862902674465
ENSG00000173482	3.1621025346270634e-06	8.471323243432296
ENSG00000091262	3.2401325503599244e-06	6.103991659015749
ENSG00000108688	3.2401325503599244e-06	1.3277755134731724
ENSG00000251370	3.2401325503599244e-06	2.0347478395914282
ENSG00000128965	3.2559594127848154e-06	8.753965488164344
ENSG00000241106	3.2559594127848154e-06	8.844671763792396
ENSG00000207146	3.2559594127848154e-06	3.865539566186945
ENSG00000249993	3.2559594127848154e-06	5.987338405899962
ENSG00000170298	3.3200141651754866e-06	3.0479068725338325
ENSG00000185664	3.3200141651754866e-06	7.353694846046259
ENSG00000187870	3.336216364400175e-06	7.486482034674239
ENSG00000211640	3.336216364400175e-06	8.87336028838256
ENSG00000154803	3.336216364400175e-06	8.621271046561548
ENSG00000178562	3.336216364400175e-06	8.490505600807193
ENSG00000168491	3.401789427239658e-06	8.61098508342906
ENSG00000250106	3.4183754812861308e-06	1.6606132149390378
ENSG00000127528	3.4183754812861308e-06	8.914343894939938
ENSG00000253552	3.4183754812861308e-06	4.862620190267286
ENSG00000219665	3.4183754812861308e-06	8.28295598499747
ENSG00000181790	3.4183754812861308e-06	7.034196234107434
ENSG00000260990	3.435039344571633e-06	5.506929195211476
ENSG00000225598	3.435039344571633e-06	3.269654585671991
ENSG00000072071	3.519538086295913e-06	8.460812516799667
ENSG00000144488	3.5885737017577998e-06	4.323593744812132
ENSG00000158715	3.5885737017577998e-06	6.1217586491537155
ENSG00000227165	3.5885737017577998e-06	5.028422140772307
ENSG00000111275	3.5885737017577998e-06	8.765256010714193
ENSG00000230356	3.5885737017577998e-06	1.7335731921259354
ENSG00000254966	3.606035131319965e-06	5.0366730298249935
ENSG00000130037	3.606035131319965e-06	6.355353967357376
ENSG00000267401	3.606035131319965e-06	4.859789798294842
ENSG00000100362	3.676701895621492e-06	3.5721049606934008
ENSG00000101745	3.6945756915830684e-06	8.867715027107636
ENSG00000230113	3.6945756915830684e-06	3.61877950333976
ENSG00000053524	3.6945756915830684e-06	7.881937659456633
ENSG00000248909	3.7852059514830217e-06	1.4815547902210084
ENSG00000163932	3.877973087589653e-06	8.897950452316989
ENSG00000173404	3.877973087589653e-06	1.5145493363387101
ENSG00000105996	3.877973087589653e-06	4.231503446503169
ENSG00000267107	3.877973087589653e-06	6.228543892802867
ENSG00000148468	3.896787162527687e-06	7.371328631024568
ENSG00000259798	3.896787162527687e-06	2.6539716748470545
ENSG00000144619	3.896787162527687e-06	7.788104770231593
ENSG00000197872	3.97292528873079e-06	8.85696684575961
ENSG00000102935	3.99218224985011e-06	6.039952361779136
ENSG00000235961	3.99218224985011e-06	5.100364728629935
ENSG00000130489	3.99218224985011e-06	8.115642992186519
ENSG00000207561	4.070111776456372e-06	7.867876874521389
ENSG00000168405	4.070111776456372e-06	8.885655370349774
ENSG00000178882	4.169582825887595e-06	4.875347962622172
ENSG00000215595	4.189755682813556e-06	6.221794609436888
ENSG00000163393	4.189755682813556e-06	8.487954140770643
ENSG00000261037	4.189755682813556e-06	5.721075948369811
ENSG00000054654	4.18975568281357e-06	8.847223223828946
ENSG00000213977	4.18975568281357e-06	5.231697617917006
ENSG00000273079	4.210022388717061e-06	5.613980575080489
ENSG00000243801	4.2713897869575795e-06	0.38018271481941224
ENSG00000112232	4.292036084305594e-06	6.879783750537062
ENSG00000134138	4.312778337292554e-06	6.9476532082462565
ENSG00000262951	4.396715466603867e-06	5.905257318256611
ENSG00000106278	4.417943934374643e-06	6.845161075259741
ENSG00000118503	4.417943934374643e-06	8.9102455342842
ENSG00000196872	4.503847620967556e-06	4.98842382227736
ENSG00000235673	4.52557319850444e-06	4.95257686644435
ENSG00000149485	4.52557319850444e-06	8.03745093915152
ENSG00000147485	4.52557319850444e-06	7.299897753283699
ENSG00000168807	4.6134874841477826e-06	8.269994042457936
ENSG00000231193	4.635721298272906e-06	4.840185293868309
ENSG00000234141	4.635721298272906e-06	6.66537367320619
ENSG00000160293	4.635721298272906e-06	8.192507285228173
ENSG00000181690	4.635721298272906e-06	7.961063024317469
ENSG00000272509	4.635721298272906e-06	6.448546242304373
ENSG00000268041	4.635721298272906e-06	7.584015533200149
ENSG00000135823	4.748444575365649e-06	8.559715513739194
ENSG00000100890	4.748444575365649e-06	4.306418981138031
ENSG00000224843	4.748444575365649e-06	6.208771053269074
ENSG00000185686	4.748444575365649e-06	7.481409047507276
ENSG00000158125	4.748444575365649e-06	3.5199209526952733
ENSG00000159403	4.771303294101938e-06	8.663259212536289
ENSG00000228594	4.863800568035957e-06	4.510914213353035
ENSG00000017427	4.863800568035957e-06	8.861065206415349
ENSG00000170881	4.8871928414544765e-06	8.793944535304357
ENSG00000067082	4.8871928414544765e-06	8.926638976907151
ENSG00000124813	4.98184803501493e-06	7.993692577834259
ENSG00000164620	5.1271423155914305e-06	8.491385640854059
ENSG00000111664	5.1271423155914305e-06	8.175757491393629
ENSG00000255910	5.1271423155914305e-06	3.4591327719971368
ENSG00000177380	5.1271423155914305e-06	8.689396277089902
ENSG00000133083	5.151750653569855e-06	6.898998195569734
ENSG00000155926	5.251324028006669e-06	8.114586968043993
ENSG00000246363	5.251324028006669e-06	4.005563287577953
ENSG00000005059	5.276504895606717e-06	8.68220411519579
ENSG00000250934	5.276504895606717e-06	4.532334593373467
ENSG00000250686	5.276504895606717e-06	4.17386680800097
ENSG00000235269	5.276504895606717e-06	3.4011355884691232
ENSG00000100625	5.404159852363602e-06	7.558911209402017
ENSG00000120063	5.404159852363631e-06	8.87336028838256
ENSG00000258535	5.508415580091737e-06	1.4272687347682422
ENSG00000235251	5.534779948124949e-06	6.10594166889776
ENSG00000196924	5.534779948124949e-06	8.87336028838256
ENSG00000259705	5.534779948124949e-06	4.058226041279482
ENSG00000143768	5.641455083846721e-06	6.778445804565223
ENSG00000228013	5.668430964622383e-06	6.680586234039124
ENSG00000138131	5.668430964622383e-06	8.088873348196008
ENSG00000229931	5.668430964622383e-06	8.366265456374629
ENSG00000224905	5.668430964622383e-06	5.749640004487572
ENSG00000220541	5.668430964622383e-06	3.2630579756527265
ENSG00000133328	5.668430964622383e-06	7.420673267590252
ENSG00000234332	5.668430964622383e-06	4.0168678441249375
ENSG00000095585	5.668430964622383e-06	8.784200913373693
ENSG00000165238	5.805180067916071e-06	7.387707847464543
ENSG00000170011	5.805180067916102e-06	7.280803840919354
ENSG00000147649	5.805180067916102e-06	8.93073733756289
ENSG00000198429	5.805180067916102e-06	8.232281690011403
ENSG00000265901	5.945095835768802e-06	1.1754226350915242
ENSG00000268802	5.945095835768802e-06	4.539588830291055
ENSG00000108370	5.945095835768802e-06	4.208529444860873
ENSG00000138698	5.945095835768802e-06	8.663259212536289
ENSG00000204581	5.945095835768823e-06	6.927238385152398
ENSG00000136021	5.973465124957891e-06	8.896403551697802
ENSG00000117602	5.973465124957891e-06	8.142475575573576
ENSG00000184445	6.088248285522133e-06	8.906147173628463
ENSG00000108852	6.088248285522133e-06	7.343355493291547
ENSG00000152582	6.117273441847819e-06	8.782654012754506
ENSG00000214867	6.117273441847819e-06	2.4648051116686296
ENSG00000241935	6.117273441847819e-06	7.203883915225761
ENSG00000258600	6.23470890248224e-06	0.7194155127478361
ENSG00000122862	6.264404401695941e-06	8.918442255595675
ENSG00000168300	6.264404401695941e-06	8.902048812972726
ENSG00000171862	6.4149312895664724e-06	8.822633059894521
ENSG00000263862	6.414931289566495e-06	6.9556906095511
ENSG00000105339	6.414931289566495e-06	8.922540616251414
ENSG00000164627	6.445450735122481e-06	8.492594842628204
ENSG00000157680	6.445450735122481e-06	8.412894324206931
ENSG00000235419	6.445450735122481e-06	5.997075248621868
ENSG00000154556	6.568928922774731e-06	8.109774436188262
ENSG00000196821	6.568928922774731e-06	8.855419945140422
ENSG00000074416	6.568928922774731e-06	8.654520150022988
ENSG00000268941	6.600151632425396e-06	3.3083206785729904
ENSG00000164938	6.726473680962538e-06	8.93073733756289
ENSG00000228063	6.7584151208004455e-06	6.016535333931788
ENSG00000200041	6.7584151208004455e-06	2.8509979575990707
ENSG00000177731	6.7584151208004455e-06	8.884108469730586
ENSG00000143297	6.7584151208004455e-06	8.926638976907151
ENSG00000135502	6.920319495150621e-06	6.010716836341141
ENSG00000064270	6.920319495150621e-06	5.55880269090375
ENSG00000173627	6.920319495150621e-06	2.4523173726626593
ENSG00000144645	6.953144280714427e-06	8.897950452316989
ENSG00000138757	7.0859446808074524e-06	8.889753731005511
ENSG00000082014	7.0859446808074906e-06	7.961424998403362
ENSG00000227379	7.255372265386228e-06	2.414536626554899
ENSG00000204290	7.289721368820761e-06	7.112054404117888
ENSG00000152413	7.289721368820761e-06	8.38776181907068
ENSG00000108821	7.428685531216868e-06	8.099382606051828
ENSG00000114270	7.463821916234006e-06	8.385415001390912
ENSG00000268895	7.463821916234006e-06	6.626080690969081
ENSG00000146530	7.463821916234006e-06	7.693190333280099
ENSG00000153936	7.641910367246751e-06	8.815983239202232
ENSG00000088543	7.641910367246751e-06	8.538761492244967
ENSG00000198108	7.641910367246751e-06	8.739376522019334
ENSG00000163518	7.641910367246751e-06	5.552585518574413
ENSG00000163803	7.641910367246751e-06	7.008160433103754
ENSG00000272767	7.641910367246751e-06	5.088618898181363
ENSG00000156804	7.824073849615306e-06	8.771905831406482
ENSG00000179520	7.861003343596684e-06	5.044315964856089
ENSG00000095059	7.861003343596684e-06	8.82518451993107
ENSG00000241549	7.861003343596684e-06	7.365252721426656
ENSG00000157388	8.01040129356748e-06	4.979326478647566
ENSG00000237978	8.01040129356748e-06	5.999307011591621
ENSG00000133321	8.01040129356748e-06	8.60889584160805
ENSG00000181649	8.01040129356748e-06	5.38617530510101
ENSG00000147144	8.048174412564067e-06	8.493394759688785
ENSG00000168348	8.048174412564067e-06	3.550373888585753
ENSG00000211933	8.048174412564067e-06	8.38646687143595
ENSG00000233977	8.048174412564067e-06	4.385327991200243
ENSG00000197385	8.20098346675508e-06	8.421633386720233
ENSG00000171365	8.239618587907746e-06	8.102600926660699
ENSG00000113231	8.239618587907819e-06	8.138143914299933
ENSG00000106526	8.395913009831667e-06	7.298926344501945
ENSG00000152495	8.435428889207074e-06	6.261719355181541
ENSG00000228962	8.435428889207074e-06	7.367752378461049
ENSG00000162496	8.435428889207074e-06	6.117310160472137
ENSG00000266258	8.475123204814236e-06	2.601602942712229
ENSG00000143819	8.635700252576896e-06	8.777008751479581
ENSG00000237292	8.635700252576896e-06	4.1968266023963094
ENSG00000185433	8.635700252576896e-06	4.189133461599223
ENSG00000086967	8.635700252576896e-06	5.367411759797927
ENSG00000251249	8.635700252576927e-06	4.566697181024977
ENSG00000233086	8.635700252576927e-06	6.559707713185706
ENSG00000214021	8.635700252576927e-06	8.694036978947464
ENSG00000006704	8.67629834418396e-06	5.886570140058284
ENSG00000133313	8.840529567658786e-06	8.897950452316989
ENSG00000197565	8.882051050918457e-06	7.902991925080506
ENSG00000272510	8.882051050918457e-06	1.7968569256396658
ENSG00000117472	8.882051050918457e-06	6.039203672250408
ENSG00000135821	9.050015715269534e-06	8.889753731005511
ENSG00000169252	9.050015715269534e-06	8.596396117284053
ENSG00000072062	9.050015715269534e-06	8.818534699238784
ENSG00000263470	9.092480608646397e-06	6.653710151255585
ENSG00000160213	9.092480608646397e-06	8.772910390823844
ENSG00000238724	9.092480608646478e-06	3.252754857796227
ENSG00000253426	9.092480608646478e-06	5.360830128662806
ENSG00000251819	9.092480608646478e-06	5.828129361113678
ENSG00000173805	9.264259605719772e-06	3.200510738279869
ENSG00000237499	9.307688338235004e-06	8.49205250142638
ENSG00000188467	9.307688338235038e-06	7.088125595724738
ENSG00000162998	9.307688338235038e-06	8.875911748419112
ENSG00000236526	9.527777636925341e-06	5.483592496901667
ENSG00000166603	9.527777636925341e-06	8.527933187910657
ENSG00000169083	9.527777636925341e-06	5.6026513522192225
ENSG00000173926	9.57239053243934e-06	7.796882606254803
ENSG00000170122	9.57239053243934e-06	7.113644461267257
ENSG00000164270	9.75285401816064e-06	6.374527576362462
ENSG00000119471	9.75285401816064e-06	8.711434980987779
ENSG00000259686	9.75285401816064e-06	1.0091150531670479
ENSG00000197892	9.75285401816064e-06	8.819539258656146
ENSG00000107882	1.0218400906957745e-05	8.207433950218222
ENSG00000252971	1.0218400906957745e-05	0.6638967309761848
ENSG00000224944	1.0218400906957745e-05	2.0665749117338987
ENSG00000086712	1.0266110438043572e-05	8.744221866233678
ENSG00000196814	1.0266110438043572e-05	7.966708285592394
ENSG00000087448	1.0266110438043572e-05	8.76726512954892
ENSG00000259315	1.0266110438043572e-05	7.6438022283772655
ENSG00000252051	1.0314033538723912e-05	4.135874865952301
ENSG00000227242	1.0507879920765131e-05	6.240702718739749
ENSG00000244041	1.0507879920765131e-05	6.901172174657109
ENSG00000108468	1.0507879920765131e-05	8.700686799639751
ENSG00000182253	1.0507879920765131e-05	8.272109028296608
ENSG00000178719	1.0507879920765131e-05	8.885655370349774
ENSG00000116701	1.0556884614293169e-05	8.677563413338227
ENSG00000181458	1.0556884614293262e-05	8.828278321169446
ENSG00000175040	1.0755103679148647e-05	8.882561569111399
ENSG00000146005	1.0755103679148647e-05	7.126809915663759
ENSG00000071051	1.0755103679148703e-05	8.790850734065982
ENSG00000184384	1.0755103679148703e-05	8.751414028127792
ENSG00000213046	1.0755103679148703e-05	2.788812513127044
ENSG00000176845	1.0805213214805685e-05	8.20753419434787
ENSG00000049759	1.1007898900608486e-05	8.768269688966281
ENSG00000177453	1.1059136999957723e-05	5.504582646570742
ENSG00000102007	1.1059136999957723e-05	8.869261927726823
ENSG00000258655	1.1059136999957723e-05	6.9582603111606085
ENSG00000050438	1.1059136999957762e-05	7.774328750639415
ENSG00000185662	1.1059136999957762e-05	5.432855446546575
ENSG00000150995	1.1059136999957762e-05	8.659160851880552
ENSG00000167968	1.131877601769951e-05	6.951896268467948
ENSG00000173295	1.1530684423992192e-05	7.487755482875312
ENSG00000138685	1.1584252749542075e-05	8.346964202503537
ENSG00000182287	1.1584252749542075e-05	8.830829781205997
ENSG00000270750	1.1584252749542075e-05	5.8752388074657285
ENSG00000169398	1.1638059574018213e-05	7.994564080763364
ENSG00000124613	1.1638059574018213e-05	8.174647064972321
ENSG00000153253	1.1855692156655785e-05	8.050939705203527
ENSG00000196937	1.1855692156655785e-05	8.9102455342842
ENSG00000136237	1.1855692156655785e-05	8.836475042480922
ENSG00000143367	1.1855692156655785e-05	8.615083444084798
ENSG00000153982	1.1910706733029198e-05	7.730528701568783
ENSG00000223502	1.1910706733029198e-05	4.330424989097339
ENSG00000147119	1.1910706733029198e-05	8.066310955462857
ENSG00000235480	1.2133221726770517e-05	6.118733029564957
ENSG00000169258	1.2133221726770517e-05	7.615623232630313
ENSG00000244219	1.2133221726770517e-05	5.671764953067644
ENSG00000204634	1.2189469859958747e-05	8.222280492221985
ENSG00000156687	1.2189469859958747e-05	4.423335887431479
ENSG00000163486	1.2189469859958747e-05	8.806239617271569
ENSG00000070882	1.2189469859958747e-05	8.793402194102534
ENSG00000114861	1.247447953746487e-05	8.526928628493295
ENSG00000182606	1.247447953746487e-05	8.861065206415349
ENSG00000269515	1.2707074226838969e-05	0.5178004456174082
ENSG00000155962	1.2765868980832425e-05	8.848770124448134
ENSG00000259954	1.2765868980832425e-05	2.2515647584855802
ENSG00000198939	1.2824924352614929e-05	5.657767662550798
ENSG00000234997	1.3063774087525785e-05	4.536959062216366
ENSG00000207865	1.3063774087525785e-05	3.329223225160885
ENSG00000111817	1.3063774087525785e-05	8.306389880659726
ENSG00000229922	1.3124149139240073e-05	5.173499348677378
ENSG00000180758	1.3124149139240073e-05	8.156369022885142
ENSG00000135638	1.3124149139240188e-05	6.286146297626382
ENSG00000247774	1.3124149139240188e-05	8.771905831406482
ENSG00000260278	1.3368333487598462e-05	4.841118128626768
ENSG00000257824	1.3368333487598462e-05	6.6097089880385775
ENSG00000171130	1.3430056277662772e-05	8.045185442247456
ENSG00000215440	1.3430056277662772e-05	8.518527264825037
ENSG00000264948	1.3430056277662772e-05	3.1618148535705526
ENSG00000116882	1.3430056277662772e-05	3.516816924853267
ENSG00000205181	1.3430056277662772e-05	6.745902386678142
ENSG00000168916	1.3679688594970078e-05	8.191807612297238
ENSG00000032219	1.3742787744807081e-05	8.72782842361073
ENSG00000187609	1.3742787744807081e-05	8.50079156393968
ENSG00000139508	1.3742787744807081e-05	8.690943177709089
ENSG00000197146	1.3742787744807081e-05	8.116033624533534
ENSG00000235310	1.3806165651453544e-05	3.8138858648881944
ENSG00000111674	1.3806165651453544e-05	8.8774586490383
ENSG00000185947	1.406248836416388e-05	8.34067073302284
ENSG00000152402	1.406248836416388e-05	7.678811294089181
ENSG00000128284	1.406248836416388e-05	8.751414028127792
ENSG00000251537	1.4455536590053418e-05	4.183279248135238
ENSG00000224506	1.4455536590053418e-05	2.9233658374222307
ENSG00000001460	1.4723390906650473e-05	7.860308240272325
ENSG00000119729	1.4723390906650473e-05	8.889753731005511
ENSG00000225579	1.4791093493311664e-05	7.201667578067785
ENSG00000124243	1.4791093493311664e-05	8.398847699263749
ENSG00000272821	1.5064897193310507e-05	7.173538351071717
ENSG00000249661	1.5064897193310507e-05	7.938025383876531
ENSG00000168016	1.51341027388606e-05	8.865163567071086
ENSG00000239650	1.51341027388606e-05	6.203960230448935
ENSG00000185345	1.51341027388606e-05	7.509699903794838
ENSG00000185112	1.5134102738860655e-05	7.7080168719837605
ENSG00000242034	1.541398147033721e-05	1.161671407347412
ENSG00000163507	1.5484721697844406e-05	8.694036978947464
ENSG00000227666	1.5484721697844406e-05	4.211809677360418
ENSG00000186806	1.5484721697844406e-05	6.439412105736473
ENSG00000217442	1.5484721697844406e-05	2.785287920358705
ENSG00000131981	1.5484721697844406e-05	8.806239617271569
ENSG00000251634	1.5555772723863045e-05	7.0317015233933535
ENSG00000167693	1.5555772723863045e-05	6.4570082629685315
ENSG00000228487	1.5555772723863045e-05	7.06867859415013
ENSG00000166557	1.5843110874937213e-05	8.869261927726823
ENSG00000049323	1.5843110874937213e-05	8.821086159275334
ENSG00000001626	1.5843110874937213e-05	3.8099211366167505
ENSG00000272663	1.5843110874937213e-05	5.159439139503417
ENSG00000127951	1.5915735484970923e-05	8.653515590605625
ENSG00000255527	1.5915735484970923e-05	4.087253976298714
ENSG00000165449	1.5915735484970923e-05	6.7206078587171945
ENSG00000006638	1.6209433966480146e-05	4.3483848040712685
ENSG00000104447	1.6209433966480146e-05	6.852035341456672
ENSG00000182050	1.6283665287982717e-05	7.1285014779593965
ENSG00000271912	1.6283665287982717e-05	7.453639368859255
ENSG00000171097	1.6283665287982717e-05	8.46725769513517
ENSG00000174775	1.6283665287982717e-05	8.558710954321832
ENSG00000119655	1.6283665287982717e-05	8.881557009694037
ENSG00000245954	1.6283665287982717e-05	7.596996245949488
ENSG00000120008	1.658385791960486e-05	8.84057340313666
ENSG00000146374	1.665972973737035e-05	4.596578942157807
ENSG00000125089	1.665972973737035e-05	8.70114901785529
ENSG00000188959	1.665972973737035e-05	5.382229824407113
ENSG00000238266	1.665972973737035e-05	8.366007880515873
ENSG00000178722	1.7044099760668593e-05	5.372082444811806
ENSG00000176438	1.7044099760668593e-05	8.736025144922204
ENSG00000085719	1.7044099760668593e-05	8.869261927726823
ENSG00000150672	1.7044099760668593e-05	7.65581545924487
ENSG00000125844	1.7044099760668593e-05	8.93073733756289
ENSG00000236449	1.7121985713383635e-05	4.806311946597415
ENSG00000201671	1.7436949669820447e-05	1.4050080505042686
ENSG00000169282	1.7436949669820447e-05	8.358611076264978
ENSG00000232833	1.7516552819347553e-05	6.18110374431813
ENSG00000165215	1.7516552819347553e-05	5.952207561320721
ENSG00000159733	1.7516552819347553e-05	8.510535185870344
ENSG00000164123	1.7516552819347553e-05	4.654493794071379
ENSG00000218107	1.78384572235609e-05	3.6623673220808715
ENSG00000266893	1.78384572235609e-05	5.1111747275282955
ENSG00000141441	1.78384572235609e-05	8.220410391026816
ENSG00000271730	1.7838457223560995e-05	6.655473057823412
ENSG00000183153	1.7919813540825214e-05	1.7816381466156006
ENSG00000167476	1.7919813540825214e-05	8.719089361097428
ENSG00000225163	1.7919813540825214e-05	4.778222721676509
ENSG00000154429	1.7919813540825214e-05	8.841577962554021
ENSG00000122971	1.833194985652518e-05	8.575646738146608
ENSG00000254974	1.833194985652518e-05	4.033212014907732
ENSG00000114446	1.833194985652518e-05	8.847223223828946
ENSG00000016391	1.833194985652518e-05	8.050225195726542
ENSG00000266053	1.833194985652518e-05	7.188456935064254
ENSG00000187013	1.833194985652518e-05	3.086569331538041
ENSG00000154102	1.875314733290735e-05	8.461117403286094
ENSG00000163380	1.875314733290735e-05	4.8360464786069715
ENSG00000270020	1.875314733290735e-05	5.675407039880843
ENSG00000168509	1.875314733290735e-05	2.233685336579463
ENSG00000239482	1.875314733290735e-05	4.744165308283705
ENSG00000166839	1.875314733290735e-05	8.807786517890758
ENSG00000243238	1.8838490753774086e-05	8.330437703392327
ENSG00000129009	1.8838490753774086e-05	7.249512851451808
ENSG00000254615	1.918359518998136e-05	8.57409983752742
ENSG00000129071	1.918359518998136e-05	8.871813387763373
ENSG00000112782	1.918359518998136e-05	8.2899435045348
ENSG00000203523	1.927081171959739e-05	5.175358624955028
ENSG00000155886	1.927081171959739e-05	5.180108695061998
ENSG00000270919	1.927081171959739e-05	3.0634399848744223
ENSG00000166348	1.9623486368207033e-05	8.377760621281263
ENSG00000156299	1.9623486368207138e-05	8.667615149050782
ENSG00000079263	1.9623486368207138e-05	8.834928141861734
ENSG00000233529	1.9623486368207138e-05	6.639879895720362
ENSG00000136848	1.9623486368207138e-05	8.66472599016919
ENSG00000121410	1.971261504708407e-05	5.649866596318088
ENSG00000263326	1.971261504708407e-05	3.8833493592354014
