# Supplementary material for: Machine learning predicts treatment sensitivity in multiple myeloma based on molecular and clinical information coupled with drug response
Source: PLoS One. 2021 Jul 28;16(7):e0254596. doi: 10.1371/journal.pone.0254596 (PMC8318243; doi:10.1371/journal.pone.0254596)
Supplement: S1 File — (ZIP) [file pone.0254596.s004.zip › Supplementary Material 1/3q21/selected_genes_experiment_1.csv]

gene	pvalue	entropy
ENSG00000247746	4.154036372136924e-24	7.28581843347323
ENSG00000119280	5.898363110861122e-23	8.101083726828852
ENSG00000182899	1.6360418385178194e-22	8.941387041246065
ENSG00000114391	5.762746756350629e-22	8.941387041246065
ENSG00000165169	8.141094059793059e-21	8.718720839398564
ENSG00000228031	1.0942727516682371e-20	5.681354299822772
ENSG00000162244	1.1384785360894715e-20	8.93733024611422
ENSG00000188004	6.261195958241847e-20	6.021286102289305
ENSG00000117308	7.522529017939763e-20	8.309415147757262
ENSG00000188859	1.3719084585941817e-19	7.18903548790128
ENSG00000114125	1.5184716728500901e-19	8.740536027029728
ENSG00000181524	9.8730214271316e-19	8.23353297831666
ENSG00000144895	1.811739491832801e-18	8.896762294795762
ENSG00000225579	2.274247932886577e-18	7.1876578635021735
ENSG00000233080	6.5681284507959054e-18	5.049789343873096
ENSG00000145194	6.746236077269336e-18	8.421421802825973
ENSG00000151287	9.513113891617295e-18	7.709485484916321
ENSG00000114023	1.1460556277755186e-17	8.7542376243972
ENSG00000174748	1.1460556277755186e-17	8.941387041246065
ENSG00000002586	1.1613839312288745e-17	8.222461757411182
ENSG00000176399	1.1613839312288745e-17	6.614640263468994
ENSG00000162929	1.3439507101787511e-17	7.874978334893892
ENSG00000168028	1.3938529738196807e-17	8.941387041246065
ENSG00000111666	1.519192707759248e-17	8.646156057429364
ENSG00000206561	1.6776883397011026e-17	8.259123083823246
ENSG00000095585	1.7398044199876097e-17	8.811032756243042
ENSG00000104611	2.5417421073743656e-17	6.8226131851258645
ENSG00000270170	3.842319686699403e-17	8.549047937792592
ENSG00000224858	4.279934395334318e-17	5.59935079429085
ENSG00000205143	4.4364648498095657e-17	5.156502383696461
ENSG00000163931	5.591802574614116e-17	8.896762294795762
ENSG00000125827	5.720648468142843e-17	8.85466313150537
ENSG00000040199	6.306845410272949e-17	8.792279992555747
ENSG00000075073	7.204864272721819e-17	6.956350398834499
ENSG00000188846	9.36579700762134e-17	8.93733024611422
ENSG00000156976	1.13311364256485e-16	8.941387041246065
ENSG00000165801	1.4753785658263993e-16	8.717189627426633
ENSG00000063177	1.5284449235345145e-16	8.933273450982373
ENSG00000068745	2.8334782932687747e-16	8.840961534137898
ENSG00000159556	3.147245695362467e-16	8.018111040768119
ENSG00000241556	3.41837816213472e-16	6.376850387064691
ENSG00000165102	3.5063463052985e-16	8.740536027029728
ENSG00000144741	4.227819542558131e-16	8.594412091903344
ENSG00000272668	5.799201638170567e-16	6.007587437197113
ENSG00000131773	6.080004755388276e-16	6.634838929715196
ENSG00000214160	6.374205324372238e-16	8.86277672176906
ENSG00000238153	7.41319814480397e-16	4.555823488697451
ENSG00000156384	7.578053656126601e-16	8.231719889088302
ENSG00000120280	7.943582927013417e-16	8.695374439795469
ENSG00000184083	9.468382883005863e-16	8.28532934049372
ENSG00000240087	1.0017227995131201e-15	6.018308280645144
ENSG00000227895	1.0498463515473623e-15	5.250120854638133
ENSG00000114850	1.086578518329331e-15	8.933273450982373
ENSG00000180573	1.086578518329331e-15	8.892705499663915
ENSG00000259514	1.1245769646849844e-15	6.6555223517918725
ENSG00000273388	1.2045460615302958e-15	3.964195634246476
ENSG00000129353	1.3688177165399634e-15	8.715658415454698
ENSG00000249184	1.5942937482994851e-15	6.5168615629766435
ENSG00000248991	1.7070799387466786e-15	6.8338405989142075
ENSG00000136521	2.0498439349335017e-15	8.884591909400223
ENSG00000168807	2.3271257876926232e-15	8.290125543286013
ENSG00000107745	2.378027519116305e-15	8.682209683211953
ENSG00000253982	2.6658621975372038e-15	7.678868242131566
ENSG00000214870	2.6989644255915064e-15	7.170033326533631
ENSG00000232533	2.7920983171698365e-15	6.821138100083467
ENSG00000151229	2.8267444591814218e-15	8.485872994531485
ENSG00000197603	2.888397434784587e-15	8.652280905317099
ENSG00000163754	3.2072163721237464e-15	8.860251138609149
ENSG00000114544	3.431734604794745e-15	8.808507173083129
ENSG00000105894	4.413507503980267e-15	7.264563801205644
ENSG00000198056	4.988145687219829e-15	8.367741491575039
ENSG00000091527	5.466913498658663e-15	8.945443836377912
ENSG00000124198	5.84650869243337e-15	8.903344673087517
ENSG00000122787	6.195150903561142e-15	7.580671532112039
ENSG00000130159	6.5442987785319556e-15	8.759825631500979
ENSG00000111276	6.9974398878092406e-15	8.880535114268378
ENSG00000236801	7.08308728748894e-15	7.026315586912263
ENSG00000147100	8.120719319287977e-15	5.270794800488182
ENSG00000175197	9.279591464141962e-15	8.686266478343798
ENSG00000119979	9.279591464141962e-15	8.615769749130486
ENSG00000246090	1.199821411375967e-14	8.059195580949371
ENSG00000140474	1.4375464644325233e-14	8.917046270454989
ENSG00000261645	1.5874760534261388e-14	7.37086779335131
ENSG00000130511	1.5874760534261388e-14	8.675627304920196
ENSG00000170677	1.5874760534261612e-14	7.079401397099343
ENSG00000170915	1.833409044960768e-14	6.956072887225102
ENSG00000114270	1.855520577360666e-14	8.328291167941115
ENSG00000177917	2.0729042690978605e-14	8.658863283608856
ENSG00000227838	2.1167642882734304e-14	3.055241951013168
ENSG00000171792	2.240470767746163e-14	8.613701696374594
ENSG00000178922	2.2606433181170133e-14	8.63577184753329
ENSG00000213621	2.3926192857122437e-14	5.214833591721425
ENSG00000170502	2.4724630121946884e-14	8.738010443869817
ENSG00000242021	2.61659769910941e-14	5.378896796991847
ENSG00000144852	2.8273175729817448e-14	7.219650582186234
ENSG00000080839	3.3001028004597585e-14	8.601531310979057
ENSG00000104219	3.329635504252696e-14	8.822208770450603
ENSG00000157680	3.409667044329782e-14	8.41004322174192
ENSG00000183955	3.596724928460343e-14	8.725303217690323
ENSG00000081913	3.805133415232216e-14	7.637924047944932
ENSG00000250978	3.8391088225057915e-14	3.591728193978472
ENSG00000196668	4.109697016948678e-14	7.377101036591821
ENSG00000162004	4.245659686407855e-14	8.377131330283135
ENSG00000164620	4.3860467064405665e-14	8.48972722278684
ENSG00000180098	4.438220981755451e-14	8.571602533084203
ENSG00000134698	5.5213418463903396e-14	8.722777634530411
ENSG00000163888	5.521341846390379e-14	5.737608944735056
ENSG00000148357	5.89081391704502e-14	4.867572639973671
ENSG00000115268	5.960556823227189e-14	8.945443836377912
ENSG00000230666	7.321199840119505e-14	4.899313287341951
ENSG00000100373	8.727418840494022e-14	3.997171256257375
ENSG00000109046	1.0800126030929452e-13	8.864307933740994
ENSG00000177479	1.1786013868934488e-13	8.872421524004686
ENSG00000131386	1.2860289739290544e-13	6.204564902796318
ENSG00000146677	1.3010614923959404e-13	7.900026033769342
ENSG00000165168	1.3589883542510858e-13	8.896762294795762
ENSG00000237316	1.526149611096198e-13	2.4365162160297946
ENSG00000205078	1.5439382855750865e-13	7.577339458566654
ENSG00000256733	1.5619308303697553e-13	4.454601952260702
ENSG00000100266	1.5939152650069742e-13	8.61523290834653
ENSG00000105855	1.6124803650469505e-13	7.6619032962534535
ENSG00000172053	1.6124803650469505e-13	8.899287877955674
ENSG00000271133	1.7184535659342252e-13	7.6290948608643445
ENSG00000197183	1.7184535659342252e-13	8.54672492150917
ENSG00000230202	1.7384440977656172e-13	8.556369723744798
ENSG00000165912	1.7384440977656296e-13	8.04010854335461
ENSG00000227372	1.7384440977656296e-13	8.672028040192371
ENSG00000215301	1.8525484450963222e-13	8.941387041246065
ENSG00000153179	1.934536985867949e-13	8.627403293742066
ENSG00000119326	1.9740093540659392e-13	8.55231292861295
ENSG00000120256	1.979712530213768e-13	8.328907319105005
ENSG00000164181	2.0200909408179977e-13	8.755768836369135
ENSG00000212802	2.1523392207971135e-13	7.898074217782336
ENSG00000047230	2.152339220797129e-13	8.39654419125094
ENSG00000226833	2.2733776349213818e-13	4.812691373973926
ENSG00000148303	2.3196373515119045e-13	8.945443836377912
ENSG00000255815	2.3942074449461707e-13	5.588175827656803
ENSG00000228933	2.579960695290625e-13	5.296330059260565
ENSG00000105173	2.7245934554592084e-13	8.678152888080106
ENSG00000101577	2.811941067323545e-13	8.54419933834926
ENSG00000102921	2.9949757939190476e-13	8.809501544271107
ENSG00000104205	3.0294908935215404e-13	8.439514469232757
ENSG00000128641	3.4359402176447435e-13	8.462121461175407
ENSG00000102316	3.5456538003525844e-13	8.884591909400223
ENSG00000239183	4.020001532290302e-13	5.9299998607706135
ENSG00000132781	4.112710977816455e-13	8.504168227814759
ENSG00000136758	4.243625930994243e-13	8.896762294795762
ENSG00000243276	4.621842797499777e-13	7.083879147079123
ENSG00000136942	5.46483336764576e-13	8.941387041246065
ENSG00000243284	5.527163602097057e-13	5.101596696756812
ENSG00000182749	6.068760344413729e-13	7.998282806786224
ENSG00000174444	6.137852544245824e-13	8.945443836377912
ENSG00000134955	6.403900673749522e-13	7.845624778052436
ENSG00000144659	6.872709242831776e-13	8.835910367818073
ENSG00000170581	7.029730683311419e-13	8.912989475323146
ENSG00000116497	7.109557918060264e-13	8.832847943874205
ENSG00000168264	7.5647893221734e-13	8.917046270454989
ENSG00000131373	7.564789322173561e-13	8.651286534129122
ENSG00000260352	7.6505819266399e-13	5.016584699784146
ENSG00000139116	7.6505819266399e-13	8.737016072681838
ENSG00000135116	7.80302509596105e-13	5.966434397049998
ENSG00000183023	8.139808515426514e-13	8.423005411448946
ENSG00000120798	8.139808515426514e-13	8.726631862785766
ENSG00000111602	8.757713627564126e-13	8.78921756861188
ENSG00000114503	9.212255840392195e-13	8.880535114268378
ENSG00000164904	9.238176692802988e-13	8.41185631097028
ENSG00000099624	9.717194014082411e-13	8.864307933740994
ENSG00000131188	1.0021851269545036e-12	8.386899389015314
ENSG00000230131	1.0021851269545036e-12	6.089664503383213
ENSG00000258118	1.022058910086666e-12	2.720061295504363
ENSG00000021826	1.0689498697231076e-12	7.956951418765665
ENSG00000130255	1.0779742404615493e-12	8.93733024611422
ENSG00000140750	1.0779742404615646e-12	8.518864196370206
ENSG00000114631	1.0901232367755052e-12	8.025582662099579
ENSG00000138780	1.2090702871691546e-12	8.440711407297222
ENSG00000005108	1.232966332212023e-12	6.7672016023872095
ENSG00000121858	1.232966332212023e-12	8.82067755847867
ENSG00000198890	1.4415911469862359e-12	8.210233409517425
ENSG00000117461	1.5031247554804095e-12	8.664451290712634
ENSG00000234891	1.515737453324496e-12	2.2976295275129544
ENSG00000124357	1.5327161840663678e-12	8.856194343477304
ENSG00000100439	1.5498816580541058e-12	8.712138461106807
ENSG00000250519	1.5498816580541058e-12	4.939703752471397
ENSG00000255086	1.5628795249365899e-12	3.491849764789713
ENSG00000170266	1.6477209082988667e-12	8.904875885059452
ENSG00000180447	1.6847820400105087e-12	7.399328737476751
ENSG00000080947	1.7711884133273667e-12	7.514537169482455
ENSG00000006788	1.8059534505089665e-12	3.4747183828086228
ENSG00000084234	1.826119120529192e-12	8.869359100060818
ENSG00000182185	1.8671160428827546e-12	7.45379593650022
ENSG00000204060	2.0234474497255077e-12	4.569437203933173
ENSG00000163389	2.0687893500561862e-12	8.79128562136777
ENSG00000226029	2.266605051695113e-12	6.2631247860826385
ENSG00000235065	2.266605051695113e-12	7.799736345658833
ENSG00000119906	2.2854830757788772e-12	8.732422436766036
ENSG00000105426	2.317290056211493e-12	7.319648598143501
ENSG00000214021	2.4354347744662514e-12	8.659400124392812
ENSG00000138796	2.48295990755109e-12	8.668508085844481
ENSG00000148498	2.667586884570199e-12	8.078868656829856
ENSG00000203644	2.6971623305394156e-12	8.551318557424972
ENSG00000114416	2.74969584857853e-12	8.880535114268378
ENSG00000138756	2.8342844859148126e-12	8.507688182162648
ENSG00000175697	2.865673056771875e-12	5.396331561871795
ENSG00000144036	2.9537617590117587e-12	8.383458745047362
ENSG00000088881	3.0781792612414472e-12	6.337147792851833
ENSG00000144848	3.112216968143447e-12	8.858719926637214
ENSG00000229638	3.2077371390799253e-12	8.50156333427491
ENSG00000105372	3.2431804207625914e-12	8.945443836377912
ENSG00000269946	3.2431804207625914e-12	4.8979228130199095
ENSG00000121406	3.270014877722602e-12	8.236058561476572
ENSG00000158714	3.3061334206299545e-12	6.434742220438755
ENSG00000113272	3.4450989651665574e-12	8.699968075711269
ENSG00000167619	3.5506351173816725e-12	6.330941775668345
ENSG00000152422	3.659342699012941e-12	8.739004815057795
ENSG00000115875	3.699677192795518e-12	8.925159860718681
ENSG00000086619	3.81286047203325e-12	8.872421524004686
ENSG00000137818	4.094067345251511e-12	8.945443836377912
ENSG00000173207	4.219077458910291e-12	8.59142897833941
ENSG00000109705	4.431765509154048e-12	6.430823597769544
ENSG00000208028	4.4804395586895004e-12	7.5577211460351155
ENSG00000157625	4.718899437618317e-12	8.739004815057795
ENSG00000148824	5.010596227385356e-12	8.071365966344908
ENSG00000178982	5.1630079659099905e-12	8.900819089927607
ENSG00000241741	5.219550761708796e-12	6.710640211254643
ENSG00000205791	5.3781951306200665e-12	6.46493764175784
ENSG00000163870	5.648057923782625e-12	8.751175200453332
ENSG00000103253	5.663433735344363e-12	8.43152413546562
ENSG00000139239	5.883056599340708e-12	8.14486427231663
ENSG00000142541	6.194531314990966e-12	8.945443836377912
ENSG00000232070	6.3304677130755574e-12	5.288253325890807
ENSG00000104852	6.38219481484875e-12	8.933273450982373
ENSG00000185950	6.38219481484875e-12	7.640620844134694
ENSG00000130702	6.38219481484875e-12	8.915515058483056
ENSG00000159788	6.774408109444727e-12	8.260320021887715
ENSG00000198353	7.347578482077717e-12	5.159577665612526
ENSG00000138814	7.488015863593815e-12	8.826265565582448
ENSG00000138286	7.569444553500624e-12	8.656337700448944
ENSG00000121797	7.714040008702918e-12	8.301424813990128
ENSG00000102054	8.120310575262999e-12	8.879003902296445
ENSG00000162913	8.297584843533435e-12	6.296640745006638
ENSG00000175505	8.455809930853947e-12	7.360870418332899
ENSG00000240298	8.616993504370719e-12	5.617354002917546
ENSG00000136059	8.710447513548748e-12	8.811032756243042
ENSG00000101868	8.804895482878252e-12	8.556369723744798
ENSG00000111752	9.069837424258873e-12	7.863715990578725
ENSG00000167186	9.623392261078663e-12	8.296047824297258
ENSG00000184293	9.832791536428408e-12	8.695911280579425
ENSG00000107816	9.912462954298004e-12	8.584309759263697
ENSG00000254615	1.001967710519315e-11	8.596937675063256
ENSG00000204628	1.0210045161894983e-11	8.941387041246065
ENSG00000003393	1.032041488384858e-11	8.68320405439993
ENSG00000137309	1.032041488384858e-11	8.86277672176906
ENSG00000160055	1.1739666347169615e-11	8.183372621413618
ENSG00000167978	1.2221212577470984e-11	8.941387041246065
ENSG00000232874	1.2452512081180087e-11	5.042611962931609
ENSG00000237506	1.2586604914522571e-11	6.141208680306915
ENSG00000226386	1.2722113416439568e-11	4.462265888537737
ENSG00000187824	1.3102181350993009e-11	8.395012979279008
ENSG00000187741	1.3102181350993009e-11	8.532028952953722
ENSG00000257698	1.3102181350993009e-11	8.1656142289143
ENSG00000188959	1.3243130169336906e-11	5.334491634125576
ENSG00000144671	1.3349816472477867e-11	4.570412324663679
ENSG00000230979	1.3493376760023315e-11	7.032632755720252
ENSG00000176395	1.3896018527000772e-11	3.788083350745434
ENSG00000241923	1.4045335408442296e-11	6.062736375604228
ENSG00000094631	1.4045335408442494e-11	8.844023958081767
ENSG00000258072	1.4196225178655825e-11	6.230503675220345
ENSG00000133872	1.521648392504324e-11	8.93733024611422
ENSG00000181798	1.6439381295254977e-11	7.167375458371526
ENSG00000189419	1.6793357948467876e-11	5.899008208248704
ENSG00000270036	1.7109209462765352e-11	4.346620536169892
ENSG00000164068	1.724635052198859e-11	8.805981589923219
ENSG00000173218	1.8140278148331886e-11	7.133451230773521
ENSG00000261158	1.8188564712627577e-11	4.713969664858311
ENSG00000270482	1.8334181674813513e-11	5.291924648858808
ENSG00000182054	1.8530116656048856e-11	8.908932680191299
ENSG00000249198	1.9232189476141315e-11	2.1431298730049924
ENSG00000108239	1.9232189476141315e-11	8.472628927568033
ENSG00000145287	2.001334998099525e-11	8.830322360714293
ENSG00000173085	2.001334998099525e-11	8.395012979279008
ENSG00000165891	2.044260027626242e-11	8.325308054377182
ENSG00000172955	2.0825587958387174e-11	6.156877464843473
ENSG00000213625	2.0825587958387174e-11	8.884591909400223
ENSG00000105202	2.104758666179694e-11	8.892705499663915
ENSG00000137575	2.2727932444484905e-11	8.831853572686226
ENSG00000132359	2.2969788586042297e-11	8.806975961111196
ENSG00000245008	2.3647974918081012e-11	6.549083961821772
ENSG00000116984	2.4604491992534168e-11	8.842492746109832
ENSG00000104921	2.4604491992534168e-11	8.076318240056022
ENSG00000160062	2.4865902602231937e-11	7.689386642404609
ENSG00000218175	2.5130034693327427e-11	8.407183364674545
ENSG00000264920	2.55988979718895e-11	7.488802459597599
ENSG00000173171	2.587065793825363e-11	8.510750606106516
ENSG00000180182	2.6353057385511242e-11	8.796336787687592
ENSG00000065518	2.6353057385511523e-11	8.880535114268378
ENSG00000110697	2.656248852828132e-11	8.742067239001663
ENSG00000166557	2.6632660717233158e-11	8.88864870453207
ENSG00000105640	2.6915170765740573e-11	8.941387041246065
ENSG00000224738	2.7128978612454425e-11	4.882425664479569
ENSG00000224993	2.7634357553056428e-11	4.798774181869936
ENSG00000141401	2.9053067120593407e-11	8.297015281756341
ENSG00000160293	3.0785089961297855e-11	8.177294604329745
ENSG00000169116	3.236205010543632e-11	8.925159860718681
ENSG00000102158	3.236205010543632e-11	8.921103065586836
ENSG00000065665	3.46488985149407e-11	8.36587600569564
ENSG00000077420	3.5291171217777726e-11	8.704024870843115
ENSG00000188818	3.5383871570000425e-11	8.340822740973012
ENSG00000272899	3.566340644205775e-11	7.8555046267406246
ENSG00000219665	3.670700156386185e-11	8.278157724766965
ENSG00000236204	3.670700156386185e-11	6.477492264518926
ENSG00000163584	3.670700156386185e-11	8.864307933740994
ENSG00000225697	3.670700156386185e-11	8.79381120452768
ENSG00000214717	4.1188903485050454e-11	8.64011051992156
ENSG00000153789	4.129675697786501e-11	8.103470693183077
ENSG00000229417	4.162198020248495e-11	8.006246226824466
ENSG00000123595	4.205951694198896e-11	8.759825631500979
ENSG00000144867	4.205951694198896e-11	8.892705499663915
ENSG00000132780	4.25015586320279e-11	8.866833516900904
ENSG00000134243	4.25015586320279e-11	8.796336787687592
ENSG00000104626	4.32861083443434e-11	8.389504282555162
ENSG00000172578	4.4084840107768826e-11	8.929216655850528
ENSG00000103496	4.5015363999331763e-11	8.670039297816416
ENSG00000221983	4.501536399933224e-11	8.93733024611422
ENSG00000078177	4.584533566916746e-11	8.842492746109832
ENSG00000100994	4.681223867419373e-11	8.900819089927607
ENSG00000257221	4.7303152926784246e-11	7.895549753656724
ENSG00000273032	4.7674644585442327e-11	7.171295315471412
ENSG00000260625	4.817441532789316e-11	6.306252983075017
ENSG00000052126	4.817441532789316e-11	7.2067367879942505
ENSG00000130810	4.9575395949651736e-11	7.619391791053185
ENSG00000197779	5.00946744626585e-11	8.357841725811882
ENSG00000198585	5.048762604127292e-11	8.825728724798493
ENSG00000164077	5.048762604127292e-11	8.626866452958112
ENSG00000185905	5.1016261213091014e-11	8.892705499663915
ENSG00000186280	5.155031688233468e-11	6.309704041044273
ENSG00000136710	5.155031688233468e-11	8.652280905317099
ENSG00000267166	5.3602236091912645e-11	6.99940170040811
ENSG00000158292	5.573408756078488e-11	5.4837937112519635
ENSG00000137876	5.617031555203127e-11	8.900819089927607
ENSG00000151208	5.675715824833273e-11	8.53282075726521
ENSG00000167992	5.901177993334362e-11	7.1868451628032535
ENSG00000169714	6.18333070426516e-11	8.921103065586836
ENSG00000125817	6.247802913496873e-11	8.729896853606125
ENSG00000182050	6.312933323018312e-11	7.051391887963803
ENSG00000006704	6.312933323018334e-11	5.800182685335859
ENSG00000269988	6.495489663638122e-11	5.0915200553573365
ENSG00000272620	6.56314736569752e-11	7.67509118231538
ENSG00000213885	6.752784509245453e-11	6.31277559877748
ENSG00000107771	6.805428263720582e-11	8.657868912420879
ENSG00000064787	6.805428263720678e-11	8.122822488767323
ENSG00000188419	6.876245515332609e-11	8.631460088873913
ENSG00000204396	6.876245515332609e-11	8.705019242031094
ENSG00000101400	7.148294767175697e-11	8.436988886072843
ENSG00000116791	7.354468282890725e-11	8.712138461106807
ENSG00000124795	7.48868945180739e-11	8.204475315113227
ENSG00000205664	7.48868945180739e-11	7.977895491705407
ENSG00000225573	7.645023403271522e-11	7.166574868679427
ENSG00000188825	7.645023403271577e-11	7.051048259262829
ENSG00000156170	7.865211118441451e-11	8.679684100052041
ENSG00000221890	7.865211118441451e-11	4.094968902979274
ENSG00000077157	8.008550930960562e-11	8.670039297816416
ENSG00000134318	8.008550930960562e-11	8.78569761426399
ENSG00000041880	8.091604492396406e-11	8.721246422558476
ENSG00000178741	8.175501191421731e-11	8.900819089927607
ENSG00000127946	8.175501191421731e-11	8.408846283677454
ENSG00000260027	8.260249394965532e-11	7.032086120474342
ENSG00000120860	8.32437442637229e-11	8.653275276505076
ENSG00000132026	8.324374426372319e-11	4.535863427151964
ENSG00000118816	8.410633139907559e-11	8.929216655850528
ENSG00000183386	8.410633139907559e-11	6.598633679826662
ENSG00000241469	8.475900877326911e-11	2.780840178787995
ENSG00000226104	8.563696413074077e-11	2.8867898122690923
ENSG00000236719	8.563696413074138e-11	5.581911488858367
ENSG00000141441	8.741966815465785e-11	8.22108950104531
ENSG00000226779	9.419175242367073e-11	4.230925682815004
ENSG00000101003	9.51652455790289e-11	7.910866320188942
ENSG00000166428	9.789342120456094e-11	7.800011226261333
ENSG00000155254	9.890434725414369e-11	8.275887105134585
ENSG00000083290	9.966924148727809e-11	7.6546627327510945
ENSG00000163519	1.0173738171024178e-10	8.057909538043013
ENSG00000106004	1.0464980637820105e-10	6.774477427375362
ENSG00000182742	1.0987374239753662e-10	7.091675236983144
ENSG00000155130	1.098737423975374e-10	8.908932680191299
ENSG00000173482	1.1301390277076729e-10	8.464110203551362
ENSG00000133020	1.1388544673986051e-10	3.1877994634879667
ENSG00000104998	1.1713775353075862e-10	8.790748780583813
ENSG00000156427	1.1713775353075947e-10	5.736988378636273
ENSG00000259560	1.2203123254691732e-10	5.708392971345412
ENSG00000158427	1.2203123254691818e-10	7.696353207908876
ENSG00000159840	1.229707785746386e-10	8.59846888703519
ENSG00000072778	1.2551098377695733e-10	8.941387041246065
ENSG00000214706	1.2551098377695733e-10	8.818151975318758
ENSG00000205683	1.2680027359891036e-10	7.451831644891324
ENSG00000213626	1.277757384782759e-10	7.032750530960804
ENSG00000000460	1.277757384782759e-10	7.94896108499853
ENSG00000102780	1.2908779029456012e-10	7.474017386200262
ENSG00000228903	1.3141567962039962e-10	8.518327355586251
ENSG00000242262	1.3141567962039962e-10	5.131164415500412
ENSG00000107014	1.3276429597256747e-10	6.424745334152371
ENSG00000223891	1.3654321490488573e-10	8.442040052392667
ENSG00000134508	1.3794330093029597e-10	8.462781558455918
ENSG00000137747	1.393574332831372e-10	5.617259381549059
ENSG00000228160	1.415052702013089e-10	2.238235834603991
ENSG00000162607	1.4441951094764853e-10	8.788223197423902
ENSG00000146828	1.4701759009885916e-10	8.798862370847504
ENSG00000183943	1.485226839130725e-10	8.421671200506326
ENSG00000237991	1.485226839130725e-10	6.50126806021284
ENSG00000118307	1.515782433947784e-10	5.574074602349779
ENSG00000234141	1.5273986570443171e-10	6.668030111827847
ENSG00000100060	1.5312900546870965e-10	8.86277672176906
ENSG00000069493	1.558802789916387e-10	8.46844887593963
ENSG00000153162	1.6484579562326895e-10	8.921103065586836
ENSG00000159259	1.6652924009798036e-10	7.87078983273107
ENSG00000249196	1.6652924009798274e-10	5.705381337011715
ENSG00000107864	1.6951583411183312e-10	8.57007132111227
ENSG00000101997	1.6951583411183312e-10	8.58683534242361
ENSG00000268592	1.7124592300589308e-10	4.44578362731233
ENSG00000184992	1.7255481572471308e-10	8.67057613860037
ENSG00000149485	1.7299328463510826e-10	8.055525791222225
ENSG00000116957	1.7924751943511272e-10	8.629471346497956
ENSG00000273056	1.8107471604355665e-10	5.440085913550997
ENSG00000143624	1.8478394422036995e-10	8.896762294795762
ENSG00000244607	1.900057542049756e-10	5.392955958628015
ENSG00000166441	1.9340360063499772e-10	8.941387041246065
ENSG00000126231	1.9340360063499772e-10	6.516369440519292
ENSG00000206535	2.0241622569929063e-10	8.538153800841458
ENSG00000138674	2.0292879700113777e-10	8.921103065586836
ENSG00000257543	2.1835835470441517e-10	5.930113238214042
ENSG00000170989	2.1891038301656428e-10	6.723283794922621
ENSG00000131725	2.2057467159793382e-10	8.626945763338044
ENSG00000129757	2.2057467159793382e-10	7.922035307973698
ENSG00000230207	2.2057467159793537e-10	7.200968794992545
ENSG00000246095	2.245062918082773e-10	6.210941734911339
ENSG00000154217	2.308234442625705e-10	8.292298389343982
ENSG00000185100	2.3140627787733712e-10	6.798342775844026
ENSG00000169857	2.331634291734038e-10	8.732959277549993
ENSG00000172456	2.3552661210304674e-10	7.961339603117736
ENSG00000164587	2.379132176080543e-10	8.941387041246065
ENSG00000188636	2.379132176080543e-10	8.125315592351162
ENSG00000136928	2.4707549015358434e-10	4.071655754401694
ENSG00000175792	2.5146846415176175e-10	8.767402380980716
ENSG00000228327	2.514684641517635e-10	7.36826306413062
ENSG00000155903	2.5401293814394273e-10	8.826265565582448
ENSG00000108379	2.5852649272922413e-10	4.992646299924113
ENSG00000242247	2.657781515418533e-10	8.896762294795762
ENSG00000238961	2.657781515418552e-10	4.418721408976058
ENSG00000255224	2.837183978192069e-10	6.473783858092443
ENSG00000151553	2.9166019155049306e-10	8.759288790717024
ENSG00000171649	2.9166019155049306e-10	7.74148541845241
ENSG00000135185	2.9460168173864523e-10	8.900819089927607
ENSG00000205763	2.9981924887680027e-10	7.135876971587204
ENSG00000010310	3.0284117408058536e-10	8.609644901242751
ENSG00000115966	3.0284117408058536e-10	8.818151975318758
ENSG00000090581	3.0284117408058536e-10	8.850606336373524
ENSG00000175395	3.0589287757774734e-10	8.290328110162504
ENSG00000186153	3.089746458019858e-10	8.466583390060233
ENSG00000196411	3.144409545842933e-10	7.6735904798935985
ENSG00000107863	3.144409545842933e-10	8.831853572686226
ENSG00000179456	3.2000179296725257e-10	8.553844140584886
ENSG00000246334	3.322436425915214e-10	7.7985453082877365
ENSG00000073150	3.3558472986307945e-10	6.176709450567023
ENSG00000184445	3.449430250903888e-10	8.921103065586836
ENSG00000075711	3.4494302509039123e-10	8.85718871466528
ENSG00000110092	3.4580632361931617e-10	8.80291916597935
ENSG00000213862	3.4840891394458755e-10	6.674324652369891
ENSG00000071205	3.4840891394459004e-10	7.120693793878833
ENSG00000103160	3.5103065270761286e-10	8.603854327262479
ENSG00000176208	3.5455632865522854e-10	8.266374009929933
ENSG00000160051	3.581166194435682e-10	7.69369591771799
ENSG00000171189	3.7457525261325515e-10	5.687550199740175
ENSG00000178852	3.7833193736599025e-10	8.37001211120742
ENSG00000108107	3.7833193736599025e-10	8.93733024611422
ENSG00000257027	3.9275038202800667e-10	7.90362941046385
ENSG00000176974	3.9275038202800667e-10	8.589897766367475
ENSG00000232346	3.966851587992392e-10	7.282775591758135
ENSG00000272452	4.0366395171270553e-10	7.5606333997535335
ENSG00000198755	4.0366395171270553e-10	8.93733024611422
ENSG00000176896	4.07705573264183e-10	8.324111116312713
ENSG00000253540	4.1076272383258126e-10	7.7803618649604696
ENSG00000116668	4.148738063638235e-10	8.72584005847428
ENSG00000185436	4.1902510258416857e-10	8.786691985451967
ENSG00000117519	4.2321699632501437e-10	8.004902221419888
ENSG00000233927	4.3065166540976173e-10	8.933273450982373
ENSG00000165359	4.3821395554734657e-10	8.826265565582448
ENSG00000229278	4.5485859169533194e-10	3.785203366455051
ENSG00000271239	4.628360525892563e-10	2.467299969621855
ENSG00000267169	4.639867965017929e-10	7.521577078178235
ENSG00000132704	4.721206766461423e-10	8.887117492560137
ENSG00000213755	4.721206766461423e-10	4.4231225696247725
ENSG00000174013	4.803938757778833e-10	8.675627304920196
ENSG00000053501	4.900225428704552e-10	8.687797690315731
ENSG00000116871	4.936817101613042e-10	8.801387954007417
ENSG00000046651	4.986021694371505e-10	8.827796777554383
ENSG00000120805	5.035705505612808e-10	8.852137548345457
ENSG00000108828	5.073285588616591e-10	8.819683187290691
ENSG00000182179	5.123819013622292e-10	8.908932680191299
ENSG00000180834	5.123819013622292e-10	7.145056244378673
ENSG00000154479	5.174844279946378e-10	6.2599443648198
ENSG00000258847	5.226366057520616e-10	3.9042585558747276
ENSG00000137154	5.37064971584651e-10	8.945443836377912
ENSG00000174173	5.464485779944613e-10	8.699968075711269
ENSG00000101224	5.464485779944613e-10	8.89117428769198
ENSG00000123570	5.518823793261967e-10	6.96156192664021
ENSG00000231305	5.670990572934652e-10	7.922382174151146
ENSG00000032219	5.784224928864713e-10	8.733416807954013
ENSG00000149273	5.885115231511898e-10	8.945443836377912
ENSG00000172139	6.047141163587546e-10	7.402720518789134
ENSG00000170889	6.107133822461633e-10	8.941387041246065
ENSG00000196372	6.167707944167108e-10	7.337378983241408
ENSG00000149218	6.167707944167108e-10	8.477222563483835
ENSG00000123130	6.213523425065493e-10	8.648224110185254
ENSG00000149346	6.33733000185748e-10	7.232727359657292
ENSG00000165516	6.447635663204598e-10	8.870890312032751
ENSG00000181163	6.690359547877671e-10	8.945443836377912
ENSG00000162631	6.739964702949885e-10	6.641069172688792
ENSG00000172382	6.80666426082106e-10	6.71501771540664
ENSG00000179588	6.94200380336502e-10	8.282214519898812
ENSG00000166896	6.993431020458184e-10	8.14177781933111
ENSG00000069329	7.06258002375904e-10	8.835910367818073
ENSG00000105997	7.327888527011436e-10	5.403227224839702
ENSG00000070081	7.327888527011436e-10	8.925159860718681
ENSG00000138449	7.327888527011436e-10	8.847543912429655
ENSG00000178035	7.327888527011436e-10	8.900819089927607
ENSG00000166321	7.327888527011436e-10	7.8966278820375155
ENSG00000250659	7.327888527011436e-10	7.130615168013749
ENSG00000108387	7.327888527011436e-10	6.964025992922275
ENSG00000171084	7.734703131540935e-10	7.276333371031771
ENSG00000261441	7.81100359249266e-10	6.434744988477906
ENSG00000158828	8.024641239317577e-10	8.48434178255955
ENSG00000061936	8.103734278974673e-10	8.838435950977985
ENSG00000100600	8.243983431233788e-10	8.836904739006052
ENSG00000074054	8.386602728481536e-10	8.824734353610515
ENSG00000228350	8.386602728481596e-10	4.312066240814403
ENSG00000144847	8.785971121648067e-10	8.511425054614818
ENSG00000246705	9.025612672807703e-10	8.716195256238654
ENSG00000162482	9.025612672807703e-10	6.049134462174521
ENSG00000255760	9.025612672807703e-10	5.974403992596527
ENSG00000104738	9.454661629384637e-10	8.694380068607492
ENSG00000124098	9.454661629384637e-10	8.691854485447578
ENSG00000164221	9.454661629384637e-10	8.67157050978835
ENSG00000188613	9.524202595099116e-10	8.147234119403914
ENSG00000174373	9.547493742137734e-10	8.7542376243972
ENSG00000155886	9.617701467997533e-10	5.15415545829508
ENSG00000177096	9.712096621917097e-10	8.432395250157041
ENSG00000160799	9.712096621917167e-10	8.660394495580789
ENSG00000099326	9.712096621917167e-10	8.872421524004686
ENSG00000147044	9.879470050572546e-10	8.655800859664987
ENSG00000163382	9.976373389804995e-10	8.85466313150537
ENSG00000072858	1.0049659475242925e-09	8.811032756243042
ENSG00000227543	1.0526165365851942e-09	7.085193122741785
ENSG00000114738	1.0526165365852054e-09	8.719715210586543
ENSG00000139132	1.0629258226988843e-09	8.83996716294992
ENSG00000175329	1.0812048390999793e-09	2.325683075922033
ENSG00000103485	1.0917874419577952e-09	8.868364728872839
ENSG00000169302	1.1024711736936756e-09	5.288465989564931
ENSG00000177119	1.1105509045876853e-09	8.75676320755711
ENSG00000242741	1.1296291438259046e-09	3.331525954729688
ENSG00000132640	1.1323806016375858e-09	8.870890312032751
ENSG00000203705	1.1323806016376019e-09	8.701499287683204
ENSG00000082512	1.1434520249997806e-09	8.598803160942657
ENSG00000163607	1.1518248909500431e-09	8.495852070674575
ENSG00000215016	1.1830407044186755e-09	4.166837203077616
ENSG00000185133	1.2062604385974247e-09	6.663890105417491
ENSG00000229466	1.2150820708923197e-09	3.022927754931465
ENSG00000213931	1.226942297369336e-09	5.000339960950217
ENSG00000137628	1.238915534890468e-09	7.987469434095517
ENSG00000180228	1.238915534890468e-09	8.79128562136777
ENSG00000163817	1.238915534890468e-09	5.237536448426121
ENSG00000078369	1.2848397040213838e-09	8.908932680191299
ENSG00000143258	1.2942219736512739e-09	8.760820002688957
ENSG00000235776	1.2942219736512739e-09	6.164689633012275
ENSG00000184007	1.3068357845605396e-09	8.896762294795762
ENSG00000204634	1.3068357845605396e-09	8.202864792761359
ENSG00000147234	1.365099124866974e-09	6.902268490915565
ENSG00000173175	1.378386865201748e-09	7.44923478016049
ENSG00000254369	1.3918008523692863e-09	4.870872067357764
ENSG00000078061	1.4053422550172234e-09	8.836904739006052
ENSG00000179299	1.4190122523107108e-09	7.291643441465196
ENSG00000132846	1.4293498558391265e-09	8.585840971235632
ENSG00000117215	1.4293498558391265e-09	7.464816214635151
ENSG00000243696	1.4432477630912969e-09	7.269873130202272
ENSG00000146904	1.4678871998598044e-09	5.40847301395931
ENSG00000121075	1.4678871998598253e-09	3.7753084261611387
ENSG00000096093	1.4821507518688696e-09	8.646692898213319
ENSG00000114686	1.4821507518688696e-09	8.876478319136533
ENSG00000038002	1.4965495760728762e-09	8.866833516900904
ENSG00000196562	1.5220767826442986e-09	8.89117428769198
ENSG00000136383	1.5368540834896536e-09	7.814748124927272
ENSG00000228212	1.5517714014580423e-09	4.4717145899266155
ENSG00000100592	1.5630520531967258e-09	8.602525682167036
ENSG00000251417	1.5630520531967258e-09	6.6866923918727235
ENSG00000176371	1.5782175179440245e-09	8.409048850553944
ENSG00000104765	1.5782175179440412e-09	8.819683187290691
ENSG00000149295	1.6089805695458272e-09	5.646322630790856
ENSG00000118197	1.620666969972039e-09	8.735942391113927
ENSG00000078747	1.6363777970903531e-09	8.88864870453207
ENSG00000060971	1.6482583796896719e-09	8.734948019925948
ENSG00000094916	1.6482583796896895e-09	8.812563968214976
ENSG00000124635	1.7130574473454263e-09	8.569076949924291
ENSG00000174799	1.7421827989453263e-09	8.59288087993141
ENSG00000168172	1.754812535073969e-09	8.742067239001663
ENSG00000251192	1.754812535073969e-09	7.848286180210007
ENSG00000253520	1.7889303128671262e-09	5.666864503428646
ENSG00000094804	1.8062311265809157e-09	8.641896695421027
ENSG00000235501	1.8062311265809157e-09	5.789020950806767
ENSG00000236772	1.8193137955773097e-09	4.4080166716088325
ENSG00000110700	1.8193137955773097e-09	8.93733024611422
ENSG00000223949	1.8546547036292674e-09	4.638730404265028
ENSG00000165548	1.868079541154988e-09	8.36183912763876
ENSG00000114770	1.886126937583277e-09	8.755231995585177
ENSG00000261159	1.886126937583277e-09	7.746754511957855
ENSG00000119669	1.955332608524554e-09	8.663456919524657
ENSG00000040487	1.955332608524554e-09	8.368735862763018
ENSG00000008300	1.9694681344830066e-09	8.790748780583813
ENSG00000273382	2.00765219267514e-09	6.242227241250661
ENSG00000068650	2.00765219267514e-09	8.693306387039577
ENSG00000273230	2.027014187706377e-09	7.556505744776172
ENSG00000168556	2.061337049317115e-09	8.45242426228874
ENSG00000111445	2.0812040603570175e-09	8.429332826213173
ENSG00000016391	2.1164218564001857e-09	8.00459980754915
ENSG00000180773	2.1164218564001857e-09	8.587372183207565
ENSG00000227097	2.1368067046368986e-09	8.884591909400223
ENSG00000100739	2.1368067046368986e-09	5.998820149067813
ENSG00000075420	2.1573830976319775e-09	8.921103065586836
ENSG00000101310	2.1573830976319775e-09	8.880535114268378
ENSG00000135677	2.1729421473015276e-09	8.876478319136533
ENSG00000173960	2.1729421473015276e-09	8.708618506758919
ENSG00000174989	2.1938579700304075e-09	8.781640819132145
ENSG00000197016	2.214970194558696e-09	6.780705305931381
ENSG00000008294	2.2523945894351232e-09	8.856194343477304
ENSG00000149823	2.2523945894351232e-09	8.88306069742829
ENSG00000114383	2.3179910104901276e-09	8.71114408991883
ENSG00000104177	2.3179910104901276e-09	8.79381120452768
ENSG00000136052	2.3346791637150936e-09	8.758294419529046
ENSG00000179133	2.3346791637150936e-09	2.8985404565128268
ENSG00000153250	2.35711248985505e-09	8.892705499663915
ENSG00000127483	2.35711248985505e-09	8.917046270454989
ENSG00000090989	2.3968779132210625e-09	8.744592822161575
ENSG00000189366	2.396877913221105e-09	6.5728247690745
ENSG00000065613	2.4198940939757984e-09	8.763882426632826
ENSG00000125459	2.4198940939757984e-09	8.76334558584887
ENSG00000137177	2.4843061086357847e-09	7.56960129051902
ENSG00000130985	2.4843061086357847e-09	8.908932680191299
ENSG00000162878	2.4843061086357847e-09	4.956849161030062
ENSG00000163882	2.502161378905616e-09	8.765413638604759
ENSG00000164236	2.532198757324721e-09	5.095707620682607
ENSG00000164362	2.643274142693311e-09	8.187684380072994
ENSG00000112531	2.643274142693311e-09	8.868364728872839
ENSG00000239697	2.668595538460019e-09	7.1475365677074345
ENSG00000167748	2.668595538460019e-09	3.924586200688847
ENSG00000136643	2.713478538545133e-09	8.747655246105444
ENSG00000272667	2.713478538545133e-09	6.619194061452512
ENSG00000177731	2.7590976356348876e-09	8.899287877955674
ENSG00000167658	2.785500697566368e-09	8.945443836377912
ENSG00000104979	2.8121501695004906e-09	8.868364728872839
ENSG00000113924	2.8121501695004906e-09	6.617206772957049
ENSG00000233922	2.886725113767502e-09	6.624640077426277
ENSG00000247735	2.886725113767502e-09	5.548267099986801
ENSG00000198625	2.886725113767502e-09	8.904875885059452
ENSG00000135124	2.9632278700833477e-09	8.810038385055064
ENSG00000166295	2.9632278700833477e-09	8.879003902296445
ENSG00000118705	2.9915344584132533e-09	8.945443836377912
ENSG00000145476	2.9915344584132533e-09	8.683740895183888
ENSG00000141447	3.182062543481933e-09	8.222103454462063
ENSG00000144591	3.182062543481933e-09	8.88306069742829
ENSG00000111450	3.2353486129952473e-09	8.583236077695783
ENSG00000141736	3.266187488574769e-09	7.9546339683294205
ENSG00000120742	3.266187488574827e-09	8.941387041246065
ENSG00000162836	3.2973129841607273e-09	8.666440033088591
ENSG00000117009	3.3844072265381567e-09	8.313471942889109
ENSG00000213442	3.408546983517589e-09	8.51506236476589
ENSG00000162267	3.440994679231054e-09	6.609984690880956
ENSG00000165322	3.4737435370947023e-09	8.751712041237289
ENSG00000273356	3.531786904203812e-09	8.059266440794886
ENSG00000251595	3.565378054358835e-09	5.976588437653309
ENSG00000150667	3.565378054358873e-09	6.842513450805811
ENSG00000199933	3.599280689896105e-09	4.193117866344543
ENSG00000179820	3.6334976211984417e-09	8.578237308027001
ENSG00000143498	3.6941420662940192e-09	8.279152095954942
ENSG00000177337	3.6941420662940192e-09	5.2121770975472685
ENSG00000169249	3.6941420662940192e-09	8.605588106110904
ENSG00000261114	3.6941420662940192e-09	8.412568804901834
ENSG00000150938	3.6941420662940192e-09	7.760303476138043
ENSG00000152804	3.7204336592309924e-09	6.699335225998342
ENSG00000249348	3.7204336592309924e-09	7.728035681727125
ENSG00000171759	3.791439820333506e-09	6.749401060917325
ENSG00000081320	3.82743672441902e-09	8.921103065586836
ENSG00000144026	3.82743672441902e-09	8.704024870843115
ENSG00000205022	3.854652883395301e-09	6.867381086184797
ENSG00000184634	3.854652883395328e-09	8.844023958081767
ENSG00000139352	3.854652883395328e-09	6.7132811685190665
ENSG00000177628	3.891234806995884e-09	8.868364728872839
ENSG00000203485	3.993589355926407e-09	8.721246422558476
ENSG00000116754	3.993589355926407e-09	8.912989475323146
ENSG00000006756	4.003023429640524e-09	6.285905679279881
ENSG00000189233	4.031456216883383e-09	8.801924794791372
ENSG00000054690	4.031456216883383e-09	6.814428532910619
ENSG00000057252	4.060085879216387e-09	8.787228826235923
ENSG00000239713	4.069673078993406e-09	8.836904739006052
ENSG00000105193	4.09856730600115e-09	8.941387041246065
ENSG00000145592	4.108243089392372e-09	8.945443836377912
ENSG00000267390	4.1374042594369784e-09	6.880718363261687
ENSG00000143578	4.206234040675528e-09	8.534554536113635
ENSG00000235169	4.3575067438275625e-09	7.178152239519478
ENSG00000148484	4.3575067438275625e-09	8.818151975318758
ENSG00000142409	4.398733764480593e-09	8.67157050978835
ENSG00000006740	4.398733764480624e-09	7.78082672016948
ENSG00000100578	4.440340966853122e-09	8.574128116244117
ENSG00000067082	4.514078657234636e-09	8.941387041246065
ENSG00000159363	4.514078657234636e-09	8.735484860709903
ENSG00000089220	4.556749032585212e-09	8.912989475323146
ENSG00000089169	4.556749032585244e-09	8.130545296505824
ENSG00000145214	4.599812531696717e-09	8.727371270446213
ENSG00000174718	4.632370261533642e-09	8.874947107164598
ENSG00000233762	4.676130222380367e-09	7.9191964937107215
ENSG00000227857	4.798558360948104e-09	4.236643930528628
ENSG00000205293	4.798558360948104e-09	5.76515706564631
ENSG00000167178	4.832486559653706e-09	6.478638207685787
ENSG00000076685	4.843847838126606e-09	8.700962446899247
ENSG00000237289	4.878088121045192e-09	4.274264032461368
ENSG00000099994	4.9241090507587115e-09	6.92503888218764
ENSG00000157978	4.970553099581678e-09	8.870890312032751
ENSG00000173926	5.005666082794199e-09	7.763014172061309
ENSG00000144040	5.184889632077005e-09	8.627403293742066
ENSG00000154358	5.2337293495217205e-09	8.785160773480033
ENSG00000203666	5.2337293495217205e-09	8.404992055422097
ENSG00000223812	5.320279994524851e-09	3.3500308806098733
ENSG00000221413	5.332757700591984e-09	2.154998381332061
ENSG00000257951	5.3327577005920225e-09	6.443561266198871
ENSG00000083845	5.459113937604014e-09	8.941387041246065
ENSG00000272016	5.471908887503688e-09	6.638772129507151
ENSG00000187837	5.707279143457797e-09	8.929216655850528
ENSG00000272990	5.707279143457797e-09	7.71237782155977
ENSG00000264469	5.760908274618885e-09	6.46664739156461
ENSG00000136631	5.760908274618885e-09	8.717726468210587
ENSG00000173581	5.8150284083896374e-09	8.505954403314222
ENSG00000081760	5.8150284083896374e-09	8.71160162032285
ENSG00000171119	5.8150284083896374e-09	5.872795646947112
ENSG00000139641	5.8559433571077824e-09	8.896762294795762
ENSG00000260855	5.9109332855079125e-09	4.264291580528774
ENSG00000255991	5.96642632736603e-09	2.6717654062002465
ENSG00000173221	6.008378967745703e-09	8.921103065586836
ENSG00000234902	6.064763250280186e-09	4.896577748579132
ENSG00000170899	6.064763250280186e-09	8.37937503618662
ENSG00000147475	6.064763250280186e-09	8.74612403413351
ENSG00000008513	6.064763250280186e-09	8.736479231897881
ENSG00000090273	6.1216630466964585e-09	8.836904739006052
ENSG00000151461	6.222491950799383e-09	8.779115235972231
ENSG00000185668	6.222491950799383e-09	3.3013217788036933
ENSG00000065809	6.339707265724331e-09	8.88864870453207
ENSG00000131828	6.339707265724331e-09	8.744592822161575
ENSG00000122884	6.38421540952704e-09	8.870890312032751
ENSG00000128394	6.38421540952704e-09	8.476228192295856
ENSG00000136997	6.444033508547643e-09	8.895231082823827
ENSG00000126070	6.504397621647789e-09	8.721246422558476
ENSG00000270012	6.5500319412519035e-09	7.6480062750803866
ENSG00000143514	6.720042205969711e-09	8.755231995585177
ENSG00000232912	6.735709180948245e-09	6.096290510310416
ENSG00000135299	6.735709180948245e-09	8.4356602409774
ENSG00000179520	6.846378866836369e-09	5.020428501160367
ENSG00000163634	6.958819501481055e-09	8.785160773480033
ENSG00000139631	6.9750286172645535e-09	8.745129662945532
ENSG00000175886	7.023876994391233e-09	6.549830792111313
ENSG00000258178	7.023876994391233e-09	4.208700242740338
ENSG00000072071	7.0895269411968e-09	8.451887421504782
ENSG00000180815	7.0895269411968e-09	5.223149130965373
ENSG00000252612	7.139156352173995e-09	5.042090895573825
ENSG00000116977	7.139156352173995e-09	8.770464804924584
ENSG00000266903	7.155774586062197e-09	6.628673600424118
ENSG00000163875	7.583697240110049e-09	8.76334558584887
ENSG00000131966	7.601322792461475e-09	8.711064779538896
ENSG00000244165	7.60132279246161e-09	8.199468094910026
ENSG00000132128	7.725823940934898e-09	8.78569761426399
ENSG00000216588	7.72582394093498e-09	3.911576025583369
ENSG00000261131	7.797857037999523e-09	4.639928256515497
ENSG00000186510	7.87054424803479e-09	6.018015836094342
ENSG00000166024	7.925492387876794e-09	8.561957730848576
ENSG00000203761	7.925492387876794e-09	7.934473249166749
ENSG00000165288	8.07385414943762e-09	8.696905651767402
ENSG00000058404	8.07385414943762e-09	7.036974362948803
ENSG00000164346	8.130184410230083e-09	8.900819089927607
ENSG00000164924	8.205887280168593e-09	8.925159860718681
ENSG00000197696	8.205887280168593e-09	8.08154760936449
ENSG00000196236	8.417628052909175e-09	8.537871923585033
ENSG00000087008	8.417628052909175e-09	8.341450358677452
ENSG00000010404	8.476293170806755e-09	8.904875885059452
ENSG00000089280	8.495936565266908e-09	8.933273450982373
ENSG00000177600	8.634687285123955e-09	8.941387041246065
ENSG00000259891	8.634687285124108e-09	6.959984886250623
ENSG00000168152	8.634687285124108e-09	8.166274326194813
ENSG00000230516	8.714961792211865e-09	3.1482468667584924
ENSG00000230565	8.775644242818885e-09	6.836116666540573
ENSG00000163040	8.857194726076783e-09	5.642547963576636
ENSG00000145685	8.857194726076783e-09	7.714290473089226
ENSG00000169253	8.857194726076783e-09	4.496131795120552
ENSG00000223725	8.939483166025002e-09	5.3535297765808245
ENSG00000124785	8.939483166025128e-09	7.197424694954909
ENSG00000213199	8.939483166025128e-09	8.380193754227001
ENSG00000134371	9.00168768116872e-09	8.782635190320123
ENSG00000105185	9.022516051064508e-09	8.866833516900904
ENSG00000100997	9.169634634485348e-09	8.79381120452768
ENSG00000125414	9.233398291157299e-09	2.0415303774203775
ENSG00000099385	9.233398291157398e-09	8.002726272476574
ENSG00000167283	9.31908863246017e-09	8.900819089927607
ENSG00000244247	9.405553307407468e-09	3.5797906921045217
ENSG00000166483	9.40555330740757e-09	8.449361838344872
ENSG00000086598	9.49279911414979e-09	8.925159860718681
ENSG00000204131	9.49279911414979e-09	6.263334334022758
ENSG00000135686	9.580832908669132e-09	8.727626233973744
ENSG00000140988	9.647379528709382e-09	8.941387041246065
ENSG00000245750	9.647379528709382e-09	5.61691174538632
ENSG00000058056	9.73680897469471e-09	8.513733719670448
ENSG00000259404	9.895256950058419e-09	4.8174477912572415
ENSG00000165914	9.986923107010745e-09	8.262185507767112
ENSG00000072195	1.0079416014822846e-08	6.585906396363108
ENSG00000253459	1.0079416014822846e-08	4.324759962073683
ENSG00000139626	1.0172742917139649e-08	8.925159860718681
ENSG00000240440	1.0172742917139649e-08	3.1266859907206714
ENSG00000204536	1.033809380289323e-08	8.648021543308763
ENSG00000242071	1.043375204394738e-08	8.286808155814612
ENSG00000157827	1.05060608106187e-08	8.755768836369135
ENSG00000214193	1.060323198886667e-08	7.780786915788419
ENSG00000236830	1.060323198886667e-08	4.323490355758467
ENSG00000234380	1.0603231988866821e-08	5.227088743385654
ENSG00000144645	1.0701278114395906e-08	8.917046270454989
ENSG00000268584	1.0701278114395906e-08	6.450169875177679
ENSG00000086475	1.0775391493685338e-08	8.745587193349552
ENSG00000057468	1.0800206839648316e-08	6.386677524639808
ENSG00000244313	1.0874987229629402e-08	8.5315714225497
ENSG00000242083	1.0874987229629402e-08	5.297471633814227
ENSG00000157350	1.1153519860369061e-08	8.717189627426633
ENSG00000178026	1.1360439469669745e-08	7.2615685766348905
ENSG00000185267	1.1544556462805696e-08	8.126832453095307
ENSG00000226337	1.1651067203528487e-08	4.877146083675016
ENSG00000053371	1.1651067203528611e-08	8.526238378973451
ENSG00000173166	1.1731577525962168e-08	7.790700697933171
ENSG00000089177	1.1758534472913006e-08	8.378785798751624
ENSG00000188266	1.1758534472913006e-08	7.9600053921751135
ENSG00000139112	1.2059069927182771e-08	8.876478319136533
ENSG00000178343	1.2367078783201424e-08	3.989764854856642
ENSG00000111530	1.2452401853168371e-08	8.852137548345457
ENSG00000155495	1.2682741433336969e-08	8.596735108186765
ENSG00000231327	1.2682741433336969e-08	6.043858678672525
ENSG00000137274	1.2682741433336969e-08	7.908223046379653
ENSG00000069849	1.279946141504231e-08	8.806975961111196
ENSG00000183298	1.3006242484893398e-08	6.725445556957304
ENSG00000243710	1.312585940371145e-08	5.131287652301619
ENSG00000257176	1.3216274198608236e-08	7.818207232089701
ENSG00000228748	1.3216274198608236e-08	4.967889386789962
ENSG00000171365	1.3246546971398398e-08	8.074269769528906
ENSG00000135318	1.3246546971398398e-08	6.802047153736326
ENSG00000267729	1.333777085512028e-08	2.9279779213796924
ENSG00000166562	1.333777085512028e-08	8.917046270454989
ENSG00000272975	1.3429606165770413e-08	1.9985446808676748
ENSG00000182319	1.3584034562896798e-08	7.02380162971645
ENSG00000213398	1.367751986827902e-08	8.300712320058574
ENSG00000091039	1.38031416423254e-08	8.819683187290691
ENSG00000156222	1.3929886221369792e-08	3.4999592504454937
ENSG00000101049	1.3929886221369792e-08	6.401027847602121
ENSG00000228205	1.4025687354807084e-08	7.379708058247307
ENSG00000136149	1.4154420337606669e-08	7.916996733923857
ENSG00000204390	1.4382475752628154e-08	7.2293391123403765
ENSG00000197256	1.4415345666378001e-08	8.509474357662114
ENSG00000205129	1.4514394720471139e-08	7.377794397636511
ENSG00000064115	1.4514394720471139e-08	8.852137548345457
ENSG00000241852	1.4647491106436514e-08	7.6258239991194925
ENSG00000166747	1.4781775112797052e-08	8.856194343477304
ENSG00000123144	1.4781775112797158e-08	8.876478319136533
ENSG00000198455	1.491725702740905e-08	8.670039297816416
ENSG00000231500	1.501966082808456e-08	8.945443836377912
ENSG00000058262	1.5157264097191038e-08	8.929216655850528
ENSG00000235269	1.5542029963030735e-08	3.2807625367646973
ENSG00000229855	1.579181262122909e-08	5.302853588760681
ENSG00000197119	1.5827813269292514e-08	7.9046056533035465
ENSG00000166224	1.5936295098984657e-08	8.65480648847701
ENSG00000124222	1.5936295098984657e-08	8.872421524004686
ENSG00000046653	1.6045500380672352e-08	7.745119960564333
ENSG00000262884	1.6489650137222916e-08	2.1714693689150435
ENSG00000102871	1.6602543519946453e-08	8.816620763346823
ENSG00000267401	1.6907282186954175e-08	4.847435510485414
ENSG00000162601	1.7061685788830047e-08	8.844023958081767
ENSG00000242732	1.7061685788830047e-08	7.9004311675223216
ENSG00000120093	1.7061685788830047e-08	7.211617816757045
ENSG00000241324	1.717838808062066e-08	6.841204561435406
ENSG00000219747	1.717838808062066e-08	6.057207634779338
ENSG00000101443	1.7335200067914834e-08	5.696790431587067
ENSG00000125945	1.7335200067914834e-08	8.278157724766965
ENSG00000047365	1.7612979091313858e-08	8.630923248089957
ENSG00000170540	1.7653013701973274e-08	8.807512801895154
ENSG00000184381	1.7773649537897554e-08	8.790748780583813
ENSG00000172940	1.7773649537897554e-08	4.202992873431195
ENSG00000140451	1.7773649537897554e-08	8.773527228868451
ENSG00000126249	1.7773649537897554e-08	8.09659631502188
ENSG00000171135	1.7773649537897554e-08	8.743061610189642
ENSG00000139644	1.7935745783738897e-08	8.933273450982373
ENSG00000131187	1.7935745783738897e-08	8.036580138472301
ENSG00000122026	1.82228820346308e-08	8.933273450982373
ENSG00000182220	1.838896285129956e-08	8.842492746109832
ENSG00000213513	1.838896285129956e-08	4.098647186203059
ENSG00000228501	1.8514489019861798e-08	5.050577072497355
ENSG00000178467	1.8514489019861798e-08	8.868364728872839
ENSG00000220583	1.8853315197936437e-08	6.672638622246858
ENSG00000147437	1.8853315197936437e-08	6.237984320174128
ENSG00000087274	1.8853315197936437e-08	8.929216655850528
ENSG00000261418	1.8853315197936437e-08	8.480742517831727
ENSG00000146409	1.902498305904407e-08	8.491003471231242
ENSG00000147408	1.902498305904407e-08	8.884591909400223
ENSG00000147434	1.9198171344889392e-08	2.198339142248139
ENSG00000223704	1.9372893122522386e-08	7.587108636333136
ENSG00000114446	1.9504948731637055e-08	8.874947107164598
ENSG00000225119	1.9504948731637124e-08	7.0583081889482315
ENSG00000111707	1.9504948731637124e-08	8.827796777554383
ENSG00000163961	1.9637879937869424e-08	8.755768836369135
ENSG00000107187	1.9682385889812307e-08	4.749021307867626
ENSG00000178917	1.9682385889812307e-08	8.318928242961913
ENSG00000142279	1.981649332855264e-08	5.542394262806354
ENSG00000035403	1.981649332855264e-08	8.558974617284644
ENSG00000055955	1.999668680714141e-08	5.917381463411284
ENSG00000213047	2.0132877003495886e-08	8.838435950977985
ENSG00000168228	2.017847393656757e-08	8.155432585894717
ENSG00000235670	2.017847393656757e-08	4.022632007710202
ENSG00000197279	2.0315868339447338e-08	8.169468457169655
ENSG00000168071	2.0315868339447338e-08	8.900819089927607
ENSG00000169621	2.0315868339447338e-08	8.02526240457371
ENSG00000108852	2.0361868392397868e-08	7.360876319026272
ENSG00000130340	2.0500477332936254e-08	8.520650371869673
ENSG00000131943	2.068671785881582e-08	8.698436863739335
ENSG00000184220	2.0827477357850617e-08	8.741072867813685
ENSG00000185686	2.087460390706796e-08	7.424099033651658
ENSG00000179899	2.106414958372978e-08	5.168692907486738
ENSG00000150867	2.1399890845389443e-08	8.823739982422536
ENSG00000169239	2.1545368278637527e-08	8.254811325163868
ENSG00000244485	2.1740835437130827e-08	4.670488263667161
ENSG00000228614	2.208706157843042e-08	4.885626215334106
ENSG00000260296	2.208706157843042e-08	7.312193323563628
ENSG00000070831	2.228730688793821e-08	8.88864870453207
ENSG00000163608	2.2337643479876345e-08	8.792279992555747
ENSG00000163482	2.2489317651919916e-08	8.721783263342434
ENSG00000114487	2.2489317651920075e-08	8.263960551572222
ENSG00000246763	2.2489317651920075e-08	6.647707857449185
ENSG00000232995	2.2641993383036147e-08	7.095808150475645
ENSG00000111328	2.2693108969918295e-08	8.115401475360215
ENSG00000248280	2.284713010072806e-08	6.651478502007992
ENSG00000188559	2.284713010072806e-08	8.60306252295099
ENSG00000149256	2.3054074097808075e-08	7.940028776694457
ENSG00000166268	2.3262840819731795e-08	6.68377744145216
ENSG00000259959	2.3420621387733233e-08	8.29810742651873
ENSG00000173812	2.3420621387733233e-08	8.941387041246065
ENSG00000154227	2.3473445839625046e-08	5.13590064271884
ENSG00000254754	2.3632615428342067e-08	2.6781630617326595
ENSG00000117411	2.3632615428342153e-08	8.72377200571839
ENSG00000134744	2.3632615428342153e-08	8.868364728872839
ENSG00000089902	2.368590485930044e-08	8.522384150718098
ENSG00000196810	2.384647533016012e-08	8.6629200787407
ENSG00000243056	2.384647533016012e-08	5.595286400176202
ENSG00000272434	2.4008104305588896e-08	5.569704854152869
ENSG00000170890	2.4062217022673696e-08	3.8887345812784018
ENSG00000221586	2.422526787393002e-08	2.0041195094795863
ENSG00000188153	2.4279856566893092e-08	8.015848536823961
ENSG00000004838	2.4444341426677296e-08	6.902554137660206
ENSG00000214293	2.4444341426677296e-08	8.39960661519481
ENSG00000177606	2.4665341257530298e-08	8.945443836377912
ENSG00000169567	2.483236512813564e-08	8.921103065586836
ENSG00000127415	2.5226376444624377e-08	8.852137548345457
ENSG00000072501	2.5283157768591263e-08	8.842492746109832
ENSG00000143653	2.5283157768591263e-08	8.391879695489623
ENSG00000105373	2.5283157768591263e-08	8.933273450982373
ENSG00000065485	2.5511528565299048e-08	8.860251138609149
ENSG00000008086	2.5511528565299137e-08	7.964656990589135
ENSG00000177946	2.5511528565299137e-08	6.919793934371939
ENSG00000177283	2.5684121858319482e-08	5.349182141332102
ENSG00000053918	2.5916013529606837e-08	8.53554890730161
ENSG00000262165	2.6326732323402247e-08	3.299453907704287
ENSG00000160753	2.6564263434155654e-08	8.56142089006462
ENSG00000106804	2.6803878053390347e-08	8.252469845685972
ENSG00000131778	2.7045593904354296e-08	8.758294419529046
ENSG00000165506	2.7228270469716298e-08	8.758294419529046
ENSG00000107537	2.7228270469716298e-08	8.547261762293129
ENSG00000115841	2.7473706561864156e-08	8.391827298838583
ENSG00000178722	2.7659194047846355e-08	5.315032541426361
ENSG00000158710	2.81598005499283e-08	8.896762294795762
ENSG00000214612	2.8349790154785433e-08	5.924980472952223
ENSG00000114779	2.8413396550812157e-08	8.880535114268378
ENSG00000272468	2.8669212589669297e-08	7.514132035729474
ENSG00000151364	2.9848366659833975e-08	5.187960346997898
ENSG00000143401	2.9848366659833975e-08	8.864307933740994
ENSG00000102081	3.004942301667454e-08	8.78569761426399
ENSG00000181852	3.0116733938023564e-08	8.751175200453332
ENSG00000206077	3.011673393802367e-08	7.9067442310587595
ENSG00000260990	3.0319547434217286e-08	5.493427184678924
ENSG00000273002	3.059203206888417e-08	6.976058151054118
ENSG00000079616	3.059203206888417e-08	8.788223197423902
ENSG00000181690	3.0866896914966486e-08	8.006477496156537
ENSG00000258240	3.0866896914966486e-08	4.849412448311796
ENSG00000078699	3.0866896914966486e-08	8.742067239001663
ENSG00000196963	3.107461968338127e-08	7.124912887607966
ENSG00000233016	3.1144162130475575e-08	8.76334558584887
ENSG00000049319	3.1144162130475575e-08	5.30017500468399
ENSG00000154803	3.135369850387095e-08	8.62082091545031
ENSG00000147003	3.1635213368145033e-08	5.474278175832642
ENSG00000149929	3.213378821186406e-08	8.641641731893493
ENSG00000203632	3.213378821186406e-08	6.692228408508661
ENSG00000268061	3.213378821186406e-08	7.553927764965219
ENSG00000237857	3.2422109000151714e-08	7.7949316923321215
ENSG00000188060	3.242210900015194e-08	7.071570719106157
ENSG00000135913	3.271294401159235e-08	8.474696980323923
ENSG00000235335	3.293273300826638e-08	4.597994219973879
ENSG00000185024	3.3006314500278436e-08	8.641641731893493
ENSG00000134443	3.322801915728987e-08	3.0385982793836464
ENSG00000148187	3.3525878396868446e-08	8.786691985451967
ENSG00000197771	3.375097448547166e-08	8.816620763346823
ENSG00000261739	3.3826332461901474e-08	8.6662374662121
ENSG00000249353	3.3826332461901474e-08	7.7363986696711695
ENSG00000138472	3.4053389039804595e-08	3.671551216795466
ENSG00000248975	3.4053389039804595e-08	3.328301131876423
ENSG00000162409	3.412940326471448e-08	3.3522911185031283
ENSG00000158525	3.435843688343035e-08	4.287974594495839
ENSG00000160856	3.435843688343035e-08	8.654269647693054
ENSG00000108506	3.435843688343035e-08	8.559968988472622
ENSG00000242175	3.435843688343035e-08	3.14908476669959
ENSG00000160691	3.466614024252532e-08	8.917046270454989
ENSG00000181544	3.5211078455466274e-08	7.2910917488983165
ENSG00000154928	3.544716401935479e-08	8.304082104181013
ENSG00000264176	3.55262005709039e-08	5.561675112949782
ENSG00000068985	3.552620057090415e-08	4.847052532758511
ENSG00000204217	3.576433934385325e-08	8.872421524004686
ENSG00000076662	3.584406317616999e-08	8.941387041246065
ENSG00000239213	3.608427246562137e-08	7.430410821781485
ENSG00000198918	3.608427246562137e-08	8.929216655850528
ENSG00000242294	3.665086138964453e-08	8.683204054399932
ENSG00000247853	3.730898226230843e-08	6.752048258264076
ENSG00000236205	3.789424840991364e-08	2.0337996074950397
ENSG00000222375	3.797858288827305e-08	5.154559293865558
ENSG00000197992	3.797858288827305e-08	4.458297215519767
ENSG00000140682	3.857405286458368e-08	5.757281923408122
ENSG00000123179	3.8574052864584365e-08	8.576653699404027
ENSG00000118960	3.917859248328119e-08	8.55889530690471
ENSG00000118308	3.952816720815475e-08	8.899287877955674
ENSG00000123609	3.979233558765379e-08	8.540679384001372
ENSG00000166278	4.050520008221714e-08	8.323371708652266
ENSG00000265743	4.086627083487977e-08	5.091986072115515
ENSG00000012174	4.086627083487977e-08	8.675627304920196
ENSG00000120802	4.1139124544088214e-08	8.839430322165963
ENSG00000155755	4.150568470850618e-08	8.319720047273401
ENSG00000178585	4.1875417906543695e-08	8.198676290598538
ENSG00000111540	4.1875417906543695e-08	8.563743906348043
ENSG00000100284	4.2248350752075645e-08	8.628934505714
ENSG00000232788	4.2248350752075645e-08	8.170999669141588
ENSG00000088340	4.2248350752075645e-08	8.917046270454989
ENSG00000251680	4.2530166286349756e-08	4.150821378905399
ENSG00000005379	4.253016628635006e-08	8.426015438741775
ENSG00000204923	4.2908763204089675e-08	8.398075403222876
ENSG00000088970	4.2908763204089675e-08	8.712138461106807
ENSG00000131127	4.3290634074271796e-08	8.202125385100913
ENSG00000140374	4.367580632800432e-08	8.850069495589567
ENSG00000144426	4.3675806328004944e-08	8.490924160851307
ENSG00000168301	4.396686867792283e-08	8.295458586862262
ENSG00000049768	4.396686867792314e-08	5.00727016987586
ENSG00000117625	4.396686867792314e-08	8.831316731902271
ENSG00000049769	4.396686867792314e-08	7.994665078863924
ENSG00000220472	4.435788502760764e-08	7.179102547942742
ENSG00000130762	4.435788502760764e-08	6.979412207964319
ENSG00000186918	4.435788502760828e-08	8.819683187290691
ENSG00000152061	4.65696195819253e-08	8.879003902296445
ENSG00000226245	4.698310426856887e-08	4.291999275103907
ENSG00000103489	4.729555626242783e-08	8.505012428777285
ENSG00000229647	4.729555626242783e-08	4.155346560345114
ENSG00000120370	4.729555626242783e-08	8.664451290712634
ENSG00000259209	4.74001548278568e-08	3.1434798835018425
ENSG00000227611	4.771530076275475e-08	3.840667082224809
ENSG00000004961	4.845857800739916e-08	8.574664957028071
ENSG00000232490	4.8565674463203926e-08	5.508367609712341
ENSG00000088298	4.8565674463203926e-08	8.866833516900904
ENSG00000105464	4.888834529855378e-08	6.835691248809514
ENSG00000140263	4.899636433036802e-08	8.2675709479944
ENSG00000226360	4.932181442190772e-08	7.381429274594629
ENSG00000087077	4.932181442190772e-08	8.692848856635557
ENSG00000213892	4.9759016263590037e-08	5.241734166701104
ENSG00000138495	4.9759016263590037e-08	8.792279992555747
ENSG00000144354	4.9759016263590037e-08	5.466086386760621
ENSG00000163867	5.019998195853859e-08	8.599005727819147
ENSG00000160200	5.0533195129418534e-08	8.876478319136533
ENSG00000142408	5.064474289242678e-08	3.690991424686571
ENSG00000166068	5.143230212619831e-08	8.60079190331861
ENSG00000198380	5.143230212619831e-08	8.89117428769198
ENSG00000107959	5.143230212619831e-08	8.836904739006052
ENSG00000228510	5.177345765129149e-08	5.020932336904214
ENSG00000089163	5.269398747711622e-08	6.801593603421691
ENSG00000145414	5.269398747711622e-08	8.477019996607345
ENSG00000228714	5.2693987477116786e-08	5.158004556109536
ENSG00000100316	5.2693987477116786e-08	8.945443836377912
ENSG00000170417	5.304326862618556e-08	8.222691238016566
ENSG00000198668	5.398571541655419e-08	8.899287877955674
ENSG00000233261	5.398571541655419e-08	5.441002974396641
ENSG00000115649	5.398571541655419e-08	8.830322360714293
ENSG00000273314	5.434330953979183e-08	6.751584036283443
ENSG00000129214	5.4463018038514874e-08	4.81424864244659
ENSG00000272864	5.4823682323293755e-08	3.5631924730465054
ENSG00000025039	5.530817842725466e-08	8.900819089927607
ENSG00000256582	5.5796832126796285e-08	5.699570891403415
ENSG00000225938	5.5796832126796285e-08	2.7263164358146326
ENSG00000103540	5.5796832126796285e-08	8.627940134526023
ENSG00000146066	5.6166071597215126e-08	8.810038385055064
ENSG00000117500	5.628967797204762e-08	8.925159860718681
ENSG00000118181	5.666208439189988e-08	8.941387041246065
ENSG00000164122	5.703688327405693e-08	5.938617580043314
ENSG00000236305	5.71623504631439e-08	5.968108034769867
ENSG00000136051	5.71623504631439e-08	8.818151975318758
ENSG00000116786	5.71623504631439e-08	8.796336787687592
ENSG00000114854	5.71623504631439e-08	7.032383926182274
ENSG00000160097	5.7540362464308595e-08	5.782599469265426
ENSG00000248319	5.7540362464308595e-08	2.8902301974122024
ENSG00000196177	5.766690512832654e-08	8.771996016896516
ENSG00000039319	5.766690512832654e-08	8.772990388084494
ENSG00000257167	5.804815692216293e-08	7.15799383690167
ENSG00000122882	5.804815692216293e-08	8.735484860709903
ENSG00000174307	5.804815692216293e-08	8.303237903218488
ENSG00000236914	5.804815692216293e-08	5.404560129100957
ENSG00000239415	5.8048156922163137e-08	7.174312027645719
ENSG00000214274	5.856030246175309e-08	7.746678086265162
ENSG00000139370	5.856030246175309e-08	8.65480648847701
ENSG00000185361	5.856030246175309e-08	8.650212852561207
ENSG00000197816	5.9076835184080705e-08	8.181252172006685
ENSG00000065320	5.907683518408133e-08	4.3774943861289035
ENSG00000228323	5.907683518408133e-08	5.991555078945585
ENSG00000237481	5.946713569447293e-08	3.2620618739359433
ENSG00000215086	5.946713569447314e-08	4.629483049744319
ENSG00000101199	5.999143372536711e-08	8.904875885059452
ENSG00000065970	6.052021971400256e-08	8.678152888080106
ENSG00000229251	6.145650639041538e-08	5.726184297199799
ENSG00000204219	6.199782695371209e-08	6.7937363863083124
ENSG00000261438	6.199782695371209e-08	3.433200685310037
ENSG00000198053	6.199782695371209e-08	8.493784017918685
ENSG00000138172	6.199782695371209e-08	7.98481214390463
ENSG00000273486	6.199782695371275e-08	7.656982194654888
ENSG00000235663	6.254377650273011e-08	5.04366187892436
ENSG00000174776	6.295629947918958e-08	4.435088401185423
ENSG00000147036	6.309439336150824e-08	5.42031808970332
ENSG00000101052	6.351044215452466e-08	8.48434178255955
ENSG00000214016	6.351044215452489e-08	4.3159033608480675
ENSG00000129151	6.449160925917479e-08	5.620890262565459
ENSG00000256594	6.52014378695265e-08	8.224600670012588
ENSG00000130811	6.563097022248519e-08	8.895231082823827
ENSG00000166348	6.782017919849847e-08	8.39886720753436
ENSG00000078900	6.826645092525855e-08	6.135387245734662
ENSG00000111348	6.826645092525855e-08	8.917046270454989
ENSG00000163932	6.826645092525902e-08	8.896762294795762
ENSG00000167614	6.826645092525902e-08	7.035318108443208
ENSG00000111231	6.88659172372804e-08	8.52904583938979
ENSG00000186908	6.88659172372804e-08	8.827259936770426
ENSG00000126768	6.931886785101103e-08	8.733953648737971
ENSG00000115266	6.947049315609894e-08	7.974988803834166
ENSG00000196924	6.947049315610018e-08	8.870890312032751
ENSG00000115137	6.947049315610018e-08	8.456938587824608
ENSG00000096746	6.99273036221531e-08	8.864307933740994
ENSG00000233885	7.054092299489347e-08	6.843925329818648
ENSG00000217130	7.054092299489347e-08	5.43090788692394
ENSG00000134278	7.162735870178004e-08	7.839250532484347
ENSG00000138670	7.178388386866781e-08	8.801387954007417
ENSG00000119912	7.178388386866781e-08	8.846549541241677
ENSG00000225156	7.178388386866858e-08	3.733097815479364
ENSG00000184307	7.225545441151334e-08	8.804450377951285
ENSG00000252245	7.225545441151334e-08	6.140338663465828
ENSG00000214401	7.288889578097604e-08	7.759828491620886
ENSG00000272677	7.288889578097604e-08	6.103885190324494
ENSG00000143195	7.352772684461956e-08	6.097985680021409
ENSG00000090615	7.352772684461956e-08	8.899287877955674
ENSG00000253476	7.352772684461956e-08	4.502772853682592
ENSG00000110002	7.401041381587798e-08	8.720252051370501
ENSG00000272156	7.417199198677576e-08	5.706147624026832
ENSG00000145990	7.417199198677576e-08	8.560760792784109
ENSG00000123975	7.417199198677576e-08	8.689328902287668
ENSG00000165338	7.465878385611314e-08	8.474696980323923
ENSG00000090097	7.46587838561134e-08	8.62082091545031
ENSG00000146094	7.46587838561134e-08	8.912989475323146
ENSG00000136261	7.46587838561134e-08	8.78569761426399
ENSG00000139218	7.531266649737129e-08	8.870890312032751
ENSG00000204991	7.580672339629416e-08	7.77983059002369
ENSG00000102189	7.580672339629416e-08	8.757300048341069
ENSG00000088538	7.597210709997132e-08	8.498043379927022
ENSG00000105808	7.647036245406239e-08	7.125027232246976
ENSG00000106948	7.663715138422083e-08	8.83996716294992
ENSG00000255438	7.713963972160583e-08	6.310598013062166
ENSG00000261400	7.781460155582885e-08	3.342387791215002
ENSG00000272566	7.849529468122088e-08	5.72604583486999
ENSG00000174579	7.900960400159929e-08	8.866833516900904
ENSG00000268849	7.952718366225277e-08	4.972229777937632
ENSG00000173208	8.022241187278514e-08	8.707087294786984
ENSG00000138688	8.039713856612954e-08	8.900819089927607
ENSG00000010810	8.039713856612954e-08	8.375186534023799
ENSG00000099800	8.163060999397713e-08	8.763882426632826
ENSG00000251009	8.16306099939783e-08	5.093646177221261
ENSG00000183484	8.16306099939783e-08	5.391142294942547
ENSG00000198794	8.360611813166147e-08	8.925159860718681
ENSG00000260660	8.360611813166147e-08	6.363440413152336
ENSG00000120616	8.360611813166147e-08	8.826265565582448
ENSG00000072609	8.415289664334368e-08	8.782635190320123
ENSG00000248540	8.415289664334458e-08	5.401229000130622
ENSG00000233266	8.433592619845268e-08	5.0104777276328
ENSG00000137310	8.433592619845268e-08	8.721246422558476
ENSG00000163249	8.488733604425637e-08	8.647229738997275
ENSG00000079335	8.507191568880321e-08	8.316455056453043
ENSG00000168159	8.562799482426666e-08	8.88306069742829
ENSG00000141985	8.562799482426818e-08	8.815626392158844
ENSG00000237888	8.637492394056405e-08	3.4386633856485602
ENSG00000132563	8.637492394056405e-08	5.400435791819146
ENSG00000125089	8.693926656683775e-08	8.733953648737971
ENSG00000125733	8.7697292599856e-08	8.684277735967843
ENSG00000271738	8.7697292599856e-08	7.289168300520699
ENSG00000249453	8.76972925998563e-08	5.547272693969081
ENSG00000250541	8.788779902652094e-08	4.427196663555411
ENSG00000143793	8.846173118622983e-08	8.490721593974817
ENSG00000089050	8.923263480849395e-08	8.303827140653484
ENSG00000186907	8.923263480849395e-08	5.660810486857996
ENSG00000101109	8.981508700997247e-08	8.866833516900904
ENSG00000260987	9.059743197846568e-08	4.805393912887015
ENSG00000242169	9.138638845450038e-08	3.7313449553315547
ENSG00000054277	9.138638845450038e-08	8.158952540242607
ENSG00000169826	9.138638845450038e-08	8.772990388084494
ENSG00000108468	9.278313404503305e-08	8.691317644663624
ENSG00000126062	9.278313404503404e-08	8.71466404426672
ENSG00000260219	9.298435256187573e-08	6.583573622570259
ENSG00000156171	9.359055215384938e-08	8.778578395188276
ENSG00000261827	9.501996929485204e-08	7.8460155605776265
ENSG00000198453	9.501996929485204e-08	7.770500479466756
ENSG00000165917	9.584626673361252e-08	5.393921841207862
ENSG00000223387	9.584626673361252e-08	4.25735368232853
ENSG00000168118	9.647056112979421e-08	8.706550454003029
ENSG00000058063	9.667953471721168e-08	8.921103065586836
ENSG00000221930	9.667953471721203e-08	3.7962223633425896
ENSG00000251535	9.667953471721203e-08	2.931219427314863
ENSG00000117697	9.879357517868953e-08	8.658863283608856
ENSG00000180998	9.900742950559979e-08	6.566920466598264
ENSG00000143537	9.965169093377084e-08	8.76334558584887
ENSG00000103148	9.986734727335997e-08	8.684735266371867
ENSG00000116473	1.0051703673334924e-07	8.744592822161575
ENSG00000237517	1.0051703673335103e-07	5.623100232180397
ENSG00000250122	1.0051703673335103e-07	6.585832199945592
ENSG00000165795	1.013896714960389e-07	8.511999940822024
ENSG00000231969	1.0226965460317876e-07	3.9898874261152004
ENSG00000214097	1.0315704590232943e-07	5.051502109036781
ENSG00000163362	1.0382748726956204e-07	7.7913325646365506
ENSG00000262468	1.0382748726956204e-07	8.016885400248068
ENSG00000171735	1.0472798832778803e-07	8.472708237947968
ENSG00000188971	1.0540833198805508e-07	8.598011356631169
ENSG00000181656	1.0632213007252772e-07	6.136783419869756
ENSG00000173064	1.0655177768814272e-07	8.846549541241677
ENSG00000249786	1.072436115272618e-07	5.484233959891063
ENSG00000185158	1.072436115272618e-07	8.142672963064184
ENSG00000180881	1.072436115272618e-07	7.9974725392802615
ENSG00000175820	1.0817283882748038e-07	4.912941669900516
ENSG00000143882	1.0887488037245276e-07	8.065613772634082
ENSG00000168779	1.0981781470768227e-07	5.0872597388306104
ENSG00000188906	1.1076866923033741e-07	8.805981589923219
ENSG00000179195	1.114870464248934e-07	8.880535114268378
ENSG00000224614	1.1342488462760349e-07	6.761385720705293
ENSG00000107829	1.134248846276039e-07	8.729896853606125
ENSG00000047597	1.1440601691490879e-07	8.744592822161575
ENSG00000243926	1.1440601691490879e-07	5.6293651917302485
ENSG00000169189	1.1614284264059436e-07	8.674096092948263
ENSG00000271948	1.1614284264059436e-07	6.933785321156758
ENSG00000095485	1.1689500122994925e-07	8.649755322157187
ENSG00000131126	1.1689500122994925e-07	3.315761988362411
ENSG00000115808	1.1790523265490184e-07	8.690323273475645
ENSG00000148803	1.1790523265490184e-07	8.442700149673179
ENSG00000180353	1.1790523265490352e-07	8.912989475323146
ENSG00000198814	1.1815911068480976e-07	8.136627425556382
ENSG00000271344	1.1892393028249924e-07	7.020435573243912
ENSG00000144908	1.1892393028249924e-07	8.50156333427491
ENSG00000153347	1.1995116271068568e-07	5.4685187780919
ENSG00000185567	1.2098699907283742e-07	4.972429151657049
ENSG00000159403	1.217695645682722e-07	8.661925707552724
ENSG00000162522	1.2361469075560662e-07	8.341784632584917
ENSG00000141526	1.2468119313659218e-07	8.697900022955379
ENSG00000253619	1.246811931365935e-07	4.542291077170326
ENSG00000165821	1.249492099493044e-07	7.2987411238765105
ENSG00000168010	1.2575661728579576e-07	8.904875885059452
ENSG00000233585	1.2575661728579576e-07	5.492171609908159
ENSG00000111358	1.2684103535385512e-07	8.592423349527389
ENSG00000089157	1.2876062761536557e-07	8.941387041246065
ENSG00000228643	1.298701555901682e-07	5.139019279955971
ENSG00000166908	1.298701555901682e-07	8.722777634530411
ENSG00000160124	1.318341793464448e-07	8.359575504660306
ENSG00000152487	1.3183417934644667e-07	6.912075231904992
ENSG00000272744	1.3183417934644667e-07	4.5574153565998845
ENSG00000068784	1.3183417934644667e-07	8.6923120158516
ENSG00000117242	1.3211709496762343e-07	7.96917976665942
ENSG00000163673	1.3296937898700006e-07	4.2668556799382
ENSG00000268798	1.3296937898700006e-07	6.238713566172007
ENSG00000229766	1.3411405541319495e-07	6.065564781923111
ENSG00000174564	1.3411405541319542e-07	6.99985751760027
ENSG00000257058	1.3497882785214044e-07	5.896681643265702
ENSG00000144445	1.3497882785214044e-07	8.651744064533142
ENSG00000271430	1.3497882785214044e-07	8.350925073612657
ENSG00000134198	1.3614027301456845e-07	6.046566194093345
ENSG00000137054	1.3614027301456943e-07	8.762351214660892
ENSG00000129071	1.3614027301456943e-07	8.88306069742829
ENSG00000231193	1.3731140668547816e-07	4.799855150395945
ENSG00000123374	1.3731140668547816e-07	8.480284987427703
ENSG00000268401	1.3731140668547816e-07	5.061105663837011
ENSG00000134490	1.3849230697882489e-07	8.21304643578094
ENSG00000184232	1.393844388771261e-07	8.81508955137489
ENSG00000007392	1.3968305261501574e-07	8.850606336373524
ENSG00000263063	1.4058262054808083e-07	4.340551926135264
ENSG00000170871	1.4058262054808083e-07	8.761356843472914
ENSG00000161203	1.4058262054808183e-07	8.904875885059452
ENSG00000254370	1.417907867954589e-07	5.064866094693245
ENSG00000100297	1.4270351220841855e-07	8.81409518018691
ENSG00000117090	1.4300901803077085e-07	8.892705499663915
ENSG00000226851	1.4516538566215155e-07	6.055352198583675
ENSG00000175782	1.4516538566215155e-07	8.583236077695783
ENSG00000219481	1.4735326475877245e-07	8.765413638604759
ENSG00000009780	1.4735326475877245e-07	8.38888813139127
ENSG00000186184	1.4861780035994377e-07	8.861245509797127
ENSG00000143575	1.486178003599443e-07	8.892705499663915
ENSG00000013619	1.486178003599443e-07	6.958242146846528
ENSG00000255516	1.4989285448311173e-07	3.302072725308695
ENSG00000140836	1.5085609869202888e-07	7.265696181459213
ENSG00000096717	1.5085609869202888e-07	8.683740895183888
ENSG00000249717	1.5085609869202888e-07	6.1457358782631575
ENSG00000143437	1.5085609869202888e-07	8.751712041237289
ENSG00000101940	1.5085609869202888e-07	8.777047183216341
ENSG00000233379	1.5214976406622012e-07	5.131440719639026
ENSG00000243477	1.5214976406622012e-07	8.60053693979108
ENSG00000224818	1.5214976406622012e-07	5.986926828642939
ENSG00000114315	1.5345418204719876e-07	6.439108806293842
ENSG00000253051	1.5443960385646888e-07	5.258318457116884
ENSG00000269533	1.5443960385646888e-07	4.089311788296805
ENSG00000141665	1.5443960385647105e-07	5.661318176551709
ENSG00000187243	1.5443960385647105e-07	4.217446967645854
ENSG00000026103	1.5476943899405272e-07	7.784588747392734
ENSG00000216895	1.5576304710234443e-07	8.361695954067237
ENSG00000230067	1.5576304710234443e-07	4.759723069083766
ENSG00000149548	1.5709748205204996e-07	7.231689260550795
ENSG00000236866	1.570974820520511e-07	6.002140943990712
ENSG00000189079	1.5810557460648514e-07	8.636053724789715
ENSG00000145191	1.5810557460648514e-07	8.858719926637214
ENSG00000243453	1.5810557460648514e-07	1.7316659857301342
ENSG00000119778	1.5844299691269086e-07	8.434129029005465
ENSG00000249487	1.6048223866768149e-07	2.8691553553083486
ENSG00000065413	1.608245767012421e-07	8.730891224794103
ENSG00000164081	1.608245767012421e-07	8.789754409395835
ENSG00000120029	1.608245767012421e-07	8.650749693345164
ENSG00000198793	1.608245767012421e-07	8.85466313150537
ENSG00000169255	1.6220102171542918e-07	6.53522213164438
ENSG00000176871	1.6324084275791718e-07	8.526977786633898
ENSG00000171124	1.635888835267492e-07	6.1055589567727315
ENSG00000147324	1.635888835267492e-07	7.429132110375248
ENSG00000187735	1.6463732716805972e-07	8.860251138609149
ENSG00000213293	1.646373271680615e-07	3.7900758002848605
ENSG00000139438	1.65692283062727e-07	7.171239364440745
ENSG00000218426	1.6604538894337083e-07	8.360287998591861
ENSG00000239815	1.6604538894337083e-07	6.1440321159024744
ENSG00000264424	1.6710908867498488e-07	2.304776885088598
ENSG00000232186	1.6710908867498607e-07	5.847443863022982
ENSG00000107669	1.6853763439338102e-07	8.73954165584175
ENSG00000162378	1.6853763439338102e-07	8.66950245703246
ENSG00000116514	1.6853763439338102e-07	8.511542410418004
ENSG00000177853	1.6997801419918185e-07	8.79381120452768
ENSG00000242641	1.6997801419918185e-07	2.90272360944122
ENSG00000145348	1.6997801419918185e-07	8.636511255193735
ENSG00000206549	1.7106612211716988e-07	6.407740932793365
ENSG00000067992	1.7143032279767665e-07	8.055869742943552
ENSG00000203930	1.7143032279767665e-07	3.700048312481844
ENSG00000070886	1.7143032279767787e-07	5.774216356928064
ENSG00000169251	1.7252743989909005e-07	8.792279992555747
ENSG00000125900	1.7289465562352163e-07	3.800467343157095
ENSG00000170469	1.7400085396623144e-07	8.279354662831434
ENSG00000273375	1.7400085396623144e-07	6.169472915989396
ENSG00000143156	1.7400085396623208e-07	7.943994794905818
ENSG00000260217	1.7511391086137375e-07	1.7938187583017156
ENSG00000023909	1.7548646104260871e-07	8.286271315030657
ENSG00000159214	1.7548646104260871e-07	7.778449548277206
ENSG00000258449	1.7698435859647774e-07	5.280714797323318
ENSG00000074356	1.7698435859647774e-07	8.734490489521928
ENSG00000173401	1.7811590644365596e-07	6.325768741481339
ENSG00000224616	1.7811590644365596e-07	6.204619812391224
ENSG00000250462	1.7811590644365596e-07	8.265045364834489
ENSG00000106624	1.7811590644365596e-07	8.089039482617112
ENSG00000198937	1.7963554912431647e-07	8.649218481373229
ENSG00000237595	1.7963554912431647e-07	6.401987087388106
ENSG00000162819	1.807835197357847e-07	8.771996016896518
ENSG00000147536	1.8116775420262792e-07	7.323124496856672
ENSG00000257261	1.8116775420262792e-07	7.837778713817378
ENSG00000113600	1.8232521239764887e-07	3.5829249681861355
ENSG00000100479	1.8232521239764887e-07	7.564331891936262
ENSG00000165171	1.8232521239764887e-07	6.289105274889222
ENSG00000264290	1.8387964350220428e-07	6.03611641941953
ENSG00000163029	1.8387964350220428e-07	8.734948019925948
ENSG00000182903	1.8387964350220428e-07	8.6862664783438
ENSG00000176261	1.8387964350220428e-07	8.762351214660892
ENSG00000185386	1.838796435022049e-07	8.64569852702534
ENSG00000167524	1.850538875596057e-07	6.690696978338626
ENSG00000224856	1.850538875596057e-07	4.2280427710900685
ENSG00000101452	1.854469147101461e-07	8.421756076733438
ENSG00000234771	1.8544691471014876e-07	8.71114408991883
ENSG00000137709	1.8544691471014876e-07	6.005662636586831
ENSG00000172365	1.866308560292718e-07	3.5242841738081014
ENSG00000249550	1.870271284627523e-07	6.722810072574959
ENSG00000154537	1.870271284627523e-07	3.9305711648400736
ENSG00000196998	1.8822084439027071e-07	8.800393582819439
ENSG00000233108	1.8822084439027071e-07	7.630157105660586
ENSG00000147118	1.8822084439027071e-07	8.460255975296008
ENSG00000162885	1.8822084439027071e-07	8.684735266371867
ENSG00000196154	1.8982395646374532e-07	8.726834429662258
ENSG00000166025	1.914402968672964e-07	6.826255281046859
ENSG00000110080	1.914402968672964e-07	7.6516635023064286
ENSG00000109680	1.9266129664791088e-07	7.634671431196454
ENSG00000117971	1.9266129664791294e-07	4.295214536132699
ENSG00000164334	1.9430104078173968e-07	3.9393123435818347
ENSG00000180096	1.9430104078173968e-07	8.528508998605831
ENSG00000123500	1.9595430509872683e-07	5.649861529825229
ENSG00000271420	1.9595430509872683e-07	2.4765554011872783
ENSG00000196683	1.972031906879975e-07	8.908932680191299
ENSG00000243517	1.972031906879975e-07	7.025375644227037
ENSG00000066027	1.9888037487045738e-07	8.826265565582448
ENSG00000185189	1.993018257338922e-07	8.719257680182523
ENSG00000158793	2.0057137728007319e-07	8.697442492551358
ENSG00000154845	2.018487634024824e-07	8.755231995585177
ENSG00000133226	2.0356421275631578e-07	8.870890312032751
ENSG00000055070	2.0399527737825878e-07	8.72331447531437
ENSG00000213585	2.0529378469783844e-07	8.880535114268378
ENSG00000234840	2.0529378469783844e-07	8.299280335541544
ENSG00000034713	2.052937846978406e-07	8.824734353610515
ENSG00000070761	2.052937846978406e-07	8.5330233241417
ENSG00000184305	2.083548562358921e-07	8.067397150325517
ENSG00000256604	2.1012384675869554e-07	4.624850152997101
ENSG00000234332	2.1012384675869705e-07	4.010932836158226
ENSG00000147168	2.1146013049707415e-07	8.921103065586836
ENSG00000185518	2.1190738531760976e-07	7.1286771564181155
ENSG00000115652	2.1325465584432568e-07	8.812563968214976
ENSG00000119688	2.1370558743170191e-07	8.721246422558476
ENSG00000166143	2.1370558743170191e-07	6.618172179761674
ENSG00000203832	2.1506393196462062e-07	8.154667695312124
ENSG00000165392	2.1506393196462062e-07	8.706550454003029
ENSG00000259768	2.1688807592505565e-07	5.174498035212059
ENSG00000154917	2.1688807592505875e-07	8.190615096985887
ENSG00000104687	2.1872720568620008e-07	8.735484860709905
ENSG00000248503	2.1872720568620008e-07	5.898022009597123
ENSG00000137070	2.1872720568620008e-07	8.585840971235632
ENSG00000240914	2.2011645890681476e-07	4.9382903540558685
ENSG00000181191	2.2058144010862794e-07	8.627940134526023
ENSG00000213523	2.219821003725762e-07	8.765413638604759
ENSG00000105467	2.219821003725762e-07	5.1935054899671655
ENSG00000101057	2.2386305669105785e-07	8.716195256238654
ENSG00000168237	2.2528389727871478e-07	8.589897766367475
ENSG00000115758	2.2719194719119596e-07	8.925159860718681
ENSG00000168447	2.2719194719119596e-07	8.82067755847867
ENSG00000169914	2.291156479523652e-07	8.54672492150917
ENSG00000179743	2.291156479523652e-07	7.906598507646186
ENSG00000119636	2.3056876890848657e-07	5.824099493087128
ENSG00000182000	2.3056876890848864e-07	2.4904093799659517
ENSG00000126107	2.3448753987426156e-07	8.81508955137489
ENSG00000165525	2.3448753987426156e-07	8.789754409395835
ENSG00000137563	2.3448753987426156e-07	8.806975961111196
ENSG00000171425	2.3448753987426365e-07	8.696905651767402
ENSG00000081148	2.3597364881134127e-07	7.3968646508105245
ENSG00000015171	2.3647104279077505e-07	8.852137548345457
ENSG00000207146	2.3647104279077505e-07	3.8123676460016234
ENSG00000189343	2.399813468258792e-07	8.912989475323146
ENSG00000166111	2.399813468258792e-07	7.441104655752306
ENSG00000141664	2.3998134682588176e-07	8.178975986527128
ENSG00000198924	2.3998134682588176e-07	8.676084835324216
ENSG00000108878	2.4150116626197626e-07	3.0055696654744617
ENSG00000005302	2.440549395824519e-07	8.88864870453207
ENSG00000182518	2.455997382287095e-07	8.005533732892912
ENSG00000081307	2.471540058876041e-07	8.900819089927607
ENSG00000170471	2.4767420900626086e-07	8.811569597026997
ENSG00000130779	2.4767420900626086e-07	8.86277672176906
ENSG00000234719	2.4767420900626086e-07	7.790205122105899
ENSG00000139719	2.4924118921879237e-07	8.27083593881476
ENSG00000200959	2.497656465441819e-07	3.7788322048770193
ENSG00000145087	2.497656465441819e-07	5.64854646694262
ENSG00000095002	2.497656465441819e-07	8.628934505714
ENSG00000091651	2.497656465441819e-07	7.879543603200307
ENSG00000237765	2.5134543966475994e-07	7.867373217804769
ENSG00000240086	2.5134543966476084e-07	4.312632822021039
ENSG00000141002	2.5346689191955237e-07	8.856194343477304
ENSG00000180660	2.5506935140061916e-07	6.838313903998856
ENSG00000103544	2.556056816990052e-07	8.764876797820804
ENSG00000161204	2.5722123400593124e-07	8.852137548345457
ENSG00000196967	2.5722123400593124e-07	8.034186262343365
ENSG00000165782	2.615778703058132e-07	8.808507173083129
ENSG00000104427	2.615778703058132e-07	8.496969698359107
ENSG00000175305	2.615778703058132e-07	8.103990414700093
ENSG00000162882	2.615778703058132e-07	6.647421675686003
ENSG00000068878	2.632299625648881e-07	8.866833516900904
ENSG00000177426	2.6378290217849545e-07	7.041847778003115
ENSG00000184887	2.6378290217849545e-07	8.647484702524805
ENSG00000257824	2.654484784599457e-07	6.606870737792374
ENSG00000260001	2.660059304090942e-07	6.208778934784642
ENSG00000107331	2.6768509691505693e-07	8.789754409395835
ENSG00000141560	2.6768509691505836e-07	8.733953648737971
ENSG00000183604	2.6768509691505836e-07	7.436403962638247
ENSG00000175806	2.699399604706682e-07	8.421879333229995
ENSG00000197776	2.699399604706682e-07	8.275095300823097
ENSG00000168676	2.699399604706682e-07	4.733993524567131
ENSG00000161031	2.699399604706682e-07	5.141060601028449
ENSG00000068308	2.699399604706682e-07	8.845018329269742
ENSG00000114646	2.699399604706682e-07	6.146213098032832
ENSG00000198646	2.7164316783965134e-07	8.827796777554383
ENSG00000147533	2.722132127458512e-07	8.712138461106807
ENSG00000135605	2.739303065578072e-07	8.681672842427998
ENSG00000215270	2.756578868501705e-07	4.867079210212716
ENSG00000072401	2.756578868501705e-07	8.450813739936871
ENSG00000253986	2.7623608794790937e-07	5.031056550789828
ENSG00000253284	2.7623608794790937e-07	2.1303909196289403
ENSG00000238105	2.7856065863569154e-07	8.798862370847504
ENSG00000251249	2.803165059574273e-07	4.4895635157203735
ENSG00000116954	2.8445526078519743e-07	8.719257680182523
ENSG00000271086	2.850513204433012e-07	4.586119439730576
ENSG00000117151	2.868467647643029e-07	8.750180829265354
ENSG00000241743	2.910788213229619e-07	1.866356590071881
ENSG00000114942	2.9168831437305593e-07	8.945443836377912
ENSG00000138279	2.935242168139738e-07	8.860251138609149
ENSG00000124657	2.959894982841185e-07	5.806863164851257
ENSG00000166454	2.984748217444819e-07	8.85466313150537
ENSG00000134138	2.984748217444819e-07	6.932341779959423
ENSG00000197520	2.984748217444819e-07	6.032497811274041
ENSG00000234741	2.984748217444819e-07	8.912989475323146
ENSG00000117450	3.0035206140919555e-07	8.88306069742829
ENSG00000102309	3.028728372958179e-07	8.460001011768474
ENSG00000118242	3.0350622456824863e-07	7.775518831364313
ENSG00000227134	3.0350622456824863e-07	1.8095338526861418
ENSG00000173273	3.0350622456824863e-07	8.783629561508098
ENSG00000225342	3.0541409029191486e-07	6.61330437666543
ENSG00000196208	3.0541409029191486e-07	7.52087015009386
ENSG00000166200	3.0541409029191486e-07	8.88306069742829
ENSG00000095397	3.0733356462620023e-07	8.856194343477304
ENSG00000273488	3.099110394080337e-07	6.668197096242921
ENSG00000166822	3.099110394080337e-07	8.737016072681838
ENSG00000235280	3.099110394080337e-07	5.7103873421172855
ENSG00000163900	3.105586706786855e-07	8.715200885050676
ENSG00000008226	3.105586706786855e-07	8.610181742026704
ENSG00000094841	3.125094354887228e-07	8.348117613196322
ENSG00000228991	3.131623226310147e-07	6.2617545676543624
ENSG00000011021	3.151289166756383e-07	8.540142543217414
ENSG00000138686	3.151289166756383e-07	8.342608916472477
ENSG00000116198	3.151289166756383e-07	8.784166402292056
ENSG00000230798	3.171074639017031e-07	3.4252035836321575
ENSG00000164741	3.177696480081379e-07	8.145060264264602
ENSG00000242866	3.177696480081379e-07	6.589405775969245
ENSG00000170832	3.2244256184708133e-07	8.516796143614316
ENSG00000102910	3.25142592226349e-07	8.816620763346823
ENSG00000138085	3.271819645402662e-07	8.876478319136533
ENSG00000248243	3.271819645402662e-07	7.104074373926621
ENSG00000081721	3.271819645402662e-07	8.7542376243972
ENSG00000240342	3.2992039736995915e-07	8.387488626450311
ENSG00000086730	3.2992039736996206e-07	8.797867999659527
ENSG00000146263	3.2992039736996206e-07	8.547798603077084
ENSG00000080031	3.3476613030828925e-07	4.25130829813507
ENSG00000119403	3.3476613030829285e-07	8.592423349527389
ENSG00000198198	3.3546397714286904e-07	8.896762294795762
ENSG00000120889	3.3756597661750463e-07	8.815626392158844
ENSG00000078674	3.3826947191756703e-07	8.860251138609149
ENSG00000040341	3.403884828236821e-07	8.72936001282217
ENSG00000267185	3.4252033938003323e-07	5.34969598540907
ENSG00000103035	3.432338257897259e-07	8.826265565582448
ENSG00000173295	3.432338257897259e-07	7.479902630869598
ENSG00000180211	3.432338257897259e-07	6.373755843317866
ENSG00000101407	3.432338257897259e-07	8.753243253209222
ENSG00000129055	3.453829267793723e-07	8.827796777554383
ENSG00000063438	3.4826866364420043e-07	7.849517051731042
ENSG00000213609	3.4826866364420043e-07	6.506648030856879
ENSG00000000457	3.511777305058293e-07	8.606124946894859
ENSG00000060237	3.511777305058293e-07	8.872421524004686
ENSG00000155792	3.511777305058293e-07	8.856194343477304
ENSG00000054983	3.5337495032545696e-07	8.696905651767402
ENSG00000164855	3.5632528315661915e-07	7.895955222255898
ENSG00000232956	3.5632528315661915e-07	8.827259936770426
ENSG00000162769	3.5632528315661915e-07	8.318772506889285
ENSG00000065183	3.5632528315661915e-07	8.763882426632826
ENSG00000236683	3.5632528315661915e-07	2.8919119483797533
ENSG00000246898	3.5706658311382243e-07	8.323776842405248
ENSG00000270673	3.5929944944547666e-07	6.93517926025054
ENSG00000140694	3.6154582649727245e-07	8.767402380980716
ENSG00000121853	3.6154582649727245e-07	2.623398866158084
ENSG00000254343	3.6229763484298276e-07	8.272877077841757
ENSG00000072274	3.6229763484298276e-07	8.900819089927607
ENSG00000240204	3.6229763484298276e-07	6.387061127288411
ENSG00000138376	3.645621488945889e-07	8.579258592943871
ENSG00000147121	3.676028186367305e-07	8.307752228754355
ENSG00000185519	3.676028186367305e-07	2.65691250129881
ENSG00000109466	3.676028186367305e-07	8.539939976340923
ENSG00000068354	3.676028186367305e-07	8.63804246716567
ENSG00000134153	3.7066802521688263e-07	8.900819089927607
ENSG00000173320	3.7066802521688464e-07	6.695716026245273
ENSG00000075826	3.760917535213825e-07	8.807512801895154
ENSG00000172379	3.792254250761211e-07	8.397341246947574
ENSG00000241468	3.84770250523841e-07	8.65580085966499
ENSG00000269696	3.8477025052384507e-07	4.262965614473521
ENSG00000141127	3.8717054686172025e-07	8.762351214660892
ENSG00000198521	3.879738606880001e-07	6.921639503176371
ENSG00000165533	3.879738606880001e-07	8.373655322051865
ENSG00000258188	3.9039349093378564e-07	3.7435874033023344
ENSG00000214826	3.9120327436379544e-07	8.710070408350918
ENSG00000223802	3.9364238864929e-07	3.5735223629839448
ENSG00000177788	3.9691744148915403e-07	5.013524724322947
ENSG00000203827	3.9691744148915403e-07	7.7100407888947515
ENSG00000114346	3.9691744148915615e-07	8.514270560454404
ENSG00000267317	3.9691744148915615e-07	7.697392956020225
ENSG00000124588	3.993910174691568e-07	8.643172943865428
ENSG00000263327	4.002188524355943e-07	7.50521407865319
ENSG00000105676	4.0354682598284643e-07	8.755231995585177
ENSG00000245059	4.035468259828507e-07	3.819239836818484
ENSG00000226755	4.060603617246014e-07	3.2359069389562802
ENSG00000144840	4.085890422614276e-07	8.617221650722486
ENSG00000198954	4.094353164737662e-07	8.518327355586251
ENSG00000214595	4.1283740406715827e-07	8.856194343477304
ENSG00000075914	4.154069021174085e-07	8.5609633596606
ENSG00000115159	4.154069021174085e-07	8.757300048341069
ENSG00000169679	4.154069021174085e-07	8.64011051992156
ENSG00000233871	4.1626683476534505e-07	1.5354627263859502
ENSG00000157796	4.1626683476534505e-07	8.804450377951285
ENSG00000187325	4.188569790679519e-07	8.634522512817782
ENSG00000273384	4.188569790679519e-07	4.292274445036558
ENSG00000118898	4.188569790679519e-07	6.7124956312331046
ENSG00000239559	4.188569790679556e-07	7.144315382837733
ENSG00000102271	4.2584049204704436e-07	4.1744583322912945
ENSG00000167930	4.2848824161288627e-07	8.265497329391332
ENSG00000114423	4.3472840889379443e-07	8.548256133481104
ENSG00000164031	4.3472840889379443e-07	8.800393582819439
ENSG00000218510	4.3562700706685365e-07	8.639573679137603
ENSG00000074855	4.3562700706685365e-07	8.686803319127756
ENSG00000131153	4.383335960524526e-07	7.957088691643818
ENSG00000198612	4.4196769816743453e-07	8.771996016896516
ENSG00000110851	4.4196769816743453e-07	8.684735266371867
ENSG00000022267	4.447123845794329e-07	8.659857654796834
ENSG00000163297	4.456309387365228e-07	8.818151975318758
ENSG00000226926	4.483976266562016e-07	4.359238950880469
ENSG00000136720	4.48397626656204e-07	8.696368810983445
ENSG00000171824	4.4932354291504465e-07	8.761356843472914
ENSG00000235423	4.521124023036916e-07	5.414895941134222
ENSG00000148688	4.549180025886206e-07	8.656337700448944
ENSG00000130024	4.558569396061796e-07	8.83996716294992
ENSG00000135723	4.558569396061796e-07	8.650749693345164
ENSG00000088367	4.558569396061796e-07	8.826265565582448
ENSG00000169184	4.5585693960618206e-07	8.020531495779755
ENSG00000151414	4.586850118288209e-07	8.836904739006052
ENSG00000176623	4.586850118288209e-07	8.689328902287668
ENSG00000169895	4.586850118288209e-07	8.804450377951285
ENSG00000181192	4.624821859451508e-07	8.804450377951285
ENSG00000171496	4.624821859451557e-07	3.6533543431435236
ENSG00000239719	4.6343621997498577e-07	6.200105824160597
ENSG00000254966	4.6630975769808836e-07	4.9607500957271045
ENSG00000169213	4.701679615711236e-07	8.77452160005643
ENSG00000259422	4.7308185883941046e-07	4.5325322480503
ENSG00000228929	4.7308185883941046e-07	7.113807155274703
ENSG00000134986	4.7308185883941046e-07	7.944302155084389
ENSG00000259562	4.769942383744864e-07	7.5033370095851515
ENSG00000230364	4.769942383744864e-07	5.162594449884018
ENSG00000224479	4.769942383744864e-07	5.222763985651261
ENSG00000139537	4.80937903843146e-07	7.612055988719384
ENSG00000272902	4.80937903843146e-07	3.2086458631823285
ENSG00000131470	4.80937903843146e-07	7.717781724981535
ENSG00000234222	4.839163292806042e-07	6.830252318258667
ENSG00000224566	4.839163292806042e-07	5.750852528430952
ENSG00000229809	4.839163292806042e-07	8.465386451995762
ENSG00000262703	4.849130962991732e-07	3.7368456377635644
ENSG00000184908	4.849130962991732e-07	1.8536204994468002
ENSG00000171530	4.879153262399551e-07	8.819683187290691
ENSG00000242659	4.879153262399551e-07	4.452315576857046
ENSG00000138629	4.919462763251724e-07	8.842492746109832
ENSG00000157426	4.919462763251724e-07	8.52345783228601
ENSG00000197647	4.919462763251724e-07	7.97462493503787
ENSG00000272750	4.919462763251724e-07	7.393434019502625
ENSG00000054179	4.949906060340779e-07	4.292419757657932
ENSG00000116918	4.949906060340797e-07	8.683204054399932
ENSG00000149639	4.960094255195275e-07	8.798862370847504
ENSG00000121486	4.960094255195275e-07	8.72584005847428
ENSG00000125885	4.960094255195275e-07	8.661925707552724
ENSG00000124818	4.990780670789246e-07	3.2003976098692775
ENSG00000226855	4.990780670789246e-07	3.764048167699045
ENSG00000145741	5.03198162081673e-07	8.929216655850528
ENSG00000163312	5.031981620816784e-07	8.642636103081472
ENSG00000063660	5.031981620816784e-07	7.328179556945077
ENSG00000269997	5.031981620816784e-07	4.050952355569441
ENSG00000125755	5.063098002966086e-07	8.892705499663915
ENSG00000186468	5.073511420511465e-07	8.912989475323146
ENSG00000137337	5.104876098290288e-07	8.816620763346823
ENSG00000111266	5.104876098290288e-07	8.672564880976328
ENSG00000242013	5.146987480568803e-07	7.334656830162304
ENSG00000137936	5.146987480568803e-07	8.751712041237289
ENSG00000236849	5.178791276928153e-07	3.357931029515862
ENSG00000139350	5.189434711123403e-07	8.585304130451675
ENSG00000142197	5.189434711123403e-07	8.38536817704338
ENSG00000053900	5.189434711123403e-07	8.733953648737971
ENSG00000144485	5.189434711123403e-07	7.753529444466047
ENSG00000132906	5.232220370152515e-07	8.349191294764234
ENSG00000155975	5.232220370152515e-07	8.67057613860037
ENSG00000272727	5.264533270978126e-07	3.872874408321546
ENSG00000166669	5.307917445691165e-07	8.609187370838727
ENSG00000241352	5.307917445691194e-07	5.488323717028247
ENSG00000133739	5.35164724284237e-07	8.67157050978835
ENSG00000186815	5.35164724284237e-07	8.86277672176906
ENSG00000259495	5.351647242842417e-07	6.473664222641575
ENSG00000181381	5.384673000146775e-07	8.312935102105152
ENSG00000164684	5.429014030092211e-07	6.634574108676112
ENSG00000121579	5.429014030092211e-07	8.908932680191299
ENSG00000261270	5.47370802299296e-07	8.578721752159916
ENSG00000135253	5.473708022993019e-07	8.532565793737678
ENSG00000175279	5.552779978543095e-07	7.109566707955127
ENSG00000066427	5.552779978543095e-07	8.46153222374041
ENSG00000137124	5.598458633165551e-07	8.631996929657868
ENSG00000247982	5.598458633165551e-07	8.18403271869413
ENSG00000143815	5.632955831607852e-07	8.793274363743723
ENSG00000012171	5.632955831607852e-07	7.647064300543449
ENSG00000262333	5.679271935108841e-07	6.510345954897231
ENSG00000179862	5.679271935108841e-07	6.570961641654748
ENSG00000186583	5.679271935108901e-07	6.487035560244157
ENSG00000204682	5.679271935108901e-07	3.7510376325612604
ENSG00000109381	5.725956133688924e-07	8.783172031104078
ENSG00000174720	5.725956133688924e-07	8.660394495580789
ENSG00000125743	5.761212539036805e-07	8.872421524004686
ENSG00000155366	5.761212539036825e-07	8.414839424534216
ENSG00000180530	5.761212539036825e-07	8.315460685265064
ENSG00000177888	5.773011244666383e-07	8.686266478343798
ENSG00000198088	5.773011244666383e-07	8.327578674009562
ENSG00000181045	5.773011244666383e-07	8.466125859656211
ENSG00000153774	5.773011244666383e-07	8.346868278480812
ENSG00000140538	5.856258744708696e-07	5.911137744602122
ENSG00000183617	5.856258744708696e-07	8.771996016896516
ENSG00000205138	5.892290439416528e-07	8.45946417098452
ENSG00000165689	5.904348560853947e-07	8.822208770450603
ENSG00000156650	5.952820039625874e-07	8.812563968214976
ENSG00000063854	5.952820039625874e-07	8.853131919533435
ENSG00000216866	5.989425868639965e-07	5.794061762252442
ENSG00000149806	5.989425868639965e-07	8.921103065586836
ENSG00000250167	5.989425868639965e-07	2.6250358035599044
ENSG00000245680	5.989425868640018e-07	7.839532409740772
ENSG00000215114	5.989425868640018e-07	8.77452160005643
ENSG00000102007	6.026249261549837e-07	8.904875885059452
ENSG00000109184	6.038572288409075e-07	8.767939221764673
ENSG00000189196	6.038572288409107e-07	4.388402904610061
ENSG00000215595	6.038572288409107e-07	6.1970602289061425
ENSG00000261949	6.075687704673104e-07	2.867191139905447
ENSG00000181026	6.08810844351018e-07	8.887117492560137
ENSG00000213722	6.12551811303061e-07	8.729896853606125
ENSG00000092036	6.12551811303061e-07	8.235724287569107
ENSG00000171853	6.175743478859825e-07	8.781640819132145
ENSG00000164039	6.175743478859825e-07	8.069081330330931
ENSG00000198218	6.175743478859858e-07	8.872421524004686
ENSG00000238063	6.188361885157217e-07	5.304501053562413
ENSG00000214562	6.213673506432522e-07	5.872005305807751
ENSG00000165195	6.226366816290402e-07	8.73188559598208
ENSG00000137942	6.226366816290402e-07	7.312588779502746
ENSG00000169016	6.264597313842393e-07	8.653812117289032
ENSG00000156738	6.27739116149708e-07	7.856979213446744
ENSG00000147654	6.27739116149708e-07	8.74864961729342
ENSG00000272145	6.315924420718762e-07	6.985352172959555
ENSG00000146463	6.367657902185228e-07	8.776052812028363
ENSG00000251405	6.406726559156656e-07	7.04331042606139
ENSG00000067191	6.419800855835229e-07	7.454948593601874
ENSG00000048540	6.419800855835229e-07	5.317689142649926
ENSG00000114395	6.459178663345048e-07	8.63804246716567
ENSG00000230105	6.459178663345105e-07	3.4775272052973425
ENSG00000204186	6.459178663345105e-07	8.789754409395835
ENSG00000233429	6.512045715044405e-07	8.075748584849801
ENSG00000266045	6.512045715044405e-07	6.942510365139336
ENSG00000149657	6.512045715044405e-07	8.699968075711269
ENSG00000260144	6.512045715044405e-07	5.990421914367814
ENSG00000115355	6.551970213311972e-07	8.904875885059452
ENSG00000160789	6.551970213311972e-07	8.917046270454989
ENSG00000139629	6.565330874449357e-07	8.71213846110681
ENSG00000162869	6.605571041241052e-07	8.702493658871182
ENSG00000164169	6.605571041241052e-07	8.510011198446069
ENSG00000088833	6.605571041241052e-07	8.832847943874205
ENSG00000104936	6.659595562804968e-07	8.499037751115
ENSG00000140948	6.659595562804968e-07	8.6228889682062
ENSG00000130294	6.700393941481283e-07	4.055229980644492
ENSG00000079393	6.700393941481283e-07	5.909412161788927
ENSG00000090612	6.700393941481319e-07	8.49406589517511
ENSG00000207954	6.714047002004099e-07	5.817541487069655
ENSG00000182463	6.714047002004171e-07	8.300849927782922
ENSG00000141380	6.755167698790754e-07	8.892705499663915
ENSG00000170264	6.755167698790754e-07	8.450945446967847
ENSG00000163428	6.75516769879079e-07	8.824734353610515
ENSG00000206120	6.810374072392869e-07	6.090212418984671
ENSG00000138036	6.810374072392869e-07	8.399149084790787
ENSG00000196331	6.866016351319697e-07	6.344906626500331
ENSG00000214050	6.866016351319697e-07	8.42428165989335
ENSG00000198286	6.866016351319697e-07	8.002188422611278
ENSG00000111196	6.866016351319697e-07	8.539939976340923
ENSG00000070190	6.908036115448268e-07	8.826265565582448
ENSG00000143768	6.922097848559431e-07	6.791236083239006
ENSG00000120306	6.922097848559468e-07	8.656337700448944
ENSG00000171159	6.922097848559468e-07	8.78010960716021
ENSG00000082146	7.021307388891291e-07	8.623143931733729
ENSG00000147174	7.021307388891291e-07	8.16830989937463
ENSG00000165215	7.021307388891291e-07	5.9247967754572075
ENSG00000156675	7.021307388891291e-07	8.904875885059452
ENSG00000124313	7.078614016621423e-07	8.632991300845847
ENSG00000198040	7.121890332278422e-07	5.708553620690851
ENSG00000213096	7.121890332278422e-07	7.988255555911733
ENSG00000200550	7.179989960872191e-07	3.3669155185053725
ENSG00000273456	7.179989960872191e-07	5.651845792234083
ENSG00000240449	7.223864973588862e-07	6.871325756514442
ENSG00000164754	7.23854746491044e-07	8.852137548345457
ENSG00000169814	7.282768161860248e-07	8.72584005847428
ENSG00000129691	7.297566317195309e-07	8.625414551366113
ENSG00000112787	7.297566317195309e-07	8.811569597026997
ENSG00000031081	7.342135319526571e-07	8.750180829265354
ENSG00000151151	7.342135319526571e-07	8.454413004664696
ENSG00000172667	7.342135319526571e-07	8.796336787687592
ENSG00000228113	7.342135319526571e-07	5.463703639025806
ENSG00000231566	7.342135319526571e-07	3.343253353200694
ENSG00000215325	7.40196996365562e-07	3.218511097681742
ENSG00000136379	7.40196996365562e-07	8.259607527956161
ENSG00000113851	7.447154864875136e-07	8.778578395188276
ENSG00000174721	7.447154864875136e-07	7.043633786472602
ENSG00000227028	7.447154864875136e-07	6.4361477675638294
ENSG00000189362	7.462275636849627e-07	8.592423349527389
ENSG00000146147	7.462275636849627e-07	6.563950717819663
ENSG00000101445	7.462275636849627e-07	8.884591909400223
ENSG00000155265	7.462275636849627e-07	4.573766319347753
ENSG00000228852	7.523055907422755e-07	5.443220146407569
ENSG00000264743	7.568954726042215e-07	5.49185939063057
ENSG00000154174	7.630574206255164e-07	8.86277672176906
ENSG00000127184	7.630574206255164e-07	8.921103065586836
ENSG00000124193	7.677106598544151e-07	8.93733024611422
ENSG00000244560	7.677106598544193e-07	8.211717790685496
ENSG00000236552	7.677106598544193e-07	8.74612403413351
ENSG00000258056	7.692678230740575e-07	8.046893488522858
ENSG00000267765	7.739576435809074e-07	5.397032788372619
ENSG00000150281	7.739576435809074e-07	5.719879829865871
ENSG00000257743	7.802537250836664e-07	5.432325221458063
ENSG00000239269	7.913911275343426e-07	3.3473335106337423
ENSG00000126775	7.978241505008897e-07	8.697442492551358
ENSG00000091428	7.978241505008897e-07	8.789754409395835
ENSG00000270681	7.978241505008897e-07	7.168303416526868
ENSG00000158109	8.043076775132454e-07	8.803456006763307
ENSG00000224781	8.043076775132497e-07	5.076183483166199
ENSG00000204673	8.092036954282191e-07	8.758294419529046
ENSG00000136044	8.092036954282263e-07	8.746660874917465
ENSG00000237301	8.108420900433029e-07	5.204557688201528
ENSG00000158458	8.108420900433101e-07	8.382103186223024
ENSG00000100221	8.15776524096339e-07	8.822208770450603
ENSG00000235297	8.157765240963464e-07	6.037363274087871
ENSG00000117691	8.207399604476896e-07	8.834379155846138
ENSG00000172765	8.224009125077009e-07	8.741530398217707
ENSG00000204262	8.274032738627549e-07	7.83224310336464
ENSG00000223756	8.274032738627681e-07	6.334216631762246
ENSG00000138107	8.290772497666016e-07	8.82067755847867
ENSG00000116748	8.290772497666016e-07	8.912989475323146
ENSG00000134339	8.408870222884797e-07	4.341365357084391
ENSG00000165240	8.408870222884871e-07	8.623883339394176
ENSG00000125841	8.408870222884871e-07	8.254811325163868
ENSG00000097033	8.408870222884871e-07	8.912989475323146
ENSG00000115947	8.459979480386303e-07	8.62082091545031
ENSG00000238061	8.477082482177959e-07	6.029616593680025
ENSG00000226479	8.528592112229656e-07	8.619289703478376
ENSG00000107443	8.528592112229656e-07	8.168139812074212
ENSG00000094975	8.528592112229656e-07	8.880535114268378
ENSG00000267373	8.528592112229656e-07	4.155291025568913
ENSG00000177189	8.528592112229656e-07	8.826265565582448
ENSG00000243144	8.64995964774041e-07	5.7580875092809185
ENSG00000082996	8.667433470590939e-07	8.819146346506736
ENSG00000100206	8.667433470590939e-07	6.23082509177342
ENSG00000132394	8.667433470590939e-07	8.536085748085569
ENSG00000169230	8.667433470590939e-07	8.775515971244408
ENSG00000123989	8.667433470590939e-07	8.93733024611422
ENSG00000005189	8.667433470590939e-07	7.59821823750806
ENSG00000105341	8.667433470590939e-07	8.72584005847428
ENSG00000173451	8.72005974719733e-07	8.427089120309686
ENSG00000225135	8.737670322446421e-07	6.726122869768684
ENSG00000240366	8.861909729233484e-07	4.502374723362567
ENSG00000132688	8.861909729233484e-07	7.9391986124976865
ENSG00000008853	8.915675924536839e-07	8.620284074666351
ENSG00000101977	8.933667899221071e-07	6.341418950171614
ENSG00000185483	8.933667899221071e-07	5.640009913884938
ENSG00000162814	8.93366789922115e-07	4.389114166040316
ENSG00000266208	8.93366789922115e-07	6.332549175629697
ENSG00000151726	8.987854470727516e-07	8.539148172029437
ENSG00000255650	9.060597205453084e-07	5.330654759167618
ENSG00000156042	9.060597205453164e-07	8.141528421650756
ENSG00000259138	9.060597205453164e-07	4.2090501409819145
ENSG00000230262	9.13390837014362e-07	3.67065918293982
ENSG00000151164	9.133908370143701e-07	6.182602915878687
ENSG00000163810	9.189267344515076e-07	6.370062892055395
ENSG00000102934	9.189267344515126e-07	4.210922112124974
ENSG00000234284	9.189267344515126e-07	6.132355078329666
ENSG00000260940	9.207792236744668e-07	2.1945351810268665
ENSG00000257742	9.263583559488661e-07	8.659857654796832
ENSG00000198408	9.263583559488661e-07	8.91145826335121
ENSG00000197557	9.263583559488661e-07	8.217305797789278
ENSG00000164402	9.319701273273523e-07	8.771996016896516
ENSG00000143603	9.33848002633544e-07	8.895231082823827
ENSG00000184990	9.413961102000837e-07	8.830322360714293
ENSG00000205659	9.54747291619054e-07	8.65480648847701
ENSG00000140688	9.54747291619054e-07	8.852137548345457
ENSG00000245954	9.547472916190643e-07	7.617314060483431
ENSG00000155754	9.624584387951766e-07	4.931978079244792
ENSG00000171444	9.624584387951817e-07	8.896762294795762
ENSG00000163666	9.624584387951817e-07	7.379303259340521
ENSG00000114853	9.682812301645484e-07	8.487659170030948
ENSG00000114054	9.760978878608423e-07	8.732422436766036
ENSG00000119900	9.76097887860851e-07	8.800393582819439
ENSG00000176894	9.76097887860851e-07	6.1978675554859395
ENSG00000157514	9.76097887860851e-07	8.945443836377912
ENSG00000264349	9.76097887860851e-07	4.680571571336269
ENSG00000101945	9.76097887860851e-07	8.063323235926731
ENSG00000156313	9.76097887860851e-07	8.29458747217084
ENSG00000261777	9.999151723625705e-07	5.978406350406373
ENSG00000162373	1.0059566052105885e-06	6.533835333983816
ENSG00000004487	1.0059566052105885e-06	8.755768836369135
ENSG00000261786	1.0059566052105885e-06	8.733953648737971
ENSG00000005249	1.01203327427588e-06	7.540979926485986
ENSG00000100246	1.0201906532808876e-06	8.097361205604473
ENSG00000183615	1.0222398959395147e-06	6.055175776747596
ENSG00000132196	1.0284114971988197e-06	8.504168227814759
ENSG00000164306	1.0284114971988197e-06	8.430124630524661
ENSG00000170456	1.0284114971988197e-06	8.917046270454989
ENSG00000004975	1.0284114971988197e-06	8.729896853606125
ENSG00000141556	1.0366962807331955e-06	8.786691985451967
ENSG00000224401	1.0366962807331955e-06	4.976251841901688
ENSG00000175985	1.0366962807331955e-06	5.311406640407923
ENSG00000101596	1.0429521162359427e-06	8.917046270454989
ENSG00000259924	1.0429521162359427e-06	5.230941370095893
ENSG00000244509	1.0429521162359427e-06	8.869359100060818
ENSG00000198160	1.0429521162359427e-06	8.804450377951285
ENSG00000228878	1.045045481984005e-06	7.162951909756144
ENSG00000100982	1.045045481984005e-06	8.753243253209222
ENSG00000110888	1.051349946583391e-06	8.78569761426399
ENSG00000165804	1.0534595824707564e-06	8.26530032836202
ENSG00000138760	1.0662034810706174e-06	8.921103065586836
ENSG00000102001	1.0662034810706174e-06	7.339624885907959
ENSG00000101353	1.0683418827390804e-06	7.930208321311234
ENSG00000179085	1.0769369671507288e-06	8.725303217690323
ENSG00000143494	1.0834270486421051e-06	7.662871996090061
ENSG00000237594	1.0834270486421051e-06	4.684424343673084
ENSG00000035681	1.0834270486421051e-06	8.769470433736606
ENSG00000175643	1.0834270486421051e-06	7.556114962250981
ENSG00000094914	1.0855987873504948e-06	8.794805575715658
ENSG00000225855	1.092139247355508e-06	8.252083175127465
ENSG00000114767	1.0987177377795272e-06	8.693385697419513
ENSG00000186260	1.1009190558329596e-06	8.599542568603102
ENSG00000084710	1.1009190558329596e-06	4.825868123921676
ENSG00000165417	1.1075485843435617e-06	8.826265565582448
ENSG00000186056	1.1164479255909026e-06	8.452142385032314
ENSG00000172803	1.1164479255909085e-06	7.23265683465797
ENSG00000136319	1.1254162721529966e-06	8.507151341378691
ENSG00000181619	1.1254162721529966e-06	7.657891689615752
ENSG00000112029	1.1254162721529966e-06	8.391747988458649
ENSG00000105698	1.1321881260414102e-06	8.884591909400223
ENSG00000166913	1.1412784715745066e-06	8.900819089927607
ENSG00000172568	1.1412784715745066e-06	6.388391748076158
ENSG00000240063	1.1412784715745066e-06	4.853670078365788
ENSG00000253958	1.1412784715745066e-06	2.589971689487286
ENSG00000163959	1.1481424207439524e-06	7.67628615035393
ENSG00000163611	1.1481424207439524e-06	8.773984759272473
ENSG00000261373	1.1504392455033324e-06	8.285074376966188
ENSG00000270504	1.1504392455033324e-06	4.544514558289268
ENSG00000171502	1.1504392455033324e-06	8.720049484494009
ENSG00000253295	1.1573563599099835e-06	4.747636695435512
ENSG00000169981	1.1573563599099896e-06	8.27435589316265
ENSG00000269902	1.1596709722380142e-06	6.914312531856294
ENSG00000198205	1.1596709722380265e-06	8.488935418475354
ENSG00000219626	1.1666416476381931e-06	7.743771398393921
ENSG00000174684	1.1666416476381931e-06	8.705019242031094
ENSG00000198089	1.1759988148889346e-06	8.796336787687592
ENSG00000080224	1.1925484282151584e-06	8.321475891696597
ENSG00000073670	1.2021060328507082e-06	7.00568720803742
ENSG00000156802	1.2021060328507082e-06	8.678152888080106
ENSG00000273164	1.2093227061773854e-06	5.220517441516432
ENSG00000188206	1.2093227061773854e-06	8.523915362690031
ENSG00000157349	1.2117375419652024e-06	8.319596790776846
ENSG00000271682	1.2190100038071583e-06	4.108832179454534
ENSG00000257526	1.2214435046922444e-06	3.5047942341474805
ENSG00000153560	1.2287721694580171e-06	8.879003902296445
ENSG00000172216	1.2287721694580237e-06	8.786691985451967
ENSG00000116885	1.2287721694580237e-06	7.318327959218186
ENSG00000146350	1.2287721694580237e-06	7.912397532160876
ENSG00000152382	1.2287721694580237e-06	8.616227279534508
ENSG00000172687	1.2361432601416069e-06	6.348162505273096
ENSG00000131759	1.2361432601416069e-06	8.695911280579425
ENSG00000185591	1.2386097591066832e-06	8.872421524004686
ENSG00000179627	1.2386097591066832e-06	8.425478597957818
ENSG00000224072	1.2386097591066832e-06	4.558563957803935
ENSG00000121578	1.2386097591066963e-06	8.78569761426399
ENSG00000064490	1.2386097591066963e-06	8.729896853606125
ENSG00000119737	1.2460377850215985e-06	7.279740416389355
ENSG00000196437	1.2460377850215985e-06	7.616199494116113
ENSG00000197385	1.2585134540645183e-06	8.4417057784852
ENSG00000154370	1.2660566210851568e-06	8.522718424625563
ENSG00000112541	1.2660566210851568e-06	5.138135033245609
ENSG00000100505	1.2736434066793616e-06	5.810119302085921
ENSG00000258450	1.2736434066793616e-06	5.779739628404394
ENSG00000250326	1.2761820700772944e-06	6.620646941113043
ENSG00000226828	1.2761820700772944e-06	2.771542347235042
ENSG00000169021	1.2761820700772989e-06	8.822208770450603
ENSG00000164032	1.2838273909764807e-06	8.908932680191299
ENSG00000230852	1.2838273909764942e-06	2.130975873413264
ENSG00000157014	1.2863856383094168e-06	8.691854485447578
ENSG00000243660	1.3018387319950212e-06	7.53086914331192
ENSG00000109762	1.3044316010815647e-06	8.819683187290691
ENSG00000213614	1.3044316010815647e-06	8.708081665974962
ENSG00000226237	1.3148529952320637e-06	7.157396047382242
ENSG00000169282	1.322721713059037e-06	8.318928242961913
ENSG00000135502	1.3332840429139222e-06	5.957188367066927
[truncated: 1,190 more rows]
