# Supplementary material for: Machine learning predicts treatment sensitivity in multiple myeloma based on molecular and clinical information coupled with drug response
Source: PLoS One. 2021 Jul 28;16(7):e0254596. doi: 10.1371/journal.pone.0254596 (PMC8318243; doi:10.1371/journal.pone.0254596)
Supplement: S1 File — (ZIP) [file pone.0254596.s004.zip › Supplementary Material 1/20q13/selected_genes_experiment_7.csv]

gene	pvalue	entropy
ENSG00000197114	6.758120717049693e-08	8.421893142445779
ENSG00000101444	9.066239215721124e-07	8.88863084493624
ENSG00000268564	9.066239215721124e-07	5.278412361425251
ENSG00000242814	1.460945779722459e-06	5.279909921118039
ENSG00000130590	1.5879721401129601e-06	8.276450892583503
ENSG00000228218	1.663077818292685e-06	6.478334651717048
ENSG00000234981	1.857568810230649e-06	3.9323246682528166
ENSG00000075426	1.944921904051764e-06	8.796505794320195
ENSG00000254615	2.4223487990470114e-06	8.614240409669774
ENSG00000101084	2.8268600322627156e-06	8.264507300417735
ENSG00000213885	2.8525781757348233e-06	6.336095093881094
ENSG00000272727	5.985302533075646e-06	3.9852103504365863
ENSG00000212695	6.199643532981888e-06	4.340273410415408
ENSG00000072274	7.1957026104876914e-06	8.907881401625161
ENSG00000128692	7.32252058921233e-06	5.776596171411763
ENSG00000111666	8.490628410928715e-06	8.658318218396126
ENSG00000214223	1.000757708048673e-05	5.7147827876621635
ENSG00000234498	1.0094226319348797e-05	6.341135053005679
ENSG00000080189	1.044807269033307e-05	8.821333046357623
ENSG00000243477	1.0907126696528613e-05	8.597053719395133
ENSG00000213695	1.1582402234974876e-05	2.7247893069752758
ENSG00000006016	1.1682081987725165e-05	5.351748320554446
ENSG00000124216	1.1883913861171574e-05	7.546012558803818
ENSG00000124228	1.64172288801434e-05	8.760068547356632
ENSG00000110171	1.7563125398298327e-05	8.467753510931718
ENSG00000180389	1.7711632537561057e-05	4.963566527607983
ENSG00000116016	1.8785341486471245e-05	8.696283577712247
