# Supplementary material for: Machine learning predicts treatment sensitivity in multiple myeloma based on molecular and clinical information coupled with drug response
Source: PLoS One. 2021 Jul 28;16(7):e0254596. doi: 10.1371/journal.pone.0254596 (PMC8318243; doi:10.1371/journal.pone.0254596)
Supplement: S1 File — (ZIP) [file pone.0254596.s004.zip › Supplementary Material 1/1q21/selected_genes_experiment_8.csv]

gene	pvalue	entropy
ENSG00000143321	1.3660467646391843e-37	8.895735652637308
ENSG00000143294	1.1487049180492884e-34	8.866859817603926
ENSG00000143515	6.404766335380499e-32	8.940270065592774
ENSG00000169905	2.833663986019042e-30	8.844096431980775
ENSG00000163467	5.433702271558578e-30	6.212636079809614
ENSG00000121644	6.027431357603304e-30	8.872436512952435
ENSG00000143314	3.1757542506269535e-29	8.82232540464846
ENSG00000159352	1.0646715148684558e-28	8.873964625304993
ENSG00000116586	1.1783019135897225e-28	8.725159412745626
ENSG00000143374	2.041781783062725e-28	8.700867914769917
ENSG00000143252	2.5646720494709083e-28	8.802082489668702
ENSG00000143222	2.8364445004290043e-28	8.878013208300944
ENSG00000117479	2.8364445004290043e-28	8.533804503812467
ENSG00000169231	3.136768115069732e-28	8.413848267038821
ENSG00000183155	5.365907851331767e-28	8.489190941024395
ENSG00000198715	6.035224710204854e-28	8.701860273060754
ENSG00000143420	1.75242259288547e-27	8.887638486645404
ENSG00000143569	1.0546567605009208e-26	8.899784235633259
ENSG00000198860	1.4502161047582082e-26	8.81881257571423
ENSG00000143418	1.4625687932077642e-26	8.818276821652509
ENSG00000116521	1.807679442234871e-26	8.882061791296895
ENSG00000160714	1.807679442234871e-26	8.865867459313089
ENSG00000163444	2.689378065112852e-26	8.772214296344485
ENSG00000152332	2.9884162465964604e-26	8.899784235633259
ENSG00000160685	4.132540258589039e-26	8.826373987644413
ENSG00000132676	5.521284997913748e-26	8.89420754028475
ENSG00000160688	5.521284997913748e-26	8.785888157684896
ENSG00000143458	5.567786882506144e-26	8.728215637450742
ENSG00000159377	5.709635199021434e-26	8.920027150613016
ENSG00000143164	7.686331564939284e-26	8.85624218096863
ENSG00000143393	8.462010857994699e-26	8.883589903649453
ENSG00000117262	8.462010857994699e-26	8.353444685911114
ENSG00000143436	1.0513527077162185e-25	8.616840030145775
ENSG00000160803	1.5421001667691278e-25	8.821333046357623
ENSG00000160752	1.9620589638519857e-25	8.788408628328291
ENSG00000125459	3.291544735677252e-25	8.751971381364728
ENSG00000116747	4.849500395910404e-25	8.817284463361672
ENSG00000067704	8.102300132879625e-25	8.899784235633259
ENSG00000163159	9.861360845997805e-25	8.747387044307056
ENSG00000143612	1.3178859530694861e-24	8.911929984621112
ENSG00000134375	1.4954212628587856e-24	8.8714441546616
ENSG00000091483	1.7887876906826722e-24	8.815756351009115
ENSG00000117362	1.832979073320685e-24	8.87549273765755
ENSG00000176393	1.8479486142311068e-24	8.73325657873753
ENSG00000131788	3.549730098427515e-24	8.699339802417361
ENSG00000163468	4.055995172211026e-24	8.944318648588725
ENSG00000117593	4.843845695916647e-24	8.725695166807347
ENSG00000135845	5.9243859289670916e-24	8.721646583811395
ENSG00000132716	5.9243859289670916e-24	8.891687069641355
ENSG00000143543	7.301673604544158e-24	8.911929984621112
ENSG00000231064	9.707053457138092e-24	5.979927643040782
ENSG00000143437	1.0815064366250594e-23	8.777790991692996
ENSG00000143398	1.0815064366250594e-23	8.833478795345478
ENSG00000228106	1.090195509116439e-23	7.972113114160214
ENSG00000163374	1.2998549235988295e-23	8.818276821652509
ENSG00000158796	1.625314672926203e-23	8.599117585809413
ENSG00000163348	1.93661116954984e-23	8.83195068299292
ENSG00000143155	3.1559053922810656e-23	8.709957439052657
ENSG00000116161	3.231798714946178e-23	8.82385351700102
ENSG00000160741	3.511939753599589e-23	8.853721710325235
ENSG00000143401	3.816112712397785e-23	8.863346988669695
ENSG00000143319	4.6128454448964317e-23	8.769693825701092
ENSG00000014914	4.7985039686890214e-23	7.348823071808988
ENSG00000131791	9.181819536068011e-23	8.637082945125533
ENSG00000197622	9.25409494673213e-23	8.891687069641355
ENSG00000116191	1.1168139829709305e-22	8.928124316604919
ENSG00000163463	1.1168139829709305e-22	8.33007482982171
ENSG00000177628	1.1344307809778041e-22	8.863346988669695
ENSG00000143756	1.2411992880233066e-22	8.766637600995978
ENSG00000163156	1.6763687124828882e-22	8.585443724469
ENSG00000143621	1.8335122427406547e-22	8.920027150613016
ENSG00000143450	1.847847136460428e-22	6.302066078448079
ENSG00000246203	2.2099661674546557e-22	6.610409312747826
ENSG00000182827	2.2099661674546557e-22	8.86991604230904
ENSG00000162851	2.933873424537624e-22	8.707436968409263
ENSG00000067533	3.232244921589574e-22	8.657580307512319
ENSG00000058668	3.9831043969864647e-22	8.861818876317137
ENSG00000135778	4.86855828740713e-22	8.628985779133629
ENSG00000143643	1.204626016596848e-21	8.78489579939406
ENSG00000143368	1.2420133290498012e-21	8.795513436029358
ENSG00000162910	1.5031238943961515e-21	8.749450910721334
ENSG00000143575	1.616003440979803e-21	8.895735652637308
ENSG00000163125	1.6283628358685917e-21	8.85120123968184
ENSG00000160783	1.653362962681445e-21	8.387440612063887
ENSG00000118971	1.9696512786459617e-21	8.065329549656704
ENSG00000143553	1.984684575293947e-21	8.692770748778015
ENSG00000203761	2.182461017372379e-21	7.910359597102164
ENSG00000135775	2.345703800442499e-21	8.785888157684896
ENSG00000158864	3.8514548471720684e-21	8.85624218096863
ENSG00000160753	5.530096434774735e-21	8.545414498738602
ENSG00000143799	5.939584734455366e-21	8.924075733608968
ENSG00000196169	6.029542140981819e-21	8.772214296344485
ENSG00000233461	6.029542140981905e-21	7.557406408899511
ENSG00000160767	6.524400711170251e-21	8.477378789276177
ENSG00000135847	7.274445392901839e-21	8.750979023073892
ENSG00000225855	7.329209501223419e-21	8.27433473558428
ENSG00000136636	7.870241238549174e-21	8.839055490693989
ENSG00000076321	8.70767470469357e-21	8.616304276084053
ENSG00000117153	8.70767470469357e-21	8.78436004533234
ENSG00000171163	1.1439214443158045e-20	8.79956201902531
ENSG00000234222	1.1524915392248216e-20	6.80513746088644
ENSG00000116906	1.368111915770816e-20	8.835006907698036
ENSG00000143549	1.6850481891703364e-20	8.907881401625161
ENSG00000143183	1.8082908826137886e-20	8.915978567617064
ENSG00000163344	1.8628121421551095e-20	8.806131072664654
ENSG00000173171	2.0287831682895694e-20	8.47910905845082
ENSG00000187145	2.1289777391535483e-20	8.819804934005067
ENSG00000160766	2.4237140804818917e-20	8.090692555755856
ENSG00000238365	2.619566268446552e-20	5.917489819695765
ENSG00000143224	2.873215973223695e-20	8.783367687041503
ENSG00000223599	3.0820998102641097e-20	5.251057140641668
ENSG00000163479	3.174480855306576e-20	8.928124316604919
ENSG00000224358	3.7337183299572914e-20	6.5645212159718325
ENSG00000134371	5.0296732320714976e-20	8.797041548381916
ENSG00000173726	5.432727968510434e-20	8.907881401625161
ENSG00000116580	5.513044684625401e-20	8.807659185017213
ENSG00000162736	6.573447044080173e-20	8.911929984621112
ENSG00000121848	6.670420686644732e-20	8.838519736632266
ENSG00000159445	7.098586517455782e-20	8.806666826726374
ENSG00000185499	7.309371778926416e-20	7.559287347254873
ENSG00000176444	7.721411203509756e-20	8.887638486645404
ENSG00000143363	7.778057132103656e-20	8.727679883389019
ENSG00000069248	7.778057132103656e-20	8.825381629353576
ENSG00000273058	7.835113944608761e-20	7.302265523283299
ENSG00000143774	7.835113944608761e-20	8.895735652637308
ENSG00000152382	7.892584586658139e-20	8.621345217370841
ENSG00000196352	1.0376578718480905e-19	8.915978567617064
ENSG00000010072	1.2267583548749799e-19	8.309243870195285
ENSG00000143376	1.314465567577978e-19	8.753499493717285
ENSG00000203668	1.3434296642253085e-19	8.76564524270514
ENSG00000163113	1.4393761440377786e-19	8.70690121434754
ENSG00000143761	1.481773291630161e-19	8.940270065592774
ENSG00000143258	1.7506288253571803e-19	8.792457211324242
ENSG00000136628	1.9026054690483084e-19	8.924075733608968
ENSG00000143256	1.9303364198864088e-19	8.66137444310124
ENSG00000143158	1.9303364198864088e-19	8.760068547356632
ENSG00000143179	1.9303364198864088e-19	8.886110374292846
ENSG00000182004	1.9443513555847224e-19	8.82385351700102
ENSG00000236675	2.0676121678132805e-19	7.191940570014722
ENSG00000116604	2.0977192965423214e-19	8.907881401625161
ENSG00000198336	2.5126873007428383e-19	6.5250207291471725
ENSG00000128284	2.5126873007428383e-19	8.754491852008123
ENSG00000160818	2.729881919360779e-19	8.773742408697043
ENSG00000186283	2.9656162468637336e-19	8.93217289960087
ENSG00000143157	2.987041461770655e-19	8.837527378341429
ENSG00000162885	3.008619665866682e-19	8.691242636425457
ENSG00000168275	3.052239366338398e-19	8.365669584731574
ENSG00000119285	3.2447035875504545e-19	8.810179655660605
ENSG00000131778	3.3154570983120832e-19	8.764117130352583
ENSG00000160785	3.8830547366436237e-19	8.772214296344485
ENSG00000133059	4.2778469231421936e-19	8.679096887437602
ENSG00000143570	4.308621069236901e-19	8.788408628328291
ENSG00000122218	5.594836341063085e-19	8.915978567617064
ENSG00000254911	6.735805536856729e-19	7.518989109307851
ENSG00000143578	7.87869545998315e-19	8.531740637398189
ENSG00000117143	7.934968044493475e-19	8.907881401625161
ENSG00000135766	7.991637772493124e-19	8.883589903649453
ENSG00000198700	8.048707412309578e-19	8.857770293321186
ENSG00000159346	8.164057596082186e-19	8.907881401625161
ENSG00000132688	9.411268287561203e-19	7.980997405359565
ENSG00000075945	1.1317686456282692e-18	8.746930440077941
ENSG00000143442	1.1398174166735037e-18	8.920027150613016
ENSG00000117280	1.444727441700727e-18	8.796505794320195
ENSG00000143387	1.6005023500444366e-18	8.12590697742142
ENSG00000198837	1.882277391215283e-18	8.8795413206535
ENSG00000228126	2.0410130893021344e-18	5.421308408605313
ENSG00000023572	2.433138618418887e-18	8.28164170010743
ENSG00000143858	2.4502834124035496e-18	6.1432821529521
ENSG00000158716	2.4849318218301308e-18	8.42293779132156
ENSG00000054277	2.6376675999839465e-18	8.184527998789541
ENSG00000143748	2.899517186416105e-18	8.702852631351591
ENSG00000215845	3.002880067698461e-18	8.750443269012171
ENSG00000121481	3.1647854269859667e-18	8.619817105018283
ENSG00000198400	3.1870142453141913e-18	5.872902971043519
ENSG00000198892	3.47823392241322e-18	7.453883738713272
ENSG00000188092	3.502636079104771e-18	7.228884592518194
ENSG00000116857	3.527207325295495e-18	8.806131072664654
ENSG00000117597	3.7430554495510015e-18	8.69582697348313
ENSG00000116199	4.964500962231541e-18	8.843104073689938
ENSG00000163431	5.415572238293618e-18	5.208468501315407
ENSG00000256164	5.8661854365633526e-18	3.5256186789652753
ENSG00000228013	6.929253783881959e-18	6.683682701451706
ENSG00000133121	6.977454312647042e-18	8.409668243625317
ENSG00000158711	7.45219356862105e-18	8.857770293321186
ENSG00000118873	7.66149995409564e-18	8.835006907698036
ENSG00000116957	8.353717303239565e-18	8.615311917793216
ENSG00000027869	8.982636961177864e-18	6.516986422932965
ENSG00000143315	9.658269163802074e-18	8.724623658683905
ENSG00000158793	1.0455901753950987e-17	8.71400602204861
ENSG00000035687	1.1554865433595831e-17	8.808115789246326
ENSG00000162819	1.1715134659396242e-17	8.769693825701092
ENSG00000157181	1.250689409454313e-17	8.830958324702085
ENSG00000118200	1.2593249668691903e-17	8.837527378341429
ENSG00000143373	1.268019391830258e-17	8.78436004533234
ENSG00000143742	1.4851835644667994e-17	8.872436512952435
ENSG00000160679	1.7629848093656904e-17	8.87549273765755
ENSG00000272654	1.960367663951942e-17	7.3352063872970685
ENSG00000143303	2.1063166149878594e-17	8.788944382390012
ENSG00000160712	2.262982315574672e-17	8.936221482596823
ENSG00000163472	2.4814113381219093e-17	8.317674633426824
ENSG00000110092	2.4814113381219093e-17	8.815756351009114
ENSG00000273478	2.4983952600812262e-17	6.557764975680963
ENSG00000116406	2.4983952600812262e-17	8.899784235633259
ENSG00000235477	2.922297073211288e-17	7.914408180098114
ENSG00000120370	2.942256416315071e-17	8.620352859080006
ENSG00000160710	2.962350311609874e-17	8.944318648588725
ENSG00000235919	3.1387089821578877e-17	7.54928526250774
ENSG00000186141	3.160126591244959e-17	8.735241295319202
ENSG00000081721	3.225248732715093e-17	8.735777049380923
ENSG00000153157	3.4873862305559427e-17	4.815847765762833
ENSG00000117523	3.487386230555992e-17	8.928124316604919
ENSG00000183814	3.6945515737689595e-17	8.628450025071908
ENSG00000180764	3.7705313542271704e-17	5.6819883924757875
ENSG00000117625	4.860889408975869e-17	8.812700126303998
ENSG00000143624	4.860889408975869e-17	8.907881401625161
ENSG00000010165	4.860889408975869e-17	8.78084721639811
ENSG00000092978	5.325239348125453e-17	8.639067661707204
ENSG00000143156	6.903659354064958e-17	7.9539808015994
ENSG00000047410	7.359345451760238e-17	8.899784235633259
ENSG00000081692	7.950818849783788e-17	8.139457831772354
ENSG00000242444	8.004415033236058e-17	3.761363355577213
ENSG00000163041	8.004415033236058e-17	8.882061791296895
ENSG00000118298	8.058367690429431e-17	7.43362128114488
ENSG00000143537	9.466484936210319e-17	8.769693825701092
ENSG00000158882	1.1042715593386136e-16	8.301734748850048
ENSG00000179085	1.2963574538751138e-16	8.72767988338902
ENSG00000162704	1.3225751765334118e-16	8.89420754028475
ENSG00000171208	1.3314301299060964e-16	8.380467244780375
ENSG00000152904	1.41852359379428e-16	8.66137444310124
ENSG00000255920	1.5520333635835865e-16	3.33178636528659
ENSG00000171161	1.56240218257489e-16	8.685665941076948
ENSG00000162814	1.845028505304931e-16	4.435317643666025
ENSG00000213064	1.8573259034799417e-16	8.806131072664654
ENSG00000143257	1.9392532106906712e-16	5.809439269836452
ENSG00000116584	1.9651714089011254e-16	8.920027150613016
ENSG00000143633	1.9651714089011254e-16	8.416114290275186
ENSG00000162923	2.0046906603834448e-16	8.903832818629208
ENSG00000135763	2.273824852220747e-16	8.665423026097193
ENSG00000213047	2.350383389883771e-16	8.849673127329284
ENSG00000232860	2.736597665765864e-16	6.941448849112068
ENSG00000135837	2.736597665765864e-16	8.899784235633259
ENSG00000252817	3.2063395209129804e-16	6.575456129640011
ENSG00000143771	3.248897219882478e-16	8.531740637398189
ENSG00000238055	3.7802079281334944e-16	3.693243626207308
ENSG00000235655	3.805156834759041e-16	8.761596659709188
ENSG00000171806	4.077125275631792e-16	8.425485121212615
ENSG00000225857	4.1040055926689245e-16	5.356069302726613
ENSG00000189171	4.45512242358568e-16	7.519835370836046
ENSG00000143379	4.741631609295117e-16	8.727679883389019
ENSG00000143149	4.867634090794038e-16	8.840047848984822
ENSG00000188931	5.180274840491757e-16	8.04580466880375
ENSG00000132694	5.658880061073727e-16	8.753499493717285
ENSG00000162813	6.100778833463174e-16	8.77122193805365
ENSG00000072858	6.619736244559619e-16	8.811707768013164
ENSG00000162909	6.663085193879346e-16	8.920027150613016
ENSG00000179397	6.794818331521439e-16	7.220670308285462
ENSG00000116194	7.182167575096199e-16	7.156978694238442
ENSG00000188676	7.229145564816284e-16	4.499765221145725
ENSG00000162735	7.371904826963005e-16	8.735777049380923
ENSG00000121851	7.842563009555851e-16	8.746930440077941
ENSG00000000457	7.842563009555851e-16	8.596061361104296
ENSG00000135801	8.562748613568376e-16	8.700332160708196
ENSG00000175137	8.6186177953786e-16	8.757548076713238
ENSG00000135862	9.167622850644366e-16	8.936221482596823
ENSG00000143514	9.470276385546472e-16	8.760068547356632
ENSG00000143324	1.1692111099375172e-15	8.826373987644413
ENSG00000198952	1.2595485187626772e-15	8.868387929956484
ENSG00000058673	1.2842248631570084e-15	8.936221482596823
ENSG00000273062	1.3833107752574002e-15	8.458866143471063
ENSG00000158773	1.3833107752574002e-15	8.891687069641355
ENSG00000143337	1.499568654821207e-15	8.82232540464846
ENSG00000116750	1.5943168682116265e-15	8.7752705210496
ENSG00000186063	1.8848532107281834e-15	8.78084721639811
ENSG00000116539	2.0689365107263246e-15	8.8795413206535
ENSG00000232093	2.213189954366024e-15	5.770627672258356
ENSG00000163346	2.213189954366024e-15	8.902304706276652
ENSG00000133065	2.22743460371623e-15	8.802082489668702
ENSG00000196754	2.3825671339761494e-15	3.962681186166789
ENSG00000119283	2.5977515965109457e-15	5.269794247161528
ENSG00000216863	2.6144323175687154e-15	7.965850798512843
ENSG00000136653	2.8140139790656134e-15	8.884582261940288
ENSG00000117697	3.0479955179844354e-15	8.694755465359687
ENSG00000133106	3.301124022208929e-15	8.742346103020267
ENSG00000117724	3.8465500268402415e-15	8.55557553114478
ENSG00000273002	3.895818944556956e-15	6.929236228122159
ENSG00000203721	4.943617977304989e-15	5.192706833977443
ENSG00000151414	6.1892437294442574e-15	8.826373987644413
ENSG00000233791	7.841031005041643e-15	6.790047662457659
ENSG00000077152	8.041000515553557e-15	8.293049538211479
ENSG00000116918	8.271973977008222e-15	8.71247790969605
ENSG00000135829	8.536279522103234e-15	8.915978567617064
ENSG00000136631	9.176155797065576e-15	8.722103188040512
ENSG00000163462	9.679247833761174e-15	6.404628291744128
ENSG00000177855	9.987772301757089e-15	5.294485129058318
ENSG00000116183	1.046880234576984e-14	6.614463041227711
ENSG00000197956	1.0534639524171528e-14	8.928124316604919
ENSG00000203724	1.0600884409774527e-14	7.266662117188951
ENSG00000120334	1.0667539486927484e-14	7.946006642596975
ENSG00000143751	1.0734607254862454e-14	8.80918729736977
ENSG00000153207	1.1321704981875578e-14	8.84715265668589
ENSG00000185278	1.1536374853734303e-14	8.625929554428513
ENSG00000174606	1.2397046543264063e-14	8.839055490693989
ENSG00000174827	1.3073538844960556e-14	6.620004864772198
ENSG00000159348	1.3404340863294467e-14	8.857770293321186
ENSG00000143740	1.3404340863294467e-14	8.726687525098185
ENSG00000143622	1.3572818965001045e-14	8.581851745702163
ENSG00000115539	1.4765865392759168e-14	8.588499949174116
ENSG00000228606	1.5472682096768206e-14	6.919912276017819
ENSG00000143457	1.556940654895868e-14	8.827902099996969
ENSG00000272906	1.6621651853698556e-14	6.446337009890601
ENSG00000173801	1.6725443909351746e-14	8.198992061598705
ENSG00000094975	1.725405259611892e-14	8.895735652637308
ENSG00000231073	1.736173134880477e-14	4.650639820114451
ENSG00000231265	1.9417043432638877e-14	5.567923261843214
ENSG00000120333	1.9659696430235946e-14	8.722638942102233
ENSG00000257315	2.0029283742176714e-14	8.663894913744633
ENSG00000085552	2.1644263957022118e-14	6.069168502006486
ENSG00000160691	2.495762621928342e-14	8.924075733608968
ENSG00000262180	2.6467581773870336e-14	7.6306284880746285
ENSG00000156535	2.6631661857012407e-14	6.920076116898897
ENSG00000196950	2.894722404889807e-14	8.728215637450742
ENSG00000143443	2.894722404889807e-14	8.318535551300108
ENSG00000118217	2.9126423726675566e-14	8.920027150613016
ENSG00000162729	2.9488105119565574e-14	8.863346988669695
ENSG00000159176	3.1460692064841206e-14	8.887638486645404
ENSG00000154217	3.64702140407145e-14	8.287120819803745
ENSG00000163382	3.669516284211635e-14	8.861818876317137
ENSG00000117475	3.8663187022262895e-14	8.659310576686961
ENSG00000116698	3.9382292683599846e-14	8.883589903649453
ENSG00000143207	4.479803888377465e-14	8.743874215372825
ENSG00000169432	4.507345136911348e-14	8.570294041360976
ENSG00000027644	4.8067791324697917e-14	3.8648319463585303
ENSG00000271721	5.2206722445404015e-14	7.44107877809389
ENSG00000177888	5.704311116282462e-14	8.663359159682912
ENSG00000117691	6.194087718530176e-14	8.837527378341429
ENSG00000117222	6.684353093071737e-14	8.742881857081988
ENSG00000215840	7.595316832778962e-14	5.291758152259638
ENSG00000197959	8.24432966950576e-14	7.381620935664316
ENSG00000143479	9.00222474170248e-14	8.030452828873642
ENSG00000216109	9.056949430753514e-14	4.400278101127526
ENSG00000143322	9.76924927495916e-14	8.825381629353576
ENSG00000203799	9.828557418461653e-14	7.781360572050442
ENSG00000154370	9.888219705983166e-14	8.57024175077603
ENSG00000188206	1.0284801505825599e-13	8.474524721393148
ENSG00000242258	1.0600472567040566e-13	8.681081604019274
ENSG00000261126	1.3739452988724082e-13	6.744875822826991
ENSG00000182134	1.4812379091047437e-13	8.543886386386044
ENSG00000171033	1.5081900585704144e-13	8.209557407649056
ENSG00000116984	1.5356243609450848e-13	8.841575961337382
ENSG00000228264	1.6160479591506173e-13	4.761795376243603
ENSG00000178096	1.6355650223051578e-13	8.593795337867933
ENSG00000118197	1.6652759935643581e-13	8.75601996436068
ENSG00000204616	1.741895185298783e-13	5.272795725641071
ENSG00000131142	1.7735043155347047e-13	5.424915942767031
ENSG00000197121	1.934411060547497e-13	7.754384749185845
ENSG00000223396	1.9991287086006107e-13	8.114630579734923
ENSG00000152022	2.0353217657090558e-13	8.702650474529506
ENSG00000143702	2.0475287011906368e-13	8.716526492692003
ENSG00000234719	2.219540275344336e-13	7.792612989337069
ENSG00000225171	2.5007879303178184e-13	5.930713884439058
ENSG00000169241	2.5611037529602107e-13	8.844096431980775
ENSG00000272579	2.7101448877289095e-13	7.444616038008316
ENSG00000232946	2.9367085590450143e-13	3.0996998296231832
ENSG00000157045	2.954213014981172e-13	8.78084721639811
ENSG00000231407	2.954213014981172e-13	5.510643996821764
ENSG00000196154	3.3464317277825163e-13	8.74871299983753
ENSG00000236364	3.646680016541813e-13	6.526714215738161
ENSG00000185420	3.690118950638987e-13	8.457338031118505
ENSG00000133063	3.690118950638987e-13	8.232373083857151
ENSG00000116711	3.8804786174827506e-13	8.638611057478089
ENSG00000234478	3.9266532565642533e-13	5.735221723229141
ENSG00000100228	3.9969295424933654e-13	8.825381629353576
ENSG00000160678	4.15346302645175e-13	7.158074299173715
ENSG00000066027	4.252769909202302e-13	8.821333046357623
ENSG00000243587	4.252769909202302e-13	7.236383939228324
ENSG00000242252	4.2779590385248845e-13	4.812506663944213
ENSG00000196954	4.498071905850716e-13	8.8714441546616
ENSG00000173409	4.785389357782784e-13	8.747922798368778
ENSG00000163141	4.957590506322872e-13	6.628303821425794
ENSG00000270361	5.016333081382267e-13	5.326146969946545
ENSG00000138640	5.212010312665683e-13	8.8714441546616
ENSG00000126952	5.21201031266572e-13	6.009267099124146
ENSG00000272750	5.24277291278532e-13	7.402183794043721
ENSG00000273026	5.24277291278532e-13	5.5806488401834695
ENSG00000223945	5.609625488508564e-13	4.426316711269373
ENSG00000183856	5.675951558292378e-13	7.996483761968529
ENSG00000134369	5.675951558292378e-13	8.853721710325235
ENSG00000168016	5.743048112521642e-13	8.8795413206535
ENSG00000229196	6.18041333999999e-13	5.3862370508931745
ENSG00000163357	6.383071397534443e-13	6.221383683155026
ENSG00000139508	6.49634978366789e-13	8.680089245728439
ENSG00000117650	6.49634978366789e-13	7.862821250026528
ENSG00000203666	6.572963718680406e-13	8.401448070643937
ENSG00000118193	6.650465292096011e-13	7.8875637976510715
ENSG00000232940	7.031032973113419e-13	6.219674087135205
ENSG00000132692	7.031032973113419e-13	8.029714917989835
ENSG00000203705	7.072316330272656e-13	8.72363130039307
ENSG00000272068	7.072316330272656e-13	8.572762221419422
ENSG00000257877	7.239844753630655e-13	3.976617372748399
ENSG00000141858	7.608894515791033e-13	8.80513871437382
ENSG00000168961	8.090372636686589e-13	8.535587063572056
ENSG00000007968	8.185418574015835e-13	8.720372918865868
ENSG00000162769	8.601751078378347e-13	8.297144857212093
ENSG00000158555	9.525486952683733e-13	8.44139814654173
ENSG00000143862	1.030403683402045e-12	8.684137828724392
ENSG00000267127	1.1776851248390148e-12	5.221851286362116
ENSG00000143248	1.237192489837531e-12	7.730177955623024
ENSG00000131795	1.2516178441615987e-12	8.822861158710182
ENSG00000121486	1.2662083674271712e-12	8.719582717397117
ENSG00000230091	1.2735661463868232e-12	7.548913362691512
ENSG00000197965	1.3224257759894314e-12	8.883589903649453
ENSG00000267834	1.4216163335861324e-12	6.290705362851987
ENSG00000174448	1.4464886609479897e-12	3.4368842924166336
ENSG00000139187	1.4633071288107447e-12	6.277818845273616
ENSG00000172987	1.5369538894404565e-12	2.9822680546692157
ENSG00000143603	1.554804691132069e-12	8.902304706276652
ENSG00000173728	1.6424151132636151e-12	5.74237624024162
ENSG00000149506	1.651914554050856e-12	6.043164061998198
ENSG00000238121	1.671075586472156e-12	8.053131510083904
ENSG00000111275	1.7753082206010632e-12	8.78489579939406
ENSG00000227773	1.7753082206010632e-12	2.913617305759797
ENSG00000213057	1.7855618849906616e-12	6.016067329486322
ENSG00000140009	1.7958736982360895e-12	8.337179637522775
ENSG00000178458	1.8166730668744707e-12	5.057584379364102
ENSG00000234072	1.9187451287196633e-12	8.39706589040835
ENSG00000122025	1.9187451287196633e-12	7.835370397113229
ENSG00000272205	1.963388701075169e-12	4.850751344755635
ENSG00000246465	2.0498612389558563e-12	4.875290442562449
ENSG00000213190	2.121722060382409e-12	8.370841966435915
ENSG00000186517	2.1897639889190498e-12	8.911929984621112
ENSG00000135776	2.2664358344897038e-12	8.732720824675809
ENSG00000174171	2.393255170702679e-12	8.241848495964474
ENSG00000244998	2.407003109781631e-12	4.691656813439859
ENSG00000173207	2.4208285763911145e-12	8.564665055427522
ENSG00000220785	2.5415364215384204e-12	8.385174588827525
ENSG00000143632	2.9824693226697005e-12	6.120897851014791
ENSG00000158850	3.1845884522990748e-12	8.915978567617064
ENSG00000069275	3.1845884522990748e-12	8.849673127329284
ENSG00000232995	3.202786456307991e-12	7.074624684561132
ENSG00000143499	3.239489222063523e-12	8.702650474529506
ENSG00000167566	3.380838128194351e-12	7.2545912979788785
ENSG00000227239	3.671488154060204e-12	6.372990673012477
ENSG00000122912	3.809611162664861e-12	8.744866573663662
ENSG00000168159	3.941628632558185e-12	8.895735652637308
ENSG00000035720	3.964063819777954e-12	8.84715265668589
ENSG00000271580	4.136369885149901e-12	5.73783298616287
ENSG00000167046	4.207331882703019e-12	6.113934599650313
ENSG00000186847	4.414942611526573e-12	5.110267100703767
ENSG00000205898	4.440018761176189e-12	3.7549630472218087
ENSG00000012779	4.8470513741189464e-12	8.911929984621112
ENSG00000229841	5.172490942932786e-12	7.432413444212323
ENSG00000143590	5.488299188476705e-12	5.834949213965302
ENSG00000182179	5.519344825352684e-12	8.903832818629208
ENSG00000134463	6.318349483656192e-12	8.13235302407129
ENSG00000000460	6.425880522993479e-12	7.965590796525532
ENSG00000143369	6.425880522993479e-12	6.472191538782256
ENSG00000181039	6.462121629967083e-12	7.9491475717149775
ENSG00000135823	6.7403968463599316e-12	8.586971836821558
ENSG00000188739	6.854969299315375e-12	6.7591421666253035
ENSG00000135870	6.893583028889321e-12	8.749450910721334
ENSG00000231507	6.932410124586018e-12	7.504103197661635
ENSG00000270149	7.230532001280556e-12	4.306299760355227
ENSG00000163565	7.271219973700191e-12	8.899784235633259
ENSG00000160838	7.31213253709192e-12	5.068937798399261
ENSG00000272405	7.436229951791404e-12	8.760604301418354
ENSG00000242798	7.755583567971204e-12	6.769540030244087
ENSG00000143811	8.271558642869067e-12	8.825381629353576
ENSG00000082126	9.618954768254182e-12	5.151785912549795
ENSG00000081479	9.726916982285128e-12	5.280413367300433
ENSG00000136643	1.0313513485255895e-11	8.759076189065794
ENSG00000175482	1.0604905141907394e-11	8.537317332746698
ENSG00000241627	1.0934765038609704e-11	4.701882711043749
ENSG00000057294	1.1057191784608023e-11	7.647392656641919
ENSG00000164061	1.1787675406048732e-11	7.187364215804795
ENSG00000224831	1.1853387642629049e-11	5.496228130396613
ENSG00000229739	1.2635385634718247e-11	3.526167692417068
ENSG00000228863	1.3245683137605358e-11	7.363310446681285
ENSG00000135835	1.4514012648578782e-11	6.996570492270641
ENSG00000228238	1.4594596173892977e-11	3.0172338377938344
ENSG00000272645	1.5726373385154903e-11	8.562399032191156
ENSG00000113327	1.6482659807348655e-11	6.049858297365985
ENSG00000116668	1.657394566427153e-11	8.738833274086039
ENSG00000271387	1.6758006835507764e-11	5.246938759626524
ENSG00000271959	1.7757699607169687e-11	5.0047759132289205
ENSG00000116903	1.825406812479907e-11	8.709957439052657
ENSG00000223774	1.881578882550527e-11	2.3955891936000455
ENSG00000230280	2.0156197281713202e-11	5.892993400746846
ENSG00000216990	2.0267386145548715e-11	4.858863304616619
ENSG00000162755	2.049157058923486e-11	7.870010762140482
ENSG00000198417	2.071818528307113e-11	6.249745292247642
ENSG00000133328	2.182859325768447e-11	7.438354026820697
ENSG00000236307	2.3507500273258197e-11	4.755336390229866
ENSG00000120913	2.363678057931527e-11	8.00455406871277
ENSG00000187054	2.4900219718968e-11	4.095633570513113
ENSG00000112378	2.5037002213906638e-11	8.895735652637308
ENSG00000117036	2.5451783223062082e-11	8.728672241679856
ENSG00000237188	2.6373713983348166e-11	6.993992176462021
ENSG00000165188	2.6518424296701415e-11	5.097327111167101
ENSG00000243452	2.839429579174674e-11	8.689714524072901
ENSG00000271267	2.854986251008527e-11	4.775789791429604
ENSG00000004478	2.9021591213504303e-11	8.82385351700102
ENSG00000143493	2.9180524998392215e-11	8.715331977579082
ENSG00000174529	3.007002611166652e-11	7.271854041481928
ENSG00000175229	3.0234584087264516e-11	3.4733872113538755
ENSG00000143614	3.056635178794859e-11	8.768701467410256
ENSG00000078081	3.0901686139783334e-11	8.8714441546616
ENSG00000180667	3.29009779221763e-11	8.815756351009115
ENSG00000158887	3.521794695400039e-11	6.783531356665168
ENSG00000158615	3.560320605940102e-11	8.928124316604919
ENSG00000226862	3.947530710182183e-11	4.3475965456694174
ENSG00000117335	3.969014931471121e-11	8.920027150613016
ENSG00000232694	4.056103222742575e-11	5.391492358324198
ENSG00000128039	4.247427990201351e-11	8.65174916475678
ENSG00000243440	4.5449463394351684e-11	6.824354305229252
ENSG00000154175	4.669587291077803e-11	8.047525163343288
ENSG00000236935	4.8892040293476166e-11	7.303576538351831
ENSG00000061938	5.023083282827495e-11	8.8714441546616
ENSG00000232124	5.258964712812023e-11	6.223255900000012
ENSG00000273455	5.3160237725225046e-11	3.621313582623994
ENSG00000224897	5.565364665478298e-11	7.008176646529676
ENSG00000164647	5.5954414996382733e-11	5.982848236827902
ENSG00000231663	5.5954414996382733e-11	7.682399149148711
ENSG00000065057	5.889228148746923e-11	8.351003365100325
ENSG00000196405	5.985102933101869e-11	8.770484027169843
ENSG00000196420	5.985102933101953e-11	3.0646656371488996
ENSG00000132677	6.332855575479914e-11	3.5068515410923586
ENSG00000169242	6.575604119553956e-11	6.512843356286936
ENSG00000134070	6.736444021638471e-11	8.571769863128589
ENSG00000227268	7.702661357454375e-11	6.908870028109639
ENSG00000154305	7.785573420294921e-11	8.928124316604919
ENSG00000134575	7.869359142245415e-11	8.819804934005067
ENSG00000228208	8.757292944052145e-11	1.7706659941526344
ENSG00000234996	8.804175232977104e-11	4.198091340610232
ENSG00000215784	8.851303216774275e-11	6.414255226743392
ENSG00000229930	8.89867815414251e-11	4.043079213175741
ENSG00000236713	9.512224949595381e-11	3.127574701957842
ENSG00000143793	9.61416135163854e-11	8.488988784202311
ENSG00000116128	1.0059452042957129e-10	8.835006907698036
ENSG00000162931	1.0167125118201497e-10	6.117203205823148
ENSG00000235750	1.0694174007742688e-10	8.907881401625161
ENSG00000196550	1.0694174007742688e-10	6.8690417344062515
ENSG00000228343	1.0808492361123103e-10	7.791474868451958
ENSG00000175294	1.0808492361123218e-10	4.664659818420613
ENSG00000102385	1.0924006636811382e-10	5.1646046569510515
ENSG00000216809	1.161204232517497e-10	6.008068977620025
ENSG00000066279	1.161204232517497e-10	8.654269635400174
ENSG00000101190	1.16738377655878e-10	8.241946071616667
ENSG00000143434	1.16738377655878e-10	6.753257087618034
ENSG00000079337	1.2277179904984928e-10	8.827902099996969
ENSG00000077157	1.234243753222285e-10	8.667741339918502
ENSG00000224261	1.2408034611379754e-10	5.212245263784108
ENSG00000143498	1.2408034611379754e-10	8.286734931979163
ENSG00000207181	1.2979561269760123e-10	4.973306343633407
ENSG00000185155	1.2979561269760123e-10	8.849673127329284
ENSG00000121858	1.318736454737571e-10	8.817284463361672
ENSG00000226920	1.3187364547375804e-10	5.7231875897217375
ENSG00000229399	1.3187364547375804e-10	5.025812005083364
ENSG00000152207	1.354096094858594e-10	5.150097705301555
ENSG00000188112	1.3940636779053627e-10	5.175284345951831
ENSG00000149403	1.4971244591199105e-10	8.73325657873753
ENSG00000186854	1.505048481980699e-10	8.548189416789025
ENSG00000186073	1.5210198439853508e-10	7.962892149459923
ENSG00000132952	1.5991770714416923e-10	8.756555718422403
ENSG00000253051	1.6418771468191352e-10	5.297661848959543
ENSG00000198771	1.6812597003812298e-10	8.884582261940288
ENSG00000196418	1.6901360963798973e-10	7.705213374419392
ENSG00000259420	1.7261024839300703e-10	3.579405618070669
ENSG00000184319	1.7352104469747008e-10	7.602400304931884
ENSG00000107779	1.8050353086339663e-10	8.521123000762891
ENSG00000150076	1.8337284907671996e-10	6.967782458254346
ENSG00000157765	1.937712295084724e-10	6.017667387037185
ENSG00000223356	2.0474577109477402e-10	6.052140485921071
ENSG00000198625	2.1351323270065514e-10	8.895735652637308
ENSG00000198298	2.2206568235420103e-10	7.68245032296461
ENSG00000158710	2.2795254170447014e-10	8.907881401625161
ENSG00000144061	2.370700862036013e-10	6.894308359939664
ENSG00000112182	2.5438888873059473e-10	8.553055060501388
ENSG00000213719	2.7011313643485863e-10	8.940270065592774
ENSG00000244968	2.8529771154953404e-10	3.3725913755063814
ENSG00000226807	2.8529771154953404e-10	3.784470099399345
ENSG00000159409	2.8529771154953404e-10	2.4852913858156196
ENSG00000165269	2.8828320714871524e-10	3.8202203673623276
ENSG00000137460	2.9281881819850924e-10	8.028690145871057
ENSG00000236581	3.076468179653952e-10	4.73154280929868
ENSG00000230124	3.1821276879889525e-10	8.15424705839308
ENSG00000233217	3.215346325161868e-10	4.032169369980551
ENSG00000238934	3.232082560924211e-10	2.361165513655163
ENSG00000233996	3.232082560924211e-10	3.009089112582555
ENSG00000118491	3.2828039960397446e-10	6.1538521306671
ENSG00000117592	3.2828039960397446e-10	8.902304706276652
ENSG00000260360	3.2828039960397446e-10	5.342378328796696
ENSG00000030110	3.4486105212542627e-10	8.797041548381916
ENSG00000237409	3.466532953412449e-10	4.210116824099813
ENSG00000183741	3.5026514502477525e-10	8.849673127329284
ENSG00000229373	3.5208484203025974e-10	5.044502121784681
ENSG00000119862	3.717585066111568e-10	8.704380743704148
ENSG00000165185	3.717585066111568e-10	8.391945799288955
ENSG00000204262	3.717585066111568e-10	7.847952873573195
ENSG00000121039	3.986384554656658e-10	8.063324956318029
ENSG00000143815	4.0070347422827424e-10	8.810179655660605
ENSG00000254577	4.0277894943208427e-10	6.458572097361013
ENSG00000116667	4.1438329360743236e-10	8.513327018182682
ENSG00000117281	4.1438329360743236e-10	7.1843265333312285
ENSG00000140280	4.274153969367227e-10	8.127378695546167
ENSG00000162852	4.836691861602429e-10	8.773742408697043
ENSG00000116679	4.861637831463418e-10	8.86991604230904
ENSG00000131779	5.0268793814616e-10	8.763124772061747
ENSG00000057252	5.157711543939848e-10	8.794521077738523
ENSG00000179431	5.443383798638582e-10	6.374003320199501
ENSG00000144355	5.715135075257962e-10	4.544167008059715
ENSG00000226321	5.74450016607936e-10	6.106285305349363
ENSG00000117533	5.774012687549037e-10	8.791464853033405
ENSG00000227815	5.774012687549037e-10	4.033903831105667
ENSG00000228824	5.774012687549037e-10	4.849607220843326
ENSG00000175701	5.833482914120762e-10	8.356044306387114
ENSG00000148225	5.893551572874458e-10	7.4033396724116844
ENSG00000172955	6.250857504597261e-10	6.18329876783865
ENSG00000143228	6.561914448503021e-10	8.154044901570996
ENSG00000113594	6.561914448503021e-10	7.106809102390037
ENSG00000225603	6.595523967009248e-10	3.4424958792034874
ENSG00000171365	6.595523967009248e-10	8.11182880243684
ENSG00000226121	6.697364906241797e-10	5.237734296241743
ENSG00000134533	6.994330404607342e-10	3.5964399940592826
ENSG00000236021	7.341467164256247e-10	5.623886038123959
ENSG00000132196	7.784254342404478e-10	8.495839144496347
ENSG00000134376	7.863879410852116e-10	3.409724829781874
ENSG00000174371	8.025523772407068e-10	7.986858483624068
ENSG00000270084	8.025523772407068e-10	6.218044519925574
ENSG00000225721	8.422548575887895e-10	3.9938654084286047
ENSG00000149256	8.595399135641484e-10	7.965812830104619
ENSG00000150995	8.928882074929651e-10	8.678561133375881
ENSG00000205238	8.974290478060084e-10	6.8975344737595
ENSG00000137478	9.158190402526752e-10	8.903832818629208
ENSG00000135248	9.512975391783408e-10	5.466034192864487
ENSG00000225598	9.658617492202497e-10	3.2464413741290628
ENSG00000272631	9.707647081558291e-10	4.626917294526477
ENSG00000228288	1.0032316653386183e-09	7.906114411864408
ENSG00000163050	1.0083198036495672e-09	8.87549273765755
ENSG00000249459	1.0134331420233545e-09	6.384359173814427
ENSG00000258427	1.0341409380462926e-09	4.3993778857637045
ENSG00000232884	1.0393821131862657e-09	8.548927327672828
ENSG00000203739	1.0446492270065196e-09	6.531262230054394
ENSG00000163995	1.0795264201951957e-09	5.294065368283266
ENSG00000162757	1.0904848081404265e-09	7.327136414721194
ENSG00000140386	1.1071263543641972e-09	8.855249822677791
ENSG00000138964	1.1071263543641972e-09	8.48652060414386
ENSG00000181873	1.138282341919545e-09	8.27120779447463
ENSG00000143178	1.138282341919545e-09	7.678172389730544
ENSG00000112290	1.1440383293437113e-09	6.965811415855561
ENSG00000232224	1.1556356987643392e-09	6.933866805384805
ENSG00000272562	1.1556356987643392e-09	5.330120923947317
ENSG00000114670	1.173247300341813e-09	7.91094764174883
ENSG00000150636	1.179175867633547e-09	7.034762105220676
ENSG00000205084	1.2307639424548545e-09	8.008479644719243
ENSG00000154928	1.2432189205963055e-09	8.336441726638968
ENSG00000162753	1.2557969373607688e-09	4.869248673950446
ENSG00000171786	1.2975396171520238e-09	6.41637652922655
ENSG00000265559	1.2975396171520238e-09	2.9235831947358486
ENSG00000100625	1.3040806611275778e-09	7.489218709392236
ENSG00000272933	1.3040806611275917e-09	7.0869102206912675
ENSG00000204277	1.3040806611275917e-09	4.015411825726015
ENSG00000182472	1.3106538959143172e-09	8.071088525070296
ENSG00000257954	1.317259475893431e-09	6.761457718010781
ENSG00000104490	1.3747349533523612e-09	6.99371645141209
ENSG00000070182	1.4859112469708901e-09	7.257253246650699
ENSG00000148175	1.515997869098289e-09	8.899784235633259
ENSG00000234604	1.5428108694344385e-09	4.269884399853333
ENSG00000243364	1.5583398479548507e-09	7.7177450112318295
ENSG00000108474	1.566161449600348e-09	8.609533065622623
ENSG00000232372	1.5661614496003758e-09	7.623000797551146
ENSG00000227741	1.5740213686031484e-09	6.800169421638781
ENSG00000143198	1.5740213686031484e-09	8.84715265668589
ENSG00000103404	1.581919787843442e-09	8.492045008907425
ENSG00000264349	1.581919787843442e-09	4.669114801352984
ENSG00000111291	1.5898568910500896e-09	8.907881401625161
ENSG00000197584	1.6219958480294375e-09	7.550005081740325
ENSG00000130054	1.6506369888216546e-09	3.7154321368523626
ENSG00000188295	1.6589104452636382e-09	7.880420687373413
ENSG00000163898	1.6589104452636382e-09	5.268909392934214
ENSG00000112799	1.6755789683629968e-09	8.57528269206282
ENSG00000229808	1.6839744216582547e-09	6.672139351279265
ENSG00000260398	1.7008886850594866e-09	5.058177712768586
ENSG00000164236	1.7482625021353331e-09	5.106466620118372
ENSG00000120756	1.783522614652622e-09	7.96451928840209
ENSG00000171793	1.8014120023021976e-09	8.726687525098185
ENSG00000224899	1.8607703791663705e-09	4.72573373818347
ENSG00000155755	1.870070258833986e-09	8.341632534162896
ENSG00000214514	1.879415494787242e-09	3.530505124342955
ENSG00000221643	1.8888063024849774e-09	3.4990510580951355
ENSG00000160781	1.907725499927244e-09	8.589948911694067
ENSG00000143320	1.917254325580895e-09	7.264724470780312
ENSG00000179314	2.010125969690641e-09	6.7205074042190835
ENSG00000238526	2.02015359409692e-09	3.9045225576177582
ENSG00000042832	2.0403555041814513e-09	8.126828619307725
ENSG00000234814	2.2423730681620285e-09	6.570657730201869
ENSG00000272016	2.2423730681620285e-09	6.6725436618733855
ENSG00000168264	2.253529639053214e-09	8.911929984621112
ENSG00000184489	2.253529639053214e-09	8.882061791296895
ENSG00000149926	2.2647403641350686e-09	5.06883699371165
ENSG00000249993	2.276005499376758e-09	6.004443734782614
ENSG00000205129	2.2873253019230964e-09	7.357384490709384
ENSG00000143384	2.3216153025793384e-09	8.948367231584678
ENSG00000112210	2.333156369484818e-09	7.816302120489389
ENSG00000258181	2.43354213952917e-09	6.300800063048634
ENSG00000260990	2.4456257241938482e-09	5.508123336767213
ENSG00000127920	2.4577678401391593e-09	7.445271408972749
ENSG00000163362	2.4577678401391593e-09	7.7427065161741595
ENSG00000236206	2.525608124155888e-09	4.180599375360556
ENSG00000271380	2.5507274663588693e-09	4.138602926112032
ENSG00000227373	2.588864088328853e-09	5.445298456024392
ENSG00000141367	2.6016994764933696e-09	8.910401872268555
ENSG00000212916	2.686655686544911e-09	8.38851212018733
ENSG00000132541	2.7133362431767204e-09	8.398391845938821
ENSG00000079263	2.7267732725208267e-09	8.855249822677791
ENSG00000226124	2.767475014678374e-09	7.163758338127947
ENSG00000111450	2.7949381240860247e-09	8.600109944100247
ENSG00000184825	2.9003124343705177e-09	7.186818352939598
ENSG00000153187	2.929060497829109e-09	8.936221482596823
ENSG00000186827	2.929060497829109e-09	7.793886537870637
ENSG00000076258	2.9435385719800144e-09	7.950930131474566
ENSG00000249628	3.0998355021353363e-09	5.014217926872391
ENSG00000232519	3.0998355021353363e-09	4.298061715907215
ENSG00000136104	3.115136290437845e-09	8.855249822677791
ENSG00000253651	3.1459591732216294e-09	5.620147562406657
ENSG00000116852	3.2322638965945956e-09	8.82385351700102
ENSG00000155093	3.2642164410280023e-09	7.99479393952109
ENSG00000268154	3.2803080281001158e-09	3.6128822499360904
ENSG00000180061	3.2964769715793816e-09	7.33075792846818
ENSG00000271046	3.4710133069237443e-09	7.0630163512132595
ENSG00000248019	3.522514611070972e-09	7.899958105297307
ENSG00000130695	3.539846736416099e-09	8.70491649776587
ENSG00000260682	3.5747608393414925e-09	8.772214296344485
ENSG00000152558	3.7269294608546055e-09	8.936221482596823
ENSG00000197646	3.74524164414321e-09	7.992135446498297
ENSG00000163170	3.745241644143277e-09	8.441933900603452
ENSG00000261644	3.923641056674062e-09	7.3891300570095515
ENSG00000262333	3.942895034301883e-09	6.5040970945825425
ENSG00000249894	3.962241126399393e-09	2.474086828330365
ENSG00000201492	4.090265812861056e-09	5.056072958011762
ENSG00000180999	4.150705981029448e-09	2.92922493449094
ENSG00000266970	4.171045536790474e-09	4.074041182272897
ENSG00000213028	4.171045536790474e-09	4.269989847999139
ENSG00000163435	4.171045536790474e-09	6.488874091752
ENSG00000101115	4.212016592182726e-09	3.999364995316869
ENSG00000223991	4.390564324605878e-09	4.229900122730058
ENSG00000232065	4.4120489248759365e-09	4.9688492463037
ENSG00000255449	4.433636007145808e-09	4.607534880816569
ENSG00000054967	4.499016912198963e-09	8.544422140447764
ENSG00000173451	4.543125367989379e-09	8.38471798459841
ENSG00000143933	4.689408991956738e-09	8.903832818629208
ENSG00000135205	4.7123179246354775e-09	8.09649538832632
ENSG00000251520	4.7123179246355445e-09	3.4707660662336814
ENSG00000248138	4.7123179246355445e-09	3.264875776308685
ENSG00000261159	4.8285090130574864e-09	7.800315499907948
ENSG00000239494	5.032474019532376e-09	5.298316064280426
ENSG00000101017	5.057015085489298e-09	8.789936740680849
ENSG00000224032	5.057015085489298e-09	8.789936740680849
ENSG00000197980	5.05701508548937e-09	7.199217548977395
ENSG00000261716	5.106447671716032e-09	8.711485551405215
ENSG00000171115	5.219399291060467e-09	8.269665694113717
ENSG00000116977	5.399958201179435e-09	8.769693825701092
ENSG00000143199	5.6001692358224005e-09	6.115626279675757
ENSG00000197580	5.627404697713225e-09	7.032028252182674
ENSG00000152092	5.654769234943395e-09	4.4035709651454304
ENSG00000117643	5.709887917556885e-09	8.547732812559909
ENSG00000103495	6.037128798991304e-09	8.403889391454724
ENSG00000250546	6.066433140249326e-09	4.954006768861908
ENSG00000267040	6.260318374491709e-09	7.529367177171178
ENSG00000271748	6.290677884395335e-09	1.5183921366843993
ENSG00000158258	6.382619758947449e-09	6.563114576614765
ENSG00000123353	6.413557038652728e-09	8.396530136346628
ENSG00000110660	6.444640423117762e-09	8.868387929956484
ENSG00000138400	6.444640423117876e-09	5.1735539443352785
ENSG00000136931	6.444640423117876e-09	2.702758343358585
ENSG00000122696	6.714843766723324e-09	8.367733451145853
ENSG00000111640	6.812820160467302e-09	8.93217289960087
ENSG00000197283	6.812820160467302e-09	8.702396027122475
ENSG00000233196	6.845787434917695e-09	2.4755198845730306
ENSG00000168062	7.0980454213967004e-09	7.420555007039771
ENSG00000250493	7.1323566689488675e-09	5.868166161706275
ENSG00000166682	7.201464625104878e-09	7.182692077730035
ENSG00000158079	7.201464625104878e-09	8.374556952192227
ENSG00000178199	7.236262816249071e-09	8.306266795322777
ENSG00000160460	7.611678061165118e-09	7.354372573741468
ENSG00000097046	7.648405875560225e-09	8.289791156684279
ENSG00000153233	7.722380169638301e-09	4.9733209689693805
ENSG00000112079	8.006042186100025e-09	8.85471406861607
ENSG00000171631	8.006042186100081e-09	7.956910133428577
ENSG00000184384	8.006042186100081e-09	8.786423911746619
ENSG00000234184	8.006042186100081e-09	8.714260469455638
ENSG00000122591	8.083383695339825e-09	8.82232540464846
ENSG00000054267	8.12232689983339e-09	8.79956201902531
ENSG00000184992	8.2402562804599e-09	8.695291219421408
ENSG00000259384	8.501520165611495e-09	6.500684469475443
ENSG00000168899	8.501520165611495e-09	8.490719053376953
ENSG00000120896	8.542424212379564e-09	8.497288107016297
ENSG00000143390	8.542424212379717e-09	8.8795413206535
ENSG00000143512	8.542424212379717e-09	5.672128608110024
ENSG00000241316	8.583519934007642e-09	7.2488067748160425
ENSG00000168056	8.624808203359734e-09	8.907881401625161
ENSG00000154330	8.624808203359827e-09	6.5645292902179975
ENSG00000213400	8.707965895975512e-09	2.23626582782135
ENSG00000188921	9.026819279424985e-09	8.79956201902531
ENSG00000187486	9.113749543716495e-09	8.551447798316225
ENSG00000260805	9.113749543716495e-09	6.763219059806332
ENSG00000265753	9.113749543716495e-09	3.7601094781819033
ENSG00000224536	9.537927874841817e-09	6.286076433940263
ENSG00000230943	9.629647855093165e-09	7.441325601698006
ENSG00000110492	9.629647855093165e-09	8.873964625304993
ENSG00000230266	9.675829396688186e-09	5.307069432206065
ENSG00000143595	9.909991719294815e-09	3.7158446726030547
ENSG00000092969	9.981310203904046e-09	7.2136965107645175
ENSG00000203697	1.0125449775246588e-08	5.41912017844199
ENSG00000136169	1.0125449775246588e-08	8.80361060202126
ENSG00000198739	1.01739452204805e-08	3.0278703607702124
ENSG00000163486	1.01739452204805e-08	8.806131072664654
ENSG00000259590	1.0222666823024944e-08	3.95755077395747
ENSG00000184557	1.0222666823024944e-08	8.707436968409263
ENSG00000074855	1.0222666823024944e-08	8.677568775085046
ENSG00000253619	1.0271615607537706e-08	4.592616542241453
ENSG00000243155	1.0320792603175447e-08	4.337484204797448
ENSG00000177602	1.0646077541521618e-08	7.2135596118357475
ENSG00000197872	1.0851192067619986e-08	8.87549273765755
ENSG00000180867	1.0903068939286573e-08	8.023954491638829
ENSG00000147246	1.0903068939286573e-08	5.735974001285772
ENSG00000149289	1.1060152704170698e-08	8.234489240856377
ENSG00000162836	1.1113001997664473e-08	8.663359159682912
ENSG00000203817	1.1627490797600397e-08	4.7494533197176345
ENSG00000240356	1.1682977715254659e-08	6.996104454256366
ENSG00000237605	1.1682977715254659e-08	5.371109711655669
ENSG00000233270	1.2107426839946819e-08	5.126796614637045
ENSG00000223863	1.2107426839946819e-08	3.268576970481774
ENSG00000014641	1.2165142233465822e-08	8.8714441546616
ENSG00000075290	1.2223125447551306e-08	6.316771859580093
ENSG00000162510	1.2281377689253042e-08	7.213049289111309
ENSG00000258130	1.2339900170890523e-08	5.6490506171176715
ENSG00000239453	1.2457760729729574e-08	5.437824659299716
ENSG00000188859	1.2787556459358768e-08	7.220532979119262
ENSG00000206417	1.3094735528588982e-08	8.640595774059761
ENSG00000136848	1.3219608129112616e-08	8.653733881338454
ENSG00000188015	1.3569014777903323e-08	3.0409567275474685
ENSG00000232036	1.3633501915780057e-08	2.0031849107767825
ENSG00000213559	1.3763372401422077e-08	3.2758411125979014
ENSG00000022355	1.4396884154172769e-08	2.1438629489922625
ENSG00000110013	1.4533826705396755e-08	8.830958324702085
ENSG00000048462	1.4602772589930476e-08	8.940270065592774
ENSG00000143786	1.4602772589930476e-08	7.042844949035857
ENSG00000167283	1.4602772589930476e-08	8.907881401625161
ENSG00000145863	1.527383687747248e-08	2.0542956510942307
ENSG00000234678	1.534619693342978e-08	5.764694217592553
ENSG00000175793	1.5418890581029803e-08	6.507113042759309
ENSG00000187510	1.549191931336954e-08	7.539203263522203
ENSG00000174437	1.5565284630016537e-08	8.928124316604919
ENSG00000166347	1.5638988037034446e-08	8.583915612116442
ENSG00000250091	1.6202693976677833e-08	6.662460972724699
ENSG00000254739	1.6279332888402605e-08	5.00315086689952
ENSG00000196503	1.6356324527385006e-08	5.391662615067983
ENSG00000072071	1.6356324527385006e-08	8.48494020120636
ENSG00000249738	1.6433670469568395e-08	3.6060955220756736
ENSG00000135838	1.651137229771317e-08	8.391541485644785
ENSG00000180660	1.68257703652601e-08	6.817688023036515
ENSG00000167107	1.694516519605512e-08	8.428997950146845
ENSG00000157483	1.71864331945993e-08	6.835810679352992
ENSG00000122863	1.743104264439766e-08	6.678407908629527
ENSG00000238045	1.7431042644397784e-08	6.356202796820784
ENSG00000171747	1.7513329417454174e-08	6.293044246643497
ENSG00000225620	1.7513329417454486e-08	2.810830204856612
ENSG00000183128	1.7595994125414847e-08	4.569791210173771
ENSG00000181450	1.7595994125414847e-08	8.556032135373897
ENSG00000254685	1.8228197372302892e-08	8.298678524144933
ENSG00000236779	1.8228197372302892e-08	3.5464111897816197
ENSG00000110876	1.8487219597434767e-08	8.915978567617064
ENSG00000178445	1.951372391323676e-08	7.727911618561192
ENSG00000126890	1.960556118262919e-08	5.021676452681804
ENSG00000198380	1.9977133382176955e-08	8.89420754028475
ENSG00000116883	2.0499250799847588e-08	6.967654230852956
ENSG00000213612	2.0595596998288284e-08	5.172258894542159
ENSG00000148584	2.0595596998288284e-08	5.060554785259185
ENSG00000227477	2.069238365543985e-08	5.061944458562196
ENSG00000171931	2.0789612725224254e-08	4.251609090366991
ENSG00000157873	2.0789612725224254e-08	8.859298405673744
ENSG00000204356	2.0887286169949576e-08	8.830958324702085
ENSG00000267270	2.1735732829697317e-08	7.145593495327231
ENSG00000224543	2.194018732615957e-08	6.345945819969688
ENSG00000214212	2.2043114877166264e-08	8.485678112090165
ENSG00000012171	2.2043114877166344e-08	7.632679817417968
ENSG00000073861	2.2250380935333865e-08	7.302866451115299
ENSG00000267412	2.2250380935333865e-08	5.054973609112111
ENSG00000185885	2.2250380935333865e-08	8.906353289272603
ENSG00000272709	2.2354723609358167e-08	4.247529389248294
ENSG00000225205	2.3044645352394255e-08	8.666415384388028
ENSG00000103342	2.3044645352394255e-08	8.891687069641355
ENSG00000154114	2.347945979764477e-08	8.924075733608968
ENSG00000156009	2.4430098273092907e-08	4.1774094865633
ENSG00000119042	2.500667398309014e-08	8.46741991369208
ENSG00000159423	2.5240991030348705e-08	7.5782273761344205
ENSG00000232698	2.5776038078544926e-08	7.522850414116777
ENSG00000115364	2.589642670271703e-08	8.659846330748682
ENSG00000198929	2.589642670271703e-08	6.256214794020197
ENSG00000236846	2.601736205995507e-08	2.1678108289570592
ENSG00000242125	2.6260882617200988e-08	8.84715265668589
ENSG00000183423	2.65066191402717e-08	6.064114748589886
ENSG00000168118	2.6942049136713933e-08	8.710949797343492
ENSG00000234337	2.7320804337319973e-08	3.822572476849757
ENSG00000232907	2.7448202829559535e-08	6.908139932368687
ENSG00000187695	2.770473510939506e-08	5.824438232552995
ENSG00000236924	2.8821248667533024e-08	4.921783419284703
ENSG00000152213	2.9225662094999326e-08	7.972695604226599
ENSG00000183831	2.9498330581669102e-08	6.296229332127124
ENSG00000005810	3.02609845594027e-08	8.899784235633259
ENSG00000232059	3.040169353939525e-08	3.914737833339903
ENSG00000238511	3.08276477671788e-08	4.036390096105038
ENSG00000230005	3.111483468353008e-08	4.680151975770591
ENSG00000224326	3.1404621923266975e-08	2.776268027955573
ENSG00000261766	3.140462192326709e-08	5.022483457719383
ENSG00000172954	3.251487512922806e-08	8.313090296369152
ENSG00000122367	3.251487512922806e-08	5.1027767758476426
ENSG00000182534	3.2665761747471605e-08	8.172434540386632
ENSG00000272798	3.281732894753296e-08	2.612362407506072
ENSG00000198945	3.2969579705677156e-08	8.300690099974267
ENSG00000198805	3.327614386423475e-08	8.883589903649453
ENSG00000042781	3.3741191920471527e-08	7.661907559098614
ENSG00000197747	3.445063096092083e-08	8.789936740680849
ENSG00000232586	3.445063096092083e-08	2.4861488191718952
ENSG00000182704	3.461024196656536e-08	7.5577686504925925
ENSG00000262468	3.4770571674570865e-08	7.987230383440295
ENSG00000112280	3.493162322218839e-08	2.8975940437905194
ENSG00000139292	3.5093399759905014e-08	3.382845074022476
ENSG00000215795	3.616283865862042e-08	4.978138251281579
ENSG00000203327	3.616283865862042e-08	4.612320429268258
ENSG00000233467	3.616283865862042e-08	3.703421362542733
ENSG00000143486	3.63301543940534e-08	8.832943041283757
ENSG00000174032	3.649822244073251e-08	8.586436082759835
ENSG00000213638	3.666704607758782e-08	6.477328371516673
ENSG00000230470	3.6836628597356945e-08	2.5588319375777315
ENSG00000155115	3.6836628597356945e-08	8.71301366375777
ENSG00000220749	3.700697330664544e-08	7.029841495190879
ENSG00000162105	3.70069733066457e-08	6.98358748724474
ENSG00000140443	3.73499625898666e-08	8.4901125829107
ENSG00000162733	3.73499625898666e-08	8.753499493717285
ENSG00000050628	3.830919088596304e-08	4.661195118725979
ENSG00000272836	3.8663902804136555e-08	6.245892794431109
ENSG00000182487	3.9021805777998655e-08	8.606222393510478
ENSG00000269086	3.902180577799893e-08	5.040081616149848
ENSG00000242110	3.93829276272638e-08	6.693683438446047
ENSG00000250966	3.956470438784526e-08	6.188617831058824
ENSG00000248478	4.011494040422428e-08	2.0458042627907744
ENSG00000026751	4.0766284341534994e-08	8.940270065592774
ENSG00000196199	4.1714634175456545e-08	8.845624544333333
ENSG00000166582	4.278258140981438e-08	7.704405081299422
ENSG00000134760	4.3376247062145504e-08	2.741378968418223
ENSG00000165475	4.3776462936212887e-08	8.650221052404223
ENSG00000213062	4.3776462936213356e-08	7.031837320933112
ENSG00000119787	4.438352212814235e-08	8.7752705210496
ENSG00000231563	4.5727008318353785e-08	4.72376950498384
ENSG00000237424	4.593717466935946e-08	6.694650576474427
ENSG00000271109	4.6573320175352925e-08	5.90590235623684
ENSG00000139679	4.678726441611787e-08	8.092827138574668
ENSG00000249602	4.776188773274466e-08	4.7669063803419585
ENSG00000141424	4.8422564176711054e-08	8.825381629353576
ENSG00000121797	4.9543470499849237e-08	8.312423101889877
ENSG00000198885	5.080558271306746e-08	6.464368954564825
ENSG00000178935	5.127223174594019e-08	7.995543694262637
ENSG00000268034	5.150711494773412e-08	4.32036945927022
ENSG00000198732	5.174304324789255e-08	8.891687069641355
ENSG00000145284	5.2697297802097986e-08	8.356834507855865
ENSG00000171453	5.4037355229590934e-08	8.667943496740586
ENSG00000248405	5.4037355229590934e-08	2.98753729663429
ENSG00000230899	5.428453263105442e-08	3.0227732111738828
ENSG00000205593	5.4782186294486363e-08	8.748915156659612
ENSG00000163527	5.5032672025210045e-08	8.936221482596823
ENSG00000213085	5.5032672025210045e-08	5.623526548943164
ENSG00000145451	5.746844261335014e-08	4.14954375515849
ENSG00000120675	5.746844261335014e-08	8.819804934005067
ENSG00000169100	5.7730848676207055e-08	8.940270065592774
ENSG00000133313	5.773084867620767e-08	8.907881401625161
ENSG00000117139	5.773084867620767e-08	8.759076189065794
ENSG00000198822	5.7994418247472406e-08	6.662101273527636
ENSG00000108819	5.8259156323358946e-08	8.883589903649453
ENSG00000260088	5.973632800274239e-08	4.775147752844768
ENSG00000232750	6.055732283386686e-08	3.6423103881280263
ENSG00000232611	6.05573228338673e-08	6.62037543006297
ENSG00000258733	6.083341488279266e-08	7.509904805437026
ENSG00000211451	6.083341488279287e-08	8.020769705363955
ENSG00000186198	6.111072916278077e-08	4.195126334259039
ENSG00000198156	6.166904539524417e-08	6.376135979156825
ENSG00000231381	6.351799428875992e-08	3.339200088310642
ENSG00000235664	6.380718416540553e-08	3.677807872573876
ENSG00000170919	6.438940440475236e-08	8.277899855103454
ENSG00000089050	6.46824457327736e-08	8.31023622848612
ENSG00000174564	6.556936081857343e-08	7.055472703881492
ENSG00000151883	6.722613828935374e-08	8.818276821652509
ENSG00000199709	6.81468934735725e-08	3.2203870847641825
ENSG00000078589	6.845652400755957e-08	8.75601996436068
ENSG00000165643	6.907988809652648e-08	5.264949447901984
ENSG00000143476	6.907988809652648e-08	8.425405971380009
ENSG00000139641	6.939363333930905e-08	8.907881401625161
ENSG00000139344	6.970876187963571e-08	7.754313698612945
ENSG00000236484	7.146696036726087e-08	2.2594907245935523
ENSG00000141854	7.179122534926958e-08	8.580859387411328
ENSG00000232645	7.310262805678148e-08	6.817232988511983
ENSG00000254852	7.528340818402591e-08	3.9654081929259166
ENSG00000088387	7.562446964547317e-08	8.726151771036463
ENSG00000183921	7.596703083767872e-08	7.435318802323212
ENSG00000261194	7.894026158171971e-08	1.2345373124534704
ENSG00000082482	7.965609109325741e-08	2.5281234606984007
ENSG00000264384	8.001636462380558e-08	4.3170516990629455
ENSG00000222222	8.147334034845063e-08	4.1095022848881255
ENSG00000137558	8.147334034845063e-08	5.709036965226111
ENSG00000133878	8.295605209276728e-08	8.730990555501165
ENSG00000109944	8.465541320980989e-08	7.7032825874078705
ENSG00000135424	8.465541320980989e-08	7.545054065278339
ENSG00000111678	8.619428311903614e-08	8.612255693088102
ENSG00000260081	8.619428311903614e-08	5.908210154985725
ENSG00000157470	8.875302466599026e-08	3.7764444603706226
ENSG00000199572	8.995870019994736e-08	2.3091927293192773
ENSG00000146005	9.036411280083851e-08	7.16374158768376
ENSG00000242353	9.036411280083947e-08	3.774881505492954
ENSG00000134884	9.077129820465434e-08	8.924075733608968
ENSG00000128266	9.34617363214404e-08	7.282946708165927
ENSG00000229057	9.34617363214404e-08	2.416603642957218
ENSG00000213033	9.34617363214404e-08	5.248726981523165
ENSG00000114999	9.430501912130886e-08	8.678561133375881
ENSG00000107736	9.515568317442444e-08	8.09647140792645
ENSG00000188342	9.515568317442444e-08	8.736769407671758
ENSG00000233985	9.558380268102578e-08	3.5345391764507537
ENSG00000273075	9.601379097662976e-08	4.868786658074048
ENSG00000132837	9.644565595294057e-08	6.9089805847315215
ENSG00000246090	9.64456559529416e-08	8.029408179997862
ENSG00000250874	9.687940553379052e-08	4.630541966338167
ENSG00000254266	9.687940553379052e-08	5.227864688927838
ENSG00000138741	9.731504767525765e-08	7.518251082012084
ENSG00000163235	9.775259036580339e-08	8.272656756994582
ENSG00000115963	9.974526759724456e-08	8.422853086908672
ENSG00000138642	1.0246357166671525e-07	8.724623658683905
ENSG00000139597	1.050183941476548e-07	8.750979023073892
ENSG00000157796	1.0596265667884729e-07	8.802082489668702
ENSG00000130037	1.0739451211613017e-07	6.440017629657761
ENSG00000168614	1.0739451211613055e-07	8.670463967383979
ENSG00000134287	1.0884513049619496e-07	8.860290763964581
ENSG00000166743	1.1006848337115924e-07	5.06197186546155
ENSG00000150593	1.1105675940463103e-07	8.910401872268555
ENSG00000114646	1.1105675940463103e-07	6.1853878610611455
ENSG00000231964	1.1155412000229494e-07	7.781778873702966
ENSG00000250215	1.1155412000229494e-07	5.291218643873239
ENSG00000250831	1.1205364102711345e-07	7.032291055576323
ENSG00000163126	1.1205364102711345e-07	6.8402864780948835
ENSG00000267676	1.125553315546936e-07	3.5843920284624406
ENSG00000105219	1.1305920069738292e-07	6.506251695446781
ENSG00000120251	1.1356525760441058e-07	4.2553206548966855
ENSG00000255547	1.1407351146202571e-07	3.7791476332666143
ENSG00000236942	1.1690859222306995e-07	5.41999272406114
ENSG00000100678	1.1795638032910288e-07	7.334597342442771
ENSG00000254198	1.1848368445221403e-07	6.8481145403346675
ENSG00000100647	1.1954516056486854e-07	8.815756351009115
ENSG00000064199	1.2007935176067495e-07	5.611298952805692
ENSG00000123739	1.2007935176067495e-07	8.722103188040512
ENSG00000110455	1.2061585791830715e-07	8.739825632376874
ENSG00000241666	1.2115468873812262e-07	5.939894113815879
ENSG00000180245	1.2115468873812262e-07	4.857015069919403
ENSG00000138172	1.216958539596314e-07	7.988439220729938
ENSG00000215838	1.2527100805154716e-07	4.399718692601543
ENSG00000267348	1.258299957258805e-07	6.648738033815503
ENSG00000116985	1.2639140219044407e-07	8.920027150613016
ENSG00000172543	1.2695523756441527e-07	8.421155231561974
ENSG00000136425	1.2752151200775437e-07	8.004835375367461
ENSG00000234476	1.286614189472005e-07	4.370169763776795
ENSG00000134899	1.3184735209105404e-07	8.590941269984901
ENSG00000166171	1.3184735209105404e-07	8.101492472456234
ENSG00000266865	1.3243477465939382e-07	7.8528240718658395
ENSG00000133112	1.3480994765616317e-07	8.944318648588725
ENSG00000262454	1.3541016489553292e-07	7.507812628837669
ENSG00000203804	1.3814336346333794e-07	6.350620846257959
ENSG00000229229	1.3999513543179184e-07	2.6559418343604713
ENSG00000225125	1.406177244340422e-07	4.612675115930169
ENSG00000147606	1.4124299780989384e-07	7.008423825443242
ENSG00000164574	1.4124299780989384e-07	8.860290763964581
ENSG00000206113	1.425016424765608e-07	4.3277078511493245
ENSG00000257008	1.4313503627687653e-07	2.4634740747786634
ENSG00000272030	1.4537348326187235e-07	3.8813116927419853
ENSG00000133466	1.4731913523560357e-07	8.710949797343492
ENSG00000107738	1.4731913523560357e-07	8.911929984621112
ENSG00000132481	1.4731913523560357e-07	8.542894028095205
ENSG00000260910	1.4797327862307942e-07	7.235461963173652
ENSG00000142959	1.4797327862307942e-07	6.015437466519465
ENSG00000227417	1.4797327862307942e-07	3.3026437405437914
ENSG00000272006	1.4863023778232054e-07	6.03312222787439
ENSG00000136881	1.4863023778232054e-07	4.948549982217166
ENSG00000228527	1.4995265031981962e-07	3.297109003261412
ENSG00000107242	1.557012862463892e-07	8.891687069641355
ENSG00000134548	1.557012862463903e-07	5.928656898482228
ENSG00000092036	1.557012862463903e-07	8.230459083680012
ENSG00000185222	1.5639148065137809e-07	8.476588587807425
ENSG00000182504	1.5708464067393043e-07	8.841575961337382
ENSG00000154016	1.5847990687635845e-07	6.328207817810592
ENSG00000183230	1.5847990687636073e-07	7.560446650146547
ENSG00000234937	1.5918203783179827e-07	3.915210974113167
ENSG00000128422	1.6237912094018353e-07	2.4504122473732046
ENSG00000246740	1.6309799088327927e-07	6.325748709682094
ENSG00000171206	1.6527315955421214e-07	8.821333046357623
ENSG00000137965	1.6673886623354836e-07	8.764117130352583
ENSG00000143768	1.689610769764674e-07	6.796226901492975
ENSG00000137411	1.6970817309209397e-07	8.8714441546616
ENSG00000144362	1.7387478630612766e-07	7.184840648557201
ENSG00000175591	1.7464293093969837e-07	7.646342453185858
ENSG00000116260	1.7464293093970086e-07	8.863346988669695
ENSG00000231261	1.7541436424634834e-07	4.856619779624823
ENSG00000261606	1.7541436424634834e-07	5.399524777451929
ENSG00000165732	1.7696715134336047e-07	8.93217289960087
ENSG00000115556	1.7696715134336047e-07	7.866445642621308
ENSG00000269990	1.7774853250153894e-07	8.369229149670469
ENSG00000137841	1.7853325706884052e-07	8.782831932979782
ENSG00000255224	1.7853325706884115e-07	6.455749457765228
ENSG00000150093	1.837164220647685e-07	8.8714441546616
ENSG00000115705	1.837164220647685e-07	2.428430137057884
ENSG00000224614	1.8452666654306305e-07	6.790857747364992
ENSG00000141873	1.8615755774289244e-07	8.677568775085046
ENSG00000100422	1.8697823311011073e-07	8.903832818629208
ENSG00000273329	1.9155500128488235e-07	8.02966262740489
ENSG00000182397	1.94096986076603e-07	5.706579615740104
ENSG00000273305	2.0236410720681436e-07	4.2526363323455305
ENSG00000100605	2.0325392103962217e-07	8.748458552430499
ENSG00000232457	2.0504493604775143e-07	7.75611468419212
ENSG00000267251	2.0504493604775143e-07	3.18077418432298
ENSG00000251396	2.0685123845320174e-07	6.027855541065295
ENSG00000272426	2.077601617649791e-07	5.268098811102099
ENSG00000184979	2.1143470614346918e-07	8.271814264940884
ENSG00000272942	2.1470152106795613e-07	3.0894558497384987
ENSG00000203778	2.1849491597260607e-07	7.772817910989985
ENSG00000050438	2.1849491597260607e-07	7.767724679118252
ENSG00000149972	2.2138249201462471e-07	8.81323588036572
ENSG00000235121	2.247980696713715e-07	6.044087623131118
ENSG00000186635	2.287641101874576e-07	8.882061791296895
ENSG00000090776	2.2876411018746086e-07	7.290912433740277
ENSG00000198720	2.307724655923377e-07	8.004065050655711
ENSG00000259732	2.3638390867901906e-07	2.6789638498283845
ENSG00000237025	2.3638390867901906e-07	3.994951547440323
ENSG00000224462	2.3638390867901906e-07	3.166404366492899
ENSG00000273198	2.384570217014363e-07	2.233222392839971
ENSG00000074276	2.3950017160470765e-07	6.0398277767178055
ENSG00000152292	2.40547741086387e-07	5.642411533265542
ENSG00000228065	2.40547741086387e-07	5.476342050452103
ENSG00000102057	2.4265621116095955e-07	7.5259592635752055
ENSG00000104998	2.4265621116095955e-07	8.80361060202126
ENSG00000227502	2.4371714811983895e-07	6.95349921789127
ENSG00000238805	2.4371714811983895e-07	1.9906234931706381
ENSG00000122122	2.518186427352859e-07	8.843104073689938
ENSG00000008277	2.551317495612618e-07	8.285944730510412
ENSG00000164076	2.573638995621353e-07	2.5693841743773733
ENSG00000133657	2.573638995621353e-07	8.873964625304993
ENSG00000143184	2.5848705559858727e-07	4.017221209177798
ENSG00000271936	2.6590413174262006e-07	5.677122771389729
ENSG00000200502	2.670633609056564e-07	6.117956293689985
ENSG00000107295	2.705704888387947e-07	3.3109300006158615
ENSG00000147642	2.705704888387947e-07	6.90537540723859
ENSG00000273226	2.7174941167778953e-07	6.0330677880935175
ENSG00000151611	2.717494116777919e-07	7.796431105325859
ENSG00000144395	2.729333081667774e-07	7.027288494307581
ENSG00000108405	2.7412219855559395e-07	8.914450455264506
ENSG00000254726	2.7832293609737e-07	6.026134481577697
ENSG00000163354	2.7953455175890934e-07	7.1894820481794195
ENSG00000249413	2.8075127411884305e-07	4.719653623155935
ENSG00000143278	2.8075127411884305e-07	1.7146884453320583
ENSG00000153029	2.8320012209602666e-07	8.821333046357623
ENSG00000170037	2.844322894976127e-07	8.685665941076948
ENSG00000272505	2.856696471668733e-07	7.3594964343353615
ENSG00000242759	2.856696471668733e-07	6.068746929796014
ENSG00000198937	2.869122162006198e-07	8.647700581760828
ENSG00000257949	2.951174124997148e-07	3.385203679882063
ENSG00000239377	2.951174124997148e-07	5.192484822390248
ENSG00000118292	2.989806218190828e-07	7.481433284047814
ENSG00000113356	2.989806218190828e-07	8.340183571642944
ENSG00000271138	2.989806218190828e-07	2.450354036556175
ENSG00000087338	3.0027920481491913e-07	8.723095546331347
ENSG00000147873	3.0027920481491913e-07	2.694211535539594
ENSG00000234171	3.015832477895332e-07	7.544551059212926
ENSG00000165672	3.015832477895332e-07	8.825381629353576
ENSG00000135119	3.042078023585368e-07	7.751113496419337
ENSG00000086619	3.068544637582307e-07	8.8795413206535
ENSG00000225370	3.12891212672409e-07	3.887307028085952
ENSG00000130377	3.142482424260067e-07	5.06446447837549
ENSG00000119537	3.142482424260067e-07	8.821333046357623
ENSG00000142945	3.142482424260067e-07	7.893845655887076
ENSG00000198108	3.1697941569837953e-07	8.720372918865868
ENSG00000237708	3.169794156983812e-07	2.732633218111925
ENSG00000125409	3.1835360545085297e-07	6.862882883159725
ENSG00000141497	3.1973356158658034e-07	6.262429293662194
ENSG00000183463	3.2672065817733456e-07	1.5955699796863485
ENSG00000227666	3.302694071300025e-07	4.225426879801588
ENSG00000232480	3.3169932918494063e-07	4.664855554890062
ENSG00000235505	3.3313524307372176e-07	8.324694736715003
ENSG00000267593	3.3457717301467314e-07	4.434500373208428
ENSG00000204315	3.360251433201261e-07	7.979551519100917
ENSG00000118961	3.360251433201261e-07	8.670463967383979
ENSG00000186952	3.374791783967993e-07	6.995925719227796
ENSG00000144567	3.418779177441887e-07	8.845624544333333
ENSG00000104808	3.440980469650059e-07	4.161700330254225
ENSG00000273381	3.4558587880395205e-07	5.7224637579478035
ENSG00000221743	3.4707993638234155e-07	7.512396965895342
ENSG00000141441	3.485802448259181e-07	8.213737765230926
ENSG00000225964	3.5008682935781035e-07	7.275809684002434
ENSG00000100342	3.5008682935781035e-07	8.915978567617064
ENSG00000255139	3.5159971529888613e-07	6.446596134006355
ENSG00000163219	3.5617643625974476e-07	8.843104073689938
ENSG00000117601	3.5617643625974603e-07	3.794799464910597
ENSG00000107669	3.577147830138902e-07	8.722638942102233
ENSG00000273038	3.577147830138902e-07	7.022069493010538
ENSG00000235944	3.577147830138902e-07	7.224697389200525
ENSG00000167588	3.6471728343030575e-07	6.732999734049594
ENSG00000162676	3.662913145424069e-07	8.774532610165794
ENSG00000169203	3.678719189260454e-07	6.585036816130418
ENSG00000122033	3.6787191892604735e-07	8.763124772061747
ENSG00000095303	3.694591230524982e-07	8.18333348367662
ENSG00000231890	3.6945912305250214e-07	7.268116634289184
ENSG00000213199	3.6945912305250214e-07	8.386043940128884
ENSG00000224939	3.7265343693115286e-07	4.716737609008328
ENSG00000244039	3.7587447000262295e-07	3.998305209391149
ENSG00000173894	3.8652997255335435e-07	5.5371824258163915
ENSG00000234614	3.8819500977574607e-07	8.22872881450537
ENSG00000273384	3.8986698639202486e-07	4.3026715818420005
ENSG00000122026	3.8986698639202486e-07	8.936221482596823
ENSG00000237576	3.9154593028765635e-07	5.160691757215251
ENSG00000267731	3.9154593028765635e-07	6.1909259031452075
ENSG00000149269	3.9662484612147455e-07	8.86433934696053
ENSG00000263711	3.9662484612147804e-07	3.708897667156041
ENSG00000131871	3.9833194014676465e-07	8.903832818629208
ENSG00000266913	4.0004614250037875e-07	4.523477519042712
ENSG00000067113	4.1136370460980744e-07	8.39732033781538
ENSG00000230863	4.113637046098096e-07	4.444989671186709
ENSG00000159208	4.131321366734e-07	6.475524987640278
ENSG00000229191	4.131321366734e-07	5.260413605059099
ENSG00000118058	4.149079231625293e-07	8.911929984621112
ENSG00000259032	4.149079231625293e-07	4.453038803692095
ENSG00000203730	4.248075325248103e-07	3.763139946101235
ENSG00000121454	4.284637389408079e-07	8.07374043613124
ENSG00000271993	4.303032400120594e-07	3.6855191392976363
ENSG00000160179	4.321503802365496e-07	7.689569118674031
ENSG00000221887	4.321503802365519e-07	2.921775671795893
ENSG00000136161	4.358677005808252e-07	8.821333046357623
ENSG00000197217	4.358677005808252e-07	8.924075733608968
ENSG00000118407	4.358677005808275e-07	5.967550631583207
ENSG00000183971	4.3773794221249563e-07	5.192153250058878
ENSG00000173080	4.3773794221249563e-07	5.304037309292108
ENSG00000259129	4.3773794221249563e-07	4.1423377733124775
ENSG00000254441	4.415017430615339e-07	3.9857922473577174
ENSG00000197497	4.415017430615339e-07	6.151254270360817
ENSG00000074660	4.452968416347208e-07	7.068444615350569
ENSG00000116141	4.4816385550049474e-07	5.611156775495252
ENSG00000186818	4.5201432975754584e-07	8.38051953536532
ENSG00000273032	4.5201432975754584e-07	7.22816100381111
ENSG00000234782	4.578501062903076e-07	7.367072168442264
ENSG00000197768	4.578501062903125e-07	6.451035152368501
ENSG00000137434	4.578501062903125e-07	6.550797217562807
ENSG00000156206	4.6178104167200377e-07	4.640605534308074
ENSG00000224728	4.6178104167200377e-07	6.351950014804592
ENSG00000166387	4.6375873164842894e-07	8.839055490693989
ENSG00000162702	4.6375873164843143e-07	8.746930440077941
ENSG00000241794	4.7478333070182374e-07	1.9750987515325493
ENSG00000269919	4.788547832922891e-07	8.202499335952654
ENSG00000136141	4.829599955863755e-07	8.576810804415375
ENSG00000171433	4.829599955863831e-07	2.451114715984523
ENSG00000265386	4.829599955863831e-07	2.8725457714738716
ENSG00000176532	4.829599955863831e-07	8.536743610276753
ENSG00000162849	4.850253458257406e-07	6.073382069907112
ENSG00000260929	4.850253458257406e-07	6.203657281739605
ENSG00000214900	4.870992372929333e-07	7.2661970795317625
ENSG00000254873	5.093994148983687e-07	6.653939732743585
ENSG00000225077	5.115740098878158e-07	5.747934882126243
ENSG00000272947	5.115740098878158e-07	6.499842578174446
ENSG00000149806	5.137575810357556e-07	8.920027150613016
ENSG00000265565	5.137575810357556e-07	4.397385346735326
ENSG00000166997	5.159501640398224e-07	8.111117750800695
ENSG00000187984	5.181517947338046e-07	6.480884116929552
ENSG00000095587	5.203625090881569e-07	7.687674995253894
ENSG00000142227	5.203625090881644e-07	8.915978567617064
ENSG00000162654	5.326854289636297e-07	8.537115175924612
ENSG00000143641	5.372360757024239e-07	8.907881401625161
ENSG00000225401	5.395254729921427e-07	4.711203104519126
ENSG00000185697	5.395254729921427e-07	8.310771982547841
ENSG00000223662	5.441326018815994e-07	4.013328729567359
ENSG00000134571	5.48777760135591e-07	5.79398192038376
ENSG00000253030	5.546381475696004e-07	1.378456674171293
ENSG00000152520	5.569992059342857e-07	8.825381629353576
ENSG00000103044	5.593699808546e-07	7.441917056774339
ENSG00000182836	5.593699808546e-07	4.464738651859225
ENSG00000137509	5.617505108475493e-07	8.907881401625161
ENSG00000152910	5.617505108475523e-07	3.0228177649312777
ENSG00000075391	5.617505108475523e-07	7.933090568897371
ENSG00000238711	5.617505108475523e-07	4.591238707501123
ENSG00000138346	5.641408345765786e-07	8.224759381342025
ENSG00000102738	5.641408345765786e-07	8.783367687041503
ENSG00000197563	5.689510186317512e-07	8.730200354032414
ENSG00000137288	5.689510186317512e-07	8.71454177611033
ENSG00000165246	5.713709570215361e-07	5.591244175937551
ENSG00000102755	5.738008452757663e-07	6.075508911849941
ENSG00000272841	5.762407227978492e-07	6.375413367171778
ENSG00000232872	5.823843795864391e-07	3.44929443136652
ENSG00000206129	5.873448528820377e-07	3.451926099576318
ENSG00000138119	5.898403824267054e-07	8.613248051378937
ENSG00000186184	5.948622292385013e-07	8.873964625304993
ENSG00000188042	5.948622292385066e-07	8.669726056500174
ENSG00000011198	5.948622292385066e-07	8.430780509906432
ENSG00000136367	5.948622292385066e-07	6.759340913017721
ENSG00000163352	5.999253973746975e-07	2.8468475917643112
ENSG00000144893	6.050302142300164e-07	8.010765544712608
ENSG00000169413	6.245498719775e-07	8.25898289565417
ENSG00000165178	6.298570681470707e-07	8.625929554428513
ENSG00000142089	6.298570681470707e-07	8.330276986643792
ENSG00000109927	6.298570681470707e-07	8.621880971432562
ENSG00000163040	6.298570681470773e-07	5.641923310913248
ENSG00000177519	6.325269872761649e-07	6.674164411146606
ENSG00000154309	6.325269872761649e-07	7.722785952518616
ENSG00000149054	6.352078443605445e-07	8.911929984621112
ENSG00000100290	6.352078443605513e-07	8.597589473456853
ENSG00000258572	6.378996825475798e-07	8.53253083886694
ENSG00000180998	6.378996825475798e-07	6.602323990613664
ENSG00000254978	6.406025451477334e-07	5.797958524944977
ENSG00000204347	6.46041517648517e-07	2.604102292389824
ENSG00000107338	6.556673018674439e-07	6.172280527333045
ENSG00000164949	6.556673018674439e-07	8.115350064799143
ENSG00000261044	6.584428902086913e-07	2.8847388841841775
ENSG00000134326	6.612298330510267e-07	8.596564701338075
ENSG00000112941	6.612298330510267e-07	8.891687069641355
ENSG00000261089	6.724920463868453e-07	6.650036679517986
ENSG00000135454	6.911896124912594e-07	6.530893156751037
ENSG00000261754	6.911896124912594e-07	4.589829069093518
ENSG00000006042	6.911896124912594e-07	5.646470454492411
ENSG00000260766	6.941103892444218e-07	8.315892073667236
ENSG00000246560	6.941103892444218e-07	6.012244230297027
ENSG00000225265	6.941103892444218e-07	7.199364652778703
ENSG00000130158	6.970430917969813e-07	8.569705996714308
ENSG00000154144	6.970430917969813e-07	8.849673127329284
ENSG00000243224	6.970430917969913e-07	6.457202108150118
ENSG00000138686	6.970430917969913e-07	8.359688575738895
ENSG00000231084	6.970430917969913e-07	6.934848054515081
ENSG00000211941	7.029444619769814e-07	8.71805460504456
ENSG00000187944	7.029444619769839e-07	3.426779206501382
ENSG00000162073	7.059132238846996e-07	7.229140374450679
ENSG00000229233	7.088941001536399e-07	4.455924063509429
ENSG00000198492	7.118871383687594e-07	8.814763992718278
ENSG00000232634	7.148923862940719e-07	3.760348404541081
ENSG00000115526	7.224592386642416e-07	5.6298712639458195
ENSG00000253741	7.224592386642416e-07	6.022214936374449
ENSG00000163923	7.285683868519391e-07	8.428462196085125
ENSG00000247774	7.316416500285499e-07	8.777790991692996
ENSG00000170921	7.378257992665434e-07	8.372741978604697
ENSG00000155875	7.440604407922571e-07	3.4385449719297867
ENSG00000273365	7.471968200232184e-07	4.350931170909196
ENSG00000180479	7.471968200232184e-07	7.690812397530269
ENSG00000250673	7.535079447720723e-07	5.879746616444258
ENSG00000166562	7.535079447720723e-07	8.924075733608968
ENSG00000258994	7.535079447720723e-07	5.573942602860828
ENSG00000205334	7.582750563978536e-07	2.543982661941553
ENSG00000171722	7.614693054090992e-07	3.3594277897161677
ENSG00000116574	7.614693054090992e-07	7.809690878386994
ENSG00000165959	7.678968507952563e-07	8.887638486645404
ENSG00000116544	7.678968507952563e-07	7.2868513136733855
ENSG00000086717	7.711302491775266e-07	5.071170047236941
ENSG00000261442	7.743767996764278e-07	3.5147910390522172
ENSG00000248491	7.743767996764278e-07	2.8730868589797893
ENSG00000106025	7.776365537750834e-07	6.705184004496525
ENSG00000134365	7.809095631496336e-07	3.3970126384657315
ENSG00000138646	7.841958796698878e-07	8.863346988669695
ENSG00000257497	7.841958796698962e-07	7.11394252448702
ENSG00000204410	7.841958796698962e-07	7.945569915124863
ENSG00000011590	7.991503804962453e-07	6.918869684589308
ENSG00000166548	8.092727061979962e-07	8.801546735606982
ENSG00000120278	8.126742553555702e-07	7.013684584965905
ENSG00000167840	8.160896142160673e-07	8.226998545330728
ENSG00000203260	8.160896142160673e-07	1.8699965972685961
ENSG00000253553	8.160896142160673e-07	3.516706031531749
ENSG00000149823	8.195188367253165e-07	8.873964625304993
ENSG00000159733	8.195188367253237e-07	8.523643471406286
ENSG00000269293	8.195188367253237e-07	8.26694862122852
ENSG00000250767	8.195188367253237e-07	3.1476494630707066
ENSG00000164542	8.195188367253237e-07	8.091834780283833
ENSG00000133019	8.264190894831812e-07	6.177490828905472
ENSG00000181744	8.298902286352618e-07	8.730200354032414
ENSG00000187867	8.49234678515201e-07	3.0332920910461905
ENSG00000251039	8.599690318115179e-07	7.034958341302088
ENSG00000148200	8.599690318115302e-07	6.985481139947247
ENSG00000106290	8.599690318115302e-07	8.716069888462888
ENSG00000227917	8.635761847504643e-07	3.2905933651632346
ENSG00000126970	8.708343834614785e-07	8.221219693160133
ENSG00000157224	8.708343834614785e-07	8.543684229563958
ENSG00000162734	8.708343834614785e-07	8.855249822677791
ENSG00000180581	8.781514866333071e-07	5.446053467453423
ENSG00000140451	8.948327254231167e-07	8.770686183991927
ENSG00000214193	8.948327254231167e-07	7.777115386812687
ENSG00000249307	8.985810126570732e-07	6.030379645339217
ENSG00000109062	8.985810126570732e-07	8.883589903649453
ENSG00000258920	9.023444614672064e-07	7.944935134473532
ENSG00000099219	9.023444614672064e-07	8.671992079736537
ENSG00000227868	9.061231308454383e-07	2.0256482857955684
ENSG00000119878	9.099170800034079e-07	8.629978137424466
ENSG00000254777	9.175510556083477e-07	7.0324266770781945
ENSG00000234473	9.175510556083477e-07	3.8588705432514714
ENSG00000256347	9.213912015841305e-07	4.09288502767791
ENSG00000238207	9.388647770318475e-07	1.8871129518279524
ENSG00000208317	9.467331290711672e-07	6.603626936825462
ENSG00000251669	9.467331290711672e-07	7.305718861385518
ENSG00000135245	9.467331290711672e-07	7.570985573435521
ENSG00000215244	9.546651411953713e-07	5.326847370639127
ENSG00000267508	9.546651411953764e-07	5.651676375753274
ENSG00000162779	9.58655174420247e-07	6.054201050365688
ENSG00000162148	9.58655174420247e-07	7.938986539308796
ENSG00000010319	9.626613086833465e-07	7.066483995580725
ENSG00000226352	9.66683606470814e-07	5.332054426250955
ENSG00000159712	9.666836064708193e-07	6.051770327476486
ENSG00000132274	9.707221305008812e-07	8.85471406861607
ENSG00000121073	9.747769437246321e-07	8.903832818629208
ENSG00000110723	9.89097981757073e-07	7.954978714470517
ENSG00000234993	1.001534664817322e-06	4.007291151137455
ENSG00000273340	1.001534664817322e-06	5.284891893649807
ENSG00000143452	1.001534664817331e-06	5.2097826962845275
ENSG00000229525	1.001534664817331e-06	3.371441209821905
ENSG00000167524	1.0099095235506968e-06	6.6672033049878365
ENSG00000231305	1.0183519785353618e-06	7.961626917942469
ENSG00000162542	1.0375973743232267e-06	8.62692191271935
ENSG00000147650	1.0506222137793647e-06	7.713007731675718
ENSG00000227857	1.0506222137793647e-06	4.249463157451174
ENSG00000198947	1.0593929810515418e-06	7.05727837204185
ENSG00000081923	1.0593929810515418e-06	6.337989112835297
ENSG00000261026	1.0682344143477192e-06	5.78602129018934
ENSG00000205784	1.0682344143477192e-06	4.094911510690151
ENSG00000211976	1.0682344143477192e-06	7.907835022815903
ENSG00000186187	1.0682344143477287e-06	7.517695567605321
ENSG00000165507	1.0726818016315428e-06	8.78489579939406
ENSG00000114204	1.0771470609791348e-06	4.099339735533374
ENSG00000218052	1.0974637521681906e-06	7.903438520403594
ENSG00000272449	1.0974637521681906e-06	7.987151233607689
ENSG00000132622	1.106611671200328e-06	5.177504281470248
ENSG00000156711	1.106611671200328e-06	8.859298405673744
ENSG00000206921	1.106611671200328e-06	5.0281648685914035
ENSG00000137338	1.1344992180702794e-06	8.273087929886412
ENSG00000146555	1.1510789425997287e-06	4.330547624061811
ENSG00000244128	1.1510789425997287e-06	3.352808906012877
ENSG00000260123	1.1558588022984799e-06	3.412031124064473
ENSG00000179241	1.160657816698818e-06	4.706425945207001
ENSG00000176788	1.165476059580925e-06	8.558402739780151
ENSG00000158769	1.165476059580925e-06	8.760068547356632
ENSG00000224144	1.1703136049967046e-06	3.378424645969481
ENSG00000095002	1.170313604996711e-06	8.615566365200248
ENSG00000109929	1.1800469010015208e-06	8.714998380339443
ENSG00000182718	1.1800469010015375e-06	8.920027150613016
ENSG00000167769	1.1849428010617923e-06	2.925759671958638
ENSG00000265666	1.1849428010617923e-06	6.240034751868351
ENSG00000232671	1.1849428010617966e-06	4.93513861829262
ENSG00000148737	1.2122226566689723e-06	7.8622471933882165
ENSG00000175548	1.2172473220225625e-06	8.175895078735918
ENSG00000088448	1.2172473220225668e-06	8.895735652637308
ENSG00000183690	1.2222920841035072e-06	4.373511649670284
ENSG00000085415	1.232442207716422e-06	8.761596659709188
ENSG00000163815	1.23754772459353e-06	5.589995273569368
ENSG00000240291	1.23754772459353e-06	7.609568512378458
ENSG00000130598	1.2426736488902578e-06	5.78367617093113
ENSG00000115652	1.242673648890262e-06	8.806131072664654
ENSG00000124733	1.242673648890262e-06	8.677568775085046
ENSG00000232640	1.2764950287439371e-06	6.551014649015202
ENSG00000142583	1.2817765272713405e-06	8.545212341916516
ENSG00000155850	1.281776527271345e-06	8.731728466384972
ENSG00000230426	1.281776527271345e-06	2.174255963836423
ENSG00000133250	1.2870791087587486e-06	8.271199361046557
ENSG00000224220	1.2924028540728521e-06	7.914408180098116
ENSG00000102290	1.2977478443768238e-06	2.696004972496063
ENSG00000225091	1.2977478443768238e-06	5.575659796478612
ENSG00000110324	1.303114161131263e-06	8.838519736632266
ENSG00000238025	1.303114161131263e-06	4.098910001091916
ENSG00000226266	1.3031141611312747e-06	6.373617795492473
ENSG00000233621	1.3031141611312747e-06	7.3332544187117055
ENSG00000186564	1.3031141611312747e-06	5.742452733743196
ENSG00000139163	1.3085018860954684e-06	8.861818876317137
ENSG00000143353	1.3330137822974183e-06	8.664430667806355
ENSG00000236030	1.3385207273019608e-06	4.472277068254962
ENSG00000139880	1.344049619300539e-06	7.39678494094906
ENSG00000198886	1.349600542324899e-06	8.948367231584678
ENSG00000141574	1.3496005423249062e-06	8.194492763122287
ENSG00000138074	1.3607688191164677e-06	8.817284463361672
ENSG00000214029	1.3607688191164677e-06	7.802595845321035
ENSG00000130513	1.3663863424888625e-06	4.78993021822524
ENSG00000226688	1.3663863424888746e-06	6.786747215560951
ENSG00000105467	1.3663863424888746e-06	5.175328550500389
ENSG00000227962	1.3663863424888746e-06	3.311238824805412
ENSG00000242612	1.3720262360996317e-06	8.124896193310997
ENSG00000162723	1.3776885855286607e-06	3.8182950277034853
ENSG00000164344	1.3833734766687241e-06	6.831848034327334
ENSG00000233215	1.4150471792642691e-06	2.0866145103466227
ENSG00000225087	1.4208807069488115e-06	2.3219563771485774
ENSG00000152061	1.4208807069488115e-06	8.86991604230904
ENSG00000070190	1.42673743062304e-06	8.841575961337382
ENSG00000229017	1.4267374306230451e-06	6.432279618897246
ENSG00000079931	1.4326174388833226e-06	8.878013208300944
ENSG00000179388	1.4326174388833226e-06	8.067223673076843
ENSG00000152484	1.4385208206493378e-06	8.788944382390012
ENSG00000086848	1.4444476651651537e-06	8.620352859080006
ENSG00000149761	1.4503980620004626e-06	8.738297520024316
ENSG00000197140	1.4563721010516473e-06	4.860493609054542
ENSG00000101203	1.4896559689128161e-06	5.139388867120775
ENSG00000146938	1.4957858963392289e-06	8.241997238750983
ENSG00000159958	1.5019401507322989e-06	8.288851088978388
ENSG00000254944	1.5019401507322989e-06	5.371109012354166
ENSG00000083845	1.5019401507322989e-06	8.944318648588725
ENSG00000201129	1.5019401507322989e-06	2.4793801300276255
ENSG00000144369	1.508118824811256e-06	8.358617067615453
ENSG00000234219	1.508118824811256e-06	5.1831593443475885
ENSG00000180098	1.5205498045930109e-06	8.563136943074964
ENSG00000224141	1.5205498045930109e-06	3.505478865926791
ENSG00000177613	1.526802297426918e-06	8.785888157684898
ENSG00000121057	1.526802297426918e-06	8.857770293321186
ENSG00000267627	1.5393817593649791e-06	2.5871549281430166
ENSG00000235277	1.5552467065912027e-06	1.6707234280358705
ENSG00000064309	1.5552467065912027e-06	5.736710558724755
ENSG00000189030	1.5809591292177057e-06	2.512598498495876
ENSG00000147202	1.5874510116047766e-06	8.389472064650224
ENSG00000164292	1.5874510116047766e-06	8.764117130352583
ENSG00000214226	1.5874510116047905e-06	7.759609087306761
ENSG00000232485	1.5874510116047905e-06	5.22578319498192
ENSG00000255748	1.5874510116047905e-06	5.7482132970562505
ENSG00000012174	1.5874510116047905e-06	8.698347444126524
ENSG00000153132	1.5874510116047905e-06	7.873944989331434
ENSG00000224565	1.593968598908572e-06	6.886324847344505
ENSG00000184060	1.6005119888589035e-06	8.244773280252037
ENSG00000171243	1.6005119888589122e-06	2.885753797354624
ENSG00000170264	1.607081279540528e-06	8.48494020120636
ENSG00000236444	1.657186540659847e-06	4.4722411948748855
ENSG00000261019	1.6571865406598618e-06	5.316868531428197
ENSG00000187098	1.6571865406598618e-06	7.811040596560931
ENSG00000103550	1.6776475670942791e-06	8.075672862127968
ENSG00000270038	1.6914233546248607e-06	4.351859455359917
ENSG00000170525	1.6983520872384818e-06	8.763124772061747
ENSG00000167083	1.7053081834527325e-06	5.6947681758693545
ENSG00000163155	1.729871509750003e-06	7.968418005160902
ENSG00000263847	1.729871509750003e-06	7.273540671256105
ENSG00000142252	1.7369520314293623e-06	8.53227639145991
ENSG00000238272	1.7369520314293623e-06	2.094100634437341
ENSG00000164744	1.7369520314293623e-06	4.63600748373577
ENSG00000267011	1.744060491965859e-06	4.670282094525572
ENSG00000270009	1.744060491965859e-06	2.9260452508133175
ENSG00000246375	1.744060491965859e-06	5.61323584283229
ENSG00000229417	1.7583616532936198e-06	7.994133034319277
ENSG00000185507	1.7655545668846247e-06	8.859298405673744
ENSG00000207964	1.7800255948077973e-06	4.442719796091255
ENSG00000159917	1.780025594807813e-06	8.200845337762825
ENSG00000169894	1.8056254941501422e-06	3.652460736376006
ENSG00000242861	1.8130047062856193e-06	8.147019243702537
ENSG00000175730	1.82041298771482e-06	7.035991796597372
ENSG00000100462	1.835317198487999e-06	8.672984438027374
ENSG00000169583	1.8428133488417202e-06	5.806065993485314
ENSG00000139133	1.8428133488417463e-06	8.034501411869593
ENSG00000143674	1.8503390105114755e-06	8.559624114140734
ENSG00000186369	1.8578942950011776e-06	4.256716691312887
ENSG00000119013	1.8654793142169977e-06	8.788944382390012
ENSG00000065600	1.873094180468455e-06	8.525426031165873
ENSG00000253924	1.8884139053423092e-06	3.1152231289358894
ENSG00000227711	1.915514518011966e-06	1.4631405480526707
ENSG00000162739	1.9233261556331287e-06	8.80918729736977
ENSG00000198650	1.9311684956124645e-06	5.799371397993588
ENSG00000177788	1.9390416537451694e-06	5.0619369236342715
ENSG00000184949	1.946945746243217e-06	5.519103555304753
ENSG00000084073	1.946945746243217e-06	8.844096431980775
ENSG00000150656	1.954880889736777e-06	6.937314158669314
ENSG00000230457	1.954880889736777e-06	5.5878970155455425
ENSG00000165406	1.962847201275556e-06	8.899784235633259
ENSG00000254503	1.97084479833033e-06	6.795254249777304
ENSG00000163811	1.9708447983303402e-06	8.827902099996969
ENSG00000225272	1.97887379879434e-06	2.5025046653391683
ENSG00000166681	1.9990844673729437e-06	7.797355843816362
ENSG00000264112	2.0072243143114387e-06	8.64617246940827
ENSG00000197921	2.015396100445288e-06	5.625808172828209
ENSG00000230122	2.023599946017116e-06	3.9316750967593217
ENSG00000174206	2.040104298605903e-06	8.412724468330433
ENSG00000124783	2.040104298605903e-06	8.920027150613016
ENSG00000258017	2.040104298605903e-06	4.4230801182773885
ENSG00000237764	2.040104298605903e-06	4.250429222259188
ENSG00000065357	2.0567383426829416e-06	8.746930440077941
ENSG00000258365	2.065104304251268e-06	6.843321034255634
ENSG00000135476	2.065104304251268e-06	8.275915138521782
ENSG00000229272	2.1031586918363927e-06	1.9490739219183317
ENSG00000135747	2.1031586918363927e-06	7.421147155329302
ENSG00000148513	2.120287843174795e-06	2.84762317282242
ENSG00000235700	2.128902755055906e-06	3.984301427950413
ENSG00000223635	2.1462338822367217e-06	3.2796628729795194
ENSG00000176659	2.1549503512916043e-06	5.160476867558686
ENSG00000234722	2.163700927250598e-06	5.78741952551108
ENSG00000137547	2.172485738130063e-06	8.764652884414305
ENSG00000202461	2.2304304016140327e-06	3.4633270761000023
ENSG00000225946	2.2304304016140327e-06	2.184288148614788
ENSG00000244754	2.2304304016140446e-06	8.859298405673744
ENSG00000228541	2.2394761014327605e-06	5.973135878174675
ENSG00000227212	2.2394761014327605e-06	3.2611563685616325
ENSG00000213160	2.2576736586650974e-06	6.769962076494647
ENSG00000120656	2.2576736586650974e-06	8.71454177611033
ENSG00000251348	2.2668257814185523e-06	6.000075304285607
ENSG00000228624	2.2668257814185523e-06	5.62683229890334
ENSG00000139174	2.2668257814185523e-06	7.87037121862778
ENSG00000261098	2.276013644613771e-06	7.592827317172369
ENSG00000035115	2.2944971282389403e-06	8.701860273060754
ENSG00000167085	2.303793017820337e-06	8.751971381364728
ENSG00000255853	2.346075435139462e-06	3.2526899473990425
ENSG00000188827	2.346075435139462e-06	8.37628722136687
ENSG00000178184	2.346075435139462e-06	7.227652108997051
ENSG00000213839	2.3746779982153e-06	7.730374557864827
ENSG00000184613	2.384286618754578e-06	6.488124368873024
ENSG00000101000	2.393932687728425e-06	5.429004640150228
ENSG00000272288	2.3939326877284553e-06	7.492592229325112
ENSG00000065613	2.3939326877284553e-06	8.781839574688947
ENSG00000156298	2.3939326877284553e-06	8.023262886522257
ENSG00000170745	2.4133377312824245e-06	7.960224290898368
ENSG00000004700	2.4133377312824245e-06	8.72011847145884
ENSG00000177181	2.4674860822755777e-06	5.819327390560401
ENSG00000161921	2.467486082275591e-06	8.344232154638895
ENSG00000230155	2.467486082275591e-06	5.676222764324046
ENSG00000214215	2.477456164070192e-06	6.670117854694244
ENSG00000172361	2.487465044135998e-06	6.741513860486988
ENSG00000163406	2.4975128672292647e-06	8.839055490693989
ENSG00000009694	2.4975128672293003e-06	6.632914455499193
ENSG00000244723	2.4975128672293003e-06	5.729230836509725
ENSG00000162929	2.4975128672293003e-06	7.913148503160942
ENSG00000084444	2.5075997786211472e-06	8.29709812120743
ENSG00000262769	2.5075997786211472e-06	5.560112970709139
ENSG00000185634	2.5380965030573975e-06	6.205287659237189
ENSG00000228473	2.563783035614202e-06	1.3408957476473673
ENSG00000186150	2.594937455043287e-06	2.4835597077304765
ENSG00000123901	2.6054030501309186e-06	6.615710560481674
ENSG00000135842	2.6264563271185955e-06	8.742346103020267
ENSG00000243775	2.6264563271185955e-06	4.642980057644252
ENSG00000148123	2.6370443121897635e-06	3.1489925743358103
ENSG00000202415	2.6370443121897635e-06	3.2915932600870113
ENSG00000184922	2.658343737451855e-06	8.895735652637308
ENSG00000169026	2.6690554840511793e-06	7.43775733098955
ENSG00000179520	2.7014407095989745e-06	5.046066910804675
ENSG00000167851	2.7068749069419295e-06	8.768165713348534
ENSG00000143318	2.7287171531799556e-06	5.172219380481367
ENSG00000132965	2.7397018248829565e-06	8.379395736656932
ENSG00000261368	2.7397018248829565e-06	1.8017098424579354
ENSG00000213860	2.7507290722574804e-06	5.560703423434605
ENSG00000188818	2.750729072257505e-06	8.370253921789246
ENSG00000140057	2.750729072257505e-06	4.522571097681707
ENSG00000197355	2.761799053462081e-06	8.81881257571423
ENSG00000185875	2.7617990534621054e-06	8.41512193198435
ENSG00000213186	2.7617990534621054e-06	8.236492383257637
ENSG00000157343	2.7617990534621054e-06	7.226672310804191
ENSG00000125772	2.772911927215122e-06	8.887638486645404
ENSG00000076555	2.7840678527964714e-06	8.827902099996969
ENSG00000269904	2.784067852796501e-06	4.642790436223237
ENSG00000146263	2.7952669900496607e-06	8.524767270114673
ENSG00000182508	2.8065094993835005e-06	6.844107022351139
ENSG00000188060	2.8065094993835005e-06	7.090195365397066
ENSG00000231424	2.8462021664215276e-06	6.069960652214086
ENSG00000166394	2.8691257989650856e-06	8.146483489640817
ENSG00000226476	2.869125798965101e-06	2.482890515490445
ENSG00000137714	2.9038448758885146e-06	8.747922798368778
ENSG00000136152	2.9038448758885146e-06	8.855249822677791
ENSG00000198756	2.9038448758885146e-06	5.764229408432701
ENSG00000148730	2.938968277075387e-06	8.873964625304993
ENSG00000136688	2.9924213663400576e-06	4.594406413814952
ENSG00000107968	3.0164775934075755e-06	8.635019078711252
ENSG00000185220	3.0164775934075865e-06	8.50744913942248
ENSG00000064115	3.0407199403754557e-06	8.855249822677791
ENSG00000143867	3.0407199403754557e-06	3.4817123595459307
ENSG00000149177	3.0529113395058804e-06	8.48547595526808
ENSG00000124641	3.052911339505897e-06	8.530748279107353
ENSG00000198754	3.052911339505897e-06	8.069156099073568
ENSG00000251187	3.1458585598373064e-06	4.389912990998779
ENSG00000158985	3.1458585598373064e-06	8.911929984621112
ENSG00000152782	3.1458585598373174e-06	7.363885954257013
ENSG00000104325	3.183795060494724e-06	8.814763992718278
ENSG00000229645	3.183795060494724e-06	8.783367687041503
ENSG00000139318	3.1965381316979744e-06	8.924075733608968
ENSG00000227400	3.1965381316980027e-06	3.0841296110692067
ENSG00000213131	3.1965381316980027e-06	4.557253507967359
ENSG00000241965	3.1965381316980027e-06	2.9710503791154665
ENSG00000171462	3.2093302886665316e-06	7.190071520736464
ENSG00000150457	3.2093302886665316e-06	8.610727580735544
ENSG00000166569	3.2093302886665316e-06	4.9151730924216634
ENSG00000112218	3.2093302886665316e-06	8.148854094047069
ENSG00000142733	3.2093302886665316e-06	8.492045008907427
ENSG00000163191	3.2221717125141512e-06	8.830958324702085
ENSG00000084774	3.2221717125141512e-06	8.859298405673744
ENSG00000101546	3.2350625849909485e-06	8.515546305414382
ENSG00000159884	3.2480030884852633e-06	7.63687793248269
ENSG00000157870	3.2480030884852633e-06	8.41073975174876
ENSG00000162139	3.2609934060260537e-06	8.814228238656558
ENSG00000115257	3.306854460614303e-06	7.879094731842939
ENSG00000112078	3.3068544606143323e-06	8.849673127329284
ENSG00000252612	3.3200712236255407e-06	5.025970192890875
ENSG00000170035	3.3200712236255407e-06	8.85120123968184
ENSG00000105373	3.346657433637572e-06	8.93217289960087
ENSG00000163689	3.346657433637572e-06	6.109014290536741
ENSG00000211647	3.360027255782712e-06	5.248739735962137
ENSG00000125089	3.360027255782712e-06	8.726151771036463
ENSG00000173200	3.3600272557827477e-06	8.583379858054721
ENSG00000200127	3.3734484738799403e-06	5.059884814886882
ENSG00000228887	3.3869212771492105e-06	6.406468063052554
ENSG00000187653	3.3869212771492105e-06	6.895041189416575
ENSG00000115762	3.3869212771492406e-06	8.843104073689938
ENSG00000238061	3.4004458554737753e-06	6.029596614200287
ENSG00000186496	3.4140223994018874e-06	7.5599408675512585
ENSG00000253753	3.475765064136495e-06	4.815740646852058
ENSG00000174123	3.489630854876304e-06	8.828894458287806
ENSG00000088926	3.489630854876304e-06	3.694276776892332
ENSG00000228008	3.489630854876304e-06	4.3476696557828225
ENSG00000230565	3.5035498661530625e-06	6.836507307844367
ENSG00000130055	3.5035498661530625e-06	4.752348044924624
ENSG00000236562	3.5035498661530625e-06	3.3596482178397213
ENSG00000130595	3.5175222935753197e-06	5.794969170416125
ENSG00000171150	3.517522293575351e-06	8.720575075687954
ENSG00000085662	3.5315483334358716e-06	8.827902099996969
ENSG00000226329	3.5315483334359216e-06	6.522137181542373
ENSG00000211593	3.5597620390775033e-06	8.504576645719862
ENSG00000173166	3.559762039077535e-06	7.792834688747789
ENSG00000072163	3.573950100885448e-06	6.287066030890353
ENSG00000143882	3.573950100885448e-06	8.068587931183906
ENSG00000250850	3.6024896377388184e-06	4.123587748610246
ENSG00000187837	3.60248963773885e-06	8.93217289960087
ENSG00000231532	3.6096587122168676e-06	2.343172414530936
ENSG00000238401	3.638472524828002e-06	3.9643689875480197
ENSG00000112773	3.682108569319066e-06	8.430493648671462
ENSG00000224520	3.6821085693190857e-06	2.4943729120628935
ENSG00000272195	3.711478524881607e-06	6.887382208949759
ENSG00000163738	3.711478524881607e-06	8.529755920816516
ENSG00000112208	3.711478524881607e-06	8.4834120888538
ENSG00000249142	3.726247895550298e-06	5.04195792443269
ENSG00000117360	3.726247895550298e-06	8.83195068299292
ENSG00000112039	3.838834669735989e-06	8.556365732613534
ENSG00000266897	3.854091259062395e-06	5.227180127268163
ENSG00000136159	3.854091259062395e-06	8.371167130247477
ENSG00000158220	3.869406169682012e-06	5.34282782471189
ENSG00000223375	3.869406169682012e-06	2.466311765721975
ENSG00000069974	3.869406169682012e-06	8.859298405673744
ENSG00000108679	3.869406169682012e-06	8.76564524270514
ENSG00000031003	3.869406169682012e-06	8.781839574688947
ENSG00000185332	3.8847796150020014e-06	4.116594317091969
ENSG00000225644	3.8847796150020014e-06	1.775119510699487
ENSG00000134321	3.915702967088403e-06	8.578795520997048
ENSG00000167653	3.915702967088403e-06	4.365863160448154
ENSG00000219700	3.931253304392928e-06	2.3916967432648044
ENSG00000133710	3.946863037478964e-06	8.08371918847234
ENSG00000159261	3.978261560333128e-06	7.121863189432106
ENSG00000156384	3.994050786660101e-06	8.23104712832668
ENSG00000224259	4.049789143243777e-06	2.7002478345733545
ENSG00000143107	4.049789143243777e-06	4.858945897304497
ENSG00000211650	4.06585131858888e-06	7.652050588951919
ENSG00000258123	4.065851318588902e-06	3.532883982583855
ENSG00000102003	4.081974759692167e-06	6.650034726707314
ENSG00000155660	4.098159690196543e-06	8.93217289960087
ENSG00000251258	4.204876115767197e-06	3.1572039932335008
ENSG00000270028	4.271870806516108e-06	5.046255148345854
ENSG00000232470	4.288779192738546e-06	6.414176578784042
ENSG00000251484	4.288779192738583e-06	4.057339701740767
ENSG00000223505	4.288779192738583e-06	5.649697909733409
ENSG00000141968	4.305751930231169e-06	8.887638486645404
ENSG00000169499	4.3570585977931555e-06	8.810179655660605
ENSG00000186260	4.357058597793194e-06	8.582923253825605
ENSG00000159618	4.3742910918967485e-06	8.813692484594837
ENSG00000158517	4.3742910918967485e-06	8.782375328750668
ENSG00000128245	4.391589117112095e-06	8.788408628328291
ENSG00000173157	4.452651712556972e-06	4.541156271306117
ENSG00000134690	4.452651712556972e-06	8.023465473581773
ENSG00000068615	4.487910320516543e-06	6.23356634675307
ENSG00000260841	4.505640146514574e-06	8.371782034141805
ENSG00000106397	4.5056401465146295e-06	8.8714441546616
ENSG00000266456	4.5056401465146295e-06	2.801625955851984
ENSG00000171044	4.523437312020643e-06	8.293251695033563
ENSG00000151117	4.523437312020643e-06	7.820605150892371
ENSG00000145965	4.523437312020643e-06	5.388509324267742
ENSG00000270933	4.541302061708518e-06	8.533268749750746
ENSG00000128641	4.541302061708518e-06	8.47779742509707
ENSG00000090889	4.595304275292977e-06	7.9301783216807475
ENSG00000203871	4.6590873359937944e-06	6.377496615151381
ENSG00000229152	4.677466851766819e-06	8.173831212321637
ENSG00000102572	4.695916065844066e-06	8.807659185017213
ENSG00000267737	4.6959160658440916e-06	3.366727760057003
ENSG00000253047	4.6959160658440916e-06	4.289162020647084
ENSG00000261924	4.714435231038541e-06	4.3844740453502125
ENSG00000091436	4.733024601034408e-06	8.480637170803378
ENSG00000234237	4.751684430390312e-06	2.7700969847035424
ENSG00000142669	4.770414974541893e-06	8.777790991692996
ENSG00000109452	4.7892164898047014e-06	6.980110507650182
ENSG00000227376	4.8270334633430454e-06	5.516234209230928
ENSG00000170832	4.827033463343106e-06	8.527692054402236
ENSG00000117477	4.827033463343106e-06	6.722228882140391
ENSG00000243926	4.846049438675279e-06	5.586466212966177
ENSG00000232792	4.87470849293188e-06	1.9028954904383555
ENSG00000214301	4.971420103657859e-06	5.5509131493025
ENSG00000267590	4.971420103657921e-06	4.2983203369783105
ENSG00000259775	4.99098251443692e-06	4.789307859313855
ENSG00000171877	4.99098251443692e-06	5.027799020630303
ENSG00000204193	4.99098251443692e-06	3.5598964130646817
ENSG00000130997	4.99098251443692e-06	8.265701815530655
ENSG00000239975	4.99098251443692e-06	7.597195509399603
ENSG00000198157	4.99098251443692e-06	8.278839922809345
ENSG00000196814	5.010618908131977e-06	7.921447825974928
ENSG00000184856	5.119953520910455e-06	1.7239314041242708
ENSG00000231615	5.160277224276108e-06	2.912358130973889
ENSG00000239569	5.180553368698244e-06	8.588420799341508
ENSG00000154358	5.200906075255348e-06	8.770686183991927
ENSG00000105185	5.200906075255348e-06	8.857770293321186
ENSG00000181847	5.22133562035915e-06	7.8421684668223195
ENSG00000213519	5.2213356203591686e-06	3.7120416050741483
ENSG00000229384	5.2213356203591686e-06	2.5055628786238784
ENSG00000224790	5.24184228136916e-06	5.164147311458702
ENSG00000178538	5.24184228136916e-06	7.057168329644611
ENSG00000211649	5.262426336595753e-06	8.066989102426815
ENSG00000238058	5.262426336595818e-06	6.591843537023992
ENSG00000164244	5.283088065303396e-06	8.887638486645404
ENSG00000189057	5.3038277477132796e-06	8.177827504732646
ENSG00000185621	5.3038277477132796e-06	8.562934786252878
ENSG00000140105	5.345542099329001e-06	8.93217289960087
ENSG00000188095	5.3981285574352955e-06	5.312497851617744
ENSG00000223813	5.419302037224754e-06	7.2496565835287665
ENSG00000258985	5.419302037224754e-06	7.292270803098692
ENSG00000176974	5.4405553156964685e-06	8.612791447149823
ENSG00000169740	5.4405553156964685e-06	8.54747836515288
ENSG00000150630	5.461888680348346e-06	7.377520364259764
ENSG00000104059	5.461888680348395e-06	2.028257801230912
ENSG00000214803	5.483302419661919e-06	4.423820862232789
ENSG00000226397	5.504796823105318e-06	7.554196907527589
ENSG00000168918	5.526372181136643e-06	8.804602960312097
ENSG00000187037	5.526372181136643e-06	4.994388521546762
ENSG00000179967	5.526372181136672e-06	5.751351790483489
ENSG00000162775	5.548028785207021e-06	8.640595774059761
ENSG00000231599	5.580666667637669e-06	4.105804937282328
ENSG00000235145	5.668605499644905e-06	4.674052066729295
ENSG00000213401	5.668605499644905e-06	4.204548882230592
ENSG00000181097	5.713072716655279e-06	6.560442516100709
ENSG00000198681	5.713072716655279e-06	5.376762391733272
ENSG00000132763	5.713072716655279e-06	8.442671811487259
ENSG00000228196	5.735431821033354e-06	4.188250160973043
ENSG00000249506	5.757874990379948e-06	3.198887546380259
ENSG00000244671	5.757874990379948e-06	2.02072814633489
ENSG00000166263	5.7804025267681545e-06	7.6134149385523235
ENSG00000196923	5.803014733301185e-06	8.489190941024395
ENSG00000176933	5.803014733301268e-06	6.4434361277827765
ENSG00000267052	5.803014733301268e-06	3.0944106950432526
ENSG00000169495	5.825711914116319e-06	3.9902948898559663
ENSG00000116353	5.848494374387471e-06	8.54747836515288
ENSG00000079112	5.928908991449581e-06	5.6705805572172245
ENSG00000138435	5.952079013773943e-06	4.832016939922472
ENSG00000204371	5.975336012697177e-06	8.797041548381916
ENSG00000246308	5.998680300215291e-06	6.262523597457016
ENSG00000272304	5.998680300215291e-06	2.2777890514216788
ENSG00000141429	5.998680300215291e-06	8.865867459313089
ENSG00000200534	6.0221121893864405e-06	7.175174827416475
ENSG00000179088	6.0456319943344094e-06	6.904779113822209
ENSG00000138641	6.0456319943344094e-06	8.776798633402159
ENSG00000229422	6.0456319943344315e-06	6.632557689840053
ENSG00000117395	6.0929366134046356e-06	8.757548076713238
ENSG00000203819	6.0929366134046356e-06	6.487202820123151
ENSG00000111206	6.0929366134046356e-06	8.2611119238927
ENSG00000124657	6.0929366134046356e-06	5.901474737479741
ENSG00000158006	6.116722061132962e-06	8.50067792896105
ENSG00000235096	6.200675543689815e-06	1.149206969101551
ENSG00000102001	6.22486483812404e-06	7.359727569679258
ENSG00000078401	6.22486483812404e-06	7.51042955168263
ENSG00000164284	6.249144761894651e-06	8.377613176897343
ENSG00000174607	6.249144761894684e-06	8.64085022146679
ENSG00000130826	6.273515639420004e-06	8.849137373267562
ENSG00000240219	6.273515639420004e-06	8.627457666781071
ENSG00000077943	6.297977796220171e-06	8.93217289960087
ENSG00000132507	6.297977796220193e-06	8.911929984621112
ENSG00000178921	6.322531558920865e-06	8.825381629353576
ENSG00000085382	6.322531558920865e-06	8.276144154591526
ENSG00000224812	6.347177255256455e-06	3.5583281545507517
ENSG00000227045	6.347177255256455e-06	2.0203205978793797
ENSG00000144712	6.371915214074052e-06	8.48819858273356
ENSG00000141232	6.371915214074052e-06	8.81323588036572
ENSG00000007062	6.371915214074052e-06	4.585723323008331
ENSG00000181588	6.396745765336681e-06	7.510751401133587
ENSG00000087903	6.396745765336681e-06	6.899314429422429
ENSG00000105464	6.484386650409628e-06	6.842804565690175
ENSG00000139793	6.560424261744967e-06	8.887638486645404
ENSG00000168394	6.560424261744991e-06	8.93217289960087
ENSG00000260977	6.560424261744991e-06	5.13936767045962
ENSG00000131462	6.560424261744991e-06	8.755027606069843
ENSG00000133104	6.585959887511691e-06	8.863346988669695
ENSG00000198804	6.611590955974366e-06	8.940270065592774
ENSG00000227683	6.637317807877166e-06	2.675930662794668
ENSG00000187045	6.637317807877202e-06	4.537815575451679
ENSG00000182180	6.637317807877202e-06	8.806131072664654
ENSG00000251992	6.66314078511827e-06	4.862321500257149
ENSG00000213949	6.663140785118306e-06	5.410154254810025
ENSG00000071859	6.663140785118306e-06	8.781839574688947
ENSG00000261884	6.741189905239483e-06	7.7144726416962754
ENSG00000054282	6.741189905239507e-06	8.687194053429506
ENSG00000119403	6.741189905239507e-06	8.600109944100248
ENSG00000249721	6.8069007891837e-06	1.4648560256531786
ENSG00000177462	6.859911927922991e-06	1.847866085520715
ENSG00000272374	6.859911927922991e-06	6.257984224487353
ENSG00000163131	6.886565939240984e-06	8.920027150613016
ENSG00000226891	6.886565939240984e-06	5.383462265413596
ENSG00000119899	6.913319382188336e-06	8.744409969434548
ENSG00000117586	6.967125981120244e-06	6.8799410118646085
ENSG00000164237	6.967125981120244e-06	7.903184407164931
ENSG00000126953	6.994179849175177e-06	8.213860438052036
ENSG00000225400	7.02133457300788e-06	3.673025635778802
ENSG00000103599	7.021334573007943e-06	7.115568459956793
ENSG00000213123	7.021334573007943e-06	5.119502450972751
ENSG00000109255	7.172504457149384e-06	2.7762286240848555
ENSG00000211662	7.228246220592921e-06	8.863346988669695
ENSG00000070371	7.228246220592947e-06	6.628885515094359
ENSG00000269001	7.2844037716286716e-06	5.413753125620381
ENSG00000173821	7.2844037716286716e-06	8.928124316604919
ENSG00000108518	7.284403771628775e-06	8.86433934696053
ENSG00000132680	7.284403771628775e-06	8.863346988669695
ENSG00000255568	7.34098007103617e-06	4.98886195159417
ENSG00000159388	7.34098007103617e-06	8.948367231584678
ENSG00000229656	7.34098007103617e-06	2.486114736191149
ENSG00000106367	7.34098007103617e-06	8.551983552377946
ENSG00000171103	7.426636199259966e-06	8.31866699171766
ENSG00000124333	7.484272454464711e-06	8.833478795345478
ENSG00000102710	7.556921790607169e-06	8.750241112190087
ENSG00000112304	7.5569217906071965e-06	8.57933127505877
ENSG00000143412	7.5569217906071965e-06	8.169528181918656
ENSG00000227896	7.5569217906071965e-06	6.468274648328683
ENSG00000168528	7.586170665369321e-06	7.824296156248818
ENSG00000166415	7.586170665369321e-06	4.4398360060757405
ENSG00000235672	7.6155281956306364e-06	4.541030557535724
ENSG00000090097	7.67457076523914e-06	8.629978137424466
ENSG00000270883	7.67457076523914e-06	4.854884276825344
ENSG00000100368	7.67457076523918e-06	8.910401872268555
ENSG00000116133	7.67457076523918e-06	8.534646995866165
ENSG00000270022	7.704256579122817e-06	7.533717277747191
ENSG00000162337	7.734052597586276e-06	8.64212388641232
ENSG00000166813	7.793976811678671e-06	4.655174238477885
ENSG00000111012	7.961075141895582e-06	8.422885500736616
ENSG00000179902	7.991823799943933e-06	4.203626856030269
ENSG00000240751	8.022686425966767e-06	4.516957496921646
ENSG00000202078	8.022686425966867e-06	4.625571602634569
ENSG00000130119	8.022686425966867e-06	8.520920843940807
ENSG00000240583	8.053663423120766e-06	6.7545107797374975
ENSG00000241612	8.053663423120766e-06	3.8021561828731247
ENSG00000243181	8.084755195913453e-06	4.577266663037452
ENSG00000137502	8.115962150208314e-06	8.924075733608968
ENSG00000117528	8.14728469322861e-06	8.624401442075957
ENSG00000173110	8.178723233561495e-06	7.691469130842815
ENSG00000271605	8.241949947360561e-06	7.337138813293794
ENSG00000270441	8.257829766349742e-06	6.318656581880394
ENSG00000133138	8.257829766349742e-06	7.325590537770223
ENSG00000229289	8.257829766349742e-06	1.6617798656764387
ENSG00000233276	8.321643155994877e-06	8.87549273765755
ENSG00000160049	8.321643155994906e-06	8.739825632376874
ENSG00000270110	8.321643155994906e-06	5.4766250652517865
ENSG00000049319	8.35372704641126e-06	5.322142724928938
ENSG00000196924	8.35372704641126e-06	8.890158957288799
ENSG00000250240	8.38592962350475e-06	3.9299531570151665
ENSG00000188580	8.38592962350475e-06	4.450789300367167
ENSG00000154447	8.38592962350475e-06	7.322066039798702
ENSG00000211611	8.418251306230845e-06	7.422249001376474
ENSG00000230829	8.418251306230889e-06	4.640944040689564
ENSG00000261135	8.418251306230889e-06	5.413300002640098
ENSG00000266261	8.418251306230889e-06	3.1275153996584626
ENSG00000135436	8.483253671411967e-06	5.94762667827362
ENSG00000136156	8.515935198800162e-06	8.936221482596823
ENSG00000248254	8.581661066104467e-06	5.877023698383003
ENSG00000173805	8.731328626089062e-06	3.1406981009198347
ENSG00000224745	8.731328626089062e-06	5.845440187358573
ENSG00000144868	8.832494963248454e-06	8.521658754824612
ENSG00000231999	8.832494963248454e-06	7.974967182043244
ENSG00000005469	8.832494963248579e-06	8.634026720420415
ENSG00000101079	8.832494963248579e-06	8.706444610118426
ENSG00000131979	8.866466292705334e-06	8.462176815583208
ENSG00000211664	8.866466292705334e-06	6.5666781632323445
ENSG00000205181	8.866466292705334e-06	6.71703031449267
ENSG00000162552	8.900562962320457e-06	8.322970022120641
ENSG00000148219	8.900562962320537e-06	7.782973388815886
ENSG00000172888	8.934785413264089e-06	8.680089245728439
ENSG00000146350	8.969134088176438e-06	7.892514145776323
ENSG00000270062	9.003609431173229e-06	6.3937215442993045
ENSG00000224687	9.090354889406888e-06	3.007514778852188
ENSG00000230113	9.125277089513296e-06	3.5849696258058588
ENSG00000139618	9.160327974601676e-06	8.685665941076948
ENSG00000079385	9.195507996982942e-06	8.659846330748683
ENSG00000226849	9.195507996982974e-06	5.342721598702609
ENSG00000203667	9.195507996982974e-06	7.904124140702455
ENSG00000233122	9.195507996982974e-06	6.508322228242843
ENSG00000124802	9.195507996982974e-06	8.191966403730245
ENSG00000232442	9.230817610473621e-06	8.281185095878316
ENSG00000273064	9.230817610473621e-06	4.5394470247849625
ENSG00000100739	9.266257270399716e-06	6.110071997149398
ENSG00000162511	9.337528558441031e-06	8.847609260915005
ENSG00000232022	9.337528558441163e-06	5.477483707247841
ENSG00000170959	9.409325534094824e-06	4.143399260480289
ENSG00000225518	9.49981663704103e-06	5.295188348479141
ENSG00000182901	9.536246312417226e-06	1.5310216530606329
ENSG00000197653	9.609508068098581e-06	6.541721701631322
ENSG00000198924	9.64634108977855e-06	8.681081604019274
ENSG00000244219	9.68330950420587e-06	5.706430165517096
ENSG00000157456	9.68330950420592e-06	8.232320793272207
ENSG00000143409	9.68330950420592e-06	8.769158071639371
ENSG00000264920	9.720413785982726e-06	7.4426637352545875
ENSG00000206651	9.757654411285457e-06	4.755300314426713
ENSG00000272325	9.757654411285457e-06	8.50133669001225
ENSG00000110711	9.795031857870312e-06	8.82385351700102
ENSG00000127329	9.832546605077956e-06	8.20948702541289
ENSG00000185250	9.870199133838114e-06	6.118413555520776
ENSG00000250222	9.870199133838114e-06	4.971330156462596
ENSG00000197943	9.945919467712335e-06	8.915978567617064
ENSG00000272827	9.96493642053329e-06	3.5627724329494335
[truncated: 240 more rows]
