# Supplementary material for: Machine learning predicts treatment sensitivity in multiple myeloma based on molecular and clinical information coupled with drug response
Source: PLoS One. 2021 Jul 28;16(7):e0254596. doi: 10.1371/journal.pone.0254596 (PMC8318243; doi:10.1371/journal.pone.0254596)
Supplement: S1 File — (ZIP) [file pone.0254596.s004.zip › Supplementary Material 1/20q13/selected_genes_experiment_8.csv]

gene	pvalue	entropy
ENSG00000197114	1.4011883669161728e-07	8.431975025019355
ENSG00000075426	1.4439172974430536e-07	8.798033906672751
ENSG00000228218	1.4439172974430536e-07	6.4725869382661765
ENSG00000124216	7.432016467480916e-07	7.490561110907143
ENSG00000101444	8.094175138981451e-07	8.898256123280701
ENSG00000128692	1.516142832783197e-06	5.768890206380173
ENSG00000116016	1.5444903179273132e-06	8.669471609093144
ENSG00000080189	2.211090706398459e-06	8.845624544333333
ENSG00000256167	2.3570105780581858e-06	5.749322004214575
ENSG00000130590	3.066591536233987e-06	8.282967655637904
ENSG00000124228	3.573871199428399e-06	8.760068547356632
ENSG00000268564	4.312579625261111e-06	5.280167734372867
ENSG00000255717	4.390135887148592e-06	8.899784235633259
ENSG00000101473	4.630935431406511e-06	8.35757241873967
ENSG00000222365	5.243186643300456e-06	5.760173552655123
ENSG00000166337	6.091567468355317e-06	8.837527378341429
ENSG00000088356	6.477951943766733e-06	8.228070053454172
ENSG00000242814	7.070994831807055e-06	5.2540051284386475
ENSG00000242372	7.1957026104876914e-06	8.557560247726453
ENSG00000234981	7.1957026104876914e-06	3.8891915065117773
ENSG00000101084	8.200676894560518e-06	8.29615805350154
ENSG00000124214	9.420701632875893e-06	8.87549273765755
ENSG00000182481	9.502472086112123e-06	8.835999265988871
ENSG00000234498	9.668060082669959e-06	6.309000289795707
ENSG00000101346	1.1096110360096948e-05	8.769693825701092
ENSG00000254615	1.3975534725025085e-05	8.61729663437489
ENSG00000180389	1.6006257389340878e-05	4.9632154770972585
ENSG00000254995	1.7563125398298327e-05	7.908178278278687
ENSG00000225420	1.8317766996376927e-05	6.216442095510653
ENSG00000125971	1.8943721628601463e-05	8.833478795345478
ENSG00000259883	1.9264323077572962e-05	6.04527838256668
