# Supplementary material for: Machine learning predicts treatment sensitivity in multiple myeloma based on molecular and clinical information coupled with drug response
Source: PLoS One. 2021 Jul 28;16(7):e0254596. doi: 10.1371/journal.pone.0254596 (PMC8318243; doi:10.1371/journal.pone.0254596)
Supplement: S1 File — (ZIP) [file pone.0254596.s004.zip › Supplementary Material 1/15q15/selected_genes_experiment_7.csv]

gene	pvalue	entropy
ENSG00000119280	9.122920526745814e-41	8.128558888482367
ENSG00000125827	1.0776289972390447e-38	8.845624544333333
ENSG00000188004	1.5175054503620672e-38	6.021739176925167
ENSG00000170677	3.6481518240094065e-38	7.08613919534302
ENSG00000248991	2.6152257178373312e-36	6.864969502665322
ENSG00000140474	3.2212571124755635e-36	8.924075733608968
ENSG00000272668	1.5832254295629892e-35	6.063578612737978
ENSG00000228031	2.0580803007679227e-35	5.665996617820949
ENSG00000117461	4.858092300969676e-35	8.671992079736537
ENSG00000198353	5.18518940394735e-35	5.193287777929334
ENSG00000225579	9.396378464772703e-35	7.208430439294443
ENSG00000247746	1.5779322425922983e-34	7.326176804426667
ENSG00000197183	3.7524637487477007e-34	8.573218825648539
ENSG00000174444	2.6973276090066842e-33	8.948367231584678
ENSG00000002586	4.7720476402526736e-33	8.209126234757226
ENSG00000111752	7.98124947862975e-33	7.856585793626819
ENSG00000255815	1.1034403690620654e-32	5.629851492278463
ENSG00000178741	2.067346089275478e-32	8.895735652637308
ENSG00000104611	2.67938481759056e-32	6.826136337805138
ENSG00000243284	5.664080122252245e-32	5.147162911899079
ENSG00000155886	6.027612964077439e-32	5.20683495055277
ENSG00000182054	9.905046303343488e-32	8.911929984621112
ENSG00000131773	1.4487357064340817e-31	6.659664857814795
ENSG00000137818	1.5275527358510617e-31	8.948367231584678
ENSG00000115268	1.8547383327751635e-31	8.944318648588725
ENSG00000178982	2.1168258676166077e-31	8.911929984621112
ENSG00000165169	6.856823327594197e-31	8.739825632376874
ENSG00000105372	9.224918206142466e-31	8.948367231584678
ENSG00000185905	1.7105253484582326e-30	8.887638486645404
ENSG00000165102	1.931376707378381e-30	8.731728466384972
ENSG00000165801	5.171036402665075e-30	8.732720824675809
ENSG00000253982	7.047035097735583e-30	7.662847409048097
ENSG00000179520	7.41961692545962e-30	5.029893566777196
ENSG00000131386	1.2729348382971344e-29	6.209508701780958
ENSG00000148303	1.351436044445084e-29	8.948367231584678
ENSG00000063177	1.5231386233765737e-29	8.936221482596823
ENSG00000159556	1.950699282032358e-29	8.0637924722942
ENSG00000114631	2.1791819378094404e-29	7.98176670268975
ENSG00000272899	2.3327897619807352e-29	7.864048178967391
ENSG00000164181	3.1413737600620606e-29	8.77122193805365
ENSG00000180447	4.4857031819908624e-29	7.440916685927141
ENSG00000182742	6.78891013126116e-29	7.129730678154283
ENSG00000229638	7.263216540042368e-29	8.504392914717364
ENSG00000129757	1.2451346186782235e-28	7.972671507414767
ENSG00000099624	1.7713744965657097e-28	8.86991604230904
ENSG00000162004	2.008564953208767e-28	8.379677043311622
ENSG00000173218	3.574775050429386e-28	7.118952739267292
ENSG00000230207	6.452004607574e-28	7.19059440355888
ENSG00000169857	1.0174934979106708e-27	8.767173355057698
ENSG00000122787	1.5628614357483394e-27	7.577475811410626
ENSG00000075073	2.1720106033004245e-27	6.9885191098298165
ENSG00000113272	3.327521886993887e-27	8.702852631351591
ENSG00000232533	3.983891250808402e-27	6.877569956878024
ENSG00000081913	4.729698559855887e-27	7.606606787064238
ENSG00000218175	6.500736241705866e-27	8.410660601916156
ENSG00000214870	7.405032535722723e-27	7.146767515397929
ENSG00000204628	8.855321550925873e-27	8.948367231584678
ENSG00000176399	9.761703853318493e-27	6.651555959616756
ENSG00000271133	1.1763766041530594e-26	7.62325776849652
ENSG00000261418	2.0718701237678487e-26	8.52058724670117
ENSG00000249184	2.300841399400472e-26	6.553361733467188
ENSG00000185950	2.300841399400521e-26	7.659727752605453
ENSG00000204060	2.596360289128245e-26	4.635946547344973
ENSG00000146066	2.617348906934012e-26	8.827902099996969
ENSG00000251249	2.882724546519419e-26	4.577196551213469
ENSG00000118473	3.849671483089207e-26	5.601720595002512
ENSG00000232346	4.8573051459598116e-26	7.3375051585297415
ENSG00000241741	5.096373978900374e-26	6.728136969185024
ENSG00000140451	5.220246997867978e-26	8.77122193805365
ENSG00000197016	5.700531240471719e-26	6.817254649317304
ENSG00000259514	5.700531240471719e-26	6.659327484640998
ENSG00000256733	7.129918098359629e-26	4.458588216079172
ENSG00000167658	1.070521878497876e-25	8.948367231584678
ENSG00000227097	1.1871081895211237e-25	8.878013208300944
ENSG00000105855	1.506403259902804e-25	7.67941118287205
ENSG00000219665	1.6699519667016394e-25	8.30672339955189
ENSG00000120093	1.9565537585608625e-25	7.275606322776166
ENSG00000168264	2.2030311798664265e-25	8.899784235633259
ENSG00000047346	2.328355333032118e-25	8.936221482596823
ENSG00000137876	2.441383496817604e-25	8.915978567617064
ENSG00000103253	2.6212001296532832e-25	8.46894802604464
ENSG00000152422	3.8870441288779433e-25	8.753499493717287
ENSG00000204396	6.373663316186187e-25	8.709421684990936
ENSG00000171792	6.68027718045737e-25	8.56817788436175
ENSG00000114391	7.0015040569204205e-25	8.940270065592774
ENSG00000134698	7.453734773035714e-25	8.715534134401166
ENSG00000105894	7.75095790904921e-25	7.260365454203874
ENSG00000131188	9.349408125858263e-25	8.405163056400253
ENSG00000008513	1.0029627969521705e-24	8.723095546331347
ENSG00000162929	1.04284891686754e-24	7.930198198437751
ENSG00000196562	1.2282605834050774e-24	8.898256123280701
ENSG00000223891	1.286994965256539e-24	8.419706269042022
ENSG00000188959	1.6000515815909524e-24	5.304849191920179
ENSG00000251405	2.1156088340857786e-24	7.0345969097681476
ENSG00000140367	2.233501296112249e-24	8.87549273765755
ENSG00000117308	2.3579004935353934e-24	8.285742573688328
ENSG00000242021	2.9506792398098694e-24	5.39540996533536
ENSG00000142541	2.9506792398098694e-24	8.948367231584678
ENSG00000255086	2.9506792398098694e-24	3.524332451417268
ENSG00000114423	4.338909650845395e-24	8.55656788943562
ENSG00000105373	5.060561743109107e-24	8.936221482596823
ENSG00000175197	5.060561743109107e-24	8.70896508076182
ENSG00000115649	5.340264304441503e-24	8.825381629353576
ENSG00000121797	7.484406118961212e-24	8.286655782146557
ENSG00000180573	1.1483413330367766e-23	8.895735652637308
ENSG00000166411	1.2874890210705403e-23	8.80918729736977
ENSG00000071205	1.4000266056888568e-23	7.121545789362013
ENSG00000261739	1.6426082955727833e-23	8.687448500836537
ENSG00000158458	1.667776640843373e-23	8.40071015976013
ENSG00000260144	1.869118503331287e-23	6.027880883677461
ENSG00000239815	2.0473766069878518e-23	6.168374679519766
ENSG00000177283	2.0786813219439617e-23	5.359391851405401
ENSG00000198521	2.2767174519436433e-23	6.920499328283744
ENSG00000184083	2.2767174519436433e-23	8.328090113240037
ENSG00000076662	2.4190103395856685e-23	8.940270065592774
ENSG00000137824	2.6895299393425953e-23	8.853721710325235
ENSG00000226926	2.709961290776956e-23	4.456605390454223
ENSG00000105426	2.814446945987554e-23	7.318814407561843
ENSG00000162244	2.9674616672827525e-23	8.940270065592774
ENSG00000242071	3.1524454274824636e-23	8.294858957218727
ENSG00000137309	3.1524454274824636e-23	8.848145014976726
ENSG00000164587	3.7221288559931106e-23	8.944318648588725
ENSG00000105173	4.074688397918571e-23	8.700332160708196
ENSG00000105640	5.674327959756317e-23	8.944318648588725
ENSG00000147100	6.256323726286476e-23	5.308921505915995
ENSG00000228933	6.303466739588741e-23	5.325769617274623
ENSG00000130255	8.194822067059897e-23	8.940270065592774
ENSG00000259562	8.194822067059897e-23	7.526442392883614
ENSG00000160293	8.318457333702914e-23	8.192827321603529
ENSG00000070081	8.635685614770857e-23	8.93217289960087
ENSG00000105202	9.100024171214325e-23	8.895735652637308
ENSG00000154358	9.661031252441492e-23	8.788408628328291
ENSG00000172365	9.73352260625612e-23	3.5608320679562624
ENSG00000165168	1.010413810465954e-22	8.887638486645404
ENSG00000145592	1.2452996302137222e-22	8.948367231584678
ENSG00000221890	1.3218295183719926e-22	4.165186272348934
ENSG00000155792	1.3720067950323395e-22	8.867395571665647
ENSG00000156384	1.4030137197546005e-22	8.247241460310484
ENSG00000187824	1.616150162156457e-22	8.368646659604083
ENSG00000255760	1.6282158160295046e-22	5.92619362812332
ENSG00000223949	1.7025056539825167e-22	4.702665793219694
ENSG00000187446	1.7280071617771979e-22	8.863346988669695
ENSG00000244165	1.8891548209080736e-22	8.255084178895357
ENSG00000130159	2.0047643565085068e-22	8.767173355057698
ENSG00000136942	2.0960432947429719e-22	8.944318648588725
ENSG00000269696	2.8610180877896367e-22	4.307301491726669
ENSG00000108107	3.0578822881872183e-22	8.936221482596823
ENSG00000104852	3.2202192357071496e-22	8.940270065592774
ENSG00000245008	3.9886883332367416e-22	6.5266884111249235
ENSG00000121858	3.9886883332367416e-22	8.815756351009115
ENSG00000213862	4.655977446246637e-22	6.679951113655191
ENSG00000166200	4.866158405323978e-22	8.878013208300944
ENSG00000151287	5.123264362957449e-22	7.722264520633617
ENSG00000167614	5.161075141825417e-22	7.060680407970184
ENSG00000169239	5.978041197256663e-22	8.27784756451851
ENSG00000254343	6.247209907250308e-22	8.277899855103454
ENSG00000213442	6.624846186676277e-22	8.542894028095207
ENSG00000140374	6.624846186676277e-22	8.872436512952435
ENSG00000144591	6.973758256626677e-22	8.887638486645404
ENSG00000179820	7.28726102098257e-22	8.584960260992222
ENSG00000214717	7.394830923892643e-22	8.638075303416368
ENSG00000229766	8.623675462321859e-22	6.049277715610447
ENSG00000179862	8.623675462321859e-22	6.586453798795235
ENSG00000233927	1.1719477729199025e-21	8.940270065592774
ENSG00000127920	1.1805244504010821e-21	7.474727928623834
ENSG00000179299	1.5121790822529568e-21	7.369801801425438
ENSG00000171827	1.5232166859037178e-21	5.781741397299215
ENSG00000138172	1.5343340201609613e-21	7.957917820934802
ENSG00000259560	1.5796121195377866e-21	5.637333437544888
ENSG00000111666	1.5911367345725009e-21	8.671992079736537
ENSG00000147400	1.686379685405077e-21	8.650221052404223
ENSG00000134153	1.853322063657763e-21	8.903832818629208
ENSG00000105193	1.8804178220813997e-21	8.944318648588725
ENSG00000260027	1.93579092642307e-21	7.030087207290392
ENSG00000270036	2.066349783079501e-21	4.32357006092863
ENSG00000196668	2.1581922925820172e-21	7.3934830364333575
ENSG00000221413	2.254072773449237e-21	2.110439193633573
ENSG00000236772	2.4233270652159595e-21	4.388927255605585
ENSG00000058404	2.6240569981886855e-21	7.047613655724145
ENSG00000257698	2.681600605773868e-21	8.186565005956158
ENSG00000137154	2.7802942159459036e-21	8.948367231584678
ENSG00000165171	3.0761676197141625e-21	6.311232260240115
ENSG00000243276	3.2590117166301244e-21	7.095490850159947
ENSG00000135253	3.403164534231095e-21	8.553511664730504
ENSG00000254615	3.477589137895122e-21	8.588420799341508
ENSG00000230131	3.9877932098963006e-21	6.121365012605936
ENSG00000169330	5.165937912485207e-21	8.538845445099255
ENSG00000163673	5.432158236973741e-21	4.285989365395795
ENSG00000214711	5.963079036230537e-21	6.2381843423312855
ENSG00000230516	6.092711656075274e-21	3.1865385057892266
ENSG00000157625	6.980957199766618e-21	8.719582717397117
ENSG00000162878	7.339538796845769e-21	5.050884882953442
ENSG00000243926	8.054488638911932e-21	5.655800087119791
ENSG00000186056	9.02959670821701e-21	8.409009482574119
ENSG00000170899	9.02959670821701e-21	8.409009482574119
ENSG00000171759	9.357620934975953e-21	6.7348408940144875
ENSG00000221983	9.357620934975953e-21	8.940270065592774
ENSG00000260719	1.0488574679464317e-20	8.386781851012689
ENSG00000131725	1.0488574679464317e-20	8.621345217370841
ENSG00000107745	1.1024934978133433e-20	8.68566594107695
ENSG00000111445	1.2180368947712597e-20	8.453746052351669
ENSG00000173207	1.2802220057412669e-20	8.585443724469
ENSG00000175505	1.3455460328079581e-20	7.362666341975175
ENSG00000100266	1.3455460328079581e-20	8.604158527096198
ENSG00000052126	1.414165570777681e-20	7.296916081925791
ENSG00000149273	1.4757296105213902e-20	8.948367231584678
ENSG00000233762	1.6531641410451588e-20	7.922773781505402
ENSG00000130810	1.9048791804013352e-20	7.6100604092833075
ENSG00000205664	2.0301810561232992e-20	7.976345428158661
ENSG00000181163	2.103280750235959e-20	8.948367231584678
ENSG00000166441	2.2100128267477865e-20	8.940270065592774
ENSG00000140563	2.2256912979322154e-20	8.89420754028475
ENSG00000246090	2.4745064447264458e-20	8.045145907752552
ENSG00000160691	2.56340956843315e-20	8.928124316604919
ENSG00000125462	2.8294950802753856e-20	7.807024645149326
ENSG00000006756	3.5948431192081874e-20	6.300642352750694
ENSG00000175806	3.776172675861474e-20	8.420821634322335
ENSG00000133872	3.802804767523969e-20	8.93217289960087
ENSG00000260591	3.8296226039000664e-20	6.92570447756865
ENSG00000159840	3.856627465613232e-20	8.62638615865763
ENSG00000164122	4.051007626470009e-20	5.945773651278879
ENSG00000164346	4.051007626470009e-20	8.907881401625161
ENSG00000247982	4.225308795632143e-20	8.203953853052885
ENSG00000094631	4.40702327744444e-20	8.863346988669695
ENSG00000107816	4.438051452611389e-20	8.59506900281346
ENSG00000186153	4.596462622511588e-20	8.42999030843768
ENSG00000251680	4.9649174213821603e-20	4.143113247084278
ENSG00000269533	5.214442524170072e-20	4.130278554582667
ENSG00000231969	5.476362244710781e-20	4.034305460584274
ENSG00000196867	5.631828473543668e-20	5.709370143443496
ENSG00000160055	5.955971156981356e-20	8.216714505935068
ENSG00000198794	6.614245091013075e-20	8.928124316604919
ENSG00000140400	6.994231366897864e-20	8.920027150613016
ENSG00000226086	7.985391798620262e-20	5.403486184401962
ENSG00000261231	8.803422203039805e-20	6.038386493452553
ENSG00000130340	8.864926476752807e-20	8.464749576811547
ENSG00000156427	8.926855589732429e-20	5.754779675395832
ENSG00000104921	9.771941152034081e-20	8.051533015495181
ENSG00000173221	1.0330818895250623e-19	8.924075733608968
ENSG00000188818	1.0696046033366635e-19	8.361418844913539
ENSG00000175395	1.0770608942318656e-19	8.266975480476182
ENSG00000141441	1.1307135760778062e-19	8.239393187145332
ENSG00000168159	1.138590908615335e-19	8.899784235633259
ENSG00000227838	1.146522496608337e-19	3.1230383475411747
ENSG00000207954	1.1787988263743054e-19	5.840433847556098
ENSG00000102871	1.1787988263743054e-19	8.804602960312097
ENSG00000144040	1.2035941010182487e-19	8.625929554428513
ENSG00000188825	1.2374582396551092e-19	7.061182297266548
ENSG00000146904	1.2634729483780268e-19	5.413421510285649
ENSG00000188153	1.3171352216550392e-19	8.166895215504026
ENSG00000080947	1.3262954286439624e-19	7.558885109514916
ENSG00000225573	1.3635703471302485e-19	7.1495487227258145
ENSG00000104131	1.4412547878793722e-19	8.8795413206535
ENSG00000218426	1.4412547878793722e-19	8.342168288224617
ENSG00000235280	1.5128075276362006e-19	5.687361001818284
ENSG00000151208	1.53388857406338e-19	8.532197241627305
ENSG00000248458	1.5769257661843107e-19	4.739847248326767
ENSG00000188846	1.5878702729026028e-19	8.944318648588725
ENSG00000166483	1.6666130842091782e-19	8.47299660904059
ENSG00000144026	1.7492141563262754e-19	8.683145470433555
ENSG00000086730	1.7613400470595978e-19	8.81881257571423
ENSG00000166946	1.7735490323398858e-19	8.891687069641355
ENSG00000152402	1.835860202179843e-19	7.69634898031994
ENSG00000109046	1.9535218003129883e-19	8.863346988669695
ENSG00000159259	2.0220790869754745e-19	7.891395901648215
ENSG00000130312	2.050163203851037e-19	8.815756351009115
ENSG00000140464	2.2578446754413767e-19	8.857770293321186
ENSG00000100373	2.4354960998217274e-19	3.9666372691393197
ENSG00000136710	2.4692495430181415e-19	8.680089245728439
ENSG00000177628	2.486299253766871e-19	8.867395571665647
ENSG00000101577	2.7188255097447174e-19	8.53983780339009
ENSG00000104219	2.7375776541721096e-19	8.833478795345478
ENSG00000147036	2.8332732434004127e-19	5.458728284515184
ENSG00000144036	2.9933079571956166e-19	8.418836917740663
ENSG00000053371	3.4335440337502595e-19	8.494029725489098
ENSG00000158710	3.6519754582830586e-19	8.920027150613016
ENSG00000179456	3.9919385996464343e-19	8.576275050353653
ENSG00000000460	4.019349190345889e-19	7.96893388246562
ENSG00000110002	4.423207731472523e-19	8.72767988338902
ENSG00000172687	4.67172710475906e-19	6.325711977844306
ENSG00000198937	4.867126611708337e-19	8.673520192089095
ENSG00000236552	4.900469385428005e-19	8.71805460504456
ENSG00000224738	5.10531965292297e-19	4.880987762364541
ENSG00000197565	5.655211984149149e-19	7.904196308044403
ENSG00000144671	5.891208453131599e-19	4.603486787922644
ENSG00000181524	5.972016527065492e-19	8.275327093875115
ENSG00000208028	6.524630849568155e-19	7.557101121844951
ENSG00000232995	6.569174920181151e-19	7.127991077788106
ENSG00000127946	7.127725667736497e-19	8.455072007882142
ENSG00000089692	7.176336371706753e-19	7.905809124809848
ENSG00000144713	7.176336371706753e-19	8.948367231584678
ENSG00000116852	7.176336371706753e-19	8.833478795345478
ENSG00000167196	7.577200344972819e-19	8.709957439052657
ENSG00000235663	7.892295520421444e-19	5.0414374310794345
ENSG00000226833	7.946055732180381e-19	4.853328517032791
ENSG00000207146	8.220332884407938e-19	3.8663297376009136
ENSG00000149972	8.620101957506779e-19	8.81323588036572
ENSG00000125841	8.67875843773343e-19	8.229975620203236
ENSG00000169255	9.039071631276588e-19	6.512996911732861
ENSG00000172456	9.47815225720998e-19	7.9338664481894
ENSG00000215086	9.6074299727314e-19	4.675202318733034
ENSG00000249167	1.0005808796304854e-18	3.5399669693307936
ENSG00000146147	1.0420502671839794e-18	6.5638080091691435
ENSG00000224596	1.0852171208433237e-18	4.072947468227746
ENSG00000261400	1.1455323749254985e-18	3.3720079285581566
ENSG00000151229	1.1455323749255227e-18	8.470019534168081
ENSG00000171469	1.153300940727329e-18	8.753499493717287
ENSG00000256917	1.1611215585656141e-18	5.281125840599028
ENSG00000214612	1.2091578049619608e-18	5.932347644313576
ENSG00000160062	1.2173525582138467e-18	7.6813080984366335
ENSG00000170989	1.3111973611370143e-18	6.681622961704783
ENSG00000257027	1.393267672327515e-18	7.891043878588992
ENSG00000166295	1.4704673435837484e-18	8.878013208300944
ENSG00000174446	1.4704673435837692e-18	8.701860273060754
ENSG00000196437	1.4804097075022605e-18	7.629033783303303
ENSG00000233016	1.5311265331890539e-18	8.802082489668702
ENSG00000171425	1.5414740063137265e-18	8.694755465359687
ENSG00000173153	1.5414740063137265e-18	8.821333046357623
ENSG00000269988	1.6050256780511275e-18	5.131456334125756
ENSG00000147408	1.763555257973945e-18	8.867395571665647
ENSG00000131943	1.7754532268712292e-18	8.72363130039307
ENSG00000132704	1.8361430388443422e-18	8.882061791296895
ENSG00000177917	1.848524695630764e-18	8.666415384388028
ENSG00000179085	1.8609888335765647e-18	8.726151771036463
ENSG00000166268	1.937536396099134e-18	6.659936288708059
ENSG00000165195	2.0307801479122777e-18	8.749450910721334
ENSG00000136928	2.1142220107009555e-18	4.111908940361318
ENSG00000120256	2.142781693222461e-18	8.320443996896966
ENSG00000127184	2.245774617883115e-18	8.915978567617064
ENSG00000100678	2.245774617883115e-18	7.334014538550916
ENSG00000069493	2.4338315512684644e-18	8.450821268064105
ENSG00000187123	2.4501876360040457e-18	5.337502835457464
ENSG00000179899	2.5506293190343007e-18	5.206843800765968
ENSG00000178922	2.567760545507892e-18	8.64563671534655
ENSG00000204131	2.5850054276087324e-18	6.312567754106142
ENSG00000237212	2.708965106750043e-18	5.38825778064912
ENSG00000132640	2.95495328161499e-18	8.8714441546616
ENSG00000229914	3.0964174517074725e-18	6.527934391286155
ENSG00000165689	3.117165288540367e-18	8.843104073689938
ENSG00000241852	3.117165288540367e-18	7.638236636009473
ENSG00000162913	3.2662956559149987e-18	6.319725812687416
ENSG00000170889	3.2662956559149987e-18	8.944318648588725
ENSG00000163040	3.288167472549934e-18	5.682037893024795
ENSG00000173581	3.39971541245069e-18	8.548470723443716
ENSG00000143624	3.422469469372294e-18	8.911929984621112
ENSG00000143653	3.422469469372294e-18	8.410792042333707
ENSG00000264920	3.422469469372294e-18	7.448971024827876
ENSG00000159788	3.468429817920472e-18	8.299337285196131
ENSG00000186468	3.562187162359549e-18	8.920027150613016
ENSG00000182220	3.5621871623596256e-18	8.857770293321186
ENSG00000140750	3.610000222174465e-18	8.51707441776694
ENSG00000170915	3.610000222174465e-18	6.9510208069765405
ENSG00000095110	3.757275528035761e-18	8.17448100836289
ENSG00000235670	3.78239185614428e-18	4.000265420873768
ENSG00000128463	3.807674009180891e-18	8.863346988669695
ENSG00000224032	3.807674009180891e-18	8.802082489668702
ENSG00000250519	3.936610220945366e-18	4.975762891052875
ENSG00000128165	3.936610220945422e-18	8.819804934005067
ENSG00000138629	4.151933458662449e-18	8.849673127329284
ENSG00000183023	4.496907943643342e-18	8.41873934208847
ENSG00000102158	4.774076658067164e-18	8.915978567617064
ENSG00000237857	4.805895928674905e-18	7.8283687196446365
ENSG00000234771	4.935281112272529e-18	8.700867914769919
ENSG00000149295	4.935281112272529e-18	5.662276512374814
ENSG00000213885	5.204459398112103e-18	6.319028890792965
ENSG00000181026	5.981994381003201e-18	8.886110374292846
ENSG00000260359	6.349360601031998e-18	8.827902099996969
ENSG00000137806	6.349360601031998e-18	8.76213241377091
ENSG00000166562	6.349360601032088e-18	8.920027150613016
ENSG00000153179	6.349360601032088e-18	8.61378380544066
ENSG00000271192	6.5197035479939376e-18	5.582182264098491
ENSG00000063660	6.919651280443257e-18	7.352532168816655
ENSG00000166104	6.919651280443404e-18	5.674753792043843
ENSG00000164334	7.247387537488104e-18	3.9661704286509467
ENSG00000182899	7.949527573543094e-18	8.944318648588725
ENSG00000204219	7.949527573543094e-18	6.860069597535421
ENSG00000177731	7.949527573543094e-18	8.902304706276652
ENSG00000230565	8.002176173136281e-18	6.857990162443293
ENSG00000047365	8.002176173136281e-18	8.627914271010185
ENSG00000255438	8.325376426115852e-18	6.3927946740659545
ENSG00000234444	8.380482317908623e-18	8.48547595526808
ENSG00000215595	8.718762856182254e-18	6.204017724999563
ENSG00000170540	9.498646142142858e-18	8.822861158710182
ENSG00000260625	9.498646142142858e-18	6.264224454137038
ENSG00000163931	9.498646142142858e-18	8.895735652637308
ENSG00000273056	9.6245912899671e-18	5.455154596483365
ENSG00000164258	1.0078523479385699e-17	8.768165713348534
ENSG00000143768	1.0078523479385842e-17	6.807245244136454
ENSG00000166348	1.048438803292937e-17	8.401368920811331
ENSG00000248757	1.055358360940587e-17	3.7268514479051627
ENSG00000123144	1.055358360940587e-17	8.8795413206535
ENSG00000091428	1.0623230090540592e-17	8.811707768013164
ENSG00000241324	1.0623230090540592e-17	6.831443727364744
ENSG00000211448	1.0906383331553619e-17	7.606547580349079
ENSG00000104765	1.1050741650374337e-17	8.822861158710182
ENSG00000258847	1.1495232548835897e-17	3.9150759849389805
ENSG00000158089	1.149523254883606e-17	5.994631504461504
ENSG00000128928	1.1571011471428923e-17	8.87549273765755
ENSG00000130811	1.203615412918115e-17	8.884582261940288
ENSG00000260618	1.2275600898126399e-17	8.434829092902385
ENSG00000165548	1.251974993620698e-17	8.400762450345075
ENSG00000242732	1.2685173254478424e-17	7.945742420554835
ENSG00000038002	1.2685173254478424e-17	8.86991604230904
ENSG00000013016	1.3108232679603658e-17	8.657782464334403
ENSG00000182185	1.3194501322235215e-17	7.448371871020649
ENSG00000222375	1.3281330498432148e-17	5.140470369361137
ENSG00000150967	1.3368723802153959e-17	8.873964625304993
ENSG00000158813	1.3724010969919763e-17	7.388804893197989
ENSG00000126217	1.4557849595423383e-17	7.622934955741036
ENSG00000100994	1.4557849595423383e-17	8.911929984621112
ENSG00000187098	1.5141330810627157e-17	7.8152066319660785
ENSG00000053918	1.524079745484578e-17	8.542358274033484
ENSG00000185686	1.5747889755938735e-17	7.481705100816653
ENSG00000213609	1.595535907197842e-17	6.534010050757852
ENSG00000188971	1.6594094682255475e-17	8.601638056452805
ENSG00000117090	1.737124569297511e-17	8.887638486645404
ENSG00000083845	1.737124569297511e-17	8.944318648588725
ENSG00000105649	1.7485161444085677e-17	7.606088097272169
ENSG00000106948	1.8065896704777202e-17	8.85120123968184
ENSG00000164620	1.8184308449325525e-17	8.482419730562967
ENSG00000185666	1.8423435335182546e-17	3.7650153739106287
ENSG00000259331	1.854416028996026e-17	2.0050467660321956
ENSG00000267169	1.9034919459639157e-17	7.520734591285921
ENSG00000240298	1.9285085207191727e-17	5.6176126213183775
ENSG00000135116	1.9285085207191727e-17	5.967004515554073
ENSG00000166896	2.099214924023147e-17	8.165329732685565
ENSG00000163754	2.1129476635849217e-17	8.855249822677791
ENSG00000137054	2.12676908405004e-17	8.769693825701092
ENSG00000223387	2.2115917958923028e-17	4.299730952700961
ENSG00000103707	2.2260500031928112e-17	8.537317332746698
ENSG00000205339	2.299752500107535e-17	8.907881401625161
ENSG00000142279	2.3147795022611367e-17	5.578938461223237
ENSG00000236854	2.3299034265640914e-17	3.574632217054913
ENSG00000258118	2.4544588472285352e-17	2.68537309743292
ENSG00000235501	2.5028426445543796e-17	5.811075009505225
ENSG00000214097	2.5191788653045615e-17	5.105856672778552
ENSG00000249353	2.6365171314895455e-17	7.758452874770431
ENSG00000162869	2.8689208631607673e-17	8.716526492692003
ENSG00000239552	2.8876135241461904e-17	3.196280639976341
ENSG00000132846	2.906426397972692e-17	8.617832388436613
ENSG00000139352	3.0415471427077233e-17	6.6874988150122885
ENSG00000049769	3.203575194389684e-17	7.982783041380455
ENSG00000197119	3.3523190643579756e-17	7.950742296829203
ENSG00000021826	3.623328603977492e-17	7.963573666115917
ENSG00000273002	3.791287649464367e-17	6.980220315913566
ENSG00000107187	3.992664947088947e-17	4.783794577931419
ENSG00000175886	4.1505920114943736e-17	6.552208399722326
ENSG00000139644	4.177506000762952e-17	8.944318648588725
ENSG00000047230	4.177506000762952e-17	8.405698810461974
ENSG00000115266	4.370787831839084e-17	7.938196337840044
ENSG00000162607	4.3991105148275213e-17	8.818276821652509
ENSG00000123570	4.572890433339873e-17	6.928100035171258
ENSG00000261786	4.5728904333399376e-17	8.747720641546692
ENSG00000224858	4.6025052199453575e-17	5.580478022459087
ENSG00000165891	4.722869045867232e-17	8.367583584908713
ENSG00000166143	4.753442193667039e-17	6.605861934546233
ENSG00000174989	5.0051629283792245e-17	8.802618243730425
ENSG00000259362	5.3040963516630046e-17	4.278359204512126
ENSG00000231193	5.513104617694008e-17	4.857777807706137
ENSG00000105676	5.730236685583559e-17	8.750443269012171
ENSG00000145194	5.730236685583559e-17	8.46543519711041
ENSG00000175697	5.767236865211885e-17	5.377729646334241
ENSG00000260361	5.804472798742394e-17	7.416388637466254
ENSG00000147003	6.071851052589314e-17	5.465829179714229
ENSG00000152582	6.31068032104792e-17	8.769693825701092
ENSG00000144895	6.351376620182251e-17	8.891687069641355
ENSG00000260660	6.558775260545889e-17	6.392778434700534
ENSG00000102316	6.601049935399442e-17	8.886110374292846
ENSG00000147251	6.601049935399442e-17	8.777790991692996
ENSG00000166321	6.601049935399442e-17	7.917464404803232
ENSG00000136521	6.686407578970051e-17	8.891687069641355
ENSG00000105341	6.860403627907093e-17	8.70491649776587
ENSG00000148343	6.993825697910505e-17	8.839055490693989
ENSG00000164741	7.129807683257101e-17	8.143496974301565
ENSG00000117242	7.129807683257101e-17	7.926770073916408
ENSG00000162373	7.175712226344133e-17	6.52556603202837
ENSG00000126249	7.268398012754301e-17	8.097979643522004
ENSG00000102271	7.900319272247103e-17	4.235180400690249
ENSG00000118705	8.262731063544013e-17	8.944318648588725
ENSG00000120784	8.64153752040434e-17	6.35918173037732
ENSG00000184381	8.69703329572942e-17	8.773742408697043
ENSG00000157216	8.752880703880983e-17	8.82385351700102
ENSG00000166816	9.451290396360597e-17	8.301480301443018
ENSG00000144589	9.820834738464376e-17	8.700867914769919
ENSG00000149823	9.94715637700706e-17	8.878013208300944
ENSG00000261597	1.0402037250998033e-16	8.619614948196197
ENSG00000157978	1.0808226685400001e-16	8.85624218096863
ENSG00000026103	1.0877429858279523e-16	7.787510989868896
ENSG00000143195	1.130192477287511e-16	6.162088228994975
ENSG00000148484	1.1374245709708693e-16	8.827902099996969
ENSG00000248319	1.1374245709708855e-16	2.893837328987918
ENSG00000157680	1.1817859087053122e-16	8.424211456267088
ENSG00000271086	1.1893436209541086e-16	4.622235799371725
ENSG00000167992	1.235701659148656e-16	7.225359226513025
ENSG00000198108	1.2838414990943923e-16	8.72156743397879
ENSG00000188906	1.3002956621438588e-16	8.791464853033405
ENSG00000088881	1.3423468269385488e-16	6.3484853055240515
ENSG00000100092	1.4124356233324467e-16	8.409466086803233
ENSG00000176371	1.4214467338196436e-16	8.456266522995064
ENSG00000141524	1.4214467338196639e-16	8.791464853033405
ENSG00000156738	1.476716729767369e-16	7.815568757147198
ENSG00000124785	1.47671672976739e-16	7.204902897146637
ENSG00000272016	1.5537200716125825e-16	6.721805286859696
ENSG00000248544	1.5636197992871168e-16	6.3138691558899485
ENSG00000102882	1.563619799287139e-16	8.779319104045552
ENSG00000108828	1.563619799287139e-16	8.786423911746619
ENSG00000273388	1.6450902851102557e-16	3.9291851954577397
ENSG00000144354	1.6981211552946668e-16	5.486051085378561
ENSG00000169567	1.7864986284921376e-16	8.918499038260457
ENSG00000230629	1.8794102309289486e-16	7.639332124532785
ENSG00000072195	1.9398838314193164e-16	6.617041945576406
ENSG00000111276	1.9522068939424943e-16	8.882061791296895
ENSG00000198960	1.9522068939424943e-16	8.510505364127596
ENSG00000197647	2.0277835483591098e-16	8.015277714428334
ENSG00000213523	2.0406572234830625e-16	8.760068547356632
ENSG00000179151	2.0536115122101808e-16	8.711485551405215
ENSG00000267381	2.2155350332218602e-16	4.105936974265758
ENSG00000101974	2.229583701007159e-16	8.776262879340436
ENSG00000272717	2.3157398874698774e-16	6.040294413541105
ENSG00000136021	2.4204123389161647e-16	8.915978567617064
ENSG00000172379	2.4357415858494764e-16	8.418859556933498
ENSG00000185088	2.4357415858494764e-16	8.903832818629208
ENSG00000156976	2.4666879254617424e-16	8.944318648588725
ENSG00000260521	2.5297486205668557e-16	5.9984722621552695
ENSG00000109685	2.545760638338091e-16	8.87549273765755
ENSG00000114942	2.545760638338091e-16	8.948367231584678
ENSG00000158828	2.64395345127091e-16	8.494767636372904
ENSG00000135502	2.6606781990164206e-16	6.025433611196057
ENSG00000137575	2.6606781990164206e-16	8.843104073689938
ENSG00000135324	2.677507285759117e-16	3.117473328412578
ENSG00000228903	2.677507285759117e-16	8.529220166754795
ENSG00000250978	2.7807091277713426e-16	3.697326941300947
ENSG00000168556	2.92443656281163e-16	8.48142737227213
ENSG00000100246	3.017961401453369e-16	8.135127942121713
ENSG00000140521	3.017961401453369e-16	8.804602960312097
ENSG00000188636	3.134091405499901e-16	8.08323675237713
ENSG00000226851	3.1737722721254574e-16	6.0873993537540905
ENSG00000124143	3.1737722721254574e-16	5.032688943022614
ENSG00000179057	3.1737722721254574e-16	6.132585354538169
ENSG00000137814	3.1737722721254574e-16	8.639067661707204
ENSG00000174748	3.2958117879423173e-16	8.944318648588725
ENSG00000143603	3.3375111636956483e-16	8.890158957288799
ENSG00000268362	3.4875980225738756e-16	6.426580694113745
ENSG00000108924	3.4875980225738756e-16	7.278632303786437
ENSG00000100316	3.621527674729483e-16	8.948367231584678
ENSG00000171119	3.784199397638162e-16	5.868189147513742
ENSG00000105146	3.8080189129338656e-16	6.848875206823269
ENSG00000120519	3.80801891293392e-16	8.617832388436613
ENSG00000262703	3.9047845179422816e-16	3.7371211635641948
ENSG00000136383	3.929352368106704e-16	7.888113539721147
ENSG00000267868	3.9540726422923063e-16	3.462936648775241
ENSG00000255046	3.978946272455755e-16	4.871437107578534
ENSG00000272156	4.1056477761206335e-16	5.692049833623375
ENSG00000095002	4.131461429843811e-16	8.62924022654066
ENSG00000117519	4.2629499230349905e-16	8.02193590361022
ENSG00000130779	4.289738593952537e-16	8.865867459313089
ENSG00000124795	4.3166932592664335e-16	8.223617156814049
ENSG00000136044	4.343814932597408e-16	8.744409969434548
ENSG00000260401	4.34381493259747e-16	7.231149492303932
ENSG00000119906	4.53842930374514e-16	8.750979023073892
ENSG00000149256	4.53842930374514e-16	7.960265138154385
ENSG00000073150	4.682679025684768e-16	6.132000693646817
ENSG00000120805	4.741636561911887e-16	8.859298405673744
ENSG00000086598	4.922936270115512e-16	8.928124316604919
ENSG00000150873	4.953810380005442e-16	3.354078962891312
ENSG00000244061	4.984875405522848e-16	5.5347566505324854
ENSG00000259026	4.984875405522848e-16	4.519140426125735
ENSG00000008226	5.143105229140371e-16	8.609735222444709
ENSG00000174485	5.143105229140371e-16	8.824845875291853
ENSG00000235673	5.207774825912486e-16	4.952712877249997
ENSG00000118308	5.40663302635973e-16	8.902304706276652
ENSG00000057468	5.40663302635973e-16	6.482003304316188
ENSG00000167186	5.40663302635973e-16	8.334861323701466
ENSG00000197180	5.44049625307809e-16	6.829059244680518
ENSG00000120280	5.543345736133511e-16	8.713268111164803
ENSG00000114698	5.578053098487126e-16	5.993433887407607
ENSG00000137877	5.648111886580066e-16	8.301428010858073
ENSG00000259673	5.863535580675238e-16	8.666213227565942
ENSG00000177971	5.937128290129974e-16	8.79956201902531
ENSG00000204387	5.937128290129974e-16	8.887638486645404
ENSG00000116147	5.937128290129974e-16	5.395107061086133
ENSG00000106018	6.125118164464536e-16	6.6871950436729755
ENSG00000156042	6.24071658767714e-16	8.192748171770923
ENSG00000089159	6.438179063185675e-16	8.697811690064801
ENSG00000080839	6.683278624381189e-16	8.61378380544066
ENSG00000139239	6.725013489607851e-16	8.14841591563754
ENSG00000235169	6.98087330728732e-16	7.2047823801252635
ENSG00000102387	7.024439813190679e-16	6.153126356325423
ENSG00000064787	7.024439813190679e-16	8.165917777332233
ENSG00000137634	7.246325702281935e-16	8.766637600995976
ENSG00000228323	7.663268637240783e-16	5.964445702904907
ENSG00000089220	7.663268637240783e-16	8.924075733608968
ENSG00000089169	8.003830236341453e-16	8.173912147260028
ENSG00000258422	8.307584892571569e-16	4.462790240938746
ENSG00000121406	8.83929089115146e-16	8.243395034136617
ENSG00000099326	9.117586431793081e-16	8.863346988669695
ENSG00000110700	9.521764095136153e-16	8.936221482596823
ENSG00000268592	9.882223224731484e-16	4.401559904104677
ENSG00000124222	9.882223224731484e-16	8.8714441546616
ENSG00000161031	9.882223224731484e-16	5.11563977305277
ENSG00000205143	9.943593768319604e-16	5.166953124264522
ENSG00000114023	1.0005339994020513e-15	8.776798633402159
ENSG00000109705	1.0513109058522007e-15	6.48367746337987
ENSG00000137720	1.0513109058522007e-15	8.781839574688947
ENSG00000058056	1.09105272730629e-15	8.487662828671839
ENSG00000204390	1.09105272730629e-15	7.228634358484412
ENSG00000166428	1.1252993098102366e-15	7.7849525508172785
ENSG00000101997	1.1392927260680286e-15	8.590484665755788
ENSG00000035403	1.1392927260680286e-15	8.542437423866092
ENSG00000251535	1.1463536190226182e-15	2.8687231873992456
ENSG00000172216	1.1463536190226182e-15	8.768165713348534
ENSG00000008853	1.182310299002061e-15	8.647164827699108
ENSG00000273382	1.2421664005949748e-15	6.213958726688846
ENSG00000242247	1.2890094087896926e-15	8.898256123280701
ENSG00000103740	1.2969840811747497e-15	5.795430331472901
ENSG00000230852	1.3050073805300652e-15	2.1285994640510575
ENSG00000070886	1.354184819765502e-15	5.790221522926648
ENSG00000262089	1.3625567829589733e-15	5.760785646083877
ENSG00000174132	1.3625567829589733e-15	8.883589903649453
ENSG00000181418	1.4138706005035977e-15	7.468705379161942
ENSG00000125089	1.422606143107805e-15	8.735777049380923
ENSG00000233585	1.4580834512646726e-15	5.485913758341672
ENSG00000235065	1.4852623661316564e-15	7.796764702565496
ENSG00000134779	1.5316743759221099e-15	8.689178770011178
ENSG00000228205	1.541126869352948e-15	7.3526743842264
ENSG00000095585	1.541126869352948e-15	8.819804934005067
ENSG00000259291	1.5506368541465403e-15	7.7171444295142235
ENSG00000106571	1.569830677422432e-15	7.258269913587628
ENSG00000198429	1.6089235102988492e-15	8.251342333891381
ENSG00000267193	1.618845692154749e-15	3.706969372194003
ENSG00000115841	1.618845692154749e-15	8.359434128331864
ENSG00000233379	1.690009841519451e-15	5.081016388084892
ENSG00000163817	1.7534552684196359e-15	5.214162153890051
ENSG00000205763	1.7751209698158384e-15	7.188301186906486
ENSG00000171735	1.83044624438962e-15	8.491254807438674
ENSG00000198081	1.934346825454101e-15	8.57375457971026
ENSG00000137767	2.0068209576793408e-15	8.660302934977798
ENSG00000143514	2.0068209576793408e-15	8.750443269012171
ENSG00000236830	2.05661702280514e-15	4.355434471670037
ENSG00000236719	2.06925510513587e-15	5.568269083332577
ENSG00000115286	2.0819697173377304e-15	8.783367687041503
ENSG00000136643	2.0947613157800658e-15	8.768165713348534
ENSG00000124357	2.0947613157800658e-15	8.86991604230904
ENSG00000102409	2.0947613157800658e-15	8.720039321626233
ENSG00000075568	2.0947613157800658e-15	8.891687069641355
ENSG00000137177	2.1598902628621747e-15	7.564572608950332
ENSG00000229278	2.173153513563995e-15	3.7518464591203378
ENSG00000237292	2.173153513563995e-15	4.198532012248403
ENSG00000236914	2.18649702094972e-15	5.458493301210937
ENSG00000196507	2.2682704337949558e-15	8.643651998764877
ENSG00000078674	2.2682704337949558e-15	8.861818876317137
ENSG00000158714	2.2682704337949558e-15	6.434919221985043
ENSG00000149485	2.3530560468379938e-15	8.034281163396287
ENSG00000150867	2.3674874472746617e-15	8.835006907698036
ENSG00000219626	2.3674874472746617e-15	7.718775672099255
ENSG00000154479	2.3820060607943263e-15	6.2871383992105265
ENSG00000166025	2.4559255961967182e-15	6.8483497404177545
ENSG00000233048	2.486122302466085e-15	3.4154044006144204
ENSG00000250148	2.5947202692337226e-15	2.3493852518378926
ENSG00000267401	2.6915150296145713e-15	4.845865953251591
ENSG00000150667	2.82612870845077e-15	6.92313729126349
ENSG00000251478	2.843415096563952e-15	2.8255927810465566
ENSG00000234160	2.843415096563952e-15	7.322595600652025
ENSG00000165359	2.843415096563952e-15	8.819804934005067
ENSG00000104447	2.913608636376937e-15	6.888145290341409
ENSG00000261373	2.949342942232478e-15	8.285488126281297
ENSG00000255516	3.0591571062116678e-15	3.2815284300620124
ENSG00000104979	3.0778470842175027e-15	8.859298405673744
ENSG00000124098	3.0966495650102812e-15	8.683145470433555
ENSG00000144485	3.0966495650102812e-15	7.752668468019558
ENSG00000147324	3.172997909782019e-15	7.419209508920662
ENSG00000196154	3.1923729840614883e-15	8.74718488748497
ENSG00000239559	3.2118646204773137e-15	7.159895161509893
ENSG00000180979	3.2314735094575463e-15	8.57375457971026
ENSG00000172362	3.2314735094575463e-15	3.434790493598301
ENSG00000114013	3.2512003454535323e-15	8.637873146594284
ENSG00000131127	3.3720776508377247e-15	8.220912955168158
ENSG00000178761	3.372077650837773e-15	8.859298405673744
ENSG00000245954	3.497380618741828e-15	7.613017941567181
ENSG00000118162	3.5187058342293502e-15	8.349396102915161
ENSG00000259420	3.540159154664711e-15	3.5593209393664473
ENSG00000196924	3.649374003394872e-15	8.86991604230904
ENSG00000170417	3.649374003394872e-15	8.258140403600471
ENSG00000244398	3.78482047658848e-15	8.325719508833782
ENSG00000164056	3.78482047658848e-15	8.009434034601854
ENSG00000114270	3.807871431543717e-15	8.327089321521125
ENSG00000234719	3.807871431543717e-15	7.820651886897036
ENSG00000237991	3.831060691965169e-15	6.494105688758541
ENSG00000230979	3.9491103363140284e-15	7.025596527709529
ENSG00000042980	3.973146752753435e-15	8.787416270037454
ENSG00000156313	3.973146752753435e-15	8.27393042194011
ENSG00000147437	3.997327294010682e-15	6.247552185569894
ENSG00000223722	3.997327294010682e-15	4.936631858596807
ENSG00000125869	4.120421822783175e-15	8.819269179943344
ENSG00000160789	4.145485152876985e-15	8.920027150613016
ENSG00000181444	4.2990502048800705e-15	7.958467563004878
ENSG00000267166	4.2990502048800705e-15	7.0734298352798435
ENSG00000102054	4.351473520683293e-15	8.86991604230904
ENSG00000177337	4.51255139899314e-15	5.16840342458289
ENSG00000139219	4.53996290625935e-15	4.66755378623773
ENSG00000258072	4.679500262250563e-15	6.30561912427331
ENSG00000089280	4.707910539650334e-15	8.924075733608968
ENSG00000166855	4.76524182266206e-15	8.819804934005067
ENSG00000090487	4.76524182266206e-15	8.849673127329284
ENSG00000163249	4.76524182266206e-15	8.671992079736537
ENSG00000055070	4.852530659073364e-15	8.718590359106281
ENSG00000140395	4.9115963653963405e-15	8.821333046357623
ENSG00000104626	4.941394251950156e-15	8.401904674873052
ENSG00000111450	4.941394251950156e-15	8.606678997739591
ENSG00000134955	5.1239580371026016e-15	7.866014469729476
ENSG00000101849	5.1862768303714045e-15	8.77122193805365
ENSG00000176928	5.345359108559228e-15	7.54539891883334
ENSG00000189143	5.542612593760394e-15	5.681150195838876
ENSG00000177932	5.576178109192827e-15	5.921275747831513
ENSG00000272711	5.609943843339408e-15	6.439010741676301
ENSG00000149548	5.609943843339488e-15	7.286003267039408
ENSG00000101057	5.609943843339488e-15	8.714998380339443
ENSG00000110092	5.712454147644089e-15	8.812700126303998
ENSG00000244436	5.781817177790151e-15	2.792449664790889
ENSG00000183128	5.816809149931136e-15	4.578047341149711
ENSG00000123975	5.8168091499312185e-15	8.687194053429506
ENSG00000122705	5.8168091499312185e-15	8.83195068299292
ENSG00000082512	5.994922467975219e-15	8.632296451245773
ENSG00000197696	6.031184489710701e-15	8.12000511826135
ENSG00000186918	6.3674181308055256e-15	8.829430212349527
ENSG00000086619	6.3674181308055256e-15	8.87549273765755
ENSG00000206077	6.562123697980383e-15	7.884018554888898
ENSG00000094804	6.6416376305206474e-15	8.629240226540658
ENSG00000124635	6.6416376305206474e-15	8.577601005884127
ENSG00000225938	6.88591726768176e-15	2.678876034984832
ENSG00000176978	6.88591726768176e-15	8.940270065592774
ENSG00000260219	7.18211104614034e-15	6.577211758959336
ENSG00000115977	7.490845821454728e-15	8.247066162736061
ENSG00000111602	7.765852568814019e-15	8.796505794320195
ENSG00000078061	7.812643881959099e-15	8.835999265988871
ENSG00000136631	7.859712850943628e-15	8.74288185708199
ENSG00000157514	7.859712850943628e-15	8.948367231584678
ENSG00000230067	7.907061097217678e-15	4.7646233385702965
ENSG00000205022	8.24645675578753e-15	6.8678499817291625
ENSG00000271396	8.296098721070437e-15	4.465288328506106
ENSG00000186187	8.296098721070556e-15	7.496705974145317
ENSG00000143882	8.915255537010885e-15	8.05684649584022
ENSG00000102265	9.241681234607696e-15	8.86433934696053
ENSG00000231500	9.297218182775678e-15	8.948367231584678
ENSG00000132589	9.695287176126083e-15	8.867395571665647
ENSG00000178722	9.753507590852057e-15	5.345854444052726
ENSG00000106993	9.812072284567166e-15	8.694755465359687
ENSG00000119900	1.004981408818364e-14	8.827902099996969
ENSG00000271334	1.0170803297911224e-14	2.8089723335788035
ENSG00000089177	1.0479587559048192e-14	8.367654301313246
ENSG00000101052	1.1394146492935216e-14	8.511497722418433
ENSG00000184984	1.1462400293749113e-14	5.968519998317958
ENSG00000154359	1.1600117992035196e-14	8.757548076713238
ENSG00000107863	1.1951581108060451e-14	8.855249822677791
ENSG00000198380	1.2023121775943804e-14	8.89420754028475
ENSG00000145808	1.2095084099890192e-14	4.375674064820117
ENSG00000124942	1.2095084099890192e-14	8.944318648588725
ENSG00000254754	1.2095084099890192e-14	2.6317597981389906
ENSG00000125691	1.2461306633830606e-14	8.948367231584678
ENSG00000141736	1.2535850735041009e-14	7.962417119411221
ENSG00000227372	1.2992425342977098e-14	8.682609716371832
ENSG00000205078	1.3070096866845498e-14	7.594896738166928
ENSG00000257178	1.3148225577729706e-14	2.402259421255826
ENSG00000271344	1.3148225577729706e-14	7.07941673302117
ENSG00000133640	1.3465365471727114e-14	3.82383672518417
ENSG00000172568	1.354582013570062e-14	6.421330173863476
ENSG00000213755	1.3626748100596923e-14	4.450365774581845
ENSG00000163517	1.3708152105816586e-14	7.782033321109996
ENSG00000228748	1.3790034906347682e-14	4.962424740546564
ENSG00000250692	1.3790034906347682e-14	3.8912453730533927
ENSG00000107959	1.4122409711757539e-14	8.85624218096863
ENSG00000188419	1.4291542676331956e-14	8.67451255037993
ENSG00000214226	1.4635814071250113e-14	7.808948419961572
ENSG00000137747	1.4635814071250113e-14	5.616662617624705
ENSG00000101444	1.463581407125053e-14	8.900776593924094
ENSG00000172661	1.4723149995291047e-14	8.64265964047404
ENSG00000266088	1.4723149995291047e-14	3.193688716784757
ENSG00000168405	1.481099902243227e-14	8.899784235633259
ENSG00000013619	1.4810999022432477e-14	6.975560119343821
ENSG00000237301	1.4899364118390237e-14	5.238919730428136
ENSG00000248300	1.4899364118390237e-14	2.4074078962563807
ENSG00000213262	1.4899364118390237e-14	8.125704820599337
ENSG00000213096	1.4988248265729895e-14	7.96578594114834
ENSG00000228998	1.5349035615264293e-14	8.320318111059697
ENSG00000251108	1.600110144362492e-14	2.6213531596529847
ENSG00000172382	1.677976011701638e-14	6.783299243991222
ENSG00000182117	1.6879678430543752e-14	8.826373987644413
ENSG00000267421	1.7285243049150338e-14	1.8946295228580232
ENSG00000122882	1.7491607940281643e-14	8.746930440077941
ENSG00000100221	1.7491607940281643e-14	8.815756351009115
ENSG00000152760	1.749160794028214e-14	5.24012733558276
ENSG00000159399	1.7595698107774026e-14	8.676040662732488
ENSG00000249487	1.7595698107774026e-14	2.9067053731198707
ENSG00000205683	1.8018192027532807e-14	7.503660819540181
ENSG00000235269	1.823316862722298e-14	3.319284052534424
ENSG00000138814	1.845066999662821e-14	8.814228238656558
ENSG00000173166	1.8560376571398463e-14	7.796111496094578
ENSG00000106004	1.8893364038944377e-14	6.761448786379821
ENSG00000158716	1.900566150404547e-14	8.450487670824469
ENSG00000182050	1.9118616040523016e-14	7.141774829561683
ENSG00000137802	1.9693377911107714e-14	8.757548076713238
ENSG00000144567	1.9810355048568672e-14	8.86991604230904
ENSG00000257221	1.9810355048568672e-14	7.856318474980482
ENSG00000188266	1.9810355048568956e-14	8.023902201053884
ENSG00000137070	1.9810355048568956e-14	8.590484665755788
ENSG00000247735	1.9928016184118662e-14	5.549878412225112
ENSG00000119979	1.9928016184118662e-14	8.631506249777022
ENSG00000226957	1.9928016184118943e-14	2.8923681519855955
ENSG00000173295	2.0648568834589286e-14	7.484311332330712
ENSG00000120798	2.0648568834589286e-14	8.700130003886112
ENSG00000236255	2.0894406001866343e-14	8.322663284128666
ENSG00000140471	2.0894406001866343e-14	8.742346103020267
ENSG00000242615	2.152167555164754e-14	5.441938312356039
ENSG00000136149	2.1649336038059523e-14	7.903470934231537
ENSG00000168081	2.2298905498157077e-14	8.735777049380923
ENSG00000163625	2.2298905498157077e-14	8.453543895529583
ENSG00000203801	2.2298905498157077e-14	6.206266161750114
ENSG00000254966	2.2431103103052736e-14	4.999984535844858
ENSG00000198838	2.2431103103052736e-14	8.323707933004448
ENSG00000246089	2.2431103103053055e-14	7.9366682254874865
ENSG00000256594	2.3378336785142042e-14	8.232039486617515
ENSG00000123595	2.3516831418407485e-14	8.77122193805365
ENSG00000244313	2.3656133637554663e-14	8.545950252800322
ENSG00000198890	2.4509167471616137e-14	8.24678485608137
ENSG00000087008	2.4509167471616137e-14	8.325889251827924
ENSG00000143499	2.465425395409817e-14	8.71805460504456
ENSG00000140548	2.465425395409817e-14	8.685665941076948
ENSG00000183955	2.4800185815883257e-14	8.70896508076182
ENSG00000120860	2.4800185815883257e-14	8.659846330748683
ENSG00000261645	2.539246436075475e-14	7.403060004742199
ENSG00000105467	2.5542696337903805e-14	5.184664160004497
ENSG00000213402	2.5845789882772284e-14	8.665677473504221
ENSG00000166557	2.64626366250132e-14	8.895735652637308
ENSG00000153291	2.661909883927876e-14	7.015049440638891
ENSG00000118197	2.661909883927876e-14	8.743874215372825
ENSG00000100997	2.661909883927876e-14	8.788944382390012
ENSG00000140988	2.75771767394403e-14	8.940270065592774
ENSG00000140612	2.75771767394403e-14	8.899784235633259
ENSG00000169116	2.7740123153633378e-14	8.924075733608968
ENSG00000140157	2.7740123153633378e-14	8.85471406861607
ENSG00000164967	2.80688643034915e-14	8.695291219421408
ENSG00000072778	2.907826842602723e-14	8.940270065592774
ENSG00000255527	2.9946664935622376e-14	4.156697251670838
ENSG00000136758	2.994666493562259e-14	8.911929984621112
ENSG00000213625	3.030112681978803e-14	8.8795413206535
ENSG00000112531	3.138947542230743e-14	8.8714441546616
ENSG00000088298	3.232575140694195e-14	8.887638486645404
ENSG00000090661	3.290065447615764e-14	8.667741339918502
ENSG00000198453	3.290065447615764e-14	7.764622052576842
ENSG00000224545	3.571938768537282e-14	2.9176113370025316
ENSG00000272071	3.592958460223282e-14	3.311315462055102
ENSG00000261438	3.6567506837740346e-14	3.5049123356685703
ENSG00000198053	3.699896770545253e-14	8.515344148592298
ENSG00000231007	3.699896770545253e-14	6.25530987506547
ENSG00000128915	3.699896770545332e-14	8.841575961337382
ENSG00000134339	3.74354379590421e-14	4.394454573837659
ENSG00000010404	3.7435437959042364e-14	8.899784235633259
ENSG00000198088	3.832363600427671e-14	8.315075012950823
ENSG00000040199	3.8548906511270546e-14	8.806131072664654
ENSG00000242265	4.0162704218862366e-14	6.050317041522557
ENSG00000149679	4.159874301334259e-14	8.399586361051743
ENSG00000102886	4.208856046435863e-14	6.69170537207262
ENSG00000136810	4.208856046435893e-14	8.907881401625161
ENSG00000065183	4.258405279418354e-14	8.786423911746619
ENSG00000197256	4.3338073283882e-14	8.527489897580153
ENSG00000206561	4.4105229079026105e-14	8.268960197057854
ENSG00000068650	4.4363905404457023e-14	8.706365460285818
ENSG00000248780	4.514892550039095e-14	2.707218542555132
ENSG00000246334	4.541362429994464e-14	7.814774008136831
ENSG00000164236	4.541362429994496e-14	5.178032127520987
ENSG00000254369	4.59476116598735e-14	4.856288099566599
ENSG00000079974	4.7309761258203793e-14	8.537115175924612
ENSG00000167779	4.7309761258203793e-14	5.835997141528436
ENSG00000166224	4.928375360357169e-14	8.64212388641232
ENSG00000145626	5.015435766254637e-14	3.6317873670422127
ENSG00000249348	5.104009125284948e-14	7.6632576114409146
ENSG00000099385	5.163911305688219e-14	8.010614227538055
ENSG00000005108	5.1639113056882927e-14	6.799463418514276
ENSG00000169184	5.224505151487559e-14	8.102452416919128
ENSG00000225342	5.3167099905800984e-14	6.5613281423894625
ENSG00000269946	5.570490093898264e-14	4.924923746355017
ENSG00000213585	5.570490093898264e-14	8.89420754028475
ENSG00000116791	5.63577509043345e-14	8.693763107068852
ENSG00000236998	5.63577509043353e-14	5.462282415612715
ENSG00000180592	5.870256498634926e-14	4.966382795407157
ENSG00000184293	5.973662985104494e-14	8.693763107068852
ENSG00000081721	6.078861258902234e-14	8.750443269012171
ENSG00000249198	6.15000392715943e-14	2.1826704863668858
ENSG00000069712	6.294755739561822e-14	7.078468348299167
ENSG00000155495	6.331464328660132e-14	8.60404140885537
ENSG00000188107	6.331464328660132e-14	8.400657869175184
ENSG00000102241	6.331464328660132e-14	8.849673127329284
ENSG00000123684	6.556180417356303e-14	8.41280361816304
ENSG00000182749	6.632815507278065e-14	8.023948937058549
ENSG00000052850	6.67146287854641e-14	4.692368278871607
ENSG00000226237	6.788739215576621e-14	7.114451419301079
ENSG00000116771	7.15287323825413e-14	7.589492548248394
ENSG00000143578	7.194499963794329e-14	8.522115359053728
ENSG00000053501	7.236365004236846e-14	8.729207995741579
ENSG00000065320	7.406235248381862e-14	4.326157338001377
ENSG00000235776	7.492635482324319e-14	6.171107931931309
ENSG00000187243	7.757829711113826e-14	4.237293687837303
ENSG00000243789	7.848263315444023e-14	7.161377654626835
ENSG00000260352	7.848263315444079e-14	5.058169549538333
ENSG00000102007	8.032252970573498e-14	8.891687069641355
ENSG00000006453	8.078909449605826e-14	6.373766562762031
ENSG00000168807	8.125832520503828e-14	8.348026290227818
ENSG00000116497	8.364499445195489e-14	8.844096431980775
ENSG00000144847	8.413053799218892e-14	8.524067661807457
ENSG00000180530	8.461885400531554e-14	8.343010780278313
ENSG00000152409	8.461885400531673e-14	8.914450455264506
ENSG00000106868	8.760784937661739e-14	7.845484693514746
ENSG00000204852	8.914105523709344e-14	8.726151771036463
ENSG00000163875	9.175525927999051e-14	8.76564524270514
ENSG00000225156	9.175525927999181e-14	3.7296104143682585
ENSG00000104738	9.499199486935085e-14	8.725159412745626
ENSG00000172955	9.554226256870964e-14	6.19998392786176
ENSG00000183386	9.554226256870964e-14	6.614057174328208
ENSG00000269165	9.609566558993424e-14	5.824943629926305
ENSG00000184863	9.609566558993492e-14	8.93217289960087
ENSG00000025039	9.777486263677966e-14	8.911929984621112
ENSG00000173578	9.834098348217806e-14	8.628450025071908
ENSG00000170502	1.0005876275731217e-13	8.712275752873966
ENSG00000181666	1.0122031124687668e-13	8.532732995689026
ENSG00000164924	1.0239512102804427e-13	8.928124316604919
ENSG00000163519	1.041825265167422e-13	8.062700394200554
ENSG00000173208	1.0722997327500089e-13	8.707436968409263
ENSG00000008283	1.0722997327500089e-13	8.853721710325235
ENSG00000068308	1.116441871245245e-13	8.878013208300944
ENSG00000197747	1.155696978924972e-13	8.761596659709188
ENSG00000108852	1.210155656148154e-13	7.371878539079025
ENSG00000089157	1.2526486031811074e-13	8.944318648588725
ENSG00000123901	1.259872033928171e-13	6.5872714529204055
ENSG00000101868	1.2598720339281798e-13	8.581851745702163
ENSG00000012061	1.2671364296962616e-13	8.839055490693989
ENSG00000230202	1.3040809174935543e-13	8.559624114140734
ENSG00000156650	1.3115959412064922e-13	8.82385351700102
ENSG00000147475	1.3654069838016952e-13	8.780311462336389
ENSG00000236796	1.3811764130276351e-13	5.392522911363898
ENSG00000147536	1.4213878643706013e-13	7.392739454557309
ENSG00000175602	1.4796245004670434e-13	8.835999265988871
ENSG00000120306	1.4796245004670434e-13	8.643651998764877
ENSG00000241644	1.4796245004670434e-13	6.36942971516826
ENSG00000040341	1.4881333249000019e-13	8.716526492692003
ENSG00000266308	1.4966902668158296e-13	4.016576774487573
ENSG00000116871	1.4966902668158614e-13	8.804602960312097
ENSG00000141401	1.4966902668158614e-13	8.287525133447913
ENSG00000234891	1.5052955935623638e-13	2.3250702531579988
ENSG00000078725	1.5314045781809453e-13	4.282333288188153
ENSG00000172053	1.5314045781809453e-13	8.902304706276652
ENSG00000185662	1.54020614700576e-13	5.43789175259388
ENSG00000134138	1.5669104214208656e-13	6.949865819514003
ENSG00000188559	1.5669104214208656e-13	8.591020419817509
ENSG00000079616	1.6032255232915082e-13	8.78489579939406
ENSG00000120327	1.61243285974626e-13	7.777115386812687
ENSG00000103496	1.6216921921138966e-13	8.640595774059761
ENSG00000268798	1.6216921921138966e-13	6.237034889833003
ENSG00000147485	1.6783563660885875e-13	7.265087603000097
ENSG00000242715	1.6879878359904893e-13	6.215052860465548
ENSG00000103978	1.6879878359904893e-13	8.807659185017213
ENSG00000232176	1.697673654145549e-13	5.055989193028975
ENSG00000146350	1.7369664597441167e-13	7.908910634582213
ENSG00000172345	1.7469285714363382e-13	8.8714441546616
ENSG00000244879	1.7569468638886312e-13	8.662366801392077
ENSG00000148187	1.76702164835932e-13	8.795513436029358
ENSG00000224616	1.7670216483593324e-13	6.175593865652134
ENSG00000088833	1.807891991019345e-13	8.827902099996969
ENSG00000131759	1.807891991019345e-13	8.700332160708196
ENSG00000164466	1.8078919910193578e-13	8.819804934005067
ENSG00000108387	1.8182539640107795e-13	6.9429329011924485
ENSG00000159363	1.8182539640107795e-13	8.708965080761821
ENSG00000147454	1.8182539640107795e-13	8.676040662732488
ENSG00000250659	1.8182539640107795e-13	7.1485999826943605
ENSG00000096093	1.8286743324303144e-13	8.657325860105288
ENSG00000140577	1.8286743324303276e-13	8.786880515975733
ENSG00000261069	1.860289052019171e-13	8.025816201231024
ENSG00000134709	1.881663483020625e-13	8.776060722518352
ENSG00000236204	1.9141786820908682e-13	6.49098113130501
ENSG00000271239	1.9251393704990748e-13	2.4224531858892395
ENSG00000078177	1.9583930542143594e-13	8.829430212349527
ENSG00000136379	1.9696026321023013e-13	8.316629984551042
ENSG00000214274	1.9808752948853298e-13	7.79820079384614
ENSG00000151640	2.0498557179311022e-13	5.471562247270685
ENSG00000251286	2.0615798469157213e-13	2.343648345999634
ENSG00000167178	2.0615798469157213e-13	6.501817486832124
ENSG00000183283	2.1211967329411008e-13	8.928124316604919
ENSG00000152578	2.1455152813108246e-13	5.84837809139246
ENSG00000250565	2.1577771468302893e-13	8.438544078658701
ENSG00000249734	2.1701079101910746e-13	3.136369595341613
ENSG00000239268	2.1701079101910746e-13	4.6109866200339065
ENSG00000129353	2.2075174003492895e-13	8.686658299367785
ENSG00000121413	2.2328085764481985e-13	8.269647268294133
ENSG00000129474	2.2328085764481985e-13	6.589090953706651
ENSG00000147853	2.2455607850379125e-13	8.87549273765755
ENSG00000273230	2.3104038092616244e-13	7.607493202635249
ENSG00000168032	2.3104038092616244e-13	5.222173377331328
ENSG00000118181	2.3104038092616244e-13	8.940270065592774
ENSG00000158555	2.336853405684901e-13	8.412033293451293
ENSG00000011021	2.3906488523836314e-13	8.568177884361752
ENSG00000100206	2.404286842225794e-13	6.3002210858195475
ENSG00000143862	2.404286842225794e-13	8.690706882363736
ENSG00000197265	2.501918134469645e-13	8.705373101994985
ENSG00000135093	2.5161799381688975e-13	8.391489195059838
ENSG00000101888	2.544943748824391e-13	8.576810804415375
ENSG00000236133	2.544943748824391e-13	4.1281273508384
ENSG00000078098	2.5740307749917254e-13	6.043511127954708
ENSG00000223725	2.588696607036906e-13	5.363331217809048
ENSG00000115966	2.6034445835454683e-13	8.830958324702085
ENSG00000184258	2.6034445835454683e-13	4.181196509204721
ENSG00000232070	2.6034445835454683e-13	5.255855990430204
ENSG00000196576	2.6034445835454683e-13	8.886110374292846
ENSG00000183688	2.618275156414047e-13	8.776262879340436
ENSG00000197603	2.648185911026881e-13	8.692770748778015
ENSG00000268061	2.663267008812163e-13	7.580400261529824
ENSG00000141556	2.7090187323711535e-13	8.777790991692996
ENSG00000158427	2.739948246855868e-13	7.726116501387765
ENSG00000105063	2.739948246855868e-13	8.890158957288799
ENSG00000241556	2.739948246855868e-13	6.366795358880221
ENSG00000150625	2.75554292907446e-13	6.401900439804061
ENSG00000250321	2.771224862928136e-13	4.869982947269756
ENSG00000173171	2.834834742528914e-13	8.499351973430578
ENSG00000206120	2.850960178196108e-13	6.077045234163817
ENSG00000069849	2.9163685596327626e-13	8.814228238656558
ENSG00000258920	2.9496237315481566e-13	7.923046654732021
ENSG00000213931	2.9663908311825427e-13	5.019657680263838
ENSG00000155974	2.9663908311825427e-13	8.62366353119215
ENSG00000172296	3.051642004504168e-13	6.165805443573821
ENSG00000149294	3.0516420045041896e-13	8.713522558571832
ENSG00000257241	3.068979012105289e-13	3.228729440850301
ENSG00000239183	3.0864128364029824e-13	5.984615364044808
ENSG00000125650	3.0864128364029824e-13	7.536623302046799
ENSG00000177600	3.17505289250848e-13	8.936221482596823
ENSG00000238961	3.1930788678209813e-13	4.471466418811175
ENSG00000228643	3.1930788678209813e-13	5.160358486720682
ENSG00000262468	3.21120543712589e-13	8.027142156761498
ENSG00000129595	3.21120543712589e-13	8.783367687041503
ENSG00000008086	3.3033665925551817e-13	7.981738392504674
ENSG00000124198	3.322108407071677e-13	8.915978567617064
ENSG00000125648	3.340954737362851e-13	8.861818876317137
ENSG00000221968	3.3599061557911876e-13	8.670463967383979
ENSG00000089248	3.4367742660900087e-13	8.920027150613016
ENSG00000185567	3.4367742660900087e-13	4.9864439629694335
ENSG00000133135	3.555328326928404e-13	3.878387203417035
ENSG00000118816	3.5754743819046434e-13	8.93217289960087
ENSG00000095303	3.595732637902686e-13	8.179460198255091
ENSG00000150938	3.595732637902686e-13	7.754164050132213
ENSG00000148700	3.61610370854581e-13	8.883589903649453
ENSG00000157110	3.698728525620072e-13	7.376219537890228
ENSG00000198342	3.7196729896661164e-13	7.467013078395522
ENSG00000198755	3.7196729896661164e-13	8.936221482596823
ENSG00000182319	3.740734019837879e-13	6.999400606778282
ENSG00000213513	3.761912253169172e-13	4.116294268662999
ENSG00000170209	3.761912253169172e-13	8.019167997759073
ENSG00000220008	3.761912253169172e-13	5.045281573531811
ENSG00000181544	3.86958400345813e-13	7.309518551554722
ENSG00000151117	3.86958400345813e-13	7.777218517045162
ENSG00000184905	3.86958400345813e-13	5.071047706506608
ENSG00000166913	3.86958400345813e-13	8.903832818629208
ENSG00000083290	3.891479025956893e-13	7.639595339536255
ENSG00000135913	3.891479025956893e-13	8.447712752774047
ENSG00000141905	3.9134958074827745e-13	8.76564524270514
ENSG00000167526	4.02542949569306e-13	8.948367231584678
ENSG00000155130	4.048190918762082e-13	8.915978567617064
ENSG00000147027	4.048190918762082e-13	4.830640626306688
ENSG00000131153	4.048190918762082e-13	7.972832599224431
ENSG00000125459	4.0710788303274765e-13	8.746394686016219
ENSG00000179029	4.094093920574074e-13	8.594533248751738
ENSG00000149124	4.094093920574074e-13	3.30791524275217
ENSG00000055813	4.1874400017643426e-13	4.935471393342822
ENSG00000154227	4.1874400017643426e-13	5.194518821353028
ENSG00000247011	4.3558548358223834e-13	2.6690984291519966
ENSG00000134318	4.3558548358223834e-13	8.768165713348534
ENSG00000224611	4.405184196252761e-13	3.1056848896281175
ENSG00000108405	4.4300543617435385e-13	8.920027150613016
ENSG00000185668	4.4300543617435385e-13	3.3007795418130805
ENSG00000258994	4.430054361743633e-13	5.441919679125193
ENSG00000267687	4.430054361743633e-13	2.844084965104503
ENSG00000179588	4.608051497149859e-13	8.282888505805296
ENSG00000153250	4.712900613993944e-13	8.903832818629208
ENSG00000101400	4.739477112748418e-13	8.403968541287332
ENSG00000116977	4.820093471519657e-13	8.764117130352583
ENSG00000272121	4.902057085937162e-13	7.055492365030104
ENSG00000179195	4.929681490518175e-13	8.887638486645404
ENSG00000147852	4.957458870106609e-13	7.0003110257762
ENSG00000116990	4.957458870106609e-13	7.430874222699205
ENSG00000198795	5.098669657484177e-13	5.064035521547149
ENSG00000171530	5.127382508313697e-13	8.835006907698036
ENSG00000100739	5.156254249814137e-13	6.065522200477767
ENSG00000169230	5.18528574519222e-13	8.788408628328291
ENSG00000125755	5.18528574519222e-13	8.899784235633259
ENSG00000229414	5.33287006575323e-13	2.8954738090620435
ENSG00000124444	5.362878470965908e-13	8.426934083732567
ENSG00000069275	5.393052802627273e-13	8.853721710325235
ENSG00000110697	5.393052802627273e-13	8.755027606069843
ENSG00000079335	5.546445049715611e-13	8.330145546226241
ENSG00000104205	5.546445049715611e-13	8.410505181098733
ENSG00000180815	5.577634022985031e-13	5.218047615748837
ENSG00000260672	5.577634022985109e-13	4.63452258380453
ENSG00000181798	5.608995329010834e-13	7.144344043605495
ENSG00000196967	5.640529902561541e-13	8.029630213576949
ENSG00000246095	5.640529902561541e-13	6.312162097219245
ENSG00000261441	5.768419741958214e-13	6.442935528400517
ENSG00000135473	5.800834849599342e-13	8.887638486645404
ENSG00000117362	5.800834849599342e-13	8.883589903649453
ENSG00000227630	5.999118241518329e-13	2.8791501024795054
ENSG00000242299	6.032806773396047e-13	8.49224716572951
ENSG00000148730	6.03280677339609e-13	8.86991604230904
ENSG00000180098	6.066681186823095e-13	8.578338916767933
ENSG00000149346	6.238876902417529e-13	7.234744379627178
ENSG00000205293	6.238876902417529e-13	5.784305981377429
ENSG00000197279	6.238876902417529e-13	8.198456307536983
ENSG00000229727	6.309092011411199e-13	5.336352573504173
ENSG00000173406	6.309092011411199e-13	6.155228571333837
ENSG00000138286	6.344490174183567e-13	8.662366801392077
ENSG00000040487	6.451859716597432e-13	8.32503388853492
ENSG00000213626	6.488044787213844e-13	7.034518814569966
ENSG00000176732	6.488044787213844e-13	6.097670617181321
ENSG00000213967	6.634789832287016e-13	6.083157590340739
ENSG00000246863	6.784794887323989e-13	5.7956641623296985
ENSG00000234741	6.784794887323989e-13	8.915978567617064
ENSG00000255353	6.82281382247671e-13	5.587629196400041
ENSG00000176700	7.09487080674948e-13	8.635554832772975
ENSG00000010810	7.295695027196746e-13	8.348991789270993
ENSG00000146094	7.336524950799599e-13	8.920027150613016
ENSG00000063438	7.377579364648708e-13	7.836427583059951
ENSG00000147044	7.377579364648708e-13	8.660302934977798
ENSG00000259666	7.418859480191514e-13	2.9585047899371144
ENSG00000156535	7.41885948019162e-13	6.995915855205205
ENSG00000110080	7.628688434491393e-13	7.644917253309368
ENSG00000165006	7.714243052379305e-13	8.768165713348534
ENSG00000272864	7.714243052379361e-13	3.566235978690965
ENSG00000227487	7.932275415165233e-13	5.059311510467582
ENSG00000273032	7.932275415165233e-13	7.217543033007446
ENSG00000185880	7.976602856596551e-13	8.902304706276652
ENSG00000228649	8.247723995009997e-13	7.729595465556638
ENSG00000163482	8.293782666434724e-13	8.726687525098185
ENSG00000165675	8.293782666434724e-13	8.601638056452805
ENSG00000267373	8.293782666434872e-13	4.1566855122718565
ENSG00000119608	8.293782666434872e-13	6.473920780575334
ENSG00000259894	8.293782666434872e-13	3.6203679736110694
ENSG00000142784	8.575488737556907e-13	8.8714441546616
ENSG00000223802	8.916041272896553e-13	3.5619841714118903
ENSG00000111859	8.965763842407468e-13	8.895735652637308
ENSG00000136830	8.965763842407468e-13	7.767968017364721
ENSG00000228141	8.965763842407468e-13	4.420517196060447
ENSG00000229502	9.269870924637978e-13	2.4360844755051367
ENSG00000165661	9.637485359369075e-13	8.887638486645404
ENSG00000258178	9.691157462923644e-13	4.231735591661046
ENSG00000189056	9.691157462923644e-13	8.32454520464623
ENSG00000185483	1.0019411259409312e-12	5.713139419989865
ENSG00000232573	1.007517199300396e-12	8.49431103214379
ENSG00000109466	1.007517199300403e-12	8.543886386386044
ENSG00000118898	1.007517199300403e-12	6.750286953752203
ENSG00000101940	1.007517199300403e-12	8.791464853033405
ENSG00000150054	1.0131237540704146e-12	6.727018022478
ENSG00000169021	1.035858070295339e-12	8.835006907698036
ENSG00000204104	1.0416195019664291e-12	8.407279213399477
ENSG00000117322	1.0416195019664364e-12	7.887341764071983
ENSG00000108679	1.0474124090674275e-12	8.767173355057698
ENSG00000118985	1.0474124090674275e-12	8.936221482596823
ENSG00000213339	1.0474124090674275e-12	8.878013208300944
ENSG00000213145	1.0474124090674311e-12	7.018191582173215
ENSG00000004975	1.0474124090674311e-12	8.745402327725383
ENSG00000272870	1.0532369603291601e-12	7.2339398559817045
ENSG00000146276	1.0532369603291601e-12	5.664580987394307
ENSG00000003096	1.0828403469430856e-12	4.695967124770999
ENSG00000226200	1.0888583564847031e-12	8.256612291247915
ENSG00000175643	1.0949092163837214e-12	7.546360478220175
ENSG00000271734	1.1009931025924795e-12	4.095639960094357
ENSG00000145050	1.1319141515409257e-12	8.915978567617064
ENSG00000250493	1.131914151540942e-12	5.806738889731912
ENSG00000171631	1.138199942668726e-12	7.890786354920659
ENSG00000248540	1.138199942668726e-12	5.411969655654226
ENSG00000160783	1.1701468439085842e-12	8.415780693035549
ENSG00000143870	1.1766411111455961e-12	8.920027150613016
ENSG00000227986	1.1831707778818217e-12	5.7449925953652246
ENSG00000255547	1.1831707778818301e-12	3.746249524004584
ENSG00000204262	1.1897360334421862e-12	7.8667000900283375
ENSG00000225159	1.1897360334421862e-12	5.175621831127314
ENSG00000072609	1.1963370681440218e-12	8.802082489668702
ENSG00000111716	1.2163567652638962e-12	8.944318648588725
ENSG00000198056	1.216356765263922e-12	8.389302321656082
ENSG00000253619	1.223102839730685e-12	4.530610084575457
ENSG00000269890	1.2231028397307023e-12	6.390898189558371
ENSG00000185112	1.2298856599900667e-12	7.707964646238317
ENSG00000184007	1.2298856599900667e-12	8.903832818629208
ENSG00000248866	1.2298856599900667e-12	7.7566180244259
ENSG00000236801	1.2298856599900843e-12	7.054726592393535
ENSG00000115808	1.2435623244324779e-12	8.693025196185046
ENSG00000043039	1.250456564465091e-12	6.754216942966829
ENSG00000259250	1.2713653127278246e-12	7.508564861898199
ENSG00000180479	1.2854948534478707e-12	7.68094451563652
ENSG00000112812	1.2854948534478707e-12	8.76510948864342
ENSG00000138756	1.2926173474503542e-12	8.523643471406286
ENSG00000133195	1.3069788118874339e-12	8.72156743397879
ENSG00000185100	1.3069788118874339e-12	6.8205467275197105
ENSG00000235779	1.3288153194731084e-12	3.005775276074171
ENSG00000168028	1.3288153194731084e-12	8.944318648588725
ENSG00000179133	1.3288153194731226e-12	2.890299742695203
ENSG00000214160	1.3735687704750885e-12	8.857770293321186
ENSG00000113328	1.3811702392456082e-12	8.883589903649453
ENSG00000213293	1.3811702392456082e-12	3.787525334215126
ENSG00000203930	1.381170239245613e-12	3.776319459127502
ENSG00000103160	1.3888130200655622e-12	8.602428257921556
ENSG00000196208	1.411991443252681e-12	7.562470105791094
ENSG00000171428	1.419801686478921e-12	7.793740891688323
ENSG00000250220	1.4276543546574028e-12	5.78256678637201
ENSG00000249453	1.4355496738686422e-12	5.630988192947804
ENSG00000148824	1.4355496738686729e-12	8.097039575816114
ENSG00000090581	1.4355496738686729e-12	8.852193597972677
ENSG00000100626	1.4434878713736684e-12	4.748776230248673
ENSG00000176108	1.4756740312114125e-12	8.063245806485423
ENSG00000178209	1.4838300708452182e-12	8.924075733608968
ENSG00000222222	1.4920303774711537e-12	4.12025024200782
ENSG00000218052	1.4920303774711537e-12	7.901067915997341
ENSG00000135404	1.4920303774711537e-12	8.93217289960087
ENSG00000223269	1.5085647357118424e-12	2.519890201612459
ENSG00000085465	1.542175109451112e-12	8.073524291300803
ENSG00000266976	1.542175109451112e-12	6.265398158360923
ENSG00000155970	1.5765205950490389e-12	5.39039670176772
ENSG00000101310	1.6027715989735415e-12	8.891687069641355
ENSG00000101746	1.6027715989735415e-12	7.859401526941235
ENSG00000166477	1.6027715989735415e-12	8.606678997739593
ENSG00000212802	1.6027715989735415e-12	7.904496040518683
ENSG00000138279	1.6116169597117073e-12	8.8714441546616
ENSG00000256383	1.6116169597117244e-12	7.624366172427258
ENSG00000137478	1.6384416691828083e-12	8.903832818629208
ENSG00000130751	1.665704712598595e-12	7.414493063108702
ENSG00000161570	1.67489101225247e-12	8.406489011930725
ENSG00000115758	1.67489101225247e-12	8.93217289960087
ENSG00000233220	1.684127058164395e-12	5.118556437451949
ENSG00000156170	1.7406028996395e-12	8.64212388641232
ENSG00000215301	1.7501946458266867e-12	8.944318648588725
ENSG00000165795	1.7890833837294917e-12	8.546406857029437
ENSG00000240907	1.7989373945136936e-12	4.65997228790207
ENSG00000210196	1.7989373945137193e-12	8.861818876317137
ENSG00000111452	1.869423545685684e-12	7.009887352772784
ENSG00000226386	1.8797118807343473e-12	4.550106728340487
ENSG00000130734	1.8797118807343473e-12	8.549463081734551
ENSG00000266258	1.8797118807343473e-12	2.6128764771128625
ENSG00000224165	1.890055809599515e-12	6.986960847601318
ENSG00000139641	1.9004556269290442e-12	8.911929984621112
ENSG00000256287	1.900455626929058e-12	3.2624245606658966
ENSG00000125378	1.9319933791778874e-12	8.023951391366083
ENSG00000065970	1.9426197275586747e-12	8.692234994716294
ENSG00000107679	1.964044882690423e-12	8.252668289421855
ENSG00000249717	1.964044882690423e-12	6.140330934686758
ENSG00000081760	2.007593592255215e-12	8.719582717397117
ENSG00000167619	2.029722098798681e-12	6.3199576272767075
ENSG00000250156	2.029722098798681e-12	4.031679728920892
ENSG00000237765	2.029722098798695e-12	7.8731844392547945
ENSG00000232633	2.0408759859591586e-12	4.966112457318059
ENSG00000145087	2.0860965048221247e-12	5.66855467534365
ENSG00000246523	2.097554481663245e-12	4.68167790591279
ENSG00000156222	2.097554481663245e-12	3.54982380922871
ENSG00000154845	2.1206561216382776e-12	8.76564524270514
ENSG00000171189	2.1795087597678672e-12	5.679459523758408
ENSG00000239697	2.1795087597678672e-12	7.103679681914312
ENSG00000137310	2.19147027358062e-12	8.700332160708195
ENSG00000196659	2.203496235929237e-12	8.04392453339197
ENSG00000221562	2.215586987367394e-12	2.6338903557961486
ENSG00000119403	2.215586987367394e-12	8.601638056452805
ENSG00000257591	2.252251408251377e-12	4.1597460652914515
ENSG00000135677	2.2646047569741667e-12	8.87549273765755
ENSG00000140263	2.3658559483447085e-12	8.312352385485344
ENSG00000187372	2.3658559483447085e-12	6.893989201288711
ENSG00000173085	2.3658559483447254e-12	8.428997950146845
ENSG00000152518	2.444698412913958e-12	8.928124316604919
ENSG00000142197	2.4580872610470545e-12	8.437015966306141
ENSG00000246705	2.4580872610470545e-12	8.717062246753724
ENSG00000224215	2.471548091661145e-12	2.877222362085737
ENSG00000269243	2.471548091661145e-12	7.254032904724322
ENSG00000163132	2.471548091661145e-12	5.560685135079702
ENSG00000230666	2.471548091661145e-12	4.9966485736100745
ENSG00000173744	2.5261188584996785e-12	8.810179655660605
ENSG00000185339	2.5261188584996785e-12	8.737840915795202
ENSG00000125817	2.5261188584996785e-12	8.735777049380923
ENSG00000115875	2.5678215420971794e-12	8.93217289960087
ENSG00000234498	2.6532646755973175e-12	6.298084808542555
ENSG00000198917	2.6532646755973175e-12	8.737305161733481
ENSG00000107829	2.653264675597374e-12	8.739825632376874
ENSG00000186275	2.653264675597374e-12	8.23285654733393
ENSG00000237316	2.6823612386218534e-12	2.420484439744532
ENSG00000138796	2.726594333975957e-12	8.688186411720343
ENSG00000143772	2.7564800638498622e-12	8.82385351700102
ENSG00000095752	2.756480063849921e-12	6.0740091703623005
ENSG00000259495	2.756480063849921e-12	6.531859117225482
ENSG00000241469	2.771543284137018e-12	2.781832993431767
ENSG00000180209	2.7715432841370673e-12	5.051465581413881
ENSG00000187151	2.7715432841370673e-12	4.673127573777207
ENSG00000188342	2.786687304342715e-12	8.747922798368778
ENSG00000128944	2.786687304342715e-12	8.470476138397197
ENSG00000116584	2.7866873043427246e-12	8.920027150613016
ENSG00000163362	2.848079916931102e-12	7.819760917102826
ENSG00000078369	2.8636343554359617e-12	8.907881401625161
ENSG00000169071	2.8636343554360226e-12	8.467721097103775
ENSG00000177082	2.894993819372332e-12	8.815756351009115
ENSG00000089876	2.8949938193723734e-12	8.686658299367785
ENSG00000145287	2.8949938193723734e-12	8.849673127329284
ENSG00000262165	2.8949938193723734e-12	3.2582629128696934
ENSG00000173442	2.9587274461458925e-12	8.93217289960087
ENSG00000181191	2.9587274461458925e-12	8.637082945125531
ENSG00000005379	2.9911087488518392e-12	8.40979968404287
ENSG00000151553	2.9911087488518392e-12	8.750979023073892
ENSG00000103742	2.991108748851892e-12	5.312929400051642
ENSG00000226029	3.0074296025090117e-12	6.3165301935921665
ENSG00000196372	3.0735917153115277e-12	7.3337069909337815
ENSG00000258393	3.0735917153115277e-12	2.9462375408092205
ENSG00000069329	3.107206474734262e-12	8.84715265668589
ENSG00000104687	3.1928301872591345e-12	8.760604301418354
ENSG00000143258	3.1928301872591345e-12	8.772214296344485
ENSG00000131187	3.2102307760020766e-12	8.01407476588734
ENSG00000259494	3.2102307760020766e-12	7.68110560744618
ENSG00000189157	3.2102307760020766e-12	6.209298015943508
ENSG00000003393	3.227724440858057e-12	8.69727593600308
ENSG00000260785	3.2629929539192554e-12	2.5207023365165706
ENSG00000167748	3.2986396616067007e-12	3.947585489651272
ENSG00000221988	3.316606079240478e-12	8.259668515953031
ENSG00000147799	3.3166060792405015e-12	7.577544736027797
ENSG00000082293	3.3166060792405015e-12	4.843976773778965
ENSG00000259959	3.33466853959693e-12	8.313546900598265
ENSG00000198242	3.33466853959693e-12	8.920027150613016
ENSG00000145741	3.371083604487305e-12	8.93217289960087
ENSG00000207279	3.3894372234970308e-12	5.710163230643104
ENSG00000166484	3.4450885684344746e-12	8.377358729490314
ENSG00000264349	3.4450885684344746e-12	4.6998515790324475
ENSG00000105220	3.5016365176490967e-12	8.903832818629208
ENSG00000166341	3.5206875203867012e-12	8.193951120311917
ENSG00000115159	3.597914108790769e-12	8.748458552430499
ENSG00000234332	3.597914108790769e-12	4.016380896457818
ENSG00000038532	3.617479083266268e-12	8.681617358080997
ENSG00000083067	3.6371484715353387e-12	6.680027678440669
ENSG00000166716	3.6371484715353387e-12	8.83195068299292
ENSG00000074054	3.7168811302113595e-12	8.829430212349527
ENSG00000272102	3.757388279182336e-12	5.447922531311993
ENSG00000260855	3.7778040175495424e-12	4.3170081296109295
ENSG00000213261	3.7778040175495424e-12	6.816732556834615
ENSG00000150403	3.798328619098132e-12	8.707436968409263
ENSG00000141526	3.88152708216432e-12	8.706365460285818
ENSG00000234361	3.88152708216432e-12	2.249713738058757
ENSG00000155761	3.9026045940512646e-12	6.62004857910064
ENSG00000163961	3.923794427484746e-12	8.763124772061747
ENSG00000184164	4.187050124015684e-12	8.906353289272603
ENSG00000270681	4.209754640200844e-12	7.150664872754823
ENSG00000140839	4.209754640200844e-12	7.093973933671294
ENSG00000166922	4.209754640200844e-12	6.473807210180135
ENSG00000105997	4.372104583613845e-12	5.370650173344954
ENSG00000270110	4.372104583613845e-12	5.5015366610425325
ENSG00000231327	4.372104583613845e-12	6.0220460564354745
ENSG00000185008	4.372104583613845e-12	3.249249675099804
ENSG00000255224	4.372104583613845e-12	6.487078382539158
ENSG00000237595	4.540594588558561e-12	6.377772681177501
ENSG00000242083	4.540594588558561e-12	5.286478717562372
ENSG00000119242	4.565178980679692e-12	8.424413613089174
ENSG00000237214	4.565178980679724e-12	6.900169604667642
ENSG00000249421	4.589893985407401e-12	2.654965487637094
ENSG00000178718	4.690073785665506e-12	8.817284463361672
ENSG00000153347	4.690073785665506e-12	5.519180158637213
ENSG00000099800	4.690073785665506e-12	8.75276158283348
ENSG00000199933	4.7154521254078e-12	4.199986699269919
ENSG00000152670	4.740965211063187e-12	4.785269494380516
ENSG00000006788	4.766613743854705e-12	3.468788466721302
ENSG00000101003	4.844379090966175e-12	7.946424944249499
ENSG00000164615	4.870576496244103e-12	8.825381629353576
ENSG00000249995	4.896912908713412e-12	2.9206540109525054
ENSG00000108984	4.9233890512992785e-12	8.411529953217512
ENSG00000171649	4.950005650606691e-12	7.7677735592735315
ENSG00000198482	5.003663144318171e-12	8.39666157676418
ENSG00000163995	5.05789127699261e-12	5.348821436643286
ENSG00000132646	5.05789127699261e-12	8.806666826726374
ENSG00000099814	5.08522118908158e-12	8.743874215372825
ENSG00000124116	5.112695995840253e-12	3.777440401841208
ENSG00000156140	5.2240592848220596e-12	4.182804672134689
ENSG00000200959	5.2522699350731734e-12	3.7966465192547574
ENSG00000068745	5.280630055123981e-12	8.844096431980775
ENSG00000151422	5.280630055123981e-12	8.777790991692996
ENSG00000254650	5.280630055123981e-12	5.622678863097931
ENSG00000223807	5.33780181316104e-12	3.3521603574427914
ENSG00000268496	5.33780181316104e-12	3.914323598467671
ENSG00000072422	5.453973382745523e-12	7.274335060787659
ENSG00000139722	5.512985899449228e-12	8.928124316604919
ENSG00000108468	5.663271958940895e-12	8.71400602204861
ENSG00000174718	5.7245055236913345e-12	8.887638486645404
ENSG00000171813	5.7245055236913345e-12	8.565455256896273
ENSG00000108774	5.7553654464079025e-12	8.537317332746698
ENSG00000179178	5.880445761907714e-12	7.048737415324948
ENSG00000164556	5.880445761907714e-12	7.419487268390825
ENSG00000204282	5.9121302589311885e-12	7.383105817712754
ENSG00000141664	5.943982243163916e-12	8.166617719807816
ENSG00000198157	5.976002582218252e-12	8.314284811482072
ENSG00000169189	6.138660275364314e-12	8.673520192089095
ENSG00000220583	6.171709211058369e-12	6.6946344178989925
ENSG00000240376	6.171709211058369e-12	8.351134805517876
ENSG00000269979	6.171709211058369e-12	7.140019708535131
ENSG00000141447	6.204932699249303e-12	8.213508414992814
ENSG00000226113	6.204932699249303e-12	3.3615526421631876
ENSG00000119326	6.204932699249303e-12	8.569705996714308
ENSG00000168781	6.477113871480282e-12	8.635554832772975
ENSG00000109906	6.546969003544441e-12	4.854075059743073
ENSG00000139626	6.582173212789762e-12	8.93217289960087
ENSG00000177189	6.582173212789762e-12	8.81881257571423
ENSG00000248830	6.617563122598552e-12	4.880638928185301
ENSG00000153774	6.617563122598599e-12	8.324445843888252
ENSG00000137285	6.617563122598599e-12	5.664463148043921
ENSG00000148357	6.653139692819936e-12	4.88532656683008
ENSG00000204673	6.6889038881579795e-12	8.798569660734474
ENSG00000134490	7.094974132633928e-12	8.206632623361491
ENSG00000155592	7.133066876681795e-12	8.099147299387264
ENSG00000126768	7.209855257532542e-12	8.746930440077941
ENSG00000175463	7.248552970061795e-12	8.843104073689938
ENSG00000103275	7.32656066800511e-12	8.731728466384972
ENSG00000144619	7.36587276074344e-12	7.834697313885307
ENSG00000197958	7.36587276074344e-12	8.936221482596823
ENSG00000178026	7.405391763077234e-12	7.2407780382496325
ENSG00000145425	7.405391763077285e-12	8.940270065592774
ENSG00000225697	7.405391763077285e-12	8.773742408697043
ENSG00000111707	7.445118742010499e-12	8.814763992718278
ENSG00000035681	7.445118742010499e-12	8.772750050406207
ENSG00000204604	7.445118742010499e-12	8.490314739732783
ENSG00000179604	7.485054769931043e-12	7.2209353332711785
ENSG00000234284	7.52520092463779e-12	6.193828485158944
ENSG00000272663	7.6469110091828e-12	5.228853074556877
ENSG00000132849	7.729121705036253e-12	8.687650657658622
ENSG00000105364	7.729121705036363e-12	8.687194053429506
ENSG00000213471	7.77055156060705e-12	4.233907532766999
ENSG00000168216	7.770551560607105e-12	8.857770293321186
ENSG00000108239	7.81219924131058e-12	8.478037550327377
ENSG00000104936	7.812199241310635e-12	8.491254807438674
ENSG00000153064	7.938460483073817e-12	8.810179655660605
ENSG00000169016	7.980990741553214e-12	8.658318218396126
ENSG00000162836	7.980990741553214e-12	8.662366801392077
ENSG00000145700	8.023744492274295e-12	7.559940867551259
ENSG00000160282	8.066722885848968e-12	5.894479692078057
ENSG00000188868	8.329375915396866e-12	7.121107969497761
ENSG00000170906	8.329375915396866e-12	8.792992965385965
ENSG00000267390	8.373959516557353e-12	6.887636322188423
ENSG00000110851	8.646418704851708e-12	8.707436968409263
ENSG00000182196	8.646418704851708e-12	6.245280578044631
ENSG00000175985	8.739156330734569e-12	5.3280331020402185
ENSG00000222020	8.880094872745799e-12	7.3318113449404025
ENSG00000110492	8.880094872745799e-12	8.872436512952435
ENSG00000228714	8.927567979012367e-12	5.215999910607341
ENSG00000189343	8.927567979012367e-12	8.911929984621112
ENSG00000166192	8.927567979012367e-12	6.690985576129132
ENSG00000198732	8.975289996297922e-12	8.87549273765755
ENSG00000251417	9.023262203106003e-12	6.692955988728966
ENSG00000261147	9.266921279098741e-12	4.379182207982227
ENSG00000123836	9.266921279098741e-12	8.81674870929995
ENSG00000111540	9.266921279098741e-12	8.544676587854793
ENSG00000096092	9.316421833609065e-12	8.611263334797266
ENSG00000180660	9.46648475126277e-12	6.838972233528912
ENSG00000107902	9.567841133097054e-12	8.429788151615597
ENSG00000248503	9.61891770787446e-12	5.957928068067981
ENSG00000172794	9.61891770787446e-12	8.001447004360124
ENSG00000262155	9.61891770787446e-12	4.684755326688788
ENSG00000145214	9.670261688989943e-12	8.744409969434548
ENSG00000012174	9.670261688989943e-12	8.697811690064801
ENSG00000136997	9.721874447816663e-12	8.918499038260457
ENSG00000188859	9.931040929216609e-12	7.241663664538386
ENSG00000229855	1.0090806184231568e-11	5.271335020272719
ENSG00000164989	1.0144619366921192e-11	7.218329465001701
ENSG00000167552	1.019871398336597e-11	8.307513601020641
ENSG00000258449	1.0417935729497718e-11	5.281926347746384
ENSG00000266208	1.0417935729497718e-11	6.286239826754487
ENSG00000250889	1.0417935729497718e-11	5.422394154374678
ENSG00000146677	1.0473459285405948e-11	7.914121318863143
ENSG00000173275	1.0473459285406135e-11	8.370710526018362
ENSG00000184992	1.0585378462113377e-11	8.674055946150816
ENSG00000142408	1.0698470333188948e-11	3.8059532778652962
ENSG00000205209	1.081274693281308e-11	7.0997541270489215
ENSG00000064692	1.081274693281308e-11	4.749185107087657
ENSG00000232912	1.1222221359932459e-11	6.071933663184391
ENSG00000196963	1.1341981427450334e-11	7.2120569308204745
ENSG00000182087	1.1585273725959977e-11	8.93217289960087
ENSG00000257261	1.1585273725960018e-11	7.823158035363706
ENSG00000128641	1.1708831767133465e-11	8.484079617501441
ENSG00000155254	1.1708831767133465e-11	8.279225810633926
ENSG00000179632	1.1959837131476101e-11	8.826909741706134
ENSG00000229901	1.1959837131476101e-11	1.6790072769386784
ENSG00000100360	1.2087311048329608e-11	8.722103188040512
ENSG00000143815	1.2087311048329608e-11	8.810179655660605
ENSG00000173320	1.2087311048329608e-11	6.742642215657889
ENSG00000253766	1.2281023880240104e-11	2.4720267282290065
ENSG00000272009	1.2544049901476357e-11	7.170356708991036
ENSG00000188227	1.2544049901476357e-11	5.42470407207191
ENSG00000189233	1.2880610733744964e-11	8.81323588036572
ENSG00000099994	1.2948977718228299e-11	6.939566193897324
ENSG00000165912	1.301770049802094e-11	8.047385071741253
ENSG00000170469	1.3086780886456405e-11	8.282686348983212
ENSG00000226763	1.3508875689624471e-11	6.750941753988965
ENSG00000240342	1.3508875689624471e-11	8.393069597997343
ENSG00000115539	1.3580510876679959e-11	8.578338916767933
ENSG00000232472	1.3652518508145004e-11	8.310569825725759
ENSG00000185519	1.3944311545583334e-11	2.7183589992505106
ENSG00000241352	1.4018210032806755e-11	5.480118043265175
ENSG00000205138	1.4167160854770233e-11	8.512490080709268
ENSG00000204682	1.4167160854770233e-11	3.7169936046713796
ENSG00000162755	1.4242217106475735e-11	7.867640157734227
ENSG00000271147	1.4242217106475735e-11	7.98558481867854
ENSG00000148334	1.4317663212888954e-11	8.82385351700102
ENSG00000264469	1.4469732931402142e-11	6.529624648140385
ENSG00000228510	1.454636053899006e-11	5.062761318676778
ENSG00000068383	1.4623385992356444e-11	8.297300278029514
ENSG00000108306	1.4623385992356444e-11	8.330022539236763
ENSG00000165138	1.4700811314166235e-11	8.844096431980775
ENSG00000155366	1.4700811314166394e-11	8.38823081353264
ENSG00000270673	1.5094007449785335e-11	6.927100032734608
ENSG00000151414	1.5094007449785335e-11	8.840047848984822
ENSG00000229809	1.517387502477187e-11	8.45255153723875
ENSG00000143443	1.525415691116698e-11	8.300075196079938
ENSG00000273314	1.5661855038344273e-11	6.747654844520281
ENSG00000134508	1.5661855038344273e-11	8.478625594974044
ENSG00000144426	1.5661855038344273e-11	8.511954326647546
ENSG00000171444	1.5661855038344273e-11	8.903832818629208
ENSG00000170482	1.6165211638058815e-11	8.511041118189317
ENSG00000174013	1.6250632437631776e-11	8.706444610118426
ENSG00000244247	1.6250632437631776e-11	3.6556666771179613
ENSG00000271522	1.6250632437631776e-11	3.713706582336653
ENSG00000102921	1.633649573696828e-11	8.798033906672751
ENSG00000078246	1.633649573696828e-11	8.358362620208421
ENSG00000170832	1.6422803780466404e-11	8.524635829697122
ENSG00000162998	1.67725286747489e-11	8.903832818629208
ENSG00000176896	1.6772528674749258e-11	8.320195104070217
ENSG00000214189	1.6950118764427897e-11	4.569232438346549
ENSG00000179528	1.6950118764427897e-11	5.795541422418517
ENSG00000162139	1.7039603802004453e-11	8.818276821652509
ENSG00000243660	1.7129551944189655e-11	7.574902716013921
ENSG00000230897	1.7494022664430773e-11	7.660491126818564
ENSG00000162385	1.7586321761027796e-11	8.653733881338454
ENSG00000234377	1.7679098216945138e-11	5.574344562792266
ENSG00000163346	1.7679098216945138e-11	8.907881401625161
ENSG00000268041	1.7679098216945138e-11	7.64896583630532
ENSG00000252612	1.7679098216945138e-11	5.020665825700215
ENSG00000167202	1.7679098216945138e-11	8.810179655660605
ENSG00000268584	1.77723544493153e-11	6.481319830247436
ENSG00000087077	1.8150225906007032e-11	8.688186411720343
ENSG00000245017	1.8150225906007032e-11	6.121101666491682
ENSG00000256248	1.8150225906007032e-11	4.203115021544233
ENSG00000100767	1.8245917698473927e-11	8.335528518180737
ENSG00000203761	1.8342104023511582e-11	7.920069579859512
ENSG00000102081	1.8438787383238685e-11	8.810715409722327
ENSG00000271978	1.8535970292151263e-11	6.41259062126626
ENSG00000130165	1.8830541645866946e-11	8.817284463361672
ENSG00000248610	1.8830541645866946e-11	6.829081610156442
ENSG00000267623	1.8830541645866946e-11	4.958487541106328
ENSG00000260810	1.8929748146110394e-11	4.329144657065299
ENSG00000173706	1.8929748146110394e-11	7.841723305922135
ENSG00000184277	1.9029466955769445e-11	8.78436004533234
ENSG00000258451	1.9433517281355277e-11	2.210936092879332
ENSG00000132824	1.9535836745344663e-11	8.882061791296895
ENSG00000197992	1.9535836745344663e-11	4.437019239969633
ENSG00000162522	1.9535836745344663e-11	8.373564593901394
ENSG00000150281	1.963868425212482e-11	5.741233105380675
ENSG00000243452	1.963868425212482e-11	8.701860273060754
ENSG00000203832	1.9845974078262696e-11	8.122596305309276
ENSG00000237434	2.0480796760715543e-11	4.236707969822018
ENSG00000185305	2.0480796760715543e-11	8.316427827728957
ENSG00000107014	2.1024985741041947e-11	6.403818218257536
ENSG00000068323	2.1024985741041947e-11	8.80361060202126
ENSG00000243574	2.124660781886985e-11	5.647465410081424
ENSG00000203780	2.124660781886985e-11	3.7636142874047738
ENSG00000260919	2.1358275937857305e-11	4.038473668165026
ENSG00000173769	2.147051928732153e-11	2.5547134790132624
ENSG00000100060	2.181072979600894e-11	8.873964625304993
ENSG00000168803	2.181072979600894e-11	8.563136943074964
ENSG00000101224	2.1810729796009094e-11	8.886110374292846
ENSG00000095059	2.192530321657681e-11	8.8795413206535
ENSG00000177888	2.204046651422217e-11	8.676040662732488
ENSG00000261435	2.204046651422217e-11	5.025856654799206
ENSG00000116885	2.2983368294910604e-11	7.328866349727468
ENSG00000166401	2.3592641007416927e-11	8.032300550457482
ENSG00000143156	2.371638148447536e-11	7.951009281307172
ENSG00000188001	2.371638148447536e-11	6.7215122442396815
ENSG00000183617	2.3716381484475696e-11	8.759076189065794
ENSG00000132359	2.38407580001758e-11	8.800554377316146
ENSG00000154153	2.4217735857547627e-11	5.466893942332526
ENSG00000175215	2.4600554209713725e-11	8.899784235633259
ENSG00000181991	2.46005542097139e-11	8.620888613141727
ENSG00000213965	2.46005542097139e-11	8.53983780339009
ENSG00000272677	2.472947348146391e-11	6.129463997717418
ENSG00000070610	2.4729473481464086e-11	8.891687069641355
ENSG00000153575	2.4729473481464086e-11	8.78084721639811
ENSG00000144645	2.525180476230011e-11	8.915978567617064
ENSG00000232324	2.5384067893853582e-11	3.5316311813562673
ENSG00000167895	2.5384067893853582e-11	8.653733881338452
ENSG00000205955	2.5384067893853582e-11	3.1250318189808315
ENSG00000200168	2.5650634229705065e-11	2.344002517634254
ENSG00000125652	2.5650634229705065e-11	8.855249822677791
ENSG00000183150	2.6329110827712972e-11	7.078428928953528
ENSG00000118307	2.6329110827712972e-11	5.564839483440163
ENSG00000260987	2.646690149632486e-11	4.912161280440895
ENSG00000148798	2.7166525709228446e-11	3.5819776380371624
ENSG00000177084	2.7166525709228446e-11	8.795513436029358
ENSG00000166111	2.7308609797567982e-11	7.489774006042593
ENSG00000269001	2.7451422073879387e-11	5.47181548848103
ENSG00000260063	2.759496619054138e-11	6.269436191542701
ENSG00000189362	2.759496619054138e-11	8.603166168805362
ENSG00000140307	2.7739245817834502e-11	8.789936740680849
ENSG00000242294	2.7739245817834502e-11	8.658318218396126
ENSG00000104998	2.78842646440274e-11	8.795513436029358
ENSG00000147121	2.847180633757565e-11	8.327704225415452
ENSG00000147144	2.847180633757565e-11	8.494565479550818
ENSG00000254211	2.8471806337575954e-11	8.08117040764387
ENSG00000138036	2.937593329930102e-11	8.401904674873052
ENSG00000214021	2.937593329930102e-11	8.658853972457846
ENSG00000162267	2.952933197056447e-11	6.656453797697558
ENSG00000259660	2.968351553471862e-11	5.453039864666197
ENSG00000140443	2.968351553471862e-11	8.504778802541946
ENSG00000183291	3.0466344976801477e-11	8.920027150613016
ENSG00000186174	3.062532110633851e-11	7.962873723640334
ENSG00000213516	3.062532110633851e-11	8.574290333771982
ENSG00000167562	3.062532110633851e-11	8.09843624775112
ENSG00000133138	3.0785110046403914e-11	7.335538469615242
ENSG00000198440	3.126939449558246e-11	8.389758925885197
ENSG00000203666	3.1432475543356387e-11	8.383725626307573
ENSG00000172403	3.1761141836214964e-11	6.990594082720518
ENSG00000159403	3.1761141836214964e-11	8.683145470433555
ENSG00000148411	3.1761141836214964e-11	7.969743960691374
ENSG00000233080	3.1926735435633256e-11	5.04198697618801
ENSG00000256757	3.1926735435633256e-11	4.277131612590265
ENSG00000119737	3.209317494062728e-11	7.273067316582802
ENSG00000067445	3.276747689383624e-11	7.600909037536924
ENSG00000163584	3.276747689383647e-11	8.863346988669695
ENSG00000128408	3.29382097665491e-11	5.799465826077061
ENSG00000261220	3.3109814226715955e-11	6.245586508114548
ENSG00000116668	3.3109814226715955e-11	8.721110829749675
ENSG00000107262	3.3109814226715955e-11	8.887638486645404
ENSG00000177119	3.328229462808635e-11	8.773742408697043
ENSG00000140876	3.38050353362416e-11	5.962417213676631
ENSG00000180769	3.398106346640505e-11	5.435008944983585
ENSG00000131037	3.398106346640505e-11	6.962190760743256
ENSG00000140297	3.4157989627275206e-11	6.040373013334891
ENSG00000167393	3.415798962727545e-11	8.596061361104297
ENSG00000143036	3.4335818301619317e-11	5.948194177942014
ENSG00000204520	3.4335818301619317e-11	8.391945799288955
ENSG00000104472	3.52386578085133e-11	8.705908856056706
ENSG00000068394	3.52386578085133e-11	8.590484665755788
ENSG00000176871	3.5606270569181815e-11	8.57024175077603
ENSG00000250567	3.5977640038399097e-11	2.1389982669350194
ENSG00000236206	3.635280377416455e-11	4.209175128936438
ENSG00000138964	3.635280377416455e-11	8.491307098023618
ENSG00000172508	3.654182032907906e-11	8.246503549426679
ENSG00000115524	3.673179970127382e-11	8.940270065592774
ENSG00000167747	3.673179970127382e-11	8.776798633402159
ENSG00000134504	3.7114666114808766e-11	8.564208451198406
ENSG00000143674	3.7892165454114395e-11	8.508977251775038
ENSG00000160972	3.7892165454114395e-11	8.334861323701466
ENSG00000257543	3.8286876853386803e-11	5.946731817990869
ENSG00000178035	3.8286876853386803e-11	8.899784235633259
ENSG00000122884	3.848574033990213e-11	8.8714441546616
ENSG00000148498	3.848574033990213e-11	8.169040802846803
ENSG00000125520	3.848574033990213e-11	8.77473476698788
ENSG00000181007	3.868561569330046e-11	7.868581676377535
ENSG00000003056	3.9088422173920467e-11	8.86991604230904
ENSG00000155660	3.9291363449084774e-11	8.936221482596823
ENSG00000142676	3.929136344908506e-11	8.936221482596823
ENSG00000175061	3.94953368872501e-11	8.911929984621112
ENSG00000042781	3.94953368872501e-11	7.605156680750759
ENSG00000143199	3.94953368872501e-11	6.102147958827162
ENSG00000011451	3.94953368872501e-11	8.863346988669695
ENSG00000126749	3.949533688725066e-11	8.591477024046622
ENSG00000126733	3.949533688725066e-11	3.8587890748298816
ENSG00000127990	3.970034762426756e-11	6.336120653685968
ENSG00000135185	3.970034762426756e-11	8.911929984621112
ENSG00000240087	3.990640082095255e-11	6.0415930747772135
ENSG00000272094	4.011350166320274e-11	5.905630956778145
ENSG00000095203	4.074114230104978e-11	4.8632247521553555
ENSG00000178343	4.0952486090347134e-11	3.9307431884390187
ENSG00000123989	4.0952486090347134e-11	8.93217289960087
ENSG00000137764	4.0952486090347715e-11	8.546942611091158
ENSG00000173812	4.137840087423533e-11	8.944318648588725
ENSG00000249948	4.159298257256111e-11	8.580911677996273
ENSG00000259404	4.2243289662504565e-11	4.861588444414835
ENSG00000074964	4.2243289662504714e-11	6.071995124530738
ENSG00000071127	4.2243289662504714e-11	8.855249822677791
ENSG00000109220	4.246226416875515e-11	8.321389619183138
ENSG00000143198	4.246226416875515e-11	8.85120123968184
ENSG00000147234	4.312588106556551e-11	6.8761771858733916
ENSG00000157933	4.312588106556551e-11	8.734248937028365
ENSG00000272975	4.334933632324801e-11	2.002919995086997
ENSG00000263080	4.3799654858878006e-11	3.1133832218536432
ENSG00000145431	4.3799654858878006e-11	6.8333171062911315
ENSG00000255495	4.3799654858878006e-11	4.451200293084219
ENSG00000117411	4.3799654858878006e-11	8.71400602204861
ENSG00000155903	4.402652942600097e-11	8.853721710325235
ENSG00000244038	4.402652942600097e-11	8.93217289960087
ENSG00000060138	4.425455509775439e-11	8.629442383362743
ENSG00000175279	4.425455509775439e-11	7.134130720614366
ENSG00000002834	4.5178283512214854e-11	8.891687069641355
ENSG00000142937	4.541215096169967e-11	8.940270065592774
ENSG00000135299	4.56472042133633e-11	8.425405971380009
ENSG00000126267	4.56472042133633e-11	8.886110374292846
ENSG00000178585	4.56472042133633e-11	8.213193243572764
ENSG00000143401	4.5883449148607716e-11	8.87549273765755
ENSG00000206549	4.5883449148607716e-11	6.365714124287233
ENSG00000090776	4.612089167732628e-11	7.261692226475065
ENSG00000069011	4.635953773803597e-11	5.584158373895027
ENSG00000205730	4.7082756929535026e-11	6.474478109910542
ENSG00000233086	4.7082756929535026e-11	6.619471261542668
ENSG00000188878	4.7326277080661357e-11	8.104346540339264
ENSG00000008282	4.7326277080661357e-11	8.867395571665647
ENSG00000233108	4.732627708066169e-11	7.640553498893367
ENSG00000204361	4.7817024472230055e-11	4.246107728864985
ENSG00000271948	4.9065804997260604e-11	6.971738019821298
ENSG00000236841	4.906580499726078e-11	3.5860239866948658
ENSG00000072274	4.906580499726078e-11	8.899784235633259
ENSG00000187837	4.906580499726078e-11	8.93217289960087
ENSG00000186260	4.9319367252564595e-11	8.596597115166018
ENSG00000144677	4.9574212907925504e-11	6.955926456327739
ENSG00000258418	5.113059621052877e-11	2.4737199986302247
ENSG00000008300	5.1394605302138994e-11	8.7939853236768
ENSG00000183943	5.192663538440502e-11	8.419372671802385
ENSG00000247853	5.2734809789009483e-11	6.796289124017977
ENSG00000169241	5.300692916591421e-11	8.841575961337382
ENSG00000146263	5.300692916591421e-11	8.531336323754019
ENSG00000068878	5.300692916591421e-11	8.86991604230904
ENSG00000236532	5.3006929165914586e-11	5.083893833853631
ENSG00000143793	5.4388290513478e-11	8.480891618210407
ENSG00000100284	5.4668763717735596e-11	8.625929554428513
ENSG00000196090	5.4668763717735596e-11	5.904798488423072
ENSG00000263400	5.4950653402465306e-11	5.542715899763649
ENSG00000155846	5.4950653402465306e-11	8.753499493717285
ENSG00000113600	5.5804891472865646e-11	3.6124737867414622
ENSG00000228925	5.638159509335363e-11	6.5693489006416925
ENSG00000165804	5.638159509335363e-11	8.246700151668483
ENSG00000140682	5.667213177301734e-11	5.79312172733881
ENSG00000118960	5.667213177301734e-11	8.564665055427522
ENSG00000107864	5.6964134622535856e-11	8.593005136399182
ENSG00000073584	5.6964134622535856e-11	8.729207995741579
ENSG00000241743	5.784901272501172e-11	1.884349359293181
ENSG00000260177	5.814695296375502e-11	2.9942204174459093
ENSG00000225988	5.874734895430862e-11	6.8283223439186385
ENSG00000184634	5.874734895430904e-11	8.8714441546616
ENSG00000107537	5.935381522115151e-11	8.532812145521632
ENSG00000236205	5.965934343975079e-11	2.0700068713738955
ENSG00000196268	6.027502782663488e-11	8.50067792896105
ENSG00000160753	6.121023871343049e-11	8.5641293013658
ENSG00000165271	6.215965584968582e-11	8.891687069641355
ENSG00000198538	6.247932155147239e-11	8.235174861155238
ENSG00000196182	6.312349021961012e-11	8.85120123968184
ENSG00000147606	6.312349021961079e-11	6.998637455289119
ENSG00000170049	6.344800907875064e-11	6.444370577840092
ENSG00000173273	6.509526993385114e-11	8.822123247826376
ENSG00000231473	6.542971225571088e-11	5.791680755974391
ENSG00000232940	6.542971225571088e-11	6.261032365000278
ENSG00000116117	6.542971225571088e-11	7.558727714137728
ENSG00000179832	6.542971225571088e-11	8.574088176949898
ENSG00000245849	6.542971225571088e-11	8.81323588036572
ENSG00000180998	6.542971225571088e-11	6.629969988149773
ENSG00000084112	6.781838515244557e-11	8.75601996436068
ENSG00000272129	6.816652156469261e-11	6.17271277689012
ENSG00000185038	6.85164078277941e-11	6.457698766804856
ENSG00000185834	6.85164078277941e-11	7.3125172652629775
ENSG00000198856	6.851640782779508e-11	8.899784235633259
ENSG00000169621	6.886805254189647e-11	8.048913184093813
ENSG00000205549	6.922146434840794e-11	1.9442460301640088
ENSG00000107771	6.922146434840794e-11	8.667741339918502
ENSG00000188991	6.922146434840794e-11	1.813977725606893
ENSG00000164932	6.993362401177461e-11	8.677568775085046
ENSG00000223797	7.065295678181457e-11	7.578166652121401
ENSG00000269996	7.101533512931972e-11	7.948559527068311
ENSG00000120616	7.101533512931972e-11	8.80513871437382
ENSG00000125962	7.101533512931972e-11	8.525171583758842
ENSG00000147364	7.174556021489608e-11	8.65811606157404
ENSG00000129691	7.248313627366836e-11	8.665423026097193
ENSG00000126458	7.285470349904457e-11	8.3610852476739
ENSG00000240616	7.322813565159827e-11	7.090274611298735
ENSG00000231419	7.322813565159827e-11	3.5542156312720126
ENSG00000158062	7.322813565159854e-11	8.658318218396126
ENSG00000111713	7.360344188321363e-11	5.323133476807332
ENSG00000169733	7.360344188321363e-11	8.650221052404223
ENSG00000136828	7.360344188321363e-11	8.81881257571423
ENSG00000169679	7.398063138961927e-11	8.683145470433555
ENSG00000236305	7.55084076236539e-11	5.955729446875544
ENSG00000113924	7.55084076236539e-11	6.6434533881218565
ENSG00000143761	7.589515298877678e-11	8.936221482596823
ENSG00000109270	7.628383773526572e-11	8.677033021023325
ENSG00000197471	7.628383773526572e-11	8.890158957288799
ENSG00000162631	7.706706345146647e-11	6.6976231931448105
ENSG00000257058	7.706706345146647e-11	5.865083211311198
ENSG00000172348	7.785816138684061e-11	5.321537097765378
ENSG00000130511	7.825668657953561e-11	8.678561133375881
ENSG00000212978	7.825668657953616e-11	8.163415732508428
ENSG00000007516	7.825668657953616e-11	7.525759869188952
ENSG00000185436	7.825668657953616e-11	8.81323588036572
ENSG00000235084	7.825668657953616e-11	5.078899581827347
ENSG00000272264	7.865720889086907e-11	6.733364126474869
ENSG00000103174	7.865720889086907e-11	8.476052833745705
ENSG00000067992	7.865720889086907e-11	8.06451947143095
ENSG00000265369	8.027946571860427e-11	4.451966853617534
ENSG00000176208	8.11028334779028e-11	8.267897122362486
ENSG00000126583	8.11028334779028e-11	3.736528326771211
ENSG00000143554	8.151761222537418e-11	8.761596659709188
ENSG00000169756	8.151761222537418e-11	8.78084721639811
ENSG00000233101	8.235341004021458e-11	2.520913312516641
ENSG00000197971	8.405025327812155e-11	7.658761191812291
ENSG00000101096	8.405025327812155e-11	8.741810348958547
ENSG00000196998	8.491146408224633e-11	8.785888157684896
ENSG00000185386	8.491146408224755e-11	8.643116244703155
ENSG00000107984	8.534530334733689e-11	8.883589903649453
ENSG00000235052	8.710246648604956e-11	5.282147622978932
ENSG00000251603	8.79942814938936e-11	5.62280415948139
ENSG00000170043	8.84435351634063e-11	8.708965080761821
ENSG00000197937	8.84435351634063e-11	8.150195064967463
ENSG00000112218	8.84435351634063e-11	8.167314449267238
ENSG00000235217	9.026311297114972e-11	6.979566775274279
ENSG00000171365	9.072370344839712e-11	8.09594120844501
ENSG00000032219	9.072370344839712e-11	8.738297520024316
ENSG00000049768	9.165179771243846e-11	5.04179979603217
ENSG00000196754	9.165179771243846e-11	3.995846946968668
ENSG00000270504	9.35359559060876e-11	4.5544899574811435
ENSG00000173064	9.35359559060876e-11	8.849673127329284
ENSG00000126353	9.401288902031981e-11	4.478750685583252
ENSG00000169084	9.44922025964973e-11	8.479899259919572
ENSG00000215270	9.497390824848656e-11	4.894312467655988
ENSG00000261374	9.497390824848656e-11	3.8851852342812245
ENSG00000269071	9.692488583260275e-11	5.140429326402928
ENSG00000022277	9.692488583260275e-11	8.79956201902531
ENSG00000228413	9.692488583260379e-11	4.720262762237843
ENSG00000138621	9.741872801598254e-11	8.853721710325235
ENSG00000122359	9.741872801598254e-11	8.8795413206535
ENSG00000242866	9.741872801598254e-11	6.6264031409202735
ENSG00000107104	9.791503312859848e-11	8.915978567617064
ENSG00000107242	1.0094526168761686e-10	8.895735652637308
ENSG00000148803	1.0145914670016743e-10	8.440072191011257
ENSG00000253986	1.0145914670016743e-10	5.01094704514717
ENSG00000269425	1.0197559230701882e-10	4.197792510803918
ENSG00000258527	1.0249461097893426e-10	5.760607641855558
ENSG00000186815	1.0354041769765221e-10	8.837527378341429
ENSG00000198720	1.04067230983419e-10	7.940561387666017
ENSG00000067082	1.0459666781274393e-10	8.944318648588725
ENSG00000187266	1.0459666781274393e-10	8.417844559449826
ENSG00000160051	1.0459666781274393e-10	7.681939666071804
ENSG00000137563	1.0512874095548147e-10	8.814228238656558
ENSG00000115380	1.0512874095548147e-10	8.057588620097274
ENSG00000089060	1.0566346324213929e-10	8.584907970407277
ENSG00000183475	1.0837726518301624e-10	8.688186411720343
ENSG00000170890	1.0837726518301702e-10	3.846583091453184
ENSG00000179476	1.08928155205805e-10	8.27838331858023
ENSG00000255931	1.08928155205805e-10	4.827201577420307
ENSG00000249196	1.08928155205805e-10	5.758735360230992
ENSG00000196081	1.1059732271757642e-10	6.608225040148576
ENSG00000167978	1.117239829794698e-10	8.944318648588725
ENSG00000148735	1.117239829794698e-10	7.260399801541582
ENSG00000148156	1.1343506722714884e-10	4.199240117745617
ENSG00000117407	1.1401110844534199e-10	8.252818155658995
ENSG00000221164	1.1575646526812269e-10	5.307745999839575
ENSG00000143575	1.1693453733773454e-10	8.895735652637308
ENSG00000216866	1.1752796594166922e-10	5.809225730466152
ENSG00000104267	1.1752796594166922e-10	8.016360665880706
ENSG00000099821	1.1752796594166922e-10	8.849673127329284
ENSG00000130055	1.2053960620696004e-10	4.798947271664001
ENSG00000104142	1.2176529758985208e-10	8.567185526070915
ENSG00000136451	1.2176529758985296e-10	8.751971381364728
ENSG00000221817	1.2238270929296034e-10	8.421357388384058
ENSG00000213930	1.2238270929296034e-10	8.759076189065794
ENSG00000259639	1.2300318469572847e-10	2.267025962416237
ENSG00000185013	1.242533860956583e-10	5.447034426793927
ENSG00000112787	1.248831420165551e-10	8.817284463361672
ENSG00000100297	1.248831420165551e-10	8.837527378341429
ENSG00000184939	1.255160214852292e-10	8.502864802364808
ENSG00000107518	1.255160214852292e-10	5.022918532470532
ENSG00000113048	1.2551602148523009e-10	8.859298405673744
ENSG00000245750	1.2551602148523009e-10	5.65706364530481
ENSG00000270127	1.2551602148523009e-10	8.176483123382583
ENSG00000183208	1.2615203964103808e-10	7.3469606938800585
ENSG00000100600	1.261520396410399e-10	8.845624544333333
ENSG00000270012	1.261520396410399e-10	7.663363620521183
ENSG00000227802	1.2679121169492717e-10	2.594771550188683
ENSG00000137817	1.293797456340982e-10	8.87549273765755
ENSG00000102100	1.3069333679379144e-10	8.767629959286813
ENSG00000204923	1.3069333679379144e-10	8.427469837794288
ENSG00000084234	1.3135501812336236e-10	8.890158957288799
ENSG00000257743	1.3403468454436683e-10	5.461492113878323
ENSG00000135686	1.3403468454436778e-10	8.731728466384972
ENSG00000178852	1.3403468454436778e-10	8.332086405651042
ENSG00000104047	1.3539450644230776e-10	8.814763992718278
ENSG00000061455	1.360794710995488e-10	6.436783669010366
ENSG00000261401	1.360794710995488e-10	3.3667096850178964
ENSG00000140948	1.3815477603781725e-10	8.641131528121484
ENSG00000006704	1.388534029382301e-10	5.875695973629603
ENSG00000243144	1.395554867930963e-10	5.752629546981502
ENSG00000117020	1.395554867930978e-10	8.10885172756433
ENSG00000167797	1.4026104431626995e-10	8.861818876317137
ENSG00000149657	1.4026104431626995e-10	8.701860273060754
ENSG00000119446	1.4097009230042784e-10	8.776798633402159
ENSG00000198814	1.438415274796448e-10	8.160693105042949
ENSG00000268218	1.4456828244318435e-10	7.616132011437521
ENSG00000231738	1.4456828244318435e-10	5.376041172914935
ENSG00000236882	1.4677017419073447e-10	6.293006400720801
ENSG00000104695	1.4900487325530037e-10	8.751971381364728
ENSG00000234902	1.4975714579112754e-10	4.892929773458161
ENSG00000067248	1.4975714579112754e-10	8.80918729736977
ENSG00000090971	1.505131344326585e-10	7.779108536822432
ENSG00000170962	1.5051313443265903e-10	7.621660963742702
ENSG00000167283	1.51272857114854e-10	8.907881401625161
ENSG00000132026	1.51272857114854e-10	4.451163225156133
ENSG00000135632	1.512728571148551e-10	8.740817990667711
ENSG00000116918	1.512728571148551e-10	8.691699240654572
ENSG00000268613	1.5203633185710184e-10	4.873596839408111
ENSG00000165288	1.543494499125347e-10	8.700332160708196
ENSG00000101412	1.543494499125347e-10	8.552773753846697
ENSG00000089057	1.5512811479093893e-10	8.749450910721334
ENSG00000137776	1.5512811479093893e-10	8.890158957288799
ENSG00000085719	1.5512811479093893e-10	8.907881401625161
ENSG00000180773	1.5512811479093893e-10	8.584451366178165
ENSG00000154545	1.5512811479093893e-10	2.999936432551121
ENSG00000149600	1.55910623106309e-10	8.53253083886694
ENSG00000136715	1.5907946272983634e-10	8.736312803442644
ENSG00000166068	1.6068742920995085e-10	8.611517782204295
ENSG00000246898	1.606874292099537e-10	8.32246112730658
ENSG00000165506	1.6149736544905537e-10	8.767173355057698
ENSG00000165215	1.6149736544905537e-10	5.904068462431401
ENSG00000261037	1.6477724501720117e-10	5.7694257705539265
ENSG00000143498	1.6560734545588922e-10	8.262443434003453
ENSG00000231435	1.6644153718978416e-10	4.206702253915608
ENSG00000166823	1.6727983991785303e-10	7.891983946294882
ENSG00000111726	1.6727983991785303e-10	8.542894028095207
ENSG00000034713	1.6727983991785303e-10	8.815756351009115
ENSG00000167487	1.6727983991785303e-10	8.170449823804958
ENSG00000154803	1.681222734315632e-10	8.616840030145775
ENSG00000116957	1.6896885761529666e-10	8.619360500789169
ENSG00000181982	1.723971020142522e-10	8.6709997214457
ENSG00000109184	1.7326474109595196e-10	8.77122193805365
ENSG00000204165	1.7326474109595196e-10	6.771383845598566
ENSG00000179796	1.7326474109595504e-10	2.6698647155562476
ENSG00000238150	1.7326474109595504e-10	4.6377552071897705
ENSG00000259422	1.7413665212923796e-10	4.54860280226843
ENSG00000117877	1.7856100909054648e-10	7.6796157976702135
ENSG00000252213	1.7945898670508187e-10	2.3568179497965662
ENSG00000261949	1.7945898670508187e-10	2.8558023384071376
ENSG00000231711	1.8401556816648194e-10	7.4130904360646035
ENSG00000090273	1.8494037315019148e-10	8.840047848984822
ENSG00000174917	1.8494037315019148e-10	8.826909741706134
ENSG00000251192	1.8494037315019148e-10	7.848977645691972
ENSG00000005189	1.858697248383335e-10	7.591788222876868
ENSG00000066027	1.858697248383335e-10	8.81881257571423
ENSG00000270030	1.858697248383335e-10	5.004250257179384
ENSG00000272468	1.858697248383335e-10	7.570260533791022
ENSG00000204389	1.858697248383335e-10	8.265376651719091
ENSG00000225855	1.868036450654253e-10	8.267027771061128
ENSG00000101443	1.9058545164198348e-10	5.713870634665283
ENSG00000188779	1.925043414205118e-10	6.8209564076963725
ENSG00000065809	1.925043414205118e-10	8.87549273765755
ENSG00000272841	1.9347086143418344e-10	6.4055729175456735
ENSG00000155984	1.9347086143418344e-10	8.039208755916745
ENSG00000152127	1.973846390910976e-10	8.627914271010185
ENSG00000138674	1.9837512256518458e-10	8.920027150613016
ENSG00000008869	1.9837512256518458e-10	8.859298405673744
ENSG00000260296	1.9937046790279024e-10	7.336989281225022
ENSG00000272782	2.0442094218549866e-10	6.485572939088053
ENSG00000156802	2.0544595202587908e-10	8.668935855031423
ENSG00000181218	2.0544595202587908e-10	5.9060540316580825
ENSG00000134982	2.0751107778679314e-10	8.783367687041503
ENSG00000178162	2.0751107778679314e-10	6.266118099429352
ENSG00000142444	2.0751107778679314e-10	8.52616394204968
ENSG00000253051	2.0751107778679314e-10	5.281467807335309
ENSG00000060237	2.127631427307988e-10	8.883589903649453
ENSG00000171241	2.127631427307988e-10	8.44870511106488
ENSG00000232860	2.127631427307988e-10	6.935690546568776
ENSG00000269970	2.127631427308003e-10	2.8379681838443074
ENSG00000213315	2.1382905187001079e-10	6.451267578867916
ENSG00000197557	2.1382905187001384e-10	8.197666106068231
ENSG00000142634	2.1597656465120168e-10	8.788408628328291
ENSG00000105339	2.1597656465120168e-10	8.940270065592774
ENSG00000103855	2.1705821840276555e-10	8.34258692404551
ENSG00000079841	2.1923744677965523e-10	7.31625418988337
ENSG00000149571	2.1923744677965523e-10	4.337563473867678
ENSG00000241679	2.2033507221909092e-10	7.525648748993173
ENSG00000120217	2.2254647352507954e-10	8.55557553114478
ENSG00000160791	2.2366030091990156e-10	7.236205577338627
ENSG00000100592	2.2366030091990156e-10	8.62692191271935
ENSG00000259891	2.2703460176926014e-10	6.973308313955325
ENSG00000105656	2.2817039556399043e-10	8.801090131377867
ENSG00000197566	2.2931174673151895e-10	7.742572597437627
ENSG00000272599	2.2931174673151895e-10	5.5862393072741146
ENSG00000102098	2.2931174673151895e-10	6.894017199898476
ENSG00000167114	2.293117467315214e-10	8.750979023073892
ENSG00000241527	2.3045868182641475e-10	6.467481169323506
ENSG00000177426	2.351027969119192e-10	6.960402710480425
ENSG00000162409	2.351027969119192e-10	3.392766970977337
ENSG00000145494	2.3627805431096357e-10	8.815756351009115
ENSG00000232519	2.374590575819762e-10	4.370027751853989
ENSG00000178607	2.374590575819762e-10	8.940270065592774
ENSG00000162783	2.374590575819762e-10	8.907881401625161
ENSG00000232855	2.386458341572158e-10	7.570684724192196
ENSG00000206559	2.3983841159660434e-10	6.576497681911594
ENSG00000114115	2.434512266260852e-10	6.263145526739747
ENSG00000259685	2.446672856949512e-10	3.6652155136881217
ENSG00000272256	2.4466728569495294e-10	8.14030032382605
ENSG00000132915	2.458892853629085e-10	4.288312458318128
ENSG00000267127	2.458892853629111e-10	5.237923869934639
ENSG00000253284	2.458892853629111e-10	2.1891930175113
ENSG00000155111	2.458892853629111e-10	8.462835576634408
ENSG00000182310	2.520893891487576e-10	5.158725743944987
ENSG00000234380	2.533476321451806e-10	5.289722235987208
ENSG00000082458	2.5334763214518507e-10	8.53632497445586
ENSG00000213553	2.5461201689579673e-10	8.591020419817509
ENSG00000222800	2.558825726737245e-10	2.3429218276656854
[truncated: 4,645 more rows]
