# Supplementary material for: Machine learning predicts treatment sensitivity in multiple myeloma based on molecular and clinical information coupled with drug response
Source: PLoS One. 2021 Jul 28;16(7):e0254596. doi: 10.1371/journal.pone.0254596 (PMC8318243; doi:10.1371/journal.pone.0254596)
Supplement: S1 File — (ZIP) [file pone.0254596.s004.zip › Supplementary Material 1/t_14_16_maf/selected_genes_experiment_1.csv]

gene	pvalue	entropy
ENSG00000178573	1.044964879787575e-18	8.479677296472879
ENSG00000074590	7.541717276321891e-18	5.4182533522321155
ENSG00000257890	1.0747808301035164e-17	0.9842245419401298
ENSG00000258776	1.5292810805960618e-17	1.8101024697050403
ENSG00000116771	2.1725634031478e-17	7.5373659183374
ENSG00000196843	4.3641127946705404e-17	8.87336028838256
ENSG00000196208	4.3641127946705404e-17	7.528905296556558
ENSG00000087510	6.170698541037754e-17	4.526123373107362
ENSG00000133069	1.2279036110678874e-16	8.322525747423919
ENSG00000242444	4.966078752888666e-16	3.9611417928299195
ENSG00000227708	5.873399546396254e-16	5.760037180794178
ENSG00000257438	6.943763542212128e-16	1.229069786724644
ENSG00000152127	1.1003077337015268e-15	8.633023787326938
ENSG00000113302	1.3511724596002593e-15	2.6648198753522894
ENSG00000128487	1.5942753722735326e-15	8.486460173653429
ENSG00000143869	1.880378708533138e-15	3.642737738038453
ENSG00000171617	2.960315921280641e-15	7.484634800355733
ENSG00000249738	3.486409523113087e-15	3.7343946331589177
ENSG00000165588	5.218596528832643e-15	1.9971617453158368
ENSG00000101463	7.21569220379427e-15	3.9839363755940362
ENSG00000132481	7.852747169940885e-15	8.516980364205848
ENSG00000158106	1.1258742779704824e-14	8.744221866233678
ENSG00000248596	1.3730292074297075e-14	3.944193577313181
ENSG00000118971	1.4930213458541363e-14	8.128310392411192
ENSG00000197085	1.5509212506075934e-14	3.057558845339269
ENSG00000251623	1.8895451500066323e-14	0.8970560594808786
ENSG00000270163	1.8895451500066323e-14	0.6547228714507921
ENSG00000100997	2.2153389080819492e-14	8.743217306816318
ENSG00000095397	2.5001167116151194e-14	8.828278321169446
ENSG00000139626	2.929157101617212e-14	8.906147173628463
ENSG00000260396	2.929157101617212e-14	5.287126133025698
ENSG00000188820	2.929157101617212e-14	7.899297226264035
ENSG00000107551	3.430476765070002e-14	8.418619708468144
ENSG00000166147	3.430476765070002e-14	8.360210910386138
ENSG00000148053	4.6996597979317205e-14	6.135672343495889
ENSG00000254389	5.497516518684367e-14	4.410427950102725
ENSG00000141622	6.428299457567469e-14	6.122844091247976
ENSG00000214024	7.513721465452865e-14	3.347049062643038
ENSG00000214274	8.459924878394978e-14	7.713012141309268
ENSG00000228539	9.452975546643825e-14	0.5405462614609289
ENSG00000197535	1.1970400386087002e-13	8.902048812972726
ENSG00000129757	1.1970400386087002e-13	7.938938574559005
ENSG00000227400	1.3969646246611607e-13	3.037384713549635
ENSG00000137634	1.3969646246611607e-13	8.757316865261474
ENSG00000255920	3.117116602032532e-13	3.40828150705859
ENSG00000128268	3.9289436918252706e-13	8.855419945140422
ENSG00000221971	4.377836227388491e-13	1.9774787412326875
ENSG00000136869	5.092024689451012e-13	8.189190189266466
ENSG00000110104	5.71189980815963e-13	8.446970534213266
ENSG00000128512	5.71189980815963e-13	8.396243305725225
ENSG00000254850	6.639128148692599e-13	2.115390678767859
ENSG00000138769	7.182302670918341e-13	4.5226394496201365
ENSG00000095110	7.443413821676555e-13	8.175784680877943
ENSG00000163191	7.713845870608926e-13	8.78829927402943
ENSG00000179855	7.713845870608926e-13	3.806647049012556
ENSG00000253298	7.993925201483426e-13	1.2382767118062756
ENSG00000145703	9.688002935421285e-13	8.881557009694037
ENSG00000043462	1.0038330771873367e-12	8.409133662396236
ENSG00000159363	1.2070556227050056e-12	8.745768766852866
ENSG00000175793	1.3047357443820206e-12	6.494897071738085
ENSG00000168329	1.6237232492064746e-12	6.600753036856238
ENSG00000242575	1.6818918991284365e-12	2.9957606763512317
ENSG00000118894	1.882125264581059e-12	8.357348940988862
ENSG00000089220	1.9493686767892973e-12	8.906147173628463
ENSG00000239899	2.033179727140452e-12	3.3855233803934603
ENSG00000087085	2.033179727140452e-12	5.851181447822731
ENSG00000125378	2.1057167769975024e-12	7.96272765486644
ENSG00000178033	2.1057167769975024e-12	5.236411147205828
ENSG00000164841	2.1057167769975024e-12	7.082014546029839
ENSG00000074370	2.3553333279016762e-12	8.922540616251414
ENSG00000253796	2.3553333279016762e-12	7.863316295650112
ENSG00000046653	2.61561667519328e-12	7.753261455523292
ENSG00000243629	2.7274601816778063e-12	5.444059911682096
ENSG00000254622	2.8242385986654573e-12	2.77361249150597
ENSG00000158813	3.0280169849361373e-12	7.41073385810455
ENSG00000130052	3.268859467381942e-12	7.831604197992812
ENSG00000271763	3.5040633674218065e-12	2.955009919151592
ENSG00000102038	3.915368346155011e-12	5.702780614299153
ENSG00000182575	4.225257231558046e-12	6.252505437566643
ENSG00000166828	4.52778452198769e-12	2.882186032819871
ENSG00000154646	5.056586693817241e-12	4.996233275363619
ENSG00000173218	5.2339348278664515e-12	7.153968125364641
ENSG00000159231	5.417382424286313e-12	2.7395105091495373
ENSG00000185442	5.607134955423052e-12	8.166542050672728
ENSG00000229914	5.8434598345698574e-12	6.579575901622767
ENSG00000184602	6.259229544386341e-12	8.712981881606966
ENSG00000163386	6.259229544386341e-12	8.771363490204656
ENSG00000243349	6.477863353652178e-12	2.5956493025971406
ENSG00000137285	7.229057813030334e-12	5.679510315156327
ENSG00000172689	7.229057813030334e-12	1.3856555132749993
ENSG00000158089	7.794415973772513e-12	5.988887702161002
ENSG00000177519	8.996725920907442e-12	6.727902918508786
ENSG00000185737	8.996725920907442e-12	8.676863740407294
ENSG00000145423	9.63144926624197e-12	2.3670565944994477
ENSG00000228541	1.0380417849070268e-11	5.9571273810070196
ENSG00000184428	1.0739464709512097e-11	8.767807470750743
ENSG00000167178	1.1572781629732926e-11	6.4393159002666795
ENSG00000149506	1.3343433162935637e-11	6.125856952816861
ENSG00000173166	1.3802693105572595e-11	7.783492726635152
ENSG00000255043	1.3802693105572595e-11	4.324371593142426
ENSG00000200732	1.4277442172337179e-11	4.943253933009828
ENSG00000163126	1.4768191614621284e-11	6.915371302852348
ENSG00000254199	1.5275469175560745e-11	0.5861740871127704
ENSG00000013016	1.590678760792085e-11	8.642225068055776
ENSG00000154229	1.6452369306811903e-11	8.84057340313666
ENSG00000228512	1.7016284875510055e-11	2.2711041553684015
ENSG00000166068	1.7016284875510055e-11	8.59204018076956
ENSG00000061918	1.8324433939204737e-11	6.160539732235489
ENSG00000251637	1.8324433939204737e-11	5.344321072116629
ENSG00000254610	1.959889614641526e-11	4.265512963437636
ENSG00000014164	1.959889614641526e-11	8.573895195170639
ENSG00000257611	2.026831427527988e-11	2.403683875794874
ENSG00000251669	2.1101245394917122e-11	7.377846728729002
ENSG00000261033	2.1820908787778607e-11	4.3957747418757895
ENSG00000227295	2.3489903850857036e-11	7.92928632136323
ENSG00000106415	2.4289302489948068e-11	8.926638976907151
ENSG00000101134	2.51153467517139e-11	4.177248780987111
ENSG00000258884	2.51153467517139e-11	2.9368604993970067
ENSG00000261827	2.5968905408004194e-11	7.84658515418212
ENSG00000264954	3.088680592740908e-11	3.1560626677398105
ENSG00000229727	3.109314671877883e-11	5.372581686748843
ENSG00000247416	3.5752016914521056e-11	4.827358325735907
ENSG00000214711	3.695834534617956e-11	6.24380626522826
ENSG00000259886	3.6958345346179954e-11	7.498951384169817
ENSG00000250654	3.820452656501733e-11	7.961967339605184
ENSG00000234184	3.820452656501733e-11	8.690196194150483
ENSG00000100994	3.820452656501733e-11	8.881557009694037
ENSG00000099204	3.949184792322817e-11	8.605935096857934
ENSG00000222009	3.949184792322817e-11	6.525526199914781
ENSG00000150627	4.082163737169879e-11	8.550976451225896
ENSG00000115963	4.1092811223545125e-11	8.439540917603757
ENSG00000166833	4.390347604076667e-11	8.540023627521089
ENSG00000231901	4.390347604076667e-11	3.1473281223346126
ENSG00000118785	4.5378582926797403e-11	6.108697000392515
ENSG00000107242	5.043272399949054e-11	8.889753731005511
ENSG00000225572	5.7910242098625624e-11	2.5969528432353237
ENSG00000196372	5.7910242098625624e-11	7.386276750658382
ENSG00000185339	5.984476722883382e-11	8.706332060914677
ENSG00000199461	5.984476722883382e-11	2.719236375324247
ENSG00000072310	5.984476722883382e-11	8.789846174648618
ENSG00000263813	6.18425393997827e-11	1.6341410061218038
ENSG00000103187	6.18425393997827e-11	8.27991511726107
ENSG00000250358	6.18425393997827e-11	1.054647189117382
ENSG00000163823	6.22498602217333e-11	8.420086486101045
ENSG00000104611	6.22498602217333e-11	6.804121339361001
ENSG00000178404	6.64703200542772e-11	6.784945615376631
ENSG00000258704	6.868437658734488e-11	6.4361354345477855
ENSG00000189149	7.097060089628822e-11	3.948182606205777
ENSG00000214025	7.097060089628822e-11	0.9918639214563381
ENSG00000130429	7.381257307367355e-11	8.752418587545156
ENSG00000073060	7.626575856024124e-11	8.714528782226154
ENSG00000251264	8.141399857028971e-11	1.4596772019090467
ENSG00000176049	8.747034782933682e-11	4.291573037369277
ENSG00000108702	8.747034782933682e-11	3.6940137275359093
ENSG00000171227	9.335748059893387e-11	7.59892074942344
ENSG00000139351	9.335748059893387e-11	5.917106631730698
ENSG00000270069	9.707413288281386e-11	8.289065123624598
ENSG00000137868	1.0359287983524857e-10	7.172421194586448
ENSG00000165171	1.1125877139671562e-10	6.312148727950975
ENSG00000158473	1.1492424967463775e-10	8.85696684575961
ENSG00000224612	1.1492424967463775e-10	1.198057998035924
ENSG00000163606	1.2261327811755275e-10	7.941318204597387
ENSG00000188095	1.3165314588865273e-10	5.350521137642672
ENSG00000170677	1.3165314588865273e-10	7.10026395450912
ENSG00000169413	1.3597478424064356e-10	8.261360846948584
ENSG00000231322	1.4043515772519405e-10	2.096947762952543
ENSG00000176974	1.4597686905937186e-10	8.622817947180735
ENSG00000143162	1.507579558976807e-10	8.861065206415349
ENSG00000206587	1.507579558976807e-10	1.8434058902548052
ENSG00000047648	1.72567367642626e-10	7.879353725338465
ENSG00000225063	1.7819872409343894e-10	1.5738789275295986
ENSG00000151692	1.8400975059910388e-10	8.530075363233644
ENSG00000153789	1.9122803799606204e-10	8.09920088123861
ENSG00000216316	1.974542761575952e-10	6.2169215467898615
ENSG00000149294	1.974542761575952e-10	8.711150215644711
ENSG00000153310	1.974542761575952e-10	8.820081599857971
ENSG00000255270	2.0387869660851634e-10	3.717091770652273
ENSG00000175471	2.0387869660851634e-10	7.860514351405916
ENSG00000257403	2.1050745673633603e-10	2.0694419876436316
ENSG00000111885	2.118582844343297e-10	8.922540616251414
ENSG00000236914	2.118582844343297e-10	5.452118456914252
ENSG00000002587	2.187406427579416e-10	5.850678522748224
ENSG00000207870	2.1874064275794315e-10	6.785810566497654
ENSG00000108669	2.2584155086540312e-10	8.893852091661248
ENSG00000101096	2.422665259169696e-10	8.733473684885654
ENSG00000186265	2.582085307336037e-10	8.875911748419112
ENSG00000112394	3.046142621324324e-10	6.551474583878734
ENSG00000164574	3.371260944112574e-10	8.844671763792396
ENSG00000071909	3.371260944112574e-10	6.341799254256563
ENSG00000145287	3.591438420959644e-10	8.822633059894521
ENSG00000100600	3.6142143230720064e-10	8.818534699238784
ENSG00000238165	3.849881953215233e-10	5.717029729154382
ENSG00000150867	3.849881953215247e-10	8.811884878546495
ENSG00000189143	3.849881953215247e-10	5.712701816117557
ENSG00000256101	3.849881953215247e-10	3.437387683524249
ENSG00000259330	4.2318002491969466e-10	8.358148858049441
ENSG00000110880	4.258538541038741e-10	8.881557009694037
ENSG00000213337	4.258538541038741e-10	7.79089368498354
ENSG00000249388	4.258538541038741e-10	5.471593040402051
ENSG00000272264	4.535169598695653e-10	6.744563698620172
ENSG00000256552	4.535169598695653e-10	3.6461972594810317
ENSG00000185565	4.679996240525838e-10	8.793402194102534
ENSG00000172379	4.709499316384598e-10	8.427945508567477
ENSG00000158079	4.859763183787603e-10	8.33811927298629
ENSG00000034053	5.339224676995868e-10	5.43881038177658
ENSG00000258994	5.372783100034257e-10	5.460553670190037
ENSG00000151651	5.543691650634098e-10	8.65452015002299
ENSG00000091972	5.901597328078799e-10	8.832376681825183
ENSG00000173626	6.088920782327957e-10	3.751192087806284
ENSG00000196482	6.088920782327957e-10	8.701691359057115
ENSG00000255845	6.088920782327957e-10	0.8103601894972441
ENSG00000100122	6.088920782327957e-10	6.728806982767879
ENSG00000101935	6.127076652171453e-10	8.560800196142845
ENSG00000259064	6.282050231039275e-10	2.435852839621276
ENSG00000092964	6.282050231039275e-10	7.131344067199654
ENSG00000125355	6.52171683420107e-10	8.085350479377704
ENSG00000259026	6.52171683420107e-10	4.518172175003359
ENSG00000144278	6.728244217545169e-10	7.566903765279713
ENSG00000162836	6.728244217545169e-10	8.646323428711513
ENSG00000157423	6.941157294748395e-10	7.040655818051064
ENSG00000258422	6.984523030118983e-10	4.519575878560136
ENSG00000154175	7.205353457826112e-10	8.035351464238465
ENSG00000158467	7.205353457826112e-10	8.680657214576602
ENSG00000109756	7.433000413630939e-10	8.896403551697802
ENSG00000124942	7.433000413630939e-10	8.926638976907151
ENSG00000266208	7.667668963114269e-10	6.26013865541108
ENSG00000259495	7.667668963114324e-10	6.506653439544369
ENSG00000066629	7.958837339112394e-10	7.366961246308716
ENSG00000145882	8.73482880681702e-10	8.093941987133684
ENSG00000154864	8.734828806817051e-10	7.853588302488321
ENSG00000260337	9.009554475865503e-10	3.189359728784628
ENSG00000197694	9.643993282982418e-10	8.885655370349774
ENSG00000255959	9.946605092079243e-10	3.061705224134049
ENSG00000117090	9.94660509207935e-10	8.881557009694037
ENSG00000117122	1.0645360861116906e-09	5.055366894948571
ENSG00000187391	1.2114931340467971e-09	8.556879288359577
ENSG00000057294	1.2114931340467971e-09	7.772133009163637
ENSG00000207725	1.2114931340468058e-09	4.396110598345324
ENSG00000164741	1.2114931340468058e-09	8.149978246828418
ENSG00000175229	1.2882618210845588e-09	3.4989903578788932
ENSG00000107611	1.2882618210845588e-09	8.35242347378823
ENSG00000136167	1.3284072034036142e-09	8.84057340313666
ENSG00000162869	1.3284072034036142e-09	8.700686799639753
ENSG00000258647	1.3284072034036142e-09	4.495154271742954
ENSG00000248550	1.3781959247587244e-09	2.350777282670099
ENSG00000163344	1.421074265541511e-09	8.804692716652383
ENSG00000200377	1.4652540113632443e-09	2.181288119850344
ENSG00000226025	1.5107736237646137e-09	7.088827075709475
ENSG00000198732	1.5576726686925769e-09	8.871813387763373
ENSG00000172081	1.5672215709457334e-09	8.869261927726823
ENSG00000150630	1.567221570945739e-09	7.333588291530658
ENSG00000253823	1.567221570945739e-09	5.7057448402188475
ENSG00000115896	1.6158297624412852e-09	8.6478703293307
ENSG00000134250	1.6158297624412852e-09	8.871813387763373
ENSG00000178538	1.6659084717226685e-09	7.199850442621192
ENSG00000170214	1.6659084717226685e-09	1.2755288863193424
ENSG00000089041	1.7706519254296021e-09	8.68220411519579
ENSG00000149418	1.7814731236556458e-09	8.633076720828909
ENSG00000196562	1.7814731236556458e-09	8.897950452316989
ENSG00000227188	1.7814731236556458e-09	5.548962316802612
ENSG00000189319	1.836554694794092e-09	8.802141256615833
ENSG00000142197	1.893297186107352e-09	8.414103525981078
ENSG00000251011	2.0242194047700744e-09	3.583491614166277
ENSG00000231015	2.0739846719248516e-09	0.40991553807484665
ENSG00000171631	2.0866113485092387e-09	7.906168983982369
ENSG00000155974	2.0866113485092387e-09	8.56770759269389
ENSG00000114541	2.2991395267387786e-09	7.4825755744931275
ENSG00000251377	2.2991395267387786e-09	6.467309329664152
ENSG00000122778	2.3697836478590274e-09	8.452411153131408
ENSG00000226751	2.3697836478590444e-09	8.603792921534948
ENSG00000245330	2.4425440216999764e-09	5.778629648489338
ENSG00000187210	2.5174823347737864e-09	8.1364538419437
ENSG00000162599	2.5174823347737864e-09	8.172572321420368
ENSG00000250362	2.5946620191693185e-09	6.294497713505784
ENSG00000256674	2.6103726283374177e-09	4.594795708925581
ENSG00000261471	2.7726711099724684e-09	4.135072919338455
ENSG00000163346	3.146181331995934e-09	8.889753731005511
ENSG00000225014	3.242101151662209e-09	2.339330836028725
ENSG00000084463	3.340870962968155e-09	8.848770124448134
ENSG00000230251	3.340870962968155e-09	2.379517214980841
ENSG00000243672	3.4632728492478884e-09	2.1837942537071338
ENSG00000115295	3.4632728492478884e-09	7.85719013140773
ENSG00000168884	3.4632728492478884e-09	8.576651297563972
ENSG00000183134	3.5686058026972185e-09	4.7461266081885825
ENSG00000227972	3.6770605144588924e-09	7.416922700435326
ENSG00000176406	3.6770605144588924e-09	7.458752515260666
ENSG00000267801	3.6770605144588924e-09	5.981618548046318
ENSG00000144868	3.811453746135699e-09	8.475659058803428
ENSG00000179256	3.927096573496417e-09	3.815432530450461
ENSG00000197410	3.927096573496417e-09	3.1937231457952655
ENSG00000100321	4.046158019512251e-09	8.399799325179139
ENSG00000234511	4.193682878437326e-09	5.362293584142809
ENSG00000095739	4.294932561167719e-09	6.214417435435148
ENSG00000229715	4.294932561167719e-09	3.0549325044349933
ENSG00000155792	4.294932561167719e-09	8.836475042480922
ENSG00000065809	4.451290002052865e-09	8.861065206415349
ENSG00000165966	4.7243005170484485e-09	8.707878961533865
ENSG00000175305	4.7243005170484485e-09	8.141033073181525
ENSG00000241324	4.895870552392258e-09	6.81414479930982
ENSG00000248991	4.895870552392258e-09	6.869498987209611
ENSG00000079931	5.013609042183095e-09	8.859518305796161
ENSG00000025708	5.1954081297978165e-09	8.78574781399288
ENSG00000148737	5.195408129797835e-09	7.870904712765541
ENSG00000237212	5.195408129797835e-09	5.374206691008292
ENSG00000269902	5.383626851985959e-09	6.889761625504443
ENSG00000109255	5.545538379151737e-09	2.8444777519103526
ENSG00000168447	5.712192185092981e-09	8.804692716652383
ENSG00000063587	5.712192185092981e-09	8.897950452316989
ENSG00000166825	5.883723251912412e-09	7.327265180768123
ENSG00000162989	5.8837232519124335e-09	6.9927924692200785
ENSG00000258102	6.060270285977437e-09	3.119323041562895
ENSG00000182601	6.060270285977437e-09	7.2177635482172695
ENSG00000165591	6.060270285977437e-09	8.686844817053352
ENSG00000230921	6.0961940830606045e-09	2.945323351505359
ENSG00000085063	6.241975817217816e-09	8.922540616251414
ENSG00000178343	6.278948760941812e-09	3.9820137812280776
ENSG00000227487	6.278948760941834e-09	5.0675229309668435
ENSG00000225938	6.6606135919800325e-09	2.6407049192179475
ENSG00000196498	6.6606135919800325e-09	8.863616666451898
ENSG00000143344	6.8598305117850734e-09	8.200961582398403
ENSG00000164300	7.064848653898397e-09	7.286075553563663
ENSG00000229646	7.2758321326402834e-09	1.8104474212773278
ENSG00000229368	7.537124282162176e-09	5.725751624266017
ENSG00000237265	7.537124282162176e-09	3.2940105568801137
ENSG00000139132	7.761831529155767e-09	8.818534699238784
ENSG00000203827	7.761831529155767e-09	7.7147580614109375
ENSG00000039068	7.993060100493256e-09	5.926355651582831
ENSG00000221869	8.040104462660455e-09	7.534975042550418
ENSG00000259392	8.778988369028593e-09	3.56199922630693
ENSG00000092200	9.039673179550188e-09	7.522963906346708
ENSG00000170011	9.362457788472264e-09	7.3095289685063065
ENSG00000226526	9.362457788472264e-09	1.4524270233460586
ENSG00000105997	9.362457788472264e-09	5.371535849306169
ENSG00000071127	9.639996051059394e-09	8.844671763792396
ENSG00000080293	9.639996051059394e-09	4.154487482959584
ENSG00000118513	9.925540598992262e-09	7.399874407312015
ENSG00000165168	9.925540598992262e-09	8.885655370349774
ENSG00000236901	1.0279078523130224e-08	8.728832983028093
ENSG00000163673	1.0279078523130224e-08	4.2915191646862025
ENSG00000150048	1.052155163168738e-08	3.1286929277503592
ENSG00000114455	1.0583034832390316e-08	7.771130551173902
ENSG00000165685	1.0895736659158671e-08	8.4136558060346
ENSG00000083067	1.0895736659158671e-08	6.680613920545938
ENSG00000230176	1.1548360583653488e-08	4.415840885501352
ENSG00000233264	1.1958040318707821e-08	8.66836213260939
ENSG00000139211	1.1958040318707821e-08	8.519736466599182
ENSG00000158296	1.1958040318707821e-08	7.962405282579874
ENSG00000008130	1.2310218890736093e-08	8.869261927726823
ENSG00000151552	1.2672487396457138e-08	8.576651297563972
ENSG00000233334	1.2672487396457138e-08	3.273669103851008
ENSG00000139874	1.2672487396457138e-08	1.2779371457389115
ENSG00000237301	1.3120923874940015e-08	5.159719529110367
ENSG00000228141	1.3120923874940015e-08	4.404879368634543
ENSG00000169894	1.3428424003056655e-08	3.737573925798527
ENSG00000106571	1.3506388453907615e-08	7.252010353065636
ENSG00000234546	1.3506388453907711e-08	5.699509318711134
ENSG00000155926	1.3902867615102324e-08	8.165465905386842
ENSG00000064999	1.3902867615102324e-08	8.681199555778425
ENSG00000160223	1.4310666777365198e-08	8.814436338583045
ENSG00000035862	1.4815410331024505e-08	8.852868485103873
ENSG00000172243	1.516148796688465e-08	7.769023358722651
ENSG00000252391	1.569540166881155e-08	4.669664443264899
ENSG00000178562	1.6154268821501154e-08	8.484827527173655
ENSG00000148926	1.6154268821501154e-08	8.848770124448134
ENSG00000172985	1.6626181135944147e-08	6.082084547593094
ENSG00000137266	1.6626181135944147e-08	8.344564451321796
ENSG00000159640	1.711149837836416e-08	3.033129837656718
ENSG00000118322	1.7210202750521697e-08	8.547592261770152
ENSG00000268088	1.7210202750521697e-08	5.005108139159268
ENSG00000103522	1.771209432818861e-08	4.854266919513154
ENSG00000115756	1.8228216449791243e-08	8.744221866233678
ENSG00000129048	1.8228216449791243e-08	6.731891515078292
ENSG00000185432	1.8758960470027258e-08	8.914343894939938
ENSG00000256813	1.8758960470027258e-08	0.8704426383150414
ENSG00000136379	1.8758960470027393e-08	8.266100324158982
ENSG00000088826	1.941572063167132e-08	8.755512388783531
ENSG00000239467	1.941572063167132e-08	5.391390488862106
ENSG00000157191	1.941572063167132e-08	8.774457291443031
ENSG00000174607	1.941572063167132e-08	8.612789559907004
ENSG00000122126	1.941572063167132e-08	8.794949094721721
ENSG00000151640	2.127835741769518e-08	5.4554111674188315
ENSG00000198353	2.127835741769518e-08	5.1631230229356495
ENSG00000150556	2.127835741769518e-08	8.70114901785529
ENSG00000240771	2.1770518626069228e-08	8.105146763822948
ENSG00000067715	2.1895278673101674e-08	8.705042736154246
ENSG00000198598	2.1895278673101674e-08	4.193592656738465
ENSG00000101746	2.3181750345322827e-08	7.795206914324371
ENSG00000110811	2.3314369326374396e-08	8.559226106039345
ENSG00000118777	2.3852263270565907e-08	8.622737824194449
ENSG00000262246	2.3988611328091587e-08	8.528475529112482
ENSG00000087253	2.4541623820987046e-08	7.458190052915483
ENSG00000153933	2.4681802605307322e-08	8.756516948200893
ENSG00000156535	2.6127111615048694e-08	6.969655933974461
ENSG00000260459	2.6127111615048694e-08	1.8993407128557729
ENSG00000170085	2.6127111615048694e-08	8.374257535329324
ENSG00000223475	2.688030298997058e-08	4.747133310053997
ENSG00000072422	2.688030298997058e-08	7.262117989659151
ENSG00000104419	2.703345482174311e-08	8.885655370349774
ENSG00000173801	2.703345482174311e-08	8.174634373757065
ENSG00000102882	2.703345482174311e-08	8.744221866233678
ENSG00000235621	2.7812031158859144e-08	8.78574781399288
ENSG00000235859	2.7812031158859144e-08	8.554407951309313
ENSG00000111664	2.7812031158859144e-08	8.2139320620557
ENSG00000260940	2.8612393825039817e-08	2.1557348929547397
ENSG00000213262	2.8612393825039817e-08	8.061670253605293
ENSG00000008513	2.9435133626620612e-08	8.712439540405141
ENSG00000270030	2.9435133626620612e-08	4.948583956739543
ENSG00000081913	2.9435133626620612e-08	7.642498087663795
ENSG00000174469	2.9435133626620612e-08	5.365124101232919
ENSG00000103319	3.0280856849042e-08	8.770358930787294
ENSG00000147883	3.0280856849042e-08	7.8250228284918455
ENSG00000244158	3.132693996629142e-08	1.4661200466042643
ENSG00000150625	3.132693996629142e-08	6.434958806950429
ENSG00000176399	3.222543963544405e-08	6.636442688374079
ENSG00000082781	3.222543963544405e-08	8.248603546765832
ENSG00000205837	3.222543963544427e-08	6.403334568781581
ENSG00000271214	3.3148971465699755e-08	6.188420392964474
ENSG00000137193	3.3148971465699755e-08	8.906147173628463
ENSG00000231420	3.4098211128323403e-08	1.9062905237665224
ENSG00000181467	3.429120469491024e-08	8.766260570131555
ENSG00000152518	3.527221047437609e-08	8.906147173628463
ENSG00000265787	3.527221047437634e-08	8.729375324229917
ENSG00000237742	3.527221047437634e-08	6.7119636496853285
ENSG00000175294	3.628047318812207e-08	4.6762814268667645
ENSG00000165527	3.731672644319102e-08	8.85696684575961
ENSG00000072864	3.731672644319102e-08	8.359410993325561
ENSG00000248537	3.731672644319102e-08	2.157147693610076
ENSG00000134369	3.8381722912280084e-08	8.847223223828946
ENSG00000229116	3.8381722912280084e-08	1.5496137918335489
ENSG00000204394	3.8381722912280084e-08	8.902048812972726
ENSG00000120549	3.9698748400845514e-08	8.830082797647389
ENSG00000080166	4.082972637487463e-08	6.642559113681087
ENSG00000164122	4.082972637487463e-08	5.959084069938082
ENSG00000224059	4.318637694720158e-08	6.409014870933121
ENSG00000108821	4.318637694720158e-08	8.151505026304246
ENSG00000116691	4.3429184467619524e-08	8.622275605978912
ENSG00000129353	4.466325669890473e-08	8.70478516029549
ENSG00000251196	4.593137336392273e-08	5.2171998190708715
ENSG00000123159	4.7234443812601545e-08	8.682746456397615
ENSG00000224675	4.7234443812601545e-08	3.262054492043877
ENSG00000238861	4.7234443812601545e-08	1.136820837279378
ENSG00000140022	4.8573400835740035e-08	7.537185889498464
ENSG00000228031	4.884558239936665e-08	5.7599579453593455
ENSG00000236671	4.994920124577614e-08	7.816073500747462
ENSG00000254787	4.994920124577614e-08	3.9389266849271705
ENSG00000170989	5.022886845987659e-08	6.690322990081589
ENSG00000165899	5.022886845987659e-08	8.402602738200143
ENSG00000267272	5.1650178628854095e-08	6.3398096262258665
ENSG00000260231	5.311052467890445e-08	8.380649780162855
ENSG00000144354	5.4915930315666175e-08	5.478391357145837
ENSG00000258676	5.6152502023737006e-08	2.910981273659814
ENSG00000259863	5.6152502023737006e-08	4.101165699831172
ENSG00000101974	5.646584569198787e-08	8.774457291443031
ENSG00000221553	5.805821234710669e-08	2.9766604302670427
ENSG00000077238	5.805821234710669e-08	7.386156944096111
ENSG00000042781	5.969415552496198e-08	7.5793191014404035
ENSG00000188153	5.969415552496198e-08	8.116183688080968
ENSG00000125571	6.171643526416964e-08	4.354428727712006
ENSG00000125462	6.171643526416964e-08	7.835062482107194
ENSG00000148411	6.345235046488545e-08	7.9972901671982894
ENSG00000186105	6.487513240976197e-08	5.558655355845387
ENSG00000171711	6.487513240976197e-08	0.7581464972047155
ENSG00000086967	6.52356397957524e-08	5.390031262720305
ENSG00000232040	6.706755415562523e-08	7.9309662784706765
ENSG00000236830	6.706755415562523e-08	4.319464007952808
ENSG00000172530	6.894937629142704e-08	8.17226743493394
ENSG00000149403	6.933184482142823e-08	8.718084801680066
ENSG00000189420	6.933184482142823e-08	6.051768877845236
ENSG00000169432	7.127529550837866e-08	8.568759462738925
ENSG00000111276	7.127529550837866e-08	8.871813387763373
ENSG00000106772	7.327159198304767e-08	6.576164075938224
ENSG00000160172	7.327159198304767e-08	8.029425709561218
ENSG00000147251	7.532212422785654e-08	8.745768766852867
ENSG00000108639	7.532212422785654e-08	8.859518305796161
ENSG00000152422	7.573886375912373e-08	8.719631702299253
ENSG00000105810	7.742831746710574e-08	8.786547731053462
ENSG00000258572	7.742831746710574e-08	8.54177517049706
ENSG00000131142	8.003128200380994e-08	5.40761300976205
ENSG00000214826	8.003128200380994e-08	8.719631702299253
ENSG00000249601	8.003128200380994e-08	2.978599406417229
ENSG00000124496	8.226512541681985e-08	8.504347583393594
ENSG00000228600	8.226512541681985e-08	6.545028567932249
ENSG00000153551	8.226512541681985e-08	8.736025144922204
ENSG00000229791	8.226512541681985e-08	4.016736016050666
ENSG00000178537	8.455943748451408e-08	8.78829927402943
ENSG00000254554	8.691580104638338e-08	6.029191909696736
ENSG00000134013	8.739466202776264e-08	8.370106241171612
ENSG00000265583	9.182121459562233e-08	0.4581944352402024
ENSG00000250215	9.232627962925143e-08	5.283154991477939
ENSG00000146674	9.489231590920373e-08	5.453958863987597
ENSG00000196668	9.489231590920373e-08	7.3881856253634615
ENSG00000207865	9.489231590920373e-08	3.320018289598489
ENSG00000153902	9.806299092117853e-08	7.60029582004446
ENSG00000261997	1.0023363007447445e-07	3.8029880555403883
ENSG00000099958	1.0078353173950418e-07	8.918442255595675
ENSG00000214226	1.0078353173950418e-07	7.794582760925712
ENSG00000196090	1.0078353173950418e-07	5.858708496137884
ENSG00000135378	1.0078353173950418e-07	7.619654161515017
ENSG00000273406	1.0078353173950418e-07	3.223791321607078
ENSG00000134996	1.0357724185615123e-07	8.814436338583045
ENSG00000105173	1.035772418561516e-07	8.69349463774564
ENSG00000109927	1.0644602339504034e-07	8.592582521971384
ENSG00000152894	1.0702895900014756e-07	8.798042895960094
ENSG00000138698	1.093918261014302e-07	8.656609391844
ENSG00000213657	1.1241664848484866e-07	7.017020051249912
ENSG00000149485	1.130312746935438e-07	8.036870162716781
ENSG00000185033	1.130312746935438e-07	8.852868485103873
ENSG00000256248	1.130312746935438e-07	4.244383397605476
ENSG00000272695	1.1615362911199098e-07	7.22991578932942
ENSG00000112218	1.1615362911199098e-07	8.128871047702571
ENSG00000226887	1.161536291119918e-07	7.172789898736298
ENSG00000102924	1.193595773793455e-07	6.904138354971753
ENSG00000197584	1.193595773793455e-07	7.470994663725906
ENSG00000140368	1.193595773793455e-07	7.373167591638525
ENSG00000272541	1.193595773793455e-07	5.107754575476991
ENSG00000079335	1.200109876587185e-07	8.263568985265792
ENSG00000248458	1.2332010781951503e-07	4.6802097268186085
ENSG00000188859	1.267176506289455e-07	7.205821350941725
ENSG00000261453	1.267176506289455e-07	6.2237326995548905
ENSG00000261584	1.3378719182610518e-07	7.79359832265171
ENSG00000070190	1.3378719182610518e-07	8.814436338583045
ENSG00000240907	1.3451482575205997e-07	4.6885255542884074
ENSG00000131016	1.374639271868391e-07	8.274793544821419
ENSG00000225946	1.451136137279112e-07	2.2750064046251994
ENSG00000087274	1.4590090009923678e-07	8.9102455342842
ENSG00000135124	1.4989986394346108e-07	8.814436338583045
ENSG00000078369	1.4989986394346108e-07	8.897950452316989
ENSG00000261400	1.5071231188741159e-07	3.3282952634158023
ENSG00000110047	1.5483901370287693e-07	8.77190583140648
ENSG00000140450	1.5483901370287802e-07	8.560515430799775
ENSG00000167613	1.5821904761082186e-07	7.587203837850612
ENSG00000259815	1.634235790326507e-07	6.8712956852986915
ENSG00000233108	1.7246872856716514e-07	7.630297944635907
ENSG00000164845	1.7246872856716514e-07	7.295096805453563
ENSG00000135547	1.7246872856716514e-07	8.74167040619713
ENSG00000070882	1.7339948328281399e-07	8.793944535304357
ENSG00000184825	1.7339948328281584e-07	7.214489145270481
ENSG00000248905	1.7812676614951232e-07	8.839026502517472
ENSG00000118257	1.81998299093202e-07	6.696816155159442
ENSG00000230829	1.8795892165842357e-07	4.677374969360802
ENSG00000154556	1.8795892165842357e-07	8.090544768185692
ENSG00000163121	1.8795892165842357e-07	4.1889621752383235
ENSG00000260831	1.8795892165842357e-07	4.248467934653357
ENSG00000144619	1.8897057896824695e-07	7.808325968159277
ENSG00000196872	1.930702333942854e-07	4.922853358694304
ENSG00000203805	1.930702333942854e-07	2.3790617705071253
ENSG00000256164	1.941085371443439e-07	3.6091469695650438
ENSG00000108518	1.993817531491987e-07	8.84057340313666
ENSG00000214782	2.0370001808914216e-07	0.6210899534286544
ENSG00000264010	2.0370001808914216e-07	0.5535771744301086
ENSG00000168140	2.0479366344655526e-07	6.707008953720489
ENSG00000158125	2.103477884275833e-07	3.4748029348362586
ENSG00000260101	2.1147599500432825e-07	8.718627142881891
ENSG00000233529	2.1604773437120474e-07	6.633484516209629
ENSG00000248540	2.1720554559263156e-07	5.314315187697475
ENSG00000259264	2.1720554559263156e-07	3.579684039419229
ENSG00000130762	2.2308536087455032e-07	7.051015270091575
ENSG00000260563	2.2308536087455032e-07	8.168850094842586
ENSG00000215034	2.2789995576795161e-07	1.832002607538283
ENSG00000166959	2.2789995576795161e-07	0.9930940006433667
ENSG00000150628	2.291192431980697e-07	4.537981838677255
ENSG00000128438	2.3531108736874235e-07	8.839026502517472
ENSG00000131981	2.4166488279888906e-07	8.800594355996646
ENSG00000196437	2.429554338941734e-07	7.620275488439583
ENSG00000175489	2.429554338941734e-07	6.979392892716963
ENSG00000152953	2.5487477134887334e-07	4.099729917711746
ENSG00000229874	2.562335846180723e-07	6.496770188297376
ENSG00000175567	2.562335846180723e-07	8.861065206415349
ENSG00000102804	2.6313357495391553e-07	8.67810575454005
ENSG00000100890	2.6313357495391553e-07	4.29536698495136
ENSG00000136425	2.7021335564247764e-07	8.003573410350674
ENSG00000076356	2.7021335564247764e-07	6.819706171317381
ENSG00000109819	2.774774445718204e-07	8.546415872354618
ENSG00000171124	2.789527845682719e-07	6.117676460101665
ENSG00000144847	2.789527845682719e-07	8.521078724861587
ENSG00000224717	2.789527845682719e-07	5.711271356069602
ENSG00000100220	2.84930468659345e-07	8.744764207435505
ENSG00000162949	2.864441606884311e-07	2.975682594723794
ENSG00000143375	2.941301717291141e-07	7.743736974218471
ENSG00000135823	2.941301717291141e-07	8.538219151043144
ENSG00000240505	3.0201569339694277e-07	8.893852091661248
ENSG00000100678	3.0361717629342967e-07	7.342801162610777
ENSG00000183454	3.1010571866586694e-07	2.488860372034909
ENSG00000121753	3.1174871194791654e-07	7.966184596757118
ENSG00000134954	3.117487119479182e-07	8.728832983028093
ENSG00000189350	3.1840536047042363e-07	4.870715999470802
ENSG00000185532	3.184053604704253e-07	8.037399474426355
ENSG00000170891	3.2864900505878256e-07	3.129509930348601
ENSG00000229414	3.374284096592206e-07	2.8293320691737494
ENSG00000099194	3.374284096592206e-07	8.489501041389829
ENSG00000016391	3.482635875878386e-07	8.075955802040685
ENSG00000071051	3.5754945504466125e-07	8.793402194102534
ENSG00000200818	3.6515024750590213e-07	0.36487957747441124
ENSG00000107984	3.670747419460059e-07	8.82673142055026
ENSG00000243417	3.768453967485783e-07	8.304043062979957
ENSG00000176532	3.788295052677083e-07	8.517146571329718
ENSG00000165023	3.788295052677083e-07	7.12456469981092
ENSG00000167216	3.788295052677083e-07	7.654854957934726
ENSG00000214867	3.8686750970409866e-07	2.4457107694360363
ENSG00000246705	3.8686750970409866e-07	8.689938618291727
ENSG00000218073	3.889026533882299e-07	4.362494614019104
ENSG00000168807	3.971473160839969e-07	8.277443780210806
ENSG00000076826	3.992347596784179e-07	8.426274088577793
ENSG00000261037	3.992347596784179e-07	5.723540898222415
ENSG00000243801	4.07691199473481e-07	0.39566128148612134
ENSG00000173406	4.0983223778774247e-07	6.1391840823743316
ENSG00000141858	4.0983223778774247e-07	8.793944535304357
ENSG00000137474	4.0983223778774247e-07	7.2511026553213
ENSG00000268802	4.207016537260214e-07	4.5711033165146535
ENSG00000103066	4.207016537260214e-07	8.685297916434163
ENSG00000159674	4.207016537260214e-07	8.370648582373438
ENSG00000227507	4.318497293152558e-07	6.6243647756129915
ENSG00000238724	4.34113386288641e-07	3.29649221842046
ENSG00000006740	4.34113386288641e-07	7.750128199631713
ENSG00000143768	4.432833457154509e-07	6.774074995355227
ENSG00000133328	4.4560495086464533e-07	7.426038255896594
ENSG00000198417	4.456049508646525e-07	6.274222743021522
ENSG00000232815	4.694773653213448e-07	8.571006036289047
ENSG00000197872	4.694773653213448e-07	8.852868485103873
ENSG00000254966	4.7193153306757133e-07	4.993265602469335
ENSG00000237181	4.7193153306757133e-07	7.825618103195642
ENSG00000087494	4.7193153306757133e-07	7.77360301872398
ENSG00000196550	4.7193153306757133e-07	6.90633252060667
ENSG00000153982	4.7193153306757133e-07	7.698408676895203
ENSG00000173846	4.7193153306757133e-07	8.63147688670775
ENSG00000107562	4.81872875315424e-07	8.571858886851599
ENSG00000229619	4.843896830105975e-07	6.960592630571318
ENSG00000162341	4.945846496414465e-07	8.604335262736772
ENSG00000270302	4.971656367517255e-07	4.666850230748159
ENSG00000101665	5.102672000927172e-07	8.712439540405141
ENSG00000169189	5.102672000927172e-07	8.695041538364828
ENSG00000114487	5.102672000927226e-07	8.177277202528503
ENSG00000250934	5.129272857138222e-07	4.504773537067451
ENSG00000119471	5.237023625923985e-07	8.731926784266467
ENSG00000133321	5.237023625923985e-07	8.580207317017884
ENSG00000228594	5.237023625923985e-07	4.480980374644615
ENSG00000213240	5.237023625923985e-07	8.196063304682085
ENSG00000173391	5.237023625924012e-07	7.752115102659184
ENSG00000222724	5.374793016881956e-07	7.288364153144152
ENSG00000119669	5.374793016881956e-07	8.681199555778425
ENSG00000163947	5.40276435788238e-07	8.807244176688933
ENSG00000187762	5.544745717776439e-07	4.0172794444392785
ENSG00000272563	5.544745717776459e-07	5.806563420729626
ENSG00000083454	5.719888993117614e-07	8.852868485103873
ENSG00000167693	5.719888993117614e-07	6.5432637146176695
ENSG00000236199	5.839609986256498e-07	8.148634519789203
ENSG00000071575	5.992671103978172e-07	8.745768766852867
ENSG00000117091	5.992671103978172e-07	8.9102455342842
ENSG00000100450	6.023745331379639e-07	5.566751967477115
ENSG00000188167	6.181467639529989e-07	7.288073764926782
ENSG00000259705	6.181467639529989e-07	3.9713504254956034
ENSG00000241679	6.181467639530021e-07	7.500750237773461
ENSG00000177374	6.34317843116168e-07	6.0410713751367275
ENSG00000171862	6.34317843116168e-07	8.834928141861734
ENSG00000122359	6.34317843116168e-07	8.885655370349774
ENSG00000165449	6.508974752494653e-07	6.765580395924972
ENSG00000258810	6.508974752494653e-07	4.175986617778763
ENSG00000211933	6.542632979022096e-07	8.419796097883674
ENSG00000165209	6.542632979022096e-07	8.893852091661248
ENSG00000169126	6.542632979022096e-07	7.258256119554726
ENSG00000087008	6.713463224337973e-07	8.362623691060131
ENSG00000144746	6.713463224337973e-07	8.85696684575961
ENSG00000110427	6.853223525441316e-07	4.517965559263812
ENSG00000144488	6.853223525441316e-07	4.302198917975905
ENSG00000181790	6.888600531247331e-07	7.033982834199148
ENSG00000189067	7.068149359894355e-07	8.881557009694037
ENSG00000070540	7.068149359894355e-07	8.85696684575961
ENSG00000236449	7.104597870874411e-07	4.727716549035562
ENSG00000133313	7.252216595837718e-07	8.897950452316989
ENSG00000151117	7.252216595837718e-07	7.843887608165059
ENSG00000259120	7.440911603625435e-07	5.542808470510538
ENSG00000145685	7.440911603625435e-07	7.713245441927173
ENSG00000020633	7.479215739630651e-07	8.811884878546495
ENSG00000260244	7.634346281485927e-07	6.06931109315996
ENSG00000092871	7.673612006174294e-07	8.447770451273847
ENSG00000227683	7.832635117156827e-07	2.6533072338613697
ENSG00000139330	7.832635117156827e-07	0.6459768712674052
ENSG00000143819	7.872885643811453e-07	8.756516948200893
ENSG00000159403	8.077154323020107e-07	8.656609391844002
ENSG00000183527	8.077154323020107e-07	8.628383085469375
ENSG00000174004	8.077154323020107e-07	8.76061530885663
ENSG00000169851	8.118618009422921e-07	2.58549349873633
ENSG00000261662	8.118618009422921e-07	6.797710007210493
ENSG00000111450	8.286538430725939e-07	8.58840403832936
ENSG00000237945	8.286538430725939e-07	7.393480158301096
ENSG00000258818	8.329039892490196e-07	2.9011499124957623
ENSG00000236854	8.32903989249024e-07	3.5768169964569374
ENSG00000270504	8.501161129923013e-07	4.638556977722174
ENSG00000148204	8.54472533810891e-07	6.292180065463598
ENSG00000226904	8.54472533810891e-07	6.33158468894423
ENSG00000109736	8.54472533810891e-07	8.689396277089902
ENSG00000124831	8.54472533810891e-07	8.832376681825183
ENSG00000122862	8.54472533810891e-07	8.918442255595675
ENSG00000259954	8.721148420527306e-07	2.2536358458562056
ENSG00000070729	8.721148420527306e-07	2.1739412940659317
ENSG00000185947	8.765800920991794e-07	8.346111351940984
ENSG00000113758	8.765800920991794e-07	8.774999632644857
ENSG00000171916	9.038389127109754e-07	4.264195566900888
ENSG00000101333	9.224643419089147e-07	7.941990688044009
ENSG00000169258	9.224643419089147e-07	7.599586141218954
ENSG00000200041	9.271782997542875e-07	2.8577826130459334
ENSG00000181804	9.462678297679902e-07	8.566365334431485
ENSG00000220541	9.510991925932919e-07	3.2089730131496212
ENSG00000182230	9.756155149972769e-07	3.1666660139809295
ENSG00000130775	9.756155149972769e-07	8.84057340313666
ENSG00000137078	1.0007415095227317e-06	8.524972443160541
ENSG00000107249	1.0007415095227317e-06	8.188998576401932
ENSG00000258393	1.0317180056345873e-06	2.929588297916325
ENSG00000125409	1.0582370282409442e-06	6.82776616572984
ENSG00000164056	1.0582370282409442e-06	8.026993146020864
ENSG00000109323	1.0582370282409442e-06	8.703238259676302
ENSG00000263862	1.0854135230638776e-06	6.911320210830253
ENSG00000269755	1.0909290904475007e-06	3.616444896892588
ENSG00000132932	1.1189152528254927e-06	8.33654518288279
ENSG00000272320	1.141801921125749e-06	4.66707327375463
ENSG00000118491	1.1475938080082685e-06	6.172169545388559
ENSG00000117519	1.1475938080082685e-06	8.035209988475698
ENSG00000162511	1.1475938080082685e-06	8.835932701279097
ENSG00000096060	1.1769812091308342e-06	8.889753731005511
ENSG00000231394	1.1769812091308342e-06	4.638470940820339
ENSG00000107518	1.1769812091308342e-06	4.9673619322235645
ENSG00000173852	1.1769812091308342e-06	8.852868485103873
ENSG00000173926	1.2070942828939605e-06	7.808549262882607
ENSG00000130489	1.2070942828939605e-06	8.089505927632903
ENSG00000227666	1.2070942828939605e-06	4.201528901974814
ENSG00000272709	1.2132054858868424e-06	4.3213420989943
ENSG00000186815	1.2379502376127869e-06	8.847223223828946
ENSG00000152061	1.2379502376127869e-06	8.839026502517472
ENSG00000053918	1.2379502376127869e-06	8.518731907181818
ENSG00000138613	1.237950237612798e-06	8.700686799639753
ENSG00000184672	1.24421211595291e-06	5.762709868816912
ENSG00000118985	1.2695666714282724e-06	8.918442255595675
ENSG00000141441	1.2695666714282724e-06	8.209252924965224
ENSG00000237787	1.2759827922571886e-06	4.544128516131769
ENSG00000197747	1.2759827922571954e-06	8.77345273202567
ENSG00000141314	1.2759827922571954e-06	3.6776675752850294
ENSG00000176274	1.301961580684756e-06	7.505213486758554
ENSG00000108468	1.3085355918048722e-06	8.70733662033204
ENSG00000141526	1.3085355918048722e-06	8.70114901785529
ENSG00000032219	1.3085355918048722e-06	8.718084801680066
ENSG00000131746	1.3418890000811914e-06	1.4565636759277651
ENSG00000163380	1.3418890000811914e-06	4.7861879045936995
ENSG00000272510	1.3760619198053471e-06	1.8155847228820408
ENSG00000106004	1.376061919805352e-06	6.751123898094407
ENSG00000227375	1.376061919805352e-06	4.822074801150076
ENSG00000125257	1.3829965384631738e-06	8.436275286367213
ENSG00000006638	1.4110736798606133e-06	4.317888218038112
ENSG00000198771	1.4181784241923374e-06	8.84822778324631
ENSG00000155324	1.4181784241923374e-06	8.37405289297254
ENSG00000232586	1.4181784241923374e-06	2.4404315944778467
ENSG00000204718	1.4469440444038174e-06	0.8789416105399815
ENSG00000246548	1.4469440444038174e-06	3.260187075933205
ENSG00000252971	1.4469440444038174e-06	0.7100484486309773
ENSG00000254226	1.4469440444038301e-06	5.264958412719945
ENSG00000035720	1.454222920288144e-06	8.844671763792396
ENSG00000157625	1.454222920288144e-06	8.737572045541391
ENSG00000188959	1.454222920288144e-06	5.325230450738616
ENSG00000227373	1.454222920288144e-06	5.430809793920819
ENSG00000004799	1.491150325518035e-06	8.490505600807193
ENSG00000201671	1.5289813946124298e-06	1.3687864965978092
ENSG00000100629	1.5289813946124298e-06	8.800594355996646
ENSG00000182158	1.528981394612435e-06	8.918442255595675
ENSG00000241106	1.528981394612435e-06	8.848770124448134
ENSG00000141574	1.5366579071836068e-06	8.195158989394368
ENSG00000007944	1.5366579071836068e-06	8.731926784266467
ENSG00000132640	1.5677373479712612e-06	8.861065206415349
ENSG00000072135	1.5756014255170105e-06	8.852868485103873
ENSG00000101265	1.6074398815644488e-06	8.77345273202567
ENSG00000156218	1.6074398815644572e-06	7.207508068187018
ENSG00000171914	1.6074398815644572e-06	8.008729263925746
ENSG00000158482	1.6154959212322718e-06	4.161966171097129
ENSG00000235295	1.6154959212322718e-06	6.686373499713664
ENSG00000146374	1.6154959212322718e-06	4.590339875124912
ENSG00000267401	1.6154959212322718e-06	4.863829172681176
ENSG00000184060	1.6154959212322718e-06	8.27355006191185
ENSG00000253311	1.6481111770298602e-06	0.48136859322529163
ENSG00000227945	1.656363674330204e-06	3.41068585586538
ENSG00000006459	1.656363674330204e-06	8.841577962554021
ENSG00000236917	1.6982274628628252e-06	1.2252815022551669
ENSG00000257989	1.6982274628628252e-06	2.01569100451538
ENSG00000260614	1.6982274628628341e-06	7.238983242434329
ENSG00000092201	1.7411105734786105e-06	8.844671763792396
ENSG00000173762	1.7411105734786105e-06	5.331479427922543
ENSG00000204791	1.7411105734786105e-06	6.185769209922159
ENSG00000169933	1.7498115999163008e-06	6.959422644460555
ENSG00000154822	1.7498115999163008e-06	8.80879107730812
ENSG00000159618	1.7850368121769316e-06	8.819539258656146
ENSG00000254343	1.7850368121769316e-06	8.273060654211998
ENSG00000185155	1.7939493674236513e-06	8.82673142055026
ENSG00000241135	1.8483324407258055e-06	5.157905151899885
ENSG00000269404	1.885467078770372e-06	4.359240833782994
ENSG00000015413	1.8854670787703921e-06	8.763709110095006
ENSG00000198429	1.8854670787703921e-06	8.243909911406297
ENSG00000148468	1.8948625121887742e-06	7.426190750648538
ENSG00000234332	1.8948625121887742e-06	3.9884231410977264
ENSG00000256673	1.932897552794166e-06	6.756189770094959
ENSG00000105991	1.932897552794166e-06	6.021845348159197
ENSG00000145700	1.932897552794166e-06	7.572153790753611
ENSG00000110092	1.9425206863086227e-06	8.782654012754506
ENSG00000109670	1.9425206863086227e-06	8.914343894939938
ENSG00000182050	1.9425206863086227e-06	7.075279635905218
ENSG00000145819	1.9913331874795453e-06	8.759610749439268
ENSG00000196814	1.9913331874795664e-06	7.936321151528234
ENSG00000272002	1.9913331874795664e-06	3.2506240120216927
ENSG00000026297	2.0413268213045795e-06	8.885655370349774
ENSG00000106948	2.0925289867833083e-06	8.824179960513709
ENSG00000172717	2.0925289867833083e-06	6.323585430431567
ENSG00000165025	2.0925289867833083e-06	8.461407791503463
ENSG00000258545	2.1029168972975584e-06	7.414328651068372
ENSG00000196367	2.1449676887388583e-06	8.9102455342842
ENSG00000130787	2.198671550488366e-06	8.828278321169446
ENSG00000128805	2.2095667051693776e-06	4.767398207728316
ENSG00000185345	2.2095667051693895e-06	7.481810957988261
ENSG00000160683	2.2536698267614015e-06	2.176035128663127
ENSG00000077684	2.264827431403345e-06	8.824179960513709
ENSG00000170962	2.264827431403353e-06	7.593577430317594
ENSG00000103316	2.332899083209254e-06	6.321106230527362
ENSG00000069702	2.3793706911103545e-06	6.891623677994829
ENSG00000160469	2.3793706911103545e-06	8.66836213260939
ENSG00000143195	2.3793706911103545e-06	6.146147587845008
ENSG00000164181	2.391127198989296e-06	8.747315667472057
ENSG00000107014	2.4387152801749343e-06	6.425599942698864
ENSG00000262951	2.4387152801749343e-06	5.905255981152345
ENSG00000120008	2.4507540977577236e-06	8.852868485103873
ENSG00000068724	2.4507540977577236e-06	8.821086159275334
ENSG00000251675	2.4507540977577236e-06	4.0168267079370485
ENSG00000149635	2.4507540977577368e-06	6.803041171602985
ENSG00000235101	2.4507540977577368e-06	5.793869882895659
ENSG00000149295	2.4507540977577368e-06	5.688276881897331
ENSG00000112232	2.4507540977577368e-06	6.872021312982667
ENSG00000138685	2.511811972426116e-06	8.365909105163038
ENSG00000141934	2.511811972426116e-06	7.120478216735531
ENSG00000250106	2.511811972426116e-06	1.6157127957237483
ENSG00000265728	2.511811972426116e-06	5.786637914242062
ENSG00000229645	2.511811972426116e-06	8.756516948200893
ENSG00000129009	2.5241981469581414e-06	7.226173773121541
ENSG00000138796	2.5743337215566403e-06	8.66070775249974
ENSG00000250994	2.5743337215566403e-06	2.9434571703740215
ENSG00000238113	2.5743337215566403e-06	8.818534699238784
ENSG00000176928	2.5743337215566403e-06	7.581247476118856
ENSG00000157680	2.5870166819314802e-06	8.419624267885508
ENSG00000116748	2.63835296397623e-06	8.897950452316989
ENSG00000223863	2.703904053673699e-06	3.2927042588972575
ENSG00000165914	2.7172011690885924e-06	8.307341506575113
ENSG00000196924	2.7172011690885924e-06	8.871813387763373
ENSG00000223884	2.7172011690886068e-06	3.220530823781856
ENSG00000211640	2.7172011690886068e-06	8.861065206415349
ENSG00000054654	2.784636880358964e-06	8.852868485103873
ENSG00000165506	2.784636880358964e-06	8.75806384882008
ENSG00000178498	2.784636880358964e-06	8.767807470750743
ENSG00000225964	2.784636880358964e-06	7.151913373895542
ENSG00000237292	2.8536826807160107e-06	4.223419066376352
ENSG00000127951	2.8676882767646475e-06	8.657613951261364
ENSG00000223839	2.867688276764683e-06	6.22426585337754
ENSG00000107165	2.9243753801589758e-06	6.957218741684522
ENSG00000267491	2.938714843419207e-06	4.097459896160806
ENSG00000126458	3.0114335398307774e-06	8.340875375379623
ENSG00000186806	3.0858829597902814e-06	6.418098788713306
ENSG00000137700	3.0858829597902814e-06	8.621733264777088
ENSG00000180672	3.1621025346270634e-06	4.59646204286816
ENSG00000186481	3.1621025346270634e-06	8.799047455377458
ENSG00000178127	3.1621025346270634e-06	7.99924321785384
ENSG00000264215	3.177562398111065e-06	6.328405941332027
ENSG00000250493	3.2401325503599244e-06	5.804976142920337
ENSG00000214269	3.255959412784798e-06	4.1645952053173
ENSG00000160190	3.2559594127848154e-06	8.708883520951227
ENSG00000242593	3.2559594127848154e-06	4.774149420904441
ENSG00000222346	3.3200141651754866e-06	0.769976184523496
ENSG00000197586	3.336216364400175e-06	8.861065206415349
ENSG00000163518	3.336216364400175e-06	5.546496856063914
ENSG00000186889	3.336216364400175e-06	7.337615728604531
ENSG00000129437	3.336216364400175e-06	6.247556086079988
ENSG00000117280	3.336216364400175e-06	8.781649453337144
ENSG00000269800	3.4183754812861308e-06	7.424632928290413
ENSG00000177380	3.4183754812861308e-06	8.704242819093666
ENSG00000145779	3.4183754812861308e-06	8.889753731005511
ENSG00000171346	3.4855012928484775e-06	0.9995983126817508
ENSG00000125851	3.5024799035730355e-06	4.929091340329794
ENSG00000196946	3.5024799035730355e-06	4.386948801646241
ENSG00000254126	3.5024799035730355e-06	1.528123627563777
ENSG00000217078	3.5024799035730355e-06	3.7130231017564923
ENSG00000266017	3.5024799035730355e-06	7.626000564497687
ENSG00000105996	3.5024799035730355e-06	4.214087454278608
ENSG00000139083	3.5195380862959006e-06	8.781107112135318
ENSG00000259796	3.519538086295913e-06	2.998702681271032
ENSG00000157765	3.6767018956215114e-06	5.993770892872158
ENSG00000114446	3.6945756915830684e-06	8.869261927726823
ENSG00000152582	3.6945756915830684e-06	8.763709110095006
ENSG00000257542	3.6945756915830684e-06	4.542474928467733
ENSG00000250659	3.6945756915830684e-06	7.167258636129739
ENSG00000154114	3.6945756915830684e-06	8.902048812972726
ENSG00000123560	3.7669104735048605e-06	3.1421421648699894
ENSG00000231536	3.877973087589653e-06	2.884980626172868
ENSG00000070831	3.877973087589653e-06	8.87336028838256
ENSG00000261220	3.877973087589653e-06	6.189826619652375
ENSG00000236233	3.877973087589653e-06	5.244492999012008
ENSG00000123066	3.877973087589653e-06	8.896403551697802
ENSG00000104177	3.877973087589653e-06	8.789846174648618
ENSG00000253552	3.877973087589653e-06	4.8625283161313675
ENSG00000145016	3.896787162527652e-06	8.885655370349774
ENSG00000226230	3.97292528873079e-06	2.7399227031415085
ENSG00000198668	3.97292528873079e-06	8.888206830386324
ENSG00000188659	3.97292528873079e-06	7.516971850398242
ENSG00000199933	3.97292528873079e-06	4.1715470402631185
ENSG00000250706	3.97292528873079e-06	5.190777965058523
ENSG00000171860	3.97292528873079e-06	6.9615101622800335
ENSG00000196821	3.99218224985011e-06	8.859518305796161
ENSG00000249993	3.99218224985011e-06	5.941321509849425
ENSG00000170881	3.99218224985011e-06	8.75040946871043
ENSG00000101115	3.99218224985011e-06	3.966320433098647
ENSG00000111817	4.07011177645635e-06	8.290405722750338
ENSG00000224106	4.089821593821525e-06	5.1816354808260545
ENSG00000268049	4.189755682813556e-06	4.794506014486115
ENSG00000229931	4.189755682813556e-06	8.351623556727647
ENSG00000049323	4.292036084305594e-06	8.833381241242547
ENSG00000135638	4.417943934374643e-06	6.2968093965262595
ENSG00000233977	4.417943934374643e-06	4.381875180507399
ENSG00000229836	4.417943934374643e-06	6.505761240632748
ENSG00000223609	4.503847620967596e-06	8.462821635634393
ENSG00000108852	4.503847620967596e-06	7.3629733355179185
ENSG00000232650	4.52557319850444e-06	3.43096515550053
ENSG00000267166	4.52557319850444e-06	7.04555141721043
ENSG00000089723	4.52557319850444e-06	6.766780937397854
ENSG00000188385	4.635721298272906e-06	7.68757474968659
ENSG00000179967	4.635721298272906e-06	5.719922320768761
ENSG00000213075	4.635721298272906e-06	6.587566173523655
ENSG00000243574	4.748444575365649e-06	5.64779659486036
ENSG00000215386	4.771303294101938e-06	6.912908827284672
ENSG00000108370	4.863800568035957e-06	4.20776134415907
ENSG00000225407	4.8871928414544765e-06	4.50600759723327
ENSG00000136859	4.8871928414544765e-06	5.848046334546633
ENSG00000235673	5.005785763454314e-06	4.916295952015469
ENSG00000101745	5.005785763454314e-06	8.871813387763373
ENSG00000230113	5.005785763454314e-06	3.6412271192700048
ENSG00000143297	5.005785763454314e-06	8.926638976907151
ENSG00000156738	5.1271423155914305e-06	7.804689825719077
ENSG00000169330	5.151750653569855e-06	8.522625625480773
ENSG00000196284	5.226258675781262e-06	8.255529595683425
ENSG00000107882	5.251324028006669e-06	8.251511358013975
ENSG00000158427	5.251324028006669e-06	7.7214992508381135
ENSG00000250686	5.276504895606717e-06	4.1433210910658245
ENSG00000005059	5.276504895606717e-06	8.698597557818742
ENSG00000075711	5.276504895606717e-06	8.867715027107636
ENSG00000240298	5.276504895606717e-06	5.638768213356988
ENSG00000265901	5.3783937308475725e-06	1.148456328277221
ENSG00000073910	5.3783937308475725e-06	7.0128599575466675
ENSG00000136021	5.404159852363602e-06	8.897950452316989
ENSG00000130037	5.404159852363602e-06	6.264055254184791
ENSG00000172264	5.508415580091756e-06	8.233233315926794
ENSG00000116138	5.534779948124949e-06	8.702695918474479
ENSG00000177731	5.534779948124949e-06	8.888206830386324
ENSG00000249453	5.668430964622383e-06	5.64739737010608
ENSG00000116833	5.668430964622383e-06	6.165531211402263
ENSG00000260990	5.6955307643526555e-06	5.463774457479941
ENSG00000184384	5.805180067916071e-06	8.771905831406482
ENSG00000257859	5.805180067916071e-06	2.101954468205753
ENSG00000244041	5.805180067916071e-06	6.874656881361645
ENSG00000104324	5.805180067916102e-06	8.79239763468517
ENSG00000152315	5.832907668675258e-06	5.040351670372737
ENSG00000073734	5.832907668675258e-06	4.529968690831469
ENSG00000135077	5.945095835768802e-06	7.447949305746773
ENSG00000227379	5.945095835768802e-06	2.415209242462462
ENSG00000271755	5.945095835768823e-06	6.182929020804904
ENSG00000268230	5.973465124957891e-06	6.530147547669482
ENSG00000204634	5.973465124957944e-06	8.204802367195386
ENSG00000272724	5.973465124957944e-06	2.9715770723671096
ENSG00000262703	5.973465124957944e-06	3.656260836180422
ENSG00000152601	6.088248285522111e-06	8.893852091661248
ENSG00000158715	6.088248285522111e-06	6.150410887504057
ENSG00000270751	6.117273441847819e-06	5.69173108031814
ENSG00000235251	6.117273441847819e-06	6.105382667046798
ENSG00000145864	6.117273441847819e-06	5.832005574973096
ENSG00000170298	6.23470890248224e-06	3.023437754580194
ENSG00000249175	6.23470890248224e-06	0.6710351019395642
ENSG00000118690	6.23470890248224e-06	8.776004192062219
ENSG00000184887	6.264404401695941e-06	8.6427674092576
ENSG00000187987	6.264404401695941e-06	6.664560136891244
ENSG00000255910	6.264404401695941e-06	3.4431653197853955
ENSG00000158483	6.4149312895664724e-06	8.14399381793164
ENSG00000224384	6.4149312895664724e-06	2.603178049888022
ENSG00000104537	6.4149312895664724e-06	1.543622148796529
ENSG00000231050	6.4149312895664724e-06	5.824335762952874
ENSG00000170819	6.414931289566495e-06	8.233233315926794
ENSG00000181458	6.445450735122481e-06	8.802141256615833
ENSG00000119537	6.568928922774731e-06	8.807786517890758
ENSG00000106526	6.568928922774731e-06	7.322723344749906
ENSG00000086200	6.600151632425396e-06	8.600236902081035
ENSG00000117472	6.600151632425396e-06	6.0395682519386105
ENSG00000161249	6.600151632425396e-06	5.25909500541114
ENSG00000197385	6.726473680962538e-06	8.394154063904214
ENSG00000243323	6.726473680962538e-06	8.331131753448961
ENSG00000173848	6.7584151208004455e-06	8.821086159275334
ENSG00000227070	6.7584151208004455e-06	5.836629837924407
ENSG00000228063	6.7584151208004455e-06	6.028986909767006
ENSG00000215595	6.7584151208004455e-06	6.202014416644498
ENSG00000136653	6.887643536720027e-06	8.870266487144187
ENSG00000023892	6.887643536720027e-06	8.859518305796161
ENSG00000152495	6.920319495150621e-06	6.269862307304366
ENSG00000153064	6.920319495150621e-06	8.791855293483346
ENSG00000187079	7.119523365386288e-06	7.120153961053687
ENSG00000223813	7.119523365386288e-06	7.278840573416363
ENSG00000124613	7.119523365386288e-06	8.18820428221565
ENSG00000225411	7.255372265386228e-06	6.939295618871013
ENSG00000224543	7.255372265386228e-06	6.3077579254194776
ENSG00000181649	7.255372265386228e-06	5.417881829447529
ENSG00000257950	7.289721368820761e-06	7.495709126597092
ENSG00000169891	7.289721368820761e-06	8.557164053702646
ENSG00000072062	7.428685531216868e-06	8.812889437963857
ENSG00000136634	7.428685531216868e-06	5.279768350571059
ENSG00000164627	7.428685531216868e-06	8.473649939968704
ENSG00000241544	7.46382191623394e-06	4.947237240532559
ENSG00000224944	7.605969488360162e-06	2.012589109348029
ENSG00000205302	7.605969488360162e-06	8.794949094721721
ENSG00000066032	7.641910367246751e-06	8.344045027663539
ENSG00000086712	7.641910367246751e-06	8.754970047581706
ENSG00000266258	7.67801424161995e-06	2.60516305033029
ENSG00000168952	7.78731090821785e-06	8.478805793543778
ENSG00000172819	7.824073849615306e-06	8.15219907636088
ENSG00000226104	7.824073849615306e-06	2.872328878233534
ENSG00000182253	7.824073849615306e-06	8.26198927228799
ENSG00000266053	7.861003343596684e-06	7.196217182177852
ENSG00000197146	8.01040129356748e-06	8.129565097759205
ENSG00000105409	8.01040129356748e-06	7.4653307500844335
ENSG00000258181	8.048174412564067e-06	6.280255656007152
ENSG00000247774	8.048174412564067e-06	8.76935437136993
ENSG00000260769	8.048174412564067e-06	4.0038354422828535
ENSG00000198053	8.20098346675508e-06	8.525177085517322
ENSG00000230290	8.20098346675508e-06	7.087728596773081
ENSG00000174775	8.239618587907746e-06	8.576651297563972
ENSG00000108387	8.239618587907746e-06	6.9596222344461225
ENSG00000113140	8.239618587907819e-06	8.511539745287706
ENSG00000264948	8.239618587907819e-06	3.2167603755513863
ENSG00000264222	8.239618587907819e-06	6.91365506043209
ENSG00000174586	8.239618587907819e-06	5.9692294593454704
ENSG00000269879	8.239618587907819e-06	3.1872858632863115
ENSG00000116882	8.239618587907819e-06	3.484310055717141
ENSG00000197465	8.395913009831667e-06	7.540812424733708
ENSG00000114861	8.435428889207074e-06	8.54022826987787
ENSG00000158458	8.435428889207074e-06	8.384952783175375
ENSG00000175874	8.435428889207074e-06	2.7829073352479266
ENSG00000156804	8.635700252576896e-06	8.751414028127792
ENSG00000163486	8.67629834418396e-06	8.796495995340909
ENSG00000267169	8.67629834418396e-06	7.506923680258147
ENSG00000179520	8.67629834418396e-06	5.020383328846612
ENSG00000235269	8.67629834418396e-06	3.3431934318517693
ENSG00000171777	8.840529567658786e-06	6.732927366153881
ENSG00000125968	8.882051050918457e-06	8.010613863389976
ENSG00000197256	8.882051050918457e-06	8.511335102930923
ENSG00000213222	8.882051050918457e-06	6.407441398970845
ENSG00000258178	8.882051050918457e-06	4.271988214715053
ENSG00000186907	8.882051050918457e-06	5.749045974379002
ENSG00000266145	9.050015715269534e-06	7.6303780676221935
ENSG00000270742	9.092480608646397e-06	3.007582977995059
ENSG00000234299	9.092480608646478e-06	3.6006067465778537
ENSG00000245954	9.092480608646478e-06	7.655649590397999
ENSG00000089169	9.092480608646478e-06	8.187889957034429
ENSG00000253490	9.264259605719772e-06	1.3060995094582177
ENSG00000229962	9.307688338235004e-06	1.4901662435901704
ENSG00000243479	9.527777636925341e-06	5.399546184938877
ENSG00000088543	9.527777636925341e-06	8.552061133629545
ENSG00000166603	9.527777636925341e-06	8.518731907181818
ENSG00000169442	9.57239053243934e-06	7.761990623221544
ENSG00000239219	9.57239053243934e-06	8.173233220841391
ENSG00000154380	9.75285401816064e-06	8.745768766852866
ENSG00000233903	9.75285401816064e-06	6.455205179418175
ENSG00000078900	9.75285401816064e-06	6.111072601433454
ENSG00000172139	9.798477180868031e-06	7.357296707351035
ENSG00000160213	9.798477180868031e-06	8.772910390823844
ENSG00000204290	9.798477180868031e-06	7.098769261002371
ENSG00000182759	9.983025152118531e-06	4.437072980090239
ENSG00000172296	9.983025152118531e-06	6.1877398889894835
ENSG00000213977	1.0029680378479942e-05	5.24297873636726
ENSG00000101892	1.0029680378479942e-05	1.9143862762092596
ENSG00000206530	1.0029680378479995e-05	8.82673142055026
ENSG00000187033	1.0029680378479995e-05	5.353187817723706
ENSG00000185662	1.0029680378479995e-05	5.40417261519162
ENSG00000154227	1.0029680378479995e-05	5.214509966324324
ENSG00000143851	1.0218400906957745e-05	8.845676323209759
ENSG00000162998	1.0266110438043572e-05	8.871813387763373
ENSG00000211974	1.0266110438043572e-05	8.068177240837532
ENSG00000164292	1.0314033538723912e-05	8.740123505577941
ENSG00000072071	1.0314033538723912e-05	8.467800036336996
ENSG00000158195	1.0314033538723912e-05	8.8774586490383
ENSG00000233569	1.0507879920765131e-05	2.4827472259170045
ENSG00000164543	1.0507879920765131e-05	8.865163567071086
ENSG00000138757	1.0507879920765131e-05	8.885655370349774
ENSG00000128340	1.0507879920765131e-05	8.852868485103873
ENSG00000227611	1.0556884614293262e-05	3.778891699469849
ENSG00000134326	1.0556884614293262e-05	8.530413062078685
ENSG00000163273	1.0755103679148703e-05	3.5443651622141483
ENSG00000135324	1.0805213214805685e-05	3.150577370062074
ENSG00000118292	1.0805213214805685e-05	7.535646485983734
ENSG00000196605	1.0805213214805685e-05	7.665672236954173
ENSG00000058453	1.0805213214805685e-05	8.740665846779766
ENSG00000112182	1.1007898900608486e-05	8.544121988176826
ENSG00000102007	1.1059136999957723e-05	8.8774586490383
ENSG00000169756	1.1059136999957723e-05	8.762704550677642
ENSG00000114270	1.1059136999957762e-05	8.37856053834184
ENSG00000168671	1.1059136999957762e-05	8.07474973494374
ENSG00000248980	1.131877601769951e-05	5.341831677520913
ENSG00000175130	1.131877601769951e-05	8.822633059894521
ENSG00000170088	1.131877601769951e-05	8.790850734065982
ENSG00000272341	1.131877601769951e-05	8.618177245323173
ENSG00000228962	1.131877601769951e-05	7.352830205845483
ENSG00000246640	1.131877601769951e-05	5.476514189570846
ENSG00000144645	1.1371400384184359e-05	8.897950452316989
ENSG00000132498	1.1638059574018213e-05	5.704393914872845
ENSG00000254827	1.1855692156655785e-05	5.0245263294910245
ENSG00000105855	1.1855692156655785e-05	7.651509479529634
ENSG00000090339	1.1855692156655785e-05	8.830829781205997
ENSG00000254972	1.1910706733029198e-05	2.1712635358321544
ENSG00000089692	1.1910706733029198e-05	7.917669771763303
ENSG00000250889	1.1910706733029198e-05	5.433449617779141
ENSG00000147119	1.1910706733029198e-05	8.068056875564526
ENSG00000225681	1.2133221726770517e-05	0.9072910843000677
ENSG00000227036	1.2133221726770517e-05	5.801380491704575
ENSG00000178882	1.2133221726770517e-05	4.862877042978496
ENSG00000110422	1.2189469859958747e-05	8.8774586490383
ENSG00000117407	1.2189469859958747e-05	8.24222995429885
ENSG00000149054	1.2189469859958747e-05	8.8774586490383
ENSG00000168785	1.247447953746487e-05	8.577655856981334
ENSG00000163659	1.247447953746487e-05	8.897950452316989
ENSG00000072954	1.247447953746487e-05	8.665810672572839
ENSG00000267414	1.247447953746487e-05	7.982592199372133
ENSG00000261739	1.247447953746487e-05	8.660218344799885
ENSG00000270659	1.2765868980832425e-05	6.486139222907871
ENSG00000218107	1.2765868980832425e-05	3.61684735231345
ENSG00000051523	1.2765868980832425e-05	8.922540616251414
ENSG00000111666	1.3063774087525785e-05	8.657613951261364
ENSG00000134138	1.3124149139240188e-05	7.07594618099484
ENSG00000147862	1.3124149139240188e-05	5.88229622468218
ENSG00000231652	1.3368333487598462e-05	2.1373044497434814
ENSG00000182851	1.3368333487598462e-05	2.0767148506014697
ENSG00000183153	1.3430056277662772e-05	1.7284239950545799
ENSG00000122335	1.3430056277662772e-05	8.109383803841245
ENSG00000268041	1.3430056277662772e-05	7.650617917916425
ENSG00000235663	1.3742787744807081e-05	5.038985895497169
ENSG00000166707	1.3742787744807081e-05	5.448456999679394
ENSG00000243033	1.3742787744807081e-05	2.2039801586298857
ENSG00000238266	1.3742787744807081e-05	8.381858981937
ENSG00000252051	1.3806165651453544e-05	4.05806298816055
ENSG00000225216	1.3997983659588433e-05	0.8846770387606636
ENSG00000226944	1.406248836416388e-05	5.538577730945692
ENSG00000138646	1.406248836416388e-05	8.839026502517472
ENSG00000148730	1.406248836416388e-05	8.861065206415349
ENSG00000243238	1.412727773430732e-05	8.374257535329322
ENSG00000249307	1.412727773430732e-05	6.105244775871069
ENSG00000233684	1.412727773430732e-05	3.0470746084668496
ENSG00000139508	1.4389305859028392e-05	8.689396277089902
ENSG00000203737	1.4389305859028392e-05	4.246088535350442
ENSG00000176438	1.4389305859028392e-05	8.74167040619713
ENSG00000179057	1.4389305859028392e-05	6.099628325835882
ENSG00000162624	1.4389305859028392e-05	3.6287041720978794
ENSG00000108828	1.4389305859028392e-05	8.78729471461207
ENSG00000130702	1.4455536590053418e-05	8.906147173628463
ENSG00000229922	1.4455536590053418e-05	5.167226352968286
ENSG00000183742	1.4455536590053418e-05	8.471018356945867
ENSG00000100605	1.4455536590053418e-05	8.732469125468292
ENSG00000185686	1.4455536590053418e-05	7.472026728905106
ENSG00000271314	1.4723390906650473e-05	6.162423421762238
ENSG00000163995	1.4791093493311664e-05	5.401389424876322
ENSG00000225579	1.4791093493311664e-05	7.1969165168317915
ENSG00000120063	1.4791093493311664e-05	8.869261927726823
ENSG00000230633	1.5064897193310507e-05	2.87927286933585
ENSG00000225151	1.51341027388606e-05	7.279762301216601
ENSG00000125089	1.5134102738860655e-05	8.719631702299253
ENSG00000230077	1.5134102738860655e-05	2.569208396830111
ENSG00000232093	1.5134102738860655e-05	5.748060697828387
ENSG00000185477	1.5134102738860655e-05	8.861065206415349
ENSG00000198715	1.5134102738860655e-05	8.70014445843793
ENSG00000231170	1.5555772723862987e-05	4.903380110596548
ENSG00000167315	1.5843110874937213e-05	8.77345273202567
ENSG00000231971	1.5843110874937213e-05	6.044405138772063
ENSG00000247746	1.5843110874937213e-05	7.278611994095726
ENSG00000250155	1.5843110874937213e-05	7.883351503587562
ENSG00000147144	1.5915735484970923e-05	8.520074165444225
ENSG00000180758	1.5915735484970923e-05	8.14286473914378
ENSG00000240240	1.5915735484970923e-05	5.816171843015655
ENSG00000168348	1.5915735484970923e-05	3.6136276196555155
ENSG00000178209	1.6209433966480146e-05	8.9102455342842
ENSG00000049759	1.6209433966480203e-05	8.76316676889318
ENSG00000204764	1.6283665287982717e-05	5.431357034100354
ENSG00000105643	1.6283665287982717e-05	7.30359176375383
ENSG00000271983	1.6283665287982717e-05	3.4807550301069776
ENSG00000182319	1.658385791960486e-05	6.986595169859862
ENSG00000143367	1.658385791960486e-05	8.61353654346561
ENSG00000006704	1.665972973737035e-05	5.899812613193042
ENSG00000186714	1.665972973737035e-05	4.086562480194588
ENSG00000205726	1.665972973737035e-05	8.820081599857971
ENSG00000237499	1.665972973737035e-05	8.520741026016545
ENSG00000125844	1.7044099760668593e-05	8.93073733756289
ENSG00000248909	1.7044099760668593e-05	1.385299822019829
ENSG00000120217	1.7436949669820447e-05	8.580749658219709
ENSG00000164619	1.7436949669820447e-05	6.717853427252872
ENSG00000135502	1.7436949669820447e-05	6.026486328251087
ENSG00000120278	1.7516552819347553e-05	6.999823100768928
ENSG00000146233	1.7516552819347553e-05	4.35298128843176
ENSG00000251667	1.7516552819347553e-05	4.05844959699619
ENSG00000224506	1.7516552819347553e-05	2.901979261251588
ENSG00000168994	1.78384572235609e-05	7.132056111350384
ENSG00000244219	1.7838457223560995e-05	5.695899450736024
ENSG00000152402	1.7838457223560995e-05	7.6293463187205175
ENSG00000175899	1.7838457223560995e-05	8.436612985212255
ENSG00000141524	1.7919813540825214e-05	8.760615308856632
ENSG00000171388	1.7919813540825214e-05	5.40123771348136
ENSG00000233429	1.8248803690848273e-05	8.126100785317174
ENSG00000204334	1.833194985652518e-05	3.708833660980303
ENSG00000230266	1.833194985652518e-05	5.341065905658307
ENSG00000171206	1.875314733290735e-05	8.781649453337144
ENSG00000182287	1.875314733290735e-05	8.855419945140422
ENSG00000253882	1.8838490753774086e-05	5.405846042711264
ENSG00000170921	1.8838490753774086e-05	8.37551404773114
ENSG00000146776	1.8838490753774086e-05	8.508321424678835
ENSG00000116701	1.8838490753774086e-05	8.688853935888078
ENSG00000053524	1.918359518998136e-05	7.903248032162453
ENSG00000255527	1.927081171959739e-05	4.074507524049594
ENSG00000164123	1.927081171959739e-05	4.665039194559138
ENSG00000267790	1.9623486368207033e-05	1.678719566220611
ENSG00000159239	1.971261504708407e-05	8.472360615208272
ENSG00000026103	1.971261504708407e-05	7.727025953893836
ENSG00000150995	1.971261504708407e-05	8.627378526052013
ENSG00000117625	1.971261504708407e-05	8.807244176688933
