# Supplementary material for: Machine learning predicts treatment sensitivity in multiple myeloma based on molecular and clinical information coupled with drug response
Source: PLoS One. 2021 Jul 28;16(7):e0254596. doi: 10.1371/journal.pone.0254596 (PMC8318243; doi:10.1371/journal.pone.0254596)
Supplement: S1 File — (ZIP) [file pone.0254596.s004.zip › Supplementary Material 1/20q13/selected_genes_experiment_6.csv]

gene	pvalue	entropy
ENSG00000268564	8.039217544197173e-08	5.3055247167401305
ENSG00000234981	1.3733863030648491e-07	3.8758399262289003
ENSG00000197114	1.780449065272836e-07	8.463371330696129
ENSG00000075426	2.066156856523844e-07	8.806131072664654
ENSG00000228218	5.022210421122201e-07	6.470141033956302
ENSG00000101084	8.730319666062881e-07	8.272454600172496
ENSG00000242814	1.0440649926700153e-06	5.243343252622602
ENSG00000213885	1.3189654441637732e-06	6.308106251219961
ENSG00000124216	1.6326333455551316e-06	7.526489463056647
ENSG00000256167	2.629000621888301e-06	5.728434311377936
ENSG00000116016	3.7044726333958892e-06	8.687194053429506
ENSG00000255717	4.884407266937086e-06	8.911929984621112
ENSG00000101444	5.0160930343974245e-06	8.884582261940288
ENSG00000234714	6.091567468355317e-06	1.7667109365764786
ENSG00000088356	7.1957026104876914e-06	8.255163328727964
ENSG00000166337	8.866918958427659e-06	8.853721710325235
ENSG00000236882	9.584923102485686e-06	6.308363034117544
ENSG00000130590	1.000757708048673e-05	8.280245028172425
ENSG00000220157	1.2297649549926166e-05	3.7803588210747465
ENSG00000222612	1.283425376666377e-05	1.440440009698199
ENSG00000128692	1.3623320668696772e-05	5.771370948361311
ENSG00000209042	1.5473594160979165e-05	4.822589546545941
ENSG00000231259	1.573776821370672e-05	8.201916845886268
ENSG00000272791	1.627912870681264e-05	6.124192676126815
ENSG00000259883	1.741581040542008e-05	6.028759227045276
ENSG00000180389	1.7711632537561057e-05	4.964869655568899
ENSG00000214223	1.9103378896659077e-05	5.711107389061425
ENSG00000254966	1.9264323077572962e-05	5.036510951740612
