# Supplementary material for: Machine learning predicts treatment sensitivity in multiple myeloma based on molecular and clinical information coupled with drug response
Source: PLoS One. 2021 Jul 28;16(7):e0254596. doi: 10.1371/journal.pone.0254596 (PMC8318243; doi:10.1371/journal.pone.0254596)
Supplement: S1 File — (ZIP) [file pone.0254596.s004.zip › Supplementary Material 1/15q15/selected_genes_experiment_6.csv]

gene	pvalue	entropy
ENSG00000188004	1.6164639119825667e-40	6.020495083329739
ENSG00000119280	4.3256370554553386e-39	8.092323798340889
ENSG00000125827	1.1540499648785117e-38	8.87549273765755
ENSG00000272668	1.0301771172780133e-36	5.995410033959484
ENSG00000228031	2.142894091551489e-36	5.6916621719701785
ENSG00000174444	2.3118976120767045e-36	8.948367231584678
ENSG00000170677	4.443132298671233e-36	7.0439201816633465
ENSG00000140474	8.760860373029337e-36	8.920027150613016
ENSG00000104611	3.7424377491941503e-35	6.778256170362769
ENSG00000248991	1.206692871778916e-34	6.8910021049194565
ENSG00000247746	2.1798025211036473e-34	7.285298104151911
ENSG00000225579	2.6453038303869797e-34	7.2305767768726525
ENSG00000197183	3.965155435554899e-34	8.5641293013658
ENSG00000117461	1.621458414752362e-33	8.692770748778015
ENSG00000255815	3.2927855227912876e-33	5.637651885417043
ENSG00000111752	9.053476134572825e-33	7.864311393970862
ENSG00000137818	1.8075176221631576e-32	8.948367231584678
ENSG00000164181	3.2032412375459313e-32	8.769693825701092
ENSG00000182054	3.4096627307708053e-32	8.911929984621112
ENSG00000165169	7.797320411573514e-32	8.714998380339443
ENSG00000159556	9.392474549513912e-32	8.13368145792074
ENSG00000198353	1.3618737908597008e-31	5.215462978370035
ENSG00000002586	1.5275527358510617e-31	8.20607001005211
ENSG00000155886	2.098263155817865e-31	5.232119652383242
ENSG00000243284	2.1168258676166077e-31	5.072379638166459
ENSG00000178741	2.394488990208886e-31	8.899784235633259
ENSG00000148303	8.308467234500997e-31	8.948367231584678
ENSG00000179520	9.89095073383672e-31	5.088087606556756
ENSG00000131386	1.2620696072397367e-30	6.235224525053749
ENSG00000178982	4.8685889609843065e-30	8.907881401625161
ENSG00000185905	5.1267140117499595e-30	8.903832818629208
ENSG00000165102	6.141833959105423e-30	8.749450910721334
ENSG00000131773	1.2729348382971344e-29	6.608242273028037
ENSG00000115268	1.5231386233765737e-29	8.944318648588725
ENSG00000165801	1.630800722683772e-29	8.742346103020267
ENSG00000129757	1.7311802041744537e-29	7.92941664815348
ENSG00000152422	1.967396909046556e-29	8.738297520024316
ENSG00000272899	2.0706037145753656e-29	7.861495294496055
ENSG00000229638	2.6278944793011824e-29	8.53983780339009
ENSG00000063177	3.983882453697121e-29	8.936221482596823
ENSG00000271133	2.8537410436913544e-28	7.642244342040793
ENSG00000218175	2.9753974566421982e-28	8.419293521969779
ENSG00000259514	4.78425726730467e-28	6.743714581218688
ENSG00000176399	5.0709925112276795e-28	6.635850172516622
ENSG00000105372	5.0709925112276795e-28	8.948367231584678
ENSG00000140367	5.744101359462062e-28	8.867395571665647
ENSG00000253982	7.743105725781687e-28	7.604475280506725
ENSG00000167658	8.694982895686668e-28	8.948367231584678
ENSG00000219665	1.642047759250992e-27	8.305731041261055
ENSG00000230207	1.73947383214956e-27	7.233889709547372
ENSG00000232533	1.768348291629224e-27	6.835082005217236
ENSG00000173218	2.3195561445987524e-27	7.165681398585913
ENSG00000261739	6.500736241705866e-27	8.70690121434754
ENSG00000114391	6.553896722361855e-27	8.944318648588725
ENSG00000105855	7.90290044728076e-27	7.709460228350972
ENSG00000204628	7.90290044728076e-27	8.944318648588725
ENSG00000113272	8.855321550925873e-27	8.73325657873753
ENSG00000171792	1.1668803734802722e-26	8.565657413718357
ENSG00000118473	1.6393240635890857e-26	5.54468337804037
ENSG00000146066	1.762980176719199e-26	8.819804934005067
ENSG00000180573	1.9580915317911518e-26	8.895735652637308
ENSG00000131188	2.1922016192939274e-26	8.386500544357999
ENSG00000099624	2.3194600034044363e-26	8.863346988669695
ENSG00000114631	2.4343507751324397e-26	8.007802792016824
ENSG00000261418	2.5963602891281895e-26	8.505385273008201
ENSG00000121797	2.617348906934012e-26	8.32543820217909
ENSG00000180447	2.882724546519419e-26	7.372957240767952
ENSG00000058404	4.307184102865349e-26	7.083386470644265
ENSG00000241741	5.390066161862355e-26	6.772738299361906
ENSG00000122787	5.746307299635565e-26	7.578465377557014
ENSG00000140451	5.838955608287467e-26	8.763124772061747
ENSG00000232346	7.07322381500875e-26	7.348678091815394
ENSG00000251249	7.244661759899338e-26	4.596599498538836
ENSG00000182742	8.913917132616398e-26	7.086756513353051
ENSG00000137876	9.965318486888834e-26	8.911929984621112
ENSG00000169857	1.0044958996207709e-25	8.742881857081988
ENSG00000249184	1.0620389671840296e-25	6.6127261453714175
ENSG00000105894	1.1683851104281485e-25	7.238845946421273
ENSG00000227097	1.1871081895211237e-25	8.878013208300944
ENSG00000158458	1.265021780922758e-25	8.413848267038821
ENSG00000075073	1.3162704796695264e-25	6.977214401958244
ENSG00000142541	2.6212001296532832e-25	8.948367231584678
ENSG00000197016	2.9273395322660026e-25	6.806333409628104
ENSG00000214870	3.4541856807139817e-25	7.1305850272718665
ENSG00000145592	4.0748732915247343e-25	8.948367231584678
ENSG00000230516	5.448912482057352e-25	3.1854105876619707
ENSG00000188959	6.628178247825672e-25	5.362453120445415
ENSG00000162929	7.111945328325497e-25	7.93537058014209
ENSG00000172365	9.422671056778229e-25	3.569456341183795
ENSG00000162004	1.3071850417783904e-24	8.41305806557007
ENSG00000163673	1.3696577720445396e-24	4.301840072932977
ENSG00000175197	1.4462903321220428e-24	8.70491649776587
ENSG00000134698	1.527169801079543e-24	8.721110829749675
ENSG00000081913	1.797684301344239e-24	7.627666762760408
ENSG00000164587	2.132065219886e-24	8.944318648588725
ENSG00000165168	2.233501296112249e-24	8.890158957288799
ENSG00000260144	2.527977693962585e-24	6.013647868642144
ENSG00000120093	3.2622559978143173e-24	7.245884752964312
ENSG00000244165	3.835818877614776e-24	8.263181344887261
ENSG00000223949	4.509142846493506e-24	4.7523573303284286
ENSG00000047346	4.543975305425403e-24	8.936221482596823
ENSG00000166200	4.543975305425403e-24	8.890158957288799
ENSG00000204060	5.099612232751576e-24	4.529069342821956
ENSG00000255086	8.331154587519247e-24	3.56880276637527
ENSG00000223891	8.6560191025692e-24	8.414788334744712
ENSG00000256733	9.132012669182772e-24	4.481595015226592
ENSG00000196562	9.707822336382732e-24	8.899784235633259
ENSG00000168264	1.0241069669481486e-23	8.906353289272603
ENSG00000166411	1.1309514898565943e-23	8.792992965385965
ENSG00000121858	1.211317878480416e-23	8.821333046357623
ENSG00000130255	1.2680126891352687e-23	8.940270065592774
ENSG00000245008	1.3477137844374323e-23	6.544162001742122
ENSG00000105373	1.569338823454046e-23	8.93217289960087
ENSG00000140374	1.8549771318908656e-23	8.849137373267562
ENSG00000185950	2.1590327142946715e-23	7.641964493005096
ENSG00000117308	2.400752986376151e-23	8.342422735631647
ENSG00000204396	2.437405211644862e-23	8.726151771036463
ENSG00000136942	2.5507203094878647e-23	8.940270065592774
ENSG00000137824	2.5507203094878647e-23	8.861818876317137
ENSG00000105640	2.5701069596735337e-23	8.944318648588725
ENSG00000160293	3.894459164590891e-23	8.172481276391297
ENSG00000179299	4.327902896360427e-23	7.371683698915968
ENSG00000213442	5.145999507729761e-23	8.533066592928662
ENSG00000184083	6.593803844590962e-23	8.29224091092314
ENSG00000226926	6.693495667674416e-23	4.435724578192115
ENSG00000233927	6.693495667674416e-23	8.940270065592774
ENSG00000187824	6.949303218542854e-23	8.362077605964737
ENSG00000242071	8.194822067059897e-23	8.311053289202533
ENSG00000151287	8.194822067059897e-23	7.656076532755034
ENSG00000259562	8.194822067059897e-23	7.485084753646661
ENSG00000134153	1.0028913824993767e-22	8.915978567617064
ENSG00000008513	1.0887797226657774e-22	8.73325657873753
ENSG00000162244	1.1217852138943392e-22	8.940270065592774
ENSG00000231969	1.1997139028033714e-22	4.041614727177008
ENSG00000115649	1.2546205134353122e-22	8.845624544333333
ENSG00000175505	1.4671241045723048e-22	7.366709253978884
ENSG00000242021	1.6282158160295046e-22	5.482519719041127
ENSG00000080947	1.6403706561196965e-22	7.480500416588988
ENSG00000070081	1.7152094807639564e-22	8.93217289960087
ENSG00000144671	1.806802969291584e-22	4.578140525922741
ENSG00000138172	1.9032369041125903e-22	7.972113114160214
ENSG00000140563	2.0347446526956137e-22	8.902304706276652
ENSG00000111666	2.2407307925800004e-22	8.630970495715301
ENSG00000248458	3.013007126411617e-22	4.671839831452111
ENSG00000228933	3.0578822881872183e-22	5.423825969716417
ENSG00000108107	3.0578822881872183e-22	8.936221482596823
ENSG00000105173	3.1729858968631773e-22	8.684137828724392
ENSG00000169330	3.5709196272598703e-22	8.508037184069147
ENSG00000076662	4.1690320608621863e-22	8.944318648588725
ENSG00000260591	4.621831898111392e-22	6.970116217703006
ENSG00000100678	4.866158405323978e-22	7.340604162160462
ENSG00000164122	4.902090348197335e-22	5.989429829754897
ENSG00000181163	5.123264362957449e-22	8.948367231584678
ENSG00000156384	5.161075141825307e-22	8.2283245008612
ENSG00000114423	5.978041197256663e-22	8.57528269206282
ENSG00000105193	6.386258705183088e-22	8.944318648588725
ENSG00000071205	6.576433204433179e-22	7.096764437664018
ENSG00000107745	7.025065619219697e-22	8.695291219421408
ENSG00000214717	7.394830923892643e-22	8.620352859080006
ENSG00000100266	7.783851460523932e-22	8.593005136399182
ENSG00000229766	7.783851460523932e-22	6.0329490917512345
ENSG00000152402	8.560823050850414e-22	7.647856243361692
ENSG00000247982	1.0054313144330616e-21	8.162677821624621
ENSG00000127920	1.0128009389047373e-21	7.454889729703014
ENSG00000155792	1.163432773531167e-21	8.859298405673744
ENSG00000164346	1.1805244504010821e-21	8.910401872268555
ENSG00000251405	1.2333047287326134e-21	7.070529365560516
ENSG00000105426	1.5012206434221458e-21	7.274483288916805
ENSG00000156427	1.5232166859037178e-21	5.767601610635325
ENSG00000170899	1.686379685405077e-21	8.386246096950968
ENSG00000171827	2.0514233570178984e-21	5.845889375502163
ENSG00000104852	2.066349783079501e-21	8.936221482596823
ENSG00000270036	2.066349783079501e-21	4.3832598929014175
ENSG00000187446	2.4233270652159595e-21	8.855249822677791
ENSG00000104131	2.4409289811904865e-21	8.895735652637308
ENSG00000147408	2.5126108225709716e-21	8.8795413206535
ENSG00000257698	3.120903891852906e-21	8.177475481673419
ENSG00000130159	3.282610465163679e-21	8.759076189065794
ENSG00000169239	3.4277959197266294e-21	8.270742756817441
ENSG00000144040	3.477589137895122e-21	8.628450025071908
ENSG00000147100	3.579332658349362e-21	5.262429148175542
ENSG00000257027	3.605225387585433e-21	7.877115569841549
ENSG00000123570	3.791737915744791e-21	6.954121584565202
ENSG00000136928	3.819150559787164e-21	4.121848378455062
ENSG00000227838	3.846759293623752e-21	3.1350935622994993
ENSG00000188153	4.016607959996726e-21	8.08754051747729
ENSG00000213862	4.016607959996726e-21	6.71409824057056
ENSG00000186056	4.2241617248655874e-21	8.404627302338529
ENSG00000125462	4.638164518160703e-21	7.789548376423243
ENSG00000196668	5.128975602906776e-21	7.368643940538186
ENSG00000111445	5.432158236973741e-21	8.426731926910481
ENSG00000177283	5.753062290084901e-21	5.2755169872988406
ENSG00000166946	5.753062290084901e-21	8.891687069641355
ENSG00000052126	6.639717589938327e-21	7.221581848346773
ENSG00000103253	7.031101524313066e-21	8.447097848879718
ENSG00000269533	7.44529679657123e-21	4.113153233727867
ENSG00000164258	7.716333563578776e-21	8.743874215372825
ENSG00000207954	8.467568217844906e-21	5.8309834912599525
ENSG00000255760	8.528265672462988e-21	5.9442497454071574
ENSG00000166441	9.424626736866363e-21	8.944318648588725
ENSG00000147400	9.49210717589712e-21	8.651213410695059
ENSG00000196437	9.560065576820451e-21	7.666263300958252
ENSG00000181524	9.560065576820451e-21	8.279911430932788
ENSG00000171759	9.836746103555177e-21	6.746222348327667
ENSG00000132640	9.907144996517774e-21	8.883589903649453
ENSG00000131725	1.0488574679464317e-20	8.602630414743642
ENSG00000254615	1.0563586829425204e-20	8.621345217370841
ENSG00000239815	1.150620652577066e-20	6.19126350751542
ENSG00000116852	1.1588414646674935e-20	8.829430212349527
ENSG00000173207	1.2180368947712597e-20	8.568713638423473
ENSG00000225573	1.3551433108856329e-20	7.199495642615927
ENSG00000214711	1.4757296105213902e-20	6.237624229763278
ENSG00000188846	1.4757296105213902e-20	8.940270065592774
ENSG00000251680	1.496834367373834e-20	4.192804719584925
ENSG00000069493	1.5399436205838143e-20	8.466761152640881
ENSG00000198521	1.7128238340887367e-20	6.9106146421803
ENSG00000130810	1.8127385493366167e-20	7.646817265478152
ENSG00000154358	1.8256264396765435e-20	8.758540435004074
ENSG00000135253	1.8914379820010125e-20	8.530748279107353
ENSG00000208028	2.0158655694763392e-20	7.564317827374935
ENSG00000230131	2.118210096446636e-20	6.116860402375511
ENSG00000105202	2.2100128267477865e-20	8.899784235633259
ENSG00000102871	2.3057491255460365e-20	8.802082489668702
ENSG00000144713	2.4570952839772747e-20	8.948367231584678
ENSG00000246090	2.5998489272058743e-20	8.033456762993813
ENSG00000260719	2.712269117321633e-20	8.368321495792522
ENSG00000179820	3.100950245795956e-20	8.56817788436175
ENSG00000198794	3.144938493805052e-20	8.93217289960087
ENSG00000260027	3.257627470980873e-20	7.059758766083879
ENSG00000160691	3.620210134625261e-20	8.920027150613016
ENSG00000140400	3.6714764459783355e-20	8.915978567617064
ENSG00000175806	3.776172675861474e-20	8.41020399768704
ENSG00000100373	3.776172675861474e-20	3.9881395701417617
ENSG00000137154	3.883820642011934e-20	8.948367231584678
ENSG00000157625	4.225308795632143e-20	8.742881857081988
ENSG00000241852	4.225308795632143e-20	7.624313881842311
ENSG00000165171	4.40702327744444e-20	6.351521090786313
ENSG00000137309	4.661381407966425e-20	8.848145014976726
ENSG00000175395	5.141910767147402e-20	8.280368035161903
ENSG00000221983	5.362554873300019e-20	8.940270065592774
ENSG00000254343	6.211121740813421e-20	8.307970205249756
ENSG00000221890	6.211121740813421e-20	4.103789825615773
ENSG00000149972	6.568205876571595e-20	8.829430212349527
ENSG00000259560	7.192240177805128e-20	5.7279220321523505
ENSG00000269696	7.192240177805128e-20	4.275902159695997
ENSG00000236772	7.34437498023478e-20	4.387216479057967
ENSG00000243926	7.605035051329321e-20	5.606757409846387
ENSG00000183023	7.985391798620262e-20	8.474831459385124
ENSG00000149273	8.384548211486232e-20	8.948367231584678
ENSG00000130340	8.864926476752807e-20	8.503707294418502
ENSG00000144895	9.372500984268594e-20	8.903832818629208
ENSG00000163754	9.704217951557103e-20	8.855249822677791
ENSG00000094631	9.704217951557241e-20	8.85120123968184
ENSG00000188818	1.0117630273346886e-19	8.358898374270144
ENSG00000139352	1.0259267095907203e-19	6.659908897878523
ENSG00000224032	1.0402864065271533e-19	8.789936740680849
ENSG00000260359	1.2547418554534682e-19	8.841575961337382
ENSG00000144591	1.3080375693324997e-19	8.878013208300944
ENSG00000205664	1.3262954286439624e-19	7.931120174492421
ENSG00000207146	1.373049760512489e-19	3.8415939998390978
ENSG00000146904	1.53388857406338e-19	5.371154988899644
ENSG00000132704	1.5769257661842883e-19	8.890158957288799
ENSG00000144026	1.5878702729026478e-19	8.658318218396126
ENSG00000179862	1.7613400470595978e-19	6.568362673732373
ENSG00000215086	1.861386317114219e-19	4.717238450839804
ENSG00000243276	1.9535218003129187e-19	7.089483675132803
ENSG00000166348	2.0220790869754745e-19	8.399384204229658
ENSG00000236552	2.1515281595156605e-19	8.711485551405216
ENSG00000130312	2.1515281595156605e-19	8.826909741706134
ENSG00000249167	2.2423445122649635e-19	3.5590459653623627
ENSG00000197565	2.486299253766871e-19	7.9114565365628895
ENSG00000232995	2.6269526076871076e-19	7.0662647541460855
ENSG00000159840	2.756457635945554e-19	8.570698355005145
ENSG00000235663	3.013930301822426e-19	5.069578762953345
ENSG00000169255	3.295149887860951e-19	6.566478916017912
ENSG00000107816	3.4335440337502595e-19	8.60820711009215
ENSG00000172456	3.805169805154865e-19	7.931293686961062
ENSG00000166268	4.159217413906402e-19	6.687894193355126
ENSG00000151208	4.245436206580883e-19	8.529676770983908
ENSG00000166483	4.3930764090448055e-19	8.452753694060833
ENSG00000233762	4.453543297354238e-19	7.9421742044314625
ENSG00000259026	4.453543297354238e-19	4.561332963718178
ENSG00000230852	4.453543297354238e-19	2.143708782550847
ENSG00000164741	4.576955484433452e-19	8.113986140860447
ENSG00000006756	5.036112977645467e-19	6.322625668049084
ENSG00000167614	5.391671102650253e-19	7.05468541096915
ENSG00000136710	5.61679808825736e-19	8.655261993691008
ENSG00000256917	5.655211984149149e-19	5.342739965071713
ENSG00000101577	5.891208453131516e-19	8.5454144987386
ENSG00000267169	6.136933096770881e-19	7.536519055045276
ENSG00000186153	6.704618205808241e-19	8.452753694060833
ENSG00000160055	7.127725667736497e-19	8.19593583689359
ENSG00000130811	7.474956876670683e-19	8.896728010928143
ENSG00000127184	7.474956876670683e-19	8.911929984621112
ENSG00000269988	7.83889476844063e-19	5.148202661386325
ENSG00000271192	8.164739210389917e-19	5.519212297893276
ENSG00000237212	8.220332884407938e-19	5.418955074883154
ENSG00000131943	8.220332884407938e-19	8.764652884414305
ENSG00000235501	8.561837258473197e-19	5.838149094399075
ENSG00000175697	8.678758437733307e-19	5.412400405272522
ENSG00000248319	8.678758437733307e-19	2.890712180011583
ENSG00000070886	9.100544396315637e-19	5.7908983085176535
ENSG00000157680	9.478152257209844e-19	8.410458445094068
ENSG00000091428	9.6074299727314e-19	8.795513436029358
ENSG00000128928	1.0005808796304854e-18	8.87549273765755
ENSG00000167992	1.0420502671839794e-18	7.2352801336889
ENSG00000124143	1.0491250439046228e-18	5.012364800086224
ENSG00000133872	1.1455323749255227e-18	8.936221482596823
ENSG00000160062	1.153300940727329e-18	7.647090138704772
ENSG00000186468	1.1689945728743305e-18	8.915978567617064
ENSG00000117242	1.2506839247122765e-18	7.933259977723147
ENSG00000162913	1.2591566867572798e-18	6.316557431039238
ENSG00000177628	1.27627271380492e-18	8.867395571665647
ENSG00000179151	1.5518905645407022e-18	8.73325657873753
ENSG00000168159	1.693803911458401e-18	8.890158957288799
ENSG00000226851	1.763555257973945e-18	6.116857248616427
ENSG00000159259	1.7754532268712292e-18	7.8555610215080405
ENSG00000143624	1.787430494361944e-18	8.903832818629208
ENSG00000008226	1.7994875823264692e-18	8.597589473456853
ENSG00000218426	1.8485246956307246e-18	8.339647817581222
ENSG00000214612	1.8609888335765647e-18	6.013681439770701
ENSG00000221413	2.0171930780906525e-18	2.1574121163286546
ENSG00000120256	2.044457623438801e-18	8.324981597949977
ENSG00000118308	2.044457623438801e-18	8.903832818629208
ENSG00000234771	2.1142220107009555e-18	8.71454177611033
ENSG00000149295	2.1142220107009555e-18	5.659779268606823
ENSG00000173221	2.1572041237257405e-18	8.93217289960087
ENSG00000163040	2.245774617883115e-18	5.64138615662163
ENSG00000135324	2.260881656904499e-18	3.114157053539191
ENSG00000151229	2.337935869188346e-18	8.458866143471063
ENSG00000214097	2.5506293190343007e-18	5.05038428107546
ENSG00000125841	2.5850054276087324e-18	8.236872716501937
ENSG00000139644	2.5850054276087324e-18	8.940270065592774
ENSG00000204131	2.708965106750043e-18	6.280671628682707
ENSG00000241324	2.7271464434136633e-18	6.868964612312296
ENSG00000110002	2.95495328161499e-18	8.729207995741579
ENSG00000229914	2.95495328161499e-18	6.561188899411069
ENSG00000226086	3.117165288540367e-18	5.438271592302389
ENSG00000255438	3.586014980539705e-18	6.328555305274228
ENSG00000174446	3.610000222174465e-18	8.691242636425457
ENSG00000175886	3.7323239509495175e-18	6.602682206881287
ENSG00000213523	3.78239185614428e-18	8.757548076713238
ENSG00000259331	3.807674009180891e-18	2.0120932193104917
ENSG00000177917	3.936610220945422e-18	8.698347444126524
ENSG00000185666	3.962910265450231e-18	3.8289130304598924
ENSG00000167196	3.989383848093924e-18	8.726151771036463
ENSG00000127946	4.1243946527953105e-18	8.411073348988397
ENSG00000170989	4.1243946527953105e-18	6.713894618194345
ENSG00000089692	4.349856783832163e-18	7.942888469083767
ENSG00000236854	4.587484252395611e-18	3.5955423549283463
ENSG00000053371	4.7110610511859086e-18	8.536579421862891
ENSG00000235280	4.742465480104927e-18	5.6580659029316225
ENSG00000000460	4.774076658067164e-18	7.951211438129257
ENSG00000145194	4.968161303575476e-18	8.444656528068931
ENSG00000171469	5.0012578319680876e-18	8.76213241377091
ENSG00000156976	5.561398705386798e-18	8.948367231584678
ENSG00000158813	5.673119713110843e-18	7.411563058409226
ENSG00000100316	5.787056721825453e-18	8.948367231584678
ENSG00000179899	5.942494942370423e-18	5.188896944670365
ENSG00000049769	6.06177276590274e-18	7.962742283222783
ENSG00000159788	6.102055082636782e-18	8.259589366120425
ENSG00000158089	6.265845005136048e-18	6.004514419167894
ENSG00000198937	6.606559636756609e-18	8.658318218396126
ENSG00000137806	6.650415211937271e-18	8.774278162758765
ENSG00000150967	6.650415211937271e-18	8.865867459313089
ENSG00000130779	7.199646178912819e-18	8.87549273765755
ENSG00000118705	7.247387537488104e-18	8.944318648588725
ENSG00000141441	8.325376426115852e-18	8.221134988747247
ENSG00000182899	8.325376426115852e-18	8.944318648588725
ENSG00000136383	8.661460860516749e-18	7.862194902803271
ENSG00000171425	8.776439174395417e-18	8.71247790969605
ENSG00000135116	9.190859094583943e-18	5.938975397217578
ENSG00000114023	9.6245912899671e-18	8.7752705210496
ENSG00000223387	9.6245912899671e-18	4.335818473055738
ENSG00000248757	9.6245912899671e-18	3.704839312081033
ENSG00000179085	9.624591289967305e-18	8.728672241679856
ENSG00000104765	9.624591289967305e-18	8.81323588036572
ENSG00000226833	9.68818081198492e-18	4.820676123052417
ENSG00000172379	1.0078523479385699e-17	8.457978366350117
ENSG00000137877	1.0078523479385699e-17	8.306521242729806
ENSG00000176371	1.055358360940587e-17	8.411529953217512
ENSG00000083845	1.1495232548835897e-17	8.948367231584678
ENSG00000166896	1.149523254883606e-17	8.150075468407652
ENSG00000204387	1.1647283610270947e-17	8.903832818629208
ENSG00000162878	1.2036154129181494e-17	4.9049485030806705
ENSG00000147251	1.2115452797872554e-17	8.760068547356632
ENSG00000224738	1.3281330498432148e-17	4.873204753463915
ENSG00000213885	1.4462785046909225e-17	6.358660874757339
ENSG00000182220	1.5141330810627157e-17	8.863346988669695
ENSG00000174748	1.5141330810627157e-17	8.948367231584678
ENSG00000088881	1.534090917422411e-17	6.31749069913836
ENSG00000117519	1.6485912505599098e-17	8.048678613443784
ENSG00000168405	1.6702977677747938e-17	8.895735652637308
ENSG00000137054	1.6922864072064943e-17	8.781839574688947
ENSG00000250692	1.7485161444085677e-17	3.941434827094092
ENSG00000106948	1.8065896704777202e-17	8.843104073689938
ENSG00000170889	1.830348636234812e-17	8.944318648588725
ENSG00000013016	2.005522087221824e-17	8.659310576686961
ENSG00000140750	2.1129476635849217e-17	8.503400556426529
ENSG00000235269	2.1972262998581396e-17	3.4203354741811047
ENSG00000090487	2.2260500031928112e-17	8.849673127329284
ENSG00000163931	2.284821807198298e-17	8.903832818629208
ENSG00000242732	2.299752500107535e-17	7.930122145209341
ENSG00000166143	2.3913807384847094e-17	6.605667728282966
ENSG00000249353	2.4069986025584297e-17	7.810947458719967
ENSG00000166816	2.4069986025584297e-17	8.279173520048982
ENSG00000260660	2.535620334763088e-17	6.396138216373488
ENSG00000158710	2.535620334763088e-17	8.911929984621112
ENSG00000165548	2.7413751206179662e-17	8.346269161805512
ENSG00000231193	2.777234387958596e-17	4.856696688927033
ENSG00000271086	2.777234387958596e-17	4.621830521021708
ENSG00000181026	2.8876135241461904e-17	8.89420754028475
ENSG00000165689	2.8876135241461904e-17	8.843104073689938
ENSG00000123144	2.906426397972692e-17	8.87549273765755
ENSG00000086730	2.9064263979727334e-17	8.81323588036572
ENSG00000260361	2.9253602473020747e-17	7.434835004678068
ENSG00000260618	2.94441583956675e-17	8.421357388384056
ENSG00000124635	3.182864882725484e-17	8.593005136399182
ENSG00000140464	3.2035751943895697e-17	8.849673127329284
ENSG00000267166	3.309138754618766e-17	7.036122618729704
ENSG00000126217	3.48522472050361e-17	7.632082377523924
ENSG00000142279	3.48522472050366e-17	5.567565175417003
ENSG00000144036	3.646865267240153e-17	8.381943066547986
ENSG00000168556	3.6705528254737636e-17	8.451761335769996
ENSG00000259420	3.6943922329428297e-17	3.62564663137802
ENSG00000134339	3.865601280680875e-17	4.402969282824302
ENSG00000258422	3.9669267135321253e-17	4.527582851168808
ENSG00000114270	3.992664947088947e-17	8.364852524015161
ENSG00000107187	3.992664947088947e-17	4.7841034817592005
ENSG00000177731	3.992664947088947e-17	8.902304706276652
ENSG00000104219	4.018567990246726e-17	8.80918729736977
ENSG00000147036	4.0446368839696206e-17	5.390697619876875
ENSG00000073150	4.1505920114942855e-17	6.141837505740835
ENSG00000117090	4.1505920114943736e-17	8.883589903649453
ENSG00000120784	4.177506000762952e-17	6.363902782588667
ENSG00000198081	4.231851768078559e-17	8.531204883336466
ENSG00000173581	4.370787831839084e-17	8.538388840870141
ENSG00000144354	4.370787831839146e-17	5.482584548621519
ENSG00000196867	4.972992400178772e-17	5.705249938221522
ENSG00000102158	5.270030231172854e-17	8.911929984621112
ENSG00000250519	5.270030231172966e-17	5.033971892048412
ENSG00000120280	5.40760401731842e-17	8.677823222492076
ENSG00000242247	5.477713992430651e-17	8.898256123280701
ENSG00000261231	5.767236865211885e-17	6.076489074148167
ENSG00000261597	5.994240950010427e-17	8.59858183174769
ENSG00000179456	5.994240950010512e-17	8.530748279107353
ENSG00000188636	6.230058169863637e-17	8.154255825989523
ENSG00000255527	6.270241372697571e-17	4.1169766798081575
ENSG00000268362	6.351376620182251e-17	6.457248673145546
ENSG00000213609	6.601049935399348e-17	6.5351309089178065
ENSG00000174132	6.643593479396588e-17	8.883589903649453
ENSG00000136521	6.686407578970051e-17	8.887638486645404
ENSG00000214226	6.816490232236955e-17	7.778291476106019
ENSG00000164334	6.90459616897632e-17	3.964701393983094
ENSG00000086598	7.175712226344133e-17	8.93217289960087
ENSG00000172687	7.268398012754404e-17	6.344696071346796
ENSG00000197119	7.268398012754404e-17	7.9245890892613
ENSG00000185686	7.457327939621688e-17	7.459988346540582
ENSG00000109046	7.553601950091288e-17	8.87549273765755
ENSG00000166104	7.553601950091288e-17	5.650618186606966
ENSG00000164620	7.553601950091288e-17	8.48779426908939
ENSG00000179057	7.553601950091288e-17	6.155910669053422
ENSG00000272156	7.849843297164095e-17	5.687352002598721
ENSG00000219626	8.31582580711291e-17	7.703032389764283
ENSG00000184381	8.31582580711291e-17	8.789936740680849
ENSG00000137767	8.315825807113029e-17	8.69880404835564
ENSG00000149823	8.315825807113029e-17	8.899784235633259
ENSG00000095585	9.0374696090314e-17	8.83195068299292
ENSG00000171119	9.0374696090314e-17	5.819018787344957
ENSG00000038002	9.451290396360597e-17	8.886110374292846
ENSG00000267381	9.451290396360597e-17	4.155795501829194
ENSG00000161031	9.820834738464376e-17	5.138325516693159
ENSG00000106018	9.94715637700706e-17	6.703578438258043
ENSG00000258072	1.0270017145453783e-16	6.244660878274021
ENSG00000197647	1.0335819222975534e-16	8.005620022255933
ENSG00000099326	1.0335819222975534e-16	8.8714441546616
ENSG00000234444	1.0402037250998181e-16	8.471011892458918
ENSG00000211448	1.0739457949025742e-16	7.624589633916724
ENSG00000156738	1.0808226685400001e-16	7.832481123257808
ENSG00000120805	1.0877429858279523e-16	8.863346988669695
ENSG00000145808	1.0877429858279523e-16	4.279538734637602
ENSG00000240298	1.1374245709708855e-16	5.699045810198174
ENSG00000103740	1.1447023202712026e-16	5.805013177854738
ENSG00000258847	1.1817859087053122e-16	3.916279183970149
ENSG00000128463	1.2046023877065134e-16	8.87549273765755
ENSG00000128165	1.2278533699455253e-16	8.819804934005067
ENSG00000136021	1.235701659148656e-16	8.906353289272603
ENSG00000080839	1.2357016591486822e-16	8.612255693088102
ENSG00000108828	1.2515470123229558e-16	8.806666826726374
ENSG00000235673	1.2515470123229558e-16	4.993944042752177
ENSG00000139239	1.2920427392207727e-16	8.179276467252595
ENSG00000058056	1.3002956621438588e-16	8.457258881285899
ENSG00000102316	1.3595404641325746e-16	8.878013208300944
ENSG00000258118	1.3769513332380773e-16	2.741983515007297
ENSG00000147003	1.4305145558054075e-16	5.458168250845419
ENSG00000188971	1.4673600287880524e-16	8.59453324875174
ENSG00000116147	1.4956070627355073e-16	5.455722553668541
ENSG00000106571	1.5051414269322807e-16	7.20272342267383
ENSG00000166562	1.5537200716125825e-16	8.924075733608968
ENSG00000104921	1.5537200716125825e-16	8.028901070289582
ENSG00000250148	1.5537200716125825e-16	2.4598093918708113
ENSG00000261400	1.6140595089929547e-16	3.4033567277104946
ENSG00000124785	1.6140595089929547e-16	7.22885251285862
ENSG00000132846	1.62433839718263e-16	8.620352859080006
ENSG00000188825	1.6981211552946668e-16	7.036832954125612
ENSG00000101974	1.7089279424115682e-16	8.79956201902531
ENSG00000237857	1.7528376898413677e-16	7.818442257888481
ENSG00000173153	1.7864986284921376e-16	8.845624544333333
ENSG00000205683	1.832373601104345e-16	7.487935745268393
ENSG00000126249	1.8675405947402535e-16	8.11297946039289
ENSG00000095110	2.0277835483591098e-16	8.202250443125903
ENSG00000273056	2.0277835483591098e-16	5.482283908792696
ENSG00000144589	2.1062448008269731e-16	8.687194053429506
ENSG00000094804	2.1196096824954962e-16	8.64617246940827
ENSG00000089220	2.2155350332218602e-16	8.920027150613016
ENSG00000230979	2.229583701007159e-16	7.058851750834051
ENSG00000230565	2.330415081313296e-16	6.818752783848429
ENSG00000244879	2.330415081313329e-16	8.648692940051664
ENSG00000101997	2.4357415858494764e-16	8.584907970407277
ENSG00000233016	2.5138359462042365e-16	8.762589018000027
ENSG00000228903	2.561872610841047e-16	8.553511664730504
ENSG00000215595	2.643953451270872e-16	6.223034045206823
ENSG00000145626	2.694441353093293e-16	3.6516061829340964
ENSG00000169116	2.7807091277713426e-16	8.924075733608968
ENSG00000244313	2.7982867713902775e-16	8.554583172853947
ENSG00000187123	3.017961401453369e-16	5.284537354990316
ENSG00000239552	3.017961401453369e-16	3.1894694530618524
ENSG00000152582	3.0370173130318477e-16	8.78489579939406
ENSG00000105341	3.0754858451004643e-16	8.715534134401166
ENSG00000162373	3.2958117879422705e-16	6.583174907749291
ENSG00000104979	3.3165968427730575e-16	8.8714441546616
ENSG00000272717	3.465756383958402e-16	6.046802403598795
ENSG00000205022	3.4875980225738756e-16	6.872154353339178
ENSG00000248544	3.4875980225738756e-16	6.347010366743556
ENSG00000224596	3.5763303186664636e-16	3.9491773996790296
ENSG00000063660	3.621527674729432e-16	7.349519467100043
ENSG00000260625	3.621527674729432e-16	6.24335188953038
ENSG00000153179	3.6443371310935276e-16	8.605686639448757
ENSG00000182185	3.6443371310935276e-16	7.485181017800438
ENSG00000273388	3.667288253880313e-16	3.951275013705122
ENSG00000264920	3.784199397638162e-16	7.472537483159085
ENSG00000047230	3.9540726422923063e-16	8.372238638370918
ENSG00000105649	3.9540726422923625e-16	7.616465608677158
ENSG00000198960	3.978946272455755e-16	8.483157641446772
ENSG00000139219	4.1574351222495865e-16	4.644832683936393
ENSG00000137575	4.183569831131918e-16	8.830958324702085
ENSG00000053501	4.3711046336621654e-16	8.710493193114377
ENSG00000204219	4.51010967631327e-16	6.84112696060481
ENSG00000170915	4.53842930374514e-16	6.948229490845181
ENSG00000234719	4.712066866077123e-16	7.763939311125773
ENSG00000137814	4.71206686607719e-16	8.667943496740586
ENSG00000260521	4.71206686607719e-16	6.043425460008911
ENSG00000103707	4.984875405522848e-16	8.549006477505436
ENSG00000224858	5.175340424048537e-16	5.625144432416684
ENSG00000150867	5.372977652312882e-16	8.821333046357623
ENSG00000186187	5.44049625307809e-16	7.457636692877811
ENSG00000256594	5.612974714222206e-16	8.211998728459843
ENSG00000170540	5.827077260150109e-16	8.798569660734474
ENSG00000158828	5.863535580675238e-16	8.514018193061826
ENSG00000205339	5.863535580675238e-16	8.915978567617064
ENSG00000233048	5.9002188016714e-16	3.4425123484065048
ENSG00000025039	5.9002188016714e-16	8.895735652637308
ENSG00000235169	6.125118164464448e-16	7.172897724728166
ENSG00000178922	6.125118164464448e-16	8.657782464334403
ENSG00000114942	6.163414426065734e-16	8.948367231584678
ENSG00000249734	6.24071658767714e-16	3.144870366014918
ENSG00000166557	6.398199912330167e-16	8.899784235633259
ENSG00000197696	6.438179063185584e-16	8.073152391484575
ENSG00000137720	6.4784045007422975e-16	8.7939853236768
ENSG00000088298	6.641799150329545e-16	8.873964625304993
ENSG00000225938	6.683278624381189e-16	2.717552074873206
ENSG00000162869	6.937573233907527e-16	8.71247790969605
ENSG00000188906	7.024439813190679e-16	8.797041548381916
ENSG00000100246	7.615798011696167e-16	8.065564120306732
ENSG00000244398	7.663268637240673e-16	8.345962423813539
ENSG00000272016	7.663268637240783e-16	6.667956342751422
ENSG00000136044	7.663268637240783e-16	8.760604301418354
ENSG00000230629	7.759086752884737e-16	7.638170357416173
ENSG00000237991	7.759086752884737e-16	6.540421109191732
ENSG00000123901	7.954280258597041e-16	6.627894106880711
ENSG00000103978	7.954280258597041e-16	8.821333046357623
ENSG00000149256	8.103844885892071e-16	7.956726068257712
ENSG00000124795	8.307584892571687e-16	8.257148045309638
ENSG00000124222	8.307584892571687e-16	8.87549273765755
ENSG00000244061	8.411340324150352e-16	5.510754141422872
ENSG00000118162	8.411340324150352e-16	8.343362803337538
ENSG00000255046	8.411340324150532e-16	4.837987677379755
ENSG00000205763	8.463696064181423e-16	7.170598619327126
ENSG00000170417	8.676351031747744e-16	8.246987012903455
ENSG00000239559	9.117586431793081e-16	7.16373603310348
ENSG00000226957	9.174273288431541e-16	2.8499913199968767
ENSG00000246334	9.174273288431541e-16	7.815315316778833
ENSG00000230067	9.174273288431541e-16	4.814268880809791
ENSG00000261786	9.521764095136153e-16	8.745402327725383
ENSG00000158714	9.580927377972756e-16	6.493022344729312
ENSG00000047365	9.580927377972756e-16	8.652205768985894
ENSG00000251535	9.640453028069243e-16	2.88509893459375
ENSG00000102271	9.943593768319604e-16	4.094879238603125
ENSG00000140471	1.0067464167323434e-15	8.747922798368778
ENSG00000188266	1.0319786118699614e-15	7.985016650788877
ENSG00000104626	1.0448274678658235e-15	8.412267864101318
ENSG00000143195	1.0843277393663832e-15	6.064246223696669
ENSG00000057468	1.0910527273063056e-15	6.455028682343675
ENSG00000148484	1.0978188265388868e-15	8.815756351009115
ENSG00000174485	1.1322747084978756e-15	8.827902099996969
ENSG00000162607	1.1463536190226182e-15	8.789936740680849
ENSG00000110700	1.1823102990020442e-15	8.940270065592774
ENSG00000157978	1.182310299002061e-15	8.872436512952435
ENSG00000008853	1.2345240822998972e-15	8.647700581760828
ENSG00000163519	1.2498553489600646e-15	8.020850640302344
ENSG00000226237	1.2498553489600646e-15	7.127557112751827
ENSG00000089159	1.3541848197655213e-15	8.701860273060754
ENSG00000100092	1.422606143107805e-15	8.401571077633417
ENSG00000174989	1.467088172104672e-15	8.80513871437382
ENSG00000260990	1.4944324983871489e-15	5.534604143425226
ENSG00000165891	1.5129404956605308e-15	8.344153004806289
ENSG00000236830	1.5222790314801953e-15	4.3767594650697115
ENSG00000198108	1.5222790314801953e-15	8.739825632376874
ENSG00000140521	1.531674375922088e-15	8.810179655660605
ENSG00000120860	1.5506368541465184e-15	8.677033021023325
ENSG00000100994	1.608923510298872e-15	8.891687069641355
ENSG00000087008	1.690009841519451e-15	8.31700743894755
ENSG00000233585	1.7320502335589952e-15	5.459010992126435
ENSG00000178722	1.7534552684196359e-15	5.391829302390531
ENSG00000229727	1.7642553412879462e-15	5.320740037890856
ENSG00000111602	1.8081151197739854e-15	8.796505794320195
ENSG00000268592	1.83044624438962e-15	4.423603242821059
ENSG00000204390	1.8990833027611685e-15	7.224872636723432
ENSG00000008086	1.8990833027611685e-15	8.018763684114903
ENSG00000172382	1.9107668354529023e-15	6.7962167686282395
ENSG00000197256	1.9823704330094923e-15	8.517864619235691
ENSG00000137070	1.9945587718246282e-15	8.583379858054721
ENSG00000233379	2.0068209576793408e-15	5.137391897121539
ENSG00000271344	2.0068209576793408e-15	7.046307242782308
ENSG00000147437	2.0068209576793408e-15	6.226319000149542
ENSG00000125869	2.0819697173377304e-15	8.836991624279708
ENSG00000228205	2.107630359510468e-15	7.40273320194543
ENSG00000111276	2.18649702094972e-15	8.873964625304993
ENSG00000102054	2.282189286622828e-15	8.886110374292846
ENSG00000251478	2.296192301415833e-15	2.8037643467823306
ENSG00000196507	2.3674874472746617e-15	8.639603415768926
ENSG00000035403	2.3820060607943263e-15	8.574826087833703
ENSG00000271334	2.3820060607943263e-15	2.812728536461674
ENSG00000136810	2.3820060607943263e-15	8.911929984621112
ENSG00000181444	2.486122302466085e-15	7.961626917942469
ENSG00000135502	2.5947202692337226e-15	6.017417665816221
ENSG00000260401	2.5947202692337226e-15	7.294820611308728
ENSG00000169184	2.741238062196743e-15	8.06502281166473
ENSG00000176928	2.808945884468019e-15	7.569541571271896
ENSG00000141524	2.843415096563952e-15	8.790929098971684
ENSG00000262089	2.860805663412598e-15	5.720077526115267
ENSG00000148343	2.860805663412598e-15	8.84715265668589
ENSG00000198890	2.949342942232478e-15	8.220965245753103
ENSG00000141736	2.949342942232478e-15	7.92966244437603
ENSG00000183386	3.077847084217459e-15	6.626723116311946
ENSG00000236914	3.077847084217459e-15	5.423640860764766
ENSG00000259291	3.096649565010237e-15	7.68825427230412
ENSG00000125089	3.0966495650102812e-15	8.734248937028365
ENSG00000260219	3.172997909782019e-15	6.6058401339085
ENSG00000108924	3.2314735094575463e-15	7.2329474585832845
ENSG00000102882	3.3516283210308305e-15	8.757548076713238
ENSG00000143653	3.497380618741828e-15	8.395185754996568
ENSG00000169567	3.831060691965169e-15	8.918499038260457
ENSG00000206120	3.831060691965169e-15	6.070729805259495
ENSG00000109705	3.854389074810574e-15	6.532234266020444
ENSG00000249487	3.997327294010625e-15	2.9358116041409876
ENSG00000052850	4.021652810849006e-15	4.720168722138452
ENSG00000119906	4.145485152876985e-15	8.743874215372825
ENSG00000273002	4.2990502048800705e-15	6.9461888793286475
ENSG00000072195	4.325183615035236e-15	6.567457651430735
ENSG00000245954	4.325183615035359e-15	7.678251539563152
ENSG00000246863	4.325183615035359e-15	5.782533675178527
ENSG00000118181	4.351473520683293e-15	8.940270065592774
ENSG00000157216	4.3779208443755525e-15	8.857770293321186
ENSG00000168081	4.48530295849712e-15	8.760068547356632
ENSG00000140612	4.48530295849712e-15	8.903832818629208
ENSG00000229278	4.48530295849712e-15	3.778911365242121
ENSG00000124357	4.5399629062592216e-15	8.853721710325235
ENSG00000115286	4.567538440941431e-15	8.791464853033405
ENSG00000128915	4.707910539650334e-15	8.837527378341429
ENSG00000166295	4.707910539650334e-15	8.891687069641355
ENSG00000105467	4.736490726359075e-15	5.2001982944307645
ENSG00000197180	4.971370214142565e-15	6.788395354710748
ENSG00000105676	5.093075861595075e-15	8.751971381364728
ENSG00000115266	5.123958037102529e-15	7.9542408035867105
ENSG00000008283	5.1239580371026016e-15	8.845624544333333
ENSG00000111450	5.155024665212084e-15	8.595525607042575
ENSG00000235670	5.155024665212084e-15	4.047380056051142
ENSG00000138629	5.155024665212084e-15	8.853721710325235
ENSG00000143768	5.155024665212084e-15	6.772807620302002
ENSG00000150667	5.155024665212084e-15	6.882846605926786
ENSG00000166428	5.313162770696601e-15	7.787262431210514
ENSG00000259362	5.410329443435104e-15	4.290126760972723
ENSG00000026103	5.609943843339488e-15	7.751366492888954
ENSG00000185088	5.852009713620834e-15	8.907881401625161
ENSG00000149548	5.852009713620834e-15	7.277083485750812
ENSG00000227372	6.067662553118531e-15	8.705373101994985
ENSG00000102886	6.067662553118531e-15	6.671079089071243
ENSG00000235065	6.141271879770664e-15	7.804443232736507
ENSG00000203801	6.291139267640578e-15	6.234357010759115
ENSG00000183128	6.3291655074165195e-15	4.562282718371825
ENSG00000273382	6.3674181308055256e-15	6.173914733869945
ENSG00000055813	6.562123697980383e-15	4.831223990166326
ENSG00000078061	6.601762748660544e-15	8.848145014976726
ENSG00000134779	6.601762748660544e-15	8.671456325674816
ENSG00000184293	6.803523207898723e-15	8.701860273060754
ENSG00000267401	6.969294000756283e-15	4.943931989298504
ENSG00000261373	7.225436242563709e-15	8.25236155142988
ENSG00000158427	7.225436242563811e-15	7.730850704682578
ENSG00000136631	7.225436242563811e-15	8.709957439052657
ENSG00000149294	7.490845821454728e-15	8.703642832820343
ENSG00000213585	7.859712850943405e-15	8.890158957288799
ENSG00000196924	7.859712850943628e-15	8.89420754028475
ENSG00000213262	7.859712850943628e-15	8.125836261016888
ENSG00000163961	8.148048893452211e-15	8.763124772061747
ENSG00000095002	8.197107379057636e-15	8.650221052404223
ENSG00000187243	8.296098721070556e-15	4.151076346164009
ENSG00000262703	8.446797268953223e-15	3.7192916029745695
ENSG00000198088	8.49762675835892e-15	8.333078763941877
ENSG00000144847	8.548757470662396e-15	8.524146811640065
ENSG00000152760	8.548757470662396e-15	5.174221894730746
ENSG00000120519	8.600191162561123e-15	8.608997311560902
ENSG00000176700	8.651929600826472e-15	8.63601143700209
ENSG00000268798	8.968860127008889e-15	6.244536558372366
ENSG00000055070	9.186471040805284e-15	8.772750050406207
ENSG00000118816	9.241681234607696e-15	8.936221482596823
ENSG00000116771	9.297218182775547e-15	7.571257323211513
ENSG00000134955	9.695287176126083e-15	7.868529385792589
ENSG00000102387	1.0110130456960408e-14	6.099596528009371
ENSG00000163817	1.0110130456960408e-14	5.265112226404442
ENSG00000198429	1.0417101023084206e-14	8.237159577736909
ENSG00000183955	1.0479587559048192e-14	8.71805460504456
ENSG00000237292	1.0542443184755921e-14	4.160515120579194
ENSG00000110092	1.0797599673302459e-14	8.81323588036572
ENSG00000242715	1.1058835436843681e-14	6.2745340333337785
ENSG00000259673	1.1462400293749113e-14	8.666415384388028
ENSG00000198838	1.1462400293749113e-14	8.310113221496643
ENSG00000118985	1.1531056681289003e-14	8.936221482596823
ENSG00000271978	1.1669586575798952e-14	6.372987596751177
ENSG00000251286	1.2023121775943633e-14	2.367678461060072
ENSG00000154479	1.2023121775943804e-14	6.213823845552702
ENSG00000165195	1.2461306633830606e-14	8.743338461311104
ENSG00000173166	1.2686258686874166e-14	7.811215894135352
ENSG00000078725	1.2992425342977098e-14	4.310203180243021
ENSG00000013619	1.3070096866845498e-14	6.993025411869417
ENSG00000222375	1.3070096866845498e-14	5.129075991080798
ENSG00000186918	1.3070096866845498e-14	8.815756351009115
ENSG00000258178	1.3070096866845684e-14	4.218977460351662
ENSG00000197603	1.3148225577729892e-14	8.650756806465944
ENSG00000249348	1.3465365471727114e-14	7.674731728138261
ENSG00000068308	1.354582013570062e-14	8.865867459313089
ENSG00000125691	1.354582013570062e-14	8.944318648588725
ENSG00000086619	1.3626748100596923e-14	8.8795413206535
ENSG00000042980	1.4038583865315867e-14	8.787416270037454
ENSG00000223725	1.4038583865315867e-14	5.352986274532255
ENSG00000089169	1.4206728365312002e-14	8.14049270601303
ENSG00000144485	1.4291542676331956e-14	7.762946952834935
ENSG00000146147	1.4723149995290835e-14	6.632848696547822
ENSG00000147536	1.534903561526451e-14	7.3888487503548586
ENSG00000104205	1.534903561526451e-14	8.396576872351291
ENSG00000187098	1.534903561526451e-14	7.773008958651509
ENSG00000198732	1.544056035437227e-14	8.882061791296895
ENSG00000156042	1.5440560354372492e-14	8.145543421934924
ENSG00000021826	1.5906305967386872e-14	7.974826083402545
ENSG00000198053	1.6096453111107256e-14	8.508441497713315
ENSG00000172362	1.6192364180200754e-14	3.4529217946339372
ENSG00000143603	1.6192364180200985e-14	8.902304706276652
ENSG00000159399	1.6879678430543752e-14	8.677033021023325
ENSG00000235776	1.6879678430543752e-14	6.206323218241095
ENSG00000254754	1.6879678430543752e-14	2.749996256633481
ENSG00000198453	1.687967843054399e-14	7.7548214766579555
ENSG00000237301	1.7595698107774278e-14	5.199663181113079
ENSG00000177600	1.823316862722298e-14	8.936221482596823
ENSG00000156222	1.8341601900565303e-14	3.5641271000902064
ENSG00000040199	1.900566150404547e-14	8.804602960312097
ENSG00000206561	1.9005661504045737e-14	8.232777397501321
ENSG00000136643	1.9118616040522473e-14	8.767173355057698
ENSG00000105146	1.9118616040523016e-14	6.834644286753756
ENSG00000176732	1.9693377911107714e-14	6.088296973756543
ENSG00000089177	1.9693377911107714e-14	8.371702884309197
ENSG00000132589	1.9810355048568672e-14	8.867395571665647
ENSG00000231500	1.9810355048568956e-14	8.948367231584678
ENSG00000147485	1.9928016184118943e-14	7.279630815641868
ENSG00000131127	2.0046365251929478e-14	8.196137993715674
ENSG00000137802	2.0526720310183783e-14	8.759076189065794
ENSG00000205078	2.0648568834589286e-14	7.540248028809946
ENSG00000165359	2.0771129367661324e-14	8.825381629353576
ENSG00000234160	2.0894406001866343e-14	7.359191481449168
ENSG00000119979	2.1649336038059214e-14	8.638075303416368
ENSG00000116977	2.1777741927402193e-14	8.768165713348534
ENSG00000137177	2.2298905498157077e-14	7.542371386056235
ENSG00000254966	2.2431103103052736e-14	5.029656951269458
ENSG00000141556	2.2431103103053055e-14	8.783367687041503
ENSG00000167186	2.256407216226946e-14	8.298424076737902
ENSG00000248780	2.3240645131932744e-14	2.673970050729675
ENSG00000158716	2.3516831418407485e-14	8.402897033163889
ENSG00000225156	2.4509167471615787e-14	3.7329108195121496
ENSG00000100206	2.4509167471616137e-14	6.2596808549019025
ENSG00000160789	2.465425395409817e-14	8.924075733608968
ENSG00000114698	2.5243102260895267e-14	5.971313678765983
ENSG00000236796	2.64626366250132e-14	5.407604452318354
ENSG00000184634	2.64626366250132e-14	8.84715265668589
ENSG00000163482	2.661909883927876e-14	8.754035247779008
ENSG00000250978	2.661909883927895e-14	3.695977187470193
ENSG00000178761	2.661909883927895e-14	8.855249822677791
ENSG00000177971	2.677647158618644e-14	8.783367687041503
ENSG00000244436	2.741517256933332e-14	2.6894332662793166
ENSG00000108852	2.75771767394403e-14	7.381357047790545
ENSG00000166025	2.85691785902614e-14	6.732862616342025
ENSG00000069712	2.873789271947616e-14	7.080579284886479
ENSG00000270681	2.890758746295385e-14	7.1571021518082505
ENSG00000188419	2.907826842602723e-14	8.62692191271935
ENSG00000267193	2.9078268426027434e-14	3.6833384141334915
ENSG00000180979	2.9078268426027434e-14	8.593005136399182
ENSG00000100626	2.9249941245513765e-14	4.785355089318559
ENSG00000137478	2.9422611589888917e-14	8.907881401625161
ENSG00000137634	2.9770967686537465e-14	8.762589018000027
ENSG00000261645	2.9946664935622376e-14	7.390059695837643
ENSG00000162267	2.9946664935622376e-14	6.6331907150942175
ENSG00000109685	3.030112681978803e-14	8.87549273765755
ENSG00000115977	3.1205448954211736e-14	8.256357843840885
ENSG00000181418	3.138947542230721e-14	7.454880200646974
ENSG00000241556	3.1574569970747935e-14	6.394508225608006
ENSG00000223722	3.1574569970747935e-14	4.987670946781657
ENSG00000114013	3.1760738695784344e-14	8.680624999790162
ENSG00000136758	3.2516278487477604e-14	8.907881401625161
ENSG00000123684	3.2516278487477604e-14	8.405163056400253
ENSG00000185662	3.2516278487477604e-14	5.4337742617301075
ENSG00000112531	3.2707910742474e-14	8.87549273765755
ENSG00000166321	3.2707910742474e-14	7.898011691292225
ENSG00000259422	3.290065447615764e-14	4.591597726548069
ENSG00000261147	3.388126845703955e-14	4.365324116184218
ENSG00000143514	3.4483385835746227e-14	8.758540435004074
ENSG00000120327	3.551040116135759e-14	7.752771598252033
ENSG00000116990	3.551040116135759e-14	7.50729108054071
ENSG00000183688	3.551040116135759e-14	8.764117130352583
ENSG00000258994	3.571938768537282e-14	5.616116658724848
ENSG00000232070	3.5719387685373577e-14	5.265352467709955
ENSG00000239183	3.678261464755258e-14	5.991785066628909
ENSG00000140157	3.721657309991119e-14	8.86433934696053
ENSG00000255547	3.721657309991119e-14	3.772683003424675
ENSG00000053918	3.76555694508194e-14	8.534261108041582
ENSG00000043039	3.787697478329587e-14	6.725453746557688
ENSG00000182050	3.8775480096386856e-14	7.070857119825465
ENSG00000259494	4.0398609215786856e-14	7.666021086162409
ENSG00000227487	4.1842946390953685e-14	5.045592660581681
ENSG00000255353	4.208856046435893e-14	5.630665451573499
ENSG00000170502	4.2335593246288853e-14	8.738095363202232
ENSG00000232176	4.2335593246288853e-14	5.09256520995678
ENSG00000166855	4.2335593246288853e-14	8.834471153636315
ENSG00000260352	4.2335593246288853e-14	5.030089559937195
ENSG00000153347	4.359232137285583e-14	5.559114315886788
ENSG00000259495	4.359232137285583e-14	6.518435457208177
ENSG00000123595	4.384803719427341e-14	8.770229579762812
ENSG00000136379	4.541362429994464e-14	8.28164170010743
ENSG00000125459	4.541362429994496e-14	8.751971381364728
ENSG00000224616	4.5947611659873006e-14	6.1676372611435
ENSG00000149124	4.59476116598735e-14	3.2537495088873367
ENSG00000101310	4.7309761258203793e-14	8.887638486645404
ENSG00000155130	4.7309761258203793e-14	8.924075733608968
ENSG00000178209	4.7309761258203793e-14	8.924075733608968
ENSG00000184984	4.730976125820447e-14	5.934774308779274
ENSG00000101052	4.8996870315136055e-14	8.477580946098263
ENSG00000188342	4.8996870315136055e-14	8.754491852008123
ENSG00000169021	4.9283753603572037e-14	8.825381629353576
ENSG00000213402	5.0154357662545655e-14	8.666265518150889
ENSG00000177932	5.1338742446012166e-14	5.96914040048674
ENSG00000163517	5.163911305688219e-14	7.791461997212652
ENSG00000123975	5.347799330445481e-14	8.701860273060754
ENSG00000089280	5.347799330445481e-14	8.93217289960087
ENSG00000143499	5.410515628954865e-14	8.732518667853721
ENSG00000164466	5.442144616674563e-14	8.826373987644413
ENSG00000168032	5.570490093898264e-14	5.22805449096512
ENSG00000187837	5.570490093898264e-14	8.928124316604919
ENSG00000176978	5.570490093898264e-14	8.936221482596823
ENSG00000129474	5.603039031191489e-14	6.6319467218837
ENSG00000072778	5.63577509043345e-14	8.944318648588725
ENSG00000236998	5.63577509043353e-14	5.466120124700165
ENSG00000011021	5.768611786378112e-14	8.58689268698895
ENSG00000129353	5.768611786378112e-14	8.675504908670767
ENSG00000248300	5.870256498634926e-14	2.3804363847704404
ENSG00000171530	5.870256498634926e-14	8.822861158710182
ENSG00000213096	5.904528102879858e-14	8.008780828130936
ENSG00000236133	6.15000392715943e-14	4.160629236280535
ENSG00000213755	6.331464328660132e-14	4.505965317868229
ENSG00000088833	6.518190236287812e-14	8.844096431980775
ENSG00000133640	6.518190236287812e-14	3.7476553761588787
ENSG00000147475	6.556180417356303e-14	8.761596659709188
ENSG00000251108	6.556180417356303e-14	2.610719532833817
ENSG00000188559	6.556180417356303e-14	8.607214751801314
ENSG00000256287	6.67146287854641e-14	3.3169950804936974
ENSG00000261441	6.828280253092807e-14	6.468636265090787
ENSG00000231007	6.868047862626598e-14	6.223544150174856
ENSG00000108387	6.868047862626598e-14	6.947331715460262
ENSG00000228748	6.948267909477592e-14	4.924147865022269
ENSG00000175602	6.988722920346237e-14	8.844096431980775
ENSG00000267868	7.15287323825413e-14	3.498067975260104
ENSG00000241644	7.406235248381915e-14	6.398194320709459
ENSG00000115841	7.492635482324479e-14	8.396863733586263
ENSG00000120306	7.712998137615752e-14	8.680624999790162
ENSG00000234377	7.802917623509674e-14	5.639628556722063
ENSG00000010404	7.848263315444079e-14	8.895735652637308
ENSG00000236719	8.03225297057344e-14	5.618421773431966
ENSG00000078674	8.078909449605826e-14	8.865867459313089
ENSG00000075568	8.125832520503828e-14	8.899784235633259
ENSG00000102265	8.364499445195489e-14	8.85066548562012
ENSG00000122882	8.413053799218772e-14	8.726687525098185
ENSG00000179029	8.510995805086557e-14	8.62977598060238
ENSG00000204852	8.560386577410806e-14	8.707436968409263
ENSG00000267421	8.660015526628425e-14	1.8118877826922155
ENSG00000101444	8.760784937661739e-14	8.886110374292846
ENSG00000089157	8.811601320111593e-14	8.944318648588725
ENSG00000124098	9.070064948340865e-14	8.681617358080997
ENSG00000243574	9.122645524152838e-14	5.66632018240213
ENSG00000064787	9.122645524152838e-14	8.206266612293915
ENSG00000102409	9.175525927999051e-14	8.736769407671758
ENSG00000180530	9.175525927999051e-14	8.338628600042727
ENSG00000152409	9.175525927999181e-14	8.902304706276652
ENSG00000184863	9.228707840184804e-14	8.920027150613016
ENSG00000120798	9.499199486935085e-14	8.709755282230573
ENSG00000164236	9.499199486935085e-14	5.1105486387155565
ENSG00000136149	9.554226256870964e-14	7.910523451347658
ENSG00000150873	9.554226256870964e-14	3.312307839251747
ENSG00000063438	9.948291544809902e-14	7.885494042488142
ENSG00000254369	9.948291544809902e-14	4.904389563850891
ENSG00000226113	1.0005876275731288e-13	3.3800428431474696
ENSG00000239268	1.006378885756216e-13	4.576745786787515
ENSG00000117322	1.0298754533169611e-13	7.815356832371585
ENSG00000246089	1.0298754533169611e-13	7.892669566593743
ENSG00000213145	1.035833408768704e-13	7.049670898692594
ENSG00000272711	1.0358334087687113e-13	6.442143683207397
ENSG00000177082	1.041825265167422e-13	8.82385351700102
ENSG00000257743	1.0722997327500089e-13	5.447638978120248
ENSG00000141526	1.116441871245245e-13	8.688186411720343
ENSG00000111540	1.122892075037681e-13	8.546661304436466
ENSG00000228510	1.1623701850769837e-13	5.085972224598557
ENSG00000179195	1.2101556561481712e-13	8.887638486645404
ENSG00000172661	1.2101556561481712e-13	8.639603415768926
ENSG00000188107	1.2171380215474114e-13	8.424949367150894
ENSG00000213625	1.2744420187651669e-13	8.883589903649453
ENSG00000172955	1.2744420187651669e-13	6.197997769834631
ENSG00000257178	1.2744420187651669e-13	2.4102908027487984
ENSG00000107959	1.3115959412064922e-13	8.848145014976726
ENSG00000164615	1.3115959412065016e-13	8.837527378341429
ENSG00000118898	1.3191535543594308e-13	6.7193986107788
ENSG00000175643	1.326753994115629e-13	7.546497807386376
ENSG00000250493	1.3811764130276351e-13	5.8589016091196795
ENSG00000172296	1.4213878643706013e-13	6.229684287952353
ENSG00000224545	1.4377928844634916e-13	2.9018275319523963
ENSG00000178026	1.4881333249000019e-13	7.2814160214253265
ENSG00000228323	1.4881333249000019e-13	5.928084147782665
ENSG00000131153	1.549057459427271e-13	7.962548559828772
ENSG00000108679	1.61243285974626e-13	8.747922798368778
ENSG00000184277	1.6216921921138966e-13	8.788408628328291
ENSG00000133195	1.66877894478022e-13	8.701324518999034
ENSG00000144567	1.6783563660885635e-13	8.857770293321186
ENSG00000262165	1.697673654145549e-13	3.2783200335997855
ENSG00000177337	1.7469285714363382e-13	5.206320712420824
ENSG00000079974	1.7469285714363382e-13	8.51939273158825
ENSG00000185483	1.7569468638886312e-13	5.719970685509255
ENSG00000242299	1.7569468638886312e-13	8.51852338028689
ENSG00000147324	1.7975880919064488e-13	7.38966614523964
ENSG00000106004	1.8078919910193578e-13	6.815905758767323
ENSG00000140577	1.8286743324303276e-13	8.776262879340436
ENSG00000119326	1.839153419574903e-13	8.596061361104297
ENSG00000065183	1.8496915504979772e-13	8.801090131377867
ENSG00000140395	1.8924410750549246e-13	8.82385351700102
ENSG00000230202	1.9696026321023013e-13	8.55656788943562
ENSG00000196967	1.992211391322984e-13	8.03382866281004
ENSG00000198380	1.992211391322984e-13	8.890158957288799
ENSG00000116791	1.992211391322984e-13	8.729207995741579
ENSG00000069329	2.0615798469157066e-13	8.857770293321186
ENSG00000167178	2.0615798469157213e-13	6.474776769673638
ENSG00000155974	2.0615798469157213e-13	8.607469199208344
ENSG00000207279	2.085226254625177e-13	5.701118009666143
ENSG00000078177	2.145515281310794e-13	8.829430212349527
ENSG00000165006	2.1577771468302893e-13	8.815756351009115
ENSG00000172568	2.2455607850379125e-13	6.444187933898026
ENSG00000137747	2.297289613122502e-13	5.6606771825766184
ENSG00000199933	2.3104038092616244e-13	4.210008814692241
ENSG00000125378	2.39064885238364e-13	8.006950159167628
ENSG00000165912	2.404286842225794e-13	8.02158533816999
ENSG00000252213	2.4180013180932835e-13	2.3772424424229768
ENSG00000145741	2.4317927013172995e-13	8.924075733608968
ENSG00000188859	2.487735814363616e-13	7.194858366979473
ENSG00000079335	2.501918134469645e-13	8.331471501756713
ENSG00000189056	2.5161799381688975e-13	8.302662279485
ENSG00000148411	2.5161799381688975e-13	7.987685980630743
ENSG00000141401	2.6331887799785414e-13	8.299468725613684
ENSG00000248866	2.6331887799785414e-13	7.746554567671912
ENSG00000249198	2.648185911026881e-13	2.1956024842592385
ENSG00000179133	2.7090187323711535e-13	2.8990205529334063
ENSG00000140988	2.7090187323711727e-13	8.944318648588725
ENSG00000259404	2.724440339394734e-13	4.88175164024388
ENSG00000109466	2.7244403393947533e-13	8.55178139555586
ENSG00000228643	2.834834742528914e-13	5.155967175878052
ENSG00000182117	2.834834742528914e-13	8.834471153636315
ENSG00000243789	2.8509601781960876e-13	7.139483620305042
ENSG00000206077	2.9163685596327626e-13	7.886825886767264
ENSG00000167978	2.9496237315481566e-13	8.944318648588725
ENSG00000141905	2.983251620868367e-13	8.767173355057698
ENSG00000167526	3.068979012105289e-13	8.948367231584678
ENSG00000268061	3.0864128364029824e-13	7.585859504469135
ENSG00000069849	3.1571269628524346e-13	8.81674870929995
ENSG00000105997	3.1930788678209813e-13	5.435312921768503
ENSG00000234741	3.1930788678209813e-13	8.903832818629208
ENSG00000148730	3.193078867821004e-13	8.857770293321186
ENSG00000171735	3.193078867821004e-13	8.46543519711041
ENSG00000169230	3.229433151707553e-13	8.772214296344485
ENSG00000181191	3.322108407071677e-13	8.624937196137678
ENSG00000236255	3.340954737362851e-13	8.30089225679635
ENSG00000106993	3.378963237794133e-13	8.702852631351591
ENSG00000146350	3.4367742660900087e-13	7.878252239789243
ENSG00000147044	3.456259818833124e-13	8.675504908670767
ENSG00000266208	3.456259818833124e-13	6.302981994757061
ENSG00000168028	3.4758539590316325e-13	8.948367231584678
ENSG00000146677	3.4758539590316325e-13	7.916558201862696
ENSG00000220008	3.475853959031657e-13	5.055473418554926
ENSG00000079616	3.5754743819046434e-13	8.810179655660605
ENSG00000250220	3.595732637902686e-13	5.730322279125361
ENSG00000135404	3.61610370854581e-13	8.936221482596823
ENSG00000163249	3.636588210749446e-13	8.647700581760828
ENSG00000261069	3.677899994063119e-13	8.034369971452042
ENSG00000196208	3.740734019837879e-13	7.558713938610395
ENSG00000258449	3.740734019837879e-13	5.273777063016893
ENSG00000247735	3.761912253169172e-13	5.553577742918327
ENSG00000145287	3.7832083301088105e-13	8.825381629353576
ENSG00000134318	3.86958400345813e-13	8.788944382390012
ENSG00000095303	3.8914790259569484e-13	8.180394711380703
ENSG00000205209	3.8914790259569484e-13	7.070764386790872
ENSG00000172345	3.9134958074827745e-13	8.867395571665647
ENSG00000271239	3.957897310621725e-13	2.467506001275099
ENSG00000189157	4.048190918762082e-13	6.233421829296768
ENSG00000113231	4.094093920574074e-13	8.103933793267023
ENSG00000166224	4.211101468157313e-13	8.647700581760828
ENSG00000185112	4.211101468157313e-13	7.709395182938679
ENSG00000225342	4.234894332594631e-13	6.5417413033294505
ENSG00000148824	4.234894332594631e-13	8.098567688168671
ENSG00000005108	4.234894332594661e-13	6.826302588463151
ENSG00000204262	4.258819311529131e-13	7.828584864475076
ENSG00000173578	4.3558548358223526e-13	8.625727397606429
ENSG00000271396	4.380451268845478e-13	4.47370993067235
ENSG00000189143	4.405184196252761e-13	5.662729462453951
ENSG00000082512	4.5054957834519437e-13	8.595859204282212
ENSG00000246705	4.530922418070972e-13	8.695291219421408
ENSG00000241352	4.55649006930364e-13	5.551648112039578
ENSG00000082293	4.55649006930364e-13	4.799339554041872
ENSG00000185668	4.608051497149859e-13	3.31066852862551
ENSG00000200168	4.608051497149891e-13	2.3447388431540097
ENSG00000198755	4.739477112748385e-13	8.940270065592774
ENSG00000167779	4.739477112748418e-13	5.779684411341582
ENSG00000170482	4.7662008870262e-13	8.508977251775038
ENSG00000266258	4.7662008870262e-13	2.597158710506413
ENSG00000068650	4.7662008870262e-13	8.702316877289869
ENSG00000197747	4.902057085937128e-13	8.77122193805365
ENSG00000144619	4.902057085937162e-13	7.82878146671688
ENSG00000111452	4.929681490518175e-13	6.9848028611838755
ENSG00000068383	4.957458870106609e-13	8.290274620161055
ENSG00000232573	4.957458870106609e-13	8.461386614114456
ENSG00000229809	5.098669657484177e-13	8.463169173874045
ENSG00000101400	5.127382508313643e-13	8.431316263968155
ENSG00000151640	5.127382508313697e-13	5.52806797734686
ENSG00000038532	5.156254249814174e-13	8.689714524072901
ENSG00000103496	5.18528574519222e-13	8.652741523047615
ENSG00000182749	5.18528574519222e-13	7.995608856086889
ENSG00000173295	5.303026691081116e-13	7.463852272520516
ENSG00000103742	5.362878470965908e-13	5.305583575598236
ENSG00000253986	5.362878470965966e-13	5.023914581153306
ENSG00000134138	5.423393961414944e-13	6.876859991422887
ENSG00000150625	5.423393961414944e-13	6.39715212423526
ENSG00000226200	5.577634022985031e-13	8.233515308385128
ENSG00000163132	5.608995329010795e-13	5.512808266081967
ENSG00000005379	5.768419741958256e-13	8.417694693212688
ENSG00000197557	5.800834849599342e-13	8.188576581785494
ENSG00000259660	5.83342893870453e-13	5.441189179358165
ENSG00000185787	5.866202979396285e-13	8.891687069641355
ENSG00000233220	5.866202979396285e-13	5.069034567334959
ENSG00000224611	5.866202979396285e-13	3.162615970123848
ENSG00000228998	5.999118241518244e-13	8.256866738654944
ENSG00000116117	5.999118241518244e-13	7.511247335320857
ENSG00000012174	6.03280677339609e-13	8.695291219421408
ENSG00000173171	6.03280677339609e-13	8.520130642472056
ENSG00000040487	6.20405787210407e-13	8.354314037212472
ENSG00000065320	6.238876902417529e-13	4.342034096202433
ENSG00000255516	6.238876902417529e-13	3.3425143259571923
ENSG00000261438	6.273887935757293e-13	3.409748004207075
ENSG00000257221	6.273887935757293e-13	7.841168791872457
ENSG00000171631	6.380083474423223e-13	7.949553022471093
ENSG00000205143	6.524429252719973e-13	5.1665239602322774
ENSG00000159403	6.524429252719973e-13	8.6709997214457
ENSG00000181666	6.524429252720019e-13	8.538845445099255
ENSG00000212802	6.784794887323989e-13	7.909437955215861
ENSG00000149679	7.01607085813697e-13	8.4011144734043
ENSG00000172508	7.01607085813697e-13	8.250095528193516
ENSG00000100997	7.055362739028461e-13	8.786423911746619
ENSG00000152578	7.09487080674948e-13	5.828968905529763
ENSG00000135185	7.09487080674948e-13	8.907881401625161
ENSG00000116871	7.09487080674953e-13	8.799026264963588
ENSG00000272864	7.134596228796232e-13	3.592308570472086
ENSG00000133135	7.544066247795264e-13	3.8615657437403668
ENSG00000160282	7.628688434491556e-13	5.90544025044175
ENSG00000183617	7.714243052379305e-13	8.749450910721334
ENSG00000104738	8.201916645416823e-13	8.710949797343494
ENSG00000164556	8.201916645416823e-13	7.4338809489638225
ENSG00000159363	8.247723995009997e-13	8.737305161733481
ENSG00000115159	8.247723995009997e-13	8.76213241377091
ENSG00000168803	8.527893465578031e-13	8.596061361104296
ENSG00000146374	8.575488737556907e-13	4.7139401983741545
ENSG00000068745	8.575488737556907e-13	8.840047848984822
ENSG00000273032	8.866589634391106e-13	7.2014845792524245
ENSG00000273230	8.916041272896553e-13	7.619756404032301
ENSG00000142784	8.916041272896553e-13	8.8714441546616
ENSG00000204520	8.965763842407468e-13	8.388432970354724
ENSG00000140548	8.965763842407468e-13	8.689714524072901
ENSG00000272121	9.218491908590113e-13	7.0356157952862945
ENSG00000124942	9.373474339283847e-13	8.944318648588725
ENSG00000172216	9.691157462923644e-13	8.777790991692996
ENSG00000137310	9.691157462923644e-13	8.709957439052657
ENSG00000153291	9.745123172214088e-13	6.949704267036345
ENSG00000112812	9.79938406334166e-13	8.766637600995978
ENSG00000164967	9.799384063341732e-13	8.688976613189094
ENSG00000189233	9.908797737021845e-13	8.80918729736977
ENSG00000012061	1.007517199300396e-12	8.835006907698036
ENSG00000236801	1.0131237540704146e-12	7.0820501085321474
ENSG00000188001	1.0532369603291601e-12	6.7585787586212
ENSG00000221968	1.0532369603291601e-12	8.644644357055713
ENSG00000110697	1.0532369603291601e-12	8.769693825701092
ENSG00000250321	1.0649816746954581e-12	4.864070237531286
ENSG00000110492	1.0768550127254692e-12	8.86991604230904
ENSG00000104447	1.0768550127254692e-12	6.84442984459858
ENSG00000183291	1.0828403469430856e-12	8.920027150613016
ENSG00000175985	1.0949092163837058e-12	5.3631128035929505
ENSG00000196659	1.0949092163837214e-12	8.026606402699775
ENSG00000234891	1.1009931025924795e-12	2.2608257329744763
ENSG00000139641	1.1009931025924795e-12	8.903832818629208
ENSG00000115808	1.1071101919870722e-12	8.68240755954975
ENSG00000198056	1.125662462001767e-12	8.405294496817804
ENSG00000121413	1.1319141515409257e-12	8.267747590293714
ENSG00000264349	1.1636877878331425e-12	4.678290102160078
ENSG00000145087	1.1636877878331425e-12	5.606379993810956
ENSG00000125817	1.1636877878331425e-12	8.729207995741579
ENSG00000163584	1.170146843908576e-12	8.8795413206535
ENSG00000203930	1.1701468439085842e-12	3.635390596845359
ENSG00000260810	1.1766411111455919e-12	4.301627642782189
ENSG00000248540	1.1831707778818301e-12	5.40998853393172
ENSG00000177119	1.1897360334421862e-12	8.769693825701092
ENSG00000138814	1.1897360334421862e-12	8.848145014976726
ENSG00000257261	1.216356765263922e-12	7.796679663984242
ENSG00000148700	1.216356765263922e-12	8.899784235633259
ENSG00000258393	1.2298856599900843e-12	2.9565054547781338
ENSG00000256757	1.2298856599900843e-12	4.2782520424872335
ENSG00000138286	1.2367054224213736e-12	8.669471609093144
ENSG00000132646	1.2643578575625945e-12	8.810715409722327
ENSG00000156650	1.2643578575625945e-12	8.827902099996969
ENSG00000040341	1.2713653127278335e-12	8.728672241679856
ENSG00000145050	1.2713653127278335e-12	8.915978567617064
ENSG00000154227	1.2784109101259742e-12	5.226168837154771
ENSG00000111716	1.2784109101259742e-12	8.944318648588725
ENSG00000168807	1.2784109101259833e-12	8.314618408721708
ENSG00000102007	1.3142181972150547e-12	8.899784235633259
ENSG00000116497	1.3214969630205184e-12	8.857770293321186
ENSG00000230666	1.3288153194731084e-12	4.929551741905622
ENSG00000262155	1.3660083946319456e-12	4.62159217772933
ENSG00000125648	1.3811702392456082e-12	8.861818876317137
ENSG00000181544	1.419801686478921e-12	7.301942817447817
ENSG00000149485	1.419801686478921e-12	8.06083868460836
ENSG00000140297	1.4276543546574333e-12	6.112192449443302
ENSG00000256383	1.4355496738686422e-12	7.627618999374176
ENSG00000259959	1.4838300708452182e-12	8.270997204224471
ENSG00000214160	1.4838300708452394e-12	8.865867459313089
ENSG00000228649	1.4838300708452394e-12	7.771852411946811
ENSG00000170209	1.4920303774711537e-12	8.004783084782517
ENSG00000101057	1.4920303774711537e-12	8.696283577712247
ENSG00000179588	1.5592549855024225e-12	8.294041896502314
ENSG00000078098	1.585223668169108e-12	6.013625850884639
ENSG00000147454	1.6027715989735415e-12	8.681617358080997
ENSG00000165675	1.6116169597117073e-12	8.561406673900322
ENSG00000266308	1.665704712598595e-12	4.020535933663533
ENSG00000106868	1.665704712598595e-12	7.8494102695212185
ENSG00000099994	1.6748910122524938e-12	6.972455101494514
ENSG00000251192	1.684127058164395e-12	7.836348433227342
ENSG00000205730	1.7215740100358326e-12	6.496637995470815
ENSG00000240907	1.731062778577898e-12	4.720740376555913
ENSG00000173208	1.731062778577898e-12	8.696819331773968
ENSG00000004975	1.7406028996395e-12	8.74288185708199
ENSG00000118197	1.7406028996395e-12	8.734248937028365
ENSG00000232472	1.7501946458267178e-12	8.338655459290386
ENSG00000101888	1.7598382911634267e-12	8.566193167780078
ENSG00000147606	1.7989373945136936e-12	7.0010118291698715
ENSG00000131187	1.7989373945136936e-12	8.04580466880375
ENSG00000185100	1.7989373945137193e-12	6.85781663007498
ENSG00000234361	1.7989373945137193e-12	2.2578420936255776
ENSG00000135093	1.8088446960884776e-12	8.368725809436688
ENSG00000081721	1.8088446960884776e-12	8.743874215372825
ENSG00000138279	1.8088446960884776e-12	8.87549273765755
ENSG00000166716	1.8188055711375876e-12	8.846616902624168
ENSG00000163625	1.8591905113278307e-12	8.408219281105367
ENSG00000223269	1.8797118807343473e-12	2.535881428263567
ENSG00000143578	1.8797118807343473e-12	8.496295748725464
ENSG00000170962	1.8797118807343473e-12	7.554948330962958
ENSG00000147853	1.890055809599515e-12	8.895735652637308
ENSG00000148798	1.9319933791778874e-12	3.5726679555946066
ENSG00000115966	1.9426197275586747e-12	8.83195068299292
ENSG00000204389	1.9533034607479573e-12	8.263514942126896
ENSG00000267687	1.964044882690423e-12	2.9216844775440856
ENSG00000180592	1.964044882690423e-12	5.007721550414159
ENSG00000234332	2.007593592255215e-12	3.9747947138530204
ENSG00000168781	2.0186280726154604e-12	8.576608647593291
ENSG00000135299	2.0186280726154604e-12	8.42334210496573
ENSG00000269946	2.0186280726154604e-12	4.912362385294282
ENSG00000165661	2.0186280726154604e-12	8.899784235633259
ENSG00000089876	2.029722098798695e-12	8.658318218396126
ENSG00000107902	2.0860965048221247e-12	8.464899443048687
ENSG00000172901	2.1090742450126935e-12	6.355103275856455
ENSG00000239697	2.1795087597678672e-12	7.1169630262789685
ENSG00000171189	2.1795087597678672e-12	5.695901739152641
ENSG00000196576	2.1795087597678672e-12	8.882061791296895
ENSG00000272468	2.1914702735806513e-12	7.554279467789863
ENSG00000228141	2.203496235929221e-12	4.421573478473275
ENSG00000197958	2.252251408251377e-12	8.936221482596823
ENSG00000220583	2.2646047569741667e-12	6.750714616409923
ENSG00000250156	2.2646047569741667e-12	4.037772386515472
ENSG00000108405	2.277024624175543e-12	8.918499038260457
ENSG00000124198	2.277024624175543e-12	8.910401872268555
ENSG00000130734	2.2895113611204917e-12	8.553511664730504
ENSG00000122705	2.352960513977235e-12	8.835999265988871
ENSG00000171428	2.352960513977277e-12	7.821427766189065
ENSG00000149346	2.352960513977277e-12	7.228002369977529
ENSG00000218283	2.3658559483447085e-12	7.0509313400355635
ENSG00000255224	2.3788207627038457e-12	6.4268818196006166
ENSG00000204923	2.3788207627038457e-12	8.398594002760907
ENSG00000181798	2.3788207627038457e-12	7.145982291708222
ENSG00000205293	2.444698412913932e-12	5.812602565003791
ENSG00000257241	2.458087261047037e-12	3.231348125781218
ENSG00000095752	2.458087261047037e-12	6.094111619895822
ENSG00000156313	2.4580872610470545e-12	8.257938246778389
ENSG00000145214	2.4580872610470545e-12	8.741353744729432
ENSG00000160791	2.471548091661145e-12	7.283986677040835
ENSG00000133138	2.471548091661145e-12	7.308154864000039
ENSG00000259250	2.553846097511195e-12	7.500166512494601
ENSG00000116668	2.5678215420971794e-12	8.750979023073892
ENSG00000184992	2.5678215420971794e-12	8.687194053429506
ENSG00000272071	2.581872060641531e-12	3.344451674704634
ENSG00000257591	2.6532646755973175e-12	4.159667732323467
ENSG00000238961	2.6532646755973175e-12	4.466353935277132
ENSG00000143772	2.7564800638498622e-12	8.81323588036572
ENSG00000162840	2.756480063849921e-12	4.5871878265961525
ENSG00000259894	2.771543284137018e-12	3.5965357565204696
ENSG00000187151	2.7715432841370673e-12	4.648803807696164
ENSG00000268496	2.786687304342715e-12	3.9351555534466898
ENSG00000090661	2.7866873043427246e-12	8.71301366375777
ENSG00000100739	2.8326084252661206e-12	6.066890046826222
ENSG00000090581	2.8792721768213206e-12	8.846616902624168
ENSG00000121406	2.9107997236307183e-12	8.245458900550897
ENSG00000119900	2.9587274461458925e-12	8.81323588036572
ENSG00000135677	2.9587274461458925e-12	8.8795413206535
ENSG00000100360	2.9748748481704782e-12	8.703924139475033
ENSG00000150281	2.9748748481704782e-12	5.728148433915411
ENSG00000250659	2.9748748481704782e-12	7.147358656648795
ENSG00000099385	2.9911087488518392e-12	8.003509419836988
ENSG00000157110	3.0569184596479497e-12	7.357786041917721
ENSG00000212978	3.0735917153115277e-12	8.139124234532717
ENSG00000143815	3.090354230834459e-12	8.824845875291853
ENSG00000271147	3.090354230834459e-12	7.994876499783365
ENSG00000242615	3.0903542308344814e-12	5.432000476184381
ENSG00000262468	3.175522188997531e-12	8.000702087958622
ENSG00000226029	3.2453116699528866e-12	6.281877543618801
ENSG00000175463	3.2453116699528866e-12	8.85120123968184
ENSG00000182087	3.245311669952921e-12	8.928124316604919
ENSG00000166341	3.2629929539192554e-12	8.208081585881445
ENSG00000128641	3.3528275460325754e-12	8.463921406934572
ENSG00000259666	3.371083604487305e-12	2.9938765023067186
ENSG00000139626	3.4450885684344746e-12	8.928124316604919
ENSG00000175215	3.4450885684344746e-12	8.895735652637308
ENSG00000147799	3.4450885684344746e-12	7.5351181630554445
ENSG00000245849	3.4638375674063896e-12	8.787416270037454
ENSG00000105063	3.5016365176490967e-12	8.891687069641355
ENSG00000260919	3.5206875203867012e-12	4.079019120626857
ENSG00000266976	3.5979141087907435e-12	6.366647252793041
ENSG00000196154	3.597914108790769e-12	8.740615833845625
ENSG00000165215	3.617479083266268e-12	5.926042912228816
ENSG00000237214	3.6371484715353387e-12	6.974553668715775
ENSG00000231459	3.737080837830502e-12	2.903062880652291
ENSG00000272102	3.757388279182336e-12	5.410603168727768
ENSG00000245017	3.757388279182363e-12	6.104959233759065
ENSG00000101868	3.88152708216432e-12	8.589492307464951
ENSG00000223802	3.881527082164348e-12	3.5432385620353273
ENSG00000173085	3.902604594051292e-12	8.412267864101318
ENSG00000146276	3.923794427484746e-12	5.737436996726543
ENSG00000249421	3.94509716922417e-12	2.5382737912215974
ENSG00000269890	4.031449059778573e-12	6.402024290770298
ENSG00000140307	4.053325250000181e-12	8.768165713348534
ENSG00000188386	4.075317932633157e-12	2.9035171211525195
ENSG00000113924	4.119655210578562e-12	6.612715311914407
ENSG00000176896	4.164465795674255e-12	8.32597395624081
ENSG00000079841	4.187050124015684e-12	7.322199624366865
ENSG00000157514	4.209754640200814e-12	8.948367231584678
ENSG00000099800	4.232579971194264e-12	8.744664416841577
ENSG00000238001	4.232579971194264e-12	2.9330232952918784
ENSG00000145700	4.372104583613845e-12	7.600962451572495
ENSG00000271734	4.3957934442619836e-12	4.066747783882742
ENSG00000225159	4.4196082520580466e-12	5.220561723051521
ENSG00000072609	4.443549663366259e-12	8.788408628328291
ENSG00000078246	4.540594588558561e-12	8.319659350008497
ENSG00000269165	4.565178980679692e-12	5.8440458196517255
ENSG00000213293	4.589893985407401e-12	3.8193268402280465
ENSG00000246095	4.589893985407401e-12	6.314535416989646
ENSG00000101849	4.589893985407466e-12	8.76564524270514
ENSG00000135473	4.7154521254078e-12	8.887638486645404
ENSG00000099821	4.740965211063187e-12	8.829430212349527
ENSG00000271522	4.740965211063187e-12	3.6831188727310957
ENSG00000180479	4.766613743854672e-12	7.665644966291357
ENSG00000269979	4.766613743854705e-12	7.139562987894055
ENSG00000249995	4.766613743854705e-12	2.9343760148813343
ENSG00000242013	4.844379090966175e-12	7.35077570658307
ENSG00000176108	4.870576496244103e-12	8.038954308509714
ENSG00000227630	4.870576496244103e-12	2.795466683807245
ENSG00000146094	4.896912908713412e-12	8.911929984621112
ENSG00000204282	4.896912908713499e-12	7.518550596729959
ENSG00000132824	5.05789127699261e-12	8.886110374292846
ENSG00000166477	5.085221189081489e-12	8.586436082759835
ENSG00000231419	5.085221189081489e-12	3.5772798241891675
ENSG00000006453	5.08522118908158e-12	6.295724124180143
ENSG00000269243	5.11269599584018e-12	7.244272082319443
ENSG00000229414	5.112695995840253e-12	2.848781427282548
ENSG00000163875	5.112695995840253e-12	8.739825632376874
ENSG00000267373	5.1403164501535216e-12	4.189598215189157
ENSG00000266088	5.2240592848220596e-12	3.0927342255058154
ENSG00000169189	5.280630055123981e-12	8.679096887437602
ENSG00000223797	5.280630055123981e-12	7.564525204608932
ENSG00000113328	5.309140421122274e-12	8.87549273765755
ENSG00000122026	5.309140421122274e-12	8.936221482596823
ENSG00000143036	5.309140421122349e-12	5.900752624105303
ENSG00000268584	5.33780181316104e-12	6.387793546129248
ENSG00000119737	5.453973382745523e-12	7.251027519666736
ENSG00000137817	5.483401745825546e-12	8.87549273765755
ENSG00000164056	5.512985899449228e-12	7.98521325303068
ENSG00000107984	5.542726651877521e-12	8.859298405673744
ENSG00000103160	5.54272665187756e-12	8.616840030145775
ENSG00000140876	5.632896646289536e-12	5.93343820924951
ENSG00000110080	5.69380797367657e-12	7.656513260227146
ENSG00000107242	5.7245055236913345e-12	8.891687069641355
ENSG00000222800	5.7245055236913345e-12	2.3424956277144804
ENSG00000240376	5.755365446407801e-12	8.350063297394435
ENSG00000176871	5.786388583498104e-12	8.562144584784127
ENSG00000065970	5.848927888858488e-12	8.68566594107695
ENSG00000104687	5.880445761907714e-12	8.755027606069843
ENSG00000131759	5.880445761907714e-12	8.721110829749675
ENSG00000134709	5.880445761907714e-12	8.810179655660605
ENSG00000225973	5.880445761907714e-12	8.45102342488619
ENSG00000083290	5.9121302589311885e-12	7.7104004124688235
ENSG00000156170	5.9121302589311885e-12	8.631506249777022
ENSG00000003393	5.943982243163916e-12	8.686658299367785
ENSG00000260785	6.008192148104533e-12	2.524528391299636
ENSG00000235052	6.105784993302982e-12	5.262190111615152
ENSG00000163362	6.105784993303047e-12	7.78259204853292
ENSG00000210196	6.138660275364314e-12	8.849673127329284
ENSG00000257543	6.1717092110583475e-12	5.897287412228097
ENSG00000198157	6.204932699249303e-12	8.28800859692469
ENSG00000128944	6.204932699249303e-12	8.52005149263945
ENSG00000134504	6.204932699249303e-12	8.602173810514527
ENSG00000150403	6.2383316433547814e-12	8.710493193114377
ENSG00000148334	6.2719069513685674e-12	8.848145014976726
ENSG00000232453	6.339590314111777e-12	6.52354763752647
ENSG00000184905	6.339590314111777e-12	4.998408163952887
ENSG00000099814	6.339590314111777e-12	8.757548076713238
ENSG00000135913	6.373700207913043e-12	8.489190941024395
ENSG00000242083	6.373700207913043e-12	5.342068782217302
ENSG00000111707	6.407990143812199e-12	8.814763992718278
ENSG00000237434	6.407990143812267e-12	4.288168125342484
ENSG00000166913	6.582173212789762e-12	8.907881401625161
ENSG00000126733	6.617563122598599e-12	3.7424805364108016
ENSG00000111726	6.653139692819888e-12	8.53578922039414
ENSG00000255121	6.8338563860385504e-12	7.243994879307618
ENSG00000247011	6.8338563860385504e-12	2.668207639915393
ENSG00000100060	6.833856386038599e-12	8.880533678944337
ENSG00000156535	6.870573349139785e-12	6.9002395590427765
ENSG00000196998	6.907483828893002e-12	8.779319104045552
ENSG00000035681	6.907483828893002e-12	8.789936740680849
ENSG00000179141	7.094974132633928e-12	6.883761803585885
ENSG00000186174	7.094974132633928e-12	7.986172863325207
ENSG00000143862	7.133066876681795e-12	8.69376310706885
ENSG00000143882	7.133066876681795e-12	8.064238164776258
ENSG00000169016	7.133066876681795e-12	8.654269635400174
ENSG00000225697	7.133066876681896e-12	8.769693825701092
ENSG00000064692	7.133066876681896e-12	4.799933047810468
ENSG00000226763	7.133066876681896e-12	6.757028467602161
ENSG00000170469	7.171360239898194e-12	8.306925556373976
ENSG00000166484	7.36587276074344e-12	8.41631644709727
ENSG00000148357	7.445118742010394e-12	4.996001711762194
ENSG00000147852	7.445118742010499e-12	7.031848191196183
ENSG00000267623	7.485054769931043e-12	4.995102585658404
ENSG00000213261	7.485054769931043e-12	6.876075709290824
ENSG00000165804	7.6469110091828e-12	8.234273096025937
ENSG00000137285	7.687908558170689e-12	5.613967859255933
ENSG00000245556	7.687908558170689e-12	8.334809033116521
ENSG00000260672	7.729121705036363e-12	4.599018637408492
ENSG00000254211	7.729121705036363e-12	8.094256224337617
ENSG00000224165	7.770551560607105e-12	6.927832382356555
ENSG00000147121	7.938460483073817e-12	8.30944602701737
ENSG00000100767	7.938460483073817e-12	8.3336145180036
ENSG00000183283	7.980990741553214e-12	8.924075733608968
ENSG00000100284	7.980990741553214e-12	8.641131528121484
ENSG00000158555	8.066722885848968e-12	8.422885500736616
ENSG00000249717	8.066722885849054e-12	6.127123020691829
ENSG00000251417	8.066722885849054e-12	6.649004474936232
ENSG00000147144	8.109927078685444e-12	8.51356158883271
ENSG00000169609	8.109927078685444e-12	8.592802979577096
ENSG00000145425	8.329375915396866e-12	8.944318648588725
ENSG00000261581	8.373959516557413e-12	3.693000178025377
ENSG00000006788	8.41877717653621e-12	3.436711165770462
ENSG00000081760	8.554646577844582e-12	8.679553491666718
ENSG00000170271	8.600412571965512e-12	7.680485148971573
ENSG00000214274	8.646418704851708e-12	7.7203505204564795
ENSG00000260534	8.692666210904807e-12	7.197724308428861
ENSG00000125650	8.692666210904807e-12	7.5344419832233225
ENSG00000248830	8.880094872745671e-12	4.8998162621084385
ENSG00000143870	8.975289996297922e-12	8.920027150613016
ENSG00000124422	8.975289996297922e-12	8.910401872268555
ENSG00000173406	9.023262203106003e-12	6.097593461209389
ENSG00000181104	9.071485884364676e-12	8.237799912968521
ENSG00000180660	9.119962331458037e-12	6.854605499209812
ENSG00000068394	9.217678721157549e-12	8.568511481601387
ENSG00000138796	9.266921279098741e-12	8.691242636425457
ENSG00000100297	9.266921279098741e-12	8.837527378341429
ENSG00000183604	9.316421833609065e-12	7.430438502265759
ENSG00000100221	9.316421833609065e-12	8.827902099996969
ENSG00000105364	9.366181708831772e-12	8.701860273060754
ENSG00000162139	9.366181708831772e-12	8.82232540464846
ENSG00000258418	9.46648475126277e-12	2.475889289113875
ENSG00000113048	9.670261688989736e-12	8.859298405673744
ENSG00000101224	9.670261688989943e-12	8.895735652637308
ENSG00000173275	9.670261688989943e-12	8.352531477452883
ENSG00000261220	9.721874447816663e-12	6.213553697566097
ENSG00000213967	9.825911818531967e-12	6.083139539195724
ENSG00000095059	9.825911818532038e-12	8.845624544333333
ENSG00000107014	9.984018389186889e-12	6.420278028330112
ENSG00000235779	1.0090806184231568e-11	2.9859053589152085
ENSG00000096093	1.0090806184231748e-11	8.676040662732488
ENSG00000174718	1.0090806184231748e-11	8.873964625304993
ENSG00000180098	1.0090806184231748e-11	8.559088360079013
ENSG00000177189	1.0362700888499466e-11	8.833478795345478
ENSG00000155495	1.0417935729497718e-11	8.609872551610907
ENSG00000269001	1.0417935729497718e-11	5.4990487578344664
ENSG00000150938	1.0417935729497718e-11	7.751342846657454
ENSG00000148187	1.0529273034413867e-11	8.811707768013164
ENSG00000231119	1.0755459785091877e-11	6.420052665756884
ENSG00000140263	1.0755459785091877e-11	8.274387026169224
ENSG00000213222	1.0812746932813003e-11	6.371724489041436
ENSG00000253766	1.0986409820580613e-11	2.447707586484147
ENSG00000151422	1.1222221359932579e-11	8.77878334998383
ENSG00000069275	1.1281945552798892e-11	8.857770293321186
ENSG00000270012	1.1281945552798892e-11	7.638523497244446
ENSG00000122884	1.1341981427450455e-11	8.865867459313089
ENSG00000203832	1.1341981427450455e-11	8.119337923782075
ENSG00000233080	1.1585273725959977e-11	5.084717585350828
ENSG00000179178	1.1585273725960018e-11	7.0811115697046825
ENSG00000184164	1.164689206617643e-11	8.910401872268555
ENSG00000213513	1.1708831767133465e-11	4.0888450335792434
ENSG00000240087	1.1708831767133549e-11	6.057610835770788
ENSG00000261401	1.1771094470323935e-11	3.416389153127515
ENSG00000157933	1.1833681825441189e-11	8.722103188040512
ENSG00000257951	1.2023408423146059e-11	6.478641456269443
ENSG00000010810	1.202340842314623e-11	8.388485260939671
ENSG00000129595	1.2151546698328637e-11	8.80513871437382
ENSG00000179604	1.2216117072888495e-11	7.221231463975851
ENSG00000069011	1.2281023880240104e-11	5.581659713087401
ENSG00000221988	1.2477780109498646e-11	8.331094047360205
ENSG00000101670	1.2544049901476268e-11	6.722815955568786
ENSG00000134243	1.261066479612889e-11	8.815756351009114
ENSG00000105287	1.2744936942301384e-11	8.920027150613016
ENSG00000137764	1.3017700498020754e-11	8.52967677098391
ENSG00000198242	1.3017700498020754e-11	8.920027150613016
ENSG00000169733	1.301770049802094e-11	8.666415384388028
ENSG00000104936	1.315622070590648e-11	8.511497722418433
ENSG00000180815	1.387079507904236e-11	5.190550157788902
ENSG00000258056	1.3944311545583334e-11	8.040078107218102
ENSG00000204104	1.4018210032806656e-11	8.411863550457149
ENSG00000095713	1.4167160854770233e-11	3.6795222834157175
ENSG00000105220	1.4167160854770233e-11	8.903832818629208
ENSG00000183943	1.43176632128887e-11	8.413260222392156
ENSG00000187266	1.454636053899006e-11	8.415324088806432
ENSG00000197279	1.4623385992356444e-11	8.152191625406875
ENSG00000242294	1.4778638537140664e-11	8.678561133375881
ENSG00000237595	1.517387502477187e-11	6.405169961716055
ENSG00000244038	1.517387502477187e-11	8.940270065592774
ENSG00000143443	1.525415691116698e-11	8.283090662627382
ENSG00000273107	1.5661855038344273e-11	4.846168662115251
ENSG00000214189	1.574466735511256e-11	4.5481007839915035
ENSG00000272870	1.5827908936011276e-11	7.199815034090801
ENSG00000155984	1.5827908936011276e-11	8.002367195309013
ENSG00000083067	1.582790893601139e-11	6.712249272599564
ENSG00000104142	1.582790893601139e-11	8.577346558477096
ENSG00000174013	1.6250632437631776e-11	8.699339802417361
ENSG00000214021	1.6250632437631776e-11	8.692770748778015
ENSG00000118307	1.625063243763189e-11	5.5620451416671335
ENSG00000117362	1.633649573696828e-11	8.8795413206535
ENSG00000248503	1.68610944964939e-11	5.936553535550648
ENSG00000187372	1.6950118764427897e-11	6.834574881847638
ENSG00000234648	1.7039603802004453e-11	7.558558517792974
ENSG00000033867	1.7039603802004453e-11	8.003831173218883
ENSG00000244247	1.7039603802004453e-11	3.6366084782588257
ENSG00000103544	1.7402198521929688e-11	8.764117130352583
ENSG00000246523	1.7494022664430586e-11	4.657275681373453
ENSG00000220472	1.7586321761027735e-11	7.191644607014942
ENSG00000119242	1.7679098216945138e-11	8.390496836769003
ENSG00000138756	1.7866092887236957e-11	8.529755920816516
ENSG00000101003	1.8055026156307756e-11	7.928781649745743
ENSG00000151117	1.805502615630801e-11	7.835016923116589
ENSG00000164619	1.8150225906007032e-11	6.715789776931181
ENSG00000143199	1.8245917698473927e-11	6.080778556042113
ENSG00000261435	1.8245917698474253e-11	5.021915286036701
ENSG00000237765	1.8245917698474253e-11	7.841200088931353
ENSG00000213931	1.8342104023511582e-11	5.082982418691728
ENSG00000228413	1.8535970292151263e-11	4.717587571670509
ENSG00000164904	1.8830541645867214e-11	8.380669401602459
ENSG00000179832	1.8830541645867214e-11	8.548268566621632
ENSG00000227986	1.902946695576958e-11	5.719632740774438
ENSG00000163346	1.902946695576958e-11	8.902304706276652
ENSG00000180209	1.902946695576958e-11	5.018480358329796
ENSG00000234498	1.963868425212482e-11	6.3271366249978405
ENSG00000171813	1.963868425212482e-11	8.55557553114478
ENSG00000155846	1.963868425212482e-11	8.730200354032414
ENSG00000067992	2.037362775753371e-11	8.073811152535773
ENSG00000231435	2.037362775753371e-11	4.289493101431867
ENSG00000126749	2.037362775753371e-11	8.599574190038526
ENSG00000231327	2.113551204399778e-11	6.016340257469902
ENSG00000011451	2.124660781886985e-11	8.840047848984822
ENSG00000065413	2.124660781886985e-11	8.745402327725383
ENSG00000126231	2.124660781886985e-11	6.56393982447961
ENSG00000164989	2.1358275937857305e-11	7.2436964583317565
ENSG00000248610	2.181072979600894e-11	6.818291858220042
ENSG00000189419	2.181072979600894e-11	5.912094720188514
ENSG00000142676	2.181072979600894e-11	8.936221482596823
ENSG00000163995	2.1810729796009094e-11	5.293444649628298
ENSG00000181852	2.1925303216576656e-11	8.754491852008123
ENSG00000154803	2.1925303216576656e-11	8.598125227518574
ENSG00000254650	2.192530321657681e-11	5.665098844170238
ENSG00000185305	2.204046651422201e-11	8.351055655685272
ENSG00000143575	2.204046651422217e-11	8.895735652637308
ENSG00000236305	2.2625235719373778e-11	5.99919503888199
ENSG00000072422	2.262523571937394e-11	7.307387392392915
ENSG00000160783	2.2744001222540232e-11	8.380335804362822
ENSG00000005189	2.2744001222540232e-11	7.602791747336746
ENSG00000246898	2.2744001222540313e-11	8.346954782104374
ENSG00000141664	2.286337772213178e-11	8.16888929762446
ENSG00000175279	2.286337772213178e-11	7.110060922049377
ENSG00000188779	2.2863377722131942e-11	6.837309286810414
ENSG00000170832	2.2983368294910604e-11	8.500344331721413
ENSG00000151553	2.3469533384692208e-11	8.754491852008123
ENSG00000122359	2.3592641007416927e-11	8.883589903649453
ENSG00000179796	2.3716381484475696e-11	2.6211838351105197
ENSG00000218052	2.3716381484475696e-11	7.894852336354635
ENSG00000132359	2.38407580001758e-11	8.800554377316146
ENSG00000253051	2.396577375448423e-11	5.279187128637578
ENSG00000263080	2.4344688685215538e-11	3.0506060709562703
ENSG00000143258	2.4344688685215538e-11	8.768165713348534
ENSG00000165795	2.4344688685215538e-11	8.546406857029437
ENSG00000173442	2.4472293709470423e-11	8.924075733608968
ENSG00000222222	2.4600554209713725e-11	4.091112338151495
ENSG00000167487	2.46005542097139e-11	8.17164433891788
ENSG00000134490	2.525180476230011e-11	8.232066345865176
ENSG00000101746	2.5384067893853763e-11	7.908263316859941
ENSG00000238150	2.5517009912816652e-11	4.674790526715816
ENSG00000121853	2.5784944271779232e-11	2.611745217113324
ENSG00000108239	2.5784944271779597e-11	8.479029908618214
ENSG00000108468	2.619202327458071e-11	8.695747823650525
ENSG00000008869	2.6329110827712972e-11	8.87549273765755
ENSG00000198342	2.6329110827713347e-11	7.480986672210212
ENSG00000196090	2.6329110827713347e-11	5.807684829501262
ENSG00000119608	2.646690149632486e-11	6.494319232784472
ENSG00000108306	2.6466901496325048e-11	8.27133080146411
ENSG00000263400	2.660539880984257e-11	5.575445912007697
ENSG00000084234	2.674460631500608e-11	8.882061791296895
ENSG00000155970	2.688452757595315e-11	5.281273342749401
ENSG00000153250	2.7166525709228446e-11	8.899784235633259
ENSG00000174917	2.7308609797567982e-11	8.835006907698036
ENSG00000178718	2.7308609797567982e-11	8.82385351700102
ENSG00000166797	2.7451422073879484e-11	8.845624544333333
ENSG00000122223	2.7451422073879484e-11	7.854097736811368
ENSG00000152670	2.759496619054138e-11	4.697745796018817
ENSG00000107679	2.759496619054138e-11	8.24950748354685
ENSG00000156232	2.817653473664388e-11	8.768701467410256
ENSG00000118960	2.832379347032007e-11	8.53983780339009
ENSG00000101940	2.847180633757565e-11	8.766637600995978
ENSG00000270127	2.8471806337575954e-11	8.164285083809784
ENSG00000251603	2.8471806337575954e-11	5.663571062165651
ENSG00000155366	2.8620577117917547e-11	8.40343278722561
ENSG00000152377	2.9223315609980876e-11	5.396653552793868
ENSG00000125755	2.937593329930102e-11	8.895735652637308
ENSG00000177084	2.952933197056447e-11	8.757548076713238
ENSG00000221562	3.0466344976801263e-11	2.624548420562124
ENSG00000197265	3.0466344976801477e-11	8.679553491666718
ENSG00000119403	3.094571586362911e-11	8.602630414743642
ENSG00000096092	3.159638993457136e-11	8.582923253825605
ENSG00000134443	3.1926735435633256e-11	3.097968884542066
ENSG00000185013	3.259761127597704e-11	5.459408836743131
ENSG00000138674	3.276747689383624e-11	8.928124316604919
ENSG00000084112	3.276747689383624e-11	8.761596659709188
ENSG00000148156	3.3109814226715955e-11	4.2091465657854465
ENSG00000250137	3.3109814226715955e-11	4.646975453207502
ENSG00000149806	3.3109814226715955e-11	8.93217289960087
ENSG00000164332	3.328229462808635e-11	8.743874215372825
ENSG00000198482	3.362990077577627e-11	8.362999247851041
ENSG00000171241	3.398106346640505e-11	8.465153890455717
ENSG00000259728	3.3981063466405415e-11	5.615346489157255
ENSG00000107864	3.415798962727545e-11	8.553511664730504
ENSG00000007516	3.415798962727545e-11	7.560147571914959
ENSG00000216866	3.4335818301619317e-11	5.839323950278961
ENSG00000003056	3.5056248556452765e-11	8.857770293321186
ENSG00000135686	3.52386578085133e-11	8.731728466384972
ENSG00000164924	3.52386578085133e-11	8.93217289960087
ENSG00000170049	3.5421996933420686e-11	6.413698168014289
ENSG00000138036	3.5421996933420686e-11	8.352988081681998
ENSG00000241978	3.579148337640266e-11	6.257920245427133
ENSG00000272264	3.635280377416455e-11	6.711847608376464
ENSG00000234380	3.6541820329078544e-11	5.244688665871599
ENSG00000198917	3.673179970127382e-11	8.719582717397117
ENSG00000203780	3.6922746689234935e-11	3.766124799570825
ENSG00000153575	3.7114666114808766e-11	8.801090131377867
ENSG00000018699	3.80890202209659e-11	8.552975910668783
ENSG00000203761	3.8286876853386803e-11	7.874712551607353
ENSG00000136997	3.8286876853386803e-11	8.902304706276652
ENSG00000177426	3.9291363449084774e-11	7.037843466065211
ENSG00000101443	3.9291363449084774e-11	5.617874789729356
ENSG00000067445	3.9291363449084774e-11	7.490534221950866
ENSG00000144645	3.929136344908506e-11	8.915978567617064
ENSG00000078900	3.949533688725066e-11	6.161756062070737
ENSG00000125962	3.970034762426756e-11	8.521123000762891
ENSG00000267768	3.990640082095255e-11	2.9036397619691905
ENSG00000108774	3.990640082095283e-11	8.549463081734553
ENSG00000265369	4.0321655362116745e-11	4.426693185147964
ENSG00000162998	4.0741142301049346e-11	8.898256123280701
ENSG00000178343	4.0952486090347134e-11	3.9854794276753167
ENSG00000250889	4.0952486090347715e-11	5.3967718199192065
ENSG00000253619	4.0952486090347715e-11	4.672120422965025
ENSG00000213553	4.0952486090347715e-11	8.580859387411328
ENSG00000162836	4.137840087423533e-11	8.685130187015227
ENSG00000124444	4.159298257256111e-11	8.399586361051743
ENSG00000236882	4.159298257256111e-11	6.303726686058216
ENSG00000170190	4.202542153649719e-11	7.254226481997754
ENSG00000232648	4.2243289662504714e-11	5.055880869843973
ENSG00000184258	4.246226416875515e-11	4.076580923981455
ENSG00000078369	4.246226416875515e-11	8.903832818629208
ENSG00000123989	4.246226416875515e-11	8.936221482596823
ENSG00000137776	4.246226416875545e-11	8.89420754028475
ENSG00000258920	4.268235055156118e-11	7.923327961386712
ENSG00000060237	4.312588106556551e-11	8.883589903649453
ENSG00000272975	4.334933632324801e-11	1.9798272823305527
ENSG00000117411	4.3799654858878006e-11	8.753499493717287
ENSG00000090776	4.448373758738489e-11	7.299469416977455
ENSG00000178162	4.448373758738489e-11	6.275479056717271
ENSG00000242712	4.56472042133633e-11	5.22833592370096
ENSG00000185834	4.56472042133633e-11	7.3333008205480015
ENSG00000008282	4.56472042133633e-11	8.867395571665647
ENSG00000115539	4.5883449148607716e-11	8.57581844612454
ENSG00000206549	4.5883449148607716e-11	6.403433903894109
ENSG00000241469	4.588344914860804e-11	2.826743307445367
ENSG00000107863	4.7326277080661357e-11	8.835006907698036
ENSG00000072274	4.732627708066169e-11	8.899784235633259
ENSG00000181991	4.757103089051465e-11	8.593540890460902
ENSG00000157823	4.757103089051465e-11	8.543886386386044
ENSG00000186815	4.8562505424512984e-11	8.853721710325235
ENSG00000142197	4.9319367252564595e-11	8.405619660629366
ENSG00000142937	4.9319367252564595e-11	8.940270065592774
ENSG00000243452	4.9319367252564595e-11	8.699339802417361
ENSG00000232633	4.9574212907926034e-11	4.9504633924755295
ENSG00000170906	5.008777986459108e-11	8.811707768013164
ENSG00000188227	5.0867915645526386e-11	5.382484768966542
ENSG00000102241	5.113059621052805e-11	8.857770293321186
ENSG00000168916	5.219466961418922e-11	8.223453302568556
ENSG00000227373	5.2734809789009483e-11	5.4281085883511935
ENSG00000137563	5.2734809789009483e-11	8.82232540464846
ENSG00000103174	5.300692916591421e-11	8.487206224442723
ENSG00000255302	5.3006929165914586e-11	8.920027150613016
ENSG00000154359	5.328042374446294e-11	8.755027606069843
ENSG00000147168	5.355530032192095e-11	8.920027150613016
ENSG00000234284	5.355530032192095e-11	6.17760008970951
ENSG00000255031	5.4668763717735596e-11	7.933155396553257
ENSG00000169241	5.4668763717735596e-11	8.849673127329284
ENSG00000144426	5.4950653402465306e-11	8.500880085783136
ENSG00000246528	5.609251738222656e-11	8.027344313583582
ENSG00000228925	5.638159509335363e-11	6.5779259783922805
ENSG00000264469	5.6964134622535856e-11	6.502407556251955
ENSG00000111859	5.6964134622535856e-11	8.899784235633259
ENSG00000172053	5.6964134622535856e-11	8.911929984621112
ENSG00000135953	5.6964134622535856e-11	8.667407742678863
ENSG00000267390	5.725761087793638e-11	6.904993732787255
ENSG00000261037	5.844639590284282e-11	5.742801565313332
ENSG00000123836	5.874734895430862e-11	8.815756351009115
ENSG00000196182	5.874734895430904e-11	8.845624544333333
ENSG00000155761	5.935381522115151e-11	6.609023938021171
ENSG00000069943	5.965934343975079e-11	8.481172924865099
ENSG00000113600	5.996641177750989e-11	3.586156153330976
ENSG00000138617	6.121023871342961e-11	8.66695113844975
ENSG00000184007	6.152512226351204e-11	8.903832818629208
ENSG00000261374	6.184159203757966e-11	3.9360500161166545
ENSG00000196372	6.312349021961012e-11	7.3275438249695615
ENSG00000117407	6.410195586607878e-11	8.277776848113975
ENSG00000213614	6.542971225571088e-11	8.700867914769919
ENSG00000185567	6.542971225571088e-11	5.005099796055537
ENSG00000123374	6.576583708992296e-11	8.463371330696129
ENSG00000132915	6.576583708992343e-11	4.297204782317785
ENSG00000166922	6.576583708992343e-11	6.488419667285019
ENSG00000188991	6.678438963432773e-11	1.7856260089308815
ENSG00000267014	6.712732768510759e-11	1.4867934272686847
ENSG00000138964	6.747199003198021e-11	8.484202290322553
ENSG00000185339	6.747199003198021e-11	8.741353744729432
ENSG00000088970	6.747199003198021e-11	8.715534134401166
ENSG00000089248	6.781838515244557e-11	8.928124316604919
ENSG00000003096	6.781838515244557e-11	4.562775920365995
ENSG00000129691	6.781838515244557e-11	8.61989625485089
ENSG00000233922	6.85164078277941e-11	6.715818727994533
ENSG00000198856	6.851640782779508e-11	8.899784235633259
ENSG00000168216	6.851640782779508e-11	8.863346988669695
ENSG00000262246	6.851640782779508e-11	8.493775278082067
ENSG00000085465	7.065295678181357e-11	8.067666289297602
ENSG00000139187	7.065295678181457e-11	6.27120625528135
ENSG00000197471	7.101533512931972e-11	8.882061791296895
ENSG00000114062	7.137953329510952e-11	8.845624544333333
ENSG00000066294	7.285470349904509e-11	8.222009894628885
ENSG00000107518	7.322813565159854e-11	4.922227522308225
ENSG00000173812	7.398063138961927e-11	8.944318648588725
ENSG00000130751	7.55084076236539e-11	7.391686154497048
ENSG00000200959	7.55084076236539e-11	3.79656274375413
ENSG00000179476	7.589515298877678e-11	8.26722992788321
ENSG00000169756	7.589515298877678e-11	8.798569660734474
ENSG00000141447	7.589515298877678e-11	8.188055149900494
ENSG00000104047	7.628383773526463e-11	8.85120123968184
ENSG00000060138	7.628383773526572e-11	8.64563671534655
ENSG00000180332	7.706706345146647e-11	3.5082490144183223
ENSG00000089057	7.865720889086907e-11	8.747922798368778
ENSG00000155254	7.905973810548344e-11	8.285259110211552
ENSG00000156140	8.069012133187688e-11	4.037492386050542
ENSG00000271105	8.069012133187688e-11	3.4414332917412658
ENSG00000213315	8.193446769109598e-11	6.4808502907019765
ENSG00000142327	8.193446769109716e-11	8.867395571665647
ENSG00000117697	8.235341004021575e-11	8.676040662732488
ENSG00000221817	8.277444948644161e-11	8.439615586782143
ENSG00000167632	8.362286076925016e-11	8.722638942102233
ENSG00000153064	8.405025327812155e-11	8.796505794320195
ENSG00000230897	8.447978422913777e-11	7.701747281489828
ENSG00000108984	8.491146408224633e-11	8.443128415716371
ENSG00000067248	8.534530334733689e-11	8.79047249474257
ENSG00000167895	8.53453033473375e-11	8.647955029167859
ENSG00000225806	8.710246648604956e-11	6.060818131620389
ENSG00000271430	8.754726222344366e-11	8.381407312486264
ENSG00000168314	8.754726222344521e-11	3.63180504211547
ENSG00000242866	8.754726222344521e-11	6.6085457364402895
ENSG00000094916	8.79942814938936e-11	8.81881257571423
ENSG00000042781	8.79942814938936e-11	7.642449741587656
ENSG00000177888	8.889503414981199e-11	8.684137828724392
ENSG00000103275	8.980481200520317e-11	8.734046780206281
ENSG00000074054	9.026311297114972e-11	8.821333046357623
ENSG00000198814	9.072370344839712e-11	8.142637063466948
ENSG00000160051	9.072370344839712e-11	7.712206618459909
ENSG00000212664	9.072370344839777e-11	6.3364244959423655
ENSG00000238061	9.118659461753597e-11	6.0322168596655485
ENSG00000219481	9.165179771243846e-11	8.764652884414305
ENSG00000180773	9.165179771243846e-11	8.589492307464951
ENSG00000109927	9.211932402051607e-11	8.607214751801314
ENSG00000126458	9.35359559060876e-11	8.342906199108421
ENSG00000271420	9.401288902031981e-11	2.5138677652324684
ENSG00000225135	9.401288902031981e-11	6.727551519269299
ENSG00000233108	9.401288902031981e-11	7.646601120647714
ENSG00000162755	9.545801764544767e-11	7.878257794369525
ENSG00000228160	9.594454251209345e-11	2.308425134177064
ENSG00000140839	9.692488583260379e-11	7.100642682236985
ENSG00000124313	9.741872801598254e-11	8.648692940051664
ENSG00000186275	9.741872801598254e-11	8.175895078735918
ENSG00000230970	9.841381317681403e-11	2.010514753466002
ENSG00000154845	9.841381317681403e-11	8.766637600995978
ENSG00000204186	9.841381317681403e-11	8.78489579939406
ENSG00000184305	9.841381317681403e-11	8.075569731895492
ENSG00000183150	1.0094526168761686e-10	7.056475621556133
ENSG00000181045	1.0094526168761686e-10	8.49224716572951
ENSG00000271948	1.0094526168761686e-10	6.934413668607087
ENSG00000109906	1.0354041769765221e-10	4.746502644271666
ENSG00000138621	1.0459666781274356e-10	8.837527378341429
ENSG00000183475	1.0459666781274356e-10	8.681617358080997
ENSG00000169071	1.0512874095548147e-10	8.48065704756038
ENSG00000167114	1.0566346324214042e-10	8.746930440077941
ENSG00000049319	1.0782910257665607e-10	5.275880735476881
ENSG00000100982	1.078291025766576e-10	8.76213241377091
ENSG00000164932	1.078291025766576e-10	8.679096887437604
ENSG00000167562	1.08928155205805e-10	8.080968250821787
ENSG00000241743	1.1059732271757445e-10	1.9128805225627303
ENSG00000087128	1.117239829794698e-10	6.787315956639142
ENSG00000225988	1.1229151823636504e-10	6.9003342365462705
ENSG00000181690	1.1575646526812269e-10	7.993240036786418
ENSG00000167202	1.1752796594166922e-10	8.818276821652509
ENSG00000250565	1.1752796594166922e-10	8.460315105991015
ENSG00000167283	1.1812434188676e-10	8.903832818629208
ENSG00000132185	1.1812434188676e-10	8.924075733608968
ENSG00000102081	1.1812434188676e-10	8.801090131377867
ENSG00000173273	1.1993129716312194e-10	8.788206471506207
ENSG00000222020	1.1993129716312194e-10	7.270947055940714
ENSG00000115380	1.2053960620696004e-10	7.999418764789948
ENSG00000152518	1.2053960620696004e-10	8.920027150613016
ENSG00000102921	1.2053960620696004e-10	8.819804934005067
ENSG00000182319	1.2053960620696004e-10	7.003874703619849
ENSG00000167393	1.2115093480008065e-10	8.569249392485196
ENSG00000091527	1.2176529758985208e-10	8.948367231584678
ENSG00000160752	1.2176529758985296e-10	8.785888157684896
ENSG00000213626	1.248831420165551e-10	7.043272961543351
ENSG00000107829	1.255160214852292e-10	8.737305161733481
ENSG00000240616	1.2551602148523009e-10	7.150193278012253
ENSG00000189343	1.2551602148523009e-10	8.911929984621112
ENSG00000247416	1.293797456340982e-10	4.85485835483092
ENSG00000226360	1.306933367937933e-10	7.3912929500134394
ENSG00000231738	1.3403468454436778e-10	5.304701576568869
ENSG00000223807	1.3471291634005177e-10	3.3761654468378164
ENSG00000185880	1.3471291634005177e-10	8.898256123280701
ENSG00000143761	1.3471291634005273e-10	8.940270065592774
ENSG00000272541	1.3539450644230776e-10	5.090029634557797
ENSG00000061455	1.360794710995488e-10	6.455421595594871
ENSG00000176208	1.388534029382301e-10	8.247118453321006
ENSG00000239482	1.395554867930963e-10	4.6264380159150935
ENSG00000158062	1.395554867930978e-10	8.660838689039519
ENSG00000107262	1.4026104431626896e-10	8.883589903649453
ENSG00000002834	1.4097009230042684e-10	8.87549273765755
ENSG00000196683	1.4097009230042784e-10	8.915978567617064
ENSG00000131697	1.438415274796448e-10	8.563672697136685
ENSG00000135124	1.438415274796448e-10	8.81323588036572
ENSG00000135248	1.4456828244318331e-10	5.42232699478624
ENSG00000140265	1.4456828244318331e-10	8.827902099996969
ENSG00000130560	1.452986302994689e-10	8.768701467410256
ENSG00000139722	1.4529863029946994e-10	8.93217289960087
ENSG00000272009	1.4529863029946994e-10	7.152145246597614
ENSG00000230188	1.4677017419073447e-10	4.445729807768546
ENSG00000169758	1.4677017419073447e-10	6.480205833632616
ENSG00000147234	1.4677017419073553e-10	6.899750397337719
ENSG00000181007	1.4677017419073553e-10	7.842379274828885
ENSG00000203666	1.4825629897425794e-10	8.373564593901392
ENSG00000255495	1.4900487325530037e-10	4.456799537640046
ENSG00000232075	1.4900487325530037e-10	3.7036326241062083
ENSG00000175061	1.4975714579112754e-10	8.907881401625161
ENSG00000185038	1.505131344326585e-10	6.530668819408368
ENSG00000232712	1.5051313443265903e-10	5.623446233205747
ENSG00000175390	1.51272857114854e-10	8.920027150613016
ENSG00000120875	1.51272857114854e-10	8.80712343095549
ENSG00000258451	1.5357461002374621e-10	2.151723203946108
ENSG00000154240	1.5512811479093893e-10	7.592361945346813
ENSG00000123338	1.5512811479093893e-10	8.895735652637308
ENSG00000180769	1.5512811479093893e-10	5.4086151947849705
ENSG00000170043	1.5669699339276622e-10	8.707436968409263
ENSG00000101412	1.5988146799126644e-10	8.575080535240733
ENSG00000181192	1.6068742920995085e-10	8.821333046357623
ENSG00000188878	1.6068742920995085e-10	8.04825442304261
ENSG00000134291	1.6068742920995085e-10	8.7752705210496
ENSG00000132026	1.6231129586133147e-10	4.50332585288378
ENSG00000189362	1.623112958613326e-10	8.60820711009215
ENSG00000205593	1.6477724501719882e-10	8.762589018000027
ENSG00000101096	1.6560734545588922e-10	8.743338461311104
ENSG00000169371	1.6727983991785303e-10	8.247777214372205
ENSG00000154928	1.681222734315614e-10	8.339497951344084
ENSG00000172348	1.706745579975325e-10	5.220074607973207
ENSG00000233086	1.715337144332448e-10	6.634088260168691
ENSG00000124116	1.723971020142522e-10	3.833379199985856
ENSG00000228714	1.723971020142522e-10	5.293207635008046
ENSG00000120802	1.723971020142522e-10	8.834471153636315
ENSG00000264176	1.7326474109595196e-10	5.535963650625374
ENSG00000136830	1.7326474109595196e-10	7.787074262396783
ENSG00000165533	1.7326474109595196e-10	8.345883273980931
ENSG00000185386	1.7326474109595504e-10	8.642580490641434
ENSG00000105808	1.7413665212923796e-10	7.122663275266346
ENSG00000233266	1.7677822288915188e-10	4.993795466883395
ENSG00000182179	1.7856100909054648e-10	8.915978567617064
ENSG00000134508	1.7856100909054648e-10	8.495355681019571
ENSG00000236841	1.7856100909054648e-10	3.5895335606423564
ENSG00000155903	1.7856100909054648e-10	8.84715265668589
ENSG00000205791	1.7945898670507866e-10	6.39755716577236
ENSG00000226003	1.803613821382216e-10	2.1887845637708336
ENSG00000150054	1.803613821382216e-10	6.709922920081137
ENSG00000173064	1.8401556816648194e-10	8.861818876317137
ENSG00000116251	1.8494037315019148e-10	8.911929984621112
ENSG00000187735	1.8494037315019148e-10	8.863346988669695
ENSG00000267317	1.858697248383335e-10	7.710274192463182
ENSG00000244219	1.858697248383335e-10	5.705235736510389
ENSG00000107537	1.868036450654253e-10	8.53632497445586
ENSG00000102780	1.8680364506542864e-10	7.479156035238928
ENSG00000120709	1.8680364506542864e-10	8.87549273765755
ENSG00000204673	1.8680364506542864e-10	8.769693825701092
ENSG00000217404	1.8774215576822967e-10	1.8191341554583211
ENSG00000219607	1.8963303686203714e-10	5.652362978378198
ENSG00000171365	1.915425456764703e-10	8.084278922933931
ENSG00000146006	1.925043414205118e-10	7.364307018345367
ENSG00000226386	1.925043414205118e-10	4.500689216172882
ENSG00000172403	1.925043414205118e-10	6.945223899112202
ENSG00000228929	1.9347086143418688e-10	7.164914884832645
ENSG00000250069	1.9837512256518246e-10	4.693992863309626
ENSG00000167900	1.9837512256518458e-10	8.357088955262896
ENSG00000260987	1.9937046790279024e-10	4.830667088198466
ENSG00000213881	2.0037069841300314e-10	5.609672575055052
ENSG00000269425	2.013758375138624e-10	4.237716271568623
ENSG00000223812	2.013758375138624e-10	3.5378744362995502
ENSG00000154478	2.013758375138624e-10	2.1242738849613865
ENSG00000151414	2.0544595202587908e-10	8.858762651612023
ENSG00000144824	2.0544595202587908e-10	7.715623633820692
ENSG00000128989	2.05445952025882e-10	8.928124316604919
ENSG00000140279	2.05445952025882e-10	3.498430450888363
ENSG00000183655	2.0647598919888857e-10	7.355222048285824
ENSG00000230646	2.0647598919889005e-10	3.2747880120170185
ENSG00000260296	2.0647598919889005e-10	7.250769302785208
ENSG00000166068	2.0751107778679314e-10	8.597053719395133
ENSG00000167552	2.0855124198433015e-10	8.328494426884205
ENSG00000156802	2.127631427307988e-10	8.677033021023325
ENSG00000269970	2.127631427308003e-10	2.823215746965166
ENSG00000145912	2.127631427308003e-10	8.773206654635322
ENSG00000167578	2.1382905187001384e-10	7.978629877214614
ENSG00000115524	2.1382905187001384e-10	8.936221482596823
ENSG00000115875	2.149001841779855e-10	8.928124316604919
ENSG00000252612	2.149001841779855e-10	5.009330251997109
ENSG00000179632	2.1923744677965523e-10	8.80918729736977
ENSG00000272782	2.1923744677965523e-10	6.4685402987151805
ENSG00000173320	2.2033507221909092e-10	6.685782515081314
ENSG00000109381	2.2254647352508112e-10	8.78489579939406
ENSG00000116903	2.2254647352508112e-10	8.700332160708196
ENSG00000269996	2.2254647352508112e-10	7.958034939175632
ENSG00000089060	2.2254647352508112e-10	8.565455256896273
ENSG00000135519	2.2817039556399043e-10	6.381407697984091
ENSG00000224215	2.3045868182641638e-10	2.8710602731011106
ENSG00000130720	2.3161122752693228e-10	2.654150671898646
ENSG00000177504	2.3161122752693228e-10	3.4845395811708335
ENSG00000182508	2.351027969119192e-10	6.839935315953746
ENSG00000110851	2.374590575819762e-10	8.688186411720343
ENSG00000187741	2.386458341572141e-10	8.547934969381995
ENSG00000272677	2.3983841159660434e-10	6.049414141316017
ENSG00000134321	2.4103681758831344e-10	8.543402922909266
ENSG00000164142	2.446672856949512e-10	7.8174202482055355
ENSG00000263164	2.4466728569495294e-10	3.744488848058052
ENSG00000269069	2.458892853629085e-10	8.21327239340537
ENSG00000170522	2.458892853629111e-10	7.861766826515638
ENSG00000206559	2.483512199804803e-10	6.554954297449969
ENSG00000086696	2.495912120022894e-10	2.5586703062705096
ENSG00000185565	2.520893891487576e-10	8.818276821652509
ENSG00000171159	2.533476321451806e-10	8.791464853033405
ENSG00000175336	2.5334763214518507e-10	4.785035188569666
ENSG00000068323	2.5334763214518507e-10	8.789936740680849
ENSG00000147604	2.5461201689579673e-10	8.944318648588725
ENSG00000167619	2.5461201689579673e-10	6.413507664318018
ENSG00000139613	2.5461201689579854e-10	8.849673127329284
ENSG00000105523	2.558825726737245e-10	4.170372315744884
ENSG00000171174	2.558825726737245e-10	7.820154101243537
ENSG00000168843	2.558825726737245e-10	6.480758730075664
ENSG00000213930	2.5715932888807346e-10	8.768701467410256
ENSG00000112029	2.6232895108619386e-10	8.412522311508349
ENSG00000126768	2.6363715542227774e-10	8.730200354032414
ENSG00000272129	2.6495173953991423e-10	6.13453208236872
ENSG00000267470	2.662727338175239e-10	5.903820999509172
ENSG00000256248	2.716214250440359e-10	4.2848547999486275
ENSG00000272888	2.7297493075466017e-10	8.853721710325235
ENSG00000177383	2.7297493075466503e-10	8.830958324702085
ENSG00000213304	2.743350318788508e-10	5.060474631024714
ENSG00000129214	2.7433503187885276e-10	4.85240166665256
ENSG00000178852	2.798420202732225e-10	8.353857432983355
ENSG00000141314	2.8123557206672887e-10	3.691659003350495
ENSG00000074964	2.8123557206672887e-10	6.096593386755689
ENSG00000149657	2.82635909742115e-10	8.709957439052657
ENSG00000132434	2.82635909742115e-10	8.660636532217433
ENSG00000171466	2.854570719346728e-10	8.699339802417361
ENSG00000103932	2.854570719346728e-10	8.806666826726374
ENSG00000065809	2.897405207515297e-10	8.883589903649453
ENSG00000153774	2.9263100706198527e-10	8.338119705228666
ENSG00000165322	2.9263100706198527e-10	8.76564524270514
ENSG00000079689	2.926310070619905e-10	3.7881664778153072
ENSG00000136828	2.940868058539129e-10	8.822861158710182
ENSG00000161570	2.9408680585391814e-10	8.366257629378241
ENSG00000171444	3.014726999080707e-10	8.895735652637308
ENSG00000176225	3.029714963460168e-10	8.646962670877022
ENSG00000165917	3.029714963460222e-10	5.41392106934362
ENSG00000166965	3.029714963460222e-10	8.663359159682912
ENSG00000185869	3.0447757859664507e-10	7.1435523430337655
ENSG00000203812	3.059909812358753e-10	6.010690510368346
ENSG00000145494	3.059909812358753e-10	8.80918729736977
ENSG00000070610	3.1679270872918e-10	8.891687069641355
ENSG00000213471	3.1679270872918e-10	4.233310072107499
ENSG00000197937	3.1679270872918337e-10	8.159102927470338
ENSG00000147119	3.183659385498957e-10	8.103424898452962
ENSG00000157227	3.2313160613501905e-10	7.477027457580726
ENSG00000148735	3.231316061350202e-10	7.216878935132373
ENSG00000118513	3.263473971320362e-10	7.367502334295429
ENSG00000226084	3.2634739713204205e-10	7.804697680143536
ENSG00000178035	3.2796700654823876e-10	8.899784235633259
ENSG00000166401	3.3618368000914166e-10	7.912000724052685
ENSG00000176845	3.3618368000914166e-10	8.249554219551513
ENSG00000132436	3.3618368000914166e-10	8.402440428934772
ENSG00000213339	3.3618368000914166e-10	8.873964625304993
ENSG00000155545	3.3785100294832475e-10	8.807659185017213
ENSG00000260063	3.3952641043717064e-10	6.208621407665088
ENSG00000197763	3.3952641043717064e-10	7.575476438483865
ENSG00000237316	3.429016322990142e-10	2.4057445916271405
ENSG00000143811	3.4460152373150436e-10	8.83195068299292
ENSG00000120705	3.4802606158252665e-10	8.891687069641355
ENSG00000153789	3.4802606158252913e-10	8.060291370805748
ENSG00000120217	3.497507861312406e-10	8.571234109066866
ENSG00000205138	3.5148386681575994e-10	8.507984893484203
ENSG00000251666	3.5850054398015817e-10	5.635121118820789
ENSG00000141101	3.6206005549604587e-10	8.681617358080997
[truncated: 4,501 more rows]
