# Supplementary material for: Machine learning predicts treatment sensitivity in multiple myeloma based on molecular and clinical information coupled with drug response
Source: PLoS One. 2021 Jul 28;16(7):e0254596. doi: 10.1371/journal.pone.0254596 (PMC8318243; doi:10.1371/journal.pone.0254596)
Supplement: S1 File — (ZIP) [file pone.0254596.s004.zip › Supplementary Material 1/3q21/selected_genes_experiment_0.csv]

gene	pvalue	entropy
ENSG00000247746	3.5021337753666853e-26	7.332086516697668
ENSG00000119280	4.595524873205899e-26	8.124712003688376
ENSG00000165169	6.776847632301165e-24	8.719715210586543
ENSG00000182899	8.141207157495705e-23	8.945443836377912
ENSG00000114391	9.761821585234037e-23	8.93733024611422
ENSG00000188004	1.4234379354422899e-22	6.006053968591175
ENSG00000162244	2.5186643100339493e-22	8.93733024611422
ENSG00000165102	1.750869914707208e-21	8.730891224794103
ENSG00000176399	1.750869914707208e-21	6.675183545678932
ENSG00000162929	1.8617525930074342e-20	7.902295199521229
ENSG00000228031	2.3657530650648682e-20	5.638676464677957
ENSG00000144895	3.799344200221968e-20	8.892705499663915
ENSG00000117308	1.9939719006901594e-19	8.32510548750069
ENSG00000168028	3.090745836536897e-19	8.941387041246065
ENSG00000174748	3.2558133457079287e-19	8.941387041246065
ENSG00000114125	3.465429125627306e-19	8.766408009792737
ENSG00000225579	3.562821689137468e-19	7.209073599875623
ENSG00000002586	4.1060423693103185e-19	8.217914952299243
ENSG00000156976	5.858693300306305e-19	8.941387041246065
ENSG00000151229	6.839843942558118e-19	8.477759404267792
ENSG00000131773	1.151549697224913e-18	6.653370395426201
ENSG00000114023	1.8365315939181716e-18	8.762351214660892
ENSG00000104611	1.932523357146429e-18	6.847173551207664
ENSG00000270170	2.2436254882259656e-18	8.525244007785474
ENSG00000125827	2.9213347991522833e-18	8.858719926637214
ENSG00000206561	3.31000885947804e-18	8.268433612151403
ENSG00000145194	3.576919218507244e-18	8.434129029005465
ENSG00000068745	3.6622941424725134e-18	8.849075124401589
ENSG00000272668	4.940167553857131e-18	6.007652035680978
ENSG00000095585	5.390457237532034e-18	8.81508955137489
ENSG00000177917	5.5929525899629105e-18	8.649755322157187
ENSG00000151287	5.725705920078003e-18	7.735220194801177
ENSG00000214870	6.330790935062062e-18	7.154433838790653
ENSG00000107745	7.710864665113834e-18	8.706550454003029
ENSG00000156384	7.999218809335907e-18	8.22240936076014
ENSG00000181524	1.0759311111994115e-17	8.297244762361725
ENSG00000159556	1.188697064152863e-17	8.088837250586817
ENSG00000165168	1.7000184623262514e-17	8.88864870453207
ENSG00000248991	1.9919871703624264e-17	6.876122243961062
ENSG00000134698	2.5417421073743656e-17	8.706550454003029
ENSG00000111666	2.705543779649885e-17	8.687260849531777
ENSG00000168807	3.125951697471506e-17	8.327710381040538
ENSG00000114850	3.792372735905129e-17	8.925159860718681
ENSG00000130159	3.792372735905129e-17	8.750180829265354
ENSG00000136521	3.792372735905129e-17	8.868364728872839
ENSG00000105855	3.842319686699403e-17	7.707428868932102
ENSG00000184083	4.0354706827294655e-17	8.314466314077087
ENSG00000120280	4.128857328458151e-17	8.713132832294786
ENSG00000188846	4.553841009295086e-17	8.941387041246065
ENSG00000075073	4.782241324672041e-17	7.003897813004522
ENSG00000119979	5.51946663533922e-17	8.613244165970574
ENSG00000165801	6.006694073734875e-17	8.73747360308586
ENSG00000233080	7.370318944973223e-17	5.129430807381327
ENSG00000122787	7.466542013763292e-17	7.573896264757652
ENSG00000120256	7.564004502277404e-17	8.292396162918394
ENSG00000163931	8.122916287167485e-17	8.88864870453207
ENSG00000180573	8.309154301503568e-17	8.884591909400223
ENSG00000271133	9.038523764847243e-17	7.643058133720118
ENSG00000040199	1.0318972370934339e-16	8.798862370847504
ENSG00000273388	1.0419398130997514e-16	3.9324556224688183
ENSG00000063177	1.0691938851904572e-16	8.93733024611422
ENSG00000205143	1.0936173759306908e-16	5.150442478840063
ENSG00000259514	1.293121096181584e-16	6.694465577313563
ENSG00000140474	1.4059338751884994e-16	8.921103065586836
ENSG00000188859	1.5682170448610605e-16	7.206772933860127
ENSG00000111276	1.6402896076405654e-16	8.879003902296445
ENSG00000100266	2.4005735078042e-16	8.586835342423607
ENSG00000162004	2.7359093152128084e-16	8.41843868926204
ENSG00000255086	3.2592646668941174e-16	3.613316304218802
ENSG00000243284	3.343193954373708e-16	5.112753913800903
ENSG00000214160	3.9431205763869123e-16	8.842492746109832
ENSG00000081913	4.083023703277322e-16	7.657544898518268
ENSG00000198056	4.174589894709e-16	8.412111274497812
ENSG00000178922	5.292091342885545e-16	8.622607090949773
ENSG00000168264	7.673874148400598e-16	8.895231082823827
ENSG00000170915	8.222632719956238e-16	6.957676006739845
ENSG00000091527	9.678207425054878e-16	8.945443836377912
ENSG00000128641	1.1387168872889626e-15	8.488412928919187
ENSG00000196668	1.4033544925336834e-15	7.406427344858186
ENSG00000163754	1.6497371425122179e-15	8.852137548345457
ENSG00000197183	1.6860042495709212e-15	8.566014525980423
ENSG00000249184	1.7070799387466786e-15	6.530531539595077
ENSG00000241556	1.8911560236883145e-15	6.418501954578978
ENSG00000183023	1.9811659758592586e-15	8.416423033157189
ENSG00000171792	1.9811659758592586e-15	8.574128116244117
ENSG00000246090	2.194313936412194e-15	8.053273299938125
ENSG00000250978	2.5452538675382793e-15	3.7192484129219654
ENSG00000144741	2.6088932599401873e-15	8.587829713611585
ENSG00000129353	2.7920983171698365e-15	8.71466404426672
ENSG00000116497	2.8267444591814218e-15	8.849075124401589
ENSG00000180098	3.0624992346075505e-15	8.561957730848578
ENSG00000205078	3.389792080027506e-15	7.629305908044132
ENSG00000165912	3.4741883671938128e-15	8.028395688363094
ENSG00000101577	4.163909599916328e-15	8.551318557424972
ENSG00000141401	4.4542425623376464e-15	8.297957256293277
ENSG00000170677	4.720969693496224e-15	7.044227711238143
ENSG00000197603	4.76449881471012e-15	8.684735266371867
ENSG00000111752	4.8825188620965585e-15	7.822475379478653
ENSG00000111602	4.8825188620965585e-15	8.806975961111196
ENSG00000153179	5.049511249925717e-15	8.631460088873913
ENSG00000080947	5.222127314390288e-15	7.550505919037934
ENSG00000238153	5.9182630012373704e-15	4.623312552155902
ENSG00000256733	7.413560036677947e-15	4.457385924389571
ENSG00000173207	7.665513791507261e-15	8.569076949924291
ENSG00000232533	7.830219595246927e-15	6.870161298026044
ENSG00000175697	7.92589704887654e-15	5.373355311575087
ENSG00000144036	9.392686398562332e-15	8.42448422676984
ENSG00000177479	9.593877939396137e-15	8.876478319136533
ENSG00000047230	9.710743858616643e-15	8.404737091894567
ENSG00000114270	1.050528832183475e-14	8.351637567544211
ENSG00000147100	1.0992450040687277e-14	5.304427451429588
ENSG00000175197	1.1606476710277522e-14	8.71114408991883
ENSG00000253982	1.2143868423466768e-14	7.672417570870784
ENSG00000138814	1.4505792192395144e-14	8.822208770450603
ENSG00000104219	1.5874760534261612e-14	8.83996716294992
ENSG00000121858	1.833409044960794e-14	8.82067755847867
ENSG00000088881	1.855520577360666e-14	6.335797459124189
ENSG00000174444	1.855520577360666e-14	8.945443836377912
ENSG00000133872	1.9641878175028392e-14	8.929216655850528
ENSG00000170502	2.0482443852414534e-14	8.736479231897881
ENSG00000131373	2.072904269097831e-14	8.656337700448944
ENSG00000240087	2.213849459625717e-14	6.073871903768084
ENSG00000144659	2.2606433181170133e-14	8.803456006763307
ENSG00000235065	2.5021426573702096e-14	7.825123884288926
ENSG00000183955	3.329635504252696e-14	8.736479231897881
ENSG00000130255	3.369417411392129e-14	8.93733024611422
ENSG00000143624	3.5648618767259787e-14	8.88864870453207
ENSG00000131188	3.639645369582658e-14	8.380114443847066
ENSG00000080839	3.683069799505914e-14	8.603599363734949
ENSG00000139116	3.8505001682925654e-14	8.753243253209222
ENSG00000136758	4.245659686407825e-14	8.904875885059452
ENSG00000102921	4.245659686407825e-14	8.809501544271107
ENSG00000164620	4.245659686407855e-14	8.470235051439097
ENSG00000227895	4.4777520469141984e-14	5.334790789518411
ENSG00000124198	4.530999573291451e-14	8.915515058483056
ENSG00000117461	4.736285205898639e-14	8.65480648847701
ENSG00000230666	5.054027018442083e-14	4.963782883521299
ENSG00000148824	5.28260195644862e-14	8.101497311116253
ENSG00000084234	5.28260195644862e-14	8.877472690324511
ENSG00000000460	5.28260195644862e-14	7.968943266326365
ENSG00000260352	5.345254018607095e-14	5.045139744078954
ENSG00000105894	5.586778797657444e-14	7.181355733846153
ENSG00000003393	5.703134604856158e-14	8.67509046413624
ENSG00000131725	5.89081391704502e-14	8.619289703478376
ENSG00000108239	6.013396564229678e-14	8.477222563483835
ENSG00000261645	6.15656623802071e-14	7.423073558872058
ENSG00000258118	6.491073604685329e-14	2.768277677375777
ENSG00000212802	6.645423935045464e-14	7.915060723045135
ENSG00000115268	7.172425183903834e-14	8.941387041246065
ENSG00000114544	7.172425183903834e-14	8.785160773480033
ENSG00000124357	7.40757274431227e-14	8.864307933740994
ENSG00000140750	7.650300959782228e-14	8.476765033079815
ENSG00000114503	8.426408115120515e-14	8.884591909400223
ENSG00000109046	8.62592493936659e-14	8.876478319136533
ENSG00000182749	8.804309342126332e-14	7.9960590179577045
ENSG00000215301	8.804309342126332e-14	8.941387041246065
ENSG00000006788	9.091985169857416e-14	3.4401999353567994
ENSG00000242021	9.306992206510373e-14	5.444631729941507
ENSG00000120798	1.0040890391664889e-13	8.736479231897881
ENSG00000119326	1.0582024886866049e-13	8.568540109140335
ENSG00000205664	1.0926734194136381e-13	7.99263829106472
ENSG00000240298	1.2311632414511745e-13	5.7182054393640716
ENSG00000086619	1.3868817927314615e-13	8.876478319136533
ENSG00000180447	1.5801295408369745e-13	7.434702998212088
ENSG00000204060	1.5939152650069742e-13	4.579945492852195
ENSG00000198890	1.6646378672130603e-13	8.241980842487818
ENSG00000113272	1.794604710181695e-13	8.690323273475645
ENSG00000134508	1.8740717979273995e-13	8.476817429730856
ENSG00000105173	1.8958409987673558e-13	8.71213846110681
ENSG00000188825	1.934536985867949e-13	7.074526700743094
ENSG00000104205	1.9569965832496077e-13	8.422665571694301
ENSG00000094631	1.996919447547334e-13	8.844023958081767
ENSG00000157625	1.996919447547334e-13	8.720252051370498
ENSG00000099624	1.996919447547334e-13	8.858719926637214
ENSG00000224858	2.1276767911507765e-13	5.647650410932198
ENSG00000239183	2.2216194279647656e-13	5.999954553389611
ENSG00000250519	2.2473520309461905e-13	4.985412024925611
ENSG00000164068	2.6022849289806716e-13	8.808507173083129
ENSG00000163888	2.7798643431641646e-13	5.694585834212589
ENSG00000164181	2.811941067323545e-13	8.776052812028363
ENSG00000257698	2.9608473425414913e-13	8.171122925638146
ENSG00000100373	3.0294908935215404e-13	3.9481921370568545
ENSG00000173218	3.0556335419744075e-13	7.1584492665989465
ENSG00000077420	3.15340112458713e-13	8.732422436766038
ENSG00000236801	3.435940217644817e-13	7.11020789054688
ENSG00000157680	3.7008304680567426e-13	8.413308212562281
ENSG00000255815	3.7008304680567426e-13	5.597906398042027
ENSG00000131386	3.862677710139613e-13	6.239255190185493
ENSG00000138780	3.985767699781829e-13	8.437648983353354
ENSG00000165359	4.0660965550112965e-13	8.852137548345457
ENSG00000166557	4.195553342225999e-13	8.904875885059452
ENSG00000237316	4.378634512011041e-13	2.4647477024831757
ENSG00000105372	4.479465360255987e-13	8.945443836377912
ENSG00000136942	4.569561901018365e-13	8.945443836377912
ENSG00000224738	4.569561901018429e-13	4.861583438488745
ENSG00000175395	4.621842797499777e-13	8.25149393769247
ENSG00000164904	4.674711451483684e-13	8.444108105148556
ENSG00000184992	4.809497268273089e-13	8.689328902287667
ENSG00000226029	4.823184084580664e-13	6.311588581334267
ENSG00000138796	4.864474619844077e-13	8.696905651767402
ENSG00000170989	4.878315178338007e-13	6.7019644383964625
ENSG00000107863	4.976288649692961e-13	8.819683187290691
ENSG00000230202	4.976288649693049e-13	8.559968988472622
ENSG00000226833	5.033139018937912e-13	4.813334299306668
ENSG00000227838	5.119613305437714e-13	3.0986212534600335
ENSG00000143514	5.237187105316058e-13	8.747118405321485
ENSG00000118816	5.296965042715135e-13	8.933273450982373
ENSG00000148357	5.403194021670996e-13	4.791606805247809
ENSG00000021826	5.590192326322071e-13	7.951665205993279
ENSG00000107771	5.637926872283052e-13	8.669299890155969
ENSG00000114631	6.017443294671936e-13	7.994764306318827
ENSG00000126231	6.068760344413687e-13	6.491959878198423
ENSG00000228903	6.068760344413687e-13	8.527972157821875
ENSG00000102158	6.331866436263303e-13	8.904875885059452
ENSG00000006704	6.681271869206717e-13	5.939049535981356
ENSG00000162607	6.738146139447858e-13	8.812563968214976
ENSG00000264920	6.814719061770454e-13	7.485053024644325
ENSG00000119906	6.950784305979915e-13	8.744592822161575
ENSG00000138286	7.029730683311419e-13	8.642636103081472
ENSG00000148303	7.109557918060264e-13	8.945443836377912
ENSG00000142541	7.333703853252571e-13	8.945443836377912
ENSG00000102316	7.333703853252701e-13	8.879003902296445
ENSG00000243276	7.6505819266399e-13	7.1164592895445695
ENSG00000163382	7.89147128838717e-13	8.85466313150537
ENSG00000214021	7.89147128838717e-13	8.661925707552722
ENSG00000245008	8.048628218953466e-13	6.580071778668461
ENSG00000188419	8.395819501955241e-13	8.633528141629803
ENSG00000213621	8.3958195019553e-13	5.238913685024979
ENSG00000136059	8.659736855692767e-13	8.819146346506736
ENSG00000204628	8.659736855692767e-13	8.945443836377912
ENSG00000228933	1.0779742404615493e-12	5.37334473293999
ENSG00000254615	1.1956202634970082e-12	8.583236077695783
ENSG00000227372	1.2090702871691546e-12	8.677616047296151
ENSG00000052126	1.2468288531223754e-12	7.232958333192724
ENSG00000137818	1.2468288531223843e-12	8.945443836377912
ENSG00000225697	1.2857449766477898e-12	8.778578395188276
ENSG00000104626	1.3258534583254735e-12	8.363632299792153
ENSG00000141441	1.3980455902312356e-12	8.196701899450375
ENSG00000185905	1.3980455902312356e-12	8.88864870453207
ENSG00000146828	1.4536966081657923e-12	8.800393582819439
ENSG00000072858	1.4536966081657923e-12	8.801387954007417
ENSG00000107816	1.4864680409498972e-12	8.585840971235632
ENSG00000130702	1.5327161840663678e-12	8.929216655850528
ENSG00000175505	1.5498816580541058e-12	7.3821078350696165
ENSG00000163584	1.6801050086465118e-12	8.864307933740994
ENSG00000146677	1.6801050086465118e-12	7.901660585162863
ENSG00000010404	1.8059534505089665e-12	8.904875885059452
ENSG00000272899	1.9626920026043664e-12	7.849869788832981
ENSG00000129757	1.962692002604401e-12	7.967883935986245
ENSG00000158427	2.0459950738730164e-12	7.743522000713569
ENSG00000182185	2.0687893500562008e-12	7.472976300856512
ENSG00000130810	2.1092808141797103e-12	7.638793520326636
ENSG00000101868	2.13276711068435e-12	8.581247335319828
ENSG00000165891	2.13276711068435e-12	8.321303655896376
ENSG00000219665	2.174487513340027e-12	8.278157724766965
ENSG00000172955	2.174487513340043e-12	6.187001459882909
ENSG00000179456	2.1986864251819847e-12	8.566551366764378
ENSG00000155886	2.1986864251819847e-12	5.204507357668027
ENSG00000117519	2.2231496927761167e-12	8.077209271822413
ENSG00000144852	2.2918099891834164e-12	7.274788477524434
ENSG00000182054	2.2918099891834164e-12	8.912989475323146
ENSG00000160062	2.336582430636005e-12	7.687368502953763
ENSG00000213625	2.4086797325895086e-12	8.892705499663915
ENSG00000268592	2.4354347744662603e-12	4.455093295734495
ENSG00000114416	2.48295990755109e-12	8.880535114268378
ENSG00000188818	2.4898231165700426e-12	8.354779301868012
ENSG00000121797	2.66758688457018e-12	8.309590800904859
ENSG00000116871	2.667586884570199e-12	8.805444749139262
ENSG00000134243	2.810964786917715e-12	8.8176151345348
ENSG00000136710	2.8974028010538198e-12	8.639573679137603
ENSG00000137309	2.8974028010538198e-12	8.836904739006052
ENSG00000069493	2.9294773544678406e-12	8.466380823183744
ENSG00000104765	2.9864485911588473e-12	8.81409518018691
ENSG00000167992	3.019490427422108e-12	7.223449310905203
ENSG00000224993	3.0445070484906157e-12	4.815843456137819
ENSG00000160055	3.0781792612414472e-12	8.238179010883503
ENSG00000243696	3.112216968143447e-12	7.285049430923951
ENSG00000149823	3.1726741467556123e-12	8.896762294795762
ENSG00000130511	3.3061334206300017e-12	8.683740895183888
ENSG00000170266	3.3061334206300017e-12	8.892705499663915
ENSG00000172053	3.3426434739193665e-12	8.912989475323146
ENSG00000197779	3.3426434739193665e-12	8.38077454112758
ENSG00000132704	3.3795491978307924e-12	8.89117428769198
ENSG00000101997	3.4074906766524003e-12	8.55438098136884
ENSG00000105640	3.4074906766524003e-12	8.941387041246065
ENSG00000177628	3.5506351173816725e-12	8.84808075321361
ENSG00000165322	3.659342699012941e-12	8.771996016896516
ENSG00000203644	3.699677192795545e-12	8.584309759263697
ENSG00000118197	4.049516433072015e-12	8.740536027029728
ENSG00000064787	4.300571840599659e-12	8.185460591244476
ENSG00000104852	4.529638123147726e-12	8.941387041246065
ENSG00000134318	4.617014419263516e-12	8.772990388084494
ENSG00000160293	4.617014419263516e-12	8.227002996675944
ENSG00000100439	4.718899437618317e-12	8.691115077787131
ENSG00000205791	4.862601908100137e-12	6.463335934555462
ENSG00000145287	4.956275685255482e-12	8.823739982422536
ENSG00000116791	5.010596227385356e-12	8.704024870843115
ENSG00000185950	5.010596227385356e-12	7.704000872056426
ENSG00000167186	5.010596227385356e-12	8.292396162918392
ENSG00000134955	5.065500856700054e-12	7.8954508610480145
ENSG00000226386	5.21955076170887e-12	4.587153270102968
ENSG00000166896	5.31996628855466e-12	8.174264659961947
ENSG00000152422	5.5415681923504106e-12	8.732422436766038
ENSG00000186153	5.899059855118768e-12	8.460995382956453
ENSG00000144867	6.1276412569141275e-12	8.900819089927607
ENSG00000208028	6.1276412569141275e-12	7.571639661506868
ENSG00000118308	6.38219481484875e-12	8.903344673087517
ENSG00000213626	6.38219481484875e-12	7.027971096816516
ENSG00000196924	6.4518098126493635e-12	8.870890312032751
ENSG00000118307	6.4518098126493635e-12	5.596374066068796
ENSG00000169116	6.979286903844965e-12	8.929216655850528
ENSG00000233927	7.055285372084666e-12	8.933273450982373
ENSG00000230131	7.190240950393445e-12	6.119391312119033
ENSG00000138756	7.190240950393547e-12	8.528508998605831
ENSG00000229638	7.347578482077717e-12	8.530497740981788
ENSG00000188959	7.427508882546939e-12	5.354984979474776
ENSG00000187824	7.427508882546939e-12	8.381311381911535
ENSG00000234891	7.488015863593815e-12	2.3503844854584672
ENSG00000123595	7.569444553500624e-12	8.776052812028363
ENSG00000101003	7.797878924054427e-12	7.941619381971356
ENSG00000008513	8.365036767092639e-12	8.73188559598208
ENSG00000203705	8.455809930853947e-12	8.72331447531437
ENSG00000187741	8.710447513548748e-12	8.547261762293129
ENSG00000163040	8.710447513548748e-12	5.596696047622176
ENSG00000109705	8.876389971616908e-12	6.513627092367199
ENSG00000137575	8.876389971616908e-12	8.83996716294992
ENSG00000230565	9.069837424258873e-12	6.838178701955001
ENSG00000162913	9.168105836256865e-12	6.39131842621255
ENSG00000103253	9.168105836256865e-12	8.448745687180981
ENSG00000101400	9.342594446387245e-12	8.4095856913379
ENSG00000132781	9.520339117255716e-12	8.54626739110515
ENSG00000078177	9.806374228556808e-12	8.85466313150537
ENSG00000163389	1.0128028374581248e-11	8.807512801895154
ENSG00000230207	1.032041488384858e-11	7.242073135600674
ENSG00000198353	1.032041488384858e-11	5.2045667912233675
ENSG00000166441	1.0516384250058339e-11	8.93733024611422
ENSG00000130985	1.0630000471862571e-11	8.908932680191299
ENSG00000252612	1.0831732500618007e-11	5.0573272142732195
ENSG00000154217	1.0948688712752454e-11	8.259641461412725
ENSG00000065665	1.1066883158220577e-11	8.363429732915662
ENSG00000241469	1.1962026622081726e-11	2.8269057190535882
ENSG00000112531	1.2221212577470984e-11	8.876478319136533
ENSG00000204396	1.2221212577470984e-11	8.71466404426672
ENSG00000005108	1.2319820427568034e-11	6.829806452247424
ENSG00000267166	1.2352862767261876e-11	7.045125978251582
ENSG00000105426	1.2352862767261876e-11	7.309006182547578
ENSG00000215016	1.2352862767261876e-11	4.207390778186075
ENSG00000147437	1.2586604914522571e-11	6.226122402465332
ENSG00000273032	1.296270385110327e-11	7.176463502748229
ENSG00000124795	1.3243130169336906e-11	8.267565382147225
ENSG00000153789	1.3638450530158078e-11	8.069802274796901
ENSG00000150867	1.3638450530158078e-11	8.827796777554383
ENSG00000041880	1.3748258473339706e-11	8.749643988481399
ENSG00000273382	1.4045335408442494e-11	6.209632754687417
ENSG00000132780	1.4196225178655774e-11	8.868364728872839
ENSG00000116668	1.4895132479849993e-11	8.735484860709903
ENSG00000223812	1.5503235406696924e-11	3.470056141323357
ENSG00000163817	1.5669465184344826e-11	5.199942327473823
ENSG00000173085	1.579528310094422e-11	8.392487396119094
ENSG00000116957	1.6265146596725844e-11	8.6228889682062
ENSG00000136928	1.630853477872661e-11	4.137537493270067
ENSG00000107864	1.6439381295254977e-11	8.583772918479738
ENSG00000065613	1.6615445477026798e-11	8.789754409395835
ENSG00000257543	1.692801666192165e-11	5.942031669116777
ENSG00000173171	1.7292303251062264e-11	8.531034581765743
ENSG00000144026	1.7292303251062264e-11	8.657332071636922
ENSG00000121406	1.743088285332615e-11	8.233787941844191
ENSG00000247735	1.780577323823904e-11	5.549625295060741
ENSG00000158828	1.8334181674813513e-11	8.507151341378691
ENSG00000182050	1.8530116656048856e-11	7.168959957166238
ENSG00000160753	1.887795384340085e-11	8.544736179133215
ENSG00000176974	1.9645012893782346e-11	8.636053724789715
ENSG00000124635	2.104758666179694e-11	8.575659328216048
ENSG00000137154	2.104758666179694e-11	8.945443836377912
ENSG00000241923	2.104758666179694e-11	6.09293584804134
ENSG00000241741	2.104758666179694e-11	6.791330806599688
ENSG00000232874	2.389942228366497e-11	5.061497332120089
ENSG00000257027	2.389942228366497e-11	7.924423313178142
ENSG00000155130	2.4153489566387845e-11	8.912989475323146
ENSG00000164924	2.4153489566387845e-11	8.929216655850528
ENSG00000167978	2.55988979718895e-11	8.93733024611422
ENSG00000158710	2.55988979718895e-11	8.912989475323146
ENSG00000270036	2.5598897971889774e-11	4.3984635484206915
ENSG00000151553	2.6353057385511242e-11	8.751712041237289
ENSG00000176208	2.6353057385511242e-11	8.249812555495083
ENSG00000172578	2.6844269136783656e-11	8.929216655850528
ENSG00000094916	2.792727591360096e-11	8.797867999659527
ENSG00000230979	2.8223236391538706e-11	7.071872513437552
ENSG00000206535	2.8748580484995818e-11	8.561957730848576
ENSG00000144671	2.990679395854061e-11	4.608255027312488
ENSG00000132359	2.990679395854082e-11	8.806975961111196
ENSG00000199933	3.054307892906534e-11	4.228624619529695
ENSG00000104738	3.111069636133721e-11	8.721246422558476
ENSG00000158714	3.111069636133721e-11	6.506421737728013
ENSG00000171119	3.1439676713668456e-11	5.797813361028079
ENSG00000260027	3.2703990214302506e-11	6.954692009209767
ENSG00000148498	3.296276612595698e-11	8.169198468179186
ENSG00000183943	3.296276612595698e-11	8.451063137617224
ENSG00000078369	3.366268397974043e-11	8.900819089927607
ENSG00000270482	3.428704251579902e-11	5.310812839142637
ENSG00000103496	3.5663406442058513e-11	8.656337700448944
ENSG00000179899	3.641945386498201e-11	5.199839324887854
ENSG00000182179	3.7386624356074954e-11	8.912989475323146
ENSG00000158292	3.748471429189114e-11	5.528183116086612
ENSG00000234141	3.8078570928499653e-11	6.6380047876380255
ENSG00000111445	3.8178439159662035e-11	8.45267922581627
ENSG00000167619	3.9294068250811615e-11	6.364841401434301
ENSG00000132640	3.970761921642875e-11	8.874947107164598
ENSG00000165516	3.970761921642875e-11	8.874947107164598
ENSG00000237991	4.205951694198896e-11	6.541811312797257
ENSG00000124098	4.32861083443434e-11	8.685272107155821
ENSG00000182742	4.3740773934724783e-11	7.062271903552433
ENSG00000218175	4.420011692902495e-11	8.41124015980639
ENSG00000137747	4.5965120167865705e-11	5.661756310139368
ENSG00000244247	4.6326316143516834e-11	3.672635031465246
ENSG00000133020	4.7179953655338775e-11	3.1697366434457783
ENSG00000183386	4.817441532789316e-11	6.6197267768782595
ENSG00000135116	4.817441532789316e-11	5.980142228566906
ENSG00000272016	4.8679316899926604e-11	6.708143923335685
ENSG00000105464	4.9061391157967675e-11	6.8404697292061885
ENSG00000104921	4.9575395949651736e-11	8.070531887995395
ENSG00000269946	4.9575395949651736e-11	4.943896000152271
ENSG00000160691	5.00946744626585e-11	8.917046270454989
ENSG00000236204	5.1016261213091014e-11	6.48627276028783
ENSG00000181798	5.1016261213091014e-11	7.128796584275217
ENSG00000163870	5.195444851439545e-11	8.76893359295265
ENSG00000189419	5.208984740521175e-11	5.904967430720886
ENSG00000169714	5.2498121168748846e-11	8.933273450982373
ENSG00000101224	5.249812116874978e-11	8.892705499663915
ENSG00000089280	5.360223609191188e-11	8.925159860718681
ENSG00000143578	5.4022116022149045e-11	8.55231292861295
ENSG00000100060	5.416279057132948e-11	8.86530230492897
ENSG00000174718	5.458697043505856e-11	8.876478319136533
ENSG00000170581	5.458697043505856e-11	8.908932680191299
ENSG00000144354	5.5157608311975e-11	5.51809302611655
ENSG00000136631	5.5157608311975e-11	8.710607249134874
ENSG00000164221	5.901177993334362e-11	8.687797690315735
ENSG00000184293	5.9627679218393e-11	8.704561711627072
ENSG00000178982	6.00937307584072e-11	8.908932680191299
ENSG00000164587	6.07206859660637e-11	8.941387041246065
ENSG00000180834	6.18333070426516e-11	7.151827957353431
ENSG00000143401	6.247802913496873e-11	8.844023958081767
ENSG00000228160	6.296588656138164e-11	2.3562828556864783
ENSG00000102081	6.296588656138164e-11	8.803456006763307
ENSG00000127483	6.495489663638054e-11	8.917046270454989
ENSG00000270012	6.546168521432908e-11	7.658847680534288
ENSG00000138472	6.614343069365015e-11	3.6599632584164987
ENSG00000110700	6.614343069365015e-11	8.933273450982373
ENSG00000137876	6.614343069365015e-11	8.917046270454989
ENSG00000221890	6.683212755290931e-11	4.122317691588558
ENSG00000173926	6.735325370363198e-11	7.813411029297409
ENSG00000151414	6.805428263720582e-11	8.832847943874205
ENSG00000214717	6.876245515332609e-11	8.648224110185254
ENSG00000076685	7.020051630697447e-11	8.72331447531437
ENSG00000179820	7.020051630697447e-11	8.559687111216197
ENSG00000168556	7.074734718550112e-11	8.442779460053115
ENSG00000049769	7.074734718550112e-11	7.981166048372942
ENSG00000149273	7.074734718550137e-11	8.945443836377912
ENSG00000099326	7.148294767175697e-11	8.872421524004686
ENSG00000186280	7.148294767175697e-11	6.3219155639932625
ENSG00000149346	7.222603601814285e-11	7.228500477225028
ENSG00000143498	7.222603601814285e-11	8.26085686267167
ENSG00000159788	7.278831098561682e-11	8.280683307926877
ENSG00000162878	7.354468282890725e-11	4.954830675552235
ENSG00000168172	7.430874919989302e-11	8.751712041237289
ENSG00000164077	7.48868945180739e-11	8.600000099007122
ENSG00000196562	7.566461089513987e-11	8.895231082823827
ENSG00000145476	7.645023403271577e-11	8.685272107155821
ENSG00000236772	7.784433696092289e-11	4.429590689806422
ENSG00000144847	7.865211118441533e-11	8.507118861802619
ENSG00000153162	8.091604492396406e-11	8.921103065586836
ENSG00000163519	8.091604492396406e-11	8.091547632048053
ENSG00000096746	8.238982054925016e-11	8.872421524004686
ENSG00000223891	8.410633139907559e-11	8.417162440817636
ENSG00000242732	8.49776678714294e-11	7.9281161228656
ENSG00000165288	8.563696413074077e-11	8.708081665974962
ENSG00000072778	8.652382118397168e-11	8.93733024611422
ENSG00000111450	8.652382118397168e-11	8.579179282563938
ENSG00000242247	8.832459411774036e-11	8.892705499663915
ENSG00000246334	8.900930074846346e-11	7.801070891447647
ENSG00000046651	8.900930074846473e-11	8.842492746109832
ENSG00000173166	9.062722196522022e-11	7.815357279437237
ENSG00000155903	9.086069142542173e-11	8.830322360714293
ENSG00000167658	9.156463837506192e-11	8.945443836377912
ENSG00000221983	9.251154539072381e-11	8.93733024611422
ENSG00000143258	9.419175242367073e-11	8.788223197423902
ENSG00000149295	9.443420780020878e-11	5.677877649830453
ENSG00000102054	9.51652455790289e-11	8.868364728872839
ENSG00000072195	9.614858621723427e-11	6.593879751507256
ENSG00000258449	9.614858621723427e-11	5.312335310400969
ENSG00000134371	9.689261263836284e-11	8.810038385055064
ENSG00000083845	9.689261263836386e-11	8.941387041246065
ENSG00000258072	9.714187169655988e-11	6.304281087722246
ENSG00000147475	9.714187169655988e-11	8.758294419529046
ENSG00000176371	9.890434725414369e-11	8.451684854628294
ENSG00000260625	9.890434725414369e-11	6.269329696481496
ENSG00000110092	9.915867131655563e-11	8.823739982422536
ENSG00000226104	1.0069811424664799e-10	2.9097805042141935
ENSG00000188613	1.0069811424664799e-10	8.15775560217814
ENSG00000115966	1.0173738171024178e-10	8.838435950977985
ENSG00000141447	1.0278714651236218e-10	8.25299267008833
ENSG00000249198	1.0358142129066648e-10	2.1751108094649125
ENSG00000272434	1.0464980637820105e-10	5.578047453143498
ENSG00000116984	1.0464980637820105e-10	8.838435950977985
ENSG00000146904	1.0764379460394404e-10	5.396924495102842
ENSG00000125459	1.098737423975374e-10	8.759288790717024
ENSG00000176395	1.1186199285992067e-10	3.819104915692122
ENSG00000255760	1.1186199285992146e-10	5.964786189383792
ENSG00000269988	1.1301390277076729e-10	5.108403641080046
ENSG00000169239	1.1417742070977509e-10	8.26851292253134
ENSG00000115841	1.1417742070977509e-10	8.397081032034897
ENSG00000123570	1.162418533564249e-10	6.947213796879539
ENSG00000160856	1.162418533564249e-10	8.62127844585433
ENSG00000237506	1.183428069744176e-10	6.1870294566156945
ENSG00000203666	1.1955999154690013e-10	8.38491064663936
ENSG00000166562	1.1955999154690013e-10	8.917046270454989
ENSG00000094804	1.207894265790829e-10	8.63531431712927
ENSG00000082512	1.2328553108212575e-10	8.631257521997423
ENSG00000171189	1.264767411665543e-10	5.70337696501403
ENSG00000139644	1.277757384782759e-10	8.933273450982373
ENSG00000100994	1.327642959725684e-10	8.884591909400223
ENSG00000091039	1.3378463764181893e-10	8.818151975318758
ENSG00000172456	1.3654321490488573e-10	7.930671417562433
ENSG00000144848	1.3900257584499431e-10	8.842492746109832
ENSG00000105202	1.4042733322127258e-10	8.88864870453207
ENSG00000150938	1.4186637872036444e-10	7.70648835497079
ENSG00000245750	1.4441951094764956e-10	5.673044796551259
ENSG00000272452	1.458985746222548e-10	7.577744592319635
ENSG00000032219	1.4739245830518465e-10	8.735942391113927
ENSG00000078061	1.515782433947784e-10	8.846549541241677
ENSG00000164236	1.5312900546870965e-10	5.171207392447654
ENSG00000272667	1.5430225474587966e-10	6.6497374581545
ENSG00000246705	1.5430225474587966e-10	8.71366967307874
ENSG00000147044	1.5430225474587966e-10	8.668965616248503
ENSG00000108387	1.558802789916387e-10	6.9460534801267055
ENSG00000149218	1.586799041833112e-10	8.45619918016416
ENSG00000109466	1.603017177395362e-10	8.56348894282051
ENSG00000119669	1.603017177395362e-10	8.652280905317099
ENSG00000185436	1.6652924009798036e-10	8.794805575715658
ENSG00000223725	1.7124592300589308e-10	5.404807126770998
ENSG00000038002	1.7124592300589308e-10	8.874947107164598
ENSG00000087008	1.7124592300589308e-10	8.337930404329562
ENSG00000138449	1.7124592300589308e-10	8.849075124401589
ENSG00000167178	1.725548157247143e-10	6.486795665307872
ENSG00000162836	1.7299328463510826e-10	8.6923120158516
ENSG00000139239	1.7431524235507527e-10	8.1819122692872
ENSG00000120805	1.7609323753645572e-10	8.868364728872839
ENSG00000138674	1.7788897251884965e-10	8.921103065586836
ENSG00000173208	1.7788897251884965e-10	8.708618506758919
ENSG00000108107	1.7788897251885027e-10	8.93733024611422
ENSG00000123609	1.8431625667386431e-10	8.551318557424972
ENSG00000132026	1.8619398397414888e-10	4.413639851218965
ENSG00000141736	1.8809042245048816e-10	7.959614274803729
ENSG00000258847	1.900057542049756e-10	3.9090912843862813
ENSG00000136643	1.934036006349991e-10	8.771996016896516
ENSG00000104998	2.0241622569928918e-10	8.792279992555747
ENSG00000246095	2.0447414136112935e-10	6.321699153533966
ENSG00000016391	2.1835835470441517e-10	8.025511802254062
ENSG00000118960	2.1835835470441517e-10	8.574664957028071
ENSG00000205293	2.2057467159793537e-10	5.714202749919417
ENSG00000173960	2.245062918082765e-10	8.73954165584175
ENSG00000174373	2.2507351855745393e-10	8.776052812028363
ENSG00000235501	2.2507351855745393e-10	5.848621153759861
ENSG00000074054	2.308234442625705e-10	8.830322360714293
ENSG00000135185	2.421468208156058e-10	8.912989475323146
ENSG00000058056	2.445990136390257e-10	8.488856108095417
ENSG00000138172	2.464540816262179e-10	7.975173242362377
ENSG00000214706	2.489489248725464e-10	8.826265565582448
ENSG00000151208	2.489489248725464e-10	8.541594444809414
ENSG00000110697	2.53374468879409e-10	8.765413638604759
ENSG00000057252	2.53374468879409e-10	8.803456006763307
ENSG00000178741	2.5593780189174874e-10	8.900819089927607
ENSG00000053918	2.5852649272922413e-10	8.549250504669082
ENSG00000087274	2.657781515418533e-10	8.929216655850528
ENSG00000205129	2.657781515418533e-10	7.371398920834796
ENSG00000106004	2.657781515418552e-10	6.8030646151564085
ENSG00000134986	2.6846413436861375e-10	7.973184165140226
ENSG00000157978	2.6846413436861375e-10	8.86530230492897
ENSG00000166224	2.7049602562389536e-10	8.658863283608856
ENSG00000220583	2.75988215131294e-10	6.753784708887722
ENSG00000206549	2.7598821513129885e-10	6.386711155400273
ENSG00000163875	2.7598821513129885e-10	8.764876797820804
ENSG00000102780	2.7877505746007944e-10	7.494592024496529
ENSG00000144591	2.865815447333107e-10	8.870890312032751
ENSG00000008294	2.865815447333107e-10	8.856194343477304
ENSG00000261158	2.923928601191794e-10	4.701778733300346
ENSG00000100592	2.9981924887680027e-10	8.604056894138969
ENSG00000213047	3.0512714436979974e-10	8.866833516900904
ENSG00000181163	3.089746458019858e-10	8.945443836377912
ENSG00000144040	3.1130587576835257e-10	8.622352127422241
ENSG00000227543	3.1130587576835257e-10	7.096873046662946
ENSG00000008300	3.113058757683548e-10	8.790748780583813
ENSG00000073150	3.2000179296725257e-10	6.106661454395901
ENSG00000065518	3.232224696345815e-10	8.876478319136533
ENSG00000159259	3.2322246963458375e-10	7.859713045978414
ENSG00000177731	3.2322246963458375e-10	8.915515058483056
ENSG00000249348	3.322436425915273e-10	7.6927867576033195
ENSG00000240440	3.3895866187535086e-10	3.1494342197537364
ENSG00000120860	3.41510854710289e-10	8.658863283608856
ENSG00000156170	3.449430250903888e-10	8.638579307949625
ENSG00000156427	3.475392629948508e-10	5.747294936108375
ENSG00000184634	3.4840891394459004e-10	8.83996716294992
ENSG00000134744	3.5455632865522854e-10	8.876478319136533
ENSG00000254754	3.644314196416976e-10	2.72120333690503
ENSG00000143575	3.6443141964170017e-10	8.912989475323146
ENSG00000224616	3.6443141964170017e-10	6.163850014610969
ENSG00000204131	3.6808862076313457e-10	6.306035873201702
ENSG00000232070	3.7551099043133725e-10	5.238287772267442
ENSG00000055955	3.7833193736599025e-10	5.938896002093541
ENSG00000163882	3.8117359931929157e-10	8.758294419529046
ENSG00000260990	3.8499496202588237e-10	5.491586518556677
ENSG00000149256	3.8885377023868064e-10	7.964767654815709
ENSG00000178035	3.9275038202800667e-10	8.896762294795762
ENSG00000178722	3.9569786674877566e-10	5.350890848581345
ENSG00000203761	3.9668515879923495e-10	7.8997371367852445
ENSG00000143793	4.0366395171270263e-10	8.490721593974817
ENSG00000115875	4.0366395171270263e-10	8.925159860718681
ENSG00000172139	4.0366395171270553e-10	7.487465363967736
ENSG00000198755	4.0366395171270553e-10	8.933273450982373
ENSG00000163608	4.0669147469516375e-10	8.816620763346823
ENSG00000069329	4.148738063638235e-10	8.842492746109832
ENSG00000272975	4.179834875656765e-10	2.0134313936431187
ENSG00000225573	4.190251025841656e-10	7.221833222706157
ENSG00000251192	4.22165195747627e-10	7.855537106316698
ENSG00000248319	4.2216519574763e-10	2.8885336133704698
ENSG00000090989	4.263877916634223e-10	8.75676320755711
ENSG00000154928	4.338768960066118e-10	8.360472102273876
ENSG00000138688	4.6398679650179454e-10	8.908932680191299
ENSG00000185668	4.674558334215985e-10	3.3537036544150065
ENSG00000178852	4.721206766461423e-10	8.357304885027926
ENSG00000035403	4.851848637554652e-10	8.550861027020952
ENSG00000175792	4.851848637554738e-10	8.767402380980716
ENSG00000174799	4.900225428704536e-10	8.604056894138969
ENSG00000065809	4.900225428704536e-10	8.876478319136533
ENSG00000162631	4.936817101613042e-10	6.643783933603571
ENSG00000162482	4.986021694371505e-10	6.031605884693181
ENSG00000272990	4.98602169437154e-10	7.705036453378791
ENSG00000128394	5.123819013622292e-10	8.458469799796541
ENSG00000090581	5.174844279946378e-10	8.831316731902271
ENSG00000096093	5.174844279946378e-10	8.667513714656502
ENSG00000250659	5.226366057520616e-10	7.118853115520465
ENSG00000114423	5.265336059801371e-10	8.571602533084203
ENSG00000047365	5.265336059801371e-10	8.661388866768768
ENSG00000172382	5.317738099157133e-10	6.7367535926578705
ENSG00000173482	5.37064971584651e-10	8.453975391335643
ENSG00000179299	5.424075743703739e-10	7.401544725079076
ENSG00000267169	5.424075743703778e-10	7.492237537718377
ENSG00000077157	5.464485779944613e-10	8.660394495580789
ENSG00000256604	5.518823793261869e-10	4.687209075956634
ENSG00000111540	5.518823793261967e-10	8.559687111216197
ENSG00000223949	5.573689742187167e-10	4.706668563016525
ENSG00000170889	5.573689742187167e-10	8.941387041246065
ENSG00000273230	5.615188669701856e-10	7.57786194812282
ENSG00000143653	5.727334282233752e-10	8.374913107301792
ENSG00000182220	5.769950709441356e-10	8.85466313150537
ENSG00000155755	5.827254954907427e-10	8.334952856612807
ENSG00000239713	5.943536801641285e-10	8.832847943874205
ENSG00000070831	5.987724521099147e-10	8.892705499663915
ENSG00000162139	5.98772452109919e-10	8.819146346506736
ENSG00000251680	5.98772452109919e-10	4.212412662010519
ENSG00000081760	6.002524976165416e-10	8.690323273475645
ENSG00000177600	6.047141163587546e-10	8.93733024611422
ENSG00000154358	6.047141163587589e-10	8.78921756861188
ENSG00000116147	6.092081359207741e-10	5.410315453602948
ENSG00000136383	6.107133822461633e-10	7.881992760667524
ENSG00000196372	6.167707944167108e-10	7.360354742287519
ENSG00000166295	6.384376204342349e-10	8.866833516900904
ENSG00000159840	6.384376204342349e-10	8.605051265326948
ENSG00000267390	6.447635663204598e-10	6.909655567776592
ENSG00000255991	6.511507448515738e-10	2.64667729052373
ENSG00000067992	6.511507448515738e-10	8.079550416454117
ENSG00000259560	6.511507448515761e-10	5.6611671039374
ENSG00000101974	6.624773899627018e-10	8.792279992555747
ENSG00000131966	6.624773899627018e-10	8.732879967170058
ENSG00000120616	6.624773899627018e-10	8.815626392158844
ENSG00000105997	6.690359547877671e-10	5.421932238233915
ENSG00000251595	6.80666426082106e-10	6.017368076075063
ENSG00000116754	6.80666426082106e-10	8.921103065586836
ENSG00000185100	6.823439661108762e-10	6.841448103124227
ENSG00000166024	6.874008601479613e-10	8.54879297426506
ENSG00000157827	6.993431020458184e-10	8.7542376243972
ENSG00000253540	6.993431020458308e-10	7.801549434887192
ENSG00000273002	7.06258002375904e-10	6.957231947911384
ENSG00000198625	7.06258002375904e-10	8.900819089927607
ENSG00000151151	7.13239689305257e-10	8.477759404267792
ENSG00000145592	7.132396893052646e-10	8.945443836377912
ENSG00000144445	7.185201613835482e-10	8.655800859664987
ENSG00000154845	7.256202418951704e-10	8.76334558584887
ENSG00000184007	7.256202418951704e-10	8.908932680191299
ENSG00000145214	7.256202418951704e-10	8.719257680182523
ENSG00000198585	7.327888527011436e-10	8.831316731902271
ENSG00000188636	7.40026638795163e-10	8.11263776324656
ENSG00000136997	7.528611786456053e-10	8.903344673087517
ENSG00000227097	7.528611786456053e-10	8.86277672176906
ENSG00000239697	7.602925709487457e-10	7.160535495374185
ENSG00000131828	7.602925709487457e-10	8.760820002688957
ENSG00000177119	7.65913096830491e-10	8.74612403413351
ENSG00000136052	7.734703131540935e-10	8.74612403413351
ENSG00000166068	7.734703131540935e-10	8.620284074666355
ENSG00000160051	7.81100359249266e-10	7.7171358622807205
ENSG00000273056	7.81100359249266e-10	5.437891114901215
ENSG00000242262	7.946302484610924e-10	5.193287193982058
ENSG00000148484	7.946302484611064e-10	8.831316731902271
ENSG00000180182	7.946302484611064e-10	8.819683187290691
ENSG00000205683	7.965816843898366e-10	7.483284713184149
ENSG00000149485	8.103734278974673e-10	8.066387113751093
ENSG00000169857	8.103734278974731e-10	8.743598450973597
ENSG00000168071	8.163553315437192e-10	8.912989475323146
ENSG00000135677	8.163553315437192e-10	8.868364728872839
ENSG00000163362	8.243983431233788e-10	7.736829591423613
ENSG00000234902	8.243983431233788e-10	4.926432977433217
ENSG00000259891	8.243983431233788e-10	6.978196027494889
ENSG00000120029	8.243983431233788e-10	8.6629200787407
ENSG00000086598	8.325187460634794e-10	8.929216655850528
ENSG00000174013	8.386602728481596e-10	8.695911280579425
ENSG00000104687	8.407172663865382e-10	8.74612403413351
ENSG00000163029	8.469178616450019e-10	8.761611807000445
ENSG00000227857	8.785971121648067e-10	4.227889315409871
ENSG00000136149	8.785971121648067e-10	7.945931140630732
ENSG00000138686	8.872385548566354e-10	8.380853851507513
ENSG00000144645	8.872385548566354e-10	8.921103065586836
ENSG00000153250	8.872385548566354e-10	8.884591909400223
ENSG00000213442	8.937740637098357e-10	8.559432147688666
ENSG00000105373	9.114328362660138e-10	8.933273450982373
ENSG00000127946	9.11432836266017e-10	8.454210437788205
ENSG00000012174	9.11432836266017e-10	8.679684100052041
ENSG00000271239	9.181423525374299e-10	2.44882947464642
ENSG00000140451	9.271634653165389e-10	8.790748780583813
ENSG00000163482	9.362711322724045e-10	8.701499287683204
ENSG00000224479	9.362711322724045e-10	5.222959435223562
ENSG00000251417	9.524202595099116e-10	6.699301844477807
ENSG00000158793	9.712096621917097e-10	8.71114408991883
ENSG00000144426	9.807396431773921e-10	8.523378521906073
ENSG00000147036	9.807396431773921e-10	5.43596200742629
ENSG00000117625	9.879470050572546e-10	8.827259936770426
ENSG00000180228	9.976373389804995e-10	8.79128562136777
ENSG00000273486	9.976373389804995e-10	7.6664952898595375
ENSG00000176896	9.976373389804995e-10	8.353248089896079
ENSG00000170540	1.0074204810529572e-09	8.803456006763307
ENSG00000143437	1.0148192638453875e-09	8.771996016896518
ENSG00000154479	1.0247669096502141e-09	6.2545053413038545
ENSG00000173812	1.0424049221057117e-09	8.941387041246065
ENSG00000204219	1.0629258226988843e-09	6.834528721935406
ENSG00000122882	1.0629258226988843e-09	8.758831260313004
ENSG00000162819	1.0707224317200537e-09	8.790748780583813
ENSG00000197119	1.073333690968424e-09	7.93763490056552
ENSG00000197256	1.073333690968424e-09	8.521644743057651
ENSG00000197747	1.073333690968424e-09	8.765413638604759
ENSG00000139641	1.0812048390999793e-09	8.908932680191299
ENSG00000260855	1.0917874419577952e-09	4.215569671931668
ENSG00000171084	1.1214138833332422e-09	7.272347435745441
ENSG00000166268	1.1546291276579467e-09	6.67699684468049
ENSG00000137628	1.1630818977242167e-09	8.077595607534725
ENSG00000083290	1.1715950831849644e-09	7.646247013309815
ENSG00000231305	1.1945954847152338e-09	7.936207028015174
ENSG00000186908	1.1945954847152338e-09	8.825728724798493
ENSG00000127415	1.20333381552752e-09	8.84808075321361
ENSG00000143815	1.2150820708923153e-09	8.80291916597935
ENSG00000257221	1.2180365897571979e-09	7.869625374242674
ENSG00000155254	1.238915534890468e-09	8.248988271607525
ENSG00000114686	1.2724332518995726e-09	8.872421524004686
ENSG00000065413	1.2724332518995726e-09	8.744592822161575
ENSG00000187735	1.2848397040213838e-09	8.868364728872839
ENSG00000213862	1.297364236535019e-09	6.731667178722826
ENSG00000252245	1.306835784560535e-09	6.173042475441829
ENSG00000166483	1.3068357845605396e-09	8.474776290703858
ENSG00000089220	1.319569598711327e-09	8.925159860718681
ENSG00000070081	1.319569598711327e-09	8.925159860718681
ENSG00000179588	1.319569598711327e-09	8.293056260198906
ENSG00000166321	1.3817284808816455e-09	7.909571608550064
ENSG00000272677	1.3918008523692764e-09	6.150471430575665
ENSG00000221413	1.4190122523107108e-09	2.170834540633965
ENSG00000186918	1.4432477630912969e-09	8.804450377951285
ENSG00000213755	1.4432477630912969e-09	4.568425516994249
ENSG00000228350	1.4537576813727085e-09	4.381350930477202
ENSG00000268584	1.4678871998598044e-09	6.4555699919677405
ENSG00000142279	1.4821507518688696e-09	5.568371942522462
ENSG00000244607	1.4965495760728709e-09	5.405974865761773
ENSG00000171735	1.4965495760728762e-09	8.504168227814759
ENSG00000237765	1.5220767826442986e-09	7.858887308210361
ENSG00000159363	1.536854083489632e-09	8.703030499655137
ENSG00000177337	1.536854083489632e-09	5.23221848965498
ENSG00000249196	1.5368540834896536e-09	5.701769346109134
ENSG00000143537	1.5480288748798282e-09	8.775515971244408
ENSG00000103540	1.5517714014580423e-09	8.629471346497956
ENSG00000173581	1.5517714014580423e-09	8.523712795813541
ENSG00000175329	1.5630520531967203e-09	2.342900169058821
ENSG00000169826	1.5630520531967258e-09	8.790748780583813
ENSG00000185189	1.566830028951227e-09	8.724845687286301
ENSG00000241852	1.5782175179440412e-09	7.655818071012684
ENSG00000228327	1.5782175179440412e-09	7.384727079837254
ENSG00000233379	1.6206669699720217e-09	5.12009199340818
ENSG00000132128	1.620666969972039e-09	8.78010960716021
ENSG00000257167	1.620666969972039e-09	7.17877918753153
ENSG00000165338	1.620666969972039e-09	8.515264931642383
ENSG00000238961	1.6363777970903531e-09	4.478799356723439
ENSG00000179743	1.6363777970903531e-09	7.898211490660489
ENSG00000214595	1.6522372519447711e-09	8.870890312032751
ENSG00000064115	1.6642302034778962e-09	8.860251138609149
ENSG00000147234	1.6925451536486693e-09	6.90772961725023
ENSG00000213885	1.6966283399405493e-09	6.360062914682917
ENSG00000272864	1.6966283399405493e-09	3.6138289057109705
ENSG00000165548	1.7089356719533693e-09	8.382287289905038
ENSG00000102871	1.7089356719533693e-09	8.806975961111196
ENSG00000163673	1.7254810785031987e-09	4.25727816824545
ENSG00000174989	1.7421827989453263e-09	8.79939921163146
ENSG00000147533	1.7590422716803386e-09	8.719257680182523
ENSG00000015171	1.8062311265809157e-09	8.852137548345457
ENSG00000182319	1.8369013013780216e-09	7.064217400833428
ENSG00000130340	1.8369013013780216e-09	8.513865426701422
ENSG00000223387	1.8369013013780413e-09	4.36343545122976
ENSG00000150667	1.8369013013780413e-09	6.882709923829833
ENSG00000155792	1.8546547036292674e-09	8.872421524004686
ENSG00000146409	1.8680795411550014e-09	8.509756234918537
ENSG00000153347	1.9043444543668273e-09	5.521222705207807
ENSG00000177096	1.904344454366854e-09	8.475691351511902
ENSG00000126070	1.904344454366854e-09	8.722777634530411
ENSG00000173221	1.9366391661001138e-09	8.925159860718681
ENSG00000138279	1.955332608524554e-09	8.876478319136533
ENSG00000262703	1.974202100006089e-09	3.746063283196458
ENSG00000236305	1.974202100006089e-09	6.011636316384433
ENSG00000197647	2.0076521926751755e-09	8.01066420959267
ENSG00000152061	2.061337049317115e-09	8.85466313150537
ENSG00000271430	2.1522209464854876e-09	8.37932263953558
ENSG00000171365	2.1781527879215977e-09	8.077939894102247
ENSG00000179520	2.1938579700304307e-09	5.2002453321541156
ENSG00000147536	2.214970194558696e-09	7.369709399875442
ENSG00000196177	2.214970194558696e-09	8.76334558584887
ENSG00000204536	2.2740562260453982e-09	8.649755322157187
ENSG00000166747	2.295921080988731e-09	8.852137548345457
ENSG00000101049	2.295921080988731e-09	6.3998134758086795
ENSG00000261131	2.295921080988731e-09	4.6446620746352405
ENSG00000075420	2.295921080988772e-09	8.921103065586836
ENSG00000105193	2.3346791637150936e-09	8.941387041246065
ENSG00000146263	2.3346791637150936e-09	8.543741807945237
ENSG00000136051	2.4198940939757984e-09	8.830322360714293
ENSG00000040341	2.4198940939757984e-09	8.722777634530411
ENSG00000078747	2.4198940939757984e-09	8.88864870453207
ENSG00000116977	2.437297598041276e-09	8.770464804924583
ENSG00000053371	2.4431258567653195e-09	8.47668572269988
ENSG00000183604	2.4431258567653195e-09	7.453960123107267
ENSG00000081721	2.4606923364948732e-09	8.747655246105444
ENSG00000118181	2.4606923364948906e-09	8.93733024611422
ENSG00000066027	2.4843061086357847e-09	8.823739982422536
ENSG00000248540	2.502161378905616e-09	5.445864439013849
ENSG00000253476	2.5081409108816365e-09	4.502170159571428
ENSG00000156738	2.550389736562924e-09	7.846367288598227
ENSG00000072501	2.550389736562924e-09	8.845018329269742
ENSG00000131778	2.5995245596950534e-09	8.7542376243972
ENSG00000173064	2.5995245596950534e-09	8.849075124401589
ENSG00000005302	2.5995245596950534e-09	8.88864870453207
ENSG00000109762	2.5995245596950534e-09	8.796336787687592
ENSG00000067082	2.5995245596950534e-09	8.941387041246065
ENSG00000183298	2.643274142693283e-09	6.790910681695406
ENSG00000089169	2.643274142693283e-09	8.089637388784633
ENSG00000232995	2.662243094035778e-09	7.079780768785604
ENSG00000225135	2.668595538460019e-09	6.717653774363901
ENSG00000225938	2.668595538460019e-09	2.7347043710695194
ENSG00000173295	2.668595538460019e-09	7.506264623612702
ENSG00000125817	2.713478538545133e-09	8.716195256238654
ENSG00000178343	2.7394557102727612e-09	4.035860019044972
ENSG00000143499	2.7590976356348876e-09	8.718518272522076
ENSG00000135686	2.8390482898146525e-09	8.712930265418295
ENSG00000177888	2.8390482898146525e-09	8.684198425587908
ENSG00000143862	2.8390482898146525e-09	8.690323273475645
ENSG00000105808	2.886725113767502e-09	7.135405541449677
ENSG00000147400	2.886725113767502e-09	8.677616047296151
ENSG00000116473	2.886725113767502e-09	8.75676320755711
ENSG00000100316	2.9143187205715223e-09	8.945443836377912
ENSG00000079616	2.9632278700833477e-09	8.781640819132145
ENSG00000100739	2.9632278700833477e-09	6.037061823127784
ENSG00000137177	2.9702799264852667e-09	7.563679126155868
ENSG00000233762	2.991534458413296e-09	7.928101888285901
ENSG00000120802	3.0129373137103066e-09	8.851600707561502
ENSG00000249487	3.0129373137103066e-09	2.934952580340038
ENSG00000259495	3.0201047334933683e-09	6.488864538282278
ENSG00000167283	3.0417069215670273e-09	8.900819089927607
ENSG00000166428	3.0417069215670488e-09	7.816383011166989
ENSG00000154917	3.0707444136069993e-09	8.18941815892142
ENSG00000005379	3.1000522174241e-09	8.418156812005613
ENSG00000163611	3.122211934781627e-09	8.767402380980716
ENSG00000272468	3.1296327819727613e-09	7.594089463496396
ENSG00000242741	3.17452046531487e-09	3.319250454787322
ENSG00000078674	3.182062543481933e-09	8.86277672176906
ENSG00000049319	3.2124060039932715e-09	5.306931026899224
ENSG00000181544	3.2353486129952473e-09	7.325452860789168
ENSG00000164362	3.266187488574769e-09	8.202327951977404
ENSG00000236914	3.266187488574769e-09	5.460888814681368
ENSG00000137563	3.266187488574769e-09	8.811032756243042
ENSG00000228510	3.3208467588060953e-09	5.031658294896544
ENSG00000061936	3.3844072265381567e-09	8.842492746109832
ENSG00000089163	3.3844072265381567e-09	6.799104611804536
ENSG00000196154	3.3844072265381567e-09	8.73727103620937
ENSG00000244165	3.3844072265381567e-09	8.238047303852527
ENSG00000000457	3.3844072265381567e-09	8.594412091903344
ENSG00000081320	3.440994679231054e-09	8.917046270454989
ENSG00000168159	3.440994679231054e-09	8.88306069742829
ENSG00000196411	3.47374353709469e-09	7.743309756023215
ENSG00000123130	3.531786904203812e-09	8.61171295399864
ENSG00000101310	3.6941420662940192e-09	8.892705499663915
ENSG00000180998	3.791439820333506e-09	6.617945600127703
ENSG00000054277	3.791439820333506e-09	8.145048375998645
ENSG00000226851	3.928155170680721e-09	6.0910128198535824
ENSG00000229466	3.956069376219939e-09	3.0398901986633553
ENSG00000189366	3.9935893559264495e-09	6.6106722549346575
ENSG00000213609	3.9935893559264495e-09	6.565402076893664
ENSG00000214226	4.031456216883383e-09	7.791034971840637
ENSG00000107187	4.069673078993449e-09	4.776551174145797
ENSG00000135299	4.069673078993449e-09	8.4356602409774
ENSG00000125414	4.166767210035026e-09	2.0128696936580557
ENSG00000207954	4.176599934872797e-09	5.815720799078069
ENSG00000178026	4.176599934872797e-09	7.272181815642063
ENSG00000235663	4.206234040675528e-09	5.046816224633428
ENSG00000170899	4.246065252381413e-09	8.371209049271888
ENSG00000229278	4.246065252381413e-09	3.7577928414134316
ENSG00000261441	4.286264117712611e-09	6.451768085283462
ENSG00000130779	4.286264117712611e-09	8.858719926637214
ENSG00000234498	4.32683393775093e-09	6.33132115435777
ENSG00000108379	4.3575067438275625e-09	5.064163669744871
ENSG00000122026	4.357506743827578e-09	8.933273450982373
ENSG00000241743	4.42990333823393e-09	1.9386488988669484
ENSG00000263327	4.440340966853122e-09	7.485604216656073
ENSG00000008086	4.440340966853122e-09	8.00944035779931
ENSG00000100997	4.440340966853122e-09	8.79381120452768
ENSG00000172365	4.471797913219165e-09	3.596794799414689
ENSG00000173175	4.471797913219165e-09	7.4908324669302395
ENSG00000233108	4.514078657234588e-09	7.647389789070302
ENSG00000124785	4.514078657234588e-09	7.21568345691083
ENSG00000234332	4.514078657234636e-09	4.079199546729103
ENSG00000116918	4.556749032585212e-09	8.683204054399932
ENSG00000185133	4.556749032585244e-09	6.681935715463469
ENSG00000101596	4.589009609434677e-09	8.900819089927607
ENSG00000232346	4.599812531696717e-09	7.383228012595197
ENSG00000215114	4.632370261533642e-09	8.78010960716021
ENSG00000233261	4.676130222380334e-09	5.47829742157983
ENSG00000162267	4.676130222380367e-09	6.643978962409055
ENSG00000197771	4.709214389745918e-09	8.826265565582448
ENSG00000106948	4.7648624076837105e-09	8.83996716294992
ENSG00000162601	4.843847838126606e-09	8.835910367818073
ENSG00000113924	4.843847838126658e-09	6.650726553474536
ENSG00000164346	4.9241090507587115e-09	8.895231082823827
ENSG00000228614	4.9241090507587115e-09	4.932848860820155
ENSG00000126249	4.9241090507587115e-09	8.101242347588723
ENSG00000171649	4.9241090507587645e-09	7.787554427227695
ENSG00000006756	4.935680248319805e-09	6.318299307692503
ENSG00000168228	4.970553099581678e-09	8.156374560431656
ENSG00000197016	4.970553099581678e-09	6.826284755335344
ENSG00000188906	4.970553099581678e-09	8.808507173083129
ENSG00000137274	5.052859713435707e-09	7.885465884211553
ENSG00000175886	5.052859713435725e-09	6.602938345270679
ENSG00000124222	5.100486946488237e-09	8.864307933740994
ENSG00000164402	5.13649425220276e-09	8.751712041237289
ENSG00000257176	5.184889632077005e-09	7.855405399285721
ENSG00000169567	5.184889632077024e-09	8.915515058483056
ENSG00000226779	5.184889632077024e-09	4.252499233112805
ENSG00000188266	5.2830173718139685e-09	8.006835464259462
ENSG00000181852	5.2830173718139685e-09	8.767402380980716
ENSG00000204390	5.320279994524888e-09	7.255498873053184
ENSG00000103544	5.332757700591984e-09	8.76893359295265
ENSG00000188153	5.3327577005920225e-09	8.113479815709283
ENSG00000219747	5.510469354855021e-09	6.114138818919023
ENSG00000226360	5.5622955189571014e-09	7.445578671968747
ENSG00000158525	5.614596625743299e-09	4.254120430221497
ENSG00000114779	5.614596625743299e-09	8.876478319136533
ENSG00000260144	5.6541366814742085e-09	6.025285962071024
ENSG00000184381	5.707279143457797e-09	8.787228826235923
ENSG00000186056	5.707279143457797e-09	8.446299414401004
ENSG00000228991	5.720640632374656e-09	6.324885858675206
ENSG00000109184	5.760908274618885e-09	8.770464804924583
ENSG00000143882	5.8559433571077824e-09	8.073812239124885
ENSG00000107959	5.96642632736603e-09	8.870890312032751
ENSG00000172940	6.064763250280186e-09	4.225466796583663
ENSG00000229417	6.064763250280186e-09	8.002975670156928
ENSG00000132846	6.064763250280186e-09	8.61423853715855
ENSG00000117697	6.107389518241572e-09	8.658863283608856
ENSG00000214612	6.107389518241572e-09	6.0036309497845615
ENSG00000181690	6.121663046696393e-09	7.977712841903885
ENSG00000139626	6.179082939337536e-09	8.929216655850528
ENSG00000223802	6.222491950799339e-09	3.574849986599801
ENSG00000250892	6.222491950799383e-09	4.365071706046599
ENSG00000223704	6.237027550047197e-09	7.6117696646500805
ENSG00000268061	6.280833157093687e-09	7.587447357053479
ENSG00000196810	6.280833157093687e-09	8.675090464136238
ENSG00000180773	6.38421540952704e-09	8.584309759263697
ENSG00000264349	6.4440335085475745e-09	4.701679710418959
ENSG00000219626	6.4440335085475745e-09	7.735135318574064
ENSG00000107829	6.4440335085475745e-09	8.709612877946897
ENSG00000169621	6.5500319412519035e-09	8.054144414629548
ENSG00000259209	6.735709180948245e-09	3.1649733689315527
ENSG00000228205	6.782923944998317e-09	7.412417382829606
ENSG00000231969	6.782923944998317e-09	4.061495444287697
ENSG00000267373	6.782923944998317e-09	4.2136332020730976
ENSG00000086730	6.8463788668363214e-09	8.811569597026997
ENSG00000105467	6.8463788668363214e-09	5.173220511329534
ENSG00000226245	6.8463788668363214e-09	4.273189116193888
ENSG00000169302	6.846378866836369e-09	5.238681099478116
ENSG00000178467	6.894349262935905e-09	8.876478319136533
ENSG00000236830	6.95881950148113e-09	4.368634215000955
ENSG00000205763	6.95881950148113e-09	7.169458754788457
ENSG00000185591	7.0895269411968e-09	8.868364728872839
ENSG00000138376	7.205855739125854e-09	8.552647202520415
ENSG00000189343	7.205855739125854e-09	8.917046270454989
ENSG00000148803	7.205855739125854e-09	8.444768202429069
ENSG00000156171	7.2731621099404854e-09	8.78010960716021
ENSG00000180815	7.2731621099404854e-09	5.271861346702726
ENSG00000163634	7.392424988158668e-09	8.796336787687592
ENSG00000142197	7.39242498815872e-09	8.394476138495051
ENSG00000078900	7.39242498815872e-09	6.1226585341647635
ENSG00000175985	7.46142838628953e-09	5.34250630899994
ENSG00000146094	7.46142838628953e-09	8.908932680191299
ENSG00000235269	7.583697240109941e-09	3.383440025306935
ENSG00000179195	7.583697240110049e-09	8.900819089927607
ENSG00000119900	7.583697240110049e-09	8.80291916597935
ENSG00000189233	7.725823940934898e-09	8.822208770450603
ENSG00000090273	7.725823940934898e-09	8.836904739006052
ENSG00000267401	7.72582394093498e-09	4.909160089319515
ENSG00000144485	7.797857037999523e-09	7.753104728484291
ENSG00000172379	7.999338215425325e-09	8.42233344628664
ENSG00000257058	8.055162021148866e-09	5.865002065876107
ENSG00000068650	8.263114604411602e-09	8.706013613219072
ENSG00000196236	8.282276628926663e-09	8.570863125423758
ENSG00000166025	8.282276628926663e-09	6.808498714634086
ENSG00000099385	8.282276628926663e-09	8.034388829219854
ENSG00000271738	8.340022779256351e-09	7.298722660682035
ENSG00000087077	8.340022779256381e-09	8.71466404426672
ENSG00000251249	8.340022779256381e-09	4.586021281982016
ENSG00000109381	8.417628052909175e-09	8.776052812028363
ENSG00000184445	8.417628052909175e-09	8.921103065586836
ENSG00000115649	8.417628052909175e-09	8.838435950977985
ENSG00000117691	8.69482528268431e-09	8.856194343477304
ENSG00000230516	8.714961792211865e-09	3.201160337523377
ENSG00000233266	8.714961792211957e-09	5.034146113032041
ENSG00000260296	8.775644242818885e-09	7.291203873700518
ENSG00000141380	8.775644242818885e-09	8.892705499663915
ENSG00000179476	8.857194726076783e-09	8.302295928681547
ENSG00000271420	8.87769740011149e-09	2.5393575550876712
ENSG00000163961	9.00168768116872e-09	8.759825631500979
ENSG00000241324	9.085283191279769e-09	6.827132341742738
ENSG00000178585	9.169634634485348e-09	8.236261128353062
ENSG00000046653	9.233398291157398e-09	7.756309991153489
ENSG00000235670	9.254748652316696e-09	4.063091677050433
ENSG00000114942	9.254748652316696e-09	8.945443836377912
ENSG00000103485	9.31908863246007e-09	8.856194343477304
ENSG00000198937	9.49279911414979e-09	8.644167315053407
ENSG00000152804	9.558750209060845e-09	6.7728503853678355
ENSG00000154803	9.647379528709312e-09	8.603599363734949
ENSG00000068308	9.827045564500153e-09	8.846549541241677
ENSG00000174173	9.895256950058419e-09	8.692848856635557
ENSG00000135318	9.918096375242586e-09	6.814664951033719
ENSG00000060237	9.918096375242586e-09	8.88864870453207
ENSG00000187837	9.986923107010745e-09	8.925159860718681
ENSG00000089902	1.000996854416193e-08	8.559432147688666
ENSG00000164122	1.0056214884886737e-08	5.994461192999774
ENSG00000213402	1.0056214884886843e-08	8.672617277627367
ENSG00000058404	1.0172742917139576e-08	7.086957920590657
ENSG00000242866	1.0172742917139576e-08	6.607964815237682
ENSG00000198814	1.0172742917139649e-08	8.159489381026564
ENSG00000143740	1.0243289794939848e-08	8.741072867813685
ENSG00000147251	1.033809380289323e-08	8.764876797820804
ENSG00000140682	1.033809380289323e-08	5.844050606939271
ENSG00000149548	1.033809380289323e-08	7.267956701552323
ENSG00000228212	1.0433752043947269e-08	4.510308404013481
ENSG00000119912	1.0433752043947269e-08	8.85466313150537
ENSG00000135502	1.0603231988866821e-08	5.993486270765756
ENSG00000116786	1.0701278114395906e-08	8.81409518018691
ENSG00000137310	1.0701278114395906e-08	8.694380068607492
ENSG00000198089	1.0701278114395906e-08	8.797867999659527
ENSG00000231327	1.0775391493685338e-08	6.044094838450659
ENSG00000100505	1.10514408322142e-08	5.786287125420947
ENSG00000047597	1.1076874977034995e-08	8.712138461106807
ENSG00000168743	1.1076874977034995e-08	5.639632592847434
ENSG00000214097	1.1076874977034995e-08	5.055585685708406
ENSG00000138107	1.1076874977034995e-08	8.810038385055064
ENSG00000168237	1.1153519860368942e-08	8.577190540187981
ENSG00000108468	1.1153519860369061e-08	8.691317644663624
ENSG00000006740	1.1256516734296615e-08	7.816117127448072
ENSG00000167524	1.133437154541458e-08	6.699774806527967
ENSG00000147324	1.1360439469669745e-08	7.449575041640539
ENSG00000149972	1.1651067203528487e-08	8.822208770450603
ENSG00000253459	1.1651067203528611e-08	4.340480922695435
ENSG00000143603	1.1651067203528611e-08	8.899287877955674
ENSG00000139218	1.1948928974506145e-08	8.866833516900904
ENSG00000251405	1.1948928974506145e-08	7.077328478664163
ENSG00000198380	1.2059069927182771e-08	8.892705499663915
ENSG00000198455	1.217019905885987e-08	8.651286534129122
ENSG00000139132	1.217019905885987e-08	8.842492746109832
ENSG00000157350	1.2254199576806702e-08	8.721246422558476
ENSG00000258178	1.2254199576806702e-08	4.30326993221645
ENSG00000102007	1.2338764446200074e-08	8.876478319136533
ENSG00000072401	1.2338764446200074e-08	8.489392948879374
ENSG00000115808	1.2452401853168371e-08	8.705019242031094
ENSG00000257951	1.2480970021244258e-08	6.494746508722379
ENSG00000108828	1.2567057893254122e-08	8.79128562136777
ENSG00000086475	1.2682741433336969e-08	8.741530398217707
ENSG00000104427	1.2682741433336969e-08	8.511208136510536
ENSG00000116954	1.2770183761391233e-08	8.715200885050676
ENSG00000204991	1.2770183761391233e-08	7.754208004941034
ENSG00000109680	1.279946141504231e-08	7.625346551640502
ENSG00000095002	1.279946141504231e-08	8.615030341470039
ENSG00000071205	1.279946141504231e-08	7.071271041217652
ENSG00000162409	1.2917226855350626e-08	3.3303129356771732
ENSG00000009780	1.312585940371145e-08	8.424941757173862
ENSG00000115159	1.3216274198608236e-08	8.749186458077377
ENSG00000110002	1.333777085512028e-08	8.728365641634191
ENSG00000100221	1.333777085512028e-08	8.812563968214976
ENSG00000123144	1.3337770855120376e-08	8.872421524004686
ENSG00000159403	1.3337770855120376e-08	8.683740895183888
ENSG00000107014	1.3460354495710661e-08	6.429099681311806
ENSG00000213160	1.3460354495710661e-08	6.781603276636752
ENSG00000129691	1.3460354495710661e-08	8.659400124392812
ENSG00000132563	1.3460354495710661e-08	5.499629846041361
ENSG00000271086	1.3584034562896604e-08	4.607313297781967
ENSG00000272620	1.3584034562896604e-08	7.7284163553283305
ENSG00000254343	1.3584034562896798e-08	8.30043044280215
ENSG00000198793	1.367751986827902e-08	8.840961534137898
ENSG00000239815	1.367751986827902e-08	6.195109790176542
ENSG00000142408	1.370882057862132e-08	3.769915831559537
ENSG00000149929	1.38031416423254e-08	8.618295332290398
ENSG00000257261	1.3929886221369792e-08	7.825019090986846
ENSG00000140988	1.4025687354807084e-08	8.93733024611422
ENSG00000108852	1.4057763349114575e-08	7.398191842025475
ENSG00000222375	1.4057763349114626e-08	5.145234295882483
ENSG00000117242	1.4057763349114626e-08	7.912279841511498
ENSG00000213293	1.4154420337606669e-08	3.8403939015839303
ENSG00000242445	1.4154420337606669e-08	6.013579035010768
ENSG00000261418	1.4154420337606669e-08	8.491918532039286
ENSG00000053501	1.428430311798264e-08	8.713132832294786
ENSG00000221930	1.4284303117982691e-08	3.892674768606018
ENSG00000139350	1.4284303117982691e-08	8.627403293742066
ENSG00000145414	1.4284303117982691e-08	8.468369565559698
ENSG00000132906	1.4415345666378001e-08	8.377588860687155
ENSG00000204634	1.4514394720471139e-08	8.233453667936727
ENSG00000118705	1.4647491106436514e-08	8.941387041246065
ENSG00000134198	1.4647491106436514e-08	6.153225013854849
ENSG00000249717	1.488327367900297e-08	6.107890181698952
ENSG00000150873	1.501966082808456e-08	3.3530029770864864
ENSG00000143195	1.5157264097191038e-08	6.13959803979187
ENSG00000213931	1.5401027819311526e-08	5.012016645646801
ENSG00000197696	1.5401027819311526e-08	8.10255697630257
ENSG00000100578	1.5542029963030735e-08	8.59846888703519
ENSG00000068394	1.5542029963030735e-08	8.579513556471404
ENSG00000106804	1.5542029963030735e-08	8.268107788778357
ENSG00000069275	1.568428815926329e-08	8.864307933740994
ENSG00000188559	1.568428815926329e-08	8.578721752159916
ENSG00000170890	1.568428815926329e-08	3.775109098070465
ENSG00000256757	1.5684288159263455e-08	4.244462844148802
ENSG00000227611	1.579181262122909e-08	3.83045683741554
ENSG00000163607	1.579181262122909e-08	8.539482445936903
ENSG00000004838	1.5936295098984657e-08	6.917211725946212
ENSG00000166908	1.5936295098984657e-08	8.749186458077377
ENSG00000261786	1.6340287051843e-08	8.73727103620937
ENSG00000125945	1.6340287051843173e-08	8.278360291643457
ENSG00000204217	1.6377503918902058e-08	8.884591909400223
ENSG00000152487	1.6489650137222916e-08	6.907203612501346
ENSG00000053900	1.6489650137222916e-08	8.74864961729342
ENSG00000117215	1.6489650137222916e-08	7.485493740858722
ENSG00000023909	1.6489650137222916e-08	8.320996295717803
ENSG00000198408	1.6754238641868113e-08	8.903344673087517
ENSG00000255224	1.6754238641868113e-08	6.5095338525536945
ENSG00000117500	1.6907282186954235e-08	8.925159860718681
ENSG00000165195	1.6907282186954235e-08	8.736479231897881
ENSG00000156222	1.7061685788830047e-08	3.566937491016595
ENSG00000256582	1.7061685788830047e-08	5.689986549862494
ENSG00000151461	1.717838808062066e-08	8.769470433736606
ENSG00000269533	1.717838808062066e-08	4.154407087873838
ENSG00000139631	1.7335200067914834e-08	8.72331447531437
ENSG00000164056	1.7335200067914834e-08	8.035162505183061
ENSG00000124942	1.7335200067914834e-08	8.945443836377912
ENSG00000231500	1.733520006791502e-08	8.945443836377912
ENSG00000136044	1.7612979091313858e-08	8.75071767004931
ENSG00000272156	1.7653013701973274e-08	5.705866941652375
ENSG00000271344	1.7773649537897554e-08	7.063843799400972
ENSG00000206120	1.7773649537897554e-08	6.1279300254112785
ENSG00000224614	1.7935745783738897e-08	6.771576346919428
ENSG00000137054	1.82228820346308e-08	8.770464804924584
ENSG00000065970	1.826426489230921e-08	8.698436863739335
ENSG00000171425	1.838896285129956e-08	8.70907603716294
ENSG00000271948	1.8556516044354473e-08	6.967739845414134
ENSG00000260719	1.8683154802313716e-08	8.371543323179353
ENSG00000203485	1.8853315197936437e-08	8.722240793746455
ENSG00000243710	1.902498305904407e-08	5.115777895669878
ENSG00000241978	1.9154731020854837e-08	6.272566462135944
ENSG00000260219	1.9372893122522386e-08	6.624129371160729
ENSG00000101443	1.9504948731637124e-08	5.701485370838102
ENSG00000120742	1.9637879937869424e-08	8.945443836377912
ENSG00000070886	1.9682385889812307e-08	5.782772153459732
ENSG00000215270	1.981649332855264e-08	4.907443476803404
ENSG00000122884	1.981649332855264e-08	8.86277672176906
ENSG00000111348	1.981649332855264e-08	8.917046270454989
ENSG00000131943	1.999668680714141e-08	8.732422436766036
ENSG00000185518	2.017847393656757e-08	7.147610937767949
ENSG00000224072	2.017847393656757e-08	4.581225876084171
ENSG00000198053	2.017847393656757e-08	8.521644743057648
ENSG00000228643	2.0315868339447338e-08	5.14253489886657
ENSG00000162378	2.0315868339447338e-08	8.66950245703246
ENSG00000084710	2.0361868392397868e-08	4.896350493158035
ENSG00000187231	2.0500477332936254e-08	8.364594191404057
ENSG00000164754	2.068671785881545e-08	8.84808075321361
ENSG00000054690	2.068671785881545e-08	6.847853479236737
ENSG00000102189	2.0827477357850395e-08	8.755768836369135
ENSG00000134490	2.087460390706796e-08	8.191688778553798
ENSG00000242071	2.087460390706796e-08	8.326381735945093
ENSG00000095397	2.1016606798587764e-08	8.844023958081767
ENSG00000145685	2.1016606798587764e-08	7.714484254585103
ENSG00000025039	2.1207406523979038e-08	8.900819089927607
ENSG00000273375	2.1207406523979038e-08	6.234664443945509
ENSG00000196967	2.1545368278637527e-08	8.047397849730743
ENSG00000184305	2.1740835437130827e-08	8.09001642007612
ENSG00000228501	2.1740835437130827e-08	5.098364853731554
ENSG00000165506	2.1740835437130827e-08	8.800393582819439
ENSG00000180881	2.1740835437130827e-08	7.9974201426292195
ENSG00000121851	2.1740835437130827e-08	8.75071767004931
ENSG00000256594	2.17899711157861e-08	8.223351335297078
ENSG00000185686	2.1938027162395803e-08	7.461532705489657
ENSG00000166143	2.2136958215538358e-08	6.6394617912355
ENSG00000010810	2.2136958215538358e-08	8.350106355572278
ENSG00000273384	2.2489317651919916e-08	4.291479001870237
ENSG00000237857	2.2489317651920075e-08	7.795802807023543
ENSG00000119778	2.2693108969918295e-08	8.489929789663329
ENSG00000101445	2.2693108969918295e-08	8.88864870453207
ENSG00000167614	2.2847130100727816e-08	7.057729865009487
ENSG00000198646	2.284713010072806e-08	8.844023958081767
ENSG00000170417	2.284713010072806e-08	8.267976081747383
ENSG00000104177	2.2898696066389544e-08	8.782635190320123
ENSG00000122432	2.3054074097808075e-08	6.30109201892668
ENSG00000186510	2.326284081973196e-08	6.102698655685881
ENSG00000235335	2.3420621387733233e-08	4.603873400555813
ENSG00000259422	2.3632615428342067e-08	4.559876262692293
ENSG00000120370	2.4008104305588638e-08	8.6629200787407
ENSG00000273488	2.422526787393002e-08	6.68787225223838
ENSG00000248243	2.422526787393002e-08	7.088769585707401
ENSG00000181191	2.4279856566893092e-08	8.638579307949625
ENSG00000089050	2.4665341257530298e-08	8.325308054377182
ENSG00000169895	2.483236512813564e-08	8.800393582819439
ENSG00000196963	2.483236512813564e-08	7.161514937363154
ENSG00000213398	2.5056775557308095e-08	8.338754688217122
ENSG00000216895	2.505677555730827e-08	8.382182496602958
ENSG00000132688	2.5283157768591263e-08	7.93001100581989
ENSG00000144567	2.5283157768591263e-08	8.876478319136533
ENSG00000022267	2.5283157768591263e-08	8.659655087920344
ENSG00000113851	2.5454248512111227e-08	8.77452160005643
ENSG00000186815	2.5511528565299137e-08	8.856194343477304
ENSG00000160791	2.5684121858319482e-08	7.248975764723167
ENSG00000179862	2.5684121858319482e-08	6.607147654581736
ENSG00000101052	2.5684121858319482e-08	8.498580220710977
ENSG00000107669	2.5684121858319482e-08	8.743598450973597
ENSG00000177283	2.5684121858319482e-08	5.340476248906072
ENSG00000174776	2.5684121858319482e-08	4.4539654781087545
ENSG00000013619	2.5916013529606837e-08	7.022025475121395
ENSG00000214562	2.6091267142504096e-08	5.883656335139437
ENSG00000174564	2.6149940712730712e-08	7.035460133211557
ENSG00000169255	2.6149940712730712e-08	6.5379840684767805
ENSG00000179133	2.6149940712730712e-08	2.9526467338010702
ENSG00000236719	2.6326732323402247e-08	5.550264215370663
ENSG00000168010	2.6564263434155654e-08	8.921103065586836
ENSG00000115137	2.6564263434155654e-08	8.475691351511902
ENSG00000166278	2.6564263434155843e-08	8.371798286706884
ENSG00000104979	2.680387805339025e-08	8.864307933740994
ENSG00000242083	2.6984966976428713e-08	5.324007767174547
ENSG00000074356	2.7045593904354296e-08	8.73142806557806
ENSG00000239213	2.7228270469716298e-08	7.454260128711974
ENSG00000239269	2.7228270469716298e-08	3.411437402056202
ENSG00000243926	2.7721293379764844e-08	5.639763724182541
ENSG00000181381	2.7908405895402596e-08	8.356231203460014
ENSG00000270673	2.7908405895402596e-08	6.966181719713307
ENSG00000262165	2.7908405895402596e-08	3.286794879087539
ENSG00000039319	2.797104919927583e-08	8.753700783613242
ENSG00000168779	2.81598005499283e-08	5.089773773229626
ENSG00000094975	2.81598005499283e-08	8.876478319136533
ENSG00000160783	2.8413396550811856e-08	8.39634162437445
ENSG00000140694	2.860504942343977e-08	8.758294419529046
ENSG00000060971	2.8605049423439975e-08	8.752706412425267
ENSG00000145990	2.8669212589669297e-08	8.554178414492352
ENSG00000271734	2.8862542849404945e-08	4.0646182445888375
ENSG00000111231	2.8862542849404945e-08	8.558437776500687
ENSG00000165392	2.8862542849404945e-08	8.734948019925948
ENSG00000140374	2.8862542849405458e-08	8.866833516900904
ENSG00000131187	2.9122289393599624e-08	8.06018150160293
ENSG00000160752	2.9122289393599624e-08	8.788223197423902
ENSG00000266903	2.9384308172504724e-08	6.703601359496455
ENSG00000213199	2.9848366659833975e-08	8.345134499632387
ENSG00000251478	3.0049423016674326e-08	2.872126616554287
ENSG00000100284	3.0116733938023564e-08	8.624877710582155
ENSG00000187123	3.0116733938023564e-08	5.378771489114136
ENSG00000117009	3.0116733938023564e-08	8.305024078717953
ENSG00000248280	3.0319547434217286e-08	6.651810175921368
ENSG00000261827	3.0319547434217286e-08	7.830347905948319
ENSG00000198453	3.0319547434217286e-08	7.814333421605572
ENSG00000100600	3.059203206888417e-08	8.834379155846138
ENSG00000160789	3.059203206888417e-08	8.925159860718681
ENSG00000204923	3.059203206888417e-08	8.39095618414716
ENSG00000214193	3.059203206888417e-08	7.802276280046534
ENSG00000103160	3.107461968338127e-08	8.644704155837362
ENSG00000261739	3.1144162130475575e-08	8.700223039238802
ENSG00000152382	3.1144162130475575e-08	8.624877710582155
ENSG00000117971	3.135369850387106e-08	4.317520951608148
ENSG00000264469	3.1635213368145033e-08	6.531028276468904
ENSG00000273314	3.184796056492309e-08	6.768346298636975
ENSG00000152990	3.1919184891129015e-08	8.43707409714615
ENSG00000198088	3.1919184891129015e-08	8.309080873849798
ENSG00000232490	3.213378821186406e-08	5.607997122337931
ENSG00000143156	3.242210900015194e-08	7.944159316359059
ENSG00000165171	3.242210900015194e-08	6.348762785040331
ENSG00000085719	3.242210900015194e-08	8.912989475323146
ENSG00000100206	3.242210900015194e-08	6.280971199157278
ENSG00000141664	3.242210900015194e-08	8.143760995859886
ENSG00000160799	3.2712944011592816e-08	8.673559252164305
ENSG00000072071	3.2712944011592816e-08	8.41869365278957
ENSG00000146066	3.2712944011592816e-08	8.816620763346823
ENSG00000164741	3.3006314500278436e-08	8.10014762321641
ENSG00000177189	3.3006314500278436e-08	8.810038385055064
ENSG00000111530	3.322801915728987e-08	8.844023958081767
ENSG00000181192	3.322801915728987e-08	8.842492746109832
ENSG00000101940	3.352587839686809e-08	8.786691985451967
ENSG00000111452	3.3826332461901474e-08	7.060573916968582
ENSG00000207146	3.3826332461901474e-08	3.9215443036747133
ENSG00000114738	3.435843688343035e-08	8.74864961729342
ENSG00000111707	3.435843688343035e-08	8.807512801895154
ENSG00000079335	3.435843688343035e-08	8.32091698533787
ENSG00000124657	3.435843688343035e-08	5.9330012200055835
ENSG00000148688	3.458896422588011e-08	8.628934505714
ENSG00000175806	3.497652152454595e-08	8.419890590854038
ENSG00000111358	3.497652152454595e-08	8.62334649861022
ENSG00000069712	3.5211078455466274e-08	7.063432480261466
ENSG00000074855	3.55262005709039e-08	8.655343329260965
ENSG00000177946	3.6084272465621755e-08	6.910930807139653
ENSG00000198668	3.640698662565761e-08	8.897756665983739
ENSG00000224566	3.6978498860343675e-08	5.804695007239671
ENSG00000114770	3.7308982262308165e-08	8.692848856635557
ENSG00000140543	3.7308982262308165e-08	8.228736775524368
ENSG00000010310	3.730898226230843e-08	8.61316485559064
ENSG00000175782	3.730898226230843e-08	8.582778547291763
ENSG00000234380	3.7642335553882174e-08	5.266162040888329
ENSG00000099994	3.7642335553882174e-08	6.971173989533534
ENSG00000123684	3.764233555388284e-08	8.412313841374303
ENSG00000250497	3.789424840991364e-08	2.812672659456301
ENSG00000238105	3.797858288827305e-08	8.777584024000298
ENSG00000228413	3.823268224504154e-08	4.738300164016949
ENSG00000068878	3.8232682245041814e-08	8.870890312032751
ENSG00000008853	3.8832022943261654e-08	8.652280905317097
ENSG00000160097	3.8832022943261654e-08	5.844605868698836
ENSG00000040487	3.952816720815475e-08	8.367538924698549
ENSG00000137824	3.952816720815504e-08	8.856194343477304
ENSG00000080031	4.014723027317547e-08	4.23703089233241
ENSG00000164556	4.023643342757143e-08	7.407050405796791
ENSG00000115266	4.050520008221714e-08	7.951976678138536
ENSG00000144908	4.050520008221714e-08	8.52743531703792
ENSG00000140948	4.050520008221714e-08	8.644167315053407
ENSG00000239494	4.086627083487977e-08	5.283334177044958
ENSG00000198286	4.086627083487977e-08	8.037573500578938
ENSG00000198205	4.123046856067785e-08	8.515801772426338
ENSG00000266208	4.123046856067785e-08	6.288628304531465
ENSG00000166348	4.123046856067785e-08	8.41330821256228
ENSG00000200959	4.123046856067785e-08	3.820190723099958
ENSG00000123119	4.150568470850618e-08	7.584314073264097
ENSG00000229855	4.150568470850618e-08	5.326384486571157
ENSG00000273356	4.150568470850618e-08	8.063493323227151
ENSG00000235169	4.150568470850618e-08	7.226388813198708
ENSG00000185386	4.187541790654399e-08	8.637048095977692
ENSG00000246763	4.187541790654399e-08	6.660457504083674
ENSG00000214016	4.187541790654399e-08	4.3647143353551305
ENSG00000272750	4.2248350752075645e-08	7.382940569491595
ENSG00000167748	4.2248350752075645e-08	3.8821458793803343
ENSG00000234741	4.3290634074271485e-08	8.900819089927607
ENSG00000258240	4.3290634074271485e-08	4.932696668563609
ENSG00000187013	4.3290634074271796e-08	3.1291687396819112
ENSG00000116584	4.3290634074271796e-08	8.921103065586836
ENSG00000243453	4.357920225139549e-08	1.8064879988621383
ENSG00000272566	4.367580632800432e-08	5.724364629708498
ENSG00000160200	4.396686867792283e-08	8.864307933740994
ENSG00000101605	4.396686867792314e-08	7.385517095422052
ENSG00000165782	4.435788502760828e-08	8.834379155846138
ENSG00000169184	4.465336253967949e-08	8.072680595058754
ENSG00000171469	4.50503088762107e-08	8.769470433736606
ENSG00000114383	4.5150079906028666e-08	8.736479231897881
ENSG00000225156	4.5450682808286754e-08	3.7488050410509333
ENSG00000198794	4.5450682808286754e-08	8.929216655850528
ENSG00000130762	4.585451300944681e-08	7.046266923843751
ENSG00000234444	4.615967121641622e-08	8.484676056467015
ENSG00000135253	4.615967121641622e-08	8.472171397164013
ENSG00000189362	4.698310426856887e-08	8.580789804915806
ENSG00000215086	4.771530076275475e-08	4.698175770013787
ENSG00000163932	4.771530076275475e-08	8.884591909400223
ENSG00000130227	4.813866342576967e-08	8.81409518018691
ENSG00000155366	4.845857800739916e-08	8.418896219666061
ENSG00000096717	4.888834529855378e-08	8.705019242031094
ENSG00000272195	4.932181442190755e-08	6.932028877578378
ENSG00000148700	4.932181442190755e-08	8.88864870453207
ENSG00000129214	4.9759016263590037e-08	4.798929523352228
ENSG00000254635	4.9759016263590037e-08	8.607119318082837
ENSG00000119929	5.053319512941817e-08	8.52490973387801
ENSG00000184307	5.0533195129418534e-08	8.794805575715658
ENSG00000269165	5.098082324128521e-08	5.8267037280380745
ENSG00000170871	5.098082324128521e-08	8.757300048341069
ENSG00000145191	5.1319069644729984e-08	8.849075124401589
ENSG00000180660	5.1319069644729984e-08	6.879133988682396
ENSG00000166974	5.177345765129186e-08	8.663456919524657
ENSG00000165661	5.2231752749347736e-08	8.884591909400223
ENSG00000179085	5.223175274934848e-08	8.732422436766036
ENSG00000146463	5.269398747711622e-08	8.788223197423902
ENSG00000253619	5.3043268626184995e-08	4.592601183066372
ENSG00000176871	5.304326862618556e-08	8.564025783604466
ENSG00000228748	5.304326862618556e-08	4.972224296196315
ENSG00000090615	5.3512476788998805e-08	8.903344673087517
ENSG00000148730	5.398571541655419e-08	8.86277672176906
ENSG00000147168	5.434330953979183e-08	8.921103065586836
ENSG00000143303	5.434330953979183e-08	8.769470433736606
ENSG00000026103	5.434330953979183e-08	7.769252481983649
ENSG00000163297	5.4463018038514874e-08	8.818151975318758
ENSG00000138670	5.4463018038514874e-08	8.808507173083129
ENSG00000133739	5.4823682323293755e-08	8.672564880976328
ENSG00000258546	5.4823682323293755e-08	6.114935098083896
ENSG00000172803	5.4823682323294536e-08	7.290785842600239
ENSG00000004700	5.494441845379945e-08	8.735484860709903
ENSG00000004961	5.6166071597215126e-08	8.590892137555453
ENSG00000189157	5.628967797204762e-08	6.173260300101991
ENSG00000197279	5.666208439190028e-08	8.156963797866652
ENSG00000116266	5.71623504631439e-08	8.71466404426672
ENSG00000068985	5.71623504631439e-08	4.824750554634389
ENSG00000115652	5.7540362464308595e-08	8.806975961111196
ENSG00000147434	5.766690512832654e-08	2.2108211142846517
ENSG00000224401	5.766690512832654e-08	5.012895165386022
ENSG00000166888	5.766690512832654e-08	8.852137548345457
ENSG00000132589	5.804815692216293e-08	8.856194343477304
ENSG00000186468	5.8048156922163137e-08	8.908932680191299
ENSG00000174844	5.8048156922163137e-08	6.784511739545648
ENSG00000131409	5.856030246175309e-08	5.878413149986213
ENSG00000261373	5.856030246175309e-08	8.28987057975848
ENSG00000034713	5.856030246175309e-08	8.80291916597935
ENSG00000148187	5.856030246175309e-08	8.784166402292056
ENSG00000114487	5.856030246175309e-08	8.304411147087494
ENSG00000170832	5.856030246175309e-08	8.5330233241417
ENSG00000155975	5.907683518408133e-08	8.685272107155821
ENSG00000065320	5.907683518408133e-08	4.353065923463083
ENSG00000204642	5.946713569447293e-08	8.921103065586836
ENSG00000160124	5.946713569447314e-08	8.338552121340632
ENSG00000174579	5.999143372536669e-08	8.866833516900904
ENSG00000101057	5.999143372536711e-08	8.699968075711269
ENSG00000157014	6.0387600441685e-08	8.690323273475645
ENSG00000072609	6.038760044168543e-08	8.808507173083129
ENSG00000156876	6.052021971400256e-08	8.0663856598706
ENSG00000258056	6.105353085693544e-08	8.027858847579138
ENSG00000267729	6.145650639041625e-08	2.973668612433781
ENSG00000117411	6.145650639041625e-08	8.721783263342433
ENSG00000248866	6.145650639041625e-08	7.744308239177878
ENSG00000169249	6.199782695371209e-08	8.602068151763014
ENSG00000189180	6.199782695371209e-08	8.852137548345457
ENSG00000048392	6.199782695371209e-08	8.700962446899247
ENSG00000125089	6.240685305743302e-08	8.739004815057795
ENSG00000135766	6.295629947918845e-08	8.868364728872839
ENSG00000055070	6.309439336150824e-08	8.763882426632826
ENSG00000147174	6.351044215452466e-08	8.19252741366915
ENSG00000058262	6.406931994480838e-08	8.925159860718681
ENSG00000147027	6.40693199448086e-08	4.7705083805935615
ENSG00000228323	6.40693199448086e-08	5.903511232208083
ENSG00000164031	6.449160925917364e-08	8.804450377951285
ENSG00000102001	6.505886794542196e-08	7.3250193594268
ENSG00000164032	6.505886794542196e-08	8.908932680191299
ENSG00000115524	6.505886794542196e-08	8.93733024611422
ENSG00000094841	6.505886794542196e-08	8.383634398194957
ENSG00000132196	6.563097022248472e-08	8.478833085835705
ENSG00000147408	6.563097022248472e-08	8.872421524004686
ENSG00000218426	6.563097022248519e-08	8.35469999148808
ENSG00000178917	6.620795612764536e-08	8.39654419125094
ENSG00000065485	6.620795612764536e-08	8.858719926637214
ENSG00000071127	6.620795612764536e-08	8.872421524004686
ENSG00000100479	6.66439247023925e-08	7.554229559296614
ENSG00000165795	6.722955425823338e-08	8.509474357662114
ENSG00000104756	6.722955425823338e-08	8.50156333427491
ENSG00000146350	6.722955425823338e-08	7.930542595218699
ENSG00000105339	6.826645092525902e-08	8.929216655850528
ENSG00000226337	6.947049315609894e-08	4.90505898561092
ENSG00000011021	6.947049315610018e-08	8.58025296413185
ENSG00000077235	6.947049315610018e-08	8.834379155846138
ENSG00000234284	6.99273036221531e-08	6.25923059548164
ENSG00000156650	7.008022083871532e-08	8.82067755847867
ENSG00000162522	7.008022083871532e-08	8.363599820216082
ENSG00000067191	7.008022083871532e-08	7.429058482490582
ENSG00000248975	7.054092299489347e-08	3.4482728982434026
ENSG00000176894	7.054092299489397e-08	6.198687317480657
ENSG00000156873	7.115976871509895e-08	8.660394495580789
ENSG00000130811	7.115976871509895e-08	8.885586280588202
ENSG00000162373	7.178388386866781e-08	6.554844298109072
ENSG00000167371	7.225545441151463e-08	6.973579038924955
ENSG00000136720	7.225545441151463e-08	8.680141630456063
ENSG00000166913	7.288889578097604e-08	8.912989475323146
ENSG00000108506	7.288889578097604e-08	8.581784176103785
ENSG00000076662	7.288889578097655e-08	8.93733024611422
ENSG00000168434	7.352772684461956e-08	8.602068151763014
ENSG00000164440	7.352772684461956e-08	8.694380068607492
ENSG00000084112	7.352772684461956e-08	8.755768836369135
ENSG00000198081	7.401041381587798e-08	8.554838511772864
ENSG00000131171	7.401041381587798e-08	8.84808075321361
ENSG00000132199	7.465878385611314e-08	8.819683187290691
ENSG00000225119	7.465878385611314e-08	7.064700562864602
ENSG00000126768	7.514867655620005e-08	8.744592822161575
ENSG00000236866	7.531266649737102e-08	6.025220789161189
ENSG00000213614	7.597210709997132e-08	8.704561711627072
ENSG00000116514	7.647036245406239e-08	8.518379752237292
ENSG00000234771	7.647036245406239e-08	8.683740895183888
ENSG00000143772	7.647036245406239e-08	8.824734353610515
ENSG00000260001	7.663715138422083e-08	6.248032924375008
ENSG00000137337	7.713963972160557e-08	8.82067755847867
ENSG00000249453	7.713963972160583e-08	5.654894478393114
ENSG00000229766	7.781460155582885e-08	6.054557044413601
ENSG00000141556	7.781460155582885e-08	8.77452160005643
ENSG00000196683	7.83245815221813e-08	8.912989475323146
ENSG00000233429	8.163060999397713e-08	8.095320066577477
ENSG00000121486	8.16306099939783e-08	8.720252051370498
ENSG00000206077	8.234367711496327e-08	7.889390972312422
ENSG00000108061	8.234367711496387e-08	8.765413638604759
ENSG00000243517	8.288244122841788e-08	7.050972386614431
ENSG00000174720	8.288244122841876e-08	8.67157050978835
ENSG00000231193	8.360611813166147e-08	4.848037738136932
ENSG00000234222	8.360611813166147e-08	6.808511482900358
ENSG00000203832	8.360611813166147e-08	8.115067201452751
ENSG00000268798	8.360611813166147e-08	6.279062908939704
ENSG00000126775	8.360611813166147e-08	8.700504916495225
ENSG00000234840	8.433592619845329e-08	8.30793633243637
ENSG00000215595	8.433592619845329e-08	6.216879789313562
ENSG00000237289	8.488733604425517e-08	4.2907146684999615
ENSG00000103489	8.488733604425637e-08	8.495315229890618
ENSG00000176623	8.488733604425637e-08	8.73954165584175
ENSG00000088970	8.562799482426666e-08	8.717189627426633
ENSG00000139537	8.637492394056343e-08	7.608230128073414
ENSG00000261114	8.637492394056343e-08	8.430327197401152
ENSG00000198918	8.637492394056405e-08	8.917046270454989
ENSG00000131153	8.712817475287304e-08	8.005030825565521
ENSG00000181656	8.712817475287304e-08	6.098487984650742
ENSG00000196233	8.7697292599856e-08	8.717726468210587
ENSG00000203632	8.76972925998563e-08	6.718945266469346
ENSG00000156802	8.846173118622983e-08	8.670496828220438
ENSG00000115947	8.903929992013462e-08	8.632991300845847
ENSG00000131470	8.923263480849395e-08	7.73075826591635
ENSG00000063660	8.923263480849395e-08	7.3393045117339994
ENSG00000108187	9.001005636328869e-08	8.04201797535063
ENSG00000169679	9.059743197846536e-08	8.65580085966499
ENSG00000220472	9.138638845450038e-08	7.230899919201142
ENSG00000184220	9.198247711282464e-08	8.775058440840384
ENSG00000130939	9.218201048975055e-08	8.822208770450603
ENSG00000089157	9.278313404503404e-08	8.941387041246065
ENSG00000227134	9.298435256187573e-08	1.816461812908456
ENSG00000185158	9.359055215384938e-08	8.137084955960404
ENSG00000181847	9.420058596612558e-08	7.822918558654883
ENSG00000089177	9.440478667017095e-08	8.411777000590348
ENSG00000139112	9.440478667017095e-08	8.872421524004686
ENSG00000133135	9.522589325979863e-08	3.8133803843176013
ENSG00000116198	9.522589325979863e-08	8.786691985451967
ENSG00000240914	9.584626673361252e-08	5.007735687233742
ENSG00000185267	9.584626673361388e-08	8.142470396187694
ENSG00000116539	9.584626673361388e-08	8.88864870453207
ENSG00000075711	9.667953471721168e-08	8.875941478352576
ENSG00000119943	9.667953471721203e-08	8.461787187267939
ENSG00000159399	9.730909432432136e-08	8.681470275551506
ENSG00000236205	9.730909432432136e-08	2.030902096656066
ENSG00000169814	9.730909432432136e-08	8.736479231897881
ENSG00000178878	9.730909432432239e-08	8.152115198423319
ENSG00000186260	9.751983012444114e-08	8.592423349527389
ENSG00000157045	9.815469789496826e-08	8.788223197423902
ENSG00000273456	9.815469789496826e-08	5.69577246406795
ENSG00000127184	9.815469789496826e-08	8.917046270454989
ENSG00000197520	9.900742950559979e-08	6.012248120793937
ENSG00000107331	9.900742950560015e-08	8.810038385055064
ENSG00000163113	9.986734727335997e-08	8.705019242031094
ENSG00000140538	1.0138967149603927e-07	5.974415968480672
ENSG00000109685	1.029345002689997e-07	8.864307933740994
ENSG00000090097	1.0382748726956167e-07	8.658863283608856
ENSG00000138036	1.0382748726956204e-07	8.366412846479596
ENSG00000185519	1.0405190571078527e-07	2.7374792665174352
ENSG00000144401	1.0450215528446979e-07	8.458469799796541
ENSG00000084774	1.0472798832778803e-07	8.864307933740994
ENSG00000255438	1.0472798832778803e-07	6.354334075778594
ENSG00000005189	1.0472798832778803e-07	7.600122103656902
ENSG00000271192	1.0563606459152394e-07	5.508935502376528
ENSG00000233885	1.0632213007252848e-07	6.867348606608724
ENSG00000184232	1.0632213007252848e-07	8.812563968214976
ENSG00000088298	1.0910987493790937e-07	8.864307933740994
ENSG00000226237	1.0910987493790937e-07	7.146639518155454
ENSG00000171135	1.0981781470768227e-07	8.74864961729342
ENSG00000213513	1.0981781470768227e-07	4.117001353598248
ENSG00000176261	1.0981781470768227e-07	8.745587193349552
ENSG00000151164	1.1076866923033741e-07	6.227136960488468
ENSG00000217130	1.1245191637208295e-07	5.470044179335159
ENSG00000216588	1.1342488462760349e-07	3.937363668967427
ENSG00000243056	1.1342488462760349e-07	5.620872626137726
ENSG00000157514	1.134248846276039e-07	8.945443836377912
ENSG00000138182	1.1415996485156559e-07	8.447830626372937
ENSG00000203930	1.1440601691490879e-07	3.610313710445876
ENSG00000143811	1.1440601691490879e-07	8.832847943874205
ENSG00000162869	1.151472636027266e-07	8.703030499655137
ENSG00000107537	1.151472636027266e-07	8.559968988472622
ENSG00000225342	1.1614284264059436e-07	6.648533372041515
ENSG00000196998	1.1614284264059436e-07	8.801924794791372
ENSG00000260217	1.1689500122994925e-07	1.8053279783341212
ENSG00000124406	1.171467691111213e-07	8.812563968214976
ENSG00000073060	1.171467691111213e-07	8.747655246105444
ENSG00000260114	1.171467691111213e-07	7.504388006038945
ENSG00000247853	1.1892393028249881e-07	6.767872788384475
ENSG00000168152	1.1892393028249881e-07	8.203119756288888
ENSG00000228852	1.1995116271068483e-07	5.446797557404223
ENSG00000181444	1.2098699907283742e-07	7.954143958349326
ENSG00000133226	1.2098699907283742e-07	8.872421524004686
ENSG00000067704	1.2098699907283742e-07	8.884591909400223
ENSG00000117450	1.2098699907283742e-07	8.89117428769198
ENSG00000184990	1.2098699907283742e-07	8.828791148742358
ENSG00000137070	1.2098699907283742e-07	8.57466495702807
ENSG00000197265	1.22820625791853e-07	8.684735266371867
ENSG00000203827	1.22820625791853e-07	7.688926963500787
ENSG00000153774	1.2388048385980917e-07	8.3397490594051
ENSG00000154305	1.2468119313659218e-07	8.921103065586836
ENSG00000116161	1.2468119313659218e-07	8.812563968214976
ENSG00000147231	1.2575661728579576e-07	8.35262637288501
ENSG00000241468	1.2575661728579576e-07	8.678152888080106
ENSG00000254966	1.2684103535385467e-07	5.0248487198926695
ENSG00000125733	1.2684103535385512e-07	8.708618506758919
ENSG00000259959	1.2766029488409392e-07	8.28884929484161
ENSG00000198198	1.2793452005340418e-07	8.908932680191299
ENSG00000149639	1.2793452005340418e-07	8.82067755847867
ENSG00000167775	1.2793452005340418e-07	8.808507173083129
ENSG00000239415	1.2876062761536557e-07	7.204159706433952
ENSG00000131127	1.2876062761536557e-07	8.188259601126394
ENSG00000188342	1.2876062761536557e-07	8.755768836369135
ENSG00000155592	1.2903714466326397e-07	8.121852146620999
ENSG00000173273	1.2903714466326397e-07	8.79712859199908
ENSG00000174606	1.298701555901682e-07	8.831853572686226
ENSG00000185361	1.298701555901682e-07	8.652280905317097
ENSG00000198218	1.318341793464448e-07	8.880535114268378
ENSG00000100246	1.3183417934644667e-07	8.088455811029295
ENSG00000117151	1.3183417934644667e-07	8.7542376243972
ENSG00000102271	1.3211709496762343e-07	4.160989332403868
ENSG00000143198	1.3211709496762343e-07	8.844023958081767
ENSG00000233922	1.3296937898700006e-07	6.644665830783839
ENSG00000175643	1.3296937898700054e-07	7.557513013311447
ENSG00000114854	1.3411405541319542e-07	7.06230425354271
ENSG00000186907	1.3411405541319542e-07	5.680328659948554
ENSG00000157933	1.3497882785214044e-07	8.718720839398564
ENSG00000264424	1.3497882785214044e-07	2.374035932438739
ENSG00000268401	1.3731140668547816e-07	5.074979196063768
ENSG00000057468	1.3731140668547816e-07	6.413055030668046
ENSG00000181619	1.3849230697882489e-07	7.653834894483908
ENSG00000221586	1.393844388771261e-07	2.041884162045434
ENSG00000229647	1.4028214220374295e-07	4.182098792736398
ENSG00000102241	1.4058262054808083e-07	8.850606336373524
ENSG00000245954	1.4058262054808183e-07	7.60868209263026
ENSG00000236279	1.4270351220841805e-07	3.3086154094678553
ENSG00000171824	1.4300901803076981e-07	8.767939221764673
ENSG00000225855	1.439293453296576e-07	8.252083175127465
ENSG00000134453	1.439293453296576e-07	8.866833516900904
ENSG00000164855	1.4392934532965913e-07	7.8979730268605515
ENSG00000241042	1.4516538566215155e-07	3.786864749391424
ENSG00000162441	1.4516538566215155e-07	8.47875377545577
ENSG00000180530	1.4609916378081032e-07	8.296302787824787
ENSG00000105287	1.4609916378081135e-07	8.912989475323146
ENSG00000124818	1.4735326475877245e-07	3.1289458517708297
ENSG00000240342	1.4861780035994377e-07	8.398075403222876
ENSG00000170471	1.486178003599443e-07	8.823739982422536
ENSG00000189079	1.4957310022829603e-07	8.652280905317097
ENSG00000250462	1.4989285448311173e-07	8.251396164118058
ENSG00000247934	1.4989285448311173e-07	6.224503454188334
ENSG00000126217	1.5214976406622012e-07	7.664024556927785
ENSG00000119737	1.5214976406622012e-07	7.3007438826340625
ENSG00000144840	1.5312706478367842e-07	8.629726310025488
ENSG00000235280	1.5345418204719931e-07	5.697668563343032
ENSG00000198160	1.5443960385647105e-07	8.808507173083129
ENSG00000197992	1.5476943899405272e-07	4.436536266350113
ENSG00000244313	1.5576304710234443e-07	8.543741807945237
ENSG00000232912	1.5709748205204996e-07	6.086617067571501
ENSG00000267480	1.5709748205204996e-07	4.013992377425715
ENSG00000139719	1.5810557460648514e-07	8.341077704500544
ENSG00000177426	1.5844299691269086e-07	7.016748332422775
ENSG00000171759	1.5844299691269086e-07	6.757077331130031
ENSG00000008226	1.5945945769591773e-07	8.632991300845847
ENSG00000035681	1.5945945769591773e-07	8.776052812028363
ENSG00000174307	1.5945945769591773e-07	8.270246701379765
ENSG00000250541	1.597996805727127e-07	4.4633244206600935
ENSG00000112812	1.6048223866768149e-07	8.76334558584887
ENSG00000196208	1.608245767012421e-07	7.503106191747365
ENSG00000272711	1.608245767012421e-07	6.477305115918284
ENSG00000140577	1.608245767012421e-07	8.772990388084494
ENSG00000126107	1.608245767012421e-07	8.816620763346823
ENSG00000258450	1.618558436954982e-07	5.761017507303223
ENSG00000204673	1.618558436954982e-07	8.770464804924583
ENSG00000224032	1.618558436954982e-07	8.782635190320123
ENSG00000008282	1.6220102171542918e-07	8.84808075321361
ENSG00000199568	1.6220102171542918e-07	8.480082420551213
ENSG00000143553	1.6324084275791718e-07	8.683740895183888
ENSG00000204682	1.6324084275791776e-07	3.7605920721723356
ENSG00000245059	1.635888835267492e-07	3.8163186264445987
ENSG00000145087	1.635888835267492e-07	5.6570503969720844
ENSG00000166946	1.646373271680615e-07	8.904875885059452
ENSG00000149806	1.646373271680615e-07	8.912989475323146
ENSG00000198612	1.6604538894337083e-07	8.797867999659527
ENSG00000223756	1.6710908867498488e-07	6.334052100642021
ENSG00000066427	1.6853763439338102e-07	8.49452342557913
ENSG00000213722	1.6853763439338102e-07	8.70907603716294
ENSG00000268362	1.6853763439338102e-07	6.435119833930076
ENSG00000168301	1.6853763439338282e-07	8.307294698350331
ENSG00000140688	1.6997801419918185e-07	8.850606336373524
ENSG00000118513	1.6997801419918185e-07	7.35929581328864
ENSG00000168676	1.7143032279767665e-07	4.76496374610637
ENSG00000171566	1.7143032279767665e-07	8.715200885050676
ENSG00000145354	1.7252743989909005e-07	8.782635190320123
ENSG00000163900	1.7289465562352163e-07	8.696448121363382
ENSG00000065183	1.7400085396623144e-07	8.792279992555747
ENSG00000089682	1.7511391086137375e-07	8.646692898213319
ENSG00000168118	1.7511391086137375e-07	8.71366967307874
ENSG00000117475	1.7548646104260871e-07	8.698436863739335
ENSG00000162769	1.7548646104260871e-07	8.333500955020806
ENSG00000101109	1.7660872661731343e-07	8.872421524004686
ENSG00000176022	1.7660872661731343e-07	8.48640983531544
ENSG00000154227	1.769843585964771e-07	5.1898306316660605
ENSG00000068383	1.7698435859647774e-07	8.290988207443014
ENSG00000260940	1.7698435859647774e-07	2.2492653520853767
ENSG00000226855	1.7811590644365596e-07	3.809728158902422
ENSG00000162885	1.7811590644365596e-07	8.697442492551358
ENSG00000147050	1.7811590644365596e-07	8.842492746109832
ENSG00000165914	1.7811590644365596e-07	8.275429574730563
ENSG00000139438	1.7925446463081303e-07	7.205022705437149
ENSG00000242641	1.7963554912431457e-07	2.98250796343191
ENSG00000165646	1.7963554912431647e-07	8.073707445822805
ENSG00000147654	1.7963554912431647e-07	8.74612403413351
ENSG00000227028	1.807835197357847e-07	6.383918008751897
ENSG00000242294	1.807835197357847e-07	8.662383237956744
ENSG00000125743	1.807835197357847e-07	8.876478319136533
ENSG00000162946	1.8116775420262792e-07	8.444231361645114
ENSG00000103148	1.8116775420262792e-07	8.66391444992868
ENSG00000119403	1.8232521239764887e-07	8.62082091545031
ENSG00000068784	1.8232521239764887e-07	8.670496828220438
ENSG00000111266	1.8232521239764887e-07	8.676621676108173
ENSG00000267185	1.8232521239764887e-07	5.388495686708202
ENSG00000135913	1.8387964350220428e-07	8.444768202429069
ENSG00000214293	1.838796435022049e-07	8.421421802825973
ENSG00000165917	1.838796435022049e-07	5.415117555339972
ENSG00000130294	1.850538875596057e-07	4.048411383215499
ENSG00000147416	1.854469147101461e-07	8.753243253209222
ENSG00000196182	1.854469147101461e-07	8.856194343477304
ENSG00000238150	1.8544691471014876e-07	4.652586913440562
ENSG00000069849	1.8544691471014876e-07	8.805444749139262
ENSG00000054282	1.8663085602927047e-07	8.670039297816416
ENSG00000129055	1.866308560292718e-07	8.818151975318758
ENSG00000242712	1.8822084439027071e-07	5.220134510187176
ENSG00000230067	1.8822084439027071e-07	4.823118341890204
ENSG00000197557	1.8822084439027071e-07	8.197276785657579
ENSG00000066557	1.894219423897232e-07	8.46385524002383
ENSG00000081307	1.894219423897232e-07	8.908932680191299
ENSG00000106868	1.8982395646374532e-07	7.849139166553147
ENSG00000119636	1.9103496585907775e-07	5.822021581662272
ENSG00000251136	1.914402968672964e-07	8.187297709514489
ENSG00000126062	1.914402968672964e-07	8.671033669004395
ENSG00000223198	1.914402968672964e-07	4.792419749515549
ENSG00000165066	1.914402968672964e-07	4.984664455779016
ENSG00000090612	1.9266129664791088e-07	8.477759404267792
ENSG00000120008	1.9266129664791088e-07	8.868364728872839
ENSG00000179832	1.9430104078173968e-07	8.553641573708394
ENSG00000165215	1.9430104078173968e-07	5.9360956387873935
ENSG00000259924	1.972031906879975e-07	5.288774064605563
ENSG00000140263	1.9762119725564827e-07	8.319851754304375
ENSG00000140563	1.9888037487045738e-07	8.900819089927607
ENSG00000111726	1.9888037487045738e-07	8.551318557424972
ENSG00000196576	2.0057137728007319e-07	8.89117428769198
ENSG00000264176	2.0057137728007319e-07	5.527629673248148
ENSG00000186063	2.0057137728007319e-07	8.78010960716021
ENSG00000169213	2.0057137728007319e-07	8.779572766376255
ENSG00000214050	2.0057137728007319e-07	8.4095856913379
ENSG00000124143	2.0057137728007533e-07	5.053203790685161
ENSG00000182518	2.0356421275631578e-07	8.019452248364665
ENSG00000249786	2.0529378469783844e-07	5.5320987861798026
ENSG00000272323	2.0529378469783844e-07	5.445605130678968
ENSG00000123374	2.052937846978406e-07	8.462526594928386
ENSG00000176225	2.052937846978406e-07	8.622352127422245
ENSG00000143554	2.052937846978406e-07	8.763882426632826
ENSG00000172687	2.06600299105905e-07	6.336074428699499
ENSG00000236423	2.070375914946319e-07	7.385858389057191
ENSG00000120093	2.070375914946319e-07	7.266758600525445
ENSG00000143630	2.070375914946341e-07	7.812534348758811
ENSG00000180353	2.083548562358921e-07	8.904875885059452
ENSG00000139370	2.1012384675869705e-07	8.690323273475645
ENSG00000158716	2.1370558743170191e-07	8.411829397241387
ENSG00000114395	2.1370558743170191e-07	8.679147259268085
ENSG00000173401	2.1506393196462062e-07	6.292266206467926
ENSG00000257526	2.1506393196462062e-07	3.5405068385920844
ENSG00000083067	2.1506393196462212e-07	6.761419280128754
ENSG00000204852	2.1826601184235136e-07	8.732422436766036
ENSG00000167842	2.1826601184235136e-07	8.838435950977985
ENSG00000100218	2.1872720568620008e-07	5.393039710011211
ENSG00000100982	2.1872720568620008e-07	8.762888055444847
ENSG00000236854	2.2011645890681476e-07	3.578746916289492
ENSG00000166676	2.2011645890681476e-07	6.7553080180834515
ENSG00000260591	2.219821003725762e-07	6.976881740322369
ENSG00000244509	2.219821003725762e-07	8.879003902296445
ENSG00000270681	2.219821003725762e-07	7.191611770706714
ENSG00000246308	2.219821003725762e-07	6.304091174291384
ENSG00000112787	2.219821003725762e-07	8.815626392158844
ENSG00000251286	2.2339137522234824e-07	2.371783473372814
ENSG00000243660	2.2339137522234904e-07	7.572340688897873
ENSG00000124588	2.2339137522234904e-07	8.628934505714
ENSG00000261431	2.2528389727871237e-07	3.535553914636071
ENSG00000237481	2.2528389727871237e-07	3.2754756775415514
ENSG00000236683	2.2719194719119596e-07	2.8730473643742043
ENSG00000042781	2.2719194719119596e-07	7.699741790071985
ENSG00000114646	2.2911564795236397e-07	6.14566380426587
ENSG00000152642	2.3056876890848864e-07	8.788223197423902
ENSG00000048540	2.3105512349149976e-07	5.359284813503934
ENSG00000089692	2.325201574270192e-07	7.954598406252167
ENSG00000174721	2.3597364881134127e-07	7.0443617573613775
ENSG00000004975	2.3998134682588176e-07	8.729896853606125
ENSG00000240449	2.4150116626197626e-07	6.857277627815718
ENSG00000112541	2.420098413909691e-07	5.259017901067754
ENSG00000253986	2.420098413909717e-07	5.022840870278666
ENSG00000119688	2.440549395824519e-07	8.739004815057795
ENSG00000136261	2.4559973822870734e-07	8.789754409395835
ENSG00000253636	2.461167725757445e-07	6.572136773910675
ENSG00000116213	2.4767420900626086e-07	8.686266478343798
ENSG00000269890	2.4767420900626086e-07	6.4396633563489605
ENSG00000132016	2.4767420900626086e-07	7.346254095003578
ENSG00000138185	2.4767420900626086e-07	8.773527228868451
ENSG00000154370	2.4767420900626086e-07	8.533102634521633
ENSG00000134443	2.4924118921879634e-07	2.906673697744773
ENSG00000170469	2.4924118921879634e-07	8.28780252700259
ENSG00000144589	2.497656465441819e-07	8.699968075711269
ENSG00000267317	2.497656465441819e-07	7.680859869194763
ENSG00000226828	2.497656465441819e-07	2.850236072768356
ENSG00000118217	2.5134543966475994e-07	8.917046270454989
ENSG00000114853	2.5134543966476084e-07	8.504168227814755
ENSG00000165525	2.5346689191955237e-07	8.79939921163146
ENSG00000142409	2.5346689191955597e-07	8.673101721760284
ENSG00000173110	2.556056816990052e-07	7.615918667509157
ENSG00000261400	2.556056816990052e-07	3.3541971126390817
ENSG00000119969	2.5722123400593124e-07	8.321990666905782
ENSG00000095485	2.5722123400593124e-07	8.661925707552722
ENSG00000168216	2.61029407760341e-07	8.872421524004686
ENSG00000147454	2.615778703058132e-07	8.699968075711269
ENSG00000168538	2.615778703058132e-07	8.758294419529046
ENSG00000128165	2.615778703058132e-07	8.818151975318758
ENSG00000197409	2.615778703058132e-07	7.887325804243773
ENSG00000111859	2.632299625648909e-07	8.88864870453207
ENSG00000122335	2.6378290217849545e-07	8.107208574716589
ENSG00000158089	2.6378290217849545e-07	6.055067526996702
ENSG00000112029	2.6378290217849545e-07	8.389222405298735
ENSG00000223269	2.6768509691505693e-07	2.562844994206075
ENSG00000166200	2.6768509691505693e-07	8.880535114268378
ENSG00000186184	2.6768509691505693e-07	8.869359100060818
ENSG00000102882	2.693745262679323e-07	8.763882426632826
ENSG00000155495	2.699399604706682e-07	8.578439874903493
ENSG00000246898	2.699399604706682e-07	8.339343925652118
ENSG00000157191	2.699399604706682e-07	8.784166402292056
ENSG00000084463	2.739303065578072e-07	8.88864870453207
ENSG00000101199	2.739303065578072e-07	8.908932680191299
ENSG00000213533	2.756578868501705e-07	6.572555589199059
ENSG00000259404	2.7623608794790646e-07	4.838565211154537
ENSG00000244560	2.77977746406902e-07	8.202275555326363
ENSG00000163249	2.7797774640690296e-07	8.627940134526023
ENSG00000080224	2.803165059574273e-07	8.32925557733715
ENSG00000250362	2.826743140720488e-07	6.330071264309926
ENSG00000255036	2.826743140720488e-07	3.9656521248165593
ENSG00000238045	2.8267431407205175e-07	6.372533517186131
ENSG00000177932	2.850513204433012e-07	5.96160160036319
ENSG00000227719	2.850513204433012e-07	6.203562767900791
ENSG00000228925	2.850513204433012e-07	6.57880447992383
ENSG00000197385	2.850513204433012e-07	8.491715965162795
ENSG00000003096	2.850513204433012e-07	4.629853352678508
ENSG00000205022	2.868467647642998e-07	6.835450551918597
ENSG00000272009	2.868467647643029e-07	7.165179810551346
ENSG00000162735	2.892577316867178e-07	8.759825631500979
ENSG00000091428	2.892577316867178e-07	8.804450377951285
ENSG00000259562	2.892577316867178e-07	7.514269308607626
ENSG00000086758	2.916883143730544e-07	8.917046270454989
ENSG00000111328	2.916883143730544e-07	8.15650626746263
ENSG00000161647	2.916883143730544e-07	3.4888660524411006
ENSG00000196081	2.935242168139738e-07	6.591701660325668
ENSG00000261783	2.959894982841143e-07	3.3811492706206288
ENSG00000118985	2.959894982841185e-07	8.933273450982373
ENSG00000241352	2.984748217444819e-07	5.540935516080256
ENSG00000162882	2.984748217444819e-07	6.6000524055335825
ENSG00000206530	3.0035206140919555e-07	8.858719926637214
ENSG00000188206	3.0035206140919555e-07	8.466583390060231
ENSG00000230799	3.0098034438207043e-07	3.7900113387884806
ENSG00000049768	3.028728372958179e-07	5.008339610684153
ENSG00000115145	3.028728372958179e-07	8.733953648737971
ENSG00000186583	3.0287283729582057e-07	6.49000106319751
ENSG00000197565	3.0287283729582057e-07	7.962794389396976
ENSG00000166454	3.0350622456824863e-07	8.85718871466528
ENSG00000063438	3.0541409029191486e-07	7.846528372319931
ENSG00000196387	3.0733356462620023e-07	8.626408922554088
ENSG00000233220	3.079759808620345e-07	5.136521513878162
ENSG00000135723	3.079759808620345e-07	8.636053724789715
ENSG00000134602	3.079759808620345e-07	8.710607249134874
ENSG00000171502	3.079759808620345e-07	8.740333460153238
ENSG00000146147	3.079759808620372e-07	6.57863553401691
ENSG00000177788	3.099110394080337e-07	5.067427457214099
ENSG00000257824	3.099110394080337e-07	6.615572409992753
ENSG00000134278	3.099110394080337e-07	7.867727408787202
ENSG00000173320	3.105586706786855e-07	6.738242797826871
ENSG00000125900	3.105586706786855e-07	3.7835588837461676
ENSG00000170190	3.125094354887228e-07	7.246984595849388
ENSG00000123500	3.125094354887228e-07	5.645792020066583
ENSG00000135404	3.125094354887228e-07	8.933273450982373
ENSG00000136731	3.151289166756383e-07	8.912989475323146
ENSG00000121853	3.171074639017031e-07	2.6348393653014983
ENSG00000138085	3.171074639017031e-07	8.88864870453207
ENSG00000110888	3.19764241896586e-07	8.800393582819439
ENSG00000270041	3.19764241896586e-07	6.469968722957632
ENSG00000109061	3.197642418965894e-07	2.9476238234084713
ENSG00000167526	3.197642418965894e-07	8.945443836377912
ENSG00000228929	3.197642418965894e-07	7.203146755403407
ENSG00000099800	3.224425618470779e-07	8.755029428708687
ENSG00000214274	3.2244256184708133e-07	7.744615599356449
ENSG00000104613	3.2244256184708133e-07	8.876478319136533
ENSG00000152582	3.271819645402662e-07	8.784166402292056
ENSG00000102910	3.271819645402662e-07	8.804450377951285
ENSG00000253520	3.271819645402662e-07	5.703942703212313
ENSG00000166822	3.27864502773061e-07	8.732959277549993
ENSG00000143222	3.2992039736996206e-07	8.876478319136533
ENSG00000131126	3.319887683493375e-07	3.280131134900069
ENSG00000171813	3.326810104822236e-07	8.548590407388572
ENSG00000122359	3.326810104822236e-07	8.876478319136533
ENSG00000100425	3.326810104822236e-07	8.766408009792737
ENSG00000104331	3.326810104822236e-07	8.84808075321361
ENSG00000103051	3.3476613030829285e-07	8.804450377951285
ENSG00000198040	3.3476613030829285e-07	5.71459380355694
ENSG00000249550	3.3546397714286904e-07	6.730504799778444
ENSG00000088538	3.3546397714286904e-07	8.475488784635411
ENSG00000172661	3.3546397714286904e-07	8.644167315053407
ENSG00000157796	3.3546397714286904e-07	8.82067755847867
ENSG00000169914	3.3546397714286904e-07	8.57007132111227
ENSG00000173153	3.3756597661750463e-07	8.805981589923219
ENSG00000157110	3.403884828236821e-07	7.372646801669813
ENSG00000183484	3.403884828236821e-07	5.46781930868575
ENSG00000237888	3.403884828236839e-07	3.4569507535887523
ENSG00000173077	3.403884828236839e-07	3.145219229898057
ENSG00000243477	3.403884828236839e-07	8.570608161896224
ENSG00000134138	3.403884828236839e-07	6.90400946730213
ENSG00000158092	3.4252033938003445e-07	8.708081665974962
ENSG00000110080	3.432338257897259e-07	7.635208271980409
ENSG00000104228	3.432338257897259e-07	8.596937675063256
ENSG00000177576	3.4538292677936736e-07	6.312940664690106
ENSG00000134864	3.453829267793723e-07	8.13208618629162
ENSG00000184939	3.4826866364420043e-07	8.536085748085569
ENSG00000157216	3.5337495032545696e-07	8.832847943874205
ENSG00000088833	3.5337495032545696e-07	8.83996716294992
ENSG00000185024	3.6229763484298276e-07	8.661925707552724
ENSG00000163820	3.6456214889458695e-07	8.747655246105444
ENSG00000078246	3.645621488945889e-07	8.320963816141733
ENSG00000122257	3.645621488945889e-07	8.858183085853259
ENSG00000135823	3.645621488945889e-07	8.568619419520267
ENSG00000237594	3.653200263885717e-07	4.676759231230265
ENSG00000156313	3.676028186367305e-07	8.315539995644999
ENSG00000008405	3.676028186367305e-07	8.615030341470039
ENSG00000139645	3.676028186367305e-07	8.850606336373524
ENSG00000187151	3.69899412827231e-07	4.704293486009611
ENSG00000123975	3.737579595441668e-07	8.698436863739335
ENSG00000273447	3.7609175352138645e-07	5.34646343675616
ENSG00000168081	3.7609175352138645e-07	8.759288790717024
ENSG00000242013	3.7609175352138645e-07	7.339400636303559
ENSG00000242169	3.792254250761211e-07	3.830734060523043
ENSG00000058063	3.792254250761211e-07	8.921103065586836
ENSG00000143614	3.7922542507612715e-07	8.763882426632826
ENSG00000230798	3.815922449922491e-07	3.510349806746777
ENSG00000112367	3.815922449922491e-07	8.588824084799564
ENSG00000010072	3.815922449922491e-07	8.315205721737533
ENSG00000231738	3.8477025052384507e-07	5.363092184043284
ENSG00000160679	3.8477025052384507e-07	8.860251138609149
ENSG00000170264	3.8477025052384507e-07	8.474696980323923
ENSG00000092036	3.8477025052384507e-07	8.235724287569107
ENSG00000262468	3.8477025052384507e-07	8.009511217644823
ENSG00000250220	3.879738606880001e-07	5.787495158843992
ENSG00000228265	3.879738606880001e-07	7.552080742280296
ENSG00000198954	3.879738606880001e-07	8.534097005709611
ENSG00000197275	3.879738606880001e-07	6.419851662862983
ENSG00000234719	3.879738606880001e-07	7.780414261611508
ENSG00000267121	3.9039349093378357e-07	8.720252051370501
ENSG00000155754	3.9120327436379544e-07	4.939100018281006
ENSG00000224215	3.9120327436379544e-07	2.9554932505009877
ENSG00000162738	3.9120327436379544e-07	6.04726527753637
ENSG00000233101	3.9364238864929e-07	2.5163305461875036
ENSG00000147003	3.9691744148915403e-07	5.465290486336119
ENSG00000117090	4.0354682598284643e-07	8.884591909400223
ENSG00000173744	4.035468259828507e-07	8.821671929666646
ENSG00000147118	4.060603617246014e-07	8.468906406343654
ENSG00000104267	4.060603617246014e-07	8.02479642363527
ENSG00000213585	4.0943531647376405e-07	8.892705499663915
ENSG00000125755	4.1198432699267686e-07	8.896762294795762
ENSG00000243452	4.1283740406715827e-07	8.704024870843115
ENSG00000249353	4.1283740406715827e-07	7.766765060895077
ENSG00000174446	4.154069021174085e-07	8.704024870843115
ENSG00000159023	4.154069021174085e-07	8.868364728872839
ENSG00000013725	4.154069021174085e-07	7.016980215756476
ENSG00000110851	4.188569790679519e-07	8.704024870843115
ENSG00000198825	4.188569790679519e-07	8.471968830287523
ENSG00000118473	4.188569790679556e-07	5.578919866358189
ENSG00000215325	4.188569790679556e-07	3.2481833032083793
ENSG00000121848	4.2146271293005653e-07	8.835373527034116
ENSG00000182327	4.2146271293005653e-07	6.385029787907006
ENSG00000115355	4.2146271293005653e-07	8.904875885059452
ENSG00000143157	4.2146271293005653e-07	8.823739982422536
ENSG00000255516	4.223347708486548e-07	3.338006772065594
ENSG00000237292	4.2496143156944243e-07	4.163705122605761
ENSG00000177084	4.2584049204704436e-07	8.784166402292056
ENSG00000113600	4.2848824161288627e-07	3.5861871241318672
[truncated: 1,741 more rows]
