# Supplementary material for: Machine learning predicts treatment sensitivity in multiple myeloma based on molecular and clinical information coupled with drug response
Source: PLoS One. 2021 Jul 28;16(7):e0254596. doi: 10.1371/journal.pone.0254596 (PMC8318243; doi:10.1371/journal.pone.0254596)
Supplement: S1 File — (ZIP) [file pone.0254596.s004.zip › Supplementary Material 1/15q15/selected_genes_experiment_8.csv]

gene	pvalue	entropy
ENSG00000119280	2.538092505358068e-42	8.102739278154102
ENSG00000188004	1.8598034589285485e-40	5.991917141938364
ENSG00000125827	8.602411897111443e-39	8.849673127329284
ENSG00000272668	9.964350422883073e-39	5.987835915963766
ENSG00000170677	1.429015199519054e-37	7.041609942043201
ENSG00000247746	6.833899097369751e-37	7.299337976559904
ENSG00000248991	3.409508610637433e-36	6.916946308585127
ENSG00000197183	3.474657769206361e-36	8.577803162706212
ENSG00000174444	2.346133173381047e-35	8.948367231584678
ENSG00000255815	5.18518940394735e-35	5.65904752896245
ENSG00000228031	6.72735509385785e-35	5.696429031721466
ENSG00000104611	1.2179150734316828e-34	6.76486043176612
ENSG00000155886	2.669781653631669e-34	5.239694611202817
ENSG00000165169	4.467958081186763e-34	8.71247790969605
ENSG00000225579	6.1589095350974e-34	7.201935963069628
ENSG00000002586	4.7720476402526736e-33	8.211307553580701
ENSG00000140474	7.561270901750747e-33	8.936221482596823
ENSG00000243284	8.577468097868072e-33	5.068288485728741
ENSG00000159556	2.067346089275478e-32	8.097242066806565
ENSG00000111752	2.826906066527056e-32	7.827625254180551
ENSG00000165102	3.009236345395538e-32	8.760068547356632
ENSG00000117461	4.3760552920913367e-32	8.676040662732488
ENSG00000178982	1.3739584952415204e-31	8.903832818629208
ENSG00000185905	1.972772873448229e-31	8.895735652637308
ENSG00000178741	2.394488990208886e-31	8.895735652637308
ENSG00000182054	3.6507744111889434e-31	8.907881401625161
ENSG00000198353	1.1875156714270354e-30	5.218052431427076
ENSG00000131773	1.3412684052280176e-30	6.630515279044199
ENSG00000259514	1.931376707378381e-30	6.715548234652019
ENSG00000180447	2.3167886044369373e-30	7.383819556856752
ENSG00000253982	2.3572553784526507e-30	7.6670134444532465
ENSG00000113272	2.504493969059022e-30	8.700332160708196
ENSG00000272899	2.8025730846495647e-30	7.884088937125064
ENSG00000137818	4.5053983555604716e-30	8.948367231584678
ENSG00000131386	5.445072381911999e-30	6.233485984082354
ENSG00000115268	6.1418339591055976e-30	8.944318648588725
ENSG00000122787	6.19486170209574e-30	7.599416247568716
ENSG00000176399	1.630800722683772e-29	6.596267255490831
ENSG00000232533	2.1061862219307746e-29	6.825339356073137
ENSG00000148303	2.3527311449045643e-29	8.948367231584678
ENSG00000271133	2.6278944793011824e-29	7.630614500066274
ENSG00000229638	2.789052727570285e-29	8.542358274033484
ENSG00000063177	5.05019630986693e-29	8.936221482596823
ENSG00000204628	5.782068958589845e-29	8.944318648588725
ENSG00000214870	8.242899416284094e-29	7.12170680947952
ENSG00000230207	1.0348035387144086e-28	7.220018129196108
ENSG00000131188	1.3205684559607895e-28	8.425203814557925
ENSG00000164181	1.4605780088435717e-28	8.776798633402159
ENSG00000223891	1.6564629638058386e-28	8.41863476091858
ENSG00000129757	4.293763709901224e-28	7.925715984573886
ENSG00000114631	4.476212592088855e-28	7.970162262343898
ENSG00000168264	5.113323041564106e-28	8.902304706276652
ENSG00000249184	7.246377468734091e-28	6.581043290627878
ENSG00000173218	9.21357434776277e-28	7.118104130648467
ENSG00000099624	1.4631432107012839e-27	8.857770293321186
ENSG00000105372	1.62857897348202e-27	8.948367231584678
ENSG00000218175	2.7333555679853777e-27	8.46741991369208
ENSG00000165801	2.942702569846355e-27	8.742346103020267
ENSG00000171792	4.394470029248671e-27	8.583379858054721
ENSG00000071205	5.799880917841661e-27	7.127875701580026
ENSG00000105855	5.943461190907364e-27	7.681202059647751
ENSG00000075073	7.838895867098612e-27	7.0237058395955225
ENSG00000219665	9.297565209671756e-27	8.288465201153805
ENSG00000146066	9.921466501041752e-27	8.811707768013164
ENSG00000182742	1.157460171131554e-26	7.123965247883476
ENSG00000162004	1.2450307268307342e-26	8.416193440107792
ENSG00000081913	1.4638557320483066e-26	7.588078477875367
ENSG00000115649	1.5491281008543306e-26	8.830958324702085
ENSG00000197016	1.5617053906464372e-26	6.792871977954977
ENSG00000227097	1.8356296341216908e-26	8.883589903649453
ENSG00000167658	1.9580915317911518e-26	8.948367231584678
ENSG00000140451	1.9899520407013959e-26	8.770686183991927
ENSG00000117308	2.0552233084557626e-26	8.30957746743492
ENSG00000169857	2.2823710081535208e-26	8.742881857081988
ENSG00000241741	2.300841399400472e-26	6.780148206069745
ENSG00000140367	3.0742930941934735e-26	8.8714441546616
ENSG00000179520	3.0742930941934735e-26	5.091851518977719
ENSG00000134698	3.849671483089207e-26	8.71805460504456
ENSG00000180573	3.880688286737924e-26	8.899784235633259
ENSG00000232346	5.1373376832468173e-26	7.374934763784141
ENSG00000214717	5.433369826203815e-26	8.628985779133629
ENSG00000118473	5.700531240471719e-26	5.598652709612793
ENSG00000179299	6.028718303030676e-26	7.346501210803153
ENSG00000251249	7.244661759899338e-26	4.569471430635232
ENSG00000152422	7.660871521891018e-26	8.749450910721334
ENSG00000261739	1.053622702250194e-25	8.695545666828439
ENSG00000162929	1.1318128104808096e-25	7.898834306588919
ENSG00000160293	1.2061286776556625e-25	8.169574917923322
ENSG00000226926	2.1009488398158716e-25	4.482583963794111
ENSG00000047346	2.2030311798664265e-25	8.93217289960087
ENSG00000114423	2.4607432480123094e-25	8.550455440025388
ENSG00000138172	2.9043436093125566e-25	7.97699863462958
ENSG00000165168	3.621275553460881e-25	8.890158957288799
ENSG00000114391	3.621275553460958e-25	8.944318648588725
ENSG00000257698	4.768350412702358e-25	8.146483489640813
ENSG00000188959	6.274591271176754e-25	5.360497051945474
ENSG00000105894	6.946922569035207e-25	7.252589830953021
ENSG00000260144	9.422671056778229e-25	6.041498759589505
ENSG00000172365	9.951689135895982e-25	3.6018327119533775
ENSG00000156384	1.051012787315144e-24	8.24797937119429
ENSG00000256733	1.286994965256539e-24	4.485957014546296
ENSG00000145592	1.4462903321220428e-24	8.948367231584678
ENSG00000142541	1.527169801079543e-24	8.948367231584678
ENSG00000164587	1.7026143873081328e-24	8.944318648588725
ENSG00000070081	2.1156088340857335e-24	8.928124316604919
ENSG00000242071	2.4891620174598567e-24	8.309243870195283
ENSG00000196562	2.648059784957879e-24	8.896728010928143
ENSG00000242021	3.114596204252028e-24	5.422334556892105
ENSG00000121797	3.1387379263092872e-24	8.328748874291238
ENSG00000147100	4.048383366534419e-24	5.267815831091383
ENSG00000251405	4.0796875867680726e-24	7.092356903532602
ENSG00000228933	4.0796875867680726e-24	5.360672841828591
ENSG00000223949	5.299388302797025e-24	4.813261085545115
ENSG00000103253	5.678718271732788e-24	8.445648886359766
ENSG00000158458	6.322912946191883e-24	8.41631644709727
ENSG00000108107	8.722482369606871e-24	8.940270065592774
ENSG00000163673	9.202095714844852e-24	4.301137235825033
ENSG00000155792	9.633924356133513e-24	8.863346988669695
ENSG00000144591	1.745596423546584e-23	8.878013208300944
ENSG00000255086	1.8549771318908656e-23	3.505751183731566
ENSG00000008513	2.1590327142946715e-23	8.734248937028365
ENSG00000105640	2.1920279802613093e-23	8.948367231584678
ENSG00000137876	2.5314785186784497e-23	8.911929984621112
ENSG00000184083	2.6692511754908914e-23	8.314872856128739
ENSG00000121858	2.835817992253457e-23	8.829430212349527
ENSG00000204396	2.8573497622393436e-23	8.724623658683905
ENSG00000157625	3.152445427482419e-23	8.745402327725383
ENSG00000105373	3.323646529069506e-23	8.93217289960087
ENSG00000105426	3.477697765821216e-23	7.316391725724964
ENSG00000164346	3.504051744209811e-23	8.911929984621112
ENSG00000175197	3.5573545418203304e-23	8.717062246753724
ENSG00000187824	3.69415079058312e-23	8.359557135321344
ENSG00000130255	3.894459164590891e-23	8.940270065592774
ENSG00000166200	3.894459164590891e-23	8.878013208300944
ENSG00000147400	4.360630955804322e-23	8.648692940051664
ENSG00000111666	4.562210568283242e-23	8.659310576686961
ENSG00000185950	5.343174350298522e-23	7.675594408090293
ENSG00000105193	5.717125901980229e-23	8.944318648588725
ENSG00000177283	6.3509615339482e-23	5.337408295893831
ENSG00000136710	8.194822067059897e-23	8.656790106043568
ENSG00000151287	8.194822067059897e-23	7.7027072259527225
ENSG00000165171	8.571295929771763e-23	6.294051023043037
ENSG00000170899	1.130190214482347e-22	8.379597893479017
ENSG00000166896	1.2452996302136956e-22	8.16478842404356
ENSG00000254343	1.302271290628542e-22	8.267080061646073
ENSG00000168159	1.3218295183719926e-22	8.886110374292846
ENSG00000149972	1.38226629062145e-22	8.830958324702085
ENSG00000239815	1.38226629062145e-22	6.204671104843922
ENSG00000120093	1.4562411102600467e-22	7.2650335479812025
ENSG00000270036	1.4671241045723048e-22	4.386821306202632
ENSG00000160691	1.5341339642587673e-22	8.920027150613016
ENSG00000244165	1.616150162156457e-22	8.245915504780012
ENSG00000230516	1.6403706561196965e-22	3.1893196159040356
ENSG00000135253	1.8891548209080736e-22	8.534796862103304
ENSG00000162244	1.989938644914376e-22	8.944318648588725
ENSG00000080947	2.1273747413113103e-22	7.510915589547451
ENSG00000198937	2.4673430459289323e-22	8.656790106043568
ENSG00000181163	2.5986162820144094e-22	8.948367231584678
ENSG00000154358	2.6179255945973234e-22	8.788408628328291
ENSG00000214711	2.8822568304766503e-22	6.195029602270444
ENSG00000053371	3.013007126411617e-22	8.509433856004152
ENSG00000269696	3.1729858968631773e-22	4.2681554944171465
ENSG00000111445	3.5709196272597946e-22	8.457794635347621
ENSG00000213442	3.788029648907307e-22	8.524635829697122
ENSG00000140563	4.0181999939207573e-22	8.895735652637308
ENSG00000086730	4.1690320608622455e-22	8.801090131377867
ENSG00000105173	4.325467138564034e-22	8.694755465359687
ENSG00000198521	4.357444505363305e-22	6.881173735735213
ENSG00000187446	4.655977446246637e-22	8.855249822677791
ENSG00000100678	4.866158405323978e-22	7.317296630531498
ENSG00000204060	4.90209034819744e-22	4.5985777726067445
ENSG00000137309	6.293223239825244e-22	8.865867459313089
ENSG00000261418	7.783851460523932e-22	8.481093775032493
ENSG00000104852	8.193118913612765e-22	8.940270065592774
ENSG00000116852	8.19311891361288e-22	8.82385351700102
ENSG00000100266	8.623675462321859e-22	8.609199468382986
ENSG00000221413	9.414485435521828e-22	2.0999684401492127
ENSG00000102158	9.553092408648466e-22	8.911929984621112
ENSG00000137824	9.553092408648601e-22	8.849673127329284
ENSG00000254615	9.623151430643101e-22	8.593997494690017
ENSG00000175505	1.0054313144330616e-21	7.360842600791203
ENSG00000175806	1.0428179195512119e-21	8.41073975174876
ENSG00000173207	1.0504587246346995e-21	8.56061647243157
ENSG00000100373	1.09748116444635e-21	4.006047878197176
ENSG00000107816	1.1136136534731201e-21	8.597589473456853
ENSG00000255760	1.1136136534731201e-21	5.884017161099855
ENSG00000245008	1.1805244504010821e-21	6.552770158795197
ENSG00000169239	1.288419546156548e-21	8.26111747847298
ENSG00000102871	1.3558072489387267e-21	8.804602960312097
ENSG00000233927	1.375693626141443e-21	8.944318648588725
ENSG00000140374	1.4371012845434787e-21	8.85066548562012
ENSG00000058404	1.4371012845434787e-21	7.084062011848268
ENSG00000076662	1.5232166859037178e-21	8.940270065592774
ENSG00000179820	1.8399194500975373e-21	8.558350449195204
ENSG00000246090	1.8804178220814264e-21	8.071878726539047
ENSG00000221890	2.2869603891701623e-21	4.103995281799079
ENSG00000229766	2.3884992116957457e-21	6.086616076521151
ENSG00000152402	2.388499211695797e-21	7.6990911503740564
ENSG00000166411	2.7010579360105098e-21	8.802618243730425
ENSG00000186056	2.8207705934300236e-21	8.421357388384058
ENSG00000136942	2.945731324760827e-21	8.944318648588725
ENSG00000166562	2.9670841757434036e-21	8.924075733608968
ENSG00000105202	3.0984558601268997e-21	8.903832818629208
ENSG00000233762	3.452603704426475e-21	7.9674057701130625
ENSG00000139644	3.791737915744791e-21	8.936221482596823
ENSG00000132640	3.9877932098963006e-21	8.891687069641355
ENSG00000205664	4.045628717891012e-21	7.978239885747166
ENSG00000230131	4.2241617248655874e-21	6.123624403771216
ENSG00000125462	5.393311650222775e-21	7.828180738878697
ENSG00000196668	5.39331165022289e-21	7.361729036705117
ENSG00000052126	5.432158236973741e-21	7.302504459538931
ENSG00000127920	6.049193936540257e-21	7.463219656362699
ENSG00000213862	6.360399101594745e-21	6.745557563920974
ENSG00000125841	6.639717589938327e-21	8.216635356102461
ENSG00000133872	6.931166724674552e-21	8.928124316604919
ENSG00000183023	7.287218540187639e-21	8.421918573783064
ENSG00000247982	7.716333563578776e-21	8.18631055854913
ENSG00000166946	8.288028513821472e-21	8.891687069641355
ENSG00000175395	8.965370179019215e-21	8.285233678874267
ENSG00000227838	9.560065576820451e-21	3.1641414148527924
ENSG00000232995	9.560065576820451e-21	7.077166373168563
ENSG00000147408	9.907144996517774e-21	8.883589903649453
ENSG00000159840	1.0049441469929282e-20	8.590941269984901
ENSG00000243276	1.0414089528355698e-20	7.112615141046167
ENSG00000162878	1.0414089528355698e-20	4.945880876793538
ENSG00000141441	1.0946682507093696e-20	8.22737887857503
ENSG00000146904	1.110374079944237e-20	5.40614434004379
ENSG00000131725	1.1588414646674935e-20	8.628450025071906
ENSG00000260719	1.1588414646674935e-20	8.352329320630798
ENSG00000130159	1.2711497987012673e-20	8.753499493717285
ENSG00000173221	1.2893582600361585e-20	8.928124316604919
ENSG00000215086	1.3551433108856329e-20	4.733354658270358
ENSG00000169330	1.414165570777681e-20	8.512287923887184
ENSG00000107745	1.496834367373834e-20	8.708965080761821
ENSG00000130340	1.5509114394895526e-20	8.477097482621486
ENSG00000243926	1.5509114394895526e-20	5.646467186858422
ENSG00000104921	1.561956524220155e-20	8.049873128556705
ENSG00000260591	1.561956524220188e-20	6.974426448353052
ENSG00000181524	1.5730794129819986e-20	8.267229927883212
ENSG00000151229	1.6298800152767117e-20	8.452297089831719
ENSG00000162913	1.6298800152767117e-20	6.310826553032796
ENSG00000186153	1.9735154878610365e-20	8.448705111064882
ENSG00000086598	1.987533471753924e-20	8.936221482596823
ENSG00000213885	1.987533471753952e-20	6.357483996181744
ENSG00000130810	2.0016499376054408e-20	7.65797621075545
ENSG00000123570	2.103280750235959e-20	6.959214816436937
ENSG00000269533	2.1332442529208837e-20	4.143247838321202
ENSG00000264920	2.2100128267477552e-20	7.438616603196051
ENSG00000118705	2.2100128267477552e-20	8.944318648588725
ENSG00000144040	2.2414797777960698e-20	8.631506249777022
ENSG00000171759	2.3057491255460365e-20	6.752756509820088
ENSG00000188153	2.4570952839772747e-20	8.164532309828667
ENSG00000089220	2.56340956843315e-20	8.93217289960087
ENSG00000166441	2.56340956843315e-20	8.944318648588725
ENSG00000179085	2.993624122309979e-20	8.741353744729432
ENSG00000118308	3.144938493805119e-20	8.89420754028475
ENSG00000160062	3.144938493805119e-20	7.666346249973971
ENSG00000156427	3.6714764459783355e-20	5.781076481941707
ENSG00000159259	3.802804767523969e-20	7.875183143844821
ENSG00000171827	3.802804767523969e-20	5.736464337683179
ENSG00000260625	4.022656989623882e-20	6.276128993117561
ENSG00000197565	4.051007626470009e-20	7.911968310224741
ENSG00000235280	4.225308795632143e-20	5.5722253107443835
ENSG00000102271	4.225308795632143e-20	4.267546466529307
ENSG00000236552	4.469295654918186e-20	8.735777049380923
ENSG00000177628	4.930248615210776e-20	8.85120123968184
ENSG00000134153	5.1060199431315227e-20	8.899784235633259
ENSG00000251680	5.476362244710781e-20	4.19638121451453
ENSG00000072195	6.254685218732512e-20	6.549775288334347
ENSG00000038002	6.568205876571782e-20	8.895735652637308
ENSG00000177917	6.994231366897864e-20	8.659846330748683
ENSG00000198794	7.293313104925156e-20	8.924075733608968
ENSG00000236772	7.711841905799572e-20	4.384194308107761
ENSG00000132704	8.803422203039805e-20	8.891687069641355
ENSG00000204131	8.864926476752807e-20	6.308502976496019
ENSG00000158710	9.307515684174677e-20	8.907881401625161
ENSG00000224032	9.307515684174677e-20	8.801090131377867
ENSG00000117242	9.636958857478164e-20	7.9283236176062495
ENSG00000147251	9.771941152034081e-20	8.754491852008123
ENSG00000167614	9.840131623872803e-20	7.079159189009941
ENSG00000110002	1.0188205327681075e-19	8.725159412745626
ENSG00000259562	1.0259267095907057e-19	7.543205226925451
ENSG00000207954	1.1228901321677304e-19	5.852689109395983
ENSG00000169255	1.1870072809741942e-19	6.576732244017934
ENSG00000143653	1.1870072809741942e-19	8.385508186067161
ENSG00000159788	1.2035941010182487e-19	8.224478074687335
ENSG00000136928	1.2547418554534682e-19	4.097806116010743
ENSG00000255547	1.2547418554534682e-19	3.8011307710551376
ENSG00000104131	1.373049760512489e-19	8.883589903649453
ENSG00000221983	1.5023746770866175e-19	8.936221482596823
ENSG00000207146	1.5128075276361683e-19	3.867179642755688
ENSG00000170540	1.5769257661842883e-19	8.81881257571423
ENSG00000235501	1.5769257661842883e-19	5.828991755933245
ENSG00000226833	1.609985064948315e-19	4.815279048665836
ENSG00000259560	1.6551321376831524e-19	5.73807703763276
ENSG00000188846	1.6666130842091782e-19	8.940270065592774
ENSG00000213523	1.6781727565646181e-19	8.76564524270514
ENSG00000163040	1.6781727565646538e-19	5.61109303363413
ENSG00000151208	1.6898116881779313e-19	8.553309507908418
ENSG00000000460	1.7613400470595978e-19	7.948611817653256
ENSG00000179456	1.835860202179804e-19	8.55656788943562
ENSG00000137877	1.8485797031237093e-19	8.307056996791527
ENSG00000225573	1.9535218003129187e-19	7.200427727474072
ENSG00000108828	1.9535218003129883e-19	8.81881257571423
ENSG00000149273	2.0220790869754745e-19	8.948367231584678
ENSG00000164334	2.0360732781028143e-19	3.981567208020458
ENSG00000073150	2.1074932604301745e-19	6.125690946076253
ENSG00000006756	2.1074932604301745e-19	6.2908591262272555
ENSG00000231969	2.226949547081736e-19	4.0657649543339
ENSG00000257027	2.2423445122649317e-19	7.89285329759624
ENSG00000144671	2.469249543018107e-19	4.586121034710554
ENSG00000049769	2.486299253766871e-19	7.962873723640334
ENSG00000182220	2.5733090348457357e-19	8.865867459313089
ENSG00000104219	2.6089497215863364e-19	8.80918729736977
ENSG00000255438	2.718825509744756e-19	6.359425542570887
ENSG00000157216	3.0346930734509127e-19	8.837527378341429
ENSG00000170417	3.295149887860951e-19	8.230792680919649
ENSG00000120805	3.480940081648922e-19	8.87549273765755
ENSG00000186468	3.480940081648922e-19	8.915978567617064
ENSG00000176371	3.6519754582830586e-19	8.437349563545778
ENSG00000248757	3.6519754582830586e-19	3.7469453484823823
ENSG00000242732	3.805169805154865e-19	7.927159058345189
ENSG00000128165	3.805169805154865e-19	8.829430212349527
ENSG00000137575	4.019349190345889e-19	8.84715265668589
ENSG00000069493	4.363147971404772e-19	8.455405605121777
ENSG00000166348	4.3930764090448055e-19	8.426934083732567
ENSG00000250978	4.639923029931407e-19	3.7456912135763463
ENSG00000158089	4.834008073308128e-19	6.020984432580295
ENSG00000101577	5.28247552408035e-19	8.540830161680928
ENSG00000188818	5.578642090937027e-19	8.334071122232713
ENSG00000153179	5.931476492324126e-19	8.609735222444709
ENSG00000094631	6.136933096770881e-19	8.84715265668589
ENSG00000137154	6.480385298004096e-19	8.948367231584678
ENSG00000171425	6.480385298004096e-19	8.71247790969605
ENSG00000143624	6.480385298004096e-19	8.903832818629208
ENSG00000171119	6.796443147763345e-19	5.76955344545589
ENSG00000160055	6.796443147763345e-19	8.220965245753103
ENSG00000147036	6.889510717131767e-19	5.385979019785708
ENSG00000136383	7.127725667736497e-19	7.831438932358108
ENSG00000047230	7.127725667736497e-19	8.378807692010263
ENSG00000208028	7.577200344972819e-19	7.560411793957095
ENSG00000196867	7.785851101948921e-19	5.713369878254258
ENSG00000204219	8.2203328844080555e-19	6.773918242549674
ENSG00000272016	8.2203328844080555e-19	6.644351345354756
ENSG00000248458	8.978009222902517e-19	4.774334842156265
ENSG00000260361	9.162430241680504e-19	7.4262149558637525
ENSG00000196437	9.162430241680504e-19	7.574677489761573
ENSG00000008226	9.224731908877387e-19	8.602630414743642
ENSG00000158828	9.47815225720998e-19	8.51653866370522
ENSG00000157680	9.938296773925233e-19	8.41710664856602
ENSG00000179862	1.0005808796304854e-18	6.5833736889441115
ENSG00000120256	1.0350226363789043e-18	8.293298431038227
ENSG00000162373	1.0491250439046228e-18	6.515131343035456
ENSG00000169184	1.1689945728743305e-18	8.042879884516188
ENSG00000124143	1.2091578049619608e-18	5.0665807070592095
ENSG00000213609	1.329012117120749e-18	6.562622972964106
ENSG00000126217	1.393267672327515e-18	7.614708859642587
ENSG00000135116	1.4026941635897948e-18	5.892998646709081
ENSG00000185686	1.441034393954581e-18	7.527912062128627
ENSG00000163754	1.4507801178473303e-18	8.855249822677791
ENSG00000173153	1.4704673435837692e-18	8.822861158710182
ENSG00000177731	1.6050256780511275e-18	8.906353289272603
ENSG00000127184	1.6158664163198679e-18	8.920027150613016
ENSG00000170989	1.6824467003112138e-18	6.719318369333493
ENSG00000134955	1.6824467003112138e-18	7.879179436255828
ENSG00000047365	1.7754532268712292e-18	8.644108602993992
ENSG00000166268	1.8485246956307246e-18	6.661416440260879
ENSG00000175886	1.8609888335765647e-18	6.607655441664397
ENSG00000164258	1.8609888335765647e-18	8.77122193805365
ENSG00000123144	1.8609888335765647e-18	8.867395571665647
ENSG00000144713	1.9505932923307207e-18	8.948367231584678
ENSG00000218426	2.0307801479122777e-18	8.398058248699186
ENSG00000143195	2.128454529362776e-18	6.091032328910553
ENSG00000249353	2.142781693222461e-18	7.8211931955390375
ENSG00000226851	2.245774617883115e-18	6.058362252090595
ENSG00000088881	2.260881656904547e-18	6.315269272629739
ENSG00000144026	2.337935869188346e-18	8.67802537931416
ENSG00000198890	2.3536551855322657e-18	8.18922978825641
ENSG00000260618	2.4999102000881216e-18	8.454281806413391
ENSG00000083845	2.5677605455078556e-18	8.944318648588725
ENSG00000241324	2.6023647098204834e-18	6.864956858377478
ENSG00000140400	2.6023647098204834e-18	8.915978567617064
ENSG00000168556	2.6023647098205203e-18	8.438087474429585
ENSG00000250148	2.708965106750043e-18	2.443076698172533
ENSG00000140464	2.7271464434136633e-18	8.849673127329284
ENSG00000147003	2.7271464434137022e-18	5.4584358397079695
ENSG00000116147	2.9947070097190845e-18	5.435558665973314
ENSG00000234719	3.422469469372294e-18	7.736055834383228
ENSG00000106571	3.468429817920472e-18	7.337200334001539
ENSG00000130779	3.5621871623596256e-18	8.861818876317137
ENSG00000127946	3.586014980539705e-18	8.419091365147693
ENSG00000242247	3.586014980539705e-18	8.886110374292846
ENSG00000119979	3.610000222174465e-18	8.633034362129582
ENSG00000144354	3.936610220945422e-18	5.486099054340954
ENSG00000162607	3.962910265450231e-18	8.787416270037454
ENSG00000250519	4.151933458662449e-18	4.984089043280635
ENSG00000102882	4.179653869690361e-18	8.738833274086039
ENSG00000172456	4.3210216473687465e-18	7.9430874128896924
ENSG00000104626	4.557093712409135e-18	8.382197513955017
ENSG00000260027	4.7110610511858416e-18	7.006803429486231
ENSG00000166483	4.968161303575547e-18	8.453289448122554
ENSG00000156976	5.068105529273666e-18	8.944318648588725
ENSG00000233016	5.204459398112103e-18	8.7939853236768
ENSG00000260660	5.204459398112103e-18	6.361369894697277
ENSG00000104765	5.239110136059902e-18	8.821333046357623
ENSG00000148484	5.273988706898225e-18	8.806131072664654
ENSG00000169116	6.021753095559001e-18	8.924075733608968
ENSG00000165689	6.265845005136137e-18	8.825381629353576
ENSG00000205339	6.307466293428844e-18	8.915978567617064
ENSG00000224738	6.307466293428844e-18	4.847999756705167
ENSG00000143603	6.349360601032088e-18	8.898256123280701
ENSG00000120519	6.606559636756609e-18	8.63328880953661
ENSG00000144036	6.606559636756609e-18	8.387976366125608
ENSG00000240298	6.650415211937271e-18	5.659003029106357
ENSG00000261231	6.874042680767262e-18	6.070188835311937
ENSG00000188825	6.919651280443257e-18	7.015199255959499
ENSG00000241852	6.919651280443257e-18	7.678487561150592
ENSG00000117519	7.490824065052811e-18	8.056281206798348
ENSG00000164122	7.897221069523896e-18	5.991153908500547
ENSG00000166104	7.949527573543094e-18	5.751453388051614
ENSG00000172687	8.491776904210266e-18	6.346898857689278
ENSG00000147437	8.776439174395417e-18	6.218266198195211
ENSG00000168081	9.07052060762236e-18	8.760068547356632
ENSG00000170915	9.190859094583943e-18	6.93668255904212
ENSG00000140750	9.624591289967305e-18	8.481629529094215
ENSG00000114698	1.0415640479723563e-17	6.036689226775447
ENSG00000269988	1.055358360940587e-17	5.126060790249927
ENSG00000120280	1.0834904050629784e-17	8.694755465359687
ENSG00000102316	1.1050741650374337e-17	8.895735652637308
ENSG00000178922	1.1050741650374337e-17	8.668197944147614
ENSG00000174989	1.149523254883606e-17	8.80918729736977
ENSG00000142279	1.1571011471428923e-17	5.600745925868638
ENSG00000236854	1.1647283610270947e-17	3.623841595638362
ENSG00000181444	1.3194501322235215e-17	7.942226495016409
ENSG00000179899	1.3724010969919763e-17	5.1501634189312835
ENSG00000088298	1.3724010969919763e-17	8.865867459313089
ENSG00000013016	1.381427962108281e-17	8.648157185989943
ENSG00000144485	1.3996579200063185e-17	7.7533216744904765
ENSG00000150867	1.465353103884675e-17	8.80918729736977
ENSG00000150967	1.465353103884675e-17	8.857770293321186
ENSG00000171469	1.5240797454846323e-17	8.747922798368778
ENSG00000234771	1.534090917422411e-17	8.717062246753724
ENSG00000116771	1.534090917422411e-17	7.533578825130362
ENSG00000273388	1.5441670096804165e-17	3.94857265435371
ENSG00000109046	1.595535907197842e-17	8.859298405673744
ENSG00000149823	1.7599814651764676e-17	8.89420754028475
ENSG00000137806	1.8184308449325525e-17	8.764652884414305
ENSG00000095110	1.830348636234812e-17	8.235601813992242
ENSG00000184381	1.8423435335182546e-17	8.773742408697043
ENSG00000260359	1.8423435335182546e-17	8.825381629353576
ENSG00000149256	1.854416028996026e-17	7.970025267346065
ENSG00000179151	1.854416028996026e-17	8.729207995741579
ENSG00000214097	1.9034919459639157e-17	5.126543193473334
ENSG00000170889	2.0055220872217958e-17	8.944318648588725
ENSG00000144589	2.085570303885868e-17	8.695291219421408
ENSG00000172379	2.1129476635849217e-17	8.443025285483897
ENSG00000198081	2.12676908405004e-17	8.540373557451812
ENSG00000131943	2.3147795022611367e-17	8.71805460504456
ENSG00000100316	2.3299034265640914e-17	8.948367231584678
ENSG00000008283	2.5191788653045615e-17	8.857770293321186
ENSG00000143768	2.535620334763088e-17	6.737692073578958
ENSG00000235169	2.6365171314896016e-17	7.218306375228536
ENSG00000258118	2.6884415269327077e-17	2.7540000829714932
ENSG00000149295	2.7413751206179662e-17	5.678376702839405
ENSG00000273382	2.777234387958596e-17	6.204470109173851
ENSG00000188636	2.8689208631607673e-17	8.156084787585408
ENSG00000188971	3.00232082047208e-17	8.625929554428513
ENSG00000188906	3.0415471427077233e-17	8.797041548381916
ENSG00000230852	3.061349579540418e-17	2.1353752051030703
ENSG00000181026	3.162286738361595e-17	8.886110374292846
ENSG00000237212	3.2035751943895697e-17	5.416074518620648
ENSG00000226237	3.203575194389684e-17	7.10146775550976
ENSG00000120860	3.3523190643579756e-17	8.671992079736537
ENSG00000223722	3.3523190643579756e-17	4.986689668771125
ENSG00000100994	3.48522472050361e-17	8.891687069641355
ENSG00000228323	3.646865267240153e-17	5.923828931980611
ENSG00000166295	3.6705528254737636e-17	8.873964625304993
ENSG00000272156	3.791287649464367e-17	5.678470241363411
ENSG00000260521	3.992664947088947e-17	6.092612989527387
ENSG00000267868	4.177506000762952e-17	3.403103703972468
ENSG00000204390	4.2045922238978623e-17	7.272606158130494
ENSG00000169567	4.2045922238978623e-17	8.918499038260457
ENSG00000102054	4.2045922238978623e-17	8.886110374292846
ENSG00000167196	4.2318517680786186e-17	8.724623658683905
ENSG00000089177	4.342645136501087e-17	8.412724468330435
ENSG00000267169	4.3426451365011484e-17	7.5258079464006515
ENSG00000120784	4.370787831839146e-17	6.343866603680133
ENSG00000101052	4.5434637320884025e-17	8.504726511957001
ENSG00000166321	4.572890433339873e-17	7.901858117466091
ENSG00000235663	4.602505219945423e-17	5.065170109745667
ENSG00000258072	4.753442193667039e-17	6.377534508631623
ENSG00000246334	4.7842106528090856e-17	7.8365973260540915
ENSG00000173581	4.7842106528090856e-17	8.546740454269074
ENSG00000181418	4.8151756539473916e-17	7.486943700803023
ENSG00000237991	4.8151756539473916e-17	6.552557417712848
ENSG00000165548	4.972992400178772e-17	8.407566408802817
ENSG00000211448	4.972992400178772e-17	7.631257714145679
ENSG00000166816	5.0051629283792245e-17	8.315558476427599
ENSG00000230565	5.037538829822433e-17	6.840956435009989
ENSG00000163931	5.2025444771917354e-17	8.891687069641355
ENSG00000130811	5.477713992430651e-17	8.898256123280701
ENSG00000125459	5.513104617694008e-17	8.748915156659612
ENSG00000086619	5.513104617694008e-17	8.8714441546616
ENSG00000157978	5.730236685583559e-17	8.865867459313089
ENSG00000145194	5.730236685583559e-17	8.446184640421487
ENSG00000146147	6.31068032104792e-17	6.641745300637564
ENSG00000163517	6.31068032104801e-17	7.819279195361897
ENSG00000149548	6.31068032104801e-17	7.255075095624022
ENSG00000260990	6.39233188529851e-17	5.518815310213906
ENSG00000131127	6.433547741587075e-17	8.162470110222255
ENSG00000114942	6.601049935399348e-17	8.948367231584678
ENSG00000130312	6.643593479396588e-17	8.811707768013164
ENSG00000204387	6.643593479396588e-17	8.895735652637308
ENSG00000106018	6.643593479396588e-17	6.687964754000794
ENSG00000139352	6.90459616897632e-17	6.692938631774926
ENSG00000162869	7.221908393833493e-17	8.709957439052657
ENSG00000132846	7.221908393833595e-17	8.596061361104296
ENSG00000148343	7.315182921416617e-17	8.839055490693989
ENSG00000136631	7.553601950091288e-17	8.73325657873753
ENSG00000198053	7.553601950091288e-17	8.520920843940807
ENSG00000197119	7.951115493495373e-17	7.941319175306827
ENSG00000164741	8.157543098785416e-17	8.198421101564591
ENSG00000214612	8.262731063544132e-17	6.0174422330895405
ENSG00000259026	8.586391194301798e-17	4.519159805294958
ENSG00000230979	8.979830809184393e-17	7.0450617782914735
ENSG00000057468	9.095473428584657e-17	6.436934717578813
ENSG00000107187	9.451290396360463e-17	4.80352760581346
ENSG00000175697	9.451290396360463e-17	5.403929454446105
ENSG00000144567	9.451290396360597e-17	8.865867459313089
ENSG00000158714	9.511913970354322e-17	6.485748160194493
ENSG00000183955	9.572921197336819e-17	8.701860273060754
ENSG00000230629	9.572921197336955e-17	7.6709971997933115
ENSG00000231007	9.883796437635525e-17	6.220639536423767
ENSG00000185666	9.94715637700706e-17	3.8488231718674677
ENSG00000161031	1.0270017145453783e-16	5.119783658983403
ENSG00000174485	1.0335819222975534e-16	8.828894458287806
ENSG00000223387	1.0402037250998033e-16	4.360496275190505
ENSG00000259331	1.0468673822122567e-16	2.065035998828705
ENSG00000203801	1.0739457949025742e-16	6.223512498239233
ENSG00000167186	1.0877429858279523e-16	8.281693990692375
ENSG00000100092	1.1230057567694488e-16	8.419091365147693
ENSG00000197256	1.1230057567694488e-16	8.509231699182068
ENSG00000156738	1.1817859087053122e-16	7.818107319441812
ENSG00000100246	1.2357016591486822e-16	8.103933793267021
ENSG00000080839	1.2920427392207727e-16	8.61783238843661
ENSG00000187123	1.3509166593690144e-16	5.309468803443199
ENSG00000249167	1.3595404641325359e-16	3.5353747670181095
ENSG00000172216	1.3595404641325746e-16	8.772750050406207
ENSG00000183128	1.4124356233324467e-16	4.538738706705985
ENSG00000182749	1.4305145558054075e-16	8.009739321656417
ENSG00000124795	1.4396394411750666e-16	8.246243547439368
ENSG00000224596	1.4673600287880524e-16	4.000451095361029
ENSG00000158813	1.4673600287880524e-16	7.3805285437452035
ENSG00000196154	1.5438821823905029e-16	8.734248937028365
ENSG00000125089	1.563619799287139e-16	8.719582717397117
ENSG00000262089	1.6140595089929547e-16	5.748602661305486
ENSG00000229914	1.6140595089929547e-16	6.556589953408307
ENSG00000188419	1.634681855926161e-16	8.660838689039519
ENSG00000226086	1.6981211552946668e-16	5.425181365181267
ENSG00000230067	1.7089279424115682e-16	4.802066542348304
ENSG00000021826	1.7528376898413677e-16	7.9611522220621325
ENSG00000104205	1.7639878948144333e-16	8.45102342488619
ENSG00000008853	1.855744913463033e-16	8.601102302391084
ENSG00000183386	1.8675405947402535e-16	6.632126947048573
ENSG00000124098	1.8675405947402535e-16	8.685665941076948
ENSG00000137054	1.8794102309289486e-16	8.764117130352583
ENSG00000222375	1.9276375084245497e-16	5.148241130374257
ENSG00000228998	1.927637508424577e-16	8.292311627327672
ENSG00000236830	2.0022760635072182e-16	4.295469637199146
ENSG00000122882	2.0277835483591098e-16	8.756555718422403
ENSG00000204852	2.0406572234830337e-16	8.72363130039307
ENSG00000126249	2.0406572234830625e-16	8.12173538743599
ENSG00000136643	2.1330582091742457e-16	8.78489579939406
ENSG00000198108	2.1330582091742457e-16	8.715788581808196
ENSG00000118816	2.2015736892402517e-16	8.93217289960087
ENSG00000137814	2.2155350332218602e-16	8.677033021023325
ENSG00000268798	2.229583701007159e-16	6.248392661830967
ENSG00000101997	2.229583701007159e-16	8.587964195112393
ENSG00000163249	2.2437202309868115e-16	8.670463967383979
ENSG00000094804	2.3157398874698774e-16	8.622873329723399
ENSG00000145050	2.3157398874698774e-16	8.920027150613016
ENSG00000235670	2.330415081313329e-16	4.0239573374509865
ENSG00000258847	2.330415081313329e-16	3.889086087860735
ENSG00000165891	2.3900387608135813e-16	8.343546534340037
ENSG00000095585	2.4204123389161647e-16	8.818276821652509
ENSG00000256594	2.4204123389161647e-16	8.229721172796207
ENSG00000156313	2.4357415858494764e-16	8.294911247803674
ENSG00000198380	2.4357415858494764e-16	8.886110374292846
ENSG00000170502	2.451166584849163e-16	8.734046780206281
ENSG00000224858	2.545760638338091e-16	5.645406433155891
ENSG00000089692	2.545760638338091e-16	7.987547699010956
ENSG00000128928	2.545760638338091e-16	8.87549273765755
ENSG00000141524	2.545760638338091e-16	8.769693825701092
ENSG00000197180	2.5618726108410105e-16	6.794900471320913
ENSG00000228205	2.561872610841047e-16	7.438301097607635
ENSG00000115266	2.643953451270872e-16	7.953450602117959
ENSG00000164236	2.64395345127091e-16	5.1131546187589745
ENSG00000158716	2.6606781990164206e-16	8.440660235657925
ENSG00000058056	2.6606781990164206e-16	8.487127074610116
ENSG00000239559	2.7632403967350697e-16	7.243904286146082
ENSG00000167779	2.7632403967351087e-16	5.7784073712549295
ENSG00000070886	2.7807091277713426e-16	5.751439957968706
ENSG00000135324	2.7982867713902775e-16	3.128372436923347
ENSG00000225342	2.869699918383666e-16	6.564648602364053
ENSG00000172955	2.90607756245887e-16	6.176873441939368
ENSG00000091428	2.92443656281163e-16	8.814763992718278
ENSG00000145808	3.0370173130318477e-16	4.40783391161566
ENSG00000150667	3.0370173130318477e-16	6.88154198477231
ENSG00000124222	3.037017313031955e-16	8.8714441546616
ENSG00000231193	3.193798104968611e-16	4.850776593400495
ENSG00000182185	3.2751552116302637e-16	7.452059997529301
ENSG00000271192	3.2751552116302637e-16	5.55530582084326
ENSG00000267401	3.2958117879423173e-16	4.883932129865647
ENSG00000248544	3.33751116369553e-16	6.349529147552046
ENSG00000133195	3.44404965918132e-16	8.693560950246766
ENSG00000136521	3.465756383958353e-16	8.887638486645404
ENSG00000124785	3.465756383958353e-16	7.218260964816332
ENSG00000114013	3.5095754014419725e-16	8.632296451245773
ENSG00000259420	3.667288253880313e-16	3.63812073880807
ENSG00000260219	3.737000318336582e-16	6.607607430813143
ENSG00000114270	3.784199397638162e-16	8.338242712218143
ENSG00000112812	3.784199397638162e-16	8.77473476698788
ENSG00000063660	3.784199397638162e-16	7.3631082898592
ENSG00000144895	3.8561023897117877e-16	8.895735652637308
ENSG00000187098	4.1056477761206335e-16	7.775294858644877
ENSG00000258422	4.1056477761206917e-16	4.478109944921869
ENSG00000237595	4.131461429843811e-16	6.388228688046164
ENSG00000102265	4.289738593952537e-16	8.846616902624168
ENSG00000111276	4.343814932597408e-16	8.878013208300944
ENSG00000174132	4.34381493259747e-16	8.883589903649453
ENSG00000106948	4.453992192613693e-16	8.839055490693989
ENSG00000261786	4.510109676313367e-16	8.764117130352583
ENSG00000111450	4.53842930374514e-16	8.622873329723399
ENSG00000182899	4.71206686607719e-16	8.948367231584678
ENSG00000139219	4.741636561911819e-16	4.672308352369628
ENSG00000166428	4.892251919465424e-16	7.797259275202834
ENSG00000143578	4.953810380005442e-16	8.526163942049681
ENSG00000196507	5.143105229140371e-16	8.64265964047404
ENSG00000138629	5.175340424048537e-16	8.849673127329284
ENSG00000137767	5.175340424048537e-16	8.627914271010185
ENSG00000117090	5.339528873580109e-16	8.891687069641355
ENSG00000163519	5.440496253078167e-16	8.071494289651879
ENSG00000166143	5.578053098487205e-16	6.6419150895243675
ENSG00000247735	5.648111886580066e-16	5.499763730645031
ENSG00000163362	5.827077260150109e-16	7.739497946912924
ENSG00000110700	5.863535580675238e-16	8.940270065592774
ENSG00000259362	5.937128290129974e-16	4.293171169833617
ENSG00000205683	6.087056545780339e-16	7.509616827433004
ENSG00000233585	6.163414426065734e-16	5.461568804846409
ENSG00000244313	6.201946755867357e-16	8.568713638423473
ENSG00000273002	6.358465562156681e-16	6.948506353816181
ENSG00000179057	6.438179063185584e-16	6.1038333972502645
ENSG00000186918	6.438179063185675e-16	8.821333046357623
ENSG00000124635	6.9375732339076255e-16	8.606678997739591
ENSG00000101400	6.98087330728732e-16	8.397935241709709
ENSG00000134779	6.98087330728732e-16	8.682609716371832
ENSG00000164620	7.024439813190679e-16	8.47910905845082
ENSG00000089159	7.024439813190679e-16	8.704380743704148
ENSG00000189143	7.246325702281935e-16	5.596372042722558
ENSG00000174748	7.337002366539762e-16	8.944318648588725
ENSG00000164056	7.615798011696167e-16	8.037911444739716
ENSG00000237857	7.615798011696276e-16	7.824013398656711
ENSG00000139239	7.663268637240673e-16	8.183860804310267
ENSG00000184984	7.663268637240673e-16	5.9650451575480306
ENSG00000188107	7.663268637240673e-16	8.453825202184277
ENSG00000079335	7.954280258597041e-16	8.321187462361053
ENSG00000118898	8.003830236341339e-16	6.681681952949489
ENSG00000158427	8.003830236341339e-16	7.698748901949939
ENSG00000206120	8.05368449846141e-16	6.076258736198732
ENSG00000136758	8.307584892571687e-16	8.907881401625161
ENSG00000173171	8.35930390663217e-16	8.514018193061826
ENSG00000152582	8.676351031747929e-16	8.801090131377867
ENSG00000172382	8.730332572323413e-16	6.714597979034731
ENSG00000042980	9.117586431793081e-16	8.777790991692996
ENSG00000172362	9.174273288431541e-16	3.488145448895761
ENSG00000095002	9.521764095136153e-16	8.62015070225792
ENSG00000205763	9.640453028069243e-16	7.149931848114563
ENSG00000177337	9.943593768319604e-16	5.21245482687366
ENSG00000143514	9.943593768319604e-16	8.734248937028365
ENSG00000234444	1.0005339994020513e-15	8.441477296374336
ENSG00000105649	1.0383834485815925e-15	7.621596808957113
ENSG00000101310	1.0383834485815925e-15	8.895735652637308
ENSG00000114023	1.0448274678658235e-15	8.749450910721334
ENSG00000271086	1.1392927260680286e-15	4.62308488243182
ENSG00000102886	1.1392927260680286e-15	6.645737117548145
ENSG00000236914	1.1392927260680286e-15	5.449781302649996
ENSG00000160789	1.1463536190226182e-15	8.928124316604919
ENSG00000246089	1.182310299002061e-15	7.93903327531346
ENSG00000248319	1.1896339165259075e-15	2.868478378556834
ENSG00000141736	1.1896339165259075e-15	7.907721674049573
ENSG00000141905	1.1896339165259075e-15	8.767173355057698
ENSG00000119906	1.2421664005949748e-15	8.757548076713238
ENSG00000143862	1.2890094087896926e-15	8.689714524072901
ENSG00000123595	1.2969840811747682e-15	8.758083830774959
ENSG00000103740	1.3625567829589733e-15	5.830238756183764
ENSG00000118197	1.4138706005035776e-15	8.736769407671758
ENSG00000100626	1.431394879504943e-15	4.745776064512743
ENSG00000237292	1.4761477008720113e-15	4.141324284367872
ENSG00000244398	1.5990612736069913e-15	8.377358729490313
ENSG00000053918	1.608923510298872e-15	8.531740637398189
ENSG00000214226	1.638871328893485e-15	7.7515642118998045
ENSG00000261400	1.669368413082339e-15	3.364010537499948
ENSG00000250692	1.6796578763103946e-15	3.8959703728986215
ENSG00000136044	1.6796578763104184e-15	8.744409969434548
ENSG00000213625	1.690009841519451e-15	8.883589903649453
ENSG00000088833	1.7320502335589952e-15	8.835999265988871
ENSG00000172296	1.7427203616154151e-15	6.195493560888677
ENSG00000267381	1.7534552684195986e-15	4.044853565223912
ENSG00000213755	1.7534552684196359e-15	4.561100127864359
ENSG00000236796	1.7642553412879462e-15	5.409038201229037
ENSG00000219626	1.83044624438962e-15	7.707616726821956
ENSG00000052850	1.8530491387226348e-15	4.724963166955184
ENSG00000040487	1.887470183517054e-15	8.376085064544787
ENSG00000141401	1.9225212020433104e-15	8.290783514975114
ENSG00000171735	1.994558771824572e-15	8.485678112090165
ENSG00000237301	2.0068209576793408e-15	5.1896910697819765
ENSG00000232176	2.0191574311943815e-15	5.1179342412869255
ENSG00000125869	2.1598902628621747e-15	8.821789650586739
ENSG00000055070	2.2406832241232227e-15	8.748458552430499
ENSG00000267166	2.2544352447287313e-15	7.072153407898484
ENSG00000261597	2.2821892866228603e-15	8.59478769615877
ENSG00000231500	2.3674874472746617e-15	8.948367231584678
ENSG00000078061	2.3674874472746617e-15	8.840047848984822
ENSG00000143882	2.396612406392001e-15	8.056644339018135
ENSG00000072778	2.396612406392001e-15	8.940270065592774
ENSG00000173295	2.470978494089716e-15	7.465798686525597
ENSG00000176928	2.470978494089716e-15	7.630122071579551
ENSG00000069712	2.51668481638891e-15	7.057736415262353
ENSG00000089876	2.6106110925326023e-15	8.690706882363736
ENSG00000166224	2.6915150296145713e-15	8.652741523047615
ENSG00000111602	2.6915150296145713e-15	8.772214296344485
ENSG00000223725	2.791866013578627e-15	5.384558053309233
ENSG00000167992	2.808945884468019e-15	7.216232067990431
ENSG00000233379	2.860805663412598e-15	5.104643386316782
ENSG00000035403	2.949342942232478e-15	8.545950252800322
ENSG00000223269	2.949342942232478e-15	2.5462514386277615
ENSG00000115286	2.9673716906161635e-15	8.806131072664654
ENSG00000124942	2.9673716906162266e-15	8.944318648588725
ENSG00000184293	3.0221120108112635e-15	8.695291219421408
ENSG00000197265	3.0591571062116678e-15	8.701860273060754
ENSG00000140521	3.0591571062116678e-15	8.827902099996969
ENSG00000116977	3.077847084217459e-15	8.757548076713238
ENSG00000081721	3.077847084217459e-15	8.741353744729432
ENSG00000261373	3.0778470842175027e-15	8.284495767990462
ENSG00000243789	3.096649565010237e-15	7.136602359005983
ENSG00000143499	3.0966495650102812e-15	8.703388385413312
ENSG00000225159	3.115565215353954e-15	5.218561781670183
ENSG00000107959	3.1923729840614883e-15	8.852193597972677
ENSG00000102387	3.2118646204773137e-15	6.150237839760236
ENSG00000246705	3.2118646204773595e-15	8.703388385413312
ENSG00000186187	3.2512003454535323e-15	7.527684312337934
ENSG00000115966	3.331301190741307e-15	8.827902099996969
ENSG00000179195	3.4761827549418056e-15	8.887638486645404
ENSG00000256917	3.5187058342293502e-15	5.324358128414815
ENSG00000115841	3.5187058342294003e-15	8.38851212018733
ENSG00000262468	3.671612019201285e-15	8.016595236530733
ENSG00000178722	3.807871431543717e-15	5.397429989521388
ENSG00000196924	3.807871431543717e-15	8.882061791296895
ENSG00000174446	3.831060691965169e-15	8.68566594107695
ENSG00000133640	3.973146752753435e-15	3.794139368496085
ENSG00000132589	3.973146752753435e-15	8.87549273765755
ENSG00000040341	3.973146752753435e-15	8.71400602204861
ENSG00000118162	3.997327294010625e-15	8.356500910616228
ENSG00000134339	4.021652810849006e-15	4.383981725022167
ENSG00000143870	4.145485152876985e-15	8.915978567617064
ENSG00000138036	4.145485152876985e-15	8.377815333719429
ENSG00000228903	4.196063253705486e-15	8.5454144987386
ENSG00000075568	4.351473520683293e-15	8.899784235633259
ENSG00000266088	4.4582166296608205e-15	3.089583083819127
ENSG00000138796	4.4582166296608205e-15	8.71751885098284
ENSG00000187243	4.51255139899314e-15	4.192648375160369
ENSG00000102409	4.5399629062592216e-15	8.73119271232325
ENSG00000105146	4.53996290625935e-15	6.82440698336276
ENSG00000089248	4.679500262250629e-15	8.920027150613016
ENSG00000215595	4.9115963653963405e-15	6.226908483787597
ENSG00000177932	5.1239580371026016e-15	5.933133950707052
ENSG00000260352	5.1862768303714045e-15	5.043506012719024
ENSG00000128463	5.217715623299051e-15	8.8714441546616
ENSG00000109685	5.345359108559228e-15	8.8714441546616
ENSG00000078177	5.3777476231050984e-15	8.833478795345478
ENSG00000244061	5.410329443435104e-15	5.520304784811019
ENSG00000136021	5.576178109192906e-15	8.918499038260457
ENSG00000068308	5.816809149931136e-15	8.845624544333333
ENSG00000105467	5.852009713620834e-15	5.157099020564419
ENSG00000146350	6.104357925076998e-15	7.905985850294649
ENSG00000178761	6.104357925077085e-15	8.855249822677791
ENSG00000153291	6.141271879770664e-15	6.9804503808028615
ENSG00000254369	6.141271879770664e-15	4.921560548906595
ENSG00000140548	6.141271879770664e-15	8.71247790969605
ENSG00000104447	6.291139267640667e-15	6.8992077217164995
ENSG00000239552	6.3291655074165195e-15	3.1897448171859617
ENSG00000272717	6.3674181308055256e-15	6.0856227374544725
ENSG00000103707	6.444607842075723e-15	8.536324974455862
ENSG00000225938	6.601762748660544e-15	2.661585838430003
ENSG00000168032	6.601762748660544e-15	5.2173773773745795
ENSG00000064787	6.6416376305206474e-15	8.15691329163075
ENSG00000163482	6.6416376305206474e-15	8.722638942102233
ENSG00000254754	6.681749724489958e-15	2.6893341903560724
ENSG00000137478	6.7626911122787825e-15	8.895735652637308
ENSG00000230202	6.844598119318516e-15	8.554047418792226
ENSG00000204104	6.88591726768176e-15	8.441933900603452
ENSG00000157514	6.927482082311343e-15	8.948367231584678
ENSG00000117362	6.927482082311343e-15	8.891687069641355
ENSG00000259291	6.969294000756283e-15	7.7215450355694
ENSG00000228748	7.011354468838345e-15	4.951585153446817
ENSG00000147324	7.139041754197667e-15	7.423974363964672
ENSG00000123684	7.18211104614034e-15	8.380871558424543
ENSG00000112531	7.225436242563811e-15	8.8714441546616
ENSG00000235065	7.269018839917096e-15	7.818333573075726
ENSG00000108924	7.269018839917096e-15	7.304209868065746
ENSG00000103978	7.490845821454728e-15	8.819804934005067
ENSG00000205022	7.581431768592155e-15	6.846146908365549
ENSG00000108852	7.812643881959211e-15	7.420526362686326
ENSG00000006453	7.859712850943628e-15	6.362130355820416
ENSG00000089169	8.197107379057636e-15	8.18724048545952
ENSG00000101974	8.24645675578753e-15	8.789936740680849
ENSG00000102007	8.49762675835892e-15	8.883589903649453
ENSG00000104979	8.548757470662396e-15	8.85120123968184
ENSG00000271344	8.600191162560879e-15	7.00951487615532
ENSG00000235776	8.600191162560879e-15	6.225441033747417
ENSG00000255046	8.600191162561123e-15	4.816194055342962
ENSG00000124357	8.600191162561123e-15	8.859298405673744
ENSG00000012174	8.915255537010885e-15	8.679096887437602
ENSG00000213262	8.968860127008889e-15	8.079185691062198
ENSG00000010404	9.022782117650928e-15	8.907881401625161
ENSG00000165912	9.186471040805284e-15	8.042057269219494
ENSG00000111452	9.241681234607696e-15	7.025346652720575
ENSG00000159363	9.297218182775547e-15	8.721110829749675
ENSG00000259495	9.695287176126083e-15	6.524127134709497
ENSG00000159399	9.753507590852057e-15	8.690706882363736
ENSG00000175602	9.870983260599171e-15	8.85624218096863
ENSG00000137177	1.004981408818364e-14	7.552809839230649
ENSG00000268592	1.004981408818364e-14	4.3844904137549925
ENSG00000197647	1.0110130456960408e-14	7.981249374447618
ENSG00000254966	1.0110130456960408e-14	4.974965444095014
ENSG00000135502	1.0170803297911224e-14	6.011145899874655
ENSG00000235269	1.0542443184755771e-14	3.415943094927999
ENSG00000224616	1.0669270298458185e-14	6.170312391490667
ENSG00000239268	1.0733246113696064e-14	4.509348082546008
ENSG00000108387	1.099294882756653e-14	6.988688020171763
ENSG00000106868	1.099294882756653e-14	7.816726310890561
ENSG00000100997	1.1058835436843681e-14	8.78489579939406
ENSG00000105676	1.1462400293749113e-14	8.747922798368778
ENSG00000273056	1.1531056681289003e-14	5.469565000005564
ENSG00000152409	1.2023121775943633e-14	8.914450455264506
ENSG00000244436	1.2915208373430047e-14	2.727695464574272
ENSG00000236998	1.3148225577729706e-14	5.5001210263331615
ENSG00000105341	1.3226814123314087e-14	8.721110829749675
ENSG00000118985	1.3626748100596923e-14	8.936221482596823
ENSG00000268362	1.3708152105816586e-14	6.426538855265197
ENSG00000137720	1.370815210581678e-14	8.78084721639811
ENSG00000271396	1.370815210581678e-14	4.466846501715452
ENSG00000165195	1.4122409711757539e-14	8.727679883389019
ENSG00000135093	1.4206728365312002e-14	8.380335804362822
ENSG00000197747	1.4723149995291047e-14	8.78084721639811
ENSG00000164466	1.481099902243227e-14	8.82385351700102
ENSG00000125691	1.5349035615264293e-14	8.948367231584678
ENSG00000239697	1.534903561526451e-14	7.117909458190301
ENSG00000272782	1.5906305967386872e-14	6.502531130233721
ENSG00000255527	1.600110144362492e-14	4.201440090405185
ENSG00000175215	1.6096453111107256e-14	8.891687069641355
ENSG00000249487	1.6192364180200754e-14	2.9045167034469976
ENSG00000249348	1.658166731967147e-14	7.684403742487387
ENSG00000100206	1.668042419339873e-14	6.279519673696993
ENSG00000155495	1.677976011701638e-14	8.600077530272305
ENSG00000204262	1.770039807598622e-14	7.878722832026714
ENSG00000269890	1.823316862722272e-14	6.3977069796745765
ENSG00000152760	1.823316862722298e-14	5.222354911203613
ENSG00000258920	1.8341601900565824e-14	7.933409843960287
ENSG00000090487	1.8450669996627947e-14	8.855249822677791
ENSG00000184258	1.900566150404547e-14	4.210600054821494
ENSG00000148730	1.900566150404547e-14	8.861818876317137
ENSG00000229278	1.900566150404547e-14	3.7845099645931364
ENSG00000148411	1.900566150404547e-14	7.953544074127287
ENSG00000134709	1.900566150404547e-14	8.821333046357623
ENSG00000168807	1.9118616040522473e-14	8.31515416278343
ENSG00000078674	1.9810355048568672e-14	8.863346988669695
ENSG00000143815	1.9810355048568672e-14	8.814228238656558
ENSG00000040199	2.0648568834589286e-14	8.811707768013164
ENSG00000135404	2.0771129367661324e-14	8.93217289960087
ENSG00000090581	2.0771129367661324e-14	8.834471153636315
ENSG00000185483	2.0771129367661617e-14	5.7304034156361645
ENSG00000198453	2.0894406001865746e-14	7.760222874432043
ENSG00000099326	2.152167555164754e-14	8.867395571665647
ENSG00000203780	2.1649336038059214e-14	3.7292216595374934
ENSG00000148700	2.1649336038059214e-14	8.883589903649453
ENSG00000272711	2.256407216226946e-14	6.438340609024994
ENSG00000155254	2.256407216226946e-14	8.2700515819383
ENSG00000110092	2.2967652471335873e-14	8.827902099996969
ENSG00000104687	2.3240645131932744e-14	8.755027606069843
ENSG00000008282	2.3378336785142042e-14	8.8714441546616
ENSG00000203832	2.3656133637554325e-14	8.14953971434593
ENSG00000273107	2.4364921550844787e-14	4.800058962839606
ENSG00000138279	2.4509167471616137e-14	8.8714441546616
ENSG00000271239	2.480018581588361e-14	2.5104188642610996
ENSG00000249734	2.480018581588361e-14	3.152361954885999
ENSG00000025039	2.5094605083553573e-14	8.903832818629208
ENSG00000115159	2.539246436075475e-14	8.756555718422403
ENSG00000026103	2.5542696337903805e-14	7.754068236558763
ENSG00000156042	2.5542696337903805e-14	8.167060001860209
ENSG00000115977	2.5542696337903805e-14	8.234130212279455
ENSG00000113328	2.5693803175006083e-14	8.8714441546616
ENSG00000177971	2.5693803175006083e-14	8.79956201902531
ENSG00000111540	2.64626366250132e-14	8.518856977526529
ENSG00000124198	2.661909883927876e-14	8.902304706276652
ENSG00000128641	2.7740123153633378e-14	8.51732886517397
ENSG00000180979	2.7904017201642524e-14	8.588956553403229
ENSG00000213096	2.80688643034915e-14	7.954055731377179
ENSG00000198056	2.873789271947616e-14	8.41305806557007
ENSG00000082512	2.9770967686537465e-14	8.616840030145775
ENSG00000180098	2.994666493562259e-14	8.578338916767933
ENSG00000197696	3.0123382703573094e-14	8.097189442053253
ENSG00000249198	3.047990314638433e-14	2.2204550577696938
ENSG00000139641	3.1760738695784344e-14	8.911929984621112
ENSG00000137747	3.232575140694195e-14	5.604225913072508
ENSG00000137634	3.2325751406942185e-14	8.786880515975733
ENSG00000156222	3.290065447615764e-14	3.5269211775343665
ENSG00000267421	3.509603190953537e-14	1.8925092489640958
ENSG00000251417	3.5719387685373577e-14	6.6744913655504705
ENSG00000177189	3.678261464755258e-14	8.81323588036572
ENSG00000181191	3.699896770545253e-14	8.649228694113384
ENSG00000269243	3.721657309991119e-14	7.297556867737731
ENSG00000234891	3.74354379590421e-14	2.333271530601122
ENSG00000205078	3.8548906511270546e-14	7.6091586441540064
ENSG00000246863	3.8548906511270823e-14	5.810919960325889
ENSG00000163875	3.8775480096386856e-14	8.7752705210496
ENSG00000138814	3.900336417139759e-14	8.827902099996969
ENSG00000171428	3.992815506021809e-14	7.834390575893332
ENSG00000099385	3.992815506021809e-14	8.05868832867541
ENSG00000089280	4.0162704218862366e-14	8.940270065592774
ENSG00000244879	4.0398609215786856e-14	8.659310576686961
ENSG00000179029	4.06358777574941e-14	8.597053719395133
ENSG00000251535	4.06358777574941e-14	2.8942907258573665
ENSG00000178026	4.184294639095339e-14	7.271164846437937
ENSG00000245954	4.1842946390953685e-14	7.691855018667397
ENSG00000188266	4.3085284642658656e-14	7.995464544430031
ENSG00000185662	4.333807328388231e-14	5.454443925330037
ENSG00000140471	4.4105229079026105e-14	8.72767988338902
ENSG00000182050	4.541362429994464e-14	7.1783145614480235
ENSG00000184863	4.59476116598735e-14	8.920027150613016
ENSG00000128915	4.758692156430544e-14	8.849673127329284
ENSG00000111726	4.7586921564305774e-14	8.569170242652588
ENSG00000272864	4.786567956124709e-14	3.5801407955061064
ENSG00000235673	4.786567956124743e-14	4.973605732609856
ENSG00000145626	4.814604430402349e-14	3.6330036925758837
ENSG00000164924	4.8996870315136055e-14	8.928124316604919
ENSG00000242299	4.957228967452021e-14	8.53021252504563
ENSG00000260401	4.957228967452021e-14	7.284348620855744
ENSG00000089157	4.957228967452021e-14	8.944318648588725
ENSG00000068650	5.0154357662545655e-14	8.686122545306063
ENSG00000166025	5.3167099905800984e-14	6.805271929990725
ENSG00000173208	5.347799330445481e-14	8.740361386438595
ENSG00000122359	5.347799330445481e-14	8.8795413206535
ENSG00000143258	5.379067539327928e-14	8.792457211324242
ENSG00000151640	5.570490093898264e-14	5.4706445556946
ENSG00000147475	5.603039031191489e-14	8.761596659709188
ENSG00000175279	5.603039031191489e-14	7.112086820055435
ENSG00000234160	5.63577509043353e-14	7.360965273612315
ENSG00000108239	5.6686993291860935e-14	8.475973683913098
ENSG00000155660	5.768611786378112e-14	8.936221482596823
ENSG00000244038	5.802299436685452e-14	8.936221482596823
ENSG00000142784	5.802299436685452e-14	8.8714441546616
ENSG00000236801	5.836180643014786e-14	7.116624421108443
ENSG00000260672	5.836180643014786e-14	4.6206420993894985
ENSG00000103496	5.870256498634885e-14	8.660838689039519
ENSG00000248300	5.870256498634926e-14	2.372768489535848
ENSG00000255516	6.043594206922294e-14	3.2959230168538953
ENSG00000111707	6.078861258902234e-14	8.830958324702085
ENSG00000101940	6.078861258902234e-14	8.780311462336389
ENSG00000198732	6.078861258902234e-14	8.899784235633259
ENSG00000101888	6.150003927159386e-14	8.585900328698115
ENSG00000145741	6.368383524915968e-14	8.924075733608968
ENSG00000145087	6.594388431750039e-14	5.613720467525737
ENSG00000229727	6.632815507278065e-14	5.347730111930334
ENSG00000173166	6.67146287854641e-14	7.792952141156987
ENSG00000253986	6.868047862626598e-14	5.0072120306402335
ENSG00000132646	7.406235248381862e-14	8.81881257571423
ENSG00000136149	7.406235248381915e-14	7.926840790320941
ENSG00000096092	7.449312128622332e-14	8.61783238843661
ENSG00000227487	7.449312128622332e-14	5.118914854010314
ENSG00000184007	7.492635482324479e-14	8.903832818629208
ENSG00000101849	7.53620669566069e-14	8.769693825701092
ENSG00000206549	7.580027162459067e-14	6.367726075538847
ENSG00000101444	7.668421470282082e-14	8.886110374292846
ENSG00000227630	7.712998137615752e-14	2.85054371336413
ENSG00000250565	7.802917623509674e-14	8.449697469355717
ENSG00000204282	8.078909449605826e-14	7.467982817836423
ENSG00000206561	8.078909449605884e-14	8.253608357127746
ENSG00000232070	8.316220791037237e-14	5.225400329610013
ENSG00000203930	8.461885400531554e-14	3.751680742285529
ENSG00000154479	8.461885400531554e-14	6.275378673953527
ENSG00000053501	8.510995805086557e-14	8.681617358080997
ENSG00000131187	8.510995805086557e-14	8.074855801411557
ENSG00000120306	8.710256875867537e-14	8.65579774775273
ENSG00000172345	8.760784937661739e-14	8.863346988669695
ENSG00000145287	8.862707640173869e-14	8.837527378341429
ENSG00000149679	9.070064948340865e-14	8.385912499711331
ENSG00000198838	9.122645524152838e-14	8.35963628515395
ENSG00000135677	9.499199486935085e-14	8.8714441546616
ENSG00000110080	9.499199486935085e-14	7.673740797757805
ENSG00000136810	9.554226256870964e-14	8.907881401625161
ENSG00000150873	9.554226256870964e-14	3.2947186081843856
ENSG00000248780	9.834098348217806e-14	2.70773689562326
ENSG00000185112	9.89103284043632e-14	7.732786227283506
ENSG00000225156	9.948291544809902e-14	3.7866113253980997
ENSG00000251478	1.0005876275731288e-13	2.849119155708496
ENSG00000148187	1.0005876275731288e-13	8.811707768013164
ENSG00000271147	1.0298754533169611e-13	8.01081638436014
ENSG00000222222	1.035833408768704e-13	4.076561520962662
ENSG00000185100	1.0600061409234533e-13	6.788665889500613
ENSG00000255353	1.0722997327500089e-13	5.641086726145792
ENSG00000118307	1.0722997327500089e-13	5.588108681889885
ENSG00000147852	1.0784990123575618e-13	7.041914837331282
ENSG00000151553	1.0847335419328874e-13	8.741353744729432
ENSG00000233220	1.0847335419328874e-13	5.102668512449846
ENSG00000260785	1.0910035184467373e-13	2.5928277061891905
ENSG00000180815	1.1036506055817655e-13	5.224729541119508
ENSG00000137285	1.116441871245245e-13	5.590655121616054
ENSG00000096093	1.122892075037681e-13	8.683145470433555
ENSG00000266258	1.122892075037681e-13	2.6220601047144907
ENSG00000224165	1.1293789304900503e-13	6.9544264143578545
ENSG00000166716	1.1293789304900582e-13	8.853721710325235
ENSG00000166341	1.1359026422604067e-13	8.21518639358251
ENSG00000185668	1.1623701850769837e-13	3.346441045404856
ENSG00000189056	1.1623701850769837e-13	8.32595586458959
ENSG00000181798	1.1690812877873093e-13	7.1535238268814005
ENSG00000134243	1.1690812877873093e-13	8.795513436029358
ENSG00000218052	1.1690812877873093e-13	7.9264364766767725
ENSG00000165359	1.1758304985366853e-13	8.82385351700102
ENSG00000121406	1.182618029964507e-13	8.239882205202388
ENSG00000213585	1.210155656148154e-13	8.882061791296895
ENSG00000078246	1.2101556561481712e-13	8.339027359106614
ENSG00000107863	1.2171380215474114e-13	8.830958324702085
ENSG00000108306	1.2171380215474114e-13	8.313292453191236
ENSG00000237765	1.2171380215474114e-13	7.854136039387958
ENSG00000173320	1.2526486031811074e-13	6.729003110888611
ENSG00000227372	1.2598720339281798e-13	8.681081604019274
ENSG00000101868	1.3115959412064922e-13	8.585900328698115
ENSG00000179133	1.3115959412064922e-13	2.9044784363787617
ENSG00000198755	1.3115959412065016e-13	8.940270065592774
ENSG00000167526	1.326753994115629e-13	8.948367231584678
ENSG00000171530	1.326753994115629e-13	8.830958324702085
ENSG00000107679	1.326753994115629e-13	8.200253189473294
ENSG00000184164	1.3654069838016952e-13	8.920027150613016
ENSG00000183291	1.4213878643706013e-13	8.915978567617064
ENSG00000232573	1.4295672313033534e-13	8.49026244914784
ENSG00000120327	1.4295672313033534e-13	7.780557499342383
ENSG00000169230	1.4377928844634916e-13	8.776262879340436
ENSG00000258393	1.4377928844634916e-13	2.93979526182083
ENSG00000083067	1.4377928844634916e-13	6.720630414314084
ENSG00000143443	1.437792884463512e-13	8.304457376315527
ENSG00000263400	1.437792884463512e-13	5.537717652859885
ENSG00000065183	1.4460650812074237e-13	8.79047249474257
ENSG00000109466	1.4460650812074237e-13	8.581851745702163
ENSG00000241644	1.4796245004670434e-13	6.391864115170429
ENSG00000145700	1.4881333249000019e-13	7.616577172337707
ENSG00000188559	1.5052955935623638e-13	8.625929554428513
ENSG00000078725	1.5314045781809453e-13	4.306240554949996
ENSG00000241556	1.5579587916592102e-13	6.418711650225142
ENSG00000043039	1.5849656919857935e-13	6.731167524311017
ENSG00000261147	1.603225523291497e-13	4.381188969748333
ENSG00000198088	1.6032255232915082e-13	8.281158236630652
ENSG00000100767	1.61243285974626e-13	8.356025880567525
ENSG00000270681	1.61243285974626e-13	7.207842152014908
ENSG00000105063	1.6216921921138966e-13	8.899784235633259
ENSG00000197603	1.631003808879391e-13	8.682609716371832
ENSG00000065970	1.659255274027809e-13	8.676040662732488
ENSG00000116497	1.6783563660885635e-13	8.860290763964581
ENSG00000116668	1.6879878359905132e-13	8.746930440077941
ENSG00000268584	1.697673654145549e-13	6.45090610822639
ENSG00000156140	1.727060219237185e-13	4.137807862505086
ENSG00000144847	1.7469285714363382e-13	8.55124564149414
ENSG00000162755	1.7469285714363382e-13	7.829858529420603
ENSG00000242715	1.7569468638886312e-13	6.249805797748842
ENSG00000236204	1.7670216483593324e-13	6.469674302296107
ENSG00000103160	1.7670216483593324e-13	8.610727580735544
ENSG00000132824	1.807891991019345e-13	8.8795413206535
ENSG00000169189	1.8182539640107795e-13	8.683145470433555
ENSG00000129353	1.8286743324303144e-13	8.694755465359687
ENSG00000198342	1.881663483020625e-13	7.493734453853088
ENSG00000198856	1.881663483020625e-13	8.903832818629208
ENSG00000119326	1.9141786820908682e-13	8.576810804415375
ENSG00000258449	1.9696026321022733e-13	5.26212657304994
ENSG00000123989	1.9696026321022733e-13	8.93217289960087
ENSG00000259666	1.9696026321023013e-13	2.944948584963468
ENSG00000145476	1.9808752948853298e-13	8.683145470433555
ENSG00000083290	2.0615798469157066e-13	7.675758596504155
ENSG00000233048	2.0615798469157213e-13	3.4693981025765934
ENSG00000212978	2.2201275784453198e-13	8.12771639642867
ENSG00000257743	2.3104038092616244e-13	5.501068082121505
ENSG00000120798	2.3104038092616244e-13	8.717852448222475
ENSG00000035681	2.3235916048751233e-13	8.777790991692996
ENSG00000150054	2.336853405684868e-13	6.725594330272023
ENSG00000004975	2.4180013180932835e-13	8.753499493717285
ENSG00000242265	2.4180013180932835e-13	6.079263929853271
ENSG00000010810	2.501918134469645e-13	8.375013556421344
ENSG00000141556	2.501918134469645e-13	8.783367687041503
ENSG00000256287	2.544943748824391e-13	3.2900435746074264
ENSG00000125817	2.588696607036906e-13	8.748458552430499
ENSG00000158555	2.6331887799785414e-13	8.4021535676998
ENSG00000172661	2.7090187323711535e-13	8.633034362129582
ENSG00000153250	2.7090187323711535e-13	8.895735652637308
ENSG00000229414	2.7090187323711535e-13	2.860962072921277
ENSG00000102241	2.7244403393947533e-13	8.859298405673744
ENSG00000182117	2.739948246855868e-13	8.827902099996969
ENSG00000055813	2.802852405921581e-13	4.947069779798019
ENSG00000140612	2.818798981727675e-13	8.903832818629208
ENSG00000175643	2.850960178196108e-13	7.543186801105865
ENSG00000147536	2.9329498105801903e-13	7.352105099567689
ENSG00000100221	2.9496237315481566e-13	8.827902099996969
ENSG00000237316	3.0002066147440817e-13	2.4938967735299253
ENSG00000273314	3.051642004504168e-13	6.73266655768167
ENSG00000149294	3.0516420045041896e-13	8.743926505957772
ENSG00000137070	3.068979012105289e-13	8.601638056452805
ENSG00000150938	3.0689790121053216e-13	7.786606148478295
ENSG00000184992	3.0864128364029824e-13	8.672527833798258
ENSG00000125650	3.0864128364029824e-13	7.503260705607939
ENSG00000134138	3.1039440083647546e-13	6.969672493187388
ENSG00000176732	3.17505289250848e-13	6.092119359851675
ENSG00000213626	3.17505289250848e-13	7.003974426106794
ENSG00000108405	3.193078867821004e-13	8.918499038260457
ENSG00000140157	3.21120543712589e-13	8.860290763964581
ENSG00000198960	3.21120543712589e-13	8.503400556426529
ENSG00000176700	3.229433151707553e-13	8.624401442075957
ENSG00000258418	3.247762565814324e-13	2.473855280272746
ENSG00000185567	3.3033665925551817e-13	4.984585257757355
ENSG00000176108	3.3033665925551817e-13	8.11182880243684
ENSG00000126749	3.322108407071677e-13	8.593997494690017
ENSG00000151422	3.3221084070717006e-13	8.789936740680849
ENSG00000205143	3.3221084070717006e-13	5.147129161051276
ENSG00000162139	3.340954737362851e-13	8.808651543308047
ENSG00000143036	3.340954737362899e-13	5.939489765270102
ENSG00000180530	3.340954737362899e-13	8.37208877213378
ENSG00000090661	3.3599061557911876e-13	8.707436968409263
ENSG00000268061	3.3599061557911876e-13	7.5724202137787495
ENSG00000166855	3.3599061557911876e-13	8.810179655660605
ENSG00000108468	3.4367742660900087e-13	8.703844989642427
ENSG00000008086	3.4367742660900087e-13	8.027651051575557
ENSG00000257221	3.456259818833124e-13	7.879735067074552
ENSG00000147364	3.475853959031657e-13	8.637873146594284
ENSG00000197471	3.61610370854581e-13	8.882061791296895
ENSG00000260919	3.6161037085458227e-13	4.0651668693288325
ENSG00000207279	3.6571867647380974e-13	5.718895345857933
ENSG00000133135	3.698728525620072e-13	3.858567802382173
ENSG00000106004	3.7196729896661164e-13	6.834837052046823
ENSG00000257543	3.761912253169172e-13	5.9004953910267774
ENSG00000236255	3.761912253169172e-13	8.319607059423552
ENSG00000063438	3.761912253169172e-13	7.869319587261339
ENSG00000166913	3.86958400345813e-13	8.907881401625161
ENSG00000177426	3.86958400345813e-13	7.019345291514101
ENSG00000163625	3.86958400345813e-13	8.460315105991015
ENSG00000184905	3.86958400345813e-13	5.00900823865816
ENSG00000197557	4.048190918762082e-13	8.215669857059286
ENSG00000223797	4.048190918762082e-13	7.581679481055631
ENSG00000159403	4.048190918762082e-13	8.693763107068852
ENSG00000158062	4.048190918762082e-13	8.678561133375881
ENSG00000145214	4.048190918762082e-13	8.737305161733481
ENSG00000251286	4.0710788303275346e-13	2.3729705719739953
ENSG00000180660	4.094093920574074e-13	6.8732621941392456
ENSG00000175985	4.094093920574074e-13	5.352486393299645
ENSG00000183943	4.140508416339234e-13	8.39380750888115
ENSG00000074964	4.1874400017643426e-13	6.012184172358392
ENSG00000155130	4.211101468157313e-13	8.915978567617064
ENSG00000095303	4.211101468157313e-13	8.200976778180376
ENSG00000131153	4.234894332594631e-13	7.968327411999366
ENSG00000087008	4.234894332594631e-13	8.353778283150751
ENSG00000119608	4.234894332594661e-13	6.470862913592862
ENSG00000146677	4.234894332594661e-13	7.8863041207138975
ENSG00000213402	4.2828771252450354e-13	8.667407742678863
ENSG00000134318	4.3558548358223834e-13	8.768165713348534
ENSG00000101746	4.380451268845478e-13	7.883053152211687
ENSG00000003096	4.380451268845478e-13	4.664972576844195
ENSG00000152578	4.405184196252761e-13	5.852063792875064
ENSG00000165215	4.405184196252761e-13	5.855438636780343
ENSG00000090776	4.4300543617435385e-13	7.276626881521698
ENSG00000232472	4.4550625129917363e-13	8.34675262528229
ENSG00000171631	4.4802094016662484e-13	7.98295492852521
ENSG00000140876	4.5054957834519437e-13	5.912211208624256
ENSG00000247011	4.530922418070972e-13	2.6436416502617965
ENSG00000117322	4.55649006930364e-13	7.886702879777786
ENSG00000119900	4.55649006930364e-13	8.82232540464846
ENSG00000188878	4.55649006930364e-13	8.076410773011775
ENSG00000271420	4.55649006930364e-13	2.5339271672067776
ENSG00000189157	4.55649006930364e-13	6.173693044587818
ENSG00000116791	4.582199505009774e-13	8.73325657873753
ENSG00000229809	4.582199505009774e-13	8.467217756869998
ENSG00000165795	4.712900613993944e-13	8.5388977356842
ENSG00000140694	4.739477112748418e-13	8.781839574688947
ENSG00000013619	4.739477112748418e-13	6.9620033795650125
ENSG00000156170	4.7662008870262e-13	8.648692940051664
ENSG00000240376	4.7662008870262e-13	8.367197697084132
ENSG00000200168	4.793072738100435e-13	2.3450025914403483
ENSG00000269979	4.793072738100435e-13	7.162377329576697
ENSG00000189233	4.874584829099729e-13	8.822861158710182
ENSG00000264349	4.902057085937128e-13	4.631823467755457
ENSG00000118181	4.929681490518105e-13	8.940270065592774
ENSG00000187372	4.957458870106609e-13	6.827623036987911
ENSG00000118960	5.127382508313643e-13	8.559088360079013
ENSG00000198429	5.156254249814137e-13	8.261784672952254
ENSG00000137310	5.156254249814174e-13	8.709421684990936
ENSG00000267193	5.18528574519222e-13	3.677498451141136
ENSG00000110697	5.18528574519222e-13	8.763124772061747
ENSG00000224545	5.18528574519222e-13	2.8644600816502304
ENSG00000153064	5.303026691081116e-13	8.810179655660605
ENSG00000100284	5.33287006575323e-13	8.653277277109337
ENSG00000241352	5.332870065753268e-13	5.53516858639052
ENSG00000242294	5.362878470965908e-13	8.667407742678863
ENSG00000143761	5.362878470965966e-13	8.936221482596823
ENSG00000196659	5.393052802627273e-13	8.05708949991832
ENSG00000150625	5.423393961414944e-13	6.4108700623960875
ENSG00000109705	5.423393961414944e-13	6.438954030010314
ENSG00000081760	5.515427479380197e-13	8.67802537931416
ENSG00000124422	5.577634022985031e-13	8.898256123280701
ENSG00000116990	5.577634022985109e-13	7.489635031209606
ENSG00000181666	5.640529902561541e-13	8.538309691037533
ENSG00000005379	5.768419741958256e-13	8.438877675898336
ENSG00000006788	5.866202979396285e-13	3.450404019381035
ENSG00000220583	5.999118241518244e-13	6.728667837003199
ENSG00000257261	5.999118241518329e-13	7.850049153815415
ENSG00000260810	6.032806773396047e-13	4.28379097909775
ENSG00000147144	6.03280677339609e-13	8.529220166754795
ENSG00000226200	6.03280677339609e-13	8.203444958238824
ENSG00000260855	6.066681186823095e-13	4.194133320755524
ENSG00000107902	6.066681186823095e-13	8.459120590878094
ENSG00000138286	6.10074248858467e-13	8.668935855031423
ENSG00000213967	6.134991690813358e-13	6.077142540119224
ENSG00000065320	6.238876902417529e-13	4.355197173019739
ENSG00000103174	6.273887935757293e-13	8.502408198135692
ENSG00000146276	6.309092011411199e-13	5.7858512684206005
ENSG00000185339	6.451859716597432e-13	8.744409969434548
ENSG00000242013	6.488044787213844e-13	7.353981913937286
ENSG00000160972	6.488044787213844e-13	8.332138696235987
ENSG00000142408	6.488044787213844e-13	3.7042863314303762
ENSG00000131037	6.488044787213844e-13	6.934989487621047
ENSG00000250220	6.524429252720019e-13	5.771134558180753
ENSG00000135473	6.524429252720019e-13	8.891687069641355
ENSG00000226957	6.561014191623904e-13	2.884041552053011
ENSG00000239183	6.561014191623904e-13	5.94880789442328
ENSG00000104738	6.822813822476783e-13	8.701860273060754
ENSG00000272071	6.861042067524294e-13	3.3394675964969416
ENSG00000108774	6.861042067524392e-13	8.534261108041582
ENSG00000228413	6.899480753536485e-13	4.732830906206569
ENSG00000126733	7.055362739028461e-13	3.8567141562012695
ENSG00000205209	7.055362739028461e-13	7.077699117329428
ENSG00000129595	7.09487080674948e-13	8.767173355057698
ENSG00000167797	7.09487080674953e-13	8.873964625304993
ENSG00000203761	7.09487080674953e-13	7.914741777337752
ENSG00000262165	7.134596228796232e-13	3.261608270908295
ENSG00000179178	7.295695027196746e-13	7.093924043963875
ENSG00000079616	7.295695027196746e-13	8.795513436029358
ENSG00000011021	7.336524950799443e-13	8.561608830722406
ENSG00000140395	7.336524950799599e-13	8.819804934005067
ENSG00000234741	7.336524950799599e-13	8.907881401625161
ENSG00000138756	7.460366515284675e-13	8.559624114140734
ENSG00000137802	7.58626141327376e-13	8.741353744729432
ENSG00000198814	7.58626141327376e-13	8.13614715966021
ENSG00000169756	7.628688434491393e-13	8.811707768013164
ENSG00000160783	7.628688434491393e-13	8.420162873271137
ENSG00000210196	7.628688434491393e-13	8.855249822677791
ENSG00000145425	7.671348561854173e-13	8.944318648588725
ENSG00000101057	7.97660285659641e-13	8.711485551405216
ENSG00000185088	7.976602856596551e-13	8.903832818629208
ENSG00000116918	8.021173648325427e-13	8.701860273060754
ENSG00000154359	8.340094012941126e-13	8.756555718422403
ENSG00000138674	8.575488737556907e-13	8.920027150613016
ENSG00000060138	8.623344955426991e-13	8.659310576686961
ENSG00000140577	8.623344955426991e-13	8.786880515975733
ENSG00000148798	8.866589634391231e-13	3.6712046065035158
ENSG00000183283	8.866589634391231e-13	8.93217289960087
ENSG00000101096	8.866589634391231e-13	8.725616016974742
ENSG00000259673	8.916041272896553e-13	8.659846330748682
ENSG00000204389	8.965763842407468e-13	8.269750398526606
ENSG00000170832	8.965763842407468e-13	8.515010551352661
ENSG00000172568	9.015758799609572e-13	6.422893749542858
ENSG00000099814	9.269870924637978e-13	8.751971381364728
ENSG00000267373	9.321531231113387e-13	4.174002060910794
ENSG00000205791	9.321531231113387e-13	6.4275001075081475
ENSG00000155366	9.373474339283847e-13	8.395133464411622
ENSG00000250493	9.478215045616944e-13	5.882353063944244
ENSG00000245017	9.691157462923644e-13	6.097017705097889
ENSG00000170043	9.745123172214088e-13	8.70491649776587
ENSG00000251192	9.745123172214088e-13	7.869704024148506
ENSG00000101443	9.963953713414238e-13	5.743050942519527
ENSG00000199933	1.0019411259409276e-12	4.195446617842846
ENSG00000225135	1.0019411259409276e-12	6.740513994805198
ENSG00000154227	1.0019411259409312e-12	5.188456309431158
ENSG00000107537	1.0131237540704146e-12	8.533804503812467
ENSG00000182087	1.0131237540704146e-12	8.928124316604919
ENSG00000169241	1.035858070295339e-12	8.844096431980775
ENSG00000147485	1.0474124090674275e-12	7.297517114223725
ENSG00000151414	1.0828403469430856e-12	8.834471153636315
ENSG00000196182	1.125662462001767e-12	8.853721710325235
ENSG00000177888	1.125662462001767e-12	8.679553491666718
ENSG00000143793	1.125662462001767e-12	8.486468313558916
ENSG00000115539	1.1319141515409257e-12	8.601638056452805
ENSG00000163817	1.131914151540942e-12	5.203428233187194
ENSG00000168405	1.131914151540942e-12	8.907881401625161
ENSG00000271734	1.1445200179039565e-12	4.0836532053494725
ENSG00000116857	1.1766411111455961e-12	8.806131072664654
ENSG00000218283	1.1831707778818301e-12	7.0963685184774175
ENSG00000102081	1.1963370681440218e-12	8.806666826726374
ENSG00000115808	1.1963370681440218e-12	8.678561133375881
ENSG00000250321	1.1963370681440218e-12	4.917047460810581
ENSG00000262703	1.209647241233688e-12	3.6810033727110345
ENSG00000139116	1.216356765263922e-12	8.755027606069843
ENSG00000108679	1.223102839730685e-12	8.760068547356632
ENSG00000176974	1.2367054224213736e-12	8.620352859080006
ENSG00000231327	1.2713653127278335e-12	6.044339033209141
ENSG00000178162	1.2784109101259833e-12	6.239986897651129
ENSG00000185787	1.2854948534478798e-12	8.899784235633259
ENSG00000266308	1.2854948534478798e-12	4.075396920492924
ENSG00000003056	1.3069788118874339e-12	8.859298405673744
ENSG00000123975	1.3142181972150826e-12	8.701860273060754
ENSG00000105997	1.3214969630204901e-12	5.45394893580063
ENSG00000230666	1.3288153194731084e-12	4.9988708932229375
ENSG00000140988	1.3288153194731084e-12	8.940270065592774
ENSG00000166484	1.3288153194731226e-12	8.427926442023402
ENSG00000106993	1.343571650499034e-12	8.668935855031423
ENSG00000126458	1.3660083946319456e-12	8.364677226440739
ENSG00000116117	1.3660083946319553e-12	7.618214303671389
ENSG00000242615	1.3660083946319553e-12	5.455977930474215
ENSG00000176393	1.3735687704750885e-12	8.731728466384972
ENSG00000236719	1.3888130200655523e-12	5.631141272142627
ENSG00000261438	1.411991443252681e-12	3.3720501017979783
ENSG00000078098	1.419801686478921e-12	6.057874667641087
ENSG00000186815	1.419801686478921e-12	8.861818876317137
ENSG00000259894	1.4355496738686422e-12	3.624726203095354
ENSG00000220008	1.4355496738686729e-12	5.017208575621781
ENSG00000117411	1.4355496738686729e-12	8.726151771036463
ENSG00000153347	1.4838300708452394e-12	5.50458748246701
ENSG00000140297	1.4838300708452394e-12	6.141630312140222
ENSG00000149124	1.4838300708452394e-12	3.272141421012244
ENSG00000255224	1.4920303774711537e-12	6.476074744959471
ENSG00000155974	1.4920303774711537e-12	8.643651998764877
ENSG00000104936	1.5002751867848884e-12	8.536245824623254
ENSG00000173578	1.5337042080032233e-12	8.605484482626672
ENSG00000167178	1.550691953805343e-12	6.450733823597883
ENSG00000177119	1.5592549855024225e-12	8.757548076713238
ENSG00000271334	1.6116169597117244e-12	2.8258063410533487
ENSG00000205730	1.6565678963225445e-12	6.53594634668673
ENSG00000260063	1.665704712598595e-12	6.249917312700244
ENSG00000147027	1.665704712598595e-12	4.852208501741452
ENSG00000269001	1.665704712598595e-12	5.4588441127242
ENSG00000180773	1.665704712598595e-12	8.597589473456853
ENSG00000273230	1.665704712598595e-12	7.597162761403292
ENSG00000196998	1.67489101225247e-12	8.797041548381916
ENSG00000196967	1.684127058164395e-12	8.026474962282222
ENSG00000155970	1.7027494471320898e-12	5.275546501277126
ENSG00000150281	1.731062778577898e-12	5.71967817752236
ENSG00000250889	1.731062778577898e-12	5.51960676661864
ENSG00000169016	1.731062778577898e-12	8.637539549354646
ENSG00000135299	1.7989373945136936e-12	8.437015966306141
ENSG00000166682	1.7989373945136936e-12	7.182288098254233
ENSG00000136830	1.8088446960884776e-12	7.813368902773751
ENSG00000204186	1.8188055711375618e-12	8.817284463361672
ENSG00000116885	1.8188055711375618e-12	7.354014661933596
ENSG00000103275	1.849012486049623e-12	8.75601996436068
ENSG00000234361	1.849012486049623e-12	2.2537055850154926
ENSG00000238061	1.8797118807343473e-12	6.042360841827597
ENSG00000134490	1.9319933791778874e-12	8.214141744706728
ENSG00000187735	1.9426197275586747e-12	8.883589903649453
ENSG00000214274	2.007593592255215e-12	7.749466480720168
ENSG00000257951	2.007593592255215e-12	6.520859443960335
ENSG00000257178	2.0408759859591586e-12	2.442898687214986
ENSG00000248503	2.097554481663245e-12	5.979045897200009
ENSG00000122884	2.097554481663245e-12	8.8795413206535
ENSG00000251108	2.097554481663245e-12	2.5955129978273543
ENSG00000148803	2.1090742450126785e-12	8.436559362077027
ENSG00000125755	2.120656121638255e-12	8.907881401625161
ENSG00000198860	2.1206561216382776e-12	8.814763992718278
ENSG00000107984	2.1323004400007495e-12	8.867395571665647
ENSG00000173085	2.1795087597678672e-12	8.406155414691087
ENSG00000172901	2.1914702735806513e-12	6.355704198857989
ENSG00000258994	2.203496235929221e-12	5.57055495786654
ENSG00000188001	2.203496235929237e-12	6.715161758730695
ENSG00000119242	2.203496235929237e-12	8.411811259872206
ENSG00000112787	2.2646047569741667e-12	8.80513871437382
ENSG00000184634	2.2646047569741667e-12	8.84715265668589
ENSG00000129691	2.2646047569741667e-12	8.628985779133629
ENSG00000226113	2.277024624175543e-12	3.3704745729533445
ENSG00000261220	2.2895113611204675e-12	6.232761666204599
ENSG00000248866	2.2895113611204675e-12	7.741416050732929
ENSG00000119403	2.302065320890928e-12	8.601638056452805
ENSG00000228643	2.3658559483447085e-12	5.181206483871236
ENSG00000130734	2.3788207627038622e-12	8.593997494690017
ENSG00000256383	2.3788207627038622e-12	7.621872561031525
ENSG00000242712	2.391855323115362e-12	5.208766378306553
ENSG00000168781	2.444698412913932e-12	8.59506900281346
ENSG00000196576	2.444698412913958e-12	8.887638486645404
ENSG00000067445	2.444698412913958e-12	7.572433078336477
ENSG00000110492	2.5261188584996785e-12	8.865867459313089
ENSG00000115875	2.539945333449945e-12	8.928124316604919
ENSG00000262155	2.539945333449945e-12	4.644723676979655
ENSG00000131759	2.539945333449945e-12	8.70491649776587
ENSG00000167393	2.5538460975112408e-12	8.584907970407277
ENSG00000124116	2.5678215420971794e-12	3.777194970163613
ENSG00000163346	2.5678215420971794e-12	8.906353289272603
ENSG00000169084	2.5678215420971794e-12	8.465233040288325
ENSG00000143575	2.5678215420971794e-12	8.903832818629208
ENSG00000257591	2.6244780248740644e-12	4.175925220997944
ENSG00000012061	2.6388328143440097e-12	8.830958324702085
ENSG00000079841	2.7564800638498622e-12	7.328997641741036
ENSG00000170049	2.7564800638498622e-12	6.422725675242537
ENSG00000212802	2.756480063849921e-12	7.921512987799182
ENSG00000187151	2.7715432841370673e-12	4.684874655251303
ENSG00000173275	2.8636343554359617e-12	8.356044306387114
ENSG00000243574	2.8636343554360226e-12	5.669996593971956
ENSG00000258178	2.8792721768212697e-12	4.3123771507132735
ENSG00000222800	2.8792721768212697e-12	2.3408740267912957
ENSG00000169733	2.8792721768213206e-12	8.648692940051664
ENSG00000225643	2.8792721768213206e-12	6.948251718361362
ENSG00000188342	2.894993819372332e-12	8.740817990667711
ENSG00000261069	2.9266903324053725e-12	8.057335513897277
ENSG00000196208	2.9426660907842958e-12	7.520945181536079
ENSG00000168803	2.9587274461458925e-12	8.55503977708306
ENSG00000142327	2.9911087488518392e-12	8.8795413206535
ENSG00000266976	2.991108748851892e-12	6.328769207690672
ENSG00000170190	3.0569184596479497e-12	7.238491348974004
ENSG00000167895	3.090354230834459e-12	8.638075303416368
ENSG00000178343	3.090354230834459e-12	3.951015834613237
ENSG00000213513	3.107206474734262e-12	4.103800455740662
ENSG00000011451	3.1072064747343284e-12	8.852193597972677
ENSG00000082293	3.2102307760020766e-12	4.8450507681819674
ENSG00000186275	3.2102307760020766e-12	8.179689214324839
ENSG00000181544	3.3166060792405015e-12	7.301185363975376
ENSG00000064692	3.33466853959693e-12	4.778928540686851
ENSG00000147454	3.33466853959693e-12	8.685665941076948
ENSG00000148824	3.3528275460325754e-12	8.1085972801573
ENSG00000226029	3.371083604487233e-12	6.272820504356603
ENSG00000100505	3.389437223497091e-12	5.750294017635559
ENSG00000082458	3.4826867090149206e-12	8.556111285206503
ENSG00000214021	3.5979141087907435e-12	8.658853972457846
ENSG00000169021	3.5979141087907435e-12	8.837527378341429
ENSG00000135953	3.617479083266268e-12	8.657782464334403
ENSG00000143401	3.617479083266268e-12	8.855249822677791
ENSG00000015171	3.617479083266268e-12	8.855249822677791
ENSG00000129474	3.617479083266268e-12	6.590276665265656
ENSG00000150403	3.6569228198780404e-12	8.719582717397117
ENSG00000141526	3.737080837830475e-12	8.71400602204861
ENSG00000271948	3.737080837830475e-12	6.936849769005961
ENSG00000100360	3.737080837830475e-12	8.717062246753724
ENSG00000187266	3.737080837830475e-12	8.439615586782143
ENSG00000197279	3.757388279182363e-12	8.172636697208716
ENSG00000236133	3.79832861909816e-12	4.121190109823616
ENSG00000169740	3.860561308050757e-12	8.555575531144783
ENSG00000225697	3.881527082164348e-12	8.80361060202126
ENSG00000140263	3.9026045940512646e-12	8.294629941148981
ENSG00000105220	3.923794427484746e-12	8.911929984621112
ENSG00000176896	4.0096887569762625e-12	8.314082654659986
ENSG00000147121	4.053325250000138e-12	8.310974139369925
ENSG00000106211	4.053325250000138e-12	8.86991604230904
ENSG00000065809	4.053325250000138e-12	8.8795413206535
ENSG00000254211	4.053325250000181e-12	8.101615479445712
ENSG00000213261	4.075317932633157e-12	6.865710062086476
ENSG00000156650	4.187050124015684e-12	8.829430212349527
ENSG00000103148	4.209754640200814e-12	8.67451255037993
ENSG00000273032	4.232579971194264e-12	7.181420174863253
ENSG00000168028	4.232579971194264e-12	8.944318648588725
ENSG00000264469	4.2325799711943085e-12	6.478322339084097
ENSG00000168216	4.2325799711943085e-12	8.873964625304993
ENSG00000221562	4.3485410170813654e-12	2.663507298817091
ENSG00000177600	4.3485410170813654e-12	8.936221482596823
ENSG00000233080	4.3485410170813654e-12	5.113848417501254
ENSG00000116957	4.372104583613845e-12	8.604158527096198
ENSG00000180769	4.372104583613845e-12	5.460483395829164
ENSG00000249717	4.3957934442619836e-12	6.132973154736538
ENSG00000272870	4.3957934442619836e-12	7.226433497072301
ENSG00000180209	4.3957934442619836e-12	5.059226449511146
ENSG00000163132	4.491814938735736e-12	5.534801589120549
ENSG00000160753	4.540594588558561e-12	8.534261108041582
ENSG00000259250	4.540594588558561e-12	7.5209311935277245
ENSG00000115758	4.565178980679692e-12	8.936221482596823
ENSG00000068383	4.565178980679692e-12	8.308910272955647
ENSG00000072609	4.614740282900175e-12	8.802082489668702
ENSG00000222020	4.664829494168023e-12	7.321951161777546
ENSG00000164615	4.690073785665506e-12	8.84715265668589
ENSG00000068394	4.6900737856655895e-12	8.568511481601387
ENSG00000143498	4.7154521254078e-12	8.267432084705296
ENSG00000249453	4.740965211063187e-12	5.614116901167344
ENSG00000271978	4.740965211063187e-12	6.385714426225744
ENSG00000272677	4.766613743854672e-12	6.0855184120093
ENSG00000257241	4.896912908713412e-12	3.230601853127932
ENSG00000143553	4.896912908713499e-12	8.665423026097193
ENSG00000230646	4.896912908713499e-12	3.2422428964976557
ENSG00000152670	4.9233890512992785e-12	4.770900199931019
ENSG00000227986	4.9233890512992785e-12	5.7207777431267095
ENSG00000104142	4.9233890512992785e-12	8.579867029120491
ENSG00000114115	5.030705510499201e-12	6.255872496987832
ENSG00000182319	5.05789127699261e-12	7.010780329755556
ENSG00000172053	5.085221189081489e-12	8.907881401625161
ENSG00000242083	5.085221189081489e-12	5.315694198979632
ENSG00000237214	5.11269599584018e-12	6.995979037194306
ENSG00000213931	5.11269599584018e-12	5.0872033448487555
ENSG00000101003	5.2240592848220596e-12	7.925189670978907
ENSG00000261435	5.280630055123981e-12	5.028388650906372
ENSG00000215301	5.309140421122349e-12	8.948367231584678
ENSG00000157045	5.309140421122349e-12	8.763124772061747
ENSG00000116584	5.33780181316104e-12	8.928124316604919
ENSG00000164932	5.424700006032232e-12	8.672527833798258
ENSG00000142676	5.453973382745523e-12	8.944318648588725
ENSG00000234902	5.483401745825448e-12	4.915814072045774
ENSG00000068745	5.483401745825546e-12	8.86433934696053
ENSG00000204923	5.512985899449228e-12	8.382856275006215
ENSG00000140682	5.663271958940895e-12	5.799342343687975
ENSG00000152518	5.663271958940895e-12	8.924075733608968
ENSG00000178209	5.69380797367657e-12	8.928124316604919
ENSG00000181852	5.69380797367657e-12	8.772214296344485
ENSG00000078369	5.69380797367657e-12	8.903832818629208
ENSG00000243452	5.69380797367657e-12	8.687194053429506
ENSG00000234498	5.693807973676611e-12	6.330207915942573
ENSG00000226763	5.693807973676611e-12	6.778555959274498
ENSG00000141664	5.7245055236913345e-12	8.173591087091332
ENSG00000272264	5.9121302589311885e-12	6.734645415223311
ENSG00000135913	5.9121302589311885e-12	8.425405971380009
ENSG00000111716	5.943982243164043e-12	8.940270065592774
ENSG00000232453	6.105784993303047e-12	6.529103646492816
ENSG00000228649	6.1386602753643575e-12	7.777669566693995
ENSG00000003393	6.1717092110583475e-12	8.683145470433555
ENSG00000252612	6.1717092110583475e-12	5.070495517177712
ENSG00000135185	6.171709211058369e-12	8.911929984621112
ENSG00000103742	6.171709211058369e-12	5.280017541844576
ENSG00000219481	6.204932699249303e-12	8.776798633402159
ENSG00000172794	6.204932699249303e-12	7.99622233207084
ENSG00000134504	6.204932699249303e-12	8.586769679999474
ENSG00000176871	6.2383316433547814e-12	8.56619316778008
ENSG00000005189	6.373700207913043e-12	7.578473390113377
ENSG00000268496	6.373700207913043e-12	3.922748501930356
ENSG00000005108	6.407990143812267e-12	6.799474070203429
ENSG00000154803	6.442461053024827e-12	8.617832388436613
ENSG00000069011	6.477113871480282e-12	5.57961734367398
ENSG00000255495	6.582173212789762e-12	4.4466365241064505
ENSG00000261645	6.617563122598552e-12	7.40390395441489
ENSG00000085719	6.617563122598599e-12	8.895735652637308
ENSG00000079974	6.617563122598599e-12	8.501670287251887
ENSG00000126768	6.653139692819888e-12	8.760068547356632
ENSG00000240087	6.653139692819936e-12	6.08688991558279
ENSG00000250659	6.688903888157932e-12	7.14413218707628
ENSG00000179588	6.688903888157932e-12	8.30618764549017
ENSG00000147853	6.6889038881579795e-12	8.883589903649453
ENSG00000183617	6.6889038881579795e-12	8.772750050406207
ENSG00000074054	6.8338563860385504e-12	8.841575961337382
ENSG00000146374	6.870573349139687e-12	4.714314766197379
ENSG00000146094	6.944588824667175e-12	8.920027150613016
ENSG00000246095	6.944588824667175e-12	6.216257236089884
ENSG00000138085	6.981889340881063e-12	8.895735652637308
ENSG00000125378	7.094974132633928e-12	8.01923700679618
ENSG00000124313	7.133066876681795e-12	8.621345217370841
ENSG00000099994	7.171360239898194e-12	6.9783310538605114
ENSG00000165661	7.405391763077285e-12	8.891687069641355
ENSG00000269946	7.687908558170689e-12	4.937857274897866
ENSG00000073584	7.729121705036253e-12	8.71301366375777
ENSG00000140839	7.729121705036363e-12	7.033496873703222
ENSG00000238150	7.729121705036363e-12	4.697797802587551
ENSG00000162814	7.770551560607105e-12	4.411107934095221
ENSG00000134508	7.980990741553214e-12	8.455326455289173
ENSG00000187837	7.980990741553214e-12	8.936221482596823
ENSG00000069329	8.023744492274266e-12	8.845624544333333
ENSG00000266208	8.023744492274266e-12	6.273065578100566
ENSG00000231738	8.023744492274266e-12	5.362817949518856
ENSG00000250156	8.066722885848968e-12	4.044586979144694
ENSG00000180592	8.066722885848968e-12	5.013777811436617
ENSG00000008300	8.066722885848968e-12	8.798033906672751
ENSG00000049768	8.066722885849054e-12	5.028905625244976
ENSG00000107518	8.285025175268512e-12	4.991542562519816
ENSG00000248540	8.373959516557413e-12	5.344721911409628
ENSG00000198795	8.554646577844582e-12	5.035075705578928
ENSG00000179632	8.554646577844582e-12	8.801090131377867
ENSG00000173442	8.600412571965573e-12	8.928124316604919
ENSG00000160752	8.646418704851708e-12	8.768165713348534
ENSG00000123901	8.927567979012367e-12	6.6004796583184095
ENSG00000185519	8.975289996297922e-12	2.646421316941176
ENSG00000267390	8.975289996297922e-12	6.903998946228955
ENSG00000258527	9.023262203106003e-12	5.725008818043149
ENSG00000234377	9.023262203106003e-12	5.588455197146276
ENSG00000180479	9.071485884364612e-12	7.6523175734298885
ENSG00000084112	9.266921279098741e-12	8.795513436029358
ENSG00000107864	9.316421833609065e-12	8.569705996714308
ENSG00000100300	9.316421833609065e-12	8.806666826726374
ENSG00000136451	9.366181708831772e-12	8.754491852008123
ENSG00000259660	9.366181708831772e-12	5.3958121444821545
ENSG00000171813	9.721874447816663e-12	8.581395141473047
ENSG00000183150	9.721874447816663e-12	7.074704841432404
ENSG00000103855	9.825911818531967e-12	8.335952708581912
ENSG00000163961	9.984018389186889e-12	8.7752705210496
ENSG00000254650	1.0037273000776024e-11	5.6264652069715675
ENSG00000179476	1.0037273000776024e-11	8.26643972641446
ENSG00000235779	1.0090806184231568e-11	3.004004046533631
ENSG00000234648	1.0090806184231568e-11	7.573295119660389
ENSG00000241978	1.0144619366921192e-11	6.288123301837317
ENSG00000261401	1.0144619366921192e-11	3.3858888129375084
ENSG00000169679	1.0144619366921192e-11	8.66488727203547
ENSG00000119737	1.0362700888499466e-11	7.254320100127661
ENSG00000230897	1.0362700888499577e-11	7.722113203459063
ENSG00000245849	1.0417935729497718e-11	8.788944382390012
ENSG00000216866	1.0473459285405948e-11	5.846116918442169
ENSG00000257058	1.0585378462113377e-11	5.859738988739497
ENSG00000267623	1.0755459785091877e-11	4.986186578845672
ENSG00000176978	1.0755459785091877e-11	8.93217289960087
ENSG00000245330	1.0812746932813003e-11	5.776683171221757
ENSG00000122026	1.0870333299506755e-11	8.93217289960087
ENSG00000147044	1.0870333299506755e-11	8.650677656633336
ENSG00000162819	1.0986409820580613e-11	8.767173355057698
ENSG00000143198	1.1222221359932459e-11	8.85120123968184
ENSG00000141447	1.1222221359932459e-11	8.192513601120895
ENSG00000038532	1.1222221359932459e-11	8.68566594107695
ENSG00000129214	1.1281945552798892e-11	4.82149779820173
ENSG00000069275	1.1281945552798892e-11	8.863346988669695
ENSG00000149657	1.1281945552798892e-11	8.725159412745626
ENSG00000160791	1.1281945552798892e-11	7.2711404583936945
ENSG00000079459	1.1281945552798892e-11	8.78084721639811
ENSG00000125648	1.1281945552798892e-11	8.849673127329284
ENSG00000213881	1.1341981427450334e-11	5.610218091275363
ENSG00000172348	1.1523975113152585e-11	5.31243026342122
ENSG00000163995	1.1585273725960018e-11	5.333456560238069
ENSG00000134897	1.164689206617643e-11	5.986869093352919
ENSG00000165675	1.1708831767133465e-11	8.583177701232636
ENSG00000165006	1.1771094470323935e-11	8.776262879340436
ENSG00000253766	1.1833681825441105e-11	2.4412868135063936
ENSG00000171444	1.2023408423146059e-11	8.899784235633259
ENSG00000149485	1.202340842314623e-11	8.047150501091227
ENSG00000255121	1.2151546698328464e-11	7.233372022260407
ENSG00000004838	1.2544049901476268e-11	6.917342757514258
ENSG00000100739	1.2544049901476268e-11	6.100785867752695
ENSG00000078900	1.2544049901476357e-11	6.093013381019785
ENSG00000143811	1.2677626553472241e-11	8.82385351700102
ENSG00000124444	1.3226021787825152e-11	8.39912975682263
ENSG00000174469	1.3366715110560559e-11	5.354790457102186
ENSG00000221968	1.3437611060095536e-11	8.655261993691008
ENSG00000186205	1.3508875689624374e-11	7.992318060731747
ENSG00000213222	1.365251850814481e-11	6.4307674176551
ENSG00000270673	1.4018210032806656e-11	6.938249319788761
ENSG00000223802	1.4018210032806755e-11	3.566875790948151
ENSG00000166557	1.4018210032806755e-11	8.899784235633259
ENSG00000122705	1.4018210032806755e-11	8.840047848984822
ENSG00000198242	1.4018210032806755e-11	8.920027150613016
ENSG00000091527	1.4092492484661337e-11	8.948367231584678
ENSG00000155761	1.4092492484661337e-11	6.6092328051630895
ENSG00000187535	1.4092492484661437e-11	8.580859387411326
ENSG00000171365	1.454636053899006e-11	8.063956858121566
ENSG00000171189	1.454636053899006e-11	5.692890146379361
ENSG00000243224	1.454636053899006e-11	6.478711494509917
ENSG00000230790	1.454636053899006e-11	4.823848625584742
ENSG00000196090	1.454636053899006e-11	5.8740514809487925
ENSG00000154845	1.4700811314166394e-11	8.76564524270514
ENSG00000132359	1.4700811314166394e-11	8.792457211324242
ENSG00000225855	1.4700811314166394e-11	8.266571166832012
ENSG00000196754	1.4700811314166394e-11	3.973829211235085
ENSG00000175463	1.4778638537140454e-11	8.84715265668589
ENSG00000164967	1.4778638537140664e-11	8.70690121434754
ENSG00000105339	1.4778638537140664e-11	8.936221482596823
ENSG00000197763	1.525415691116698e-11	7.5219078884348045
ENSG00000244247	1.5661855038344273e-11	3.6132275818197286
ENSG00000164695	1.5661855038344273e-11	8.197613815483287
ENSG00000261441	1.574466735511256e-11	6.454627348891743
ENSG00000183688	1.574466735511256e-11	8.763914973530499
ENSG00000110851	1.574466735511256e-11	8.687194053429506
ENSG00000142937	1.574466735511256e-11	8.936221482596823
ENSG00000006704	1.5827908936011276e-11	5.863919645416648
ENSG00000181104	1.5911581959772693e-11	8.228508231863698
ENSG00000162836	1.625063243763189e-11	8.667407742678863
ENSG00000095203	1.625063243763189e-11	4.838707100506386
ENSG00000225218	1.633649573696828e-11	5.474971081921401
ENSG00000150433	1.6509558823655527e-11	8.66488727203547
ENSG00000164556	1.67725286747489e-11	7.440370518602193
ENSG00000117500	1.6772528674749258e-11	8.940270065592774
ENSG00000246523	1.68610944964939e-11	4.649484991583727
ENSG00000197566	1.6950118764427897e-11	7.748149292786137
ENSG00000196172	1.6950118764427897e-11	7.07930781538449
ENSG00000076258	1.7039603802004453e-11	7.979858257092892
ENSG00000127990	1.7039603802004453e-11	6.371607691741632
ENSG00000205293	1.7494022664430773e-11	5.8334734700233755
ENSG00000123836	1.7494022664430773e-11	8.810179655660605
ENSG00000147606	1.7494022664430773e-11	6.995494996916293
ENSG00000272009	1.7586321761027796e-11	7.149042620056203
ENSG00000253051	1.7679098216945138e-11	5.277287219802359
ENSG00000259494	1.7679098216945138e-11	7.714336763467491
ENSG00000189343	1.8150225906007032e-11	8.915978567617064
ENSG00000133138	1.8342104023511582e-11	7.309389912543507
ENSG00000162840	1.8342104023511582e-11	4.6429948772865375
ENSG00000122490	1.8342104023511582e-11	8.56619316778008
ENSG00000173812	1.8535970292151066e-11	8.944318648588725
ENSG00000162409	1.873184487775808e-11	3.354502134805365
ENSG00000256248	1.8830541645866946e-11	4.279702952822644
ENSG00000213315	1.8929748146110394e-11	6.49973757841625
ENSG00000095752	1.8929748146110394e-11	6.076374999553131
ENSG00000137817	1.8929748146110394e-11	8.865867459313089
ENSG00000121413	1.8929748146110394e-11	8.239243320908193
ENSG00000108984	1.902946695576958e-11	8.446184640421487
ENSG00000224215	1.902946695576958e-11	2.8633065676915725
ENSG00000253284	1.963868425212482e-11	2.211440521227648
ENSG00000231419	1.963868425212482e-11	3.5295397581969565
ENSG00000167202	1.9742062469452775e-11	8.799026264963588
ENSG00000105364	1.9742062469452775e-11	8.687194053429506
ENSG00000149600	1.9742062469453056e-11	8.545212341916516
ENSG00000254003	1.9845974078262696e-11	6.082786849685719
ENSG00000232912	1.9845974078262696e-11	6.084382998974942
ENSG00000232940	2.0267008511701345e-11	6.239388885083494
ENSG00000151117	2.026700851170149e-11	7.8036206174398135
ENSG00000142197	2.037362775753371e-11	8.38484099158789
ENSG00000184277	2.0480796760715543e-11	8.819804934005067
ENSG00000235217	2.1024985741041947e-11	7.00728258681285
ENSG00000067992	2.124660781886985e-11	8.063122799495943
ENSG00000077420	2.124660781886985e-11	8.702852631351591
ENSG00000206559	2.1358275937857683e-11	6.5820861250487805
ENSG00000248610	2.181072979600894e-11	6.828979305131669
ENSG00000259959	2.1925303216576656e-11	8.28851749173875
ENSG00000248830	2.192530321657681e-11	4.8516365387497515
ENSG00000166477	2.192530321657681e-11	8.596061361104297
ENSG00000204520	2.204046651422201e-11	8.380792408591937
ENSG00000198612	2.204046651422217e-11	8.767173355057698
ENSG00000117697	2.2156222661708922e-11	8.672984438027374
ENSG00000069849	2.2625235719373778e-11	8.835999265988871
ENSG00000172508	2.262523571937394e-11	8.256410134425831
ENSG00000147799	2.286337772213178e-11	7.51910611113672
ENSG00000161570	2.286337772213178e-11	8.38823081353264
ENSG00000165066	2.3469533384692208e-11	4.864586558608133
ENSG00000104695	2.3469533384692208e-11	8.745402327725383
ENSG00000259404	2.3469533384692376e-11	4.839899461738637
ENSG00000177383	2.3592641007416927e-11	8.830958324702085
ENSG00000144677	2.371638148447536e-11	6.991021099634561
ENSG00000213145	2.371638148447536e-11	7.0754145103775326
ENSG00000143772	2.38407580001758e-11	8.821333046357623
ENSG00000176894	2.396577375448423e-11	6.180179489502423
ENSG00000233266	2.4217735857547627e-11	5.041211755769463
ENSG00000248456	2.4344688685215538e-11	2.961699140620092
ENSG00000231119	2.4344688685215538e-11	6.394997722809445
ENSG00000101670	2.447229370947025e-11	6.711412123894309
ENSG00000006740	2.4600554209713725e-11	7.770402325976233
ENSG00000067182	2.4600554209713725e-11	8.482165283155936
ENSG00000105287	2.4859054836432617e-11	8.924075733608968
ENSG00000233922	2.4859054836432617e-11	6.713056551544115
ENSG00000170469	2.5517009912816652e-11	8.307259153613611
ENSG00000116903	2.5784944271779597e-11	8.704380743704148
ENSG00000232648	2.6329110827712972e-11	5.008671575037022
ENSG00000228510	2.6329110827713347e-11	5.075884731204511
ENSG00000226360	2.646690149632486e-11	7.433509049147596
ENSG00000179796	2.646690149632486e-11	2.6746093797582624
ENSG00000117625	2.660539880984257e-11	8.818276821652509
ENSG00000167748	2.702516617429973e-11	3.8610110963883773
ENSG00000260177	2.702516617429973e-11	3.002263981270917
ENSG00000154153	2.702516617429973e-11	5.460740952617684
ENSG00000139626	2.7166525709228446e-11	8.924075733608968
ENSG00000258056	2.7166525709228446e-11	8.086009192108573
ENSG00000101294	2.7166525709228446e-11	8.936221482596823
ENSG00000183604	2.7308609797567982e-11	7.417443278733549
ENSG00000269996	2.7451422073879387e-11	7.941892897776771
ENSG00000132849	2.7451422073879387e-11	8.721110829749675
ENSG00000269656	2.759496619054138e-11	4.487027427660313
ENSG00000234284	2.7739245817834305e-11	6.228584229067581
ENSG00000260940	2.817653473664388e-11	2.1161146524246797
ENSG00000234332	2.817653473664388e-11	3.9991373221421243
ENSG00000101457	2.817653473664388e-11	8.482621887385049
ENSG00000165804	2.817653473664388e-11	8.265950708357403
ENSG00000212664	2.832379347032007e-11	6.371798811038987
ENSG00000143740	2.8620577117917547e-11	8.737840915795202
ENSG00000196372	2.9223315609980876e-11	7.28723161720907
ENSG00000226856	2.937593329930102e-11	5.366714595701884
ENSG00000160856	2.952933197056447e-11	8.625929554428513
ENSG00000214189	2.952933197056447e-11	4.533342365933862
ENSG00000272468	2.952933197056447e-11	7.617156783556301
ENSG00000249421	2.9838487921849885e-11	2.627877201660217
ENSG00000224611	2.9838487921849885e-11	3.217455213580396
ENSG00000136379	3.0466344976801263e-11	8.283169812459988
ENSG00000120705	3.0466344976801263e-11	8.895735652637308
ENSG00000214160	3.0466344976801263e-11	8.863346988669695
ENSG00000142765	3.0466344976801477e-11	8.895735652637308
ENSG00000143554	3.062532110633851e-11	8.763124772061747
ENSG00000182196	3.062532110633851e-11	6.2447808009068595
ENSG00000162949	3.062532110633851e-11	2.9425790338396562
ENSG00000084676	3.062532110633851e-11	8.817284463361672
ENSG00000272143	3.1761141836214964e-11	5.0802129925832356
ENSG00000111859	3.1761141836214964e-11	8.899784235633259
ENSG00000260296	3.1761141836214964e-11	7.306913376498439
ENSG00000101224	3.209317494062728e-11	8.886110374292846
ENSG00000126107	3.259761127597704e-11	8.817284463361672
ENSG00000138964	3.276747689383624e-11	8.48547595526808
ENSG00000120875	3.276747689383647e-11	8.819269179943344
ENSG00000137563	3.29382097665491e-11	8.811172013951442
ENSG00000185008	3.29382097665491e-11	3.212783608136503
ENSG00000174606	3.29382097665491e-11	8.839055490693989
ENSG00000116871	3.3109814226715955e-11	8.806131072664654
ENSG00000228141	3.3109814226715955e-11	4.409665244916072
ENSG00000237434	3.3455655345656786e-11	4.267231572973029
ENSG00000134278	3.345565534565738e-11	7.859930330504322
ENSG00000177084	3.398106346640505e-11	8.777790991692996
ENSG00000238961	3.4157989627275206e-11	4.463058960261511
ENSG00000054282	3.415798962727545e-11	8.681617358080997
ENSG00000123374	3.415798962727545e-11	8.494767636372904
ENSG00000272129	3.415798962727545e-11	6.155111260954883
ENSG00000148156	3.4335818301619317e-11	4.231512036903624
ENSG00000175336	3.4335818301619317e-11	4.819475899481061
ENSG00000269071	3.5056248556452765e-11	5.118325600444651
ENSG00000173744	3.5056248556452765e-11	8.823853517001018
ENSG00000153048	3.5056248556452765e-11	8.514808394530577
ENSG00000136848	3.560627056918144e-11	8.656254351981847
ENSG00000125962	3.5606270569181815e-11	8.50600017690253
ENSG00000217130	3.579148337640266e-11	5.520952953488335
ENSG00000261460	3.6541820329078544e-11	5.43238488507883
ENSG00000184939	3.673179970127382e-11	8.537773936975812
ENSG00000116251	3.673179970127382e-11	8.915978567617064
ENSG00000246898	3.673179970127382e-11	8.326711867124617
ENSG00000253619	3.673179970127382e-11	4.599939060117504
ENSG00000271522	3.6922746689234677e-11	3.7195926974564184
ENSG00000100600	3.6922746689234935e-11	8.85120123968184
ENSG00000108061	3.6922746689234935e-11	8.747922798368778
ENSG00000143156	3.6922746689234935e-11	7.962379151002996
ENSG00000162522	3.9291363449084774e-11	8.341913840817586
ENSG00000089057	3.949533688725066e-11	8.721110829749675
ENSG00000270012	3.970034762426756e-11	7.651637624123268
ENSG00000129562	3.970034762426756e-11	8.895735652637308
ENSG00000269165	3.990640082095283e-11	5.84735635246195
ENSG00000272975	4.0321655362116745e-11	1.992761770387627
ENSG00000072422	4.074114230104978e-11	7.290766807900862
ENSG00000185880	4.1164903835108004e-11	8.883589903649453
ENSG00000150477	4.1164903835108146e-11	8.097900493689398
ENSG00000084234	4.1164903835108146e-11	8.884582261940288
ENSG00000259236	4.137840087423533e-11	5.537718920672152
ENSG00000072135	4.137840087423533e-11	8.87549273765755
ENSG00000198157	4.137840087423533e-11	8.314284811482072
ENSG00000231459	4.137840087423533e-11	2.8956425193502318
ENSG00000147234	4.159298257256111e-11	6.923749263927111
ENSG00000157933	4.159298257256111e-11	8.742346103020267
ENSG00000002834	4.202542153649719e-11	8.883589903649453
ENSG00000136715	4.202542153649719e-11	8.741889498791155
ENSG00000042781	4.2243289662504565e-11	7.653919194331427
ENSG00000176208	4.2243289662504714e-11	8.246837146666316
ENSG00000227373	4.246226416875515e-11	5.45966230641938
ENSG00000137776	4.246226416875545e-11	8.902304706276652
ENSG00000148334	4.334933632324801e-11	8.849673127329284
ENSG00000125520	4.3799654858878006e-11	8.751435627303009
ENSG00000170962	4.425455509775439e-11	7.610135556817494
ENSG00000033867	4.425455509775439e-11	8.057852842139411
ENSG00000185386	4.425455509775486e-11	8.644644357055713
ENSG00000156535	4.448373758738489e-11	6.9295359273231005
ENSG00000072401	4.448373758738489e-11	8.501872444073971
ENSG00000188227	4.5883449148607716e-11	5.338632772878451
ENSG00000130433	4.7326277080661357e-11	5.839128434332527
ENSG00000260987	4.757103089051465e-11	4.885048093180892
ENSG00000149806	4.757103089051465e-11	8.924075733608968
ENSG00000267687	4.7817024472230055e-11	2.8856966936566657
ENSG00000168916	4.8562505424512984e-11	8.204738499941355
ENSG00000261827	4.8813519818828356e-11	7.839202501110374
ENSG00000112218	4.9065804997260604e-11	8.171846495739965
ENSG00000148357	4.9319367252564595e-11	4.899163272585361
ENSG00000179528	4.9319367252564595e-11	5.821260903185267
ENSG00000264176	4.9319367252564595e-11	5.542406738628963
ENSG00000226386	4.9319367252564595e-11	4.548112130726373
ENSG00000178035	4.9574212907926034e-11	8.895735652637308
ENSG00000143199	5.0867915645526386e-11	6.093311146897186
ENSG00000185267	5.0867915645526386e-11	8.137191808535992
ENSG00000123130	5.113059621052805e-11	8.649228694113386
ENSG00000118513	5.113059621052805e-11	7.376299326350955
ENSG00000120709	5.113059621052877e-11	8.8714441546616
ENSG00000179604	5.1394605302138994e-11	7.219737550557018
ENSG00000147168	5.165994949222602e-11	8.920027150613016
ENSG00000139428	5.2464058849136974e-11	8.46622539857916
ENSG00000156232	5.2464058849137723e-11	8.78489579939406
ENSG00000213553	5.2464058849137723e-11	8.59858183174769
ENSG00000232324	5.2734809789009483e-11	3.494351345538829
ENSG00000008294	5.2734809789009483e-11	8.8714441546616
ENSG00000134291	5.2734809789009483e-11	8.786423911746619
ENSG00000167978	5.300692916591421e-11	8.940270065592774
ENSG00000170482	5.3006929165914586e-11	8.521658754824614
ENSG00000132185	5.328042374446294e-11	8.915978567617064
ENSG00000261374	5.328042374446294e-11	3.8450479044650754
ENSG00000221817	5.355530032192095e-11	8.462914726467016
ENSG00000227895	5.4668763717735596e-11	5.325840665933133
ENSG00000138650	5.4668763717735596e-11	3.5724147741827514
ENSG00000141642	5.5233966564115524e-11	8.302876973378025
ENSG00000135632	5.5233966564115524e-11	8.741353744729432
ENSG00000090989	5.5233966564115524e-11	8.761596659709188
ENSG00000189362	5.5233966564115524e-11	8.579867029120491
ENSG00000261581	5.523396656411611e-11	3.692210074695923
ENSG00000143674	5.638159509335363e-11	8.550455440025388
ENSG00000272667	5.667213177301734e-11	6.642897171009938
ENSG00000170906	5.6964134622535856e-11	8.811707768013164
ENSG00000252213	5.6964134622535856e-11	2.3902233145622276
ENSG00000204682	5.7257610877936785e-11	3.7785711701662827
ENSG00000229466	5.784901272501172e-11	3.0841757431395367
ENSG00000121900	5.844639590284385e-11	6.337221076660471
ENSG00000164647	5.844639590284385e-11	6.0436360753061935
ENSG00000269934	5.844639590284385e-11	4.8550287651764155
ENSG00000238001	5.935381522115151e-11	2.9724701060295455
ENSG00000095713	5.935381522115151e-11	3.715910235360509
ENSG00000148450	5.935381522115151e-11	8.432510779081076
ENSG00000214401	5.996641177751054e-11	7.695203659187766
ENSG00000206077	6.058519921587295e-11	7.920638081917542
ENSG00000103544	6.058519921587295e-11	8.788944382390012
ENSG00000157110	6.089693361068758e-11	7.401661693821986
ENSG00000169242	6.089693361068758e-11	6.5309008554819306
ENSG00000270127	6.121023871342961e-11	8.181217326677396
ENSG00000064601	6.152512226351204e-11	8.861818876317137
ENSG00000213293	6.184159203757966e-11	3.8196031252200062
ENSG00000196081	6.184159203757966e-11	6.586178114621274
ENSG00000090273	6.280059703233478e-11	8.83195068299292
ENSG00000179832	6.312349021961012e-11	8.527489897580153
ENSG00000226869	6.344800907875042e-11	3.5544821521775702
ENSG00000164989	6.443139991735681e-11	7.264471023730369
ENSG00000149346	6.542971225571088e-11	7.221258018763761
ENSG00000171241	6.542971225571088e-11	8.470273981575112
ENSG00000166046	6.542971225571088e-11	8.668935855031423
ENSG00000151151	6.542971225571088e-11	8.48873433679528
ENSG00000163584	6.542971225571088e-11	8.8795413206535
ENSG00000115524	6.576583708992296e-11	8.936221482596823
ENSG00000227252	6.610365271335824e-11	5.723662128670453
ENSG00000117407	6.644316744263945e-11	8.267282218468157
ENSG00000188991	6.678438963432773e-11	1.7630681881830845
ENSG00000100297	6.781838515244557e-11	8.81323588036572
ENSG00000164904	6.781838515244557e-11	8.4598585017619
ENSG00000007516	6.781838515244557e-11	7.522365943601335
ENSG00000220472	6.816652156469261e-11	7.213380311962903
ENSG00000080031	6.816652156469261e-11	4.22342313261536
ENSG00000235052	6.816652156469261e-11	5.262712869496163
ENSG00000203705	6.816652156469261e-11	8.702396027122475
ENSG00000075826	6.816652156469261e-11	8.806666826726374
ENSG00000139187	6.816652156469261e-11	6.321524690836326
ENSG00000121851	6.851640782779508e-11	8.746930440077941
ENSG00000258629	6.886805254189647e-11	1.8428806869996577
ENSG00000177082	6.922146434840794e-11	8.841575961337382
ENSG00000164032	6.922146434840794e-11	8.911929984621112
ENSG00000259685	7.029238935951359e-11	3.656724626831738
ENSG00000186891	7.02923893595141e-11	7.4298630150329315
ENSG00000109184	7.065295678181457e-11	8.776798633402159
ENSG00000072849	7.101533512931972e-11	8.895735652637308
ENSG00000153162	7.137953329510952e-11	8.915978567617064
ENSG00000211513	7.137953329510952e-11	7.038190229742019
ENSG00000139722	7.360344188321363e-11	8.940270065592774
ENSG00000185038	7.360344188321363e-11	6.489014211344145
ENSG00000145431	7.55084076236539e-11	6.881930531028529
ENSG00000018699	7.589515298877678e-11	8.566447615187109
ENSG00000198756	7.589515298877678e-11	5.774136070338641
ENSG00000154240	7.589515298877678e-11	7.6154265143816575
ENSG00000182179	7.628383773526463e-11	8.920027150613016
ENSG00000066027	7.628383773526572e-11	8.826909741706134
ENSG00000173960	7.628383773526572e-11	8.729207995741579
ENSG00000086544	7.628383773526572e-11	8.407683527043647
ENSG00000203666	7.785816138684061e-11	8.396609286179235
ENSG00000204681	7.785816138684061e-11	7.720599413283228
ENSG00000108379	7.825668657953616e-11	4.99929072620813
ENSG00000144426	7.865720889086907e-11	8.528148658631352
ENSG00000243517	7.865720889087019e-11	7.078324006933691
ENSG00000241527	7.865720889087019e-11	6.487419272705493
ENSG00000107242	7.905973810548289e-11	8.907881401625161
ENSG00000231292	7.905973810548344e-11	7.991076809614163
ENSG00000200959	8.110283347790396e-11	3.820687574712535
ENSG00000160282	8.151761222537418e-11	5.884349664651027
ENSG00000034713	8.193446769109716e-11	8.806131072664654
ENSG00000165506	8.193446769109716e-11	8.761596659709188
ENSG00000164619	8.405025327812216e-11	6.730162553365611
ENSG00000169071	8.447978422913777e-11	8.482308166902415
ENSG00000165533	8.447978422913777e-11	8.368110905542363
ENSG00000179981	8.491146408224633e-11	8.4598585017619
ENSG00000171174	8.491146408224633e-11	7.873321434252627
ENSG00000162267	8.491146408224755e-11	6.62259088599329
ENSG00000249948	8.665988346728666e-11	8.635809280180004
ENSG00000109680	8.710246648604956e-11	7.612312444511317
ENSG00000225806	8.710246648604956e-11	6.070381269658546
ENSG00000178585	8.754726222344366e-11	8.199141927835843
ENSG00000249196	8.79942814938936e-11	5.774330182524751
ENSG00000136731	9.026311297114972e-11	8.920027150613016
ENSG00000187741	9.072370344839712e-11	8.534261108041582
ENSG00000188015	9.072370344839712e-11	3.0922027619488692
ENSG00000174885	9.072370344839712e-11	7.517987983420574
ENSG00000228714	9.072370344839777e-11	5.226952259368124
ENSG00000107104	9.118659461753597e-11	8.915978567617064
ENSG00000232633	9.165179771243976e-11	4.98138756753414
ENSG00000227939	9.165179771243976e-11	7.426600843688334
ENSG00000109906	9.306139169497822e-11	4.851193380502902
ENSG00000233834	9.35359559060876e-11	8.015250855180673
ENSG00000182287	9.401288902031981e-11	8.857770293321186
ENSG00000126353	9.401288902031981e-11	4.46975561351697
ENSG00000250462	9.401288902031981e-11	8.249808666958543
ENSG00000104331	9.401288902031981e-11	8.84715265668589
ENSG00000140961	9.44922025964973e-11	7.241515590088608
ENSG00000165752	9.545801764544767e-11	7.518412173821746
ENSG00000132128	9.692488583260275e-11	8.788944382390012
ENSG00000087274	9.692488583260275e-11	8.93217289960087
ENSG00000167632	9.692488583260275e-11	8.706444610118426
ENSG00000144645	9.692488583260379e-11	8.920027150613016
ENSG00000154545	9.741872801598254e-11	2.9234351386634
ENSG00000251603	9.791503312859848e-11	5.650719265303182
ENSG00000111652	1.0043392485759016e-10	8.772214296344485
ENSG00000127483	1.0094526168761686e-10	8.924075733608968
ENSG00000155592	1.0094526168761686e-10	8.116079542254875
ENSG00000008869	1.0094526168761686e-10	8.87549273765755
ENSG00000092841	1.0094526168761686e-10	8.915978567617064
ENSG00000240616	1.0094526168761686e-10	7.150447725419283
ENSG00000213471	1.0197559230701882e-10	4.243290996328676
ENSG00000204673	1.0197559230701882e-10	8.79956201902531
ENSG00000167552	1.0249461097893318e-10	8.344434311460981
ENSG00000235257	1.0459666781274393e-10	4.151967208410908
ENSG00000186174	1.0459666781274393e-10	7.986676203558985
ENSG00000060237	1.0459666781274393e-10	8.8795413206535
ENSG00000167487	1.0512874095548147e-10	8.19878990477662
ENSG00000268041	1.0566346324214042e-10	7.639680043949144
ENSG00000095059	1.0837726518301624e-10	8.853721710325235
ENSG00000144451	1.08928155205805e-10	8.382197513955017
ENSG00000107771	1.1003817061555549e-10	8.668733698209335
ENSG00000269425	1.1003817061555744e-10	4.243182301786026
[truncated: 4,915 more rows]
