# Supplementary material for: Machine learning predicts treatment sensitivity in multiple myeloma based on molecular and clinical information coupled with drug response
Source: PLoS One. 2021 Jul 28;16(7):e0254596. doi: 10.1371/journal.pone.0254596 (PMC8318243; doi:10.1371/journal.pone.0254596)
Supplement: S1 File — (ZIP) [file pone.0254596.s004.zip › Supplementary Material 1/1q21/selected_genes_experiment_6.csv]

gene	pvalue	entropy
ENSG00000143321	9.065641294517551e-36	8.903832818629208
ENSG00000143294	2.9100742371248554e-32	8.878013208300944
ENSG00000143515	3.1197028386091805e-29	8.940270065592774
ENSG00000121644	1.137426542157633e-27	8.876485095948386
ENSG00000198715	1.5867983588878819e-27	8.71247790969605
ENSG00000169905	2.211746713386445e-27	8.861818876317137
ENSG00000163467	2.4002771801390002e-27	6.219324073049948
ENSG00000183155	2.6728245439652348e-27	8.507246982600394
ENSG00000143314	2.6959102068963337e-27	8.815756351009115
ENSG00000116586	2.4405625725461663e-26	8.718590359106281
ENSG00000143458	5.013412831629837e-26	8.72416705445479
ENSG00000169231	7.622311086405055e-26	8.44259266165465
ENSG00000143222	1.0513527077162185e-25	8.86991604230904
ENSG00000159352	3.237616903964672e-25	8.86991604230904
ENSG00000143164	4.849500395910404e-25	8.844096431980775
ENSG00000143252	6.654727778293411e-25	8.7939853236768
ENSG00000116521	1.0833541518193515e-24	8.89420754028475
ENSG00000143420	1.0922437737257762e-24	8.899784235633259
ENSG00000117479	2.0126314302174714e-24	8.537853086808418
ENSG00000143418	2.2277327075677406e-24	8.82385351700102
ENSG00000160685	3.31390002107069e-24	8.797498152611029
ENSG00000143374	4.4505291143251765e-24	8.732720824675809
ENSG00000117262	5.400513935331848e-24	8.386166947118362
ENSG00000132676	5.9243859289670916e-24	8.890158957288799
ENSG00000160688	7.943894294304586e-24	8.769693825701092
ENSG00000160714	8.99551485307369e-24	8.857770293321186
ENSG00000159377	1.1952299160636958e-23	8.911929984621112
ENSG00000160803	1.7531391170113574e-23	8.822861158710182
ENSG00000143393	3.8769411890227304e-23	8.883589903649453
ENSG00000163444	4.686239325866737e-23	8.745402327725383
ENSG00000163348	4.686239325866737e-23	8.849673127329284
ENSG00000163159	5.212815347421314e-23	8.743338461311104
ENSG00000143436	5.2540745187701836e-23	8.611263334797266
ENSG00000143569	7.665448166476859e-23	8.895735652637308
ENSG00000143543	7.725893542868562e-23	8.915978567617064
ENSG00000163374	1.1255882533673894e-22	8.840047848984822
ENSG00000143612	1.3579091244833225e-22	8.899784235633259
ENSG00000143319	1.7911649222842857e-22	8.761596659709188
ENSG00000160752	1.8335122427406547e-22	8.769693825701092
ENSG00000198860	2.0208914977185626e-22	8.806666826726374
ENSG00000152332	3.8918072203103323e-22	8.89420754028475
ENSG00000163468	5.361060961768106e-22	8.944318648588725
ENSG00000118971	5.768061789687058e-22	8.111974565031113
ENSG00000160741	6.350514270611774e-22	8.873964625304993
ENSG00000135845	9.251058989722353e-22	8.745938081787106
ENSG00000143401	1.103230609225131e-21	8.855249822677791
ENSG00000143450	2.182461017372379e-21	6.2960326815200816
ENSG00000131788	2.327966517833922e-21	8.679351334844633
ENSG00000197622	2.5986616075196733e-21	8.8795413206535
ENSG00000176393	2.9447316693250708e-21	8.736769407671758
ENSG00000143155	3.188312868291945e-21	8.683602074662671
ENSG00000117593	3.4258182310886244e-21	8.744409969434548
ENSG00000091483	3.451815068413522e-21	8.834471153636315
ENSG00000177628	3.478007104175797e-21	8.867395571665647
ENSG00000143398	4.16910913547741e-21	8.84715265668589
ENSG00000067704	4.200681163189862e-21	8.907881401625161
ENSG00000117362	4.6507871409282155e-21	8.883589903649453
ENSG00000228106	6.1208473558473125e-21	7.982294023323398
ENSG00000116161	7.3843814760539e-21	8.806131072664654
ENSG00000116747	9.633165983056242e-21	8.826909741706134
ENSG00000158796	9.705469690075064e-21	8.61989625485089
ENSG00000014914	9.851691584352103e-21	7.372944826790555
ENSG00000223599	1.0265134422110036e-20	5.257386204476265
ENSG00000134375	1.2937444236549584e-20	8.883589903649453
ENSG00000132716	1.5015659255755614e-20	8.887638486645404
ENSG00000196352	1.849031277391707e-20	8.915978567617064
ENSG00000246203	2.1930525906289286e-20	6.6734599699858625
ENSG00000182827	2.600258512596712e-20	8.878013208300944
ENSG00000187145	3.379980554878252e-20	8.827902099996969
ENSG00000185499	3.506952205502339e-20	7.54132263353759
ENSG00000125459	3.8738221384719406e-20	8.743874215372825
ENSG00000143437	5.432727968510434e-20	8.767173355057698
ENSG00000135775	5.910874140857532e-20	8.79956201902531
ENSG00000143756	5.954367472875222e-20	8.800554377316146
ENSG00000231064	6.477867704380333e-20	6.024846417955435
ENSG00000076321	6.477867704380333e-20	8.610727580735544
ENSG00000162910	6.525484331680417e-20	8.760604301418354
ENSG00000143643	7.046836382468965e-20	8.761596659709188
ENSG00000058668	7.2561023234805e-20	8.87549273765755
ENSG00000143575	8.459771216896745e-20	8.907881401625161
ENSG00000122218	9.267871391846017e-20	8.907881401625161
ENSG00000160712	9.404065724889573e-20	8.93217289960087
ENSG00000162851	1.0226464993558096e-19	8.719582717397117
ENSG00000163156	1.1119905313755554e-19	8.579867029120491
ENSG00000143368	1.1365399826607708e-19	8.795513436029358
ENSG00000163479	1.2357112190516826e-19	8.928124316604919
ENSG00000116191	1.4498616258690303e-19	8.928124316604919
ENSG00000131791	1.481773291630161e-19	8.624937196137678
ENSG00000128284	2.295954024891788e-19	8.762589018000027
ENSG00000171163	2.729881919360779e-19	8.791464853033405
ENSG00000160753	3.030351938450053e-19	8.542358274033484
ENSG00000143774	3.052239366338398e-19	8.899784235633259
ENSG00000135847	3.2917047759141125e-19	8.739825632376874
ENSG00000158864	3.339378817171652e-19	8.85471406861607
ENSG00000143799	4.2778469231421936e-19	8.924075733608968
ENSG00000228013	4.2778469231421936e-19	6.710294002859743
ENSG00000160783	4.339614005979767e-19	8.41020399768704
ENSG00000027869	4.678642327969285e-19	6.558080979319224
ENSG00000116906	5.51543732435494e-19	8.839055490693989
ENSG00000254911	6.735805536856729e-19	7.543754968995527
ENSG00000136628	7.207697620199185e-19	8.93217289960087
ENSG00000198400	7.87869545998315e-19	5.9158486027388095
ENSG00000143549	8.734669970510393e-19	8.915978567617064
ENSG00000163463	1.2105554011914676e-18	8.34143037734081
ENSG00000160818	1.322530127697477e-18	8.788944382390012
ENSG00000238365	1.7357498425486205e-18	5.91313443106608
ENSG00000143621	1.8690650819404722e-18	8.911929984621112
ENSG00000198336	2.2601213873995847e-18	6.542868029802162
ENSG00000233461	2.276061321351246e-18	7.577057175589735
ENSG00000163431	2.2921123047904537e-18	5.236848088296193
ENSG00000163125	2.4675475401775835e-18	8.84715265668589
ENSG00000160767	2.656235324024986e-18	8.462967017051959
ENSG00000163344	2.751028378641861e-18	8.821333046357623
ENSG00000023572	2.899517186416105e-18	8.281896147514459
ENSG00000134371	3.2319355760480903e-18	8.7939853236768
ENSG00000136636	3.47823392241322e-18	8.855249822677791
ENSG00000133121	3.502636079104721e-18	8.426398329670846
ENSG00000143553	3.527207325295495e-18	8.706444610118426
ENSG00000225857	3.8490958299583905e-18	5.347899711900463
ENSG00000182004	4.199967242244486e-18	8.819804934005067
ENSG00000163113	4.6144346903497914e-18	8.70690121434754
ENSG00000203761	4.999177902867578e-18	7.908328144515827
ENSG00000117280	5.303756182827245e-18	8.807659185017213
ENSG00000234222	5.378043930353457e-18	6.825883381931609
ENSG00000143179	5.8661854365633526e-18	8.873964625304993
ENSG00000186283	6.353790549984126e-18	8.93217289960087
ENSG00000256164	6.3980359016876546e-18	3.5771498147417407
ENSG00000116580	6.929253783881959e-18	8.835999265988871
ENSG00000143224	6.929253783881959e-18	8.769693825701092
ENSG00000196169	7.556131098558819e-18	8.770686183991927
ENSG00000162736	8.29613841058161e-18	8.911929984621112
ENSG00000224358	8.982636961177864e-18	6.534997042516195
ENSG00000152382	9.86035952343391e-18	8.623865688014234
ENSG00000273058	1.0674461735162991e-17	7.317683975975075
ENSG00000143761	1.0822668285042761e-17	8.940270065592774
ENSG00000143373	1.1554865433595831e-17	8.781839574688947
ENSG00000143158	1.268019391830258e-17	8.767173355057698
ENSG00000188092	1.5961607850086407e-17	7.270833707174382
ENSG00000203668	1.6071475978040558e-17	8.792992965385965
ENSG00000255920	1.7751045343509443e-17	3.377185038749606
ENSG00000153157	1.78730650876644e-17	4.869312656157802
ENSG00000215845	1.7995912833549397e-17	8.753499493717285
ENSG00000054277	1.907434243166719e-17	8.201433382409492
ENSG00000173726	1.9205337926802525e-17	8.907881401625161
ENSG00000067533	2.1063166149878594e-17	8.68087944719719
ENSG00000160785	2.262982315574672e-17	8.76564524270514
ENSG00000133059	2.7021528939796068e-17	8.697811690064801
ENSG00000160766	3.1816884460929317e-17	8.116459875499178
ENSG00000143157	3.463780652137227e-17	8.857770293321186
ENSG00000135766	3.719708730375358e-17	8.867395571665647
ENSG00000180764	3.7705313542271704e-17	5.680361826774766
ENSG00000117153	3.7705313542271704e-17	8.780311462336389
ENSG00000117143	4.131971828480657e-17	8.928124316604919
ENSG00000143183	4.527566542454941e-17	8.911929984621112
ENSG00000110092	4.8608894089757306e-17	8.806131072664654
ENSG00000236675	4.860889408975869e-17	7.226495896460721
ENSG00000173171	4.927071419571092e-17	8.483157641446772
ENSG00000159346	4.9941425725746646e-17	8.902304706276652
ENSG00000179085	5.677980579546447e-17	8.735777049380923
ENSG00000158716	5.794090565988462e-17	8.437147406723694
ENSG00000160710	6.303632262072738e-17	8.944318648588725
ENSG00000159445	6.765629687873409e-17	8.826909741706134
ENSG00000010072	7.409005457302522e-17	8.331014897527599
ENSG00000121848	8.167351793367791e-17	8.835999265988871
ENSG00000242444	9.466484936210319e-17	3.879738777640827
ENSG00000162885	1.0293367721089867e-16	8.673520192089095
ENSG00000198700	1.0895949076918274e-16	8.861818876317137
ENSG00000143570	1.3225751765334118e-16	8.758540435004074
ENSG00000176444	1.4090974077681463e-16	8.8795413206535
ENSG00000225855	1.4280119830131515e-16	8.26318134488726
ENSG00000203724	1.5417324354019638e-16	7.264767993768816
ENSG00000143363	1.5417324354019638e-16	8.741353744729432
ENSG00000143858	1.5520333635835865e-16	6.131101515782772
ENSG00000135778	1.5833452603271588e-16	8.629978137424466
ENSG00000143376	1.664377513752742e-16	8.739825632376874
ENSG00000072858	1.6754863666366937e-16	8.826373987644413
ENSG00000198837	2.120968976424232e-16	8.863346988669695
ENSG00000136653	2.334870985210068e-16	8.89420754028475
ENSG00000143748	2.5029147793445297e-16	8.700332160708196
ENSG00000116604	2.9917722967581605e-16	8.907881401625161
ENSG00000143442	3.011581521651938e-16	8.920027150613016
ENSG00000168275	3.2063395209129804e-16	8.37483825884692
ENSG00000116584	3.481632090823284e-16	8.924075733608968
ENSG00000143537	3.5277910328976923e-16	8.780311462336389
ENSG00000075945	3.8302681118792997e-16	8.735777049380923
ENSG00000143578	4.45512242358568e-16	8.527156300340515
ENSG00000171208	4.543703832946489e-16	8.385103872422992
ENSG00000198892	4.931867769398086e-16	7.496465848915008
ENSG00000198952	5.214314426433483e-16	8.876485095948386
ENSG00000143315	5.214314426433483e-16	8.732720824675809
ENSG00000160679	5.696018603581147e-16	8.855249822677791
ENSG00000143257	6.061039254427401e-16	5.81735496140179
ENSG00000117597	9.108246522536778e-16	8.696819331773968
ENSG00000116199	9.287522594065645e-16	8.839055490693989
ENSG00000158773	9.287522594065645e-16	8.87549273765755
ENSG00000117523	9.287522594065645e-16	8.924075733608968
ENSG00000119285	9.942815027600618e-16	8.819804934005067
ENSG00000143258	1.0007551131523805e-15	8.78436004533234
ENSG00000171161	1.0138272365488661e-15	8.676040662732488
ENSG00000143303	1.1844496694984154e-15	8.78084721639811
ENSG00000116183	1.3567584731525772e-15	6.622978604143016
ENSG00000010165	1.3833107752574002e-15	8.772750050406207
ENSG00000143740	1.4012961871590415e-15	8.740361386438595
ENSG00000143742	1.4899240100335004e-15	8.876485095948386
ENSG00000118873	1.8727702992078576e-15	8.822861158710182
ENSG00000162909	1.8848532107281834e-15	8.924075733608968
ENSG00000158882	1.8848532107281834e-15	8.344688758868012
ENSG00000143387	2.0556913421685564e-15	8.110347426088946
ENSG00000138640	2.199035086574448e-15	8.8714441546616
ENSG00000118200	2.2417695954000647e-15	8.829430212349527
ENSG00000116406	2.4444251152842793e-15	8.915978567617064
ENSG00000069248	2.8140139790656134e-15	8.826909741706134
ENSG00000235919	3.0093102036188414e-15	7.588857884009024
ENSG00000238055	3.0285919987433156e-15	3.7241894143517027
ENSG00000228126	3.0479955179844354e-15	5.436085857754958
ENSG00000047410	3.0479955179844354e-15	8.914450455264506
ENSG00000131778	3.0871707598100154e-15	8.77122193805365
ENSG00000116857	3.0871707598100154e-15	8.798033906672751
ENSG00000081721	3.106944009485869e-15	8.77122193805365
ENSG00000163346	3.2801335937356568e-15	8.914450455264506
ENSG00000163382	3.3435027134846616e-15	8.8714441546616
ENSG00000203721	3.3435027134846616e-15	5.180642360979339
ENSG00000273062	4.191418751005303e-15	8.463371330696129
ENSG00000162814	4.943617977304989e-15	4.426661695496646
ENSG00000163041	5.283776168287841e-15	8.878013208300944
ENSG00000132688	5.283776168287841e-15	7.932876254392077
ENSG00000162819	5.351134111873611e-15	8.769693825701092
ENSG00000121481	6.782741938493595e-15	8.63601143700209
ENSG00000135837	7.201623443454545e-15	8.907881401625161
ENSG00000186141	7.742891157106719e-15	8.71805460504456
ENSG00000120334	7.79180889890763e-15	7.944680687066501
ENSG00000158711	8.324182099657465e-15	8.867395571665647
ENSG00000143771	8.536279522103234e-15	8.545668946145632
ENSG00000235655	9.118688686127309e-15	8.761060905647467
ENSG00000035687	9.118688686127309e-15	8.813692484594837
ENSG00000159176	1.0667539486927484e-14	8.883589903649453
ENSG00000119283	1.2397046543264063e-14	5.253648327883
ENSG00000143256	1.2474808936369105e-14	8.64770058176083
ENSG00000215840	1.3320875738813987e-14	5.336949509811354
ENSG00000235477	1.3320875738813987e-14	7.898552999934227
ENSG00000118298	1.3488320896930819e-14	7.392148313306444
ENSG00000158793	1.4312417467804698e-14	8.716069888462888
ENSG00000143324	1.4401996346226556e-14	8.837527378341429
ENSG00000092978	1.4674058368353e-14	8.667407742678863
ENSG00000175137	1.556940654895868e-14	8.734784691090086
ENSG00000213047	1.576464492939429e-14	8.859298405673744
ENSG00000143149	1.6934946057320015e-14	8.845624544333333
ENSG00000135763	1.8077948597054605e-14	8.651213410695059
ENSG00000081692	1.864860666442589e-14	8.161685463333784
ENSG00000171806	1.9537999068655415e-14	8.415657686046071
ENSG00000188931	1.9537999068655415e-14	8.059530820729108
ENSG00000196754	1.9537999068655415e-14	4.005930217857601
ENSG00000135801	1.978213999148468e-14	8.682609716371832
ENSG00000135862	2.111399747738085e-14	8.936221482596823
ENSG00000159348	2.1245352622599854e-14	8.857770293321186
ENSG00000143337	2.1377512182496473e-14	8.82232540464846
ENSG00000168016	2.1644263957022118e-14	8.891687069641355
ENSG00000228606	2.4498658738127205e-14	6.913929170778028
ENSG00000252817	2.4650717066199012e-14	6.55310263258421
ENSG00000213064	2.6631661857012407e-14	8.788408628328291
ENSG00000163462	2.8416111156687188e-14	6.395540060332199
ENSG00000118217	3.1460692064841206e-14	8.920027150613016
ENSG00000233791	3.165519612024217e-14	6.826373653512573
ENSG00000116957	3.397886155167313e-14	8.615311917793216
ENSG00000162923	3.4399770770788166e-14	8.911929984621112
ENSG00000183814	3.5583911704927854e-14	8.614776163731495
ENSG00000228264	3.580347937461141e-14	4.773973545183458
ENSG00000162813	4.5350529949994647e-14	8.78489579939406
ENSG00000156535	4.5350529949994647e-14	6.958457722009323
ENSG00000177855	4.6191861652909055e-14	5.313028063623544
ENSG00000027644	4.8067791324697917e-14	3.8765252382709967
ENSG00000058673	5.2526897706277804e-14	8.924075733608968
ENSG00000163472	5.317305567833299e-14	8.344232154638895
ENSG00000189171	5.704311116282462e-14	7.55345406034872
ENSG00000157181	5.704311116282462e-14	8.855249822677791
ENSG00000133106	6.156431290204585e-14	8.768165713348534
ENSG00000133065	6.523453114953429e-14	8.833478795345478
ENSG00000143633	7.688194372499396e-14	8.404960899578166
ENSG00000272654	9.828557418461653e-14	7.336644240656457
ENSG00000261126	1.0008615037968343e-13	6.768199418368524
ENSG00000143379	1.0222786086866141e-13	8.737305161733481
ENSG00000000457	1.0409944590369002e-13	8.633490966358695
ENSG00000152904	1.0409944590369002e-13	8.652741523047615
ENSG00000116711	1.1091927638574549e-13	8.633034362129582
ENSG00000162735	1.2033652799703887e-13	8.766180996766863
ENSG00000135829	1.2253371394139762e-13	8.907881401625161
ENSG00000143207	1.2820078278594666e-13	8.746930440077941
ENSG00000173801	1.2897560819184025e-13	8.215944181223321
ENSG00000257877	1.337222202696189e-13	3.996135949889789
ENSG00000197956	1.3905833592070402e-13	8.920027150613016
ENSG00000143624	1.5172808380604628e-13	8.903832818629208
ENSG00000273478	1.5264255009214804e-13	6.604699614726173
ENSG00000143622	1.6454102922367502e-13	8.59598221127169
ENSG00000116698	1.7211308947329782e-13	8.899784235633259
ENSG00000242258	1.7841655143423656e-13	8.681617358080997
ENSG00000160678	1.7948897288678498e-13	7.163397998052611
ENSG00000085552	1.8661586014841064e-13	6.146120759421326
ENSG00000121851	1.8886420769729735e-13	8.730736108094137
ENSG00000131142	1.9113918638454787e-13	5.42404296442316
ENSG00000188676	2.0475287011906222e-13	4.581417934153096
ENSG00000116539	2.0475287011906368e-13	8.891687069641355
ENSG00000132694	2.1801280364169793e-13	8.769693825701092
ENSG00000117625	2.363078989761392e-13	8.842568319628215
ENSG00000153207	2.545892049982379e-13	8.835006907698036
ENSG00000271721	2.7101448877289095e-13	7.42430207245566
ENSG00000216863	2.7263208922669365e-13	7.971173046454322
ENSG00000162704	2.7589581793070827e-13	8.899784235633259
ENSG00000228343	2.9542130149811513e-13	7.82659171446533
ENSG00000203799	2.989530198133591e-13	7.815145907953058
ENSG00000126952	3.125704829571435e-13	5.955735402324507
ENSG00000120370	3.2008058886091463e-13	8.64212388641232
ENSG00000204616	3.3863528231302954e-13	5.316585434958487
ENSG00000143457	3.3863528231302954e-13	8.817284463361672
ENSG00000143751	3.690118950638987e-13	8.798033906672751
ENSG00000162729	3.734066398643479e-13	8.8714441546616
ENSG00000116918	3.9969295424933654e-13	8.671456325674816
ENSG00000035720	4.0206285622178144e-13	8.839055490693989
ENSG00000132952	4.551459404325251e-13	8.763124772061747
ENSG00000262180	5.21201031266572e-13	7.657303461695897
ENSG00000169432	5.609625488508564e-13	8.582308349931276
ENSG00000143156	5.776888062899425e-13	7.948795548655754
ENSG00000231073	5.810923936541165e-13	4.6432003905987855
ENSG00000273002	6.144251842744587e-13	6.961190785765065
ENSG00000229196	6.650465292095964e-13	5.350308715575397
ENSG00000116750	6.949175344471642e-13	8.779319104045552
ENSG00000179397	7.031032973113419e-13	7.2051110911213545
ENSG00000182179	7.56453549425862e-13	8.911929984621112
ENSG00000241627	7.608894515791033e-13	4.687165061379825
ENSG00000116194	8.043257125560093e-13	7.13452771759951
ENSG00000117222	8.185418574015835e-13	8.736312803442644
ENSG00000174606	8.753603194632271e-13	8.839055490693989
ENSG00000143514	8.908088135151419e-13	8.739825632376874
ENSG00000231265	9.360488027005782e-13	5.590196972691871
ENSG00000231407	1.0184871187281916e-12	5.546581320001688
ENSG00000143702	1.0184871187281916e-12	8.745402327725383
ENSG00000232860	1.0825955370120225e-12	6.932962582279424
ENSG00000143603	1.1573611960492044e-12	8.890158957288799
ENSG00000271959	1.1640972615781758e-12	5.05979023588701
ENSG00000185278	1.1708718325199836e-12	8.593997494690017
ENSG00000152022	1.1708718325199836e-12	8.730200354032414
ENSG00000259420	1.2588923441989327e-12	3.6766978600032343
ENSG00000120333	1.258892344198955e-12	8.759076189065794
ENSG00000143443	1.3455928419807202e-12	8.29383973968023
ENSG00000196954	1.4216163335861324e-12	8.867395571665647
ENSG00000160691	1.454874026972812e-12	8.924075733608968
ENSG00000141858	1.454874026972812e-12	8.80513871437382
ENSG00000117691	1.454874026972812e-12	8.843104073689938
ENSG00000154370	1.4717882330504431e-12	8.536122817633776
ENSG00000186063	1.5458539858513994e-12	8.80361060202126
ENSG00000117697	1.554804691132069e-12	8.651749164756781
ENSG00000182134	1.632969323653146e-12	8.508441497713317
ENSG00000257315	1.7651123833663177e-12	8.678561133375881
ENSG00000244998	2.0854877621142307e-12	4.6807911789380645
ENSG00000197121	2.2664358344897038e-12	7.796346400912972
ENSG00000154217	2.352472265895529e-12	8.303850905849272
ENSG00000238121	2.5561201142015132e-12	8.046196445376982
ENSG00000232093	2.7298525053787245e-12	5.808872957893357
ENSG00000143322	2.9655009901248844e-12	8.801090131377867
ENSG00000149506	3.6094085189575256e-12	6.140616524793505
ENSG00000178096	3.65067938523264e-12	8.606678997739591
ENSG00000094975	3.964063819777982e-12	8.899784235633259
ENSG00000188206	4.112977943374153e-12	8.490183299315232
ENSG00000223945	4.159892378846484e-12	4.430402064441108
ENSG00000216109	4.207331882703063e-12	4.417961058109975
ENSG00000223774	5.085583122888529e-12	2.443430174833295
ENSG00000139508	5.085583122888529e-12	8.697811690064801
ENSG00000122025	5.143360965388994e-12	7.819310485739212
ENSG00000134463	5.4882991884766276e-12	8.123465656610634
ENSG00000116984	5.581953931231102e-12	8.837527378341429
ENSG00000270361	5.645259752343131e-12	5.357445712729341
ENSG00000117475	5.8559077318858676e-12	8.667943496740586
ENSG00000196154	6.247645006822958e-12	8.738095363202232
ENSG00000243587	6.778377348102412e-12	7.246301749799999
ENSG00000117724	6.778377348102412e-12	8.57528269206282
ENSG00000140009	7.312132537091868e-12	8.357958306564253
ENSG00000167566	7.43622995179135e-12	7.255574888673275
ENSG00000168961	7.755583567971204e-12	8.553845261970139
ENSG00000100228	8.411607090115326e-12	8.827902099996969
ENSG00000230091	8.506262174290773e-12	7.531275956936404
ENSG00000186847	9.618954768254182e-12	5.092954620574266
ENSG00000246465	9.672788140258161e-12	4.940981179042687
ENSG00000242252	9.672788140258161e-12	4.819123604181829
ENSG00000236713	1.0313513485255895e-11	3.1538133115718687
ENSG00000133063	1.0813667966549143e-11	8.236878271082217
ENSG00000151414	1.1057191784608023e-11	8.852193597972677
ENSG00000174171	1.111890824776793e-11	8.228455941278753
ENSG00000163357	1.152838034211524e-11	6.25543378862638
ENSG00000273455	1.1985891636635153e-11	3.601194666378418
ENSG00000177888	1.2052687250129102e-11	8.667943496740586
ENSG00000174827	1.2357812661823155e-11	6.62170794053081
ENSG00000077152	1.2990960986657177e-11	8.304202928908497
ENSG00000227239	1.3693790460028792e-11	6.387425880827351
ENSG00000042832	1.3769906426595664e-11	8.113304624204451
ENSG00000057294	1.4514012648578782e-11	7.672360225989744
ENSG00000135835	1.4514012648578782e-11	6.987677570229707
ENSG00000143434	1.4675618337431682e-11	6.8196768540021955
ENSG00000178458	1.483898794333322e-11	5.079022309736701
ENSG00000157045	1.5639666981308373e-11	8.763124772061747
ENSG00000143590	1.6850787432536317e-11	5.831060379058503
ENSG00000234478	1.78559029421556e-11	5.7538035947156665
ENSG00000188739	1.923492145609242e-11	6.787089493693684
ENSG00000231507	1.944790629892614e-11	7.537002518522053
ENSG00000216990	2.0267386145548715e-11	4.877075389251012
ENSG00000111275	2.0379176187402473e-11	8.772750050406207
ENSG00000134369	2.0379176187402544e-11	8.86991604230904
ENSG00000117650	2.0604572549467974e-11	7.863225563670697
ENSG00000242798	2.1709014616653606e-11	6.809123978662339
ENSG00000169242	2.2436238217032194e-11	6.536872691951182
ENSG00000154305	2.337891308726048e-11	8.928124316604919
ENSG00000220785	2.490021971896747e-11	8.389073305586336
ENSG00000149403	2.490021971896747e-11	8.738833274086037
ENSG00000272906	2.6373713983348166e-11	6.487661387262912
ENSG00000169241	2.6663912687093974e-11	8.852193597972677
ENSG00000131795	2.6810183248916703e-11	8.83195068299292
ENSG00000164061	2.854986251008527e-11	7.192244181693881
ENSG00000143862	3.1240624659305857e-11	8.69322735300713
ENSG00000186854	3.254439531249635e-11	8.528148658631352
ENSG00000272068	3.29009779221763e-11	8.571234109066866
ENSG00000069275	3.308070203304409e-11	8.867395571665647
ENSG00000173409	3.4272580918624316e-11	8.764117130352583
ENSG00000172987	3.4647705473344e-11	2.9339402544953423
ENSG00000272205	3.852253300553533e-11	4.8465945534617525
ENSG00000224831	3.947530710182183e-11	5.521532286194256
ENSG00000162769	3.947530710182183e-11	8.36195459897526
ENSG00000162931	4.012327596453125e-11	6.139045764152699
ENSG00000198417	4.0341572380502793e-11	6.299731376674428
ENSG00000171033	4.100346650931393e-11	8.247522766965176
ENSG00000132692	4.270509929516941e-11	8.05123149791512
ENSG00000225171	4.569610953821151e-11	5.931798096146733
ENSG00000179314	4.569610953821151e-11	6.803071126205742
ENSG00000197965	4.8366365886175843e-11	8.883589903649453
ENSG00000157765	4.862850730869039e-11	6.030606149981138
ENSG00000152558	4.915697206597722e-11	8.93217289960087
ENSG00000203705	4.915697206597757e-11	8.71301366375777
ENSG00000110660	5.6560735367149505e-11	8.857770293321186
ENSG00000158850	5.6560735367150106e-11	8.920027150613016
ENSG00000236935	6.017399602397613e-11	7.344088083765479
ENSG00000136631	6.43579669202568e-11	8.741353744729432
ENSG00000168159	6.47047317718007e-11	8.890158957288799
ENSG00000128039	6.809159120359222e-11	8.659846330748683
ENSG00000229373	6.919675096749308e-11	5.0820859202881365
ENSG00000213190	6.994326241250467e-11	8.382935424838822
ENSG00000143493	7.281356956967205e-11	8.683935671902306
ENSG00000133328	7.320488744850576e-11	7.455356150051218
ENSG00000272579	7.399371095119209e-11	7.465028361813848
ENSG00000175229	7.620614044053355e-11	3.4873176795832044
ENSG00000108474	7.744008740429852e-11	8.621143060548757
ENSG00000197584	8.03958765100558e-11	7.50860316447479
ENSG00000188112	8.757292944052145e-11	5.182765660424003
ENSG00000132677	8.946301310074438e-11	3.4794682689523224
ENSG00000121486	8.946301310074438e-11	8.727679883389019
ENSG00000158555	8.994173955886338e-11	8.41178440062454
ENSG00000163141	8.994173955886498e-11	6.648079347692282
ENSG00000112378	9.512224949595381e-11	8.907881401625161
ENSG00000174448	9.512224949595381e-11	3.453601356429657
ENSG00000267127	1.0113148306430489e-10	5.2250144755170895
ENSG00000136169	1.0694174007742688e-10	8.789936740680849
ENSG00000072071	1.1489410454496394e-10	8.45102342488619
ENSG00000120913	1.2473972867942273e-10	8.068483350014013
ENSG00000205238	1.3187364547375804e-10	6.904404376642173
ENSG00000186517	1.3793982041677954e-10	8.895735652637308
ENSG00000232995	1.4389816282983147e-10	7.113399787934639
ENSG00000236364	1.4813986966402584e-10	6.513692721534892
ENSG00000228208	1.4813986966402584e-10	1.804863712998401
ENSG00000197959	1.4892412658705753e-10	7.427954992991921
ENSG00000143479	1.5050484819807099e-10	8.037609927159655
ENSG00000007968	1.6332488323983703e-10	8.722103188040512
ENSG00000232124	1.7170413015468275e-10	6.23044570479835
ENSG00000118193	1.7352104469747008e-10	7.903052632579013
ENSG00000233996	1.8050353086339663e-10	3.0006787741023975
ENSG00000185420	1.8050353086339663e-10	8.492782919791233
ENSG00000167046	1.843391683931966e-10	6.140845953903854
ENSG00000227773	1.8531046916598815e-10	2.9259484497010324
ENSG00000271387	1.9684668875302224e-10	5.314505236780366
ENSG00000138964	1.9892347092697377e-10	8.490516896554869
ENSG00000230280	2.0582213595012888e-10	5.916299751759793
ENSG00000255449	2.0908455110197042e-10	4.609567773274691
ENSG00000183741	2.1018322279331535e-10	8.855249822677791
ENSG00000081479	2.1018322279331535e-10	5.2559427893844255
ENSG00000143499	2.1351323270065514e-10	8.714594066695275
ENSG00000233217	2.1860522580039313e-10	4.054916406268398
ENSG00000237409	2.2090628484778035e-10	4.2341131861895045
ENSG00000234719	2.2440236178561205e-10	7.812305828078384
ENSG00000012779	2.383123944660645e-10	8.924075733608968
ENSG00000143614	2.4783486479190144e-10	8.769693825701092
ENSG00000163565	2.51747184574268e-10	8.891687069641355
ENSG00000204277	2.51747184574268e-10	4.026431396573875
ENSG00000082126	2.5306466525445565e-10	5.156930057313393
ENSG00000102385	2.5438888873059473e-10	5.1693874179422385
ENSG00000158887	2.5571988869900723e-10	6.821290339104376
ENSG00000174529	2.6316303978199086e-10	7.270540957190761
ENSG00000229739	2.659218341337569e-10	3.546030693770522
ENSG00000197872	2.6870890712419353e-10	8.8795413206535
ENSG00000196950	2.7011313643485863e-10	8.748458552430499
ENSG00000226121	2.743690237287714e-10	5.230383691515573
ENSG00000196550	2.838163237065387e-10	6.9051690303616775
ENSG00000270149	2.867866601387338e-10	4.318121712233047
ENSG00000226807	2.897873904370007e-10	3.7772107966244093
ENSG00000273026	3.044653396496528e-10	5.6173102627304035
ENSG00000232940	3.0605203627143033e-10	6.25564543596672
ENSG00000162755	3.17387560584548e-10	7.881849773136362
ENSG00000243364	3.232082560924211e-10	7.728348659858772
ENSG00000232946	3.232082560924211e-10	3.1591029821784473
ENSG00000184825	3.24890396890308e-10	7.234951756861176
ENSG00000183856	3.265810972218784e-10	8.008936248948357
ENSG00000162757	3.2828039960397446e-10	7.326952683718695
ENSG00000224261	3.2828039960397446e-10	5.23622265149876
ENSG00000116903	3.3516448719698197e-10	8.72363130039307
ENSG00000175482	3.3516448719698197e-10	8.544422140447764
ENSG00000120896	3.4486105212542627e-10	8.502864802364808
ENSG00000228824	3.466532953412449e-10	4.7960124945259786
ENSG00000158615	3.539137812014274e-10	8.924075733608968
ENSG00000205898	3.679300802030303e-10	3.720988898830265
ENSG00000116668	3.736872974854799e-10	8.725159412745626
ENSG00000213057	3.9453958181013754e-10	6.002463902048333
ENSG00000118197	4.048649327497557e-10	8.757012322651516
ENSG00000143369	4.1438329360743236e-10	6.462712403217984
ENSG00000173728	4.208500357790311e-10	5.720885805209715
ENSG00000203666	4.2302745980808546e-10	8.379343446071985
ENSG00000111640	4.2521589541291876e-10	8.928124316604919
ENSG00000237188	4.442699394352276e-10	6.9976688596417445
ENSG00000196199	4.558654320083723e-10	8.829430212349527
ENSG00000223396	5.052783623156915e-10	8.058125715366028
ENSG00000250493	5.052783623156986e-10	5.885013270384119
ENSG00000121858	5.07881831775332e-10	8.835999265988871
ENSG00000228238	5.131281632573294e-10	3.051276988152364
ENSG00000139187	5.157711543939848e-10	6.308855208890391
ENSG00000154175	5.184274490521999e-10	8.081556295468452
ENSG00000135823	5.237802105725789e-10	8.565200809489243
ENSG00000271580	5.387803546640414e-10	5.75655443711236
ENSG00000143811	5.387803546640414e-10	8.829430212349527
ENSG00000188295	5.387803546640414e-10	7.917549109216118
ENSG00000134070	5.715135075257962e-10	8.563927144543715
ENSG00000030110	5.74450016607936e-10	8.801090131377867
ENSG00000143632	5.774012687549037e-10	6.133615443137923
ENSG00000258181	5.803673361728052e-10	6.303634004426232
ENSG00000066027	6.187232138774502e-10	8.822861158710182
ENSG00000152207	6.315122053905232e-10	5.262789187979204
ENSG00000079337	6.528472295786458e-10	8.835999265988871
ENSG00000198771	6.88807874872081e-10	8.886110374292846
ENSG00000136104	6.994330404607317e-10	8.85120123968184
ENSG00000254739	7.030102196904224e-10	5.021120331536575
ENSG00000115539	7.102182836599673e-10	8.583915612116442
ENSG00000207181	7.341467164256247e-10	4.967650470348548
ENSG00000243452	7.416664917453066e-10	8.692770748778015
ENSG00000238934	7.863879410852116e-10	2.3759758531954325
ENSG00000259384	7.863879410852172e-10	6.478995354411568
ENSG00000116128	7.984810979613096e-10	8.837527378341429
ENSG00000118491	7.984810979613096e-10	6.15436659572583
ENSG00000135776	8.639150314626888e-10	8.71400602204861
ENSG00000143793	8.974290478060084e-10	8.492782919791233
ENSG00000143248	9.065784985861766e-10	7.749747787374859
ENSG00000234996	9.46490638683531e-10	4.166630583949652
ENSG00000243440	9.512975391783307e-10	6.78326577055962
ENSG00000111291	9.609829788978473e-10	8.915978567617064
ENSG00000160781	9.609829788978473e-10	8.576275050353654
ENSG00000116667	9.609829788978473e-10	8.515598595999327
ENSG00000078081	9.806436600643125e-10	8.883589903649453
ENSG00000253051	9.806436600643125e-10	5.2852317461882405
ENSG00000140386	1.0393821131862657e-09	8.843104073689938
ENSG00000117036	1.0904848081404265e-09	8.708885930929213
ENSG00000162852	1.096004664152307e-09	8.730200354032414
ENSG00000227815	1.1071263543641972e-09	4.081384468878111
ENSG00000135248	1.1614773549204748e-09	5.455981684288647
ENSG00000148175	1.1673478425500094e-09	8.903832818629208
ENSG00000135870	1.1673478425500303e-09	8.7752705210496
ENSG00000112182	1.173247300341813e-09	8.572762221419424
ENSG00000122912	1.2062184193729404e-09	8.751971381364728
ENSG00000267834	1.2123096088524627e-09	6.334625302150554
ENSG00000271267	1.3040806611275917e-09	4.740785408773606
ENSG00000179431	1.3106538959143172e-09	6.40727063430914
ENSG00000119862	1.3106538959143172e-09	8.671992079736537
ENSG00000225598	1.3172594758934217e-09	3.272438365463097
ENSG00000116141	1.317259475893431e-09	5.634637724520389
ENSG00000175701	1.3238975561660863e-09	8.352988081682
ENSG00000137478	1.3305682925567031e-09	8.907881401625161
ENSG00000100625	1.388610359746552e-09	7.531093551855301
ENSG00000077157	1.388610359746567e-09	8.632296451245773
ENSG00000004478	1.388610359746567e-09	8.837527378341429
ENSG00000160838	1.3955992412418356e-09	5.0950272525953695
ENSG00000136848	1.416772564638778e-09	8.689178770011178
ENSG00000227268	1.4637295948147312e-09	6.90741729611519
ENSG00000216809	1.471087319918497e-09	6.002196633223445
ENSG00000180667	1.4859112469708901e-09	8.82385351700102
ENSG00000110492	1.500880964423929e-09	8.865867459313089
ENSG00000150593	1.5505563816310786e-09	8.902304706276652
ENSG00000175294	1.5661614496003758e-09	4.687683507609884
ENSG00000236307	1.6839744216582547e-09	4.776652535691775
ENSG00000122863	1.6839744216582547e-09	6.608292332777995
ENSG00000168056	1.692410928702194e-09	8.907881401625161
ENSG00000198625	1.7179687325044177e-09	8.895735652637308
ENSG00000185155	1.7482625021353331e-09	8.865867459313089
ENSG00000101115	1.7746430612400986e-09	3.978225348977855
ENSG00000272750	1.7746430612401176e-09	7.402706676866136
ENSG00000116852	1.7746430612401176e-09	8.817284463361672
ENSG00000196420	1.783522614652622e-09	3.0648065481056133
ENSG00000267731	1.7924455262642016e-09	6.16599387252438
ENSG00000272405	1.7924455262642208e-09	8.767173355057698
ENSG00000201492	1.8515156413158846e-09	5.078087337821666
ENSG00000224032	1.907725499927244e-09	8.802082489668702
ENSG00000232907	2.1284352261034117e-09	6.938249319788759
ENSG00000117281	2.2423730681620285e-09	7.162388438737258
ENSG00000229930	2.2760054993767902e-09	4.010454828110561
ENSG00000101190	2.298700030099463e-09	8.19919421842079
ENSG00000140443	2.3216153025793384e-09	8.51287596853385
ENSG00000113327	2.397639831592705e-09	6.099012298286634
ENSG00000223863	2.4215168113562935e-09	3.265303438718748
ENSG00000231261	2.43354213952917e-09	4.892782956726379
ENSG00000188060	2.482228771328353e-09	7.14093892588935
ENSG00000163995	2.5633783722133346e-09	5.331547872270977
ENSG00000178199	2.588864088328853e-09	8.34349424375509
ENSG00000163362	2.614596938868954e-09	7.769843314436457
ENSG00000184319	2.614596938868954e-09	7.6159298546154375
ENSG00000061938	2.6275567677225772e-09	8.86991604230904
ENSG00000223356	2.6999638153305885e-09	6.039266675130725
ENSG00000135205	2.7133362431767204e-09	8.115622938025762
ENSG00000117335	2.7133362431767204e-09	8.924075733608968
ENSG00000164647	2.7402752071821753e-09	6.027931799744845
ENSG00000229841	2.7538423523676846e-09	7.427010377744416
ENSG00000212916	2.871839661031494e-09	8.40343278722561
ENSG00000112290	2.88604179742689e-09	6.988982525552549
ENSG00000166582	3.0393620387109438e-09	7.674890361971844
ENSG00000235750	3.0543716319406034e-09	8.907881401625161
ENSG00000197580	3.0694535140801053e-09	7.073704159443878
ENSG00000225721	3.0846080240054795e-09	4.015349153757761
ENSG00000150076	3.0998355021353363e-09	6.945142079620673
ENSG00000144061	3.2964769715794167e-09	6.921307995499239
ENSG00000005810	3.4034858186150637e-09	8.899784235633259
ENSG00000171365	3.5052652539099735e-09	8.11276887014273
ENSG00000181873	3.654549884145732e-09	8.292645224567309
ENSG00000232036	3.6905666490088885e-09	2.167000008232944
ENSG00000232694	3.726929460854632e-09	5.406006418629213
ENSG00000249738	3.726929460854632e-09	3.7170947116770954
ENSG00000136161	3.74524164414321e-09	8.829430212349527
ENSG00000231663	4.191482256647243e-09	7.718307624541214
ENSG00000226862	4.390564324605878e-09	4.33117233546899
ENSG00000260805	4.4553260469683075e-09	6.814874664746659
ENSG00000136643	4.4553260469683075e-09	8.768165713348534
ENSG00000158710	4.565337404147763e-09	8.911929984621112
ENSG00000171115	4.6213316893862e-09	8.256076537186194
ENSG00000150995	4.689408991956721e-09	8.678561133375881
ENSG00000121039	4.735335943022531e-09	8.151269983520573
ENSG00000166682	4.735335943022531e-09	7.184347721586649
ENSG00000134575	4.758463552381804e-09	8.80918729736977
ENSG00000272631	4.7817012602484825e-09	4.625020071887852
ENSG00000186073	4.7817012602484825e-09	8.008211209303857
ENSG00000149289	4.805049576438169e-09	8.249945661956376
ENSG00000164236	4.935465440030141e-09	5.149754723994369
ENSG00000168899	4.959545296230507e-09	8.525628187987959
ENSG00000075290	5.008049055186271e-09	6.2639692021396565
ENSG00000225205	5.296049387882482e-09	8.67451255037993
ENSG00000117643	5.399958201179397e-09	8.560414315609485
ENSG00000158769	5.426244294059063e-09	8.726151771036463
ENSG00000182472	5.654769234943334e-09	8.147757154586342
ENSG00000127920	5.6822634423817125e-09	7.4470995406005756
ENSG00000248019	5.6822634423817125e-09	7.890789431181961
ENSG00000117592	5.682263442381732e-09	8.910401872268555
ENSG00000180660	5.793548964922458e-09	6.8288431465043935
ENSG00000250091	5.9500410468756505e-09	6.6608806861991585
ENSG00000188342	5.978933382658571e-09	8.732720824675809
ENSG00000238526	6.007962423713553e-09	3.909155161127535
ENSG00000215784	6.290677884395335e-09	6.467217462381964
ENSG00000232611	6.321180845261672e-09	6.634380368840055
ENSG00000174032	6.321180845261672e-09	8.612255693088102
ENSG00000149256	6.47587058319653e-09	7.971848892118075
ENSG00000196418	6.682491102433325e-09	7.729302715573017
ENSG00000267270	6.714843766723324e-09	7.1800984327060275
ENSG00000120675	6.747349030801906e-09	8.806131072664654
ENSG00000143199	6.74734903080193e-09	6.100395194991212
ENSG00000254441	6.878910126910707e-09	4.017870391714672
ENSG00000259590	7.166829490308718e-09	3.938363521815894
ENSG00000186198	7.201464625104878e-09	4.290094229220367
ENSG00000225946	7.538737171870939e-09	2.378054483757873
ENSG00000122696	7.648405875560225e-09	8.388968724416447
ENSG00000245164	7.722380169638246e-09	7.206486124220613
ENSG00000154114	7.722380169638246e-09	8.915978567617064
ENSG00000153233	7.722380169638301e-09	4.974249331800879
ENSG00000254577	7.759628230080713e-09	6.447068617353855
ENSG00000228863	7.929421720939051e-09	7.356356956154775
ENSG00000168264	8.006042186100025e-09	8.902304706276652
ENSG00000132837	8.12232689983339e-09	6.8994864423448625
ENSG00000226920	8.542424212379717e-09	5.7374846600265625
ENSG00000234072	8.583519934007642e-09	8.417765409617221
ENSG00000264349	8.624808203359827e-09	4.686788815291852
ENSG00000070182	8.624808203359827e-09	7.286159742925236
ENSG00000260682	8.666289897153444e-09	8.757548076713238
ENSG00000196503	9.629647855093267e-09	5.37707729885836
ENSG00000054967	9.76884045420093e-09	8.53578922039414
ENSG00000224897	9.768840454201104e-09	7.008341265180968
ENSG00000206113	9.815671931537281e-09	4.3566980845522885
ENSG00000272016	1.0125449775246588e-08	6.657235840858933
ENSG00000271748	1.0125449775246588e-08	1.5658963393465992
ENSG00000125772	1.0271615607537706e-08	8.887638486645404
ENSG00000251992	1.0320792603175447e-08	4.904250467630384
ENSG00000196405	1.0370198843611644e-08	8.782629776157698
ENSG00000134376	1.079955557192891e-08	3.439643989832369
ENSG00000272933	1.085119206762018e-08	7.149466810457375
ENSG00000221643	1.085119206762018e-08	3.5390308519831657
ENSG00000165269	1.0903068939286573e-08	3.8219537637141965
ENSG00000214900	1.1113001997664473e-08	7.271369461236103
ENSG00000130054	1.1353882406813615e-08	3.668547737614495
ENSG00000229399	1.1517285645874168e-08	5.054876550583139
ENSG00000184557	1.1572260492153598e-08	8.721365277156705
ENSG00000205129	1.1572260492153598e-08	7.340958380220001
ENSG00000180061	1.162749079760019e-08	7.3039543932771505
ENSG00000213719	1.2281377689253042e-08	8.940270065592774
ENSG00000186827	1.2787556459358768e-08	7.752133741339402
ENSG00000187054	1.303273057399327e-08	4.049807060526546
ENSG00000258733	1.3219608129112616e-08	7.501069728561317
ENSG00000169894	1.3440930041886617e-08	3.7821243955040837
ENSG00000079263	1.3633501915780202e-08	8.849673127329284
ENSG00000125409	1.3763372401422077e-08	6.894874550142192
ENSG00000140280	1.3894446794939645e-08	8.1779788219072
ENSG00000116883	1.4465197698297609e-08	6.9888017031064615
ENSG00000122591	1.4602772589930476e-08	8.812700126303998
ENSG00000170919	1.4602772589930476e-08	8.269829548359214
ENSG00000261716	1.481152574501582e-08	8.70690121434754
ENSG00000214514	1.534619693342978e-08	3.569681565702675
ENSG00000224899	1.5491919313369598e-08	4.692299817005498
ENSG00000180867	1.5491919313369598e-08	8.039437771986492
ENSG00000167107	1.5974877947255738e-08	8.433046533142797
ENSG00000134884	1.6279332888402605e-08	8.924075733608968
ENSG00000159409	1.6279332888402665e-08	2.517465936113675
ENSG00000050438	1.6433670469568395e-08	7.772022154940952
ENSG00000214212	1.6433670469568395e-08	8.517531021996056
ENSG00000123353	1.651137229771317e-08	8.408675885334484
ENSG00000239453	1.6667849977176994e-08	5.456411313799582
ENSG00000137460	1.682577036526034e-08	8.045589974910726
ENSG00000197217	1.743104264439766e-08	8.93217289960087
ENSG00000260990	1.7513329417454174e-08	5.533215525402887
ENSG00000257954	1.7513329417454486e-08	6.809192667328221
ENSG00000150636	1.7595994125414847e-08	7.057259817864273
ENSG00000153187	1.81426439431137e-08	8.93217289960087
ENSG00000261606	1.8487219597434767e-08	5.415693437331769
ENSG00000162105	1.8574353502179813e-08	7.021313344354934
ENSG00000154330	1.866188693261963e-08	6.555906439997343
ENSG00000260910	1.883815948994364e-08	7.238439822794857
ENSG00000184384	1.942230522417239e-08	8.814763992718278
ENSG00000227741	1.960556118262919e-08	6.781668001406189
ENSG00000226352	1.9883603112064216e-08	5.348027266702979
ENSG00000261159	1.9977133382176955e-08	7.780072584928193
ENSG00000184489	2.0499250799847442e-08	8.873964625304993
ENSG00000272562	2.069238365543985e-08	5.379427274878146
ENSG00000162148	2.0789612725224254e-08	7.932332781256563
ENSG00000272645	2.0887286169949576e-08	8.5821853429418
ENSG00000267412	2.098540596034528e-08	5.062265549144701
ENSG00000230124	2.1432521811333172e-08	8.189823387483358
ENSG00000236021	2.15331321093517e-08	5.638619845470526
ENSG00000188015	2.1634201770470266e-08	3.056900888313832
ENSG00000235664	2.1634201770470266e-08	3.7129885664683653
ENSG00000131779	2.1634201770470266e-08	8.746394686016219
ENSG00000137509	2.183772733076392e-08	8.899784235633259
ENSG00000160460	2.1837727330764307e-08	7.340418833656744
ENSG00000143786	2.194018732615957e-08	7.052181908526348
ENSG00000265559	2.2146512053897877e-08	2.971899524126871
ENSG00000230426	2.2937171513434752e-08	2.1620857881065993
ENSG00000261044	2.3044645352394255e-08	2.872685076138161
ENSG00000225125	2.32610644131141e-08	4.605052562875163
ENSG00000143595	2.381079681770717e-08	3.75360216395488
ENSG00000122033	2.431634472768259e-08	8.759076189065794
ENSG00000183423	2.4544369296170632e-08	6.067236996471322
ENSG00000169100	2.4659160080490478e-08	8.940270065592774
ENSG00000107242	2.4659160080490478e-08	8.895735652637308
ENSG00000234678	2.477447291937399e-08	5.78993008557643
ENSG00000230005	2.477447291937399e-08	4.652954472745135
ENSG00000172955	2.4890310115928912e-08	6.192826781672248
ENSG00000272030	2.5536891447130386e-08	3.963632605403764
ENSG00000171747	2.613884655858691e-08	6.313619928894831
ENSG00000149926	2.6138846558587187e-08	5.087498436650814
ENSG00000166743	2.6260882617200988e-08	5.100272054049741
ENSG00000258427	2.638347266468526e-08	4.419078602271783
ENSG00000246740	2.719398090143675e-08	6.371045755164172
ENSG00000186184	2.9090248390010412e-08	8.865867459313089
ENSG00000111450	2.9090248390010928e-08	8.624401442075957
ENSG00000228288	2.9225662094999534e-08	7.871407434075489
ENSG00000143815	2.9225662094999534e-08	8.836991624279708
ENSG00000152484	2.936168859582111e-08	8.792992965385965
ENSG00000230470	2.9361688595821317e-08	2.6299116504029882
ENSG00000057252	2.9498330581669102e-08	8.79047249474257
ENSG00000116679	2.963559075314418e-08	8.87549273765755
ENSG00000145863	3.0543038540271756e-08	2.034735937497393
ENSG00000163435	3.08276477671788e-08	6.526742706855466
ENSG00000139679	3.1259401840868904e-08	8.116465430079458
ENSG00000181039	3.140462192326709e-08	7.951668042358372
ENSG00000163050	3.206626919036828e-08	8.865867459313089
ENSG00000143320	3.251487512922806e-08	7.258726260763118
ENSG00000183128	3.251487512922806e-08	4.58264814970627
ENSG00000136141	3.2665761747471605e-08	8.597053719395133
ENSG00000114670	3.2969579705677506e-08	7.897410775406251
ENSG00000236581	3.327614386423475e-08	4.771227890187226
ENSG00000261766	3.327614386423475e-08	4.999263499229032
ENSG00000138741	3.343046328028707e-08	7.518392297064744
ENSG00000140451	3.429173553356636e-08	8.766637600995978
ENSG00000187695	3.4770571674570865e-08	5.804942788385444
ENSG00000000460	3.5093399759905014e-08	7.98843888656157
ENSG00000176532	3.5255904451495385e-08	8.538075120387507
ENSG00000171631	3.633015439405353e-08	7.95840342856219
ENSG00000232065	3.649822244073264e-08	5.027433745419072
ENSG00000104059	3.666704607758782e-08	2.038787585020272
ENSG00000086848	3.700697330664544e-08	8.63249860806786
ENSG00000026751	3.848614969272004e-08	8.936221482596823
ENSG00000102738	3.8663902804136555e-08	8.7752705210496
ENSG00000250215	3.8663902804136555e-08	5.264603312703609
ENSG00000116260	3.8663902804136555e-08	8.867395571665647
ENSG00000251520	3.8842453675843764e-08	3.4955816996118676
ENSG00000220749	3.9201962595343516e-08	7.093298088007541
ENSG00000112210	3.974729640593812e-08	7.864010210559169
ENSG00000132481	3.974729640593812e-08	8.562399032191156
ENSG00000134899	4.057914466358299e-08	8.611719939026381
ENSG00000188921	4.0766284341535424e-08	8.785888157684896
ENSG00000167653	4.114308301591973e-08	4.383225468777756
ENSG00000225603	4.133274931059383e-08	3.4911462476426225
ENSG00000271109	4.1523265134607256e-08	5.864646271074794
ENSG00000260398	4.1714634175456836e-08	5.095665928078721
ENSG00000143384	4.190686013610372e-08	8.948367231584678
ENSG00000162733	4.190686013610372e-08	8.75250713542645
ENSG00000188859	4.297958731668038e-08	7.239227898307879
ENSG00000232750	4.31774745938129e-08	3.6269144304674494
ENSG00000270084	4.3575908558612825e-08	6.194814025400826
ENSG00000110876	4.3776462936213356e-08	8.911929984621112
ENSG00000229808	4.3776462936213356e-08	6.706442708637212
ENSG00000092969	4.48956459814265e-08	7.163889996301904
ENSG00000234814	4.530947456262775e-08	6.546673725131974
ENSG00000261644	4.61482793867991e-08	7.3966155321232865
ENSG00000154928	4.657332017535243e-08	8.307697332023139
ENSG00000234604	4.776188773274466e-08	4.255799121618427
ENSG00000075391	4.8422564176711054e-08	7.95945148786764
ENSG00000165188	4.8422564176711054e-08	5.135943709096713
ENSG00000115705	4.8644756181579444e-08	2.5702286166610593
ENSG00000175793	4.8644756181579444e-08	6.47682238072377
ENSG00000224543	4.8867938531087115e-08	6.3360458016832695
ENSG00000136881	4.8867938531087115e-08	4.933618559483103
ENSG00000241666	4.9092115501552184e-08	5.982439382028188
ENSG00000110455	4.931729138712208e-08	8.750979023073892
ENSG00000141367	4.9317291387122784e-08	8.906353289272603
ENSG00000143178	5.1038389156767606e-08	7.66797338891614
ENSG00000249993	5.150711494773376e-08	5.993538376298854
ENSG00000268154	5.150711494773412e-08	3.614755700499194
ENSG00000073861	5.245714387650767e-08	7.293058558537389
ENSG00000241794	5.3546275762002956e-08	1.9840710623035798
ENSG00000107779	5.4037355229590934e-08	8.487460671849753
ENSG00000163191	5.428453263105442e-08	8.825381629353576
ENSG00000163486	5.4532808077831423e-08	8.835999265988871
ENSG00000248478	5.630188082014842e-08	2.014866803561189
ENSG00000163155	5.668815582199549e-08	7.991481123258332
ENSG00000134533	5.72071950833136e-08	3.5750215541562786
ENSG00000225620	5.72071950833136e-08	2.831063445672137
ENSG00000136425	5.7730848676207055e-08	8.04266929426603
ENSG00000232224	5.773084867620767e-08	6.968368747503847
ENSG00000272505	5.7994418247471784e-08	7.36631027715859
ENSG00000136152	5.7994418247471784e-08	8.849673127329284
ENSG00000103404	5.7994418247472406e-08	8.46854371240047
ENSG00000177602	6.000878457944176e-08	7.216132707232455
ENSG00000107338	6.055732283386686e-08	6.205052358549784
ENSG00000267251	6.083341488279287e-08	3.128815829677789
ENSG00000213028	6.138927091323624e-08	4.2841581911863384
ENSG00000171793	6.166904539524417e-08	8.749450910721334
ENSG00000213612	6.166904539524417e-08	5.245024096273835
ENSG00000173207	6.19500578916501e-08	8.603166168805362
ENSG00000159712	6.223231370715092e-08	6.109672228898787
ENSG00000260088	6.323007730149814e-08	4.8293476551943355
ENSG00000232059	6.351799428875992e-08	3.9243281194241315
ENSG00000152520	6.497678188098883e-08	8.80918729736977
ENSG00000261098	6.527241838882437e-08	7.613995977681295
ENSG00000234184	6.753170638671381e-08	8.710009729637603
ENSG00000121797	6.939363333930856e-08	8.332543009880158
ENSG00000128266	7.082269070130781e-08	7.273560882181474
ENSG00000269086	7.146696036726087e-08	5.024821110911864
ENSG00000271046	7.179122534926881e-08	7.10399712923239
ENSG00000254873	7.211691850772037e-08	6.678646987692393
ENSG00000065057	7.211691850772113e-08	8.365924032138604
ENSG00000165475	7.277261373488761e-08	8.695291219421408
ENSG00000101017	7.596703083767872e-08	8.764117130352583
ENSG00000221887	7.596703083767872e-08	2.9706996758813733
ENSG00000066279	7.665667797268769e-08	8.652205768985894
ENSG00000233467	7.965609109325741e-08	3.7291606127352894
ENSG00000175730	7.965609109325741e-08	7.056316987722552
ENSG00000167283	8.037821958270517e-08	8.903832818629208
ENSG00000141854	8.037821958270574e-08	8.586971836821558
ENSG00000244968	8.037821958270574e-08	3.3725817268773937
ENSG00000074660	8.147334034845006e-08	7.110570004911228
ENSG00000184060	8.147334034845006e-08	8.273394667878387
ENSG00000102710	8.427488197060276e-08	8.738095363202232
ENSG00000226891	8.465541320980989e-08	5.385589081891457
ENSG00000146005	8.542148499040576e-08	7.1764370787416905
ENSG00000171786	8.915316355709288e-08	6.422788426994209
ENSG00000233270	8.95550529319284e-08	5.1610236405509005
ENSG00000122026	9.036411280083851e-08	8.936221482596823
ENSG00000120756	9.036411280083947e-08	7.9736879625174355
ENSG00000229191	9.036411280083947e-08	5.281103084906659
ENSG00000270028	9.515568317442544e-08	5.068501263180773
ENSG00000234937	9.601379097662976e-08	3.9137180981281343
ENSG00000143512	9.64456559529416e-08	5.691706430417714
ENSG00000118058	9.687940553379052e-08	8.907881401625161
ENSG00000152213	1.0064350079554067e-07	7.991560273090939
ENSG00000253619	1.0109555553812539e-07	4.5977168881102175
ENSG00000232519	1.0109555553812646e-07	4.3398022436183785
ENSG00000213085	1.0154958005694704e-07	5.610454295224259
ENSG00000242125	1.0246357166671635e-07	8.84715265668589
ENSG00000088387	1.0548950040103499e-07	8.737305161733481
ENSG00000169583	1.0643787160930468e-07	5.88502897305585
ENSG00000102755	1.0691515385561858e-07	6.077012623795936
ENSG00000117533	1.093328805044332e-07	8.783367687041503
ENSG00000139597	1.105615501951044e-07	8.731728466384972
ENSG00000152092	1.1105675940463103e-07	4.4181607564359275
ENSG00000232698	1.1155412000229494e-07	7.546477930629373
ENSG00000258130	1.125553315546936e-07	5.641797625569875
ENSG00000215244	1.1305920069738252e-07	5.332803050732914
ENSG00000054267	1.1305920069738292e-07	8.81881257571423
ENSG00000249894	1.1305920069738292e-07	2.4359631251806357
ENSG00000170921	1.1305920069738292e-07	8.398110539284131
ENSG00000108932	1.1795638032910288e-07	8.676576416794209
ENSG00000136159	1.1795638032910288e-07	8.39500202399407
ENSG00000078589	1.190132746695421e-07	8.747922798368778
ENSG00000143198	1.1901327466954337e-07	8.859298405673744
ENSG00000147650	1.1954516056486854e-07	7.696810921372932
ENSG00000048462	1.1954516056486854e-07	8.928124316604919
ENSG00000222222	1.2007935176067495e-07	4.1267845489059
ENSG00000163406	1.2061585791830715e-07	8.84715265668589
ENSG00000149269	1.2061585791830715e-07	8.865867459313089
ENSG00000181450	1.206158579183093e-07	8.55450402302134
ENSG00000165923	1.2169585395963095e-07	6.660064596131214
ENSG00000244219	1.258299957258796e-07	5.710103762404151
ENSG00000260360	1.258299957258805e-07	5.347439303678064
ENSG00000260401	1.2639140219044362e-07	7.292686246246323
ENSG00000143498	1.2639140219044407e-07	8.260125120182146
ENSG00000137434	1.2639140219044407e-07	6.592779889840462
ENSG00000254503	1.2695523756441527e-07	6.772071296222574
ENSG00000139344	1.2809023572135217e-07	7.748300275792324
ENSG00000203739	1.286614189472005e-07	6.535281926064033
ENSG00000162836	1.286614189472005e-07	8.682609716371832
ENSG00000198929	1.3184735209105404e-07	6.2252869911416
ENSG00000134760	1.3243477465939523e-07	2.7434892936879156
ENSG00000115364	1.3243477465939523e-07	8.654805389461895
ENSG00000109929	1.3361724335355712e-07	8.738297520024316
ENSG00000187037	1.3480994765616317e-07	4.963049095959668
ENSG00000162753	1.3541016489553292e-07	4.862124204865547
ENSG00000273038	1.3541016489553292e-07	7.040154062528021
ENSG00000133878	1.3601297320493488e-07	8.738297520024316
ENSG00000167588	1.3814336346333794e-07	6.769896129921698
ENSG00000115963	1.387579660222828e-07	8.434208634427776
ENSG00000132541	1.393752196605491e-07	8.398110539284131
ENSG00000163126	1.3999513543179184e-07	6.922013943135433
ENSG00000236924	1.3999513543179184e-07	4.970814278107521
ENSG00000204356	1.3999513543179184e-07	8.81881257571423
ENSG00000258572	1.4124299780989384e-07	8.533523197157777
ENSG00000135838	1.4313503627687703e-07	8.37302883983967
ENSG00000213033	1.4537348326187235e-07	5.306637740378481
ENSG00000143390	1.4601924915269607e-07	8.8795413206535
ENSG00000148584	1.4797327862307942e-07	5.06030493063725
ENSG00000197980	1.4929002442752703e-07	7.203837426175827
ENSG00000162510	1.5128646712584686e-07	7.231118201926615
ENSG00000042781	1.5263178323470337e-07	7.6381845631809355
ENSG00000095564	1.5364837433268607e-07	8.93217289960087
ENSG00000231563	1.5501404519414897e-07	4.7209492841047975
ENSG00000143933	1.557012862463903e-07	8.899784235633259
ENSG00000179388	1.5639148065137642e-07	8.081603031473117
ENSG00000109927	1.5708464067393043e-07	8.641131528121484
ENSG00000273226	1.5847990687635845e-07	6.065406289019278
ENSG00000254777	1.5918203783179827e-07	7.033095206082922
ENSG00000110723	1.6381994543204248e-07	7.9964046121359225
ENSG00000197355	1.652731595542104e-07	8.822861158710182
ENSG00000147606	1.6600444485923277e-07	7.00296458250393
ENSG00000224812	1.6673886623354836e-07	3.622067809713197
ENSG00000213400	1.674764366716439e-07	2.26371802588113
ENSG00000224462	1.6747643667164567e-07	3.1501728977092625
ENSG00000232884	1.6821716921983775e-07	8.53372535397986
ENSG00000169026	1.689610769764644e-07	7.455599685711194
ENSG00000261442	1.7158994922591943e-07	3.557582043861563
ENSG00000184992	1.7774853250153894e-07	8.676576416794209
ENSG00000148225	1.7774853250153894e-07	7.443120339483703
ENSG00000269990	1.7932133886568213e-07	8.371579877319718
ENSG00000168118	1.8050978673383717e-07	8.71400602204861
ENSG00000234337	1.8290962599818161e-07	3.8085550024076853
ENSG00000271380	1.8452666654306435e-07	4.144331506427277
ENSG00000206417	1.8452666654306435e-07	8.660838689039519
ENSG00000267593	1.8534037367095303e-07	4.442335605267262
ENSG00000226124	1.8615755774289244e-07	7.113483041410111
ENSG00000122367	1.8697823311011073e-07	5.11651300948636
ENSG00000236779	1.9324604715618247e-07	3.5880886339482907
ENSG00000234219	1.9495155550264561e-07	5.207024367620129
ENSG00000198298	1.9495155550264561e-07	7.731823186216411
ENSG00000160179	1.9667164577344562e-07	7.704112331315802
ENSG00000163170	1.9667164577344634e-07	8.43437248867327
ENSG00000088448	2.0325392103962217e-07	8.891687069641355
ENSG00000248405	2.0325392103962217e-07	2.898166392910367
ENSG00000254995	2.0414752545500837e-07	7.914512761268004
ENSG00000225401	2.041475254550091e-07	4.692890497017371
ENSG00000011198	2.0504493604775143e-07	8.453289448122554
ENSG00000268034	2.0504493604775143e-07	4.31384137800073
ENSG00000265753	2.059461684743364e-07	3.7530760782316843
ENSG00000266970	2.0685123845320174e-07	4.0556664056722385
ENSG00000213062	2.0685123845320174e-07	7.043102943627414
ENSG00000236206	2.077601617649791e-07	4.1869340192267375
ENSG00000180479	2.0867295425271416e-07	7.681951079692117
ENSG00000137965	2.0867295425271416e-07	8.770686183991927
ENSG00000139641	2.095896318221161e-07	8.911929984621112
ENSG00000203697	2.1470152106795613e-07	5.448447879115792
ENSG00000133104	2.1659017280028684e-07	8.867395571665647
ENSG00000111678	2.1945336317188262e-07	8.629978137424464
ENSG00000100422	2.1945336317188262e-07	8.907881401625161
ENSG00000237605	2.20415882949478e-07	5.3857383585565515
ENSG00000137841	2.2235320714248393e-07	8.792457211324242
ENSG00000120278	2.287641101874576e-07	6.961130950356977
ENSG00000250831	2.287641101874576e-07	7.035092457452127
ENSG00000147246	2.2976616221536596e-07	5.7320893609877075
ENSG00000158079	2.2976616221536596e-07	8.382197513955017
ENSG00000201129	2.40547741086387e-07	2.4498277752546693
ENSG00000187510	2.4265621116095865e-07	7.498808143136185
ENSG00000203817	2.4371714811983895e-07	4.759583341875935
ENSG00000211941	2.4371714811983895e-07	8.714998380339445
ENSG00000142227	2.469269863827868e-07	8.915978567617064
ENSG00000136931	2.529183546408017e-07	2.627187161386625
ENSG00000164949	2.529183546408017e-07	8.119032636727514
ENSG00000230943	2.5402271725470435e-07	7.480359201536328
ENSG00000239377	2.5624547061922477e-07	5.198566181030133
ENSG00000262333	2.5624547061922477e-07	6.497107001731304
ENSG00000174371	2.5848705559858727e-07	7.968874609390015
ENSG00000113594	2.6590413174262006e-07	7.130381005777408
ENSG00000180999	2.670633609056564e-07	2.9177258510123423
ENSG00000163898	2.670633609056564e-07	5.330676753798524
ENSG00000155115	2.670633609056564e-07	8.722638942102233
ENSG00000014641	2.6822748350580074e-07	8.87549273765755
ENSG00000198945	2.6939651947888044e-07	8.330812740705515
ENSG00000272798	2.693965194788833e-07	2.5557894767528317
ENSG00000144369	2.693965194788833e-07	8.370964973425393
ENSG00000260841	2.7057048883879327e-07	8.403968541287332
ENSG00000157873	2.7057048883879327e-07	8.861818876317137
ENSG00000234473	2.717494116777919e-07	3.8581419345833727
ENSG00000133112	2.729333081667764e-07	8.944318648588725
ENSG00000229057	2.7832293609737e-07	2.441361500655236
ENSG00000109944	2.819731239474073e-07	7.796466961872395
ENSG00000248138	2.8320012209602666e-07	3.2069431252257887
ENSG00000205181	2.856696471668733e-07	6.748005526372472
ENSG00000171931	2.856696471668733e-07	4.294607658415127
ENSG00000079931	2.8691221620061675e-07	8.873964625304993
ENSG00000227373	2.869122162006198e-07	5.469656199757416
ENSG00000156298	2.869122162006198e-07	8.011271981550587
ENSG00000250546	2.869122162006198e-07	5.0027413851909674
ENSG00000225272	2.894130731611246e-07	2.460087433500394
ENSG00000158985	2.951174124997148e-07	8.920027150613016
ENSG00000022355	2.9639974759636955e-07	2.1091822849659527
ENSG00000116977	2.9639974759636955e-07	8.75197138136473
ENSG00000162542	2.9898062181907797e-07	8.639067661707204
ENSG00000186635	2.9898062181907797e-07	8.878013208300944
ENSG00000198732	3.0027920481491754e-07	8.891687069641355
ENSG00000244039	3.0027920481491754e-07	3.9399176712165436
ENSG00000102007	3.015832477895332e-07	8.887638486645404
ENSG00000162723	3.042078023585368e-07	3.967872153706537
ENSG00000157470	3.1019415201742265e-07	3.732523251085259
ENSG00000134548	3.142482424260067e-07	5.928521202275167
ENSG00000118292	3.1561096907734366e-07	7.477846859861257
ENSG00000182487	3.1697941569837953e-07	8.606678997739593
ENSG00000118407	3.169794156983812e-07	5.927731838333264
ENSG00000133313	3.169794156983812e-07	8.924075733608968
ENSG00000130037	3.1835360545085297e-07	6.417289945636988
ENSG00000107295	3.1835360545085297e-07	3.370721275726061
ENSG00000251396	3.1835360545085297e-07	6.098461235352423
ENSG00000182718	3.197335615865821e-07	8.920027150613016
ENSG00000132274	3.225108664676334e-07	8.872436512952435
ENSG00000272841	3.225108664676334e-07	6.399830605999164
ENSG00000254198	3.3169932918494063e-07	6.857957100621514
ENSG00000232586	3.3169932918494063e-07	2.512950492485119
ENSG00000182397	3.3313524307372705e-07	5.773480873367857
ENSG00000198805	3.3313524307372705e-07	8.883589903649453
ENSG00000272195	3.3457717301467314e-07	6.906257957266043
ENSG00000265565	3.360251433201243e-07	4.400505514937343
ENSG00000255547	3.3747917839679455e-07	3.7882848362565738
ENSG00000150093	3.4335645787257537e-07	8.867395571665647
ENSG00000223991	3.4707993638234155e-07	4.169316056511704
ENSG00000261754	3.485802448259181e-07	4.595518203508417
ENSG00000152061	3.485802448259181e-07	8.895735652637308
ENSG00000249459	3.5008682935781035e-07	6.396011518226919
ENSG00000112799	3.5159971529888613e-07	8.556032135373897
ENSG00000267348	3.5159971529888926e-07	6.618648923681246
ENSG00000074276	3.5159971529888926e-07	6.0680408054656105
ENSG00000240751	3.546444931829864e-07	4.510713094471768
ENSG00000145284	3.5925955926047353e-07	8.371702884309197
ENSG00000149972	3.6081079091449755e-07	8.821333046357623
ENSG00000118939	3.631497992204497e-07	6.736976316167076
ENSG00000112079	3.678719189260454e-07	8.842568319628215
ENSG00000273340	3.71052953495406e-07	5.270262329971716
ENSG00000261026	3.7587447000262295e-07	5.788455502355679
ENSG00000143228	3.758744700026269e-07	8.151981035156716
ENSG00000112218	3.7749507350822417e-07	8.165865486747288
ENSG00000138119	3.8652997255335435e-07	8.616304276084053
ENSG00000232372	3.8986698639202486e-07	7.625070218545707
ENSG00000130695	3.8986698639202486e-07	8.679096887437602
ENSG00000249628	3.915459302876584e-07	5.027627593263478
ENSG00000255139	3.9323186945569656e-07	6.470610726748408
ENSG00000172766	3.9323186945569656e-07	8.721110829749675
ENSG00000259032	3.9323186945570006e-07	4.445050707699326
ENSG00000167769	3.9662484612147455e-07	2.968143540369462
ENSG00000165507	3.983319401467689e-07	8.787416270037454
ENSG00000144355	4.078487863853224e-07	4.518661264038586
ENSG00000211451	4.0960259760012174e-07	7.978272299575108
ENSG00000182704	4.1136370460980744e-07	7.587048465001776
ENSG00000229417	4.131321366733941e-07	8.004679954550042
ENSG00000251484	4.131321366734e-07	4.061526753247379
ENSG00000230266	4.149079231625293e-07	5.343057617772096
ENSG00000166387	4.166910935618851e-07	8.83195068299292
ENSG00000197497	4.1848167746961065e-07	6.167666761311995
ENSG00000133805	4.1848167746961065e-07	8.602630414743642
ENSG00000249602	4.2663184656034356e-07	4.79835188382241
ENSG00000244754	4.321503802365496e-07	8.857770293321186
ENSG00000156206	4.321503802365519e-07	4.6601161166342555
ENSG00000008277	4.321503802365519e-07	8.31660312530338
ENSG00000204262	4.358677005808275e-07	7.861960332153243
ENSG00000147873	4.358677005808275e-07	2.7063399353919526
ENSG00000164574	4.3773794221249563e-07	8.865867459313089
ENSG00000158258	4.3773794221249563e-07	6.525110791535953
ENSG00000141232	4.396159460220637e-07	8.817284463361672
ENSG00000115556	4.415017430615339e-07	7.870142202558035
ENSG00000143768	4.4529684163472554e-07	6.789559854363951
ENSG00000234993	4.578501062903076e-07	4.0126366921879555
ENSG00000132196	4.578501062903125e-07	8.496831502787185
ENSG00000165185	4.5981151070248546e-07	8.379800050301101
ENSG00000213638	4.5981151070248546e-07	6.531663799457616
ENSG00000112280	4.6178104167200377e-07	2.9190040905640284
ENSG00000165643	4.6178104167200377e-07	5.304974086737985
ENSG00000238133	4.6375873164842894e-07	4.267820909884017
ENSG00000141873	4.6375873164843143e-07	8.698347444126524
ENSG00000254266	4.657446132056484e-07	5.281725063754061
ENSG00000198380	4.6974108198235125e-07	8.891687069641355
ENSG00000173805	4.788547832922891e-07	3.1987916292674776
ENSG00000162849	4.850253458257406e-07	6.1062184160298445
ENSG00000173080	5.007900873111694e-07	5.318446897756221
ENSG00000237025	5.007900873111694e-07	3.9877763995820716
ENSG00000226321	5.050770112823151e-07	6.076822969598698
ENSG00000187486	5.072337605054633e-07	8.55855260601729
ENSG00000139793	5.115740098878114e-07	8.86991604230904
ENSG00000239494	5.159501640398224e-07	5.300203691765353
ENSG00000150459	5.304241053508602e-07	8.81881257571423
ENSG00000151611	5.418243025732909e-07	7.821597509183207
ENSG00000012171	5.441326018816071e-07	7.680028878910825
ENSG00000163354	5.569992059342936e-07	7.169308624809124
ENSG00000227285	5.617505108475493e-07	6.823346561372841
ENSG00000162739	5.617505108475523e-07	8.835006907698036
ENSG00000251323	5.641408345765786e-07	7.088328197293653
ENSG00000238511	5.641408345765786e-07	4.018678992778689
ENSG00000185222	5.665409908520401e-07	8.494767636372904
ENSG00000200127	5.689510186317512e-07	5.017496874831114
ENSG00000254685	5.713709570215442e-07	8.275124937053029
ENSG00000273032	5.873448528820377e-07	7.198260396658951
ENSG00000188042	5.923461610325963e-07	8.676040662732488
ENSG00000153029	5.948622292385066e-07	8.81323588036572
ENSG00000246090	5.973886277369446e-07	8.055280080911071
ENSG00000159208	5.973886277369446e-07	6.479438271356698
ENSG00000143641	5.973886277369446e-07	8.920027150613016
ENSG00000149806	5.999253973746975e-07	8.928124316604919
ENSG00000153790	5.999253973746975e-07	8.57581844612454
ENSG00000101000	6.024725791533868e-07	5.462229464897506
ENSG00000183831	6.0247257915339e-07	6.302664087594218
ENSG00000076258	6.0247257915339e-07	7.9899147083291835
ENSG00000248254	6.101770096854481e-07	5.925893798590602
ENSG00000151883	6.192859139134163e-07	8.826373987644413
ENSG00000253753	6.192859139134163e-07	4.771170870974487
ENSG00000225370	6.245498719775066e-07	3.936641844337008
ENSG00000234476	6.245498719775066e-07	4.4085847623262655
ENSG00000136147	6.271980439884612e-07	8.739825632376874
ENSG00000223685	6.271980439884612e-07	7.126381357626861
ENSG00000159958	6.298570681470707e-07	8.304790973555164
ENSG00000162430	6.298570681470707e-07	8.72363130039307
ENSG00000143867	6.298570681470773e-07	3.5087203763654933
ENSG00000197646	6.325269872761593e-07	8.014258496889838
ENSG00000198576	6.47408219159457e-07	6.0637147281652855
ENSG00000186818	6.529030234744817e-07	8.412320154686263
ENSG00000164744	6.556673018674439e-07	4.688720934919292
ENSG00000213860	6.612298330510267e-07	5.594959359871012
ENSG00000199709	6.612298330510303e-07	3.272869354021391
ENSG00000137558	6.668379612917789e-07	5.701444457146921
ENSG00000137496	6.810601368864439e-07	8.349273095925684
ENSG00000050628	6.882807148383481e-07	4.669539454773747
ENSG00000253923	6.911896124912594e-07	2.4340804808314465
ENSG00000107738	6.911896124912594e-07	8.915978567617064
ENSG00000122122	6.941103892444181e-07	8.845624544333333
ENSG00000092036	6.941103892444218e-07	8.23252295009429
ENSG00000117139	6.970430917969913e-07	8.779319104045552
ENSG00000185332	6.970430917969913e-07	4.120817040023783
ENSG00000258920	6.970430917969913e-07	7.93292082590323
ENSG00000178445	7.029444619769839e-07	7.729447763813011
ENSG00000229233	7.088941001536399e-07	4.502751780849373
ENSG00000267737	7.088941001536399e-07	3.358320723041807
ENSG00000095587	7.118871383687556e-07	7.68903336461231
ENSG00000121454	7.255075993173178e-07	8.100420964332791
ENSG00000172954	7.316416500285499e-07	8.27186655552583
ENSG00000224614	7.316416500285499e-07	6.797055235356478
ENSG00000229017	7.316416500285499e-07	6.438328808444199
ENSG00000205784	7.378257992665408e-07	4.0519993579747915
ENSG00000159733	7.409367837678411e-07	8.523107717344566
ENSG00000155875	7.440604407922571e-07	3.4333481852878487
ENSG00000255224	7.503459713307357e-07	6.490079984460926
ENSG00000148737	7.646765532388325e-07	7.891292771415739
ENSG00000215838	7.711302491775266e-07	4.415637880297049
ENSG00000219700	7.841958796698962e-07	2.4924646444968652
ENSG00000174564	7.841958796698962e-07	7.021170039736742
ENSG00000131871	7.874955554000955e-07	8.899784235633259
ENSG00000172638	8.126742553555702e-07	8.009674159832164
ENSG00000235505	8.126742553555702e-07	8.338289448222808
ENSG00000142089	8.160896142160586e-07	8.327704225415452
ENSG00000197283	8.195188367253237e-07	8.679096887437602
ENSG00000173451	8.195188367253237e-07	8.418836917740663
ENSG00000205593	8.599690318115179e-07	8.745858931954498
ENSG00000238805	8.635761847504643e-07	1.9472872992013346
ENSG00000091436	8.635761847504643e-07	8.512033476480154
ENSG00000266865	8.635761847504643e-07	7.873523591074712
ENSG00000100290	8.67197949652765e-07	8.604948728564949
ENSG00000139292	8.67197949652765e-07	3.345016382362237
ENSG00000203804	8.910995409923096e-07	6.42743232981187
ENSG00000152749	8.948327254231167e-07	8.731728466384972
ENSG00000197747	8.948327254231167e-07	8.773742408697043
ENSG00000133250	8.985810126570685e-07	8.259334918713394
ENSG00000156009	8.985810126570732e-07	4.189370499924849
ENSG00000137714	9.061231308454335e-07	8.752963739655565
ENSG00000205084	9.061231308454383e-07	8.062762343008647
ENSG00000183971	9.099170800034079e-07	5.181102077214164
ENSG00000179520	9.330049940572754e-07	5.112924670990389
ENSG00000224687	9.349543197711408e-07	3.0237554044460278
ENSG00000272003	9.388647770318475e-07	7.909856256868385
ENSG00000229152	9.427910263525118e-07	8.164408090799261
ENSG00000145451	9.506911467538446e-07	4.096655904780917
ENSG00000135424	9.506911467538446e-07	7.58657331854111
ENSG00000168614	9.546651411953764e-07	8.676040662732488
ENSG00000177519	9.58655174420247e-07	6.713438015651506
ENSG00000168918	9.58655174420247e-07	8.806131072664654
ENSG00000250966	9.666836064708193e-07	6.215089676601528
ENSG00000198885	9.89097981757073e-07	6.5303347568148995
ENSG00000012061	9.973724211828782e-07	8.843104073689938
ENSG00000272836	9.97372421182887e-07	6.262659249977439
ENSG00000231305	1.0057136772852395e-06	7.976697451217887
ENSG00000100647	1.0057136772852395e-06	8.821333046357623
ENSG00000269293	1.0099095235506968e-06	8.313292453191234
ENSG00000138642	1.0225987183901275e-06	8.736769407671758
ENSG00000242861	1.0375973743232378e-06	8.178415549379311
ENSG00000215795	1.0419215692458154e-06	4.973182113987915
ENSG00000203327	1.0419215692458154e-06	4.626877299484554
ENSG00000136367	1.0506222137793647e-06	6.766194369915957
ENSG00000242353	1.0549987982118122e-06	3.797064602148665
ENSG00000241316	1.0549987982118122e-06	7.27844152094086
ENSG00000107736	1.0593929810515305e-06	8.098488538336063
ENSG00000166347	1.0682344143477287e-06	8.582923253825605
ENSG00000231424	1.0929172103775348e-06	6.070208895426986
ENSG00000152154	1.1020285489550758e-06	8.095309306641472
ENSG00000171206	1.1112131896262419e-06	8.810715409722327
ENSG00000171433	1.1112131896262419e-06	2.510561211020483
ENSG00000113302	1.1112131896262419e-06	2.631253637540666
ENSG00000227502	1.1204716992153207e-06	6.968241302703136
ENSG00000185885	1.125128833131963e-06	8.89420754028475
ENSG00000231599	1.1368535579677867e-06	4.138791832466188
ENSG00000172543	1.160657816698812e-06	8.412320154686263
ENSG00000198739	1.160657816698818e-06	3.022753529304271
ENSG00000110013	1.165476059580925e-06	8.845624544333333
ENSG00000163219	1.1800469010015208e-06	8.8714441546616
ENSG00000130598	1.1800469010015208e-06	5.7877151376419835
ENSG00000007062	1.1800469010015375e-06	4.612691634572216
ENSG00000064199	1.1800469010015375e-06	5.665209865757872
ENSG00000163527	1.1898583026000775e-06	8.93217289960087
ENSG00000162139	1.1947934810414313e-06	8.841575961337382
ENSG00000184979	1.1997484120884343e-06	8.286076170927963
ENSG00000157483	1.2072180110793624e-06	6.79948281292886
ENSG00000187867	1.2172473220225625e-06	3.0381273619465157
ENSG00000227666	1.2222920841035072e-06	4.210213145336545
ENSG00000103342	1.2222920841035072e-06	8.887638486645404
ENSG00000232457	1.2273570201580822e-06	7.79394860309069
ENSG00000253553	1.232442207716422e-06	3.4928621878222916
ENSG00000119042	1.23754772459353e-06	8.45076897747916
ENSG00000196924	1.242673648890262e-06	8.878013208300944
ENSG00000184922	1.2478200589943223e-06	8.895735652637308
ENSG00000231964	1.2817765272713405e-06	7.788667536573592
ENSG00000224144	1.29774784437681e-06	3.343430215714805
ENSG00000120251	1.3031141611312747e-06	4.172900837708297
ENSG00000198108	1.3085018860954567e-06	8.739825632376874
ENSG00000184856	1.3385207273019608e-06	1.740804720708445
ENSG00000088926	1.349600542324899e-06	3.740663459207099
ENSG00000255853	1.349600542324899e-06	3.2867720744532973
ENSG00000230122	1.349600542324899e-06	3.905766331337186
ENSG00000170035	1.349600542324899e-06	8.830958324702085
ENSG00000154016	1.3551735807142854e-06	6.371504335366818
ENSG00000157617	1.360768819116463e-06	8.785888157684896
ENSG00000232634	1.3776885855286461e-06	3.7580570071176087
ENSG00000183570	1.3833734766687093e-06	8.563391390481994
ENSG00000052802	1.3833734766687241e-06	8.73325657873753
ENSG00000272709	1.3890809957265685e-06	4.321855612864048
ENSG00000266913	1.3890809957265685e-06	4.566065448495025
ENSG00000179902	1.4208807069488115e-06	4.2103116727607475
ENSG00000139618	1.42673743062304e-06	8.701860273060754
ENSG00000070190	1.42673743062304e-06	8.84715265668589
ENSG00000143452	1.432617438883343e-06	5.235528646979961
ENSG00000108405	1.4563721010516473e-06	8.920027150613016
ENSG00000236030	1.4774687257637188e-06	4.4777212217867435
ENSG00000236942	1.4835502760701802e-06	5.4356249062463275
ENSG00000110200	1.4957858963392289e-06	7.871284427086009
ENSG00000238711	1.4957858963392342e-06	4.608635288758133
ENSG00000119537	1.5019401507322989e-06	8.833478795345478
ENSG00000198756	1.514322011632955e-06	5.764838687169481
ENSG00000223662	1.52680229742691e-06	4.005378186316
ENSG00000170525	1.52680229742691e-06	8.756555718422403
ENSG00000143486	1.5616367395554118e-06	8.837527378341429
ENSG00000143278	1.568052090041189e-06	1.7229524091059223
ENSG00000067113	1.5809591292177002e-06	8.390751284176035
ENSG00000168528	1.5809591292177057e-06	7.79856125033344
ENSG00000232470	1.5874510116047766e-06	6.3983035943779365
ENSG00000154277	1.5874510116047905e-06	7.915192826986583
ENSG00000123739	1.607081279540528e-06	8.704380743704148
ENSG00000146555	1.6436797709407717e-06	4.353901179280951
ENSG00000234614	1.6436797709407717e-06	8.258799164651672
ENSG00000271993	1.6504198318994054e-06	3.6655691661580656
ENSG00000260081	1.6983520872385e-06	5.919333646792361
ENSG00000086619	1.7053081834527568e-06	8.883589903649453
ENSG00000197943	1.7122917470113713e-06	8.936221482596823
ENSG00000235121	1.7228188214839428e-06	6.017374585602365
ENSG00000273329	1.729871509750003e-06	8.063763134727557
ENSG00000130158	1.7511969971846524e-06	8.569705996714308
ENSG00000213839	1.7583616532936448e-06	7.693407111419823
ENSG00000213131	1.7583616532936448e-06	4.604794667403906
ENSG00000186564	1.7655545668846247e-06	5.774997639337757
ENSG00000256347	1.772775844934758e-06	4.093917076377439
ENSG00000174684	1.772775844934758e-06	8.701324518999034
ENSG00000126970	1.780025594807813e-06	8.259922963360061
ENSG00000165178	1.8130047062856095e-06	8.586436082759835
ENSG00000273305	1.82041298771482e-06	4.279151430937836
ENSG00000155755	1.8278504483470014e-06	8.352250170798193
ENSG00000086717	1.8278504483470014e-06	5.067758229503367
ENSG00000236846	1.8428133488417463e-06	2.1650749581108584
ENSG00000178935	1.8428133488417463e-06	8.035898083804598
ENSG00000224939	1.8503390105114755e-06	4.678326899735128
ENSG00000198822	1.8503390105114755e-06	6.654799031974564
ENSG00000148200	1.8503390105114755e-06	7.033384975874306
ENSG00000174437	1.8578942950011875e-06	8.928124316604919
ENSG00000240356	1.873094180468455e-06	7.041068278024916
ENSG00000270062	1.8884139053423092e-06	6.401077242857155
ENSG00000204347	1.8961189906137033e-06	2.585190793307354
ENSG00000106080	1.9077334673690437e-06	8.895735652637308
ENSG00000128422	1.9077334673690606e-06	2.4572867066270865
ENSG00000272610	1.915514518011966e-06	1.9656291997862567
ENSG00000143409	1.9233261556331287e-06	8.772214296344485
ENSG00000106290	1.9390416537451694e-06	8.670999721445702
ENSG00000126890	1.946945746243217e-06	4.9339301594065725
ENSG00000180245	1.954880889736777e-06	4.848317251979386
ENSG00000163235	1.9869343209846986e-06	8.309747210429064
ENSG00000011590	2.0072243143114387e-06	7.00951409355464
ENSG00000151366	2.015396100445299e-06	8.445982483599403
ENSG00000255455	2.015396100445299e-06	8.487460671849753
ENSG00000163815	2.023599946017116e-06	5.588628843327726
ENSG00000150457	2.0401042986058847e-06	8.637539549354646
ENSG00000272006	2.0484050482734204e-06	6.049483201646053
ENSG00000187944	2.056738342682952e-06	3.4269266485692946
ENSG00000231381	2.111706530684323e-06	3.3633496048617793
ENSG00000233215	2.120287843174795e-06	2.1219401233890447
ENSG00000250990	2.1289027550558872e-06	5.042202748294853
ENSG00000135245	2.128902755055906e-06	7.572127797963497
ENSG00000183921	2.1375513925262903e-06	7.505175039953445
ENSG00000237576	2.1462338822367027e-06	5.205067758084419
ENSG00000109452	2.1462338822367217e-06	7.015834613412068
ENSG00000224728	2.1462338822367217e-06	6.357800291052421
ENSG00000243155	2.1549503512916043e-06	4.357966738479388
ENSG00000270009	2.163700927250598e-06	2.974579036602324
ENSG00000065357	2.163700927250598e-06	8.750979023073892
ENSG00000138400	2.163700927250598e-06	5.204748059923024
ENSG00000175106	2.163700927250598e-06	8.4165708945043
ENSG00000261884	2.1813049124045995e-06	7.7090329413455985
ENSG00000120690	2.221419911554204e-06	8.891687069641355
ENSG00000143412	2.2304304016140327e-06	8.207865441051004
ENSG00000224536	2.2304304016140327e-06	6.242353269420543
ENSG00000155093	2.2304304016140446e-06	8.03045871762229
ENSG00000166394	2.248557142971994e-06	8.14490308670331
ENSG00000149177	2.2668257814185523e-06	8.477633236683207
ENSG00000149054	2.276013644613771e-06	8.911929984621112
ENSG00000225724	2.2760136446137955e-06	4.7622270851899655
ENSG00000253924	2.2852373821086e-06	3.134693211761525
ENSG00000117601	2.2852373821086286e-06	3.8412241001764724
ENSG00000103495	2.2852373821086286e-06	8.391945799288955
ENSG00000197705	2.3037930178203246e-06	8.331010793884731
ENSG00000243181	2.3460754351394494e-06	4.612035095991986
ENSG00000174123	2.355572545119651e-06	8.800554377316145
ENSG00000179241	2.3651066866565788e-06	4.7245418276080775
ENSG00000135454	2.3651066866565788e-06	6.57424565991092
ENSG00000261924	2.3651066866565788e-06	4.346573274119764
ENSG00000142733	2.3746779982153e-06	8.524433672875038
ENSG00000165406	2.393932687728425e-06	8.891687069641355
ENSG00000213559	2.403616345087866e-06	3.3324690872890663
ENSG00000257008	2.413337731282412e-06	2.4278329766635056
ENSG00000239319	2.4230969872620096e-06	2.598760539823828
ENSG00000227376	2.4230969872620096e-06	5.544754129730876
ENSG00000259732	2.4575546545089965e-06	2.634468362294505
ENSG00000173894	2.4674860822755777e-06	5.508552761075918
ENSG00000104490	2.4674860822755777e-06	7.002222318672057
ENSG00000224745	2.4674860822755777e-06	5.865232588999697
ENSG00000228065	2.477456164070192e-06	5.538927641366762
ENSG00000188580	2.477456164070192e-06	4.485261382704473
ENSG00000257718	2.477456164070192e-06	5.40203724263644
ENSG00000133114	2.477456164070192e-06	8.641131528121484
ENSG00000075213	2.4975128672293003e-06	7.737487682582009
ENSG00000104998	2.4975128672293003e-06	8.791464853033405
ENSG00000162779	2.5075997786211472e-06	6.061042943217853
ENSG00000273075	2.5075997786211472e-06	4.895598438851738
ENSG00000112941	2.517725924099179e-06	8.878013208300944
ENSG00000226856	2.5177259240991923e-06	5.367268324993616
ENSG00000108700	2.527891449969291e-06	6.016436681810522
ENSG00000261089	2.5278914499693045e-06	6.629058428042465
ENSG00000133019	2.5845123543385846e-06	6.188178979851592
ENSG00000236484	2.594937455043287e-06	2.279536678277476
ENSG00000261485	2.6054030501308957e-06	6.468333374311666
ENSG00000214530	2.626456327118572e-06	8.715534134401166
ENSG00000267627	2.669055484051203e-06	2.5533779198105098
ENSG00000180581	2.679808791807331e-06	5.4523918167279835
ENSG00000174607	2.7177748995478242e-06	8.658906263042791
ENSG00000177106	2.7177748995478242e-06	8.445446729537682
ENSG00000197653	2.7287171531799556e-06	6.55743559849615
ENSG00000203497	2.7287171531799556e-06	8.223354275978945
ENSG00000236534	2.7397018248829565e-06	3.5537880136324937
ENSG00000230899	2.7397018248829565e-06	3.021710854496582
ENSG00000185507	2.7840678527964714e-06	8.859298405673744
ENSG00000197140	2.7952669900496607e-06	4.8866426653876145
ENSG00000134571	2.8065094993835005e-06	5.81001739834485
ENSG00000128245	2.840498872478371e-06	8.788408628328291
ENSG00000164344	2.8576418504329752e-06	6.842886341203754
ENSG00000130377	2.869125798965101e-06	5.096841712209519
ENSG00000107719	2.8806541761480897e-06	8.700384451293141
ENSG00000105373	2.8806541761480897e-06	8.940270065592774
ENSG00000130055	2.880654176148105e-06	4.800585830481054
ENSG00000261368	2.880654176148105e-06	1.815133686508077
ENSG00000198133	2.9038448758885146e-06	6.961042123980099
ENSG00000235944	2.950766705499672e-06	7.2459385011682516
ENSG00000143847	2.97450051288197e-06	5.801120979761899
ENSG00000267040	2.9924213663400576e-06	7.5370927775152206
ENSG00000261019	3.0164775934075865e-06	5.3132800012953805
ENSG00000200502	3.0164775934075865e-06	6.132401071610899
ENSG00000119608	3.0285754159186936e-06	6.461628671849069
ENSG00000183230	3.0407199403754557e-06	7.525879838887639
ENSG00000133466	3.0407199403754557e-06	8.705373101994985
ENSG00000139174	3.0529113395058804e-06	7.866629373623804
ENSG00000232788	3.0529113395058804e-06	8.14508681770581
ENSG00000006659	3.052911339505897e-06	5.293103783222693
ENSG00000225077	3.052911339505897e-06	5.767774053252554
ENSG00000181513	3.065149786646466e-06	8.767173355057698
ENSG00000150783	3.065149786646466e-06	5.0640694360869745
ENSG00000250850	3.1145775434440873e-06	4.037168478780545
ENSG00000114999	3.158455454097088e-06	8.703388385413312
ENSG00000187098	3.171100894576976e-06	7.772135503707286
ENSG00000105219	3.183795060494724e-06	6.493306836105308
ENSG00000271605	3.2093302886665316e-06	7.317065641308179
ENSG00000064309	3.293688343262189e-06	5.779500345133041
ENSG00000253741	3.293688343262189e-06	6.006212448746891
ENSG00000125089	3.320071223625523e-06	8.722103188040512
ENSG00000272942	3.3200712236255407e-06	3.093665572420023
ENSG00000031003	3.3333388188852836e-06	8.795513436029358
ENSG00000202415	3.3333388188853132e-06	3.323114518508756
ENSG00000231848	3.346657433637572e-06	5.06948433214228
ENSG00000139746	3.346657433637572e-06	8.891687069641355
ENSG00000197951	3.346657433637572e-06	8.270540599995357
ENSG00000225091	3.3600272557827477e-06	5.5567096685630615
ENSG00000196814	3.3869212771492105e-06	7.954287539591375
ENSG00000144893	3.4004458554737634e-06	8.006763697721322
ENSG00000181588	3.4004458554737753e-06	7.549304805096375
ENSG00000187984	3.4140223994018874e-06	6.466076873585585
ENSG00000254978	3.4140223994018874e-06	5.860654703021471
ENSG00000116574	3.475765064136495e-06	7.841816443763096
ENSG00000104921	3.5175222935753197e-06	8.017648653002956
ENSG00000136156	3.5175222935753197e-06	8.936221482596823
ENSG00000234782	3.5175222935753197e-06	7.34481245722126
ENSG00000259666	3.5175222935753197e-06	2.996153412341628
ENSG00000262769	3.5315483334358716e-06	5.581428937401014
ENSG00000137198	3.545628182713985e-06	8.651749164756781
ENSG00000148123	3.545628182713985e-06	3.1084923291467197
ENSG00000164076	3.545628182713985e-06	2.5177655219753996
ENSG00000165246	3.5597620390775033e-06	5.515008130728174
ENSG00000180720	3.5597620390775033e-06	6.38897932844813
ENSG00000100605	3.559762039077535e-06	8.73379233279925
ENSG00000112039	3.6529622933417273e-06	8.549006477505436
ENSG00000186654	3.6529622933417273e-06	8.48400013350047
ENSG00000177462	3.6529622933417273e-06	1.8858627107348178
ENSG00000224520	3.6821085693190857e-06	2.4971139375608398
ENSG00000090776	3.696765484722311e-06	7.323872478613714
ENSG00000149823	3.711478524881594e-06	8.886110374292846
ENSG00000185519	3.711478524881607e-06	2.645901802098941
ENSG00000265666	3.7708960589243214e-06	6.247689058082199
ENSG00000106211	3.7708960589243413e-06	8.86991604230904
ENSG00000177181	3.854091259062395e-06	5.90650405599387
ENSG00000171453	3.854091259062395e-06	8.65174916475678
ENSG00000166548	3.854091259062395e-06	8.800554377316146
ENSG00000246560	3.869406169682012e-06	6.050316017281722
ENSG00000203260	3.8847796150020014e-06	1.8268908422975898
ENSG00000184949	3.900211809172377e-06	5.564755666173706
ENSG00000119922	3.931253304392908e-06	7.8645459646208895
ENSG00000211976	3.931253304392908e-06	7.933113208090205
ENSG00000213995	3.94686303747895e-06	8.495224240602019
ENSG00000114204	3.962532383492159e-06	4.084628528338245
ENSG00000107518	4.017847699122438e-06	4.955765247743832
ENSG00000188095	4.0337880107875515e-06	5.369271051849412
ENSG00000103044	4.0337880107875515e-06	7.463401222871681
ENSG00000117114	4.06585131858888e-06	7.227620835999416
ENSG00000235145	4.065851318588902e-06	4.682046366468272
ENSG00000208317	4.065851318588902e-06	6.622522900032566
ENSG00000179101	4.098159690196543e-06	3.607937237323709
ENSG00000166569	4.130714917864783e-06	4.900653343690818
ENSG00000254122	4.163518806309891e-06	7.78433764692295
ENSG00000189030	4.271870806516108e-06	2.481529151094538
ENSG00000168071	4.288779192738546e-06	8.907881401625161
ENSG00000232480	4.382931898233294e-06	4.629470081332554
ENSG00000250673	4.391589117112095e-06	5.900660792575651
ENSG00000252612	4.417659547546211e-06	5.044735294893718
ENSG00000263847	4.435122445447924e-06	7.253093171186799
ENSG00000218052	4.452651712556972e-06	7.896281422117582
ENSG00000213657	4.452651712556972e-06	7.057227404036331
ENSG00000100342	4.470247590194706e-06	8.911929984621112
ENSG00000182534	4.487910320516503e-06	8.208617339943165
ENSG00000262468	4.5056401465146295e-06	8.00730355542591
ENSG00000166068	4.541302061708518e-06	8.603622773034477
ENSG00000273365	4.559234641097074e-06	4.3257782893504695
ENSG00000132950	4.59530427529296e-06	8.529220166754795
ENSG00000166667	4.640777266580646e-06	7.006933681498906
ENSG00000220842	4.677466851766819e-06	6.643840218908065
ENSG00000235672	4.677466851766819e-06	4.536146963994815
ENSG00000237422	4.6959160658440916e-06	2.7259661917776055
ENSG00000189143	4.6959160658440916e-06	5.649757009500231
ENSG00000229229	4.714435231038541e-06	2.67493430726092
ENSG00000270624	4.714435231038541e-06	2.2801518294336547
ENSG00000270022	4.733024601034408e-06	7.605528696978948
ENSG00000159884	4.733024601034434e-06	7.635918322188164
ENSG00000227477	4.733024601034434e-06	5.101433265133064
ENSG00000173200	4.733024601034434e-06	8.605654225620814
ENSG00000232645	4.770414974541893e-06	6.820593493232993
ENSG00000272426	4.770414974541893e-06	5.340524542498869
ENSG00000207964	4.789216489804676e-06	4.450559289402062
ENSG00000254852	4.87470849293188e-06	3.954272055832485
ENSG00000138641	4.893904970541143e-06	8.77122193805365
ENSG00000114646	4.89390497054116e-06	6.149009702948809
ENSG00000228008	4.913174106959222e-06	4.370029835188538
ENSG00000095303	4.93251616519275e-06	8.22857894826823
ENSG00000109062	4.93251616519275e-06	8.883589903649453
ENSG00000154144	4.951931409152772e-06	8.83195068299292
ENSG00000102290	4.971420103657921e-06	2.674575368197809
ENSG00000097046	4.99098251443692e-06	8.294375493741951
ENSG00000143318	4.99098251443692e-06	5.154001591191266
ENSG00000199477	4.99098251443692e-06	4.797741315303959
ENSG00000203778	4.99098251443692e-06	7.782183187347136
ENSG00000168509	4.99098251443692e-06	2.157174664636844
ENSG00000149761	5.010618908131977e-06	8.753499493717287
ENSG00000211593	5.010618908131977e-06	8.541869255976428
ENSG00000230155	5.050114715422992e-06	5.734653702133354
ENSG00000177212	5.079932772705136e-06	1.1301333011959858
ENSG00000227711	5.1400773665218845e-06	1.4748345379780892
ENSG00000270750	5.180553368698216e-06	5.9088058325709545
ENSG00000227857	5.180553368698244e-06	4.274459201425787
ENSG00000230457	5.24184228136916e-06	5.560244701629613
ENSG00000228527	5.262426336595818e-06	3.3270386996453145
ENSG00000272927	5.356019848809996e-06	6.444253857126016
ENSG00000115526	5.377034589810486e-06	5.602891751198418
ENSG00000146938	5.419302037224754e-06	8.237193012264838
ENSG00000203667	5.4405553156964685e-06	7.927396421139665
ENSG00000117360	5.4405553156964685e-06	8.82385351700102
ENSG00000162552	5.461888680348346e-06	8.307513601020643
ENSG00000197768	5.461888680348395e-06	6.446098009650923
ENSG00000243224	5.461888680348395e-06	6.499480200868498
ENSG00000116985	5.483302419661919e-06	8.915978567617064
ENSG00000238045	5.483302419661919e-06	6.332905398871759
ENSG00000237708	5.483302419661919e-06	2.800501106450563
ENSG00000184156	5.504796823105318e-06	5.563439589133578
ENSG00000272325	5.504796823105318e-06	8.468412271982919
ENSG00000102575	5.526372181136643e-06	8.738297520024316
ENSG00000233196	5.526372181136672e-06	2.5391896199019004
ENSG00000119787	5.548028785207021e-06	8.769693825701092
ENSG00000256968	5.713072716655279e-06	3.9954980367797264
ENSG00000138646	5.735431821033273e-06	8.859298405673744
ENSG00000116748	5.735431821033273e-06	8.920027150613016
ENSG00000242759	5.757874990379948e-06	6.041974986724665
ENSG00000090097	5.757874990379948e-06	8.63249860806786
ENSG00000183250	5.7804025267681545e-06	7.023447288545627
ENSG00000224326	5.803014733301185e-06	2.8091723807804225
ENSG00000101546	5.803014733301268e-06	8.49980857765969
ENSG00000186187	5.803014733301268e-06	7.508409441080777
ENSG00000162073	5.803014733301268e-06	7.256572917956351
ENSG00000159618	5.871362420329014e-06	8.823317762939297
ENSG00000262454	5.871362420329066e-06	7.525508213926371
ENSG00000182901	5.928908991449581e-06	1.6507095681692325
ENSG00000143107	5.975336012697177e-06	4.864427265765794
ENSG00000116544	5.975336012697177e-06	7.272674112099196
ENSG00000206921	5.998680300215291e-06	5.026763173783466
ENSG00000130592	5.998680300215291e-06	8.920027150613016
ENSG00000106397	6.0221121893864405e-06	8.861818876317137
ENSG00000224565	6.0456319943344094e-06	6.85986400383845
ENSG00000226025	6.0456319943344315e-06	7.1565574057121
ENSG00000142959	6.0456319943344315e-06	6.01919166437
ENSG00000135842	6.0456319943344315e-06	8.761060905647467
ENSG00000110711	6.069240030252131e-06	8.83195068299292
ENSG00000187837	6.0929366134046356e-06	8.928124316604919
ENSG00000144395	6.0929366134046356e-06	7.056658901978301
ENSG00000233012	6.249144761894651e-06	1.8041318352113818
ENSG00000243284	6.273515639420004e-06	5.049485333987778
ENSG00000124496	6.297977796220193e-06	8.517531021996055
ENSG00000139880	6.297977796220193e-06	7.413839856637784
ENSG00000259129	6.322531558920865e-06	4.220847690110199
ENSG00000271631	6.347177255256455e-06	3.8707420588695793
ENSG00000176788	6.3967457653366016e-06	8.601690347037751
ENSG00000162734	6.396745765336681e-06	8.855249822677791
ENSG00000250874	6.421669240126833e-06	4.481685679179091
ENSG00000109670	6.421669240126833e-06	8.924075733608968
ENSG00000158220	6.446685970650403e-06	5.349099821313797
ENSG00000100564	6.560424261744967e-06	8.678561133375881
ENSG00000183690	6.585959887511715e-06	4.410909047512066
ENSG00000229645	6.611590955974366e-06	8.80361060202126
ENSG00000120656	6.637317807877202e-06	8.700867914769919
ENSG00000165732	6.689060230753573e-06	8.93217289960087
ENSG00000223813	6.886565939240984e-06	7.256766611641745
ENSG00000267676	6.940172611003134e-06	3.565824934315496
ENSG00000265386	6.940172611003134e-06	2.8682251775470946
ENSG00000228067	6.967125981120244e-06	2.0128003893556587
ENSG00000170037	6.967125981120244e-06	8.699339802417361
ENSG00000074855	6.994179849175177e-06	8.66695113844975
ENSG00000255100	7.02133457300788e-06	4.268879394876872
ENSG00000251148	7.021334573007943e-06	2.3384364116451506
ENSG00000167447	7.021334573007943e-06	8.63654719106381
ENSG00000261194	7.144788575964728e-06	1.2339669740688735
ENSG00000247774	7.228246220592921e-06	8.783367687041503
ENSG00000123901	7.256272838079994e-06	6.653929958108478
ENSG00000176659	7.256272838079994e-06	5.19353331398059
ENSG00000214110	7.284403771628775e-06	6.521149247835431
ENSG00000091490	7.312639391958126e-06	8.944318648588725
ENSG00000259343	7.312639391958126e-06	7.770042992939563
ENSG00000085662	7.312639391958126e-06	8.844096431980775
ENSG00000249142	7.312639391958165e-06	5.045025311165715
ENSG00000186369	7.340980071036105e-06	4.204054361218026
ENSG00000237424	7.34098007103617e-06	6.714425443896139
ENSG00000242110	7.369426182083753e-06	6.725337363062029
ENSG00000158636	7.39797809957875e-06	8.737305161733481
ENSG00000142494	7.39797809957875e-06	8.76510948864342
ENSG00000172671	7.426636199259926e-06	8.733713182966643
ENSG00000226174	7.426636199259966e-06	7.19021030084008
ENSG00000144567	7.455400858131094e-06	8.865867459313089
ENSG00000183463	7.5132513678061145e-06	1.54314700677916
ENSG00000185634	7.513251367806181e-06	6.282687410769728
ENSG00000174915	7.527781187311811e-06	8.707436968409263
ENSG00000102572	7.586170665369321e-06	8.811707768013164
ENSG00000164292	7.644994766714375e-06	8.76564524270514
ENSG00000254996	7.67457076523914e-06	7.907388076809935
ENSG00000213943	7.67457076523918e-06	3.1016696724180757
ENSG00000162511	7.704256579122817e-06	8.837983982570544
ENSG00000232310	7.704256579122817e-06	6.2158181173099765
ENSG00000264043	7.763959211158138e-06	4.7242302790471955
ENSG00000258994	7.824105792303452e-06	5.563446978808764
ENSG00000182551	7.824105792303481e-06	8.887638486645404
ENSG00000121073	7.824105792303481e-06	8.903832818629208
ENSG00000182308	7.86950896421373e-06	7.246809193676643
ENSG00000168062	7.930440050012302e-06	7.4811376552164
ENSG00000260359	7.961075141895553e-06	8.825381629353576
ENSG00000165495	7.961075141895582e-06	2.8655577388236053
ENSG00000164542	8.053663423120766e-06	8.09430296034228
ENSG00000272947	8.053663423120766e-06	6.527499501254749
ENSG00000205632	8.115962150208314e-06	4.467699229886371
ENSG00000099377	8.11596215020843e-06	7.407657024991388
ENSG00000132681	8.11596215020843e-06	2.40952679469783
ENSG00000182508	8.178723233561466e-06	6.815442111736283
ENSG00000203730	8.226099436175306e-06	3.8053447832620333
ENSG00000229289	8.257829766349742e-06	1.6565729508700067
ENSG00000258123	8.38592962350475e-06	3.591081405915775
ENSG00000132965	8.38592962350475e-06	8.351023241857328
ENSG00000133103	8.450692514945947e-06	8.690706882363736
ENSG00000106025	8.450692514945993e-06	6.771282752366632
ENSG00000258294	8.450692514945993e-06	2.9575655115774846
ENSG00000269761	8.483253671411967e-06	4.210322889752861
ENSG00000081923	8.483253671411967e-06	6.34250495011296
ENSG00000134365	8.483253671411967e-06	3.4276387969109745
ENSG00000119013	8.515935198800206e-06	8.787416270037454
ENSG00000136160	8.548737521696204e-06	8.669190302438452
ENSG00000138172	8.581661066104543e-06	7.974929213635019
ENSG00000123191	8.731328626089062e-06	7.51235899748712
ENSG00000271138	8.798648534246008e-06	2.433093175606583
ENSG00000187653	8.900562962320457e-06	6.888875717895524
ENSG00000225400	8.900562962320457e-06	3.7061267218541585
ENSG00000120875	8.900562962320537e-06	8.797498152611029
ENSG00000084444	8.900562962320537e-06	8.296895964385346
ENSG00000162337	8.934785413264009e-06	8.653733881338454
ENSG00000155850	9.160327974601676e-06	8.719582717397117
ENSG00000100678	9.160327974601676e-06	7.374115245091645
ENSG00000083845	9.160327974601676e-06	8.944318648588725
ENSG00000107968	9.195507996982942e-06	8.634483324649532
ENSG00000113356	9.230817610473621e-06	8.309779624257006
ENSG00000187957	9.230817610473621e-06	2.818640498488157
ENSG00000100156	9.230817610473621e-06	6.59763787775789
ENSG00000272541	9.230817610473621e-06	5.165420460790214
ENSG00000187676	9.266257270399683e-06	8.439615586782143
ENSG00000260929	9.266257270399683e-06	6.221964347065628
ENSG00000196353	9.266257270399716e-06	2.246591527135408
ENSG00000141497	9.337528558441031e-06	6.273215421038103
ENSG00000157224	9.37336110480106e-06	8.55656788943562
ENSG00000271936	9.49981663704103e-06	5.717718926028252
ENSG00000075826	9.536246312417141e-06	8.810715409722327
ENSG00000264384	9.609508068098581e-06	4.300041684268211
ENSG00000203819	9.64634108977855e-06	6.5045704172638175
ENSG00000101203	9.64634108977855e-06	5.126720675696945
ENSG00000247624	9.64634108977855e-06	4.785549640342491
ENSG00000143674	9.64634108977855e-06	8.534796862103304
ENSG00000230829	9.720413785982726e-06	4.689844707051863
ENSG00000244723	9.720413785982726e-06	5.708855786786976
ENSG00000229780	9.757654411285457e-06	5.643891946977673
ENSG00000135414	9.832546605077868e-06	7.9499900637686745
ENSG00000166997	9.832546605077956e-06	8.141489284358691
ENSG00000232671	9.832546605077956e-06	4.961447830611564
ENSG00000185621	9.870199133838114e-06	8.587428441050672
ENSG00000228835	9.907989926675083e-06	5.781607949972851
ENSG00000237289	1.0041353535230844e-05	4.355007985841238
ENSG00000269919	1.0079772530647025e-05	8.207089227590608
ENSG00000266897	1.0079772530647025e-05	5.234832037561194
ENSG00000136867	1.0118332472742852e-05	6.621307750872407
ENSG00000113140	1.0118332472742852e-05	8.526751986696345
ENSG00000188818	1.0118332472742888e-05	8.367452144491162
ENSG00000102003	1.0234862917357345e-05	6.702244184476143
ENSG00000163947	1.027399159259937e-05	8.846616902624168
ENSG00000138074	1.0531846523033162e-05	8.845624544333333
ENSG00000113205	1.057206320044993e-05	4.624751490104027
ENSG00000150630	1.061242710571477e-05	7.356879841990222
ENSG00000144730	1.061242710571477e-05	3.3663742259797855
ENSG00000270883	1.0693598656574336e-05	4.867347742775861
ENSG00000137547	1.0693598656574394e-05	8.776262879340436
ENSG00000267470	1.0693598656574394e-05	5.874629144932269
ENSG00000164418	1.073440733480737e-05	4.804811420566472
ENSG00000134287	1.0816473091266082e-05	8.860290763964581
ENSG00000243433	1.0857731212384946e-05	5.980401654294959
ENSG00000139675	1.1003326113771685e-05	8.012651234704672
ENSG00000201813	1.1003326113771724e-05	2.7128358227603044
ENSG00000231226	1.1003326113771724e-05	2.628551057780124
ENSG00000260769	1.1003326113771724e-05	3.9645355915365457
ENSG00000151498	1.1087361639559416e-05	8.825381629353576
ENSG00000241612	1.1214569570260296e-05	3.823551196270343
ENSG00000250767	1.1214569570260296e-05	3.181613585959468
ENSG00000257345	1.1300150885126837e-05	5.71961360485073
ENSG00000184613	1.1343175972857686e-05	6.43980665039167
ENSG00000166562	1.1386358072486002e-05	8.920027150613016
ENSG00000133138	1.1495003836219881e-05	7.302779359052226
ENSG00000248587	1.153873978911594e-05	3.99462190767872
ENSG00000273381	1.153873978911594e-05	5.726598155876834
ENSG00000202461	1.1582635225130508e-05	3.459590756031209
ENSG00000142252	1.1582635225130508e-05	8.507246982600396
ENSG00000236444	1.1626690698396774e-05	4.444521209662843
ENSG00000233251	1.1626690698396835e-05	3.280272219407331
ENSG00000234292	1.167090676486852e-05	3.819133579970256
ENSG00000264091	1.1759822910376952e-05	4.705102876749993
ENSG00000198157	1.1759822910376952e-05	8.309243870195285
ENSG00000139117	1.1804524110472958e-05	8.17161192508994
ENSG00000173041	1.1804524110472958e-05	8.030368124460754
ENSG00000225492	1.193960698518274e-05	6.116453776349004
ENSG00000243926	1.198496292487815e-05	5.636081318804452
ENSG00000170819	1.2099076370473802e-05	8.26224127718137
ENSG00000120685	1.2099076370473802e-05	8.829430212349527
ENSG00000064787	1.2099076370473802e-05	8.166067643569372
ENSG00000232229	1.2145012694001842e-05	7.650513709002919
ENSG00000224220	1.2237387278236884e-05	7.949905359355787
ENSG00000232879	1.2237387278236928e-05	3.567122818879622
ENSG00000242575	1.2237387278236928e-05	3.048266815103733
ENSG00000214226	1.228382669921137e-05	7.792349774333599
ENSG00000187838	1.228382669921137e-05	4.426567335230341
ENSG00000212743	1.2330434982769597e-05	4.725835058558572
ENSG00000137288	1.2330434982769597e-05	8.692770748778015
ENSG00000254030	1.2424160479128841e-05	6.512950535577196
ENSG00000159289	1.2424160479128995e-05	3.75563003133935
ENSG00000143353	1.2589825194946631e-05	8.684673582786113
ENSG00000254726	1.2637545427951423e-05	6.059321513363837
ENSG00000267337	1.2637545427951423e-05	1.6925376625221782
ENSG00000264462	1.273350638202698e-05	3.7947055681463264
ENSG00000254154	1.273350638202698e-05	8.000374045299266
ENSG00000249413	1.273350638202698e-05	4.7056435036488855
ENSG00000132535	1.2781748303852024e-05	8.53021252504563
ENSG00000102879	1.2781748303852092e-05	8.940270065592774
ENSG00000244479	1.2830165325976288e-05	7.955730947531044
ENSG00000175691	1.2830165325976288e-05	6.4054806467253265
ENSG00000010319	1.2878758053692197e-05	7.066960360154882
ENSG00000212195	1.292752709426955e-05	8.01081638436014
ENSG00000147642	1.2927527094269595e-05	6.938518134591875
ENSG00000076053	1.3025596553009795e-05	8.606678997739593
ENSG00000223511	1.3124378600125165e-05	7.563774715122216
ENSG00000231532	1.3149186030859854e-05	2.356255819160462
ENSG00000250734	1.3248865749956052e-05	2.6088886084908913
ENSG00000163131	1.3349269195138498e-05	8.915978567617064
ENSG00000163352	1.3349269195138498e-05	2.867386190413533
ENSG00000253047	1.3399743877085858e-05	4.313800308468595
ENSG00000267011	1.3399743877085858e-05	4.687952848007458
ENSG00000180332	1.3450401369118177e-05	3.4793153129442005
ENSG00000231084	1.3450401369118297e-05	6.944631429409448
ENSG00000136383	1.3501242301679035e-05	7.828611723722738
ENSG00000211653	1.3501242301679035e-05	8.741353744729432
ENSG00000164237	1.3501242301679155e-05	7.949998831365115
ENSG00000162236	1.360347702043464e-05	8.8714441546616
ENSG00000114374	1.3654872077809475e-05	6.7341968274685255
ENSG00000186496	1.3706453118085896e-05	7.613029050727742
ENSG00000263648	1.3758220782038149e-05	3.9427661267667125
ENSG00000232872	1.3836223604185907e-05	3.3987608075347695
ENSG00000104808	1.3836223604185907e-05	4.174290485770567
ENSG00000227354	1.3888460644414938e-05	7.972414297571908
ENSG00000273198	1.3940886567492006e-05	2.243815836869854
ENSG00000163395	1.3993502023624375e-05	1.7839478125800292
ENSG00000141933	1.3993502023624375e-05	7.989176797445378
ENSG00000126790	1.4046307665132785e-05	8.693763107068852
ENSG00000249307	1.404630766513291e-05	6.113572655379904
ENSG00000228812	1.4099304146458815e-05	6.080895376506028
ENSG00000159388	1.4099304146458815e-05	8.944318648588725
ENSG00000154358	1.4099304146458815e-05	8.772214296344485
ENSG00000121380	1.4152492124169687e-05	6.262495961008942
ENSG00000221406	1.4152492124169814e-05	2.6567702737905985
ENSG00000150656	1.4259445205689167e-05	6.9927426083283235
ENSG00000153132	1.4259445205689167e-05	7.8854616286602
ENSG00000147655	1.4313211633323926e-05	3.849940797317565
ENSG00000206635	1.4502927398918398e-05	1.1186525823232134
ENSG00000182836	1.46124152530267e-05	4.51521200743827
ENSG00000118181	1.4667455603155977e-05	8.944318648588725
ENSG00000184608	1.4667455603155977e-05	2.8843387164979646
ENSG00000204253	1.4722694473656615e-05	6.766573254906981
ENSG00000225964	1.4722694473656615e-05	7.2664846683483555
ENSG00000077943	1.4722694473656615e-05	8.93217289960087
ENSG00000147202	1.4833770503945835e-05	8.364208085140683
ENSG00000090920	1.4833770503945835e-05	8.346014714398484
ENSG00000249506	1.483377050394594e-05	3.205766421861639
ENSG00000144712	1.4889609033349839e-05	8.50546442284081
ENSG00000137411	1.5114982661954884e-05	8.867395571665647
ENSG00000115652	1.5114982661954884e-05	8.7939853236768
ENSG00000103067	1.5171834415477129e-05	6.659249770666933
ENSG00000238401	1.5200337023640048e-05	3.8949421081771662
ENSG00000251273	1.5257496140920802e-05	2.4316971788992223
ENSG00000181097	1.531486104533144e-05	6.567038619719643
ENSG00000226397	1.5372432441888672e-05	7.529343865108044
ENSG00000254944	1.5430211037888238e-05	5.423475606256508
ENSG00000257987	1.5430211037888238e-05	2.2214135106901343
ENSG00000175224	1.548819754291285e-05	8.883589903649453
ENSG00000267767	1.5546392668838674e-05	5.523933318904522
ENSG00000102796	1.5604797129841435e-05	8.12496690971553
ENSG00000244926	1.5604797129841435e-05	5.691258387393049
ENSG00000168060	1.5604797129841435e-05	7.207933940262898
ENSG00000213045	1.5604797129841493e-05	2.402282683827212
ENSG00000226549	1.5663411642404586e-05	6.284255629979323
ENSG00000169499	1.5663411642404586e-05	8.814228238656558
ENSG00000270038	1.566341164240481e-05	4.325303316753946
ENSG00000233864	1.5781273699723242e-05	6.058829635078209
ENSG00000122224	1.5929795664293308e-05	8.8714441546616
ENSG00000214193	1.604957584381208e-05	7.757139790479266
ENSG00000088756	1.6049575843812163e-05	5.810675268879163
ENSG00000125648	1.6049575843812163e-05	8.853721710325235
ENSG00000228541	1.6109788815713555e-05	5.967710015642966
ENSG00000213024	1.6109788815713613e-05	8.819804934005067
ENSG00000068615	1.617021802342363e-05	6.243394603108324
ENSG00000167964	1.6230864205692884e-05	8.452297089831717
ENSG00000251603	1.6230864205692884e-05	5.646197297925313
ENSG00000173678	1.623086420569297e-05	4.269240114841068
ENSG00000077458	1.6291728103653565e-05	8.783367687041503
ENSG00000165837	1.6291728103653565e-05	5.239013672885608
ENSG00000155363	1.6291728103653565e-05	8.76564524270514
ENSG00000187492	1.6291728103653653e-05	4.75165668701541
ENSG00000136250	1.635281046082628e-05	7.948508687420781
ENSG00000180929	1.6537375758793432e-05	3.8294472116519573
ENSG00000228473	1.66304045571705e-05	1.3015702993481002
ENSG00000082482	1.6755222469324478e-05	2.4943626700991244
ENSG00000141574	1.681796721327326e-05	8.241096597072312
ENSG00000231890	1.688093683380339e-05	7.233708381935877
ENSG00000246375	1.688093683380339e-05	5.614923523956513
ENSG00000219027	1.688093683380339e-05	3.255482525528872
ENSG00000145692	1.694413209748451e-05	2.8070585926411735
ENSG00000162873	1.694413209748451e-05	6.82014427835292
ENSG00000188811	1.700755377335117e-05	8.85120123968184
ENSG00000231999	1.700755377335117e-05	7.960634559651633
ENSG00000230399	1.700755377335132e-05	2.059425562305661
ENSG00000233583	1.700755377335132e-05	3.9396430616208495
ENSG00000185875	1.707120263290975e-05	8.432510779081076
ENSG00000197892	1.713507945014587e-05	8.844096431980775
ENSG00000114115	1.713507945014587e-05	6.2646642624725315
ENSG00000177613	1.713507945014596e-05	8.789936740680849
ENSG00000267079	1.719918500153221e-05	2.0353838849091703
ENSG00000211650	1.719918500153221e-05	7.651741088524113
ENSG00000170365	1.7360454710034464e-05	8.208383103461506
ENSG00000238207	1.7555889093212065e-05	1.9352879939841776
ENSG00000132507	1.7687346576639866e-05	8.907881401625161
ENSG00000229525	1.775342807284361e-05	3.390817603366686
ENSG00000242154	1.775342807284361e-05	4.780003848092031
ENSG00000104325	1.775342807284361e-05	8.817284463361672
ENSG00000204193	1.7886300576596905e-05	3.5779514304830906
ENSG00000179088	1.7886300576596905e-05	6.883758363447599
ENSG00000234705	1.7886300576596905e-05	6.979490479413003
ENSG00000250122	1.7953093192796097e-05	6.605141039991078
ENSG00000163040	1.802012446194008e-05	5.684397411368532
ENSG00000167085	1.815490620478704e-05	8.769693825701092
ENSG00000258929	1.8324740303386145e-05	4.999726171195979
ENSG00000162676	1.839309872626312e-05	8.76796355652645
ENSG00000229272	1.846170111879375e-05	1.966566115982559
ENSG00000225087	1.846170111879375e-05	2.309197423646473
ENSG00000189403	1.846170111879375e-05	8.93217289960087
ENSG00000213046	1.846170111879375e-05	2.8368943062145346
ENSG00000213199	1.8530548308778423e-05	8.372774392432639
ENSG00000196696	1.8599641126664595e-05	8.30998178107909
ENSG00000104413	1.8599641126664693e-05	7.265062676013022
ENSG00000130119	1.8599641126664693e-05	8.500344331721413
ENSG00000181847	1.8668980405555596e-05	7.8350493369445315
ENSG00000204070	1.8668980405555596e-05	8.60820711009215
ENSG00000226329	1.866898040555583e-05	6.540259444316214
ENSG00000006747	1.8808401692089466e-05	7.087055876135469
ENSG00000224384	1.8808401692089636e-05	2.6372565578401512
ENSG00000109103	1.887848537928679e-05	8.77122193805365
ENSG00000267793	1.887848537928679e-05	4.69926251771768
ENSG00000122188	1.9019403060571354e-05	8.911929984621112
ENSG00000166681	1.9125751179808366e-05	7.793182608164149
ENSG00000171722	1.9196965741532422e-05	3.371691854471761
ENSG00000164588	1.926843395397358e-05	1.986907476102328
ENSG00000154429	1.941213476865512e-05	8.873964625304993
ENSG00000213023	1.941213476865512e-05	2.8324821823650477
ENSG00000139200	1.941213476865512e-05	5.303581604748932
ENSG00000134326	1.9484369096575754e-05	8.569875739708452
ENSG00000231789	1.9484369096575754e-05	8.142566347062417
ENSG00000134321	1.9629609928435497e-05	8.586154776105145
ENSG00000269656	1.9629609928435497e-05	4.43716449024107
ENSG00000172318	1.962960992843557e-05	3.5927557250548974
ENSG00000213262	1.9775886140414274e-05	8.121989834843022
ENSG00000132530	1.9775886140414274e-05	8.8714441546616
ENSG00000144278	1.9923204745975127e-05	7.597308523997567
