# Supplementary material for: Machine learning predicts treatment sensitivity in multiple myeloma based on molecular and clinical information coupled with drug response
Source: PLoS One. 2021 Jul 28;16(7):e0254596. doi: 10.1371/journal.pone.0254596 (PMC8318243; doi:10.1371/journal.pone.0254596)
Supplement: S1 File — (ZIP) [file pone.0254596.s004.zip › Supplementary Material 1/t_14_16_maf/selected_genes_experiment_0.csv]

gene	pvalue	entropy
ENSG00000178573	1.044964879787575e-18	8.481019554735285
ENSG00000074590	6.313781785860879e-18	5.414530482178199
ENSG00000258776	1.0747808301035164e-17	1.7065638595238861
ENSG00000257890	1.2822977972538515e-17	1.0313422542611013
ENSG00000196843	3.0815934565713576e-17	8.8774586490383
ENSG00000087510	6.170698541037754e-17	4.437497921476566
ENSG00000133069	6.170698541037754e-17	8.255167621597534
ENSG00000196208	1.728048229945108e-16	7.522246938746505
ENSG00000116771	3.4063733387008833e-16	7.546457803851887
ENSG00000227708	4.966078752888666e-16	5.6893962645912435
ENSG00000242444	4.966078752888666e-16	3.8257594716776717
ENSG00000257438	5.873399546396254e-16	1.211835519157207
ENSG00000148053	7.886331223809167e-16	6.114373168889032
ENSG00000197085	8.205966433739685e-16	2.9845518647042293
ENSG00000113302	1.5327490564208545e-15	2.6199765317287764
ENSG00000171617	1.8079801411050184e-15	7.469026468321194
ENSG00000249738	2.960315921280641e-15	3.6764777847999666
ENSG00000129757	3.486409523113087e-15	7.939166134459353
ENSG00000132481	3.486409523113087e-15	8.507236742275186
ENSG00000165588	7.21569220379427e-15	1.904255535771548
ENSG00000101463	7.21569220379427e-15	3.8628301066781323
ENSG00000118971	7.852747169940885e-15	8.087525805336297
ENSG00000221971	8.479774260372259e-15	2.043087023432002
ENSG00000110104	1.1258742779704824e-14	8.444419074176716
ENSG00000248596	1.169728790286062e-14	3.8810345021233537
ENSG00000139626	1.3216763063406046e-14	8.902048812972726
ENSG00000188820	1.8192141438100144e-14	7.858319242580958
ENSG00000251623	1.8895451500066323e-14	0.8847609775136653
ENSG00000100997	2.2153389080819492e-14	8.767807470750743
ENSG00000107551	2.5001167116151194e-14	8.401888567000151
ENSG00000095397	2.5001167116151194e-14	8.844671763792396
ENSG00000152127	2.929157101617212e-14	8.62227560597891
ENSG00000233952	3.041545255745703e-14	1.6393871532685025
ENSG00000143869	3.430476765070002e-14	3.572189708228322
ENSG00000089220	6.671825269310174e-14	8.9102455342842
ENSG00000128487	6.671825269310174e-14	8.51096459172727
ENSG00000228539	9.452975546643825e-14	0.536990242007016
ENSG00000046653	1.0638688968590408e-13	7.7649571086892175
ENSG00000197535	1.1970400386087002e-13	8.9102455342842
ENSG00000145423	2.2972903679172667e-13	2.3534528899532408
ENSG00000214274	2.580992157658726e-13	7.732380488674398
ENSG00000255920	2.6765154365382895e-13	3.358766654694055
ENSG00000141622	3.4999668656231316e-13	6.083137704944227
ENSG00000166828	4.2228722624052113e-13	2.8484560811622357
ENSG00000158106	4.912239639102693e-13	8.753965488164344
ENSG00000270163	5.092024689451012e-13	0.6152003105479765
ENSG00000136869	5.920398305043406e-13	8.175499915534873
ENSG00000227400	6.405774529567632e-13	3.0420385367863245
ENSG00000179855	6.639128148692599e-13	3.791042555996308
ENSG00000163386	6.639128148692599e-13	8.794949094721721
ENSG00000253298	6.880829323645941e-13	1.206899512416005
ENSG00000128268	7.182302670918341e-13	8.845676323209759
ENSG00000228512	7.713845870608926e-13	2.281515924636036
ENSG00000257611	7.993925201483426e-13	2.4539618651259927
ENSG00000175793	8.34323093668916e-13	6.48921601708707
ENSG00000243629	9.688002935421285e-13	5.414625642673353
ENSG00000258884	1.0038330771873367e-12	2.9734603459017936
ENSG00000118785	1.0401095237198813e-12	6.070466024244062
ENSG00000087085	1.3047357443820206e-12	5.800748634113388
ENSG00000261033	1.351663477771557e-12	4.350271908901046
ENSG00000189149	1.351663477771557e-12	3.951091028920958
ENSG00000254622	1.351663477771557e-12	2.7479876737615707
ENSG00000166147	1.6237232492064746e-12	8.391193319154098
ENSG00000254389	1.6237232492064746e-12	4.385347293534303
ENSG00000163191	1.6237232492064746e-12	8.781649453337144
ENSG00000214024	1.882125264581059e-12	3.3262984422451427
ENSG00000253796	2.1057167769975024e-12	7.863145934428752
ENSG00000154646	2.180793151933483e-12	5.018595715190354
ENSG00000166068	2.258495985429741e-12	8.591497839567735
ENSG00000199461	2.525863399903767e-12	2.724639453393377
ENSG00000182575	2.7274601816778063e-12	6.179265895125273
ENSG00000158813	3.0280169849361373e-12	7.410218588543782
ENSG00000271763	3.0280169849361373e-12	2.946540743904627
ENSG00000164841	3.268859467381965e-12	7.104672098136051
ENSG00000102038	3.915368346155011e-12	5.669406255933654
ENSG00000168329	3.915368346155011e-12	6.58536864799271
ENSG00000128512	4.52778452198769e-12	8.388508802629289
ENSG00000149506	4.885139109373823e-12	6.046069850697061
ENSG00000137634	5.2339348278664515e-12	8.746568683913448
ENSG00000169413	5.2339348278664515e-12	8.268010667640871
ENSG00000228541	5.8434598345698574e-12	5.985111709974483
ENSG00000207870	5.8434598345698574e-12	6.835740704399207
ENSG00000196372	6.04784017419409e-12	7.305485809115903
ENSG00000137285	6.259229544386341e-12	5.650994590111605
ENSG00000184602	6.259229544386341e-12	8.713986441024328
ENSG00000185442	6.477863353652178e-12	8.178203084426233
ENSG00000173166	6.7501294868538065e-12	7.8074731175967225
ENSG00000100994	6.985568176314547e-12	8.881557009694037
ENSG00000229914	7.794415973772513e-12	6.535821824806577
ENSG00000185737	7.794415973772513e-12	8.687849376470716
ENSG00000173218	8.065524234837486e-12	7.174765908121449
ENSG00000178033	8.345876467430778e-12	5.198459439893219
ENSG00000043462	8.694936422877047e-12	8.428878482116318
ENSG00000200732	9.308782869829891e-12	4.927559930435729
ENSG00000255043	1.1972218002349882e-11	4.2957428467405725
ENSG00000166833	1.2385165235117675e-11	8.512339662348287
ENSG00000254199	1.3253396010299546e-11	0.5612335834980751
ENSG00000158089	1.3802693105572595e-11	6.047388005604328
ENSG00000251637	1.3802693105572595e-11	5.294594095472484
ENSG00000184428	1.4277442172337179e-11	8.75806384882008
ENSG00000159363	1.4768191614621284e-11	8.721720944120264
ENSG00000106415	1.590678760792085e-11	8.926638976907151
ENSG00000138769	1.590678760792085e-11	4.502332048190826
ENSG00000115963	1.7718034456757338e-11	8.411400357089718
ENSG00000256101	2.1101245394917122e-11	3.412192458415795
ENSG00000144278	2.51153467517139e-11	7.593006548697904
ENSG00000234184	2.51153467517139e-11	8.699192832522538
ENSG00000101134	2.51153467517139e-11	4.195438826685733
ENSG00000260396	2.5968905408004194e-11	5.269502079964324
ENSG00000118894	2.5968905408004194e-11	8.336857137710172
ENSG00000165171	2.7948044994486108e-11	6.33665024543011
ENSG00000125378	2.7948044994486208e-11	7.965985577274635
ENSG00000222009	2.987506186746321e-11	6.500968678572132
ENSG00000250358	2.987506186746321e-11	0.9564861179684497
ENSG00000247416	3.109314671877883e-11	4.869225746911595
ENSG00000254850	3.2145283406840245e-11	2.0044829052144397
ENSG00000099204	3.4355274043910505e-11	8.605188113299327
ENSG00000242575	3.551542306188283e-11	2.953073634198664
ENSG00000095110	3.820452656501733e-11	8.150989874586735
ENSG00000145703	4.247537428531705e-11	8.865163567071086
ENSG00000107242	4.390347604076667e-11	8.893852091661248
ENSG00000073060	4.390347604076667e-11	8.737572045541391
ENSG00000258704	4.5378582926797403e-11	6.44655789785684
ENSG00000229727	4.721289093583686e-11	5.319135867671988
ENSG00000013016	5.043272399949054e-11	8.633486005542474
ENSG00000154229	5.386734633892521e-11	8.865163567071086
ENSG00000239899	5.6037004251172395e-11	3.413678564179615
ENSG00000270069	5.6037004251172395e-11	8.326403830190273
ENSG00000175229	5.7910242098625624e-11	3.4802871837148244
ENSG00000074370	6.432620195069369e-11	8.914343894939938
ENSG00000171227	7.097060089628822e-11	7.55469016399607
ENSG00000214711	7.381257307367355e-11	6.275013964742007
ENSG00000231901	7.626575856024124e-11	3.1895912909857844
ENSG00000103187	8.141399857028971e-11	8.26465929054374
ENSG00000108702	8.747034782933682e-11	3.678772275215628
ENSG00000170677	8.747034782933682e-11	7.113614051336329
ENSG00000225063	9.036699127559692e-11	1.5375388324324355
ENSG00000159231	9.036699127559692e-11	2.7339660759322304
ENSG00000002587	9.036699127559692e-11	5.89604581630962
ENSG00000251011	9.396709975453222e-11	3.636540064402993
ENSG00000224612	1.0028166770826088e-10	1.1747811953351963
ENSG00000143162	1.0028166770826088e-10	8.839026502517472
ENSG00000142197	1.0028166770826088e-10	8.433590769842404
ENSG00000255959	1.0028166770826088e-10	3.100079096051989
ENSG00000251264	1.0701104272119711e-10	1.4859481901000762
ENSG00000177519	1.1492424967463775e-10	6.736787851405132
ENSG00000130052	1.1492424967463775e-10	7.827102175497809
ENSG00000178404	1.3165314588865273e-10	6.823655864352919
ENSG00000137868	1.3597478424064405e-10	7.145491629941205
ENSG00000236914	1.4134426104031696e-10	5.451311216667743
ENSG00000176974	1.4597686905937186e-10	8.6289254266712
ENSG00000149294	1.4597686905937344e-10	8.714244016883084
ENSG00000061918	1.507579558976807e-10	6.157492502594512
ENSG00000130429	1.6078429438644224e-10	8.740123505577941
ENSG00000014164	1.72567367642626e-10	8.57154837749087
ENSG00000261471	1.72567367642626e-10	4.152142949421008
ENSG00000172689	1.8400975059910388e-10	1.4142483086222568
ENSG00000047648	1.9122803799606067e-10	7.870916722837499
ENSG00000189143	1.974542761575952e-10	5.657928682934589
ENSG00000108669	1.974542761575952e-10	8.902048812972726
ENSG00000175471	2.0387869660851634e-10	7.8375426739592
ENSG00000112394	2.0387869660851634e-10	6.509261505023614
ENSG00000084463	2.1050745673633603e-10	8.869261927726823
ENSG00000100600	2.118582844343297e-10	8.80879107730812
ENSG00000243349	2.1734690032594923e-10	2.5886093339895817
ENSG00000172243	2.485243363631379e-10	7.72467568385289
ENSG00000255270	2.5011332723766987e-10	3.711961852271851
ENSG00000167178	2.5011332723767075e-10	6.415816497730455
ENSG00000158473	2.5011332723767075e-10	8.861065206415349
ENSG00000164574	2.582085307336037e-10	8.821086159275334
ENSG00000071909	2.582085307336037e-10	6.364016636273068
ENSG00000258102	2.6655980992902107e-10	3.128335549763331
ENSG00000124942	2.8587331533881013e-10	8.93073733756289
ENSG00000153310	2.9509833586073615e-10	8.776004192062219
ENSG00000266208	3.046142621324324e-10	6.290301908453239
ENSG00000176049	3.046142621324324e-10	4.272377623606306
ENSG00000172379	3.164299898835221e-10	8.424279350168872
ENSG00000259330	3.2455490077813324e-10	8.354175016764199
ENSG00000186265	3.371260944112574e-10	8.865163567071086
ENSG00000150867	3.371260944112574e-10	8.798042895960094
ENSG00000125355	3.371260944112574e-10	8.117099992847628
ENSG00000251669	3.371260944112574e-10	7.340828426339103
ENSG00000072310	3.4796473459974333e-10	8.793944535304357
ENSG00000229715	3.591438420959644e-10	3.10529548025255
ENSG00000145287	3.591438420959644e-10	8.830829781205997
ENSG00000255845	3.591438420959644e-10	0.798983516259953
ENSG00000085063	3.591438420959644e-10	8.922540616251414
ENSG00000101096	3.6142143230720064e-10	8.727286082408904
ENSG00000111885	3.706738493582112e-10	8.922540616251414
ENSG00000237212	3.849881953215233e-10	5.349138399309976
ENSG00000165168	3.973284514211125e-10	8.881557009694037
ENSG00000203827	3.973284514211125e-10	7.716686718982381
ENSG00000151651	4.258538541038741e-10	8.61353654346561
ENSG00000109255	5.014709802781321e-10	2.851523082100001
ENSG00000173626	5.339224676995868e-10	3.765641344059775
ENSG00000259026	5.719909461779457e-10	4.474452693390736
ENSG00000259495	5.901597328078799e-10	6.482620027311457
ENSG00000230251	6.088920782327957e-10	2.338532395542843
ENSG00000163126	6.088920782327957e-10	6.902127083166843
ENSG00000110880	6.321388187206108e-10	8.881557009694037
ENSG00000101746	6.728244217545216e-10	7.858161910851846
ENSG00000250654	6.728244217545216e-10	7.965114074345532
ENSG00000245330	6.94115729474837e-10	5.797036445821166
ENSG00000258994	6.984523030118983e-10	5.484604114048955
ENSG00000057294	6.984523030118983e-10	7.741068352671609
ENSG00000259064	7.160648508415641e-10	2.4252927145286867
ENSG00000214782	7.160648508415641e-10	0.636042362436364
ENSG00000207725	7.205353457826112e-10	4.441772016306305
ENSG00000157423	7.433000413630939e-10	7.090327029160307
ENSG00000162836	7.667668963114269e-10	8.628383085469375
ENSG00000185339	7.909570171984215e-10	8.699682240222389
ENSG00000092964	7.909570171984215e-10	7.113795616751575
ENSG00000230176	7.909570171984215e-10	4.433469499131581
ENSG00000251377	8.209705046263868e-10	6.466303324780134
ENSG00000248550	8.209705046263868e-10	2.3224046132670426
ENSG00000259886	8.468291724157376e-10	7.425062334147338
ENSG00000150627	9.29271385135761e-10	8.555154934867922
ENSG00000154175	9.350379841811674e-10	8.056282568189125
ENSG00000134250	9.643993282982418e-10	8.880010109074849
ENSG00000269902	9.643993282982418e-10	6.937592120205077
ENSG00000144868	9.643993282982418e-10	8.496150862082118
ENSG00000117122	9.946605092079243e-10	5.021603337961926
ENSG00000258647	1.0258483936229193e-09	4.45165798673694
ENSG00000088826	1.0258483936229193e-09	8.755512388783531
ENSG00000260337	1.0258483936229193e-09	3.201927586898609
ENSG00000254610	1.0258483936229193e-09	4.212142874605676
ENSG00000263813	1.0579906281117318e-09	1.6251279746152678
ENSG00000150630	1.064536086111698e-09	7.374414566358925
ENSG00000188095	1.0978611646854671e-09	5.317866729388703
ENSG00000197694	1.0978611646854671e-09	8.881557009694037
ENSG00000178538	1.1322042699396258e-09	7.1255498061602545
ENSG00000200377	1.1322042699396258e-09	2.1642897017150573
ENSG00000231322	1.1322042699396258e-09	2.1406876944215045
ENSG00000156535	1.1322042699396258e-09	6.957434010228504
ENSG00000214025	1.2040666070012452e-09	0.975786778811285
ENSG00000256813	1.3284072034036142e-09	0.8848122840096119
ENSG00000103319	1.3284072034036142e-09	8.78829927402943
ENSG00000150048	1.3697731165655241e-09	3.155795826254345
ENSG00000198732	1.3697731165655241e-09	8.871813387763373
ENSG00000172081	1.3781959247587244e-09	8.87336028838256
ENSG00000187391	1.3781959247587244e-09	8.546673448213376
ENSG00000164741	1.3781959247587342e-09	8.100637017026019
ENSG00000265787	1.3781959247587342e-09	8.722183162335805
ENSG00000072422	1.5107736237646137e-09	7.30477459562323
ENSG00000227188	1.567221570945739e-09	5.536432132675616
ENSG00000189319	1.6158297624412852e-09	8.770358930787294
ENSG00000170214	1.6659084717226685e-09	1.308443350427786
ENSG00000148926	1.6659084717226685e-09	8.852868485103873
ENSG00000257403	1.7175010094529413e-09	2.0310893150396203
ENSG00000087253	1.7706519254296021e-09	7.43423328123379
ENSG00000153933	1.7814731236556458e-09	8.780102552717956
ENSG00000104611	1.7814731236556458e-09	6.850834686925622
ENSG00000091972	1.7814731236556458e-09	8.832376681825183
ENSG00000244158	1.7814731236556458e-09	1.4659325986845444
ENSG00000115896	1.836554694794092e-09	8.655062491224813
ENSG00000206587	1.893297186107352e-09	1.7863194509856104
ENSG00000226025	1.9517493479982893e-09	7.079367157707561
ENSG00000163344	2.0866113485092387e-09	8.799047455377458
ENSG00000226751	2.0866113485092387e-09	8.620728705359726
ENSG00000154864	2.1508784934061573e-09	7.820814041281322
ENSG00000187210	2.217075689469874e-09	8.136525427812222
ENSG00000118777	2.217075689469874e-09	8.653773166464381
ENSG00000151692	2.285259344552235e-09	8.522625625480774
ENSG00000238165	2.3697836478590274e-09	5.7461298890108
ENSG00000250362	2.5946620191693185e-09	6.2769169148690676
ENSG00000253823	2.6103726283374177e-09	5.731688842991568
ENSG00000174469	2.7726711099724684e-09	5.391159587087957
ENSG00000107611	2.7726711099724684e-09	8.37391983648428
ENSG00000117090	2.7726711099724684e-09	8.881557009694037
ENSG00000165591	2.8574706521545084e-09	8.690943177709089
ENSG00000155792	2.944798144392988e-09	8.84057340313666
ENSG00000254787	2.944798144392988e-09	3.983993233454189
ENSG00000163823	2.9625734120834733e-09	8.447770451273847
ENSG00000150625	2.9625734120834733e-09	6.371657291862934
ENSG00000114541	2.9625734120834733e-09	7.5274441417979565
ENSG00000179256	3.053031392909555e-09	3.863437654160934
ENSG00000113758	3.053031392909555e-09	8.799589796579282
ENSG00000171631	3.053031392909555e-09	7.893204921596616
ENSG00000163346	3.146181331995934e-09	8.889753731005511
ENSG00000149418	3.3609741315922795e-09	8.611242659287818
ENSG00000077238	3.4632728492478884e-09	7.343773365789779
ENSG00000155974	3.4632728492478884e-09	8.56871215211125
ENSG00000176399	3.5686058026972185e-09	6.56961203080614
ENSG00000216316	3.5686058026972185e-09	6.2033418936170595
ENSG00000111450	3.6770605144588924e-09	8.61098508342906
ENSG00000267801	3.6770605144588924e-09	5.971809632472378
ENSG00000171711	3.90369761556548e-09	0.7622448578604532
ENSG00000168447	3.927096573496417e-09	8.799047455377458
ENSG00000025708	4.046158019512222e-09	8.789846174648618
ENSG00000153789	4.046158019512251e-09	8.091656978350649
ENSG00000227487	4.046158019512251e-09	5.078070794813805
ENSG00000148737	4.046158019512251e-09	7.902820095082337
ENSG00000175305	4.168736347707131e-09	8.13518316954982
ENSG00000225014	4.168736347707131e-09	2.365734027947185
ENSG00000241324	4.32061503558154e-09	6.84777953813106
ENSG00000079931	4.424850476407062e-09	8.851321584484685
ENSG00000197410	4.451290002052865e-09	3.226090294890178
ENSG00000183134	4.58581507068186e-09	4.749531179598908
ENSG00000236830	4.58581507068186e-09	4.336702120926182
ENSG00000080166	4.585815070681893e-09	6.660806396079518
ENSG00000234511	4.752482770611808e-09	5.362932744530884
ENSG00000095739	4.866859679656274e-09	6.226118642394301
ENSG00000221869	4.895870552392258e-09	7.502686640239848
ENSG00000158467	5.043472215635345e-09	8.6529732494038
ENSG00000196498	5.1954081297978165e-09	8.847223223828946
ENSG00000172530	5.3518019980247815e-09	8.21516845331416
ENSG00000248991	5.545538379151797e-09	6.854121019975743
ENSG00000259815	5.712192185092981e-09	6.854096221438288
ENSG00000106772	5.712192185092981e-09	6.524601475873611
ENSG00000109756	5.8837232519124335e-09	8.904600273009276
ENSG00000261997	6.241975817217816e-09	3.748236194669487
ENSG00000214826	6.278948760941812e-09	8.711434980987779
ENSG00000100122	6.278948760941812e-09	6.664333108952426
ENSG00000143344	6.8598305117850734e-09	8.200004333608714
ENSG00000125462	6.900364854599136e-09	7.83018181674412
ENSG00000034053	7.064848653898397e-09	5.357975222025601
ENSG00000145882	7.106562792629002e-09	8.108094479080815
ENSG00000229646	7.2758321326402834e-09	1.7611165002221922
ENSG00000139351	7.2758321326402834e-09	5.854108673757857
ENSG00000105997	7.318759426212772e-09	5.374995523447506
ENSG00000233264	7.318759426212772e-09	8.704242819093666
ENSG00000063587	7.318759426212772e-09	8.902048812972726
ENSG00000065809	7.318759426212772e-09	8.865163567071086
ENSG00000178537	7.537124282162176e-09	8.778555652098769
ENSG00000256552	7.761831529155767e-09	3.6399430712330734
ENSG00000164845	7.761831529155767e-09	7.280012808734404
ENSG00000204791	7.761831529155767e-09	6.129925041418985
ENSG00000256164	7.807549726345643e-09	3.49383031193439
ENSG00000072864	7.993060100493256e-09	8.366007880515875
ENSG00000227295	8.279401710037742e-09	7.9571219953908425
ENSG00000214226	8.52563133154039e-09	7.797001164474002
ENSG00000258572	8.778988369028593e-09	8.503885365178055
ENSG00000272264	8.778988369028593e-09	6.73596145315942
ENSG00000110811	9.362457788472264e-09	8.538325018047093
ENSG00000272541	9.639996051059394e-09	5.097168118434168
ENSG00000268088	9.639996051059394e-09	5.056331008161727
ENSG00000160223	9.925540598992262e-09	8.810337977927308
ENSG00000115756	9.925540598992262e-09	8.724734622372356
ENSG00000261827	1.0219315681963894e-08	7.851231478913981
ENSG00000236901	1.0279078523130224e-08	8.737572045541391
ENSG00000254126	1.0895736659158671e-08	1.5107524294487014
ENSG00000080293	1.0895736659158671e-08	4.178119082783018
ENSG00000137266	1.1548360583653488e-08	8.305794605955926
ENSG00000185565	1.154836058365361e-08	8.784458489232449
ENSG00000139211	1.1958040318707821e-08	8.538219151043144
ENSG00000237265	1.2310218890736093e-08	3.27570979628079
ENSG00000140450	1.2672487396457138e-08	8.562062331418963
ENSG00000230921	1.2746176447347504e-08	2.9171427436988853
ENSG00000101935	1.3120923874940015e-08	8.544406753519894
ENSG00000178343	1.3120923874940015e-08	4.023915804816365
ENSG00000163673	1.3120923874940015e-08	4.252169316074144
ENSG00000264954	1.3428424003056655e-08	3.158058995866642
ENSG00000169894	1.3428424003056655e-08	3.6880337443968036
ENSG00000070190	1.3902867615102324e-08	8.828278321169446
ENSG00000035862	1.4815410331024505e-08	8.822633059894521
ENSG00000228141	1.4815410331024505e-08	4.391827731431546
ENSG00000111276	1.5249229268098878e-08	8.8774586490383
ENSG00000122778	1.5249229268098878e-08	8.47264538055134
ENSG00000151640	1.5249229268098878e-08	5.474725677561009
ENSG00000225938	1.569540166881155e-08	2.706366393913327
ENSG00000103522	1.569540166881155e-08	4.756515071732911
ENSG00000224675	1.6154268821501154e-08	3.1776356801842796
ENSG00000225572	1.6154268821501154e-08	2.5276623954027495
ENSG00000114455	1.6722160510304767e-08	7.779321649611077
ENSG00000152953	1.711149837836416e-08	4.116245191118182
ENSG00000249388	1.7210202750521697e-08	5.476861311637106
ENSG00000174607	1.7210202750521697e-08	8.632481446125112
ENSG00000233334	1.8228216449791243e-08	3.2536666901201943
ENSG00000162869	1.8758960470027258e-08	8.710430421570415
ENSG00000237301	1.8866899070904404e-08	5.180687163370025
ENSG00000215034	1.93047281521622e-08	1.8967617919846946
ENSG00000237742	1.941572063167132e-08	6.7155342852515565
ENSG00000118513	1.9980062085625225e-08	7.365602312500401
ENSG00000164122	1.998006208562544e-08	5.942846556146719
ENSG00000170085	2.0560349043127982e-08	8.389104077333087
ENSG00000081913	2.0560349043127982e-08	7.623915276933442
ENSG00000118257	2.0560349043127982e-08	6.710300518652968
ENSG00000108639	2.0560349043127982e-08	8.859518305796161
ENSG00000183454	2.1157018400050324e-08	2.457199972787393
ENSG00000136379	2.115701840005055e-08	8.279399965543558
ENSG00000198353	2.127835741769518e-08	5.18650733903669
ENSG00000066629	2.127835741769518e-08	7.329084767032097
ENSG00000262246	2.127835741769518e-08	8.514633546526081
ENSG00000159640	2.1770518626069228e-08	3.056931032277394
ENSG00000165023	2.2529584655011422e-08	7.203204148344691
ENSG00000129048	2.3181750345322827e-08	6.725640237963697
ENSG00000165527	2.3181750345322827e-08	8.85696684575961
ENSG00000103066	2.3181750345322827e-08	8.711434980987779
ENSG00000067715	2.4681802605307322e-08	8.709141096809985
ENSG00000198598	2.4681802605307322e-08	4.2052410312055315
ENSG00000271214	2.6127111615048694e-08	6.156618536063191
ENSG00000229619	2.6127111615048694e-08	6.962518512335571
ENSG00000042781	2.6127111615048694e-08	7.6355969699480255
ENSG00000261453	2.688030298997058e-08	6.197900561170255
ENSG00000102882	2.703345482174311e-08	8.74167040619713
ENSG00000104419	2.703345482174311e-08	8.8774586490383
ENSG00000267414	2.7654591622804834e-08	7.984667281201081
ENSG00000182601	2.7812031158859144e-08	7.150608492291891
ENSG00000118322	2.7812031158859144e-08	8.552985570060622
ENSG00000251196	2.8612393825039817e-08	5.144736021918102
ENSG00000205837	2.861239382504002e-08	6.447607750763859
ENSG00000197872	2.9435133626620612e-08	8.85696684575961
ENSG00000229116	3.0280856849042e-08	1.5610292629333578
ENSG00000196482	3.0280856849042e-08	8.683751015814979
ENSG00000134369	3.0280856849042e-08	8.843124863173209
ENSG00000116691	3.0452813969883216e-08	8.659160851880552
ENSG00000228600	3.11501856471771e-08	6.536894895371535
ENSG00000168884	3.222543963544405e-08	8.581754217637071
ENSG00000175294	3.222543963544405e-08	4.606975082019019
ENSG00000213262	3.222543963544405e-08	8.069200114344447
ENSG00000221553	3.222543963544405e-08	2.960612233982661
ENSG00000272709	3.3148971465699755e-08	4.349221679344129
ENSG00000119669	3.4098211128323403e-08	8.659703193082375
ENSG00000071575	3.4098211128323403e-08	8.76471366951237
ENSG00000147883	3.4098211128323403e-08	7.768261175158674
ENSG00000227972	3.4098211128323403e-08	7.440750024844803
ENSG00000100220	3.5073851908889946e-08	8.745768766852866
ENSG00000148411	3.527221047437609e-08	7.952498588202544
ENSG00000204394	3.8381722912280084e-08	8.9102455342842
ENSG00000227507	3.8381722912280084e-08	6.614437148541007
ENSG00000258422	3.859823899729319e-08	4.419932774411905
ENSG00000143768	3.947623481031391e-08	6.76504828804638
ENSG00000258676	3.947623481031391e-08	2.8723784095893516
ENSG00000267272	4.082972637487463e-08	6.354162879405094
ENSG00000064999	4.082972637487463e-08	8.69349463774564
ENSG00000008513	4.1991989861301796e-08	8.742674965614492
ENSG00000138698	4.1991989861301796e-08	8.646865769913337
ENSG00000163947	4.466325669890473e-08	8.803145816033195
ENSG00000256674	4.466325669890473e-08	4.579775241396485
ENSG00000131142	4.466325669890473e-08	5.400068413147261
ENSG00000250215	4.593137336392273e-08	5.319498423023507
ENSG00000137193	4.7234443812601545e-08	8.902048812972726
ENSG00000248537	4.7234443812601545e-08	2.183116549818525
ENSG00000152422	4.7499334022911925e-08	8.70223370025894
ENSG00000108821	4.8573400835740035e-08	8.137867686074626
ENSG00000163606	4.994920124577614e-08	7.936440386301424
ENSG00000039068	4.994920124577614e-08	5.791455375408959
ENSG00000196562	5.022886845987659e-08	8.89230519104206
ENSG00000258810	5.311052467890445e-08	4.209717571994512
ENSG00000123159	5.311052467890445e-08	8.67965265515924
ENSG00000105810	5.461094435671962e-08	8.798842813020675
ENSG00000071127	5.4915930315666175e-08	8.844671763792396
ENSG00000144354	5.646584569198787e-08	5.4843105140374435
ENSG00000198417	5.646584569198787e-08	6.257625962718969
ENSG00000213240	5.969415552496198e-08	8.206891609016397
ENSG00000260231	5.969415552496198e-08	8.355517275026605
ENSG00000153902	6.171643526416964e-08	7.628612364654159
ENSG00000155324	6.171643526416964e-08	8.366603155219671
ENSG00000249601	6.345235046488545e-08	2.9953628596453123
ENSG00000148498	6.706755415562523e-08	8.148023101508972
ENSG00000165966	6.894937629142753e-08	8.707878961533865
ENSG00000197747	6.933184482142823e-08	8.774457291443031
ENSG00000165899	7.127529550837841e-08	8.391569791509049
ENSG00000148204	7.127529550837841e-08	6.210457589075204
ENSG00000153551	7.327159198304767e-08	8.741128064995305
ENSG00000115295	7.327159198304767e-08	7.92109248190985
ENSG00000149403	7.785636338561119e-08	8.718084801680066
ENSG00000213337	8.226512541681985e-08	7.73827770293378
ENSG00000158296	8.226512541681985e-08	7.973173585071258
ENSG00000137078	8.455943748451408e-08	8.495741577368552
ENSG00000254827	8.455943748451408e-08	5.0397612510350855
ENSG00000259392	8.691580104638277e-08	3.488222717411419
ENSG00000145685	8.691580104638277e-08	7.701702966392868
ENSG00000236854	8.739466202776264e-08	3.527843906356734
ENSG00000134013	8.739466202776264e-08	8.363456420479325
ENSG00000087274	9.23262796292501e-08	8.914343894939938
ENSG00000163121	9.489231590920373e-08	4.1896213795048585
ENSG00000109927	9.489231590920373e-08	8.563351656179396
ENSG00000236917	9.489231590920373e-08	1.21626062064548
ENSG00000162989	9.489231590920373e-08	7.016880525566525
ENSG00000197584	9.489231590920373e-08	7.511664626245352
ENSG00000146674	9.489231590920373e-08	5.3984697481296635
ENSG00000100321	9.489231590920373e-08	8.327086326295197
ENSG00000260101	9.541376378124462e-08	8.694036978947464
ENSG00000078369	9.752749897267446e-08	8.889753731005511
ENSG00000160172	9.752749897267446e-08	8.072960776155146
ENSG00000135547	9.752749897267516e-08	8.730922224849104
ENSG00000233108	9.806299092117853e-08	7.657214805106742
ENSG00000232586	9.806299092117853e-08	2.478054840715023
ENSG00000125571	9.806299092117853e-08	4.357553986252588
ENSG00000258818	9.806299092117853e-08	2.974771432791209
ENSG00000135378	1.0078353173950418e-07	7.6427976689599015
ENSG00000170989	1.0078353173950418e-07	6.69876099990994
ENSG00000172717	1.0644602339503996e-07	6.2928967706360295
ENSG00000169242	1.0644602339503996e-07	6.595106962327432
ENSG00000069702	1.0644602339503996e-07	6.868204942888294
ENSG00000229368	1.0644602339503996e-07	5.707151240632072
ENSG00000139132	1.093918261014302e-07	8.798042895960094
ENSG00000240771	1.0939182610143059e-07	8.117527591650749
ENSG00000273406	1.130312746935438e-07	3.266807286908125
ENSG00000099958	1.130312746935438e-07	8.918442255595675
ENSG00000260244	1.1552253898816306e-07	6.094377192406129
ENSG00000272695	1.1615362911199098e-07	7.255291372055366
ENSG00000234546	1.1615362911199098e-07	5.654011477319001
ENSG00000008130	1.193595773793455e-07	8.881557009694037
ENSG00000260459	1.2265128203939566e-07	1.742205833729398
ENSG00000254554	1.2265128203939566e-07	6.040490169938483
ENSG00000068724	1.267176506289455e-07	8.822633059894521
ENSG00000165506	1.302058988144522e-07	8.75806384882008
ENSG00000252391	1.3378719182610518e-07	4.634916408840956
ENSG00000224059	1.3378719182610518e-07	6.47025636377872
ENSG00000153982	1.3821094249263536e-07	7.695865753976416
ENSG00000223863	1.412385618732948e-07	3.2523327658349173
ENSG00000101265	1.412385618732948e-07	8.78574781399288
ENSG00000149485	1.4200545721241235e-07	7.974291418110515
ENSG00000120008	1.4200545721241235e-07	8.844671763792396
ENSG00000166959	1.451136137279112e-07	0.9281728320446779
ENSG00000124831	1.4590090009923678e-07	8.828278321169446
ENSG00000229791	1.4590090009923678e-07	3.915435632387788
ENSG00000228031	1.5483901370287802e-07	5.665294001485567
ENSG00000259264	1.5483901370287802e-07	3.5923194711825417
ENSG00000120549	1.5483901370287802e-07	8.823432976955102
ENSG00000243323	1.5821904761082186e-07	8.336572372367105
ENSG00000165914	1.5907516833413625e-07	8.287987319202049
ENSG00000143851	1.6254477954409815e-07	8.845676323209759
ENSG00000226526	1.634235790326507e-07	1.4600530398066205
ENSG00000261739	1.6342357903265127e-07	8.670504307932374
ENSG00000105173	1.6342357903265127e-07	8.686302475851527
ENSG00000173406	1.6342357903265127e-07	6.104988216473666
ENSG00000196668	1.6788711811015463e-07	7.401556852616561
ENSG00000136425	1.7246872856716514e-07	8.005787171542181
ENSG00000243417	1.7246872856716514e-07	8.31123522487407
ENSG00000203805	1.7246872856716514e-07	2.3757536788490614
ENSG00000266258	1.7339948328281399e-07	2.6607754022542456
ENSG00000224717	1.7812676614951359e-07	5.725533925987155
ENSG00000225946	1.81998299093202e-07	2.2285958086187962
ENSG00000229874	1.8297885208184838e-07	6.457665525944565
ENSG00000196367	1.930702333942854e-07	8.914343894939938
ENSG00000175489	1.941085371443439e-07	6.926103820871707
ENSG00000160190	1.941085371443446e-07	8.687849376470714
ENSG00000185432	1.9831612556794765e-07	8.918442255595675
ENSG00000135823	1.9831612556794765e-07	8.546415872354618
ENSG00000100450	1.993817531491987e-07	5.426361602493662
ENSG00000158079	2.0479366344655526e-07	8.382401323138826
ENSG00000112218	2.0479366344655526e-07	8.135778444253615
ENSG00000250106	2.0479366344655526e-07	1.6127607938878514
ENSG00000128438	2.103477884275833e-07	8.834928141861734
ENSG00000259705	2.103477884275833e-07	4.076034942858988
ENSG00000178562	2.1604773437120474e-07	8.47616858764664
ENSG00000107165	2.1604773437120474e-07	6.994186819203285
ENSG00000145700	2.1604773437120474e-07	7.608378137234228
ENSG00000248458	2.1720554559263156e-07	4.681670377967809
ENSG00000248540	2.1720554559263156e-07	5.291427454270136
ENSG00000104537	2.218971954479047e-07	1.5912423974921615
ENSG00000223475	2.218971954479047e-07	4.757684055124741
ENSG00000181467	2.2308536087455032e-07	8.756516948200893
ENSG00000101974	2.2308536087455032e-07	8.763709110095006
ENSG00000108518	2.2308536087455032e-07	8.837479601898284
ENSG00000264010	2.2789995576795161e-07	0.583312519049367
ENSG00000270302	2.291192431980697e-07	4.6985375604764155
ENSG00000186481	2.3531108736874235e-07	8.815440898000407
ENSG00000083067	2.3531108736874235e-07	6.64435630252541
ENSG00000226230	2.4166488279888906e-07	2.7707847698031345
ENSG00000250493	2.4166488279888906e-07	5.824773666227782
ENSG00000184825	2.429554338941734e-07	7.186547265961928
ENSG00000188153	2.429554338941734e-07	8.141991548913273
ENSG00000110047	2.429554338941734e-07	8.770358930787294
ENSG00000173801	2.4950897331661906e-07	8.149839567465857
ENSG00000148730	2.562335846180723e-07	8.869261927726823
ENSG00000123066	2.6313357495391553e-07	8.902048812972726
ENSG00000152217	2.6313357495391553e-07	8.863616666451898
ENSG00000256248	2.6313357495391553e-07	4.241760796622363
ENSG00000160469	2.7021335564247764e-07	8.660165411297914
ENSG00000173846	2.716512822935121e-07	8.620728705359722
ENSG00000107014	2.774774445718204e-07	6.429089048384444
ENSG00000260563	2.789527845682719e-07	8.16655621066479
ENSG00000150556	2.789527845682719e-07	8.691405395924628
ENSG00000152518	2.864441606884311e-07	8.918442255595675
ENSG00000229645	2.864441606884311e-07	8.766260570131555
ENSG00000171346	2.92577166365197e-07	0.9759033220687653
ENSG00000165685	2.941301717291141e-07	8.369578398238847
ENSG00000176928	2.941301717291141e-07	7.552519103214492
ENSG00000138613	2.941301717291141e-07	8.70478516029549
ENSG00000240907	2.956911571428842e-07	4.6508382960741965
ENSG00000079335	2.956911571428842e-07	8.301153904098365
ENSG00000238861	3.0201569339694277e-07	1.0826062121711166
ENSG00000229414	3.0201569339694277e-07	2.826880944124232
ENSG00000246705	3.1010571866586694e-07	8.694036978947464
ENSG00000121753	3.1174871194791654e-07	7.96079691134095
ENSG00000139330	3.1840536047042363e-07	0.7219796927925355
ENSG00000122126	3.200909013613501e-07	8.79239763468517
ENSG00000261037	3.200909013613501e-07	5.71872144338689
ENSG00000157191	3.200909013613501e-07	8.744221866233678
ENSG00000231015	3.269198544576994e-07	0.34930893444485356
ENSG00000173852	3.2864900505878256e-07	8.861065206415349
ENSG00000103316	3.30387007283279e-07	6.321942589713884
ENSG00000100678	3.392113297572858e-07	7.320746941023554
ENSG00000165209	3.392113297572858e-07	8.906147173628463
ENSG00000129353	3.482635875878386e-07	8.70733662033204
ENSG00000171124	3.482635875878386e-07	6.038917146068188
ENSG00000213657	3.482635875878386e-07	7.031767824664572
ENSG00000134954	3.482635875878386e-07	8.678701029243848
ENSG00000136653	3.556733158885384e-07	8.866168126488448
ENSG00000135124	3.5754945504466125e-07	8.806239617271569
ENSG00000162949	3.5754945504466125e-07	3.000672106267427
ENSG00000157625	3.5754945504466125e-07	8.724272404156816
ENSG00000128805	3.5754945504466125e-07	4.617476292974429
ENSG00000256673	3.670747419460059e-07	6.77369217036241
ENSG00000083454	3.690090506484451e-07	8.836475042480922
ENSG00000270030	3.768453967485763e-07	4.955619803923445
ENSG00000076356	3.768453967485763e-07	6.799229619518962
ENSG00000169126	3.788295052677083e-07	7.3014703496200335
ENSG00000144847	3.788295052677083e-07	8.504857112236804
ENSG00000108001	3.8686750970409866e-07	6.275012737407821
ENSG00000241163	3.8686750970409866e-07	8.36625983350033
ENSG00000123329	3.8686750970409866e-07	8.811884878546495
ENSG00000158125	4.0983223778774247e-07	3.5431581570877047
ENSG00000070540	4.0983223778774247e-07	8.865163567071086
ENSG00000261662	4.229087581917356e-07	6.808706976791885
ENSG00000231420	4.318497293152558e-07	1.8734054565900176
ENSG00000162599	4.318497293152558e-07	8.18231594335103
ENSG00000159733	4.318497293152558e-07	8.49904002096371
ENSG00000105467	4.318497293152558e-07	5.196762819371646
ENSG00000089041	4.432833457154509e-07	8.672460493265127
ENSG00000096060	4.4560495086464533e-07	8.885655370349774
ENSG00000141526	4.694773653213431e-07	8.680657214576602
ENSG00000167216	4.7193153306757133e-07	7.612649458387947
ENSG00000188167	4.971656367517228e-07	7.235334503360554
ENSG00000187762	4.971656367517228e-07	4.013953613447984
ENSG00000153064	4.971656367517255e-07	8.783658572171868
ENSG00000101665	5.102672000927172e-07	8.686302475851527
ENSG00000112182	5.102672000927172e-07	8.534378366246163
ENSG00000230829	5.102672000927172e-07	4.638606895878187
ENSG00000107984	5.102672000927226e-07	8.834928141861734
ENSG00000158715	5.237023625923985e-07	6.132249243658631
ENSG00000265901	5.237023625923985e-07	1.1651564191946002
ENSG00000092200	5.237023625923985e-07	7.483678909263326
ENSG00000196550	5.26430143252098e-07	6.92443697630878
ENSG00000136859	5.26430143252098e-07	5.838493056248616
ENSG00000258181	5.26430143252098e-07	6.307155519027478
ENSG00000164627	5.374793016881956e-07	8.469009238111141
ENSG00000220008	5.40276435788238e-07	5.0322592456105415
ENSG00000260940	5.40276435788238e-07	2.165985091553435
ENSG00000108387	5.40276435788238e-07	6.947241744895317
ENSG00000229962	5.544745717776439e-07	1.4788664559435662
ENSG00000265728	5.544745717776459e-07	5.704304612254812
ENSG00000272563	5.544745717776459e-07	5.848047560116435
ENSG00000150628	5.544745717776459e-07	4.508913934764013
ENSG00000171916	5.690331569318149e-07	4.2429206875393595
ENSG00000262951	5.839609986256498e-07	5.911555010841669
ENSG00000162341	5.839609986256498e-07	8.612531984048248
ENSG00000228594	5.839609986256498e-07	4.4803472989134665
ENSG00000107562	5.992671103978172e-07	8.560310788442994
ENSG00000259120	5.992671103978172e-07	5.50554122905245
ENSG00000266145	5.992671103978172e-07	7.670431835307933
ENSG00000237787	6.023745331379639e-07	4.584597854027478
ENSG00000130775	6.149607165459495e-07	8.85696684575961
ENSG00000151552	6.34317843116168e-07	8.562809314977573
ENSG00000170819	6.34317843116168e-07	8.220733591602798
ENSG00000198612	6.34317843116168e-07	8.759610749439268
ENSG00000243672	6.34317843116168e-07	2.1354675493216666
ENSG00000185532	6.376007708090146e-07	8.045543262235858
ENSG00000133313	6.508974752494653e-07	8.902048812972726
ENSG00000248587	6.508974752494653e-07	3.96836866785095
ENSG00000223813	6.542632979022038e-07	7.277420670883901
ENSG00000100605	6.542632979022038e-07	8.730922224849104
ENSG00000198053	6.678955910979409e-07	8.484193478959945
ENSG00000185662	6.713463224337973e-07	5.4186138374950685
ENSG00000214867	6.713463224337973e-07	2.44546964952449
ENSG00000144746	6.713463224337973e-07	8.861065206415349
ENSG00000213977	6.713463224337973e-07	5.204991128741648
ENSG00000110427	6.853223525441316e-07	4.5204270260591635
ENSG00000035720	6.888600531247331e-07	8.832376681825183
ENSG00000102804	6.888600531247331e-07	8.681199555778427
ENSG00000102924	7.068149359894355e-07	6.899412801760833
ENSG00000196605	7.068149359894355e-07	7.629572527687312
ENSG00000106571	7.068149359894355e-07	7.295715305904037
ENSG00000131746	7.068149359894355e-07	1.4106881206820652
ENSG00000109670	7.068149359894355e-07	8.9102455342842
ENSG00000166825	7.068149359894355e-07	7.309586868921609
ENSG00000147251	7.068149359894355e-07	8.749867127508605
ENSG00000101333	7.440911603625435e-07	7.93737717567076
ENSG00000178127	7.440911603625435e-07	7.97284857744147
ENSG00000241135	7.479215739630651e-07	5.19332991916998
ENSG00000264222	7.479215739630678e-07	6.948087165529766
ENSG00000270504	7.634346281485927e-07	4.562813504063258
ENSG00000272341	7.673612006174294e-07	8.606886722773323
ENSG00000169432	7.673612006174294e-07	8.577703167609007
ENSG00000186105	7.832635117156827e-07	5.553226760389174
ENSG00000223609	7.872885643811453e-07	8.465373095670943
ENSG00000165238	7.913335963436828e-07	7.318857056962018
ENSG00000237945	8.077154323020107e-07	7.415374559962111
ENSG00000152894	8.11861800942295e-07	8.806239617271569
ENSG00000117472	8.11861800942295e-07	6.005832584311539
ENSG00000172296	8.286538430725939e-07	6.191607492333046
ENSG00000020633	8.329039892490196e-07	8.820081599857971
ENSG00000224944	8.501161129923013e-07	2.0943103776408862
ENSG00000235621	8.501161129923134e-07	8.776004192062219
ENSG00000184887	8.54472533810891e-07	8.629929986088563
ENSG00000226904	8.54472533810891e-07	6.317925239628766
ENSG00000117280	8.54472533810891e-07	8.774457291443031
ENSG00000070729	8.721148420527306e-07	2.1614161666380527
ENSG00000171862	8.765800920991794e-07	8.828278321169446
ENSG00000176532	8.992396127459107e-07	8.546635012980461
ENSG00000169851	9.038389127109754e-07	2.601226065314877
ENSG00000169258	9.224643419089147e-07	7.609257839004097
ENSG00000117091	9.224643419089147e-07	8.914343894939938
ENSG00000109819	9.224643419089147e-07	8.56661728741594
ENSG00000174775	9.271782997542875e-07	8.560800196142846
ENSG00000227070	9.271782997542875e-07	5.887036889910432
ENSG00000185033	9.510991925932919e-07	8.857971405176974
ENSG00000113140	9.510991925932919e-07	8.527933187910657
ENSG00000265583	9.706639371545958e-07	0.4319043751029914
ENSG00000226887	9.756155149972718e-07	7.200719821251829
ENSG00000107249	1.0007415095227317e-06	8.197982185281738
ENSG00000176438	1.0007415095227317e-06	8.72373006295499
ENSG00000132932	1.005841145278849e-06	8.351347666779338
ENSG00000173762	1.026491744445987e-06	5.256283484214613
ENSG00000182319	1.052881120837688e-06	7.019559362568494
ENSG00000040531	1.0582370282409442e-06	8.676096635705326
ENSG00000241679	1.0582370282409442e-06	7.487657747535783
ENSG00000134996	1.0854135230638776e-06	8.798042895960094
ENSG00000004799	1.0854135230638776e-06	8.51334422176565
ENSG00000158483	1.0854135230638776e-06	8.152700068086327
ENSG00000156804	1.0854135230638776e-06	8.740665846779766
ENSG00000186815	1.1132631489404695e-06	8.820081599857971
ENSG00000227375	1.1132631489404695e-06	4.865349010112451
ENSG00000189067	1.1132631489404695e-06	8.881557009694037
ENSG00000169891	1.1189152528254927e-06	8.573095278110058
ENSG00000250889	1.1189152528254927e-06	5.410110608781391
ENSG00000103227	1.1475938080082685e-06	8.836475042480922
ENSG00000117519	1.1475938080082685e-06	8.042549705127128
ENSG00000237499	1.1769812091308342e-06	8.528937747328019
ENSG00000248905	1.1769812091308342e-06	8.841577962554021
ENSG00000164056	1.1769812091308342e-06	8.002998256790235
ENSG00000168140	1.2070942828939605e-06	6.657390233959745
ENSG00000152061	1.2379502376127869e-06	8.843124863173209
ENSG00000170891	1.2379502376127869e-06	3.1249327660595907
ENSG00000250994	1.2379502376127869e-06	2.8826900060887257
ENSG00000140368	1.2379502376127869e-06	7.397982519073092
ENSG00000159618	1.237950237612798e-06	8.809795636725484
ENSG00000264215	1.24421211595291e-06	6.422758490695282
ENSG00000272320	1.2695666714282724e-06	4.675289695176752
ENSG00000267790	1.2695666714282724e-06	1.6427016511505077
ENSG00000167703	1.2695666714282724e-06	8.660165411297914
ENSG00000110092	1.2759827922571886e-06	8.793402194102534
ENSG00000180758	1.2759827922571954e-06	8.142316775067655
ENSG00000130489	1.2759827922571954e-06	8.101134149027796
ENSG00000110422	1.2759827922571954e-06	8.8774586490383
ENSG00000246548	1.301961580684756e-06	3.2735859430384764
ENSG00000154217	1.3085355918048722e-06	8.267548449425332
ENSG00000124243	1.3418890000811914e-06	8.425936389732753
ENSG00000049323	1.376061919805352e-06	8.836475042480922
ENSG00000261584	1.4110736798606133e-06	7.766575595176928
ENSG00000072062	1.4110736798606133e-06	8.822633059894521
ENSG00000164300	1.4110736798606133e-06	7.27243855161104
ENSG00000156218	1.4469440444038301e-06	7.276596914109704
ENSG00000158482	1.454222920288144e-06	4.166631828152075
ENSG00000107518	1.454222920288144e-06	5.021230380567746
ENSG00000006459	1.491150325518035e-06	8.82928288058681
ENSG00000205302	1.5289813946124298e-06	8.76061530885663
ENSG00000250155	1.528981394612435e-06	7.945778539339017
ENSG00000184672	1.5366579071836068e-06	5.762781536984727
ENSG00000163866	1.5677373479712528e-06	8.614878801728016
ENSG00000118491	1.5756014255170105e-06	6.164922701039809
ENSG00000254343	1.6074398815644488e-06	8.288396603915613
ENSG00000176274	1.6074398815644488e-06	7.533498349509453
ENSG00000130787	1.6074398815644572e-06	8.802141256615833
ENSG00000196090	1.6154959212322718e-06	5.843521290534453
ENSG00000227373	1.6154959212322718e-06	5.476251135755283
ENSG00000145819	1.6154959212322718e-06	8.755512388783531
ENSG00000100485	1.6154959212322718e-06	8.717080242262703
ENSG00000089723	1.6154959212322718e-06	6.683296494581594
ENSG00000242034	1.6481111770298602e-06	1.1318719579404484
ENSG00000263862	1.656363674330204e-06	6.912712893804517
ENSG00000164181	1.656363674330204e-06	8.749867127508605
ENSG00000141858	1.656363674330204e-06	8.79239763468517
ENSG00000272510	1.6982274628628252e-06	1.817063836442176
ENSG00000111664	1.6982274628628341e-06	8.179802918547393
ENSG00000112782	1.6982274628628341e-06	8.283008918499444
ENSG00000005059	1.7067217849748722e-06	8.689396277089903
ENSG00000125257	1.7067217849748722e-06	8.42558003852116
ENSG00000258545	1.7067217849748722e-06	7.399858581419559
ENSG00000173376	1.7411105734786105e-06	8.844671763792396
ENSG00000270751	1.7498115999163008e-06	5.679814490910043
ENSG00000232077	1.7850368121769316e-06	3.5463613973230217
ENSG00000070831	1.7939493674236257e-06	8.881557009694037
ENSG00000250659	1.7939493674236257e-06	7.129521925390083
ENSG00000196924	1.7939493674236257e-06	8.87336028838256
ENSG00000126458	1.7939493674236257e-06	8.332936229926904
ENSG00000235295	1.7939493674236513e-06	6.71715317626105
ENSG00000228962	1.7939493674236513e-06	7.364552710218726
ENSG00000151117	1.8391595312137921e-06	7.848318044791538
ENSG00000269755	1.8483324407257955e-06	3.6091605720144053
ENSG00000108828	1.885467078770372e-06	8.762704550677642
ENSG00000053918	1.885467078770372e-06	8.521078724861585
ENSG00000132640	1.8854670787703921e-06	8.847223223828946
ENSG00000139083	1.8948625121887742e-06	8.774457291443031
ENSG00000261400	1.8948625121887742e-06	3.3084135597835505
ENSG00000144488	1.932897552794166e-06	4.251971131789273
ENSG00000231652	1.932897552794166e-06	2.2055590490838872
ENSG00000154822	1.9425206863086227e-06	8.837479601898284
ENSG00000146374	1.9913331874795664e-06	4.5843134209367085
ENSG00000128284	1.9913331874795664e-06	8.752418587545156
ENSG00000065613	2.0413268213045795e-06	8.774457291443031
ENSG00000239467	2.0413268213045795e-06	5.407531150783235
ENSG00000181408	2.0413268213045795e-06	8.754507829366167
ENSG00000181790	2.0413268213045795e-06	7.016019117293193
ENSG00000203737	2.0925289867833083e-06	4.25664370246049
ENSG00000260831	2.0925289867833083e-06	4.243310579646789
ENSG00000231971	2.0925289867833193e-06	6.029835859051179
ENSG00000116748	2.0925289867833193e-06	8.897950452316989
ENSG00000189420	2.0925289867833193e-06	5.985680221827773
ENSG00000007944	2.1029168972975584e-06	8.748320226889417
ENSG00000118985	2.1449676887388583e-06	8.922540616251414
ENSG00000143195	2.1449676887388583e-06	6.1573260979746625
ENSG00000156299	2.1449676887388583e-06	8.658876086537482
ENSG00000237292	2.1449676887388583e-06	4.210147184149117
ENSG00000139874	2.1449676887388583e-06	1.255974468103052
ENSG00000147144	2.1556063213289403e-06	8.520074165444225
ENSG00000196814	2.2095667051693895e-06	7.930641609117886
ENSG00000182287	2.264827431403345e-06	8.834928141861734
ENSG00000198668	2.264827431403345e-06	8.886659929767136
ENSG00000026297	2.264827431403345e-06	8.8774586490383
ENSG00000104447	2.264827431403345e-06	6.865924880863613
ENSG00000211640	2.264827431403353e-06	8.861065206415349
ENSG00000245954	2.264827431403353e-06	7.600223103676123
ENSG00000225964	2.264827431403353e-06	7.198782426746672
ENSG00000126107	2.3214185298634502e-06	8.804692716652383
ENSG00000242852	2.3214185298634502e-06	4.982577265558613
ENSG00000197992	2.3214185298634502e-06	4.506750928857986
ENSG00000119599	2.3214185298634502e-06	8.561262414358383
ENSG00000164237	2.332899083209254e-06	7.911650864607521
ENSG00000075711	2.332899083209254e-06	8.857971405176974
ENSG00000100852	2.3793706911103545e-06	8.8774586490383
ENSG00000236671	2.3793706911103545e-06	7.873945580501941
ENSG00000105991	2.3793706911103545e-06	6.0431260370856075
ENSG00000072135	2.391127198989296e-06	8.852868485103873
ENSG00000198216	2.391127198989296e-06	5.7924745269589035
ENSG00000272002	2.4507540977577368e-06	3.2556389353121205
ENSG00000169189	2.511811972426116e-06	8.690943177709089
ENSG00000235859	2.511811972426116e-06	8.552861050690126
ENSG00000258655	2.511811972426116e-06	6.955571184418057
ENSG00000171621	2.5743337215566403e-06	6.840571155418955
ENSG00000227165	2.63835296397623e-06	5.019399637800629
ENSG00000176406	2.63835296397623e-06	7.4646801089377695
ENSG00000153093	2.63835296397623e-06	8.670451374430401
ENSG00000066185	2.6513395216969553e-06	6.744260927390657
ENSG00000214269	2.6513395216969553e-06	4.190870555895491
ENSG00000103404	2.6513395216969553e-06	8.489634097878088
ENSG00000172985	2.703904053673699e-06	6.082684297448876
ENSG00000111275	2.703904053673699e-06	8.74167040619713
ENSG00000232093	2.7172011690885924e-06	5.783627479587573
ENSG00000143590	2.7172011690885924e-06	5.867529510707779
ENSG00000257542	2.7172011690885924e-06	4.530867993743202
ENSG00000129437	2.7172011690886068e-06	6.230063660347232
ENSG00000114446	2.7172011690886068e-06	8.852868485103873
ENSG00000185345	2.7172011690886068e-06	7.489003119882373
ENSG00000185155	2.771022094984382e-06	8.830829781205997
ENSG00000189350	2.771022094984382e-06	4.816099782758538
ENSG00000175567	2.784636880358964e-06	8.87336028838256
ENSG00000227945	2.784636880358964e-06	3.4306680531411518
ENSG00000153237	2.784636880358964e-06	6.107854437218679
ENSG00000163239	2.8536826807160107e-06	3.713495174772334
ENSG00000196154	2.8536826807160107e-06	8.743217306816316
ENSG00000135821	2.8536826807160107e-06	8.893852091661248
ENSG00000218107	2.8536826807160107e-06	3.6749110590879184
ENSG00000136044	2.8676882767646475e-06	8.746311108054693
ENSG00000125409	2.867688276764683e-06	6.844397063068186
ENSG00000250686	2.867688276764683e-06	4.191292435766218
ENSG00000107643	2.924375380159007e-06	8.755512388783531
ENSG00000159674	2.924375380159007e-06	8.366807797576454
ENSG00000163380	2.924375380159007e-06	4.817395205599225
ENSG00000236199	2.938714843419207e-06	8.10455711199345
ENSG00000259225	2.996752589618932e-06	2.3214025979273076
ENSG00000118292	3.0858829597902814e-06	7.487945626963037
ENSG00000105996	3.1621025346270634e-06	4.2414212375943325
ENSG00000090238	3.1775623981110537e-06	8.821086159275334
ENSG00000196872	3.2401325503599244e-06	4.951982513233203
ENSG00000188659	3.2401325503599244e-06	7.518076653945252
ENSG00000167476	3.255959412784798e-06	8.715995559859055
ENSG00000170881	3.255959412784798e-06	8.779097993300594
ENSG00000130037	3.2559594127848154e-06	6.31764839629997
ENSG00000249993	3.2559594127848154e-06	5.984345056919061
ENSG00000136167	3.3200141651754866e-06	8.84057340313666
ENSG00000154803	3.336216364400175e-06	8.573095278110058
ENSG00000185477	3.336216364400175e-06	8.865163567071086
ENSG00000137700	3.4183754812861308e-06	8.649959571151713
ENSG00000177731	3.4183754812861308e-06	8.889753731005511
ENSG00000106077	3.4183754812861308e-06	8.6529732494038
ENSG00000133328	3.4183754812861308e-06	7.418128394592083
ENSG00000114487	3.5024799035730355e-06	8.259609303972614
ENSG00000100890	3.5024799035730355e-06	4.274840409724433
ENSG00000144619	3.519538086295913e-06	7.776867181183716
ENSG00000171860	3.5885737017577998e-06	6.924235966038881
ENSG00000108370	3.5885737017577998e-06	4.138534470106668
ENSG00000222346	3.676701895621492e-06	0.7773940767751982
ENSG00000185947	3.676701895621492e-06	8.345231311894116
ENSG00000140022	3.6945756915830684e-06	7.489062716271953
ENSG00000168807	3.7669104735048605e-06	8.291999933997198
ENSG00000172508	3.7852059514830217e-06	8.242772295500673
ENSG00000163687	3.7852059514830217e-06	5.47922524741562
ENSG00000243801	3.859246411948449e-06	0.36599276528517377
ENSG00000143819	3.877973087589653e-06	8.762162209475818
ENSG00000104177	3.877973087589653e-06	8.795491435923545
ENSG00000120217	3.877973087589653e-06	8.562809314977573
ENSG00000253552	3.877973087589653e-06	4.846305717682223
ENSG00000079459	3.896787162527652e-06	8.798042895960094
ENSG00000223839	3.896787162527687e-06	6.218868979562755
ENSG00000105379	3.97292528873079e-06	8.352470784415903
ENSG00000232815	3.97292528873079e-06	8.580207317017885
ENSG00000254966	3.99218224985011e-06	5.036832932150586
ENSG00000233977	3.99218224985011e-06	4.382709960159871
ENSG00000242593	3.99218224985011e-06	4.807510614589882
ENSG00000267491	3.99218224985011e-06	4.145499844934661
ENSG00000186889	4.089821593821525e-06	7.3389050533649645
ENSG00000125170	4.089821593821525e-06	7.917904430078492
ENSG00000157514	4.089821593821525e-06	8.926638976907151
ENSG00000223884	4.089821593821525e-06	3.195259218246909
ENSG00000218073	4.089821593821525e-06	4.341260407047106
ENSG00000235673	4.089821593821525e-06	4.967920179476324
ENSG00000152582	4.089821593821525e-06	8.767807470750743
ENSG00000188467	4.089821593821525e-06	7.082506078467471
ENSG00000179967	4.18975568281357e-06	5.744648311531971
ENSG00000152315	4.312778337292531e-06	5.007380712733483
ENSG00000104081	4.312778337292531e-06	8.865163567071086
ENSG00000259796	4.312778337292554e-06	3.0205204910271637
ENSG00000174004	4.396715466603867e-06	8.774457291443031
ENSG00000050438	4.417943934374643e-06	7.769079744585805
ENSG00000241106	4.417943934374643e-06	8.848770124448134
ENSG00000198429	4.417943934374643e-06	8.243367570204473
ENSG00000240505	4.503847620967556e-06	8.89230519104206
ENSG00000197256	4.52557319850444e-06	8.544121988176826
ENSG00000241544	4.52557319850444e-06	4.9285813949565105
ENSG00000023892	4.6134874841477826e-06	8.855419945140422
ENSG00000241935	4.635721298272906e-06	7.1758823723512775
ENSG00000144843	4.635721298272906e-06	8.517727347764456
ENSG00000213075	4.635721298272906e-06	6.549330152834868
ENSG00000269800	4.635721298272906e-06	7.42626870944739
ENSG00000112232	4.6580581156622046e-06	6.9052770937121855
ENSG00000169330	4.6580581156622046e-06	8.516180447145269
ENSG00000136021	4.8871928414544765e-06	8.900501912353539
ENSG00000119537	4.981848035014903e-06	8.798042895960094
ENSG00000179452	4.981848035014903e-06	1.8735421921204876
ENSG00000243276	5.005785763454314e-06	7.0516625488542175
ENSG00000197586	5.005785763454314e-06	8.85696684575961
ENSG00000235251	5.005785763454314e-06	6.128472717011529
ENSG00000152495	5.1271423155914305e-06	6.227913177600283
ENSG00000260990	5.1271423155914305e-06	5.484791430660334
ENSG00000131981	5.251324028006669e-06	8.80879107730812
ENSG00000107882	5.251324028006669e-06	8.262517115220755
ENSG00000257859	5.251324028006669e-06	2.107163643033519
ENSG00000224384	5.251324028006669e-06	2.5826754687808107
ENSG00000226944	5.251324028006669e-06	5.479695711428683
ENSG00000110723	5.251324028006716e-06	8.014730876412264
ENSG00000206113	5.276504895606717e-06	4.35271566561628
ENSG00000157680	5.276504895606717e-06	8.390393402093517
ENSG00000006704	5.276504895606717e-06	5.846263568691923
ENSG00000260614	5.3783937308475725e-06	7.192839683197651
ENSG00000082805	5.3783937308475725e-06	8.818534699238784
ENSG00000103222	5.3783937308475725e-06	8.815983239202232
ENSG00000143297	5.534779948124949e-06	8.926638976907151
ENSG00000138757	5.534779948124949e-06	8.885655370349774
ENSG00000211974	5.534779948124949e-06	8.076697501001986
ENSG00000163995	5.534779948124949e-06	5.356171301329215
ENSG00000127920	5.534779948124949e-06	7.425341573058347
ENSG00000235961	5.534779948124949e-06	5.039952398187932
ENSG00000116138	5.534779948124949e-06	8.70733662033204
ENSG00000149295	5.534779948124949e-06	5.637178981289211
ENSG00000095585	5.668430964622383e-06	8.78574781399288
ENSG00000233379	5.668430964622383e-06	5.0726125830260935
ENSG00000118690	5.668430964622383e-06	8.795491435923545
ENSG00000149635	5.6955307643526555e-06	6.8256049143509765
ENSG00000243574	5.805180067916102e-06	5.669355274127019
ENSG00000179520	5.832907668675258e-06	4.971862750634196
ENSG00000159403	5.832907668675258e-06	8.665810672572839
ENSG00000240298	5.832907668675258e-06	5.6345492095918575
ENSG00000233903	5.945095835768802e-06	6.419547673146603
ENSG00000225411	5.945095835768823e-06	6.960870665850427
ENSG00000267401	5.973465124957891e-06	4.818532390594532
ENSG00000173930	5.973465124957944e-06	7.381165631744515
ENSG00000257989	6.117273441847819e-06	2.066458055167406
ENSG00000258600	6.23470890248224e-06	0.6916670601213525
ENSG00000256568	6.264404401695941e-06	4.568275766865886
ENSG00000109736	6.264404401695941e-06	8.679652655159238
ENSG00000188385	6.264404401695941e-06	7.68364259615472
ENSG00000082781	6.4149312895664724e-06	8.256800268077306
ENSG00000006638	6.4149312895664724e-06	4.284040510540878
ENSG00000086967	6.4149312895664724e-06	5.397516755892819
ENSG00000233569	6.4149312895664724e-06	2.426893780242563
ENSG00000134326	6.414931289566495e-06	8.547387619413369
ENSG00000182158	6.414931289566495e-06	8.914343894939938
ENSG00000131016	6.445450735122481e-06	8.276545087797388
ENSG00000173926	6.445450735122481e-06	7.810777522343177
ENSG00000120896	6.445450735122481e-06	8.489501041389829
ENSG00000121410	6.568928922774731e-06	5.681594743804542
ENSG00000257950	6.600151632425396e-06	7.493154414040084
ENSG00000229836	6.600151632425396e-06	6.498999244433011
ENSG00000128965	6.600151632425396e-06	8.739118946160579
ENSG00000130702	6.600151632425396e-06	8.896403551697802
ENSG00000266088	6.600151632425396e-06	3.119747456836405
ENSG00000158109	6.600151632425396e-06	8.815983239202232
ENSG00000172264	6.726473680962538e-06	8.243314636702499
ENSG00000182759	6.726473680962538e-06	4.387644440015999
ENSG00000182993	6.726473680962538e-06	6.537548270946846
ENSG00000198682	6.726473680962538e-06	8.635575247363487
ENSG00000143549	6.726473680962538e-06	8.902048812972726
ENSG00000163486	6.7584151208004455e-06	8.79239763468517
ENSG00000102007	6.7584151208004455e-06	8.87336028838256
ENSG00000268230	6.920319495150621e-06	6.543067134839809
ENSG00000248980	6.920319495150621e-06	5.314491194597783
ENSG00000236703	6.920319495150621e-06	1.7958524350365055
ENSG00000220541	6.920319495150621e-06	3.2624638007404587
ENSG00000160691	7.0859446808074524e-06	8.906147173628463
ENSG00000111817	7.0859446808074524e-06	8.266615475876494
ENSG00000002834	7.0859446808074524e-06	8.852868485103873
ENSG00000178209	7.0859446808074524e-06	8.902048812972726
ENSG00000219665	7.0859446808074906e-06	8.274759263685993
ENSG00000132498	7.119523365386288e-06	5.706071353465912
ENSG00000236449	7.119523365386288e-06	4.7756271268794315
ENSG00000235269	7.119523365386288e-06	3.346420317229668
ENSG00000196821	7.119523365386288e-06	8.851321584484685
ENSG00000090339	7.255372265386228e-06	8.84057340313666
ENSG00000213722	7.255372265386228e-06	8.70478516029549
ENSG00000106829	7.255372265386228e-06	8.755512388783531
ENSG00000101892	7.255372265386228e-06	1.9445634930690932
ENSG00000160213	7.289721368820761e-06	8.804692716652383
ENSG00000124813	7.428685531216868e-06	7.998291930215445
ENSG00000235480	7.428685531216868e-06	6.109908681092627
ENSG00000122335	7.46382191623394e-06	8.102772756658867
ENSG00000264948	7.463821916234006e-06	3.2153661140344387
ENSG00000154114	7.463821916234006e-06	8.906147173628463
ENSG00000259863	7.605969488360162e-06	4.133572465331453
ENSG00000249453	7.641910367246751e-06	5.611473104028319
ENSG00000109323	7.641910367246751e-06	8.681199555778425
ENSG00000156738	7.641910367246751e-06	7.804512711123602
ENSG00000262903	7.641910367246751e-06	5.959175681329631
ENSG00000187987	7.641910367246751e-06	6.6714056399281105
ENSG00000144645	7.678014241619882e-06	8.902048812972726
ENSG00000117625	7.824073849615306e-06	8.799047455377458
ENSG00000261220	7.824073849615306e-06	6.263592964121895
ENSG00000046647	7.824073849615306e-06	8.604877603938599
ENSG00000071051	7.824073849615306e-06	8.778555652098769
ENSG00000231050	7.824073849615306e-06	5.851382057606506
ENSG00000250934	7.861003343596684e-06	4.4890144039655935
ENSG00000067082	7.861003343596684e-06	8.93073733756289
ENSG00000106526	8.01040129356748e-06	7.325802985996217
ENSG00000247774	8.048174412564067e-06	8.757059289402719
ENSG00000204290	8.048174412564067e-06	7.111814491279279
ENSG00000147573	8.20098346675508e-06	8.607891282190687
ENSG00000088832	8.20098346675508e-06	8.791393075267806
ENSG00000178162	8.239618587907746e-06	6.2859940890186
ENSG00000092201	8.239618587907746e-06	8.830829781205997
ENSG00000138615	8.239618587907819e-06	6.446871928664243
ENSG00000106004	8.239618587907819e-06	6.728574189506707
ENSG00000253490	8.395913009831667e-06	1.2679662403137923
ENSG00000086712	8.435428889207074e-06	8.719631702299253
ENSG00000092871	8.435428889207074e-06	8.442872173557529
ENSG00000227192	8.435428889207074e-06	6.170026575668326
ENSG00000116701	8.435428889207074e-06	8.671918152063302
ENSG00000166897	8.435428889207074e-06	7.18969890720298
ENSG00000243479	8.635700252576896e-06	5.3357449099521075
ENSG00000105339	8.635700252576927e-06	8.918442255595675
ENSG00000181458	8.67629834418396e-06	8.789846174648618
ENSG00000231170	8.67629834418396e-06	4.846906129758353
ENSG00000232040	8.840529567658786e-06	7.9618629413780475
ENSG00000207865	8.840529567658786e-06	3.2788281865701756
ENSG00000173391	8.840529567658786e-06	7.69907878998798
ENSG00000183527	8.840529567658786e-06	8.644314309876787
ENSG00000087494	8.882051050918457e-06	7.730823693240164
ENSG00000197385	9.050015715269534e-06	8.42318028733942
ENSG00000163348	9.050015715269534e-06	8.82673142055026
ENSG00000232812	9.092480608646397e-06	1.6955551743495014
ENSG00000204764	9.092480608646478e-06	5.5117245180155185
ENSG00000150995	9.092480608646478e-06	8.6478703293307
ENSG00000145779	9.092480608646478e-06	8.885655370349774
ENSG00000238724	9.092480608646478e-06	3.2200956221465753
ENSG00000167613	9.264259605719772e-06	7.518402583745086
ENSG00000160683	9.264259605719772e-06	2.161976091827308
ENSG00000032219	9.307688338235004e-06	8.719089361097428
ENSG00000163659	9.307688338235004e-06	8.889753731005511
ENSG00000261113	9.307688338235004e-06	6.493123731759498
ENSG00000258451	9.307688338235004e-06	2.194536958376732
ENSG00000175518	9.307688338235038e-06	5.3914829488861
ENSG00000259954	9.527777636925341e-06	2.2055688205429123
ENSG00000136114	9.527777636925341e-06	7.434939012566262
ENSG00000051523	9.527777636925341e-06	8.918442255595675
ENSG00000236233	9.527777636925341e-06	5.1938669812190845
ENSG00000226104	9.527777636925341e-06	2.881056083022464
ENSG00000178719	9.527777636925341e-06	8.889753731005511
ENSG00000267169	9.57239053243934e-06	7.479035072728562
ENSG00000129515	9.75285401816064e-06	8.751414028127792
ENSG00000073150	9.75285401816064e-06	6.125213203912041
ENSG00000249799	9.75285401816064e-06	1.2070565835876044
ENSG00000179057	9.75285401816064e-06	6.146815482619925
ENSG00000170381	9.75285401816064e-06	1.9602637573548662
ENSG00000170011	9.798477180868031e-06	7.32836998431513
ENSG00000141314	1.0029680378479942e-05	3.664637863679025
ENSG00000206530	1.0029680378479995e-05	8.818534699238784
ENSG00000137474	1.0218400906957745e-05	7.2388034192565955
ENSG00000204616	1.0218400906957745e-05	5.304776020710829
ENSG00000137942	1.0266110438043572e-05	7.342600428735427
ENSG00000150672	1.0266110438043572e-05	7.634456645411565
ENSG00000165449	1.0266110438043572e-05	6.71418879506171
ENSG00000198715	1.0266110438043572e-05	8.718084801680066
ENSG00000244041	1.0507879920765131e-05	6.901114350091033
ENSG00000105409	1.0755103679148647e-05	7.447391426262583
ENSG00000119471	1.0755103679148703e-05	8.743217306816316
ENSG00000269404	1.0755103679148703e-05	4.287584949958726
ENSG00000121060	1.0755103679148703e-05	8.84057340313666
ENSG00000224506	1.0805213214805685e-05	2.944736349908964
ENSG00000158195	1.0805213214805685e-05	8.885655370349774
ENSG00000178882	1.1007898900608486e-05	4.8455819325125535
ENSG00000145495	1.1007898900608486e-05	8.9102455342842
ENSG00000196437	1.1059136999957723e-05	7.604223390715334
ENSG00000234299	1.1059136999957762e-05	3.5959024430036806
ENSG00000117407	1.1059136999957762e-05	8.239473851905515
ENSG00000041880	1.131877601769951e-05	8.69349463774564
ENSG00000254635	1.131877601769951e-05	8.60843362339251
ENSG00000122862	1.131877601769951e-05	8.922540616251414
ENSG00000124496	1.1584252749542075e-05	8.520741026016545
ENSG00000106948	1.1584252749542075e-05	8.832376681825183
ENSG00000049541	1.1584252749542075e-05	8.420833469659652
ENSG00000143375	1.1855692156655785e-05	7.715742499684941
ENSG00000105855	1.1855692156655785e-05	7.695853000301905
ENSG00000256546	1.1855692156655785e-05	5.82535908562271
ENSG00000213073	1.1910706733029198e-05	7.802746669878574
ENSG00000141574	1.1910706733029198e-05	8.196157925937431
ENSG00000168348	1.1910706733029198e-05	3.5565486491167815
ENSG00000229922	1.1910706733029198e-05	5.148532619687042
ENSG00000182851	1.2133221726770517e-05	2.1001906423691676
ENSG00000089169	1.2189469859958747e-05	8.161897194717675
ENSG00000250310	1.2189469859958747e-05	1.7851708924028415
ENSG00000135766	1.2189469859958747e-05	8.861065206415349
ENSG00000116882	1.2189469859958747e-05	3.4895922667632484
ENSG00000224367	1.2189469859958747e-05	5.740704180276533
ENSG00000230067	1.2189469859958747e-05	4.7722435931475236
ENSG00000204718	1.2416971521890784e-05	0.865929268567162
ENSG00000145715	1.2416971521890784e-05	8.823637619311883
ENSG00000184060	1.247447953746487e-05	8.242620586645863
ENSG00000152601	1.2765868980832425e-05	8.881557009694037
ENSG00000268895	1.2765868980832425e-05	6.656385910228894
ENSG00000186806	1.2765868980832425e-05	6.434199685995736
ENSG00000166348	1.2765868980832425e-05	8.37930752190045
ENSG00000144567	1.2765868980832425e-05	8.844671763792396
ENSG00000261324	1.282492435261486e-05	8.663801553738114
ENSG00000005108	1.2824924352614929e-05	6.731485710415632
ENSG00000129009	1.2824924352614929e-05	7.2670983671823945
ENSG00000145016	1.3063774087525785e-05	8.87336028838256
ENSG00000238113	1.3063774087525785e-05	8.80879107730812
ENSG00000015413	1.3063774087525785e-05	8.780102552717956
ENSG00000139508	1.3063774087525785e-05	8.702233700258938
ENSG00000262703	1.3124149139240073e-05	3.728230905417262
ENSG00000148600	1.3124149139240073e-05	4.867825622284806
ENSG00000120063	1.3124149139240073e-05	8.869261927726823
ENSG00000211933	1.3124149139240188e-05	8.37597626594668
ENSG00000125968	1.3124149139240188e-05	7.987537787716124
ENSG00000146233	1.3124149139240188e-05	4.433864496106014
ENSG00000227170	1.3368333487598462e-05	1.0592135864798635
ENSG00000160285	1.3368333487598462e-05	8.821086159275334
ENSG00000141441	1.3368333487598462e-05	8.161539374729273
ENSG00000171388	1.3430056277662772e-05	5.4136654833547615
ENSG00000114270	1.3430056277662772e-05	8.330127194031599
ENSG00000237181	1.3430056277662772e-05	7.857676657249487
ENSG00000273461	1.3742787744807081e-05	3.322689289086135
ENSG00000108468	1.3742787744807081e-05	8.705789719712852
ENSG00000112977	1.3742787744807081e-05	8.869261927726823
ENSG00000162998	1.3742787744807081e-05	8.871813387763373
ENSG00000169252	1.3742787744807081e-05	8.578455774041915
ENSG00000228590	1.3742787744807081e-05	7.127413301438955
ENSG00000146282	1.406248836416388e-05	8.772910390823844
ENSG00000172819	1.406248836416388e-05	8.155159821110995
ENSG00000186523	1.406248836416388e-05	5.670913446518923
ENSG00000230290	1.406248836416388e-05	7.150818964886451
ENSG00000164638	1.4127277734307272e-05	2.945543504715816
ENSG00000167693	1.412727773430732e-05	6.5116162356472795
ENSG00000256582	1.4389305859028392e-05	5.652303930791385
ENSG00000120278	1.4455536590053418e-05	7.026819122236395
ENSG00000147119	1.4455536590053418e-05	8.060408118329176
ENSG00000240240	1.4455536590053418e-05	5.803986059820552
ENSG00000122359	1.4723390906650343e-05	8.87336028838256
ENSG00000169564	1.4723390906650343e-05	8.85696684575961
ENSG00000256250	1.4723390906650343e-05	3.967192252271221
ENSG00000152402	1.4723390906650473e-05	7.64389684963261
ENSG00000049759	1.4723390906650473e-05	8.770358930787292
ENSG00000147813	1.4791093493311664e-05	8.635575247363487
ENSG00000182050	1.4791093493311664e-05	7.142726856404795
ENSG00000016391	1.5134102738860655e-05	8.02544175302719
ENSG00000213047	1.5134102738860655e-05	8.810337977927308
ENSG00000269899	1.5134102738860655e-05	3.98913768700581
ENSG00000125089	1.5134102738860655e-05	8.718084801680066
ENSG00000072071	1.5203612662921328e-05	8.478005876483197
ENSG00000090530	1.5484721697844406e-05	8.120099511107652
ENSG00000139370	1.5484721697844406e-05	8.669909033228576
ENSG00000157388	1.5843110874937213e-05	5.031809134907488
ENSG00000102054	1.5843110874937213e-05	8.85696684575961
ENSG00000167315	1.5843110874937213e-05	8.75806384882008
ENSG00000091622	1.5843110874937213e-05	7.411347785174897
ENSG00000230789	1.5843110874937213e-05	2.413773169003293
ENSG00000255527	1.5915735484970923e-05	4.078745362570531
ENSG00000111912	1.5915735484970923e-05	8.836475042480922
ENSG00000111879	1.5915735484970923e-05	8.062621879520684
ENSG00000180233	1.6209433966480146e-05	8.76061530885663
ENSG00000226677	1.6209433966480146e-05	3.6359562198849886
ENSG00000236675	1.6209433966480146e-05	7.209807211779798
ENSG00000168994	1.6209433966480146e-05	7.052264912540566
ENSG00000257824	1.6209433966480146e-05	6.603501382261725
ENSG00000173482	1.6209433966480203e-05	8.470066731030476
ENSG00000135638	1.6283665287982717e-05	6.268722212244474
ENSG00000112667	1.6283665287982717e-05	8.732469125468292
ENSG00000142675	1.6283665287982717e-05	8.483241853044557
ENSG00000162511	1.6283665287982717e-05	8.83438580065991
ENSG00000120913	1.6283665287982717e-05	7.989076151217548
ENSG00000258393	1.6283665287982717e-05	2.8904560598210756
ENSG00000105643	1.6283665287982717e-05	7.311304058245558
ENSG00000250706	1.665972973737035e-05	5.198906142565734
ENSG00000101745	1.665972973737035e-05	8.875911748419112
ENSG00000187870	1.665972973737035e-05	7.565794261028453
ENSG00000163611	1.665972973737035e-05	8.754970047581706
ENSG00000251675	1.665972973737035e-05	3.993383126387779
ENSG00000235310	1.673593376726276e-05	3.8019944347108483
ENSG00000267265	1.673593376726276e-05	6.797037185486876
ENSG00000197465	1.6966552992358193e-05	7.534575534808646
ENSG00000214900	1.7044099760668593e-05	7.254750499630351
ENSG00000173848	1.7044099760668593e-05	8.80005201479482
ENSG00000138796	1.7044099760668593e-05	8.663259212536289
ENSG00000270750	1.7044099760668593e-05	5.8628895347046805
ENSG00000246350	1.7121985713383635e-05	2.9733875644151855
ENSG00000008283	1.7121985713383635e-05	8.848770124448134
ENSG00000228834	1.7121985713383635e-05	5.010203418497351
ENSG00000180066	1.7436949669820447e-05	4.952944066641039
ENSG00000250510	1.7436949669820447e-05	6.823238283779538
ENSG00000247746	1.7436949669820447e-05	7.285560960556885
ENSG00000168785	1.7436949669820447e-05	8.593587081388748
ENSG00000217078	1.7436949669820447e-05	3.675395806754283
ENSG00000127951	1.7516552819347553e-05	8.639673608019224
ENSG00000232433	1.7516552819347553e-05	3.3471254869558456
ENSG00000089692	1.7516552819347553e-05	7.829108497932328
ENSG00000254972	1.7516552819347553e-05	2.1905779429339414
ENSG00000102760	1.7838457223560995e-05	8.811884878546495
ENSG00000244219	1.7838457223560995e-05	5.668107333535529
ENSG00000136848	1.7838457223560995e-05	8.648874888748063
ENSG00000104055	1.7919813540825214e-05	1.8596758458595686
ENSG00000054277	1.7919813540825214e-05	8.170521514832268
ENSG00000231131	1.7919813540825214e-05	4.1785277076669445
ENSG00000158716	1.7919813540825214e-05	8.475659058803428
ENSG00000168952	1.7919813540825214e-05	8.493190117332002
ENSG00000230097	1.7919813540825214e-05	4.473074593676024
ENSG00000229931	1.8248803690848273e-05	8.364718555755443
ENSG00000141503	1.833194985652518e-05	8.820081599857971
ENSG00000102466	1.833194985652518e-05	5.199783500136967
ENSG00000186907	1.833194985652518e-05	5.6447005573968685
ENSG00000188959	1.833194985652518e-05	5.3363972145095415
ENSG00000253311	1.8668173915363144e-05	0.49675707934643126
ENSG00000151327	1.875314733290735e-05	8.727286082408904
ENSG00000162624	1.918359518998136e-05	3.762215385878339
ENSG00000173627	1.918359518998136e-05	2.4239116302003727
ENSG00000067113	1.918359518998136e-05	8.364460979896688
ENSG00000200041	1.918359518998136e-05	2.828168986169723
ENSG00000251370	1.9623486368207033e-05	2.013844162928012
