# Supplementary material for: Machine learning predicts treatment sensitivity in multiple myeloma based on molecular and clinical information coupled with drug response
Source: PLoS One. 2021 Jul 28;16(7):e0254596. doi: 10.1371/journal.pone.0254596 (PMC8318243; doi:10.1371/journal.pone.0254596)
Supplement: S1 File — (ZIP) [file pone.0254596.s004.zip › Supplementary Material 1/15q15/selected_genes_experiment_5.csv]

gene	pvalue	entropy
ENSG00000119280	3.278604746313586e-42	8.122643950932487
ENSG00000125827	1.1563726261880003e-40	8.850606336373524
ENSG00000188004	6.431957322444983e-39	6.068445760706016
ENSG00000228031	1.0366293169373262e-37	5.676534544640568
ENSG00000247746	2.6475696467529513e-37	7.343254864558914
ENSG00000170677	2.176889377000601e-35	7.061160412409231
ENSG00000140474	4.3535877371239555e-35	8.925159860718681
ENSG00000248991	4.691493032836231e-35	6.864977898062172
ENSG00000104611	1.3249261985079506e-34	6.776847385375557
ENSG00000272668	2.309911404359701e-34	6.037610899931783
ENSG00000174444	1.1242878285283425e-33	8.945443836377912
ENSG00000117461	2.9307805533235644e-33	8.65580085966499
ENSG00000165169	1.2873691632792448e-32	8.74864961729342
ENSG00000111752	1.293179652254685e-32	7.861171944224339
ENSG00000197183	1.6712406698721564e-32	8.525904105065987
ENSG00000002586	7.887248852430274e-32	8.204298231158882
ENSG00000131386	8.972648958156395e-32	6.265537973801169
ENSG00000105855	1.325962035732276e-31	7.6149119222493
ENSG00000255815	1.856276014648424e-31	5.631155375110759
ENSG00000131773	2.5852055262700574e-31	6.648421402639454
ENSG00000225579	4.087121654383012e-31	7.223253958880741
ENSG00000159556	4.365714015963014e-31	8.076379422087676
ENSG00000243284	7.390533505611368e-31	5.164250235475506
ENSG00000253982	1.0170322773023064e-30	7.6660901561065575
ENSG00000271133	1.0858931372515355e-30	7.611726154929663
ENSG00000185905	1.7237305027320054e-30	8.892705499663915
ENSG00000155886	2.890468508164623e-30	5.232510811830429
ENSG00000165102	3.0980526891786178e-30	8.728365641634191
ENSG00000129757	3.5127200831763086e-30	7.930255152115098
ENSG00000164181	3.527961609563351e-30	8.78010960716021
ENSG00000178982	8.65637974284884e-30	8.900819089927607
ENSG00000168264	9.233118466826478e-30	8.895231082823827
ENSG00000182054	1.3645893693336726e-29	8.917046270454989
ENSG00000272899	3.318441024471576e-29	7.84734420567307
ENSG00000179520	3.770381438649554e-29	5.0574302710546
ENSG00000198353	4.2833444766759166e-29	5.212266199653757
ENSG00000214870	5.502700220243315e-29	7.133145622401528
ENSG00000176399	1.3313639720573028e-28	6.628693322789913
ENSG00000137818	1.7283383744720618e-28	8.945443836377912
ENSG00000165801	1.825420673657523e-28	8.70348803005916
ENSG00000113272	2.0619222643690557e-28	8.68067847124002
ENSG00000178741	5.626323823162126e-28	8.904875885059452
ENSG00000180447	6.014043207666977e-28	7.435529765445644
ENSG00000259514	6.4015580262684505e-28	6.730735396295799
ENSG00000232533	7.162530037389789e-28	6.867783825360773
ENSG00000148303	7.655140064959666e-28	8.945443836377912
ENSG00000114631	8.21539745397588e-28	7.945357373457828
ENSG00000171792	8.707185800032267e-28	8.586298501639652
ENSG00000105372	9.305073735382528e-28	8.945443836377912
ENSG00000075073	1.4375338318009211e-27	7.005953997878616
ENSG00000249184	1.5231932909140301e-27	6.529453471899797
ENSG00000115268	1.8343130994534407e-27	8.941387041246065
ENSG00000223891	1.8343130994534407e-27	8.430864038185106
ENSG00000173218	2.1902415948085732e-27	7.142334203743769
ENSG00000229638	2.647051238962237e-27	8.51174497729449
ENSG00000122787	4.588839547516211e-27	7.613434567504032
ENSG00000117308	6.262493233091341e-27	8.321990666905782
ENSG00000251249	6.631113162570998e-27	4.58452200195426
ENSG00000063177	7.02124236091852e-27	8.941387041246065
ENSG00000169857	1.2267455755673008e-26	8.741072867813685
ENSG00000182742	1.987694826205984e-26	7.118607844256802
ENSG00000134698	2.680784847344759e-26	8.708081665974962
ENSG00000131188	3.013594304910403e-26	8.386409379035221
ENSG00000261418	3.6128411898704574e-26	8.531492112169767
ENSG00000099624	8.874195946375923e-26	8.866833516900904
ENSG00000218175	8.945409593388087e-26	8.421421802825973
ENSG00000230207	1.0578909220854217e-25	7.218613608809167
ENSG00000197016	1.9295439698307909e-25	6.769304369967987
ENSG00000180573	2.16485139503168e-25	8.892705499663915
ENSG00000204628	2.2884177165652535e-25	8.941387041246065
ENSG00000115649	2.4382158003974926e-25	8.842492746109832
ENSG00000184083	2.447894456368865e-25	8.324111116312713
ENSG00000008513	4.624087471837065e-25	8.729896853606125
ENSG00000156384	5.542006033473548e-25	8.277215750230027
ENSG00000152422	5.878731192319699e-25	8.716195256238654
ENSG00000185950	7.95374663386299e-25	7.632099352078872
ENSG00000256733	9.487144314612291e-25	4.430532116016205
ENSG00000157625	1.0021455548421931e-24	8.750180829265354
ENSG00000167658	1.2620688349891942e-24	8.945443836377912
ENSG00000118473	1.2670062457991344e-24	5.547737244139196
ENSG00000232346	1.4188242221976442e-24	7.380033881620354
ENSG00000165168	1.4243690389237383e-24	8.892705499663915
ENSG00000105894	1.5219846032068066e-24	7.2729340935705125
ENSG00000241741	1.907646993675456e-24	6.765038815580487
ENSG00000070081	2.2547024143510215e-24	8.929216655850528
ENSG00000081913	2.523388218880142e-24	7.605000794794435
ENSG00000257698	2.6849682026966426e-24	8.162806768497962
ENSG00000144591	2.6954006829490856e-24	8.872421524004686
ENSG00000114423	2.8567945788554412e-24	8.573133745056138
ENSG00000158458	3.19645617271018e-24	8.389556679206203
ENSG00000261739	4.062657901669717e-24	8.709867841474427
ENSG00000219665	4.271863934945535e-24	8.264456127399495
ENSG00000163673	4.796266431036688e-24	4.318466342004578
ENSG00000114391	5.08190091093331e-24	8.941387041246065
ENSG00000175197	6.403008615648208e-24	8.683740895183888
ENSG00000160293	7.61223426196513e-24	8.184701266509059
ENSG00000140451	7.971241648998755e-24	8.7542376243972
ENSG00000162929	8.508720458602095e-24	7.916153986841822
ENSG00000188959	8.574267773211335e-24	5.381414340207012
ENSG00000227097	9.582873199276596e-24	8.858719926637214
ENSG00000242021	1.1341777174084477e-23	5.423622930739621
ENSG00000121797	1.196584142462635e-23	8.320459454933848
ENSG00000145592	1.2720795719282139e-23	8.945443836377912
ENSG00000204396	1.599632432985026e-23	8.679147259268085
ENSG00000140367	1.8989314250103234e-23	8.868364728872839
ENSG00000137876	2.0182050794920543e-23	8.912989475323146
ENSG00000142541	2.1205553194175553e-23	8.945443836377912
ENSG00000164587	2.2450536315851738e-23	8.945443836377912
ENSG00000162004	2.2536063231148494e-23	8.409919965245367
ENSG00000146066	2.5066357834843478e-23	8.812563968214976
ENSG00000257027	2.673785191910026e-23	7.906738665211581
ENSG00000147408	2.830409448352993e-23	8.868364728872839
ENSG00000239815	2.8304094483530536e-23	6.155678916477055
ENSG00000138172	2.9961161746012615e-23	7.967511281809333
ENSG00000071205	3.0074988234209576e-23	7.076487175090241
ENSG00000159259	3.159429581223176e-23	7.863741473500872
ENSG00000173207	3.159429581223176e-23	8.5609633596606
ENSG00000111445	3.3441998232942155e-23	8.45387616388074
ENSG00000120093	3.980201437193195e-23	7.281504259852685
ENSG00000187824	4.2124448645187923e-23	8.38284259388347
ENSG00000155792	4.717940734327822e-23	8.856194343477304
ENSG00000151287	5.263556596748362e-23	7.722748015074246
ENSG00000179299	6.236327059395151e-23	7.403098403967027
ENSG00000196562	6.573816100688804e-23	8.91145826335121
ENSG00000131725	6.573816100688896e-23	8.627403293742066
ENSG00000177283	6.929383112697923e-23	5.373981404461794
ENSG00000160691	6.981709410040814e-23	8.921103065586836
ENSG00000186153	7.815219555616927e-23	8.428541021901687
ENSG00000140563	1.1499974990676192e-22	8.896762294795762
ENSG00000223949	1.158638752523749e-22	4.743128630558305
ENSG00000244165	1.225530520908928e-22	8.221820123325147
ENSG00000102871	1.2962442567304634e-22	8.798862370847504
ENSG00000228933	1.3607877279469467e-22	5.3105384715488055
ENSG00000170899	1.4392231781953413e-22	8.376594489499178
ENSG00000229766	1.6097690099561653e-22	6.073165943758279
ENSG00000254343	1.7087581079244535e-22	8.298494097077235
ENSG00000080947	2.120812665721068e-22	7.532035032607063
ENSG00000166896	2.5257109925173093e-22	8.157670725951027
ENSG00000105173	3.155460475429495e-22	8.712138461106807
ENSG00000166411	3.155460475429495e-22	8.781640819132145
ENSG00000118705	3.3234597507272327e-22	8.945443836377912
ENSG00000255086	3.686471213128053e-22	3.522601797106624
ENSG00000130340	3.713853850003647e-22	8.507740578813689
ENSG00000111666	3.925743770959678e-22	8.66391444992868
ENSG00000269696	4.149595114511636e-22	4.231307170379786
ENSG00000270036	5.159475275273075e-22	4.372006726223881
ENSG00000132704	5.4931913595078675e-22	8.892705499663915
ENSG00000108107	5.762723995330761e-22	8.93733024611422
ENSG00000105640	6.775849945685483e-22	8.941387041246065
ENSG00000136710	6.800815414888563e-22	8.637048095977692
ENSG00000172365	7.538044273676021e-22	3.5996566810228154
ENSG00000166562	7.565788015603151e-22	8.933273450982373
ENSG00000186056	7.565788015603151e-22	8.429077862685643
ENSG00000137824	7.5936328294407355e-22	8.860251138609149
ENSG00000105373	7.5936328294407355e-22	8.93733024611422
ENSG00000147400	7.99427919354265e-22	8.679147259268085
ENSG00000105426	8.053196954051791e-22	7.358706743521548
ENSG00000242071	8.47783050745598e-22	8.318268145681401
ENSG00000246090	8.891943259606462e-22	8.053810140722081
ENSG00000213442	9.96199238737102e-22	8.519656000681694
ENSG00000260719	9.961992387371232e-22	8.39861224400683
ENSG00000197565	1.2362655047932318e-21	7.974225367132067
ENSG00000179820	1.2498962517840642e-21	8.576653699404027
ENSG00000226926	1.3794622885671355e-21	4.456365958725077
ENSG00000230516	1.5334530492116839e-21	3.229989138479164
ENSG00000171759	1.5390560707042135e-21	6.7481163619385045
ENSG00000187446	1.6255738174981782e-21	8.852137548345457
ENSG00000204060	1.6255738174982128e-21	4.641708671353952
ENSG00000198937	1.819920114511563e-21	8.66598250268457
ENSG00000058404	2.0298384516008784e-21	7.056871647665364
ENSG00000260144	2.1280843333796234e-21	6.000171668121741
ENSG00000130255	2.2636910529457597e-21	8.941387041246065
ENSG00000147100	2.2719290050385e-21	5.254367321221681
ENSG00000102158	2.381760959816236e-21	8.917046270454989
ENSG00000179085	2.381760959816236e-21	8.715658415454698
ENSG00000086598	2.3904240099392514e-21	8.929216655850528
ENSG00000214711	2.3904240099392514e-21	6.252074592564157
ENSG00000105193	2.7939578336943055e-21	8.945443836377912
ENSG00000166483	2.804103266467507e-21	8.476765033079815
ENSG00000107745	2.804103266467507e-21	8.693385697419513
ENSG00000121858	2.9607327761934553e-21	8.808507173083129
ENSG00000118308	2.9607327761934553e-21	8.904875885059452
ENSG00000175505	3.300422389291608e-21	7.4089770737078435
ENSG00000221890	3.484453149450755e-21	4.076662057570443
ENSG00000052126	3.6786321892232184e-21	7.242380216389034
ENSG00000086730	3.6786321892232184e-21	8.797867999659527
ENSG00000169239	3.6786321892232184e-21	8.265705462115001
ENSG00000076662	3.678632189223297e-21	8.93733024611422
ENSG00000151229	3.897566066585879e-21	8.454949845448652
ENSG00000136942	4.099677910638378e-21	8.93733024611422
ENSG00000047346	4.099677910638378e-21	8.93733024611422
ENSG00000166200	4.3277420960195384e-21	8.884591909400223
ENSG00000260625	4.568352824398322e-21	6.272314637524165
ENSG00000144040	4.787557346979329e-21	8.605588106110904
ENSG00000175395	5.089979899600534e-21	8.298186736898662
ENSG00000251405	5.089979899600534e-21	7.067572003120622
ENSG00000227838	5.629811128684211e-21	3.192302400572106
ENSG00000188825	5.67046958765847e-21	7.048532014527826
ENSG00000208028	6.61840518516359e-21	7.520611409445838
ENSG00000144026	7.424077307918308e-21	8.664451290712634
ENSG00000107816	8.237623965817195e-21	8.598011356631169
ENSG00000179862	8.237623965817195e-21	6.588294991564374
ENSG00000196668	8.267197167753944e-21	7.373932864960332
ENSG00000260027	8.296875402932941e-21	7.078238544901113
ENSG00000177628	8.661342396722683e-21	8.852137548345457
ENSG00000245008	9.643271081843128e-21	6.552842870079835
ENSG00000232995	1.0138437343519949e-20	7.086215410044866
ENSG00000164346	1.0174753764065491e-20	8.896762294795762
ENSG00000150967	1.1326164615768958e-20	8.868364728872839
ENSG00000120256	1.1366687333901956e-20	8.323319312001225
ENSG00000135253	1.1407353473550982e-20	8.508225022946602
ENSG00000100373	1.207793200466059e-20	3.9428731507604273
ENSG00000104219	1.2606320956808831e-20	8.815626392158844
ENSG00000144671	1.2651371892539326e-20	4.645834094703548
ENSG00000231969	1.3251731364724037e-20	4.0274552382551745
ENSG00000100266	1.3299063318933162e-20	8.575659328216048
ENSG00000162878	1.334656250551321e-20	4.972127661054523
ENSG00000181163	1.3346562505513495e-20	8.945443836377912
ENSG00000103253	1.339422950873582e-20	8.454870535068718
ENSG00000243926	1.479947597255584e-20	5.639267888166395
ENSG00000177917	1.5666956075345297e-20	8.66598250268457
ENSG00000139644	1.6525817689200417e-20	8.93733024611422
ENSG00000165171	1.7369367583595384e-20	6.258135222001185
ENSG00000259560	1.8451109306035788e-20	5.701560130984689
ENSG00000169330	1.932304711752721e-20	8.531826386077231
ENSG00000149972	1.932304711752721e-20	8.826265565582448
ENSG00000133872	1.9391783129895838e-20	8.929216655850528
ENSG00000255760	2.14938269816151e-20	5.934528556729114
ENSG00000069493	2.1646834153120954e-20	8.450690483440315
ENSG00000166295	2.512077062377238e-20	8.870890312032751
ENSG00000053371	2.52992921927941e-20	8.503349509774377
ENSG00000137154	2.6397078129312727e-20	8.945443836377912
ENSG00000213862	2.6490658999231383e-20	6.724501433920563
ENSG00000172456	2.6584567987964484e-20	7.930134576778476
ENSG00000269533	2.783576654632205e-20	4.128167083501889
ENSG00000160055	2.945589800944164e-20	8.209367860673183
ENSG00000233927	2.9560197409229236e-20	8.933273450982373
ENSG00000162244	2.96648620610572e-20	8.941387041246065
ENSG00000254615	3.0949792206453624e-20	8.585304130451673
ENSG00000137309	3.1169234749567095e-20	8.836904739006052
ENSG00000140750	3.274901948669273e-20	8.518327355586251
ENSG00000162607	3.274901948669273e-20	8.792279992555747
ENSG00000140374	3.2864844510485554e-20	8.850069495589567
ENSG00000226833	3.440795160087297e-20	4.831796030776202
ENSG00000136928	3.452957771732816e-20	4.154004506537493
ENSG00000214717	3.452957771732816e-20	8.638579307949625
ENSG00000105202	3.4651629020523525e-20	8.88864870453207
ENSG00000207954	3.4897013069949094e-20	5.811291953547487
ENSG00000143624	3.8518352350061437e-20	8.900819089927607
ENSG00000166348	4.266084482615868e-20	8.40006414559883
ENSG00000159788	4.497338517753968e-20	8.246213290767262
ENSG00000159840	4.724340988122615e-20	8.593875251119387
ENSG00000171827	4.757681657074449e-20	5.7954310356636425
ENSG00000166268	4.774439142860604e-20	6.701990901393667
ENSG00000221413	5.0329193478693197e-20	2.1225122788999333
ENSG00000152402	5.286631165911933e-20	7.701421493495641
ENSG00000198521	5.572508973614837e-20	6.894989568005721
ENSG00000205664	5.812173411984739e-20	7.972721068889027
ENSG00000156427	5.832599543076646e-20	5.780995947995814
ENSG00000164122	5.832599543076646e-20	5.9961191710977655
ENSG00000100678	5.853096658448628e-20	7.361277529241792
ENSG00000049769	6.147647690459315e-20	7.970271911421809
ENSG00000173221	6.147647690459315e-20	8.925159860718681
ENSG00000101577	6.502257571029622e-20	8.555375352556819
ENSG00000154358	6.829084566303135e-20	8.783629561508098
ENSG00000264920	7.222526947873299e-20	7.469951922335895
ENSG00000235663	7.993601839054344e-20	5.046664572340355
ENSG00000168159	7.993601839054344e-20	8.89117428769198
ENSG00000120805	8.87692099347453e-20	8.856194343477304
ENSG00000242247	9.386803792434131e-20	8.88306069742829
ENSG00000183023	1.0458496799249423e-19	8.414152413524809
ENSG00000225573	1.0905076697455e-19	7.179117908251874
ENSG00000091428	1.0905076697455e-19	8.806975961111196
ENSG00000127920	1.1489893788896714e-19	7.441593451685889
ENSG00000153179	1.148989378889696e-19	8.616764120318463
ENSG00000125841	1.2147895732770586e-19	8.203524890041871
ENSG00000271192	1.2887865561132168e-19	5.549088232504435
ENSG00000178922	1.4254379866481943e-19	8.644167315053407
ENSG00000162913	1.4254379866481943e-19	6.325464867034973
ENSG00000147036	1.565497242517306e-19	5.373850202418961
ENSG00000236552	1.5709379451878532e-19	8.740536027029728
ENSG00000181524	1.737113329001077e-19	8.281272545361873
ENSG00000130810	1.74919398208295e-19	7.650427064938218
ENSG00000230131	1.8361158235858063e-19	6.1079579452181605
ENSG00000188153	1.8361158235858063e-19	8.127594261176718
ENSG00000166441	1.8424854349338637e-19	8.93733024611422
ENSG00000038002	1.9339876019412518e-19	8.892705499663915
ENSG00000179456	1.9406927548277528e-19	8.54879297426506
ENSG00000123570	2.0440717583294782e-19	6.946795990672495
ENSG00000127946	2.0440717583294782e-19	8.417417404345167
ENSG00000149295	2.6576028506824707e-19	5.706933293141434
ENSG00000125462	2.789019402283222e-19	7.844134714389096
ENSG00000139352	2.9268559287498396e-19	6.676975707021211
ENSG00000233762	3.0714221383726e-19	7.919064786679747
ENSG00000175806	3.103307027623713e-19	8.406188993486566
ENSG00000241852	3.4171272353457522e-19	7.6630221663155105
ENSG00000260591	3.5856003796847803e-19	6.9510422371354315
ENSG00000188818	3.801243533568235e-19	8.337144165865253
ENSG00000008853	3.9884177904076684e-19	8.612170484402661
ENSG00000196437	4.1703653202591515e-19	7.62368611598359
ENSG00000102271	4.1990760561446183e-19	4.172793339510567
ENSG00000141441	4.882538830522408e-19	8.192070218111322
ENSG00000116852	4.882538830522408e-19	8.826265565582448
ENSG00000047365	5.139800025906793e-19	8.662383237956744
ENSG00000144354	5.157419381867347e-19	5.459055830448293
ENSG00000104852	5.410449787299229e-19	8.93733024611422
ENSG00000160062	5.410449787299345e-19	7.710110304812732
ENSG00000248458	5.447584564402847e-19	4.721214292339915
ENSG00000137877	5.695176025235735e-19	8.302832769465505
ENSG00000258847	5.714675769889236e-19	3.9147547518373367
ENSG00000158089	6.035796791888019e-19	5.990965696854025
ENSG00000168556	6.288280264964689e-19	8.471431989503564
ENSG00000221983	6.353014885204369e-19	8.941387041246065
ENSG00000104131	6.596059579907346e-19	8.892705499663915
ENSG00000247982	6.989861937042152e-19	8.170005297953612
ENSG00000188846	7.013736994262731e-19	8.93733024611422
ENSG00000117242	7.037692638016681e-19	7.949169217722196
ENSG00000006756	7.406882503803257e-19	6.29307969384788
ENSG00000063660	7.742284290599076e-19	7.354655128370875
ENSG00000259562	7.742284290599242e-19	7.483190306804075
ENSG00000120519	8.12028096602331e-19	8.590689570678963
ENSG00000182220	8.175748550237592e-19	8.850606336373524
ENSG00000251680	8.962240772557946e-19	4.221186725059037
ENSG00000146904	9.924005835495914e-19	5.380659704147688
ENSG00000163040	9.957762646589877e-19	5.686066526859013
ENSG00000134153	1.0025617019288353e-18	8.892705499663915
ENSG00000167614	1.0442444152180517e-18	7.045045323944114
ENSG00000168081	1.0477942946136709e-18	8.770464804924583
ENSG00000188906	1.0477942946136709e-18	8.796336787687592
ENSG00000204131	1.0513560978967774e-18	6.259295281939964
ENSG00000157216	1.0987627909172394e-18	8.832847943874205
ENSG00000198794	1.1600172416651682e-18	8.925159860718681
ENSG00000250519	1.1600172416651682e-18	4.989148391716769
ENSG00000207146	1.1639557513412555e-18	3.8882784656378933
ENSG00000094804	1.1639557513412555e-18	8.644422278580937
ENSG00000158828	1.2884561186730131e-18	8.50462575821878
ENSG00000218426	1.2884561186730131e-18	8.364881634507661
ENSG00000157978	1.2884561186730131e-18	8.86530230492897
ENSG00000157680	1.4260978427205578e-18	8.439717036109247
ENSG00000104921	1.4952077735944075e-18	8.058720257043262
ENSG00000187123	1.6602313136912592e-18	5.337282113136299
ENSG00000255046	1.824679292286831e-18	4.8664720752914725
ENSG00000182185	2.137634134642903e-18	7.428159000189774
ENSG00000119979	2.2331880046029124e-18	8.608650530054772
ENSG00000128165	2.240710693187808e-18	8.804450377951285
ENSG00000196867	2.2482584150399344e-18	5.733868726870391
ENSG00000120280	2.372494432476497e-18	8.692312015851602
ENSG00000236772	2.4618164768761356e-18	4.434987561071955
ENSG00000230565	2.4700995208966426e-18	6.835902516475441
ENSG00000172379	2.597699928092239e-18	8.44757143423063
ENSG00000170989	2.606434461434202e-18	6.677485579551481
ENSG00000256594	2.606434461434202e-18	8.236313525004103
ENSG00000095585	2.606434461434202e-18	8.812563968214976
ENSG00000144713	2.7318078300947125e-18	8.945443836377912
ENSG00000094631	2.872750711684144e-18	8.856194343477304
ENSG00000089692	2.872750711684185e-18	7.963920802462122
ENSG00000211448	2.8920777901732965e-18	7.611207340943976
ENSG00000273382	3.0208723115279427e-18	6.2172899179351395
ENSG00000240298	3.3289532056939784e-18	5.638939833133175
ENSG00000108828	3.3289532056940493e-18	8.79939921163146
ENSG00000224596	3.535577366505725e-18	4.073328058637932
ENSG00000261231	3.8954235731337925e-18	6.070874121792689
ENSG00000137575	4.041182253402233e-18	8.823739982422536
ENSG00000166946	4.054697147139237e-18	8.896762294795762
ENSG00000104205	4.095510258348661e-18	8.462781558455918
ENSG00000213885	4.095510258348661e-18	6.327957396961509
ENSG00000170915	4.27710676345825e-18	6.911734451018975
ENSG00000089220	4.2914006774493455e-18	8.917046270454989
ENSG00000224738	4.2914006774493455e-18	4.858459252157794
ENSG00000162869	4.2914006774493455e-18	8.720252051370498
ENSG00000136044	4.2914006774493455e-18	8.749186458077377
ENSG00000132640	4.3057417720775915e-18	8.874947107164598
ENSG00000115841	4.4965400708855076e-18	8.349191294764234
ENSG00000008226	4.5115580640814505e-18	8.5949489326873
ENSG00000144036	4.5115580640814505e-18	8.377333897159625
ENSG00000255438	4.5115580640814505e-18	6.35237405216363
ENSG00000100994	4.5115580640814505e-18	8.900819089927607
ENSG00000198081	5.206404698502143e-18	8.547719292697149
ENSG00000000460	5.223762125072164e-18	7.991681965299991
ENSG00000047230	5.2411767018780616e-18	8.410245788618413
ENSG00000169255	5.2411767018780616e-18	6.539312444469364
ENSG00000151208	5.472852207027916e-18	8.537335082801077
ENSG00000185666	5.491086664545085e-18	3.836849868245226
ENSG00000086619	5.771913796847547e-18	8.876478319136533
ENSG00000243276	6.1073585811352915e-18	7.066539469861303
ENSG00000237292	6.398006166317602e-18	4.198891281009034
ENSG00000269988	6.398006166317602e-18	5.107242436867203
ENSG00000259026	6.6801041134359055e-18	4.539677633083338
ENSG00000161031	6.7469282605102715e-18	5.11197351371655
ENSG00000116147	7.020890337658956e-18	5.411238816731316
ENSG00000142279	7.044210276200477e-18	5.584073950627188
ENSG00000118197	7.044210276200577e-18	8.730891224794103
ENSG00000143499	7.378834680732924e-18	8.715992689362164
ENSG00000248319	7.780514971846551e-18	2.9755666903860964
ENSG00000169116	7.78051497184666e-18	8.925159860718681
ENSG00000233585	8.176666915834582e-18	5.463030510966582
ENSG00000171735	8.176666915834582e-18	8.495517796767109
ENSG00000130159	9.457257571145183e-18	8.742067239001663
ENSG00000170417	1.0407575403595562e-17	8.263716719739048
ENSG00000234719	1.1007871923524292e-17	7.783561896628682
ENSG00000237212	1.1007871923524292e-17	5.426265712365575
ENSG00000131943	1.1565855382832684e-17	8.732422436766036
ENSG00000100246	1.2071968191438922e-17	8.115269768329242
ENSG00000205078	1.2111793585156535e-17	7.6241230346933335
ENSG00000095110	1.2151748700371963e-17	8.179518393158263
ENSG00000166816	1.2151748700371963e-17	8.305024078717953
ENSG00000171425	1.2724977005532476e-17	8.694380068607492
ENSG00000165548	1.280901700692289e-17	8.417549111376141
ENSG00000158710	1.3368792542345105e-17	8.904875885059452
ENSG00000109046	1.3906911833166573e-17	8.860251138609149
ENSG00000236854	1.3998654314734498e-17	3.592555772203057
ENSG00000215086	1.3998654314734498e-17	4.695356906189821
ENSG00000246334	1.4090994301426824e-17	7.814432314214281
ENSG00000272156	1.413738955823319e-17	5.709159856704235
ENSG00000148484	1.4706035923796224e-17	8.81508955137489
ENSG00000088881	1.4706035923796224e-17	6.326760322910257
ENSG00000197256	1.4851690324186923e-17	8.511542410418004
ENSG00000163931	1.4851690324186923e-17	8.892705499663915
ENSG00000235501	1.4851690324186923e-17	5.873914370997644
ENSG00000170540	1.4851690324186923e-17	8.815626392158844
ENSG00000241324	1.5448687498034672e-17	6.861355349103873
ENSG00000140400	1.5448687498034672e-17	8.912989475323146
ENSG00000124143	1.5499493653012415e-17	5.017844349358346
ENSG00000174989	1.555046476704832e-17	8.781640819132145
ENSG00000104765	1.6281680092474373e-17	8.801924794791372
ENSG00000230852	1.7046821604790682e-17	2.158977699148157
ENSG00000172687	1.7046821604790923e-17	6.33947292277265
ENSG00000102316	1.710281335830996e-17	8.89117428769198
ENSG00000149256	1.7847441636498106e-17	7.9410315984168545
ENSG00000132846	1.7964805830671172e-17	8.596480144659234
ENSG00000167992	1.8023773331480662e-17	7.254032620233393
ENSG00000080839	1.8931561182883162e-17	8.578721752159916
ENSG00000179899	1.994964268880879e-17	5.190711688385147
ENSG00000136631	2.081647718485418e-17	8.730891224794103
ENSG00000013016	2.088467641548308e-17	8.661388866768768
ENSG00000184381	2.1791596610811747e-17	8.78010960716021
ENSG00000140464	2.1791596610812055e-17	8.870890312032751
ENSG00000177731	2.1862948668738065e-17	8.908932680191299
ENSG00000149273	2.193453135348175e-17	8.945443836377912
ENSG00000163754	2.193453135348175e-17	8.860251138609149
ENSG00000179151	2.281178251039975e-17	8.733953648737971
ENSG00000143603	2.2886431122545934e-17	8.88306069742829
ENSG00000150867	2.303645252575905e-17	8.831853572686226
ENSG00000117519	2.3111826856305622e-17	8.06494810950639
ENSG00000260359	2.3957184057873886e-17	8.838435950977985
ENSG00000147437	2.4035531527105197e-17	6.255023453242734
ENSG00000070886	2.403553152710554e-17	5.819610845106131
ENSG00000204219	2.532404225254231e-17	6.844306144941216
ENSG00000114270	2.532404225254231e-17	8.333879175044894
ENSG00000167196	2.6420970158201624e-17	8.71160162032285
ENSG00000251535	2.6420970158201624e-17	2.906735026297626
ENSG00000214097	2.6767827155816195e-17	5.105543850255905
ENSG00000102882	2.7745030364879254e-17	8.759825631500979
ENSG00000104626	2.7835593915278727e-17	8.403205879922634
ENSG00000186468	2.801759731764846e-17	8.912989475323146
ENSG00000273056	2.932493202562618e-17	5.490106799231407
ENSG00000262089	3.2018549688774685e-17	5.759743271155293
ENSG00000120860	3.2018549688774685e-17	8.68067847124002
ENSG00000150667	3.222752424615876e-17	6.843434888728433
ENSG00000242732	3.2332515800746823e-17	7.905089980788372
ENSG00000101310	3.2332515800746823e-17	8.896762294795762
ENSG00000267169	3.243784496163605e-17	7.531796766621066
ENSG00000258422	3.243784496163605e-17	4.528426542447187
ENSG00000173581	3.3948507749058844e-17	8.52930080291732
ENSG00000109685	3.718117800349764e-17	8.880535114268378
ENSG00000135116	4.0982223455736495e-17	5.9357370907069384
ENSG00000164334	4.1115320040960174e-17	3.964993123985294
ENSG00000110002	4.111532004096105e-17	8.742067239001663
ENSG00000147251	4.3163725123085557e-17	8.777047183216341
ENSG00000239552	4.330381171309376e-17	3.227457630662335
ENSG00000146147	4.330381171309376e-17	6.5933605706596055
ENSG00000235280	4.5312788965350744e-17	5.680556661612161
ENSG00000181026	4.5459756993703516e-17	8.88306069742829
ENSG00000273388	4.726049568683623e-17	4.00005206190034
ENSG00000136758	4.7721570336830766e-17	8.908932680191299
ENSG00000197119	4.7721570336830766e-17	7.9406592790861374
ENSG00000087008	4.9771398896935926e-17	8.370921606168286
ENSG00000234771	4.9771398896936634e-17	8.721783263342433
ENSG00000162373	4.9932629937261356e-17	6.4889388295977986
ENSG00000166104	4.9932629937262773e-17	5.684629303801224
ENSG00000171119	5.241386827176282e-17	5.864855866775146
ENSG00000164741	5.275376242158843e-17	8.135260735037688
ENSG00000101997	5.483928782168437e-17	8.573133745056134
ENSG00000143195	5.501671014958634e-17	6.118070924990822
ENSG00000204390	5.7560920954475e-17	7.244360904268874
ENSG00000235169	6.041576707046699e-17	7.221815429204069
ENSG00000102054	6.041576707046699e-17	8.874947107164598
ENSG00000268592	6.080682001002242e-17	4.42114982447725
ENSG00000058056	6.341025302542249e-17	8.499037751115
ENSG00000136643	6.341025302542249e-17	8.752706412425267
ENSG00000205683	6.402649390423125e-17	7.521442573339231
ENSG00000106948	6.402649390423216e-17	8.835910367818073
ENSG00000224858	6.65511111098777e-17	5.658748475098028
ENSG00000167186	6.65511111098777e-17	8.320054321180866
ENSG00000170502	6.962085506677495e-17	8.752706412425267
ENSG00000219626	7.007064619590603e-17	7.732445213960912
ENSG00000169184	7.28302415427787e-17	8.055798883098038
ENSG00000183955	7.283024154277973e-17	8.730891224794103
ENSG00000233016	7.353673110267166e-17	8.79733115887557
ENSG00000165359	7.667714704809046e-17	8.849075124401589
ENSG00000273002	7.742044512300527e-17	6.993218466042026
ENSG00000068308	8.098425902530323e-17	8.860251138609149
ENSG00000121406	8.416744774538358e-17	8.215237745033388
ENSG00000127184	8.470985085783123e-17	8.917046270454989
ENSG00000249348	8.525570274439501e-17	7.699010832945957
ENSG00000205339	9.327210656455969e-17	8.904875885059452
ENSG00000105649	9.75547660505992e-17	7.616631161440711
ENSG00000228323	9.786798980172245e-17	5.983134903314293
ENSG00000072195	1.0268716946962617e-16	6.65917557078402
ENSG00000164258	1.0268716946962763e-16	8.738010443869817
ENSG00000107959	1.0301664658798854e-16	8.884591909400223
ENSG00000259331	1.0705266487185238e-16	1.9944141012991832
ENSG00000126249	1.0739595791359196e-16	8.123057535219885
ENSG00000198960	1.0774033707735966e-16	8.505162599002734
ENSG00000164620	1.0774033707736195e-16	8.501695041305885
ENSG00000213609	1.0774033707736195e-16	6.530735837915219
ENSG00000267401	1.0808580575157251e-16	4.91406757360655
ENSG00000214612	1.1303868829072853e-16	5.999758035833672
ENSG00000124785	1.1340091339116545e-16	7.234919331472132
ENSG00000101052	1.1340091339116706e-16	8.498580220710977
ENSG00000143653	1.1859394632919665e-16	8.40943552111245
ENSG00000185686	1.193547110575728e-16	7.4815698563833255
ENSG00000173153	1.240214613500511e-16	8.805981589923219
ENSG00000149548	1.2441838643058197e-16	7.294209789026661
ENSG00000224032	1.2969389193751124e-16	8.797867999659527
ENSG00000073150	1.3094231373965314e-16	6.190967624597756
ENSG00000144589	1.3094231373965314e-16	8.697442492551358
ENSG00000244398	1.30942313739655e-16	8.35903866387635
ENSG00000100092	1.36055660109254e-16	8.406188993486566
ENSG00000260660	1.3649055860599832e-16	6.398195160198702
ENSG00000119906	1.3649055860599832e-16	8.767939221764673
ENSG00000107187	1.3692682851304013e-16	4.821501222116881
ENSG00000247735	1.43181017044053e-16	5.567013131229832
ENSG00000150873	1.5019480349824067e-16	3.3250381001297713
ENSG00000175886	1.511552231951682e-16	6.561546110064662
ENSG00000260990	1.6420591876786216e-16	5.499282802341937
ENSG00000248757	1.6525466644756742e-16	3.720875218107988
ENSG00000250978	1.6525466644756742e-16	3.6991884223228135
ENSG00000136383	1.6578151539801455e-16	7.848144460518976
ENSG00000250692	1.7223442135114157e-16	3.9155029772831673
ENSG00000171469	1.7333373396838588e-16	8.755768836369135
ENSG00000163517	1.7333373396838588e-16	7.802634582995653
ENSG00000173208	1.7388598300213086e-16	8.701499287683204
ENSG00000089177	1.7443996766233874e-16	8.369677837299953
ENSG00000166143	1.7443996766233874e-16	6.6355222510314915
ENSG00000244436	1.7443996766233874e-16	2.8148024494418658
ENSG00000124795	1.8064990010429812e-16	8.211717790685496
ENSG00000272717	1.818021796791193e-16	6.080542820478125
ENSG00000144895	1.9007366637143826e-16	8.892705499663915
ENSG00000174132	1.9934810001757984e-16	8.880535114268378
ENSG00000256917	1.9934810001757984e-16	5.29502289452792
ENSG00000114023	1.9998202823594163e-16	8.758294419529046
ENSG00000233379	2.0840630111233918e-16	5.14204780390585
ENSG00000114013	2.0840630111234362e-16	8.624675143705662
ENSG00000010404	2.0840630111234362e-16	8.904875885059452
ENSG00000026103	2.103995351292834e-16	7.740057545902063
ENSG00000260219	2.1106811611471138e-16	6.62002477260769
ENSG00000225342	2.1106811611471138e-16	6.532008694807631
ENSG00000137806	2.1925640807008206e-16	8.765413638604759
ENSG00000166321	2.1995274213520718e-16	7.895817614531552
ENSG00000139239	2.2065125749473499e-16	8.159639551252015
ENSG00000188636	2.2135196088449284e-16	8.145438149442494
ENSG00000213625	2.299335479181935e-16	8.876478319136533
ENSG00000126217	2.3066331806949227e-16	7.6717571270713245
ENSG00000021826	2.321297189567351e-16	7.956716372313103
ENSG00000213755	2.41887998870227e-16	4.541687726346728
ENSG00000124222	2.426551792942589e-16	8.868364728872839
ENSG00000188559	2.426551792942589e-16	8.619826544262331
ENSG00000143882	2.5205067046126093e-16	8.100036958989836
ENSG00000122882	2.5365109442417432e-16	8.743598450973597
ENSG00000130779	2.5365109442417432e-16	8.858719926637214
ENSG00000237301	2.651381799750692e-16	5.17321512476196
ENSG00000261400	2.651381799750692e-16	3.361855910241431
ENSG00000101849	2.771380496100369e-16	8.770464804924583
ENSG00000111276	2.780153949038028e-16	8.874947107164598
ENSG00000170889	2.788954794858694e-16	8.941387041246065
ENSG00000040199	2.788954794858694e-16	8.824734353610515
ENSG00000197180	2.9058972519272903e-16	6.815122630142747
ENSG00000215595	2.915090567263357e-16	6.226943888100735
ENSG00000261786	2.924312567213286e-16	8.745384626473061
ENSG00000111602	2.9428429740924716e-16	8.785160773480033
ENSG00000183386	3.0564823427657744e-16	6.627673382726877
ENSG00000117090	3.0758384841843787e-16	8.892705499663915
ENSG00000128928	3.3598622027713887e-16	8.876478319136533
ENSG00000237857	3.511421539383082e-16	7.838693774625422
ENSG00000223387	3.522501623787954e-16	4.321857461411253
ENSG00000235670	3.522501623787954e-16	4.080694579888246
ENSG00000166428	3.5447653357968653e-16	7.785413031280291
ENSG00000175697	3.69290019152471e-16	5.374948670141207
ENSG00000225156	3.871422505895591e-16	3.7903047110770642
ENSG00000114942	3.883622082307032e-16	8.945443836377912
ENSG00000135324	4.045709016961131e-16	3.1754904321327877
ENSG00000156042	4.227728324695351e-16	8.161680690279011
ENSG00000231193	4.241034442299988e-16	4.863714415556097
ENSG00000254754	4.241034442299988e-16	2.698473433618194
ENSG00000053918	4.2543818568346864e-16	8.520650371869673
ENSG00000268362	4.4456532703419e-16	6.432471375478279
ENSG00000083845	4.473661116790553e-16	8.945443836377912
ENSG00000188971	4.487730218889725e-16	8.614238537158553
ENSG00000249353	4.689339986167675e-16	7.746820924990493
ENSG00000106571	4.869238047213997e-16	7.27488190639978
ENSG00000124098	4.884533147294388e-16	8.663456919524657
ENSG00000101974	4.884533147294388e-16	8.78921756861188
ENSG00000145287	5.119726323075669e-16	8.838435950977985
ENSG00000165891	5.1680877509663155e-16	8.32722593690762
ENSG00000147324	5.1680877509663155e-16	7.407199566940901
ENSG00000234444	5.366079017704653e-16	8.456533454071625
ENSG00000244313	5.366079017704729e-16	8.518864196370206
ENSG00000088833	5.677168689743779e-16	8.835910367818073
ENSG00000181444	6.158149254875723e-16	7.962087461312602
ENSG00000095002	6.196769584970836e-16	8.623883339394178
ENSG00000226851	6.196769584970925e-16	6.096258090967864
ENSG00000156738	6.494134861170081e-16	7.849215592245843
ENSG00000134955	6.494134861170081e-16	7.867138171352207
ENSG00000118816	6.514452047123686e-16	8.933273450982373
ENSG00000141524	6.78434826974317e-16	8.79174315177179
ENSG00000144567	6.805560366905828e-16	8.858719926637214
ENSG00000214226	7.043253052062126e-16	7.782030349810556
ENSG00000103740	7.08734085569593e-16	5.790557001431295
ENSG00000102007	7.153983206327762e-16	8.876478319136533
ENSG00000149823	7.449977961194424e-16	8.879003902296445
ENSG00000197647	7.47324056063689e-16	7.992873337517281
ENSG00000125869	7.496574772137621e-16	8.844481488485787
ENSG00000271086	7.806535938348042e-16	4.595920318110894
ENSG00000136021	7.830895822937755e-16	8.907401468219364
ENSG00000106004	7.855330646643087e-16	6.826304308042829
ENSG00000198890	8.179907093108802e-16	8.207255861800672
ENSG00000106018	8.544244170691566e-16	6.672028256708305
ENSG00000250148	8.570872032161604e-16	2.3656469621471294
ENSG00000100316	8.95236568972746e-16	8.945443836377912
ENSG00000236133	9.350589092579985e-16	4.182969687121315
ENSG00000125089	9.379692690364564e-16	8.70907603716294
ENSG00000179057	9.408885585601236e-16	6.141415874851388
ENSG00000165689	9.408885585601236e-16	8.826265565582448
ENSG00000176928	9.438168048215845e-16	7.633330918219214
ENSG00000259420	1.0263659667337724e-15	3.598827254397518
ENSG00000226086	1.0327563952805768e-15	5.383513882968698
ENSG00000229914	1.0359663022166605e-15	6.537250434113868
ENSG00000088298	1.0391860436921479e-15	8.846549541241677
ENSG00000143578	1.0786009289046377e-15	8.546188080725214
ENSG00000214274	1.081951252913111e-15	7.721905267992211
ENSG00000089169	1.133454595406008e-15	8.144892639926017
ENSG00000178722	1.133454595406008e-15	5.362574927089593
ENSG00000198088	1.1369728159024777e-15	8.319517480396911
ENSG00000143514	1.180040438261043e-15	8.75676320755711
ENSG00000120784	1.1873730658962e-15	6.347606567143563
ENSG00000204852	1.2399742331538471e-15	8.702493658871182
ENSG00000158714	1.2399742331538471e-15	6.491334489611467
ENSG00000181418	1.2399742331538822e-15	7.502301824934773
ENSG00000116497	1.2438181539408082e-15	8.842492746109832
ENSG00000260618	1.2948709360663038e-15	8.440174566513267
ENSG00000125459	1.3647596814690767e-15	8.753700783613242
ENSG00000057468	1.3689846315408151e-15	6.415371740943358
ENSG00000156976	1.4163185034364751e-15	8.941387041246065
ENSG00000163249	1.420700734301177e-15	8.660394495580789
ENSG00000176371	1.4250963292702006e-15	8.457730392136094
ENSG00000231500	1.429505328487055e-15	8.945443836377912
ENSG00000250220	1.4295053284870854e-15	5.7955100697085005
ENSG00000222375	1.4339277722140312e-15	5.1519279081414195
ENSG00000184293	1.4383637008323136e-15	8.694380068607492
ENSG00000160789	1.4880605876987151e-15	8.921103065586836
ENSG00000123595	1.4880605876987151e-15	8.759825631500979
ENSG00000244061	1.4880605876987151e-15	5.511698517898858
ENSG00000272864	1.4880605876987151e-15	3.5456771441169717
ENSG00000153291	1.4926615285551237e-15	6.964844752653706
ENSG00000182899	1.4972764902502326e-15	8.941387041246065
ENSG00000258118	1.5537650999681496e-15	2.751420761738825
ENSG00000172216	1.5585662078807237e-15	8.760820002688957
ENSG00000112531	1.5633819372624549e-15	8.864307933740994
ENSG00000272016	1.568212331971784e-15	6.662143201451401
ENSG00000090661	1.6323622009108935e-15	8.694177501731
ENSG00000260361	1.6323622009108935e-15	7.435912833623854
ENSG00000155130	1.6424583151324328e-15	8.925159860718681
ENSG00000249734	1.7043403444803049e-15	3.174671038320395
ENSG00000145626	1.7043403444803049e-15	3.7039136729750686
ENSG00000147003	1.709599711059344e-15	5.472271267617341
ENSG00000183128	1.7148750727431844e-15	4.504544239967573
ENSG00000260401	1.7148750727432209e-15	7.3042341254450305
ENSG00000055070	1.7307976082399435e-15	8.755768836369135
ENSG00000131127	1.7794446129273302e-15	8.206182180232759
ENSG00000141401	1.790436711328971e-15	8.310946359729197
ENSG00000081721	1.8808164480609423e-15	8.732422436766036
ENSG00000078061	1.8866121373657167e-15	8.839430322165963
ENSG00000130811	1.8866121373657167e-15	8.89117428769198
ENSG00000165195	1.8866121373657167e-15	8.718720839398566
ENSG00000227372	1.975689285498603e-15	8.673559252164305
ENSG00000236914	2.0625613234134783e-15	5.396131345716143
ENSG00000112812	2.0625613234134783e-15	8.771996016896516
ENSG00000116791	2.0625613234134783e-15	8.695911280579425
ENSG00000248544	2.1531954332644705e-15	6.318828901276741
ENSG00000136521	2.1598174510985844e-15	8.876478319136533
ENSG00000145050	2.1598174510985844e-15	8.929216655850528
ENSG00000239559	2.1598174510985844e-15	7.176816574696363
ENSG00000124635	2.1598174510985844e-15	8.580507927659381
ENSG00000228205	2.1598174510985844e-15	7.401261285697014
ENSG00000145194	2.166459538158956e-15	8.473165768351988
ENSG00000179195	2.166459538158956e-15	8.88864870453207
ENSG00000237991	2.2477519628254536e-15	6.547054045618104
ENSG00000169567	2.2546604651685016e-15	8.919571853614903
ENSG00000111452	2.2615898915169974e-15	7.077495756357303
ENSG00000052850	2.3536051660761302e-15	4.735022751163486
ENSG00000138814	2.3536051660761633e-15	8.828791148742358
ENSG00000206120	2.360834165472337e-15	6.059744784109527
ENSG00000163817	2.36808504447849e-15	5.217868929991335
ENSG00000131153	2.3680850444785234e-15	7.955812443199416
ENSG00000109705	2.464367450448568e-15	6.507319748563771
ENSG00000239183	2.4719315790786764e-15	5.973541573848788
ENSG00000198053	2.4795185858405025e-15	8.483347411371572
ENSG00000158813	2.494761506518736e-15	7.365997001264075
ENSG00000198856	2.5881774087033934e-15	8.892705499663915
ENSG00000258920	2.5881774087033934e-15	7.9414367321698345
ENSG00000156313	2.5961158771254587e-15	8.253614387099399
ENSG00000184863	2.7015255007730063e-15	8.921103065586836
ENSG00000123144	2.70980644104211e-15	8.868364728872839
ENSG00000267868	2.7181123928946666e-15	3.4563855062575004
ENSG00000156650	2.7264434307187694e-15	8.812563968214976
ENSG00000255516	2.7264434307187694e-15	3.335992105089782
ENSG00000224616	2.8283999667112673e-15	6.203381973754607
ENSG00000132589	2.845754166632766e-15	8.852137548345457
ENSG00000089280	2.845754166632766e-15	8.925159860718681
ENSG00000213262	2.845754166632766e-15	8.106161806877571
ENSG00000144847	2.845754166632806e-15	8.530177818302112
ENSG00000251478	2.961141819677393e-15	2.825353740590717
ENSG00000205143	2.979298255929174e-15	5.1656149250234735
ENSG00000139219	3.10950135367138e-15	4.701405809087881
ENSG00000111450	3.10950135367138e-15	8.609644901242751
ENSG00000198838	3.119013227775437e-15	8.283745731870745
ENSG00000230629	3.255228715207183e-15	7.662465408456587
ENSG00000186918	3.27516058559144e-15	8.82067755847867
ENSG00000134709	3.27516058559144e-15	8.804247811074795
ENSG00000261373	3.2751605855914864e-15	8.305560919501907
ENSG00000152409	3.4076807254688457e-15	8.912989475323146
ENSG00000130312	3.418090693548575e-15	8.81409518018691
ENSG00000173166	3.5454809485985425e-15	7.750284370720657
ENSG00000248780	3.588975108556814e-15	2.676960787847572
ENSG00000228903	3.72263634677948e-15	8.522384150718098
ENSG00000267381	3.733993644683446e-15	4.175426944046581
ENSG00000246089	3.745385079908062e-15	7.946670548291181
ENSG00000145808	3.908506703310914e-15	4.366803545136014
ENSG00000124198	3.908506703310914e-15	8.907401468219364
ENSG00000184164	3.920422487293171e-15	8.903344673087517
ENSG00000110700	3.920422487293171e-15	8.93733024611422
ENSG00000166224	3.920422487293171e-15	8.679684100052041
ENSG00000110092	3.956384999571783e-15	8.801924794791372
ENSG00000142784	4.1035138104196665e-15	8.876478319136533
ENSG00000168032	4.295023648498024e-15	5.23704750552295
ENSG00000260521	4.295023648498086e-15	6.056552450294823
ENSG00000203801	4.308099528693926e-15	6.223290943385466
ENSG00000172955	4.468102407093287e-15	6.163184742046591
ENSG00000175643	4.468102407093287e-15	7.556820436454863
ENSG00000158427	4.690577656536222e-15	7.723539819385733
ENSG00000143870	4.690577656536222e-15	8.925159860718681
ENSG00000141736	4.70483910620502e-15	7.986225665227186
ENSG00000205763	4.879344601873802e-15	7.128521252178435
ENSG00000255547	4.894171283404559e-15	3.7821522708515856
ENSG00000083067	4.894171283404559e-15	6.760732294914734
ENSG00000143768	4.894171283404628e-15	6.822880848893513
ENSG00000107864	4.9090423466517006e-15	8.609187370838727
ENSG00000172296	4.9239579223950685e-15	6.226135838949327
ENSG00000183291	4.9239579223950685e-15	8.925159860718681
ENSG00000137054	5.106464930645789e-15	8.770464804924584
ENSG00000075568	5.121971243784133e-15	8.892705499663915
ENSG00000237595	5.1375239406370154e-15	6.397314244486291
ENSG00000101400	5.153123157785545e-15	8.428875295809151
ENSG00000081760	5.168769032206244e-15	8.676084835324216
ENSG00000134779	5.392787945716352e-15	8.689786432691688
ENSG00000226957	5.609355637391913e-15	2.903282616377411
ENSG00000258072	5.643425509372729e-15	6.270947717151079
ENSG00000198380	5.869901906037652e-15	8.896762294795762
ENSG00000230067	5.869901906037819e-15	4.823593590730739
ENSG00000231327	6.142361096259448e-15	6.035009442259367
ENSG00000177337	6.1609616032802386e-15	5.201407343734979
ENSG00000078674	6.1609616032802386e-15	8.874947107164598
ENSG00000236830	6.179617591607785e-15	4.3579047122690735
ENSG00000102265	6.179617591607785e-15	8.861245509797127
ENSG00000035403	6.427269000135786e-15	8.564025783604468
ENSG00000146350	6.427269000135786e-15	7.895850094107624
ENSG00000120798	6.446719046132746e-15	8.70887347028645
ENSG00000116771	6.446719046132746e-15	7.5503839997737785
ENSG00000257221	6.446719046132746e-15	7.884675533780557
ENSG00000174748	6.466227066798054e-15	8.941387041246065
ENSG00000213523	6.704907745027161e-15	8.79128562136777
ENSG00000099326	6.745522844921435e-15	8.872421524004686
ENSG00000231007	6.745522844921435e-15	6.2525209568356885
ENSG00000254966	6.745522844921435e-15	5.0083681486042035
ENSG00000103707	7.0154913747850856e-15	8.540679384001368
ENSG00000174485	7.057958874362823e-15	8.836904739006052
ENSG00000233220	7.340235869530008e-15	5.15302067968225
ENSG00000090581	7.362404397337698e-15	8.819146346506736
ENSG00000118985	7.362404397337802e-15	8.93733024611422
ENSG00000234361	7.384638866935653e-15	2.3164474418268983
ENSG00000163482	7.702954456699612e-15	8.721783263342434
ENSG00000233048	7.702954456699612e-15	3.44800278502671
ENSG00000137720	8.034775631189053e-15	8.782635190320123
ENSG00000259362	8.034775631189053e-15	4.26785333491007
ENSG00000115266	8.083313731493112e-15	7.978437898336541
ENSG00000124357	8.43126132422806e-15	8.868364728872839
ENSG00000135093	8.43126132422806e-15	8.341280271377032
ENSG00000114698	8.482157463607993e-15	5.994976700199103
ENSG00000164056	8.79395058291837e-15	8.001124535505319
ENSG00000249198	9.171995785033302e-15	2.2097954430297158
ENSG00000105676	9.255064227331211e-15	8.751175200453332
ENSG00000100997	9.652618069271451e-15	8.78569761426399
ENSG00000134339	1.0036809689486465e-14	4.40024867928271
ENSG00000235065	1.0066979015629964e-14	7.826315256506216
ENSG00000179133	1.0066979015630108e-14	2.938390087304829
ENSG00000173171	1.0097237645470201e-14	8.47829624505175
ENSG00000171189	1.0127585839138467e-14	5.690491015851918
ENSG00000198108	1.015802385751125e-14	8.735739824237436
ENSG00000116668	1.0530382390255087e-14	8.724308846502344
ENSG00000248866	1.0530382390255087e-14	7.732779487868377
ENSG00000225938	1.0593735590946147e-14	2.6923256207175372
ENSG00000172661	1.0593735590946147e-14	8.643172943865428
ENSG00000184007	1.1014778113923725e-14	8.896762294795762
ENSG00000180209	1.1521101325832388e-14	5.055820181772182
ENSG00000040341	1.1555659518313788e-14	8.710607249134874
ENSG00000145700	1.1555659518314116e-14	7.590046684746149
ENSG00000183688	1.1555659518314116e-14	8.773527228868451
ENSG00000072778	1.2014313563756427e-14	8.93733024611422
ENSG00000101940	1.2086448931319858e-14	8.781103978348188
ENSG00000082512	1.2195452361990512e-14	8.581044768443338
ENSG00000257543	1.2603477179010049e-14	5.916104888566686
ENSG00000148824	1.2603477179010049e-14	8.110455102342472
ENSG00000229278	1.2641230138504536e-14	3.7979363915070836
ENSG00000266088	1.2679094450202439e-14	3.138027246908295
ENSG00000253986	1.2679094450202439e-14	5.01762195927188
ENSG00000149679	1.2679094450202439e-14	8.35903866387635
ENSG00000137177	1.3260643348211358e-14	7.565583327150903
ENSG00000230979	1.3260643348211358e-14	7.064659749402203
ENSG00000188419	1.3744725028686725e-14	8.656337700448944
ENSG00000246705	1.3785841835668478e-14	8.71366967307874
ENSG00000123684	1.3827079750401696e-14	8.406725834270523
ENSG00000226237	1.3827079750401696e-14	7.13920004155387
ENSG00000105467	1.4417325247490536e-14	5.211138529289933
ENSG00000269165	1.503236386590943e-14	5.835585956292414
ENSG00000259666	1.503236386590943e-14	2.99875380184797
ENSG00000251192	1.503236386590943e-14	7.8758919418214415
ENSG00000196998	1.507727071609073e-14	8.805981589923219
ENSG00000008283	1.5122309649748822e-14	8.846549541241677
ENSG00000259495	1.5167481049103233e-14	6.539771235385862
ENSG00000128915	1.576693952120147e-14	8.842492746109832
ENSG00000063438	1.576693952120147e-14	7.845539566979128
ENSG00000186187	1.576693952120147e-14	7.534712574719113
ENSG00000156170	1.5814006187809826e-14	8.642099262297517
ENSG00000166913	1.5861211185599664e-14	8.904875885059452
ENSG00000148343	1.7138429318903858e-14	8.852137548345457
ENSG00000089159	1.7920798878723843e-14	8.68067847124002
ENSG00000236796	1.8027736526495172e-14	5.41090245135806
ENSG00000182050	1.8081440698410256e-14	7.0811998816879775
ENSG00000250565	1.8738306840019866e-14	8.463520966116365
ENSG00000251417	1.879409435910985e-14	6.684820720606798
ENSG00000249167	1.8850045389584393e-14	3.560932157828934
ENSG00000078725	1.8850045389584393e-14	4.327254745880843
ENSG00000117322	1.890616040289358e-14	7.860145428306483
ENSG00000224165	1.96507949721798e-14	6.993499703374943
ENSG00000104738	1.9826692207736067e-14	8.728365641634191
ENSG00000143815	1.9826692207736067e-14	8.81508955137489
ENSG00000137747	1.9826692207736067e-14	5.651735974531773
ENSG00000198453	2.0545914577679375e-14	7.7969561338175835
ENSG00000137814	2.060699629893505e-14	8.664451290712634
ENSG00000197557	2.0606996298935342e-14	8.204650968260824
ENSG00000181191	2.0606996298935342e-14	8.648760950969208
ENSG00000187243	2.1417515059105468e-14	4.174087422572964
ENSG00000223722	2.1481146852949927e-14	4.957310237718832
ENSG00000152582	2.1608969287240956e-14	8.776052812028363
ENSG00000176896	2.167316100001177e-14	8.335287130520271
ENSG00000138286	2.239177854707828e-14	8.68067847124002
ENSG00000116990	2.252493336665708e-14	7.455590562534103
ENSG00000148730	2.2524933366657402e-14	8.876478319136533
ENSG00000147475	2.2591802778545964e-14	8.786691985451967
ENSG00000257261	2.2591802778545964e-14	7.865587042305304
ENSG00000230202	2.265886760482499e-14	8.544736179133215
ENSG00000232070	2.347909390619692e-14	5.260469458072922
ENSG00000135473	2.3548750818172435e-14	8.892705499663915
ENSG00000227487	2.3548750818172435e-14	5.074950153536107
ENSG00000102409	2.4545575299373305e-14	8.684198425587908
ENSG00000154479	2.5659709218384646e-14	6.26236079007471
ENSG00000105146	2.565970921838483e-14	6.828173523350416
ENSG00000006453	2.5735729878724527e-14	6.2972335381659486
ENSG00000261597	2.6823588488870886e-14	8.570608161896224
ENSG00000220008	2.6823588488870886e-14	5.066548625880409
ENSG00000011021	2.6903002106953134e-14	8.583772918479742
ENSG00000232176	2.7956681659993405e-14	5.079338569150682
ENSG00000132646	2.8205548601110278e-14	8.807512801895154
ENSG00000163875	2.9309409520685605e-14	8.778578395188276
ENSG00000232472	2.930940952068602e-14	8.30456654831393
ENSG00000111540	2.939606198976897e-14	8.572596904272181
ENSG00000235269	2.9396061989769176e-14	3.3682807187599035
ENSG00000101888	3.045576734704683e-14	8.563488942820513
ENSG00000254369	3.054575466847908e-14	4.946714561678708
ENSG00000148700	3.063600368340585e-14	8.892705499663915
ENSG00000164236	3.0726515140285875e-14	5.13151901522285
ENSG00000147454	3.0726515140285875e-14	8.667513714656502
ENSG00000255224	3.202165612050315e-14	6.513922563480011
ENSG00000115977	3.202165612050315e-14	8.26726358781583
ENSG00000078177	3.202165612050315e-14	8.842492746109832
ENSG00000228748	3.327232088133785e-14	4.9842831424995335
ENSG00000179588	3.33704932881526e-14	8.275095300823097
ENSG00000204387	3.33704932881526e-14	8.912989475323146
ENSG00000115966	3.346895078119863e-14	8.838435950977985
ENSG00000182749	3.487774984788749e-14	7.999611451881666
ENSG00000126768	3.487774984788749e-14	8.758294419529046
ENSG00000111707	3.498058262333198e-14	8.815626392158844
ENSG00000164924	3.518714419670633e-14	8.933273450982373
ENSG00000147536	3.518714419670633e-14	7.374865359497346
ENSG00000205791	3.655936229136626e-14	6.437608950816836
ENSG00000115159	3.666707283728834e-14	8.765413638604759
ENSG00000167779	3.666707283728834e-14	5.791164674181473
ENSG00000259673	3.6667072837288855e-14	8.65480648847701
ENSG00000140521	3.832071073664213e-14	8.82320314163858
ENSG00000143862	3.832071073664213e-14	8.691317644663624
ENSG00000196659	3.981307737365413e-14	8.065980526117619
ENSG00000245017	3.9930215543985706e-14	6.0971107759766445
ENSG00000117362	3.9930215543985706e-14	8.876478319136533
ENSG00000064787	3.9930215543985706e-14	8.146116491719381
ENSG00000259291	4.1606205414267105e-14	7.689266803255428
ENSG00000272870	4.1606205414267105e-14	7.24046306474309
ENSG00000141556	4.185121593115376e-14	8.781640819132145
ENSG00000104447	4.185121593115376e-14	6.866961728570658
ENSG00000166025	4.1974253103008044e-14	6.760152375520484
ENSG00000267390	4.347875524368856e-14	6.907693957327633
ENSG00000223725	4.373461333789019e-14	5.392299472849882
ENSG00000205022	4.543418349112644e-14	6.834532576654436
ENSG00000118162	4.543418349112644e-14	8.346868278480812
ENSG00000237765	4.5567579580567e-14	7.8610402371933645
ENSG00000118307	4.570136107280024e-14	5.571689541322246
ENSG00000151640	4.570136107280024e-14	5.530448262655909
ENSG00000006788	4.733720199598181e-14	3.5067000568165434
ENSG00000272677	4.7337201995982144e-14	6.108551458171293
ENSG00000245954	4.9753693464118886e-14	7.637197014356364
ENSG00000175215	4.975369346411924e-14	8.896762294795762
ENSG00000205293	4.989956014393663e-14	5.73394002014668
ENSG00000065970	4.989956014393663e-14	8.696905651767402
ENSG00000105341	4.989956014393663e-14	8.733953648737971
ENSG00000108679	5.198642551291838e-14	8.727626233973744
ENSG00000206561	5.198642551291838e-14	8.258128712635267
ENSG00000271239	5.384334560011066e-14	2.4524321473709754
ENSG00000236204	5.4001002762674175e-14	6.473053799958701
ENSG00000012174	5.4159114147614955e-14	8.704024870843115
ENSG00000176108	5.431768104154542e-14	8.062381261389795
ENSG00000145087	5.463618652072537e-14	5.629366194877431
ENSG00000179029	5.642109394643953e-14	8.584107192387206
ENSG00000163519	5.642109394644033e-14	8.018356569606812
ENSG00000038532	5.675173146256022e-14	8.690323273475645
ENSG00000101057	5.912018141042977e-14	8.692848856635557
ENSG00000135404	5.912018141042977e-14	8.93733024611422
ENSG00000158716	5.912018141042977e-14	8.44150321160871
ENSG00000255353	5.91201814104302e-14	5.648981041815567
ENSG00000236719	5.929302996038812e-14	5.605510299227046
ENSG00000239268	6.140640059926768e-14	4.562779579615089
ENSG00000138629	6.176576280554403e-14	8.84808075321361
ENSG00000196507	6.194621907621456e-14	8.648224110185254
ENSG00000126733	6.194621907621456e-14	3.8222255002023395
ENSG00000155974	6.194621907621456e-14	8.606379910422392
ENSG00000149294	6.212719407296644e-14	8.724026969245921
ENSG00000177189	6.212719407296688e-14	8.838435950977985
ENSG00000186815	6.212719407296688e-14	8.868364728872839
ENSG00000116977	6.415257711881455e-14	8.76334558584887
ENSG00000229809	6.415257711881455e-14	8.464849611211807
ENSG00000102886	6.452774565892105e-14	6.694659735448425
ENSG00000135502	6.452774565892105e-14	6.020981475270442
ENSG00000042980	6.471613860286626e-14	8.770464804924584
ENSG00000173295	6.471613860286626e-14	7.4633880072386125
ENSG00000188266	6.780507084966477e-14	7.984765313100766
ENSG00000271734	7.001239526721261e-14	4.102540775025755
ENSG00000138279	7.042125438685338e-14	8.860251138609149
ENSG00000198056	7.062656395677784e-14	8.407315071705519
ENSG00000252612	7.66204946378009e-14	5.074627862129298
ENSG00000124942	7.66204946378009e-14	8.941387041246065
ENSG00000119403	7.980239415240529e-14	8.579716123347895
ENSG00000123975	8.050095677981546e-14	8.678152888080106
ENSG00000153250	8.050095677981661e-14	8.892705499663915
ENSG00000144485	8.050095677981661e-14	7.7345600975206645
ENSG00000133195	8.050095677981661e-14	8.712930265418295
ENSG00000256287	8.335586838671048e-14	3.316705070018685
ENSG00000181666	8.335586838671167e-14	8.545193709537239
ENSG00000159399	8.384127449439008e-14	8.687058282655284
ENSG00000223269	8.384127449439008e-14	2.5514641791893586
ENSG00000137310	8.384127449439128e-14	8.691317644663624
ENSG00000101868	8.408501926649095e-14	8.58025296413185
ENSG00000137634	8.432946112110755e-14	8.756763207557114
ENSG00000151553	8.706489327055962e-14	8.736479231897881
ENSG00000172362	8.731785451365086e-14	3.4610773563034782
ENSG00000150054	8.731785451365211e-14	6.688469823559704
ENSG00000118898	8.757153873884002e-14	6.714081686874162
ENSG00000239697	9.173048645060871e-14	7.113676477709231
ENSG00000140471	9.49766292227126e-14	8.701956818087226
ENSG00000149346	9.580566269305681e-14	7.260275158770508
ENSG00000135677	9.580566269305681e-14	8.884591909400223
ENSG00000189143	9.580566269305681e-14	5.680527208395226
ENSG00000184634	9.580566269305681e-14	8.83996716294992
ENSG00000206077	9.608358589307778e-14	7.914491067838912
ENSG00000185483	9.608358589307778e-14	5.714001807001616
ENSG00000123901	1.0005880093973938e-13	6.603994703062578
ENSG00000108852	1.0005880093973938e-13	7.368872218640584
ENSG00000262703	1.0005880093974152e-13	3.7291154617806965
ENSG00000134138	1.0359456266944874e-13	6.972097698641847
ENSG00000123989	1.0419568659322805e-13	8.929216655850528
ENSG00000068394	1.0449753389361956e-13	8.58683534242361
ENSG00000108924	1.0850070062265813e-13	7.265182044454764
ENSG00000117411	1.0850070062266044e-13	8.74864961729342
ENSG00000008086	1.0912981545865235e-13	8.032118209587473
ENSG00000107902	1.0944571701238778e-13	8.445102476336535
ENSG00000108774	1.1298055389719127e-13	8.523378521906073
ENSG00000227630	1.1396393398768793e-13	2.8499026840740105
ENSG00000132824	1.1396393398768793e-13	8.874947107164598
ENSG00000089248	1.1396393398768793e-13	8.917046270454989
ENSG00000040487	1.1429359448484238e-13	8.347994356699765
ENSG00000178761	1.1832343334816403e-13	8.880535114268378
ENSG00000160791	1.1832343334816403e-13	7.231376396648344
ENSG00000135913	1.1866549341789921e-13	8.45288179269276
ENSG00000159363	1.1866549341789921e-13	8.732959277549993
ENSG00000099385	1.1900852606522195e-13	8.03452053625083
ENSG00000185567	1.1900852606522195e-13	5.052295342776331
ENSG00000138796	1.2463155943081395e-13	8.697442492551358
ENSG00000115286	1.2939199721558837e-13	8.781640819132145
ENSG00000258449	1.2939199721558976e-13	5.282538844520923
ENSG00000079974	1.2939199721558976e-13	8.51713041752178
ENSG00000165912	1.2939199721558976e-13	8.02231767127922
ENSG00000244038	1.2976550497231394e-13	8.93733024611422
ENSG00000226029	1.3433115939023984e-13	6.290419390010845
ENSG00000106868	1.3510731034112028e-13	7.811888602706087
ENSG00000008282	1.3510731034112028e-13	8.864307933740994
ENSG00000235673	1.460271936493527e-13	4.9260248163694875
ENSG00000169016	1.4729283079529026e-13	8.654269647693054
ENSG00000125817	1.4771710240455153e-13	8.72584005847428
ENSG00000100206	1.4771710240455153e-13	6.283350840811775
ENSG00000189233	1.481425758465074e-13	8.822208770450603
ENSG00000180979	1.5290306792853924e-13	8.581784176103785
ENSG00000129474	1.5334322691146884e-13	6.605870028539372
ENSG00000213096	1.591799543073694e-13	7.9756007263832815
ENSG00000184992	1.5963787669431717e-13	8.686803319127756
ENSG00000157514	1.6009709451212744e-13	8.945443836377912
ENSG00000168807	1.6009709451212744e-13	8.296584665081213
ENSG00000197696	1.6009709451212744e-13	8.072812302089728
ENSG00000125691	1.6055761136143742e-13	8.941387041246065
ENSG00000183150	1.6055761136143858e-13	7.073254899111571
ENSG00000141905	1.6714328546177354e-13	8.776052812028363
ENSG00000185100	1.6762372660347172e-13	6.842370495432391
ENSG00000101444	1.6810552574095715e-13	8.889643075720047
ENSG00000121413	1.7399442214686792e-13	8.281692030342647
ENSG00000226200	1.7399442214686792e-13	8.239912789731928
ENSG00000013619	1.7449422218391264e-13	6.970919687284485
ENSG00000197265	1.7499543395994511e-13	8.717189627426633
ENSG00000196576	1.7499543395994511e-13	8.88864870453207
ENSG00000138756	1.80603066399591e-13	8.552849769396907
ENSG00000249717	1.8164145250375336e-13	6.0898684682418285
ENSG00000174446	1.8164145250375465e-13	8.691854485447578
ENSG00000089876	1.8216284487904691e-13	8.675090464136238
ENSG00000267166	1.8268570889242756e-13	7.024798391321925
ENSG00000261645	1.8268570889242756e-13	7.413920367950311
ENSG00000255527	1.8268570889242756e-13	4.110432672265822
ENSG00000153064	1.8321004862468522e-13	8.793274363743723
ENSG00000262468	1.8961873214395947e-13	8.022421010700807
ENSG00000229414	1.8961873214395947e-13	2.87961484901055
ENSG00000137767	1.8961873214395947e-13	8.655800859664987
ENSG00000269001	1.9016263266822206e-13	5.459083861231697
ENSG00000184984	1.9016263266822206e-13	5.941304489979701
ENSG00000102921	1.9016263266822206e-13	8.828791148742358
ENSG00000079335	1.9070806722227193e-13	8.286441402331075
ENSG00000234377	1.9794026300199797e-13	5.620837871619691
ENSG00000103496	1.9794026300199797e-13	8.646692898213319
ENSG00000251108	1.9907658717645936e-13	2.5894497494616386
ENSG00000197279	2.0662062923498418e-13	8.187886946949485
ENSG00000120327	2.0721244742344138e-13	7.7760896056048345
ENSG00000196924	2.072124474234458e-13	8.874947107164598
ENSG00000164032	2.144455961583203e-13	8.904875885059452
ENSG00000180592	2.156750209388602e-13	5.015833878016537
ENSG00000185662	2.1691137536319554e-13	5.424047067826678
ENSG00000173812	2.2383691713032505e-13	8.941387041246065
ENSG00000069712	2.2511925880974118e-13	7.057181775883086
ENSG00000143772	2.2576313560528907e-13	8.808507173083129
ENSG00000187098	2.2640882301752693e-13	7.798441968866148
ENSG00000267421	2.2705632604794097e-13	1.8789037472226002
ENSG00000100626	2.343001342513018e-13	4.772323694485939
ENSG00000160783	2.349698197871504e-13	8.37353206555531
ENSG00000069275	2.349698197871504e-13	8.852137548345457
ENSG00000266208	2.3564138720748663e-13	6.284480295139578
ENSG00000128463	2.3631484170691877e-13	8.872421524004686
ENSG00000272975	2.431543289744602e-13	2.0600965026571583
ENSG00000203832	2.4454539802675456e-13	8.114072830264773
ENSG00000197603	2.4454539802675456e-13	8.659400124392812
ENSG00000143443	2.45243863717409e-13	8.30834146618935
ENSG00000244879	2.4524386371741426e-13	8.641104891109538
ENSG00000169189	2.459442907062631e-13	8.678152888080106
ENSG00000137070	2.459442907062648e-13	8.599005727819147
ENSG00000105997	2.459442907062648e-13	5.460192166490346
ENSG00000185339	2.473510502317578e-13	8.727371270446213
ENSG00000204262	2.5450437967465636e-13	7.864847634644857
ENSG00000260352	2.5742231848576977e-13	5.075391819798338
ENSG00000140876	2.5815692728591905e-13	5.954231239474989
ENSG00000268584	2.6637490344216066e-13	6.462493663894635
ENSG00000069329	2.671346217951378e-13	8.842492746109832
ENSG00000222222	2.671346217951378e-13	4.124826476930743
ENSG00000272264	2.678964702650321e-13	6.727766814282917
ENSG00000138674	2.694265810362043e-13	8.921103065586836
ENSG00000234160	2.779970318966577e-13	7.389391240752378
ENSG00000172568	2.779970318966577e-13	6.430595752931892
ENSG00000117625	2.779970318966577e-13	8.831316731902271
ENSG00000226386	2.787893252241796e-13	4.58675839224736
ENSG00000134318	2.8038057736829604e-13	8.77452160005643
ENSG00000250493	2.8847174791093227e-13	5.888097026281518
ENSG00000102081	2.892933797604523e-13	8.795342416499613
ENSG00000210196	2.9094355129223676e-13	8.850606336373524
ENSG00000177932	2.91772103644121e-13	5.949916776384218
ENSG00000163362	2.9260297552823907e-13	7.767107572424945
ENSG00000157110	2.9343617332221e-13	7.3601550397141065
ENSG00000225159	3.0189749174046146e-13	5.221096221521295
ENSG00000178026	3.0448233577006254e-13	7.284032257973764
ENSG00000099814	3.0448233577006254e-13	8.716195256238654
ENSG00000213585	3.0448233577006254e-13	8.88306069742829
ENSG00000181544	3.053487756701183e-13	7.300678588635725
ENSG00000264349	3.053487756701183e-13	4.701614948527013
ENSG00000139641	3.1504105019807213e-13	8.904875885059452
ENSG00000143258	3.1504105019807213e-13	8.797867999659527
ENSG00000181798	3.1593701749925213e-13	7.190171000809071
ENSG00000272711	3.1683548956095555e-13	6.492358493265612
ENSG00000100360	3.1683548956095555e-13	8.71366967307874
ENSG00000149485	3.1863997549224555e-13	8.044119961563087
ENSG00000267193	3.2968098329812396e-13	3.7017644575911914
ENSG00000108306	3.306178624642754e-13	8.293848064510392
ENSG00000185668	3.315573586725962e-13	3.3434859119658498
ENSG00000229727	3.440122533148664e-13	5.3760782878839946
ENSG00000246523	3.459687750655212e-13	4.696547026968244
ENSG00000025039	3.4793623386794326e-13	8.892705499663915
ENSG00000221968	3.5997404960228884e-13	8.653275276505076
ENSG00000129353	3.620197670447942e-13	8.713132832294786
ENSG00000133640	3.620197670447942e-13	3.780831172198601
ENSG00000249487	3.7453623359394635e-13	2.89069702481523
ENSG00000107863	3.7559826906988887e-13	8.815626392158844
ENSG00000168405	3.755982690698942e-13	8.912989475323146
ENSG00000151414	3.766632645269842e-13	8.836904739006052
ENSG00000196182	3.766632645269842e-13	8.85466313150537
ENSG00000171813	3.907812796253485e-13	8.558235209624197
ENSG00000116871	3.907812796253485e-13	8.799856742035482
ENSG00000101746	3.9188857541108463e-13	7.903769535972328
ENSG00000100221	3.918885754110888e-13	8.822208770450603
ENSG00000143761	3.918885754110888e-13	8.93733024611422
ENSG00000271344	4.077183845267325e-13	7.060188918488673
ENSG00000244247	4.077183845267325e-13	3.6481790554918985
ENSG00000156222	4.077183845267325e-13	3.570954630820746
ENSG00000147044	4.077183845267383e-13	8.700962446899247
ENSG00000142408	4.100304948244383e-13	3.796239898956113
ENSG00000065320	4.100304948244383e-13	4.392390729484324
ENSG00000119737	4.100304948244383e-13	7.289893691799549
ENSG00000231119	4.111913778210808e-13	6.405034374198565
ENSG00000065183	4.2297933813566614e-13	8.796336787687592
ENSG00000272071	4.2417624373611773e-13	3.347626870121591
ENSG00000187151	4.253764780308856e-13	4.679462301272587
ENSG00000108387	4.2658005010986383e-13	6.9676559715732305
ENSG00000005379	4.277869690873126e-13	8.415833795722191
ENSG00000165675	4.4378567525080374e-13	8.598803160942657
ENSG00000155495	4.4504042159137523e-13	8.600255062534655
ENSG00000272782	4.475603835187609e-13	6.500703129817516
ENSG00000268613	4.603720696507253e-13	4.863903192602301
ENSG00000271334	4.629773242300162e-13	2.805289626420203
ENSG00000153347	4.64285379738747e-13	5.5131335674894615
ENSG00000238961	4.843476422347228e-13	4.469129919290393
ENSG00000127483	4.857150124179279e-13	8.917046270454989
ENSG00000116957	5.010087499523577e-13	8.629471346497956
ENSG00000169733	5.038398327193633e-13	8.698436863739335
ENSG00000143575	5.038398327193633e-13	8.908932680191299
ENSG00000178209	5.052612639528675e-13	8.921103065586836
ENSG00000232648	5.066866360077958e-13	5.07035577568829
ENSG00000215301	5.241024180921932e-13	8.945443836377912
ENSG00000136149	5.255800074592415e-13	7.922637137678676
ENSG00000140988	5.255800074592415e-13	8.941387041246065
ENSG00000197747	5.270616904556134e-13	8.762351214660892
ENSG00000149657	5.270616904556134e-13	8.690323273475645
ENSG00000010810	5.285474782158535e-13	8.34145592452463
ENSG00000182319	5.285474782158535e-13	7.022863967495764
ENSG00000004975	5.482413732276207e-13	8.73142806557806
ENSG00000074054	5.497858135845526e-13	8.828791148742358
ENSG00000137802	5.513345293316081e-13	8.753243253209222
ENSG00000203666	5.52887532087971e-13	8.382182496602958
ENSG00000137478	5.670594048765656e-13	8.900819089927607
ENSG00000115539	5.718622237963913e-13	8.57772738097194
ENSG00000122359	5.73472029222812e-13	8.880535114268378
ENSG00000263080	5.750862876161056e-13	3.1139993598786777
ENSG00000140548	5.948091537544582e-13	8.724308846502344
ENSG00000064692	5.981602973122601e-13	4.770981134867801
ENSG00000227373	5.981602973122601e-13	5.447825607397612
ENSG00000110697	6.203994459196284e-13	8.742067239001663
ENSG00000146276	6.203994459196372e-13	5.714118073006449
ENSG00000249453	6.221434165505334e-13	5.672952106380633
ENSG00000078246	6.238922042115104e-13	8.326551823245513
ENSG00000177971	6.470707840084319e-13	8.796336787687592
ENSG00000198860	6.470707840084319e-13	8.795342416499613
ENSG00000183283	6.488883974290492e-13	8.912989475323146
ENSG00000109466	6.729788692765232e-13	8.516593576737826
ENSG00000103160	6.729788692765232e-13	8.616561553441972
ENSG00000124422	6.786618032070553e-13	8.91145826335121
ENSG00000164989	6.999055221942872e-13	7.23719795727464
ENSG00000107679	7.038376074298844e-13	8.182888177280702
ENSG00000055813	7.097764655707462e-13	4.8746672297849685
ENSG00000180815	7.117670051890424e-13	5.219812535955495
ENSG00000271396	7.319765229783189e-13	4.44624537928248
ENSG00000260296	7.360855614962528e-13	7.3375948785753184
ENSG00000168216	7.381485711781407e-13	8.842492746109832
ENSG00000162139	7.654902690784006e-13	8.836904739006052
ENSG00000234741	7.67634220450223e-13	8.904875885059452
ENSG00000100739	7.67634220450223e-13	6.096766349909255
ENSG00000232912	7.69784071198737e-13	6.077075379429366
ENSG00000234891	7.960482735801921e-13	2.3410315750064212
ENSG00000116584	7.960482735802034e-13	8.929216655850528
ENSG00000167797	7.982762815843102e-13	8.880535114268378
ENSG00000163132	7.982762815843102e-13	5.57504718529856
ENSG00000232573	8.005104159046996e-13	8.465131488468232
ENSG00000110851	8.005104159047166e-13	8.696905651767402
ENSG00000273107	8.027506930750023e-13	4.841093243358506
ENSG00000115758	8.324408985271944e-13	8.925159860718681
ENSG00000108405	8.347689363283376e-13	8.921103065586836
ENSG00000104979	8.347689363283376e-13	8.860251138609149
ENSG00000151117	8.394442176798828e-13	7.812566828334882
ENSG00000157933	8.632092564738155e-13	8.74864961729342
ENSG00000102387	8.656218028645082e-13	6.146600083053369
ENSG00000090487	8.656218028645082e-13	8.842492746109832
ENSG00000180098	8.68040973227843e-13	8.543204967161282
ENSG00000126749	8.704667854131094e-13	8.618752862694418
ENSG00000084112	8.72899257316805e-13	8.755768836369135
ENSG00000241644	8.72899257316805e-13	6.358896492727637
ENSG00000185112	8.72899257316805e-13	7.694346220536549
ENSG00000166192	8.72899257316805e-13	6.684611540185836
ENSG00000228998	8.72899257316805e-13	8.297368018858283
ENSG00000232940	8.72899257316805e-13	6.2867190094412
ENSG00000271147	9.026149574171587e-13	8.000455652844193
ENSG00000111716	9.051356559182408e-13	8.93733024611422
ENSG00000268798	9.051356559182408e-13	6.233072556132008
ENSG00000096093	9.051356559182504e-13	8.672564880976328
ENSG00000102241	9.051356559182504e-13	8.846549541241677
ENSG00000103978	9.076632697084632e-13	8.81409518018691
ENSG00000176732	9.076632697084632e-13	6.120113136808192
ENSG00000179476	9.076632697084632e-13	8.274637770419075
ENSG00000136379	9.101978174063716e-13	8.298186736898662
ENSG00000131759	9.411600792094796e-13	8.695911280579425
ENSG00000136810	9.437864845328435e-13	8.896762294795762
ENSG00000235779	9.437864845328435e-13	3.007789213962546
ENSG00000272009	9.437864845328435e-13	7.169543965861765
ENSG00000158062	9.464200896422449e-13	8.68067847124002
ENSG00000242299	9.464200896422483e-13	8.479211305859792
ENSG00000257743	9.490609139069019e-13	5.509024120627984
ENSG00000119326	9.813210197031127e-13	8.57565932821605
ENSG00000168028	9.813210197031127e-13	8.941387041246065
ENSG00000146374	9.868014340564277e-13	4.66447182674812
ENSG00000167178	1.026015239206329e-12	6.451777902819159
ENSG00000006704	1.026015239206329e-12	5.915690280802292
ENSG00000003393	1.026015239206329e-12	8.68320405439993
ENSG00000152760	1.0317407421603752e-12	5.1797457857803835
ENSG00000149124	1.0667587305457147e-12	3.295261856503137
ENSG00000175279	1.0697290466490449e-12	7.150983756390903
ENSG00000213145	1.0697290466490449e-12	7.110211143592148
ENSG00000089157	1.0697290466490677e-12	8.941387041246065
ENSG00000165066	1.0756940723354563e-12	4.9593391784726935
ENSG00000101003	1.0786888255823948e-12	7.965188265525913
ENSG00000133135	1.0786888255823948e-12	3.9268835601468246
ENSG00000234284	1.1090904242760751e-12	6.252408202730517
ENSG00000078369	1.1183739172803018e-12	8.900819089927607
ENSG00000103275	1.12148534415028e-12	8.74385341450113
ENSG00000147144	1.1562772468784349e-12	8.5269777866339
ENSG00000187735	1.1594922211140574e-12	8.872421524004686
ENSG00000145476	1.162715975372143e-12	8.685272107155821
ENSG00000223797	1.162715975372143e-12	7.5473837669429065
ENSG00000143401	1.162715975372143e-12	8.844023958081767
ENSG00000034713	1.162715975372143e-12	8.798862370847504
ENSG00000173442	1.1691899181293802e-12	8.929216655850528
ENSG00000107829	1.2121420390236736e-12	8.719257680182523
ENSG00000078098	1.222272059629205e-12	6.047840543800101
ENSG00000200168	1.2601318885690216e-12	2.354193044695912
ENSG00000155366	1.2601318885690216e-12	8.391545421582158
ENSG00000273032	1.2601318885690216e-12	7.222954069924127
ENSG00000204104	1.2671381839798325e-12	8.39593649062147
ENSG00000131187	1.2671381839798325e-12	8.051812947811708
ENSG00000186275	1.2671381839798325e-12	8.236110958127613
ENSG00000043039	1.3027476396395567e-12	6.710130278911279
ENSG00000267687	1.3136208453282975e-12	2.9241589816907356
ENSG00000148357	1.3136208453282975e-12	4.9612669518921715
ENSG00000049768	1.313620845328316e-12	5.011644137119382
ENSG00000112787	1.3172650165922918e-12	8.811569597026997
ENSG00000147121	1.3172650165922918e-12	8.320459454933848
ENSG00000111859	1.317265016592301e-12	8.88864870453207
ENSG00000140157	1.317265016592301e-12	8.839430322165963
ENSG00000120802	1.3209191166023288e-12	8.839430322165963
ENSG00000068383	1.3693381043335065e-12	8.276829079671522
ENSG00000140682	1.3769402809128804e-12	5.825835753785652
ENSG00000175602	1.4194990971719905e-12	8.838435950977985
ENSG00000116885	1.4194990971719905e-12	7.377064784438018
ENSG00000177119	1.42343153739416e-12	8.778578395188276
ENSG00000224545	1.4273746763934387e-12	2.8865932951513193
ENSG00000073584	1.4273746763934387e-12	8.729896853606125
ENSG00000150281	1.4273746763934387e-12	5.768922147472907
ENSG00000131037	1.435293165026181e-12	7.029394059089441
ENSG00000222020	1.439268571997949e-12	7.334147237953437
ENSG00000139626	1.439268571997949e-12	8.925159860718681
ENSG00000171631	1.4796221680846832e-12	7.9535393606052
ENSG00000243789	1.4837181227003682e-12	7.13276461395413
ENSG00000213402	1.4837181227003682e-12	8.66044689223183
ENSG00000261438	1.4919434668193362e-12	3.459927230605105
ENSG00000079616	1.4919434668193362e-12	8.789754409395835
ENSG00000118181	1.4960729157957418e-12	8.93733024611422
ENSG00000196154	1.4960729157957525e-12	8.731683029105591
ENSG00000269979	1.546510422412147e-12	7.125358621467199
ENSG00000182117	1.5550774884439103e-12	8.825728724798493
ENSG00000259959	1.5593784819039882e-12	8.311351493482178
ENSG00000096092	1.5593784819039882e-12	8.596480144659234
ENSG00000206559	1.6119105333649001e-12	6.581802259177584
ENSG00000134109	1.6208332385729085e-12	8.933273450982373
ENSG00000168916	1.6253127624161945e-12	8.192847671195018
ENSG00000271430	1.6753970608659797e-12	8.376260215591712
ENSG00000170832	1.6800246256908925e-12	8.545730550321194
ENSG00000258178	1.68466474171127e-12	4.235506807697504
ENSG00000119242	1.68466474171127e-12	8.438722664921269
ENSG00000178162	1.68466474171127e-12	6.254325050929425
ENSG00000273314	1.68466474171127e-12	6.747999311212636
ENSG00000129562	1.68466474171127e-12	8.884591909400223
ENSG00000242715	1.68466474171127e-12	6.206140049244215
ENSG00000228643	1.689317442321355e-12	5.156180039595039
ENSG00000163961	1.6939827610025032e-12	8.763882426632826
ENSG00000147853	1.750963101726585e-12	8.864307933740994
ENSG00000266308	1.7557955421495124e-12	4.038370444657462
ENSG00000230666	1.7557955421495124e-12	5.022654243504853
ENSG00000150625	1.7557955421495124e-12	6.394490766038693
ENSG00000116117	1.7654997460376837e-12	7.552605400720426
ENSG00000248503	1.7654997460376962e-12	5.935278439928266
ENSG00000139116	1.7654997460376962e-12	8.747655246105444
ENSG00000103544	1.7703715792218656e-12	8.78921756861188
ENSG00000068650	1.8198217741561736e-12	8.707007984407051
ENSG00000090238	1.824840760972013e-12	8.82320314163858
ENSG00000147364	1.829873339598676e-12	8.627200726865576
ENSG00000120616	1.829873339598676e-12	8.807512801895154
ENSG00000235776	1.834919546141029e-12	6.224800766833853
ENSG00000162385	1.834919546141042e-12	8.649218481373232
ENSG00000003096	1.83997941679797e-12	4.587428306907752
ENSG00000171428	1.83997941679797e-12	7.844766225862117
ENSG00000207279	1.896550273250059e-12	5.695171857668922
ENSG00000221817	1.8965502732500657e-12	8.446299414401004
ENSG00000243574	1.9070178127653546e-12	5.6555435449796905
ENSG00000140577	1.9070178127653546e-12	8.786691985451967
ENSG00000246863	1.9122728351039594e-12	5.814773812384236
ENSG00000101443	1.9122728351039594e-12	5.699144312251434
ENSG00000172508	1.917542075980621e-12	8.254863721814909
ENSG00000213626	1.917542075980621e-12	7.024711788491425
ENSG00000109270	1.987353398589711e-12	8.687260849531777
ENSG00000213513	1.987353398589711e-12	4.1259370164156355
ENSG00000167619	1.9928257061929902e-12	6.384837906910633
ENSG00000253766	2.059658700239342e-12	2.4844999548772835
ENSG00000174718	2.071009477201376e-12	8.870890312032751
ENSG00000143554	2.0767078758302554e-12	8.742067239001663
ENSG00000242265	2.0767078758302554e-12	5.964708597423381
ENSG00000140297	2.076707875830285e-12	6.110228703304669
ENSG00000094975	2.1581205638932383e-12	8.880535114268378
ENSG00000233922	2.1581205638932537e-12	6.664396084495103
ENSG00000198429	2.164054208655453e-12	8.259994198514665
ENSG00000104687	2.1700038708175814e-12	8.762351214660892
ENSG00000196208	2.17596959278646e-12	7.512940998358378
ENSG00000260063	2.242664720679468e-12	6.255851028000734
ENSG00000170043	2.242664720679468e-12	8.708081665974962
ENSG00000148187	2.242664720679484e-12	8.790748780583813
ENSG00000015171	2.248826508372287e-12	8.856194343477304
ENSG00000267373	2.248826508372335e-12	4.197601502776456
ENSG00000132026	2.3368569264487225e-12	4.551212442762988
ENSG00000259404	2.349705769551104e-12	4.848582721664449
ENSG00000068745	2.349705769551104e-12	8.836904739006052
ENSG00000199933	2.3497057695511207e-12	4.215148989621115
ENSG00000179178	2.35615617614491e-12	7.0835378014377675
ENSG00000164466	2.428268189006253e-12	8.82320314163858
ENSG00000145741	2.4349302677312204e-12	8.925159860718681
ENSG00000232855	2.4349302677312204e-12	7.534750285296169
ENSG00000169084	2.4416102901956438e-12	8.484676056467015
ENSG00000266976	2.4483083037964948e-12	6.32258744934655
ENSG00000203761	2.4483083037964948e-12	7.950322209670044
ENSG00000141526	2.4483083037964948e-12	8.72936001282217
ENSG00000101412	2.4550243560532733e-12	8.556703997652262
ENSG00000248300	2.5370414641752042e-12	2.3809531557148187
ENSG00000107537	2.537041464175213e-12	8.550324186236994
ENSG00000142327	2.5439963996055326e-12	8.864307933740994
ENSG00000187372	2.6505943648128354e-12	6.8372992236083725
ENSG00000188107	2.6505943648128354e-12	8.456938587824608
ENSG00000271948	2.6578547716513196e-12	6.949892799567213
ENSG00000100284	2.6578547716513196e-12	8.608650530054772
ENSG00000184905	2.6651347013240692e-12	4.9690162923591865
ENSG00000143793	2.6651347013240692e-12	8.481076791739191
ENSG00000160752	2.8692637361272832e-12	8.770464804924583
ENSG00000269890	2.8771116995183065e-12	6.431982955366824
ENSG00000140263	2.8771116995183065e-12	8.344597658848432
ENSG00000134490	2.981073016655625e-12	8.223096371769548
ENSG00000106993	2.98922107393763e-12	8.6923120158516
ENSG00000269996	2.98922107393763e-12	7.9635393629046005
ENSG00000261220	2.98922107393763e-12	6.258325661260104
ENSG00000241556	2.98922107393763e-12	6.409104401523903
ENSG00000148411	2.997390991957059e-12	8.028782693767795
ENSG00000169241	3.0055828282236386e-12	8.838435950977985
ENSG00000134508	3.0055828282236386e-12	8.469161369871186
ENSG00000260177	3.0137966403953293e-12	3.0543792605826607
ENSG00000177084	3.0137966403953293e-12	8.771996016896516
ENSG00000163346	3.1140976984395893e-12	8.903344673087517
ENSG00000213967	3.2264558419137832e-12	6.037104374915264
ENSG00000180530	3.2352617599414325e-12	8.346181267471408
ENSG00000224215	3.2440912680334204e-12	2.907522093854129
ENSG00000231738	3.2440912680334204e-12	5.262114575799375
ENSG00000170962	3.2440912680334204e-12	7.5882335955177895
ENSG00000204923	3.2440912680334204e-12	8.397081032034897
ENSG00000135686	3.261821302416456e-12	8.71951264371005
ENSG00000099994	3.3794072128976756e-12	6.9409667517296265
ENSG00000130638	3.3886226981469653e-12	8.846549541241677
ENSG00000120306	3.3978628487598093e-12	8.650749693345164
ENSG00000175336	3.3978628487598457e-12	4.8707837464946175
ENSG00000119943	3.3978628487598457e-12	8.46385524002383
ENSG00000110492	3.4071277294625943e-12	8.870890312032751
ENSG00000236255	3.51069228219157e-12	8.327041833225605
ENSG00000108984	3.5202590335909634e-12	8.437648983353357
ENSG00000243452	3.5298513718116254e-12	8.699968075711269
ENSG00000103174	3.5298513718116254e-12	8.473702609135946
ENSG00000250156	3.539469363946813e-12	4.056866071241516
ENSG00000173085	3.5394693639468755e-12	8.395549820062962
ENSG00000166855	3.656910933347252e-12	8.811032756243042
ENSG00000125650	3.666868610845625e-12	7.530111272456997
ENSG00000232519	3.676852899852664e-12	4.352670454212675
ENSG00000180228	3.686863870091546e-12	8.79939921163146
ENSG00000003056	3.696901591464664e-12	8.846549541241677
ENSG00000177888	3.798765624869397e-12	8.673559252164305
ENSG00000196967	3.809102273876958e-12	8.052449016050566
ENSG00000122884	3.809102273876958e-12	8.858719926637214
ENSG00000270012	3.819466526962392e-12	7.661496520190755
ENSG00000179743	3.82985845639458e-12	7.903714621537156
ENSG00000110080	3.82985845639458e-12	7.64007678849871
ENSG00000104695	3.840278134627701e-12	8.760820002688957
ENSG00000188342	3.967505308114148e-12	8.762351214660892
ENSG00000176871	3.978292399227452e-12	8.552849769396907
ENSG00000146677	3.978292399227523e-12	7.916121507265749
ENSG00000095303	3.989108273213785e-12	8.146697278619959
ENSG00000164904	3.999953005362373e-12	8.41769928160159
ENSG00000150403	4.1211714244601616e-12	8.70555608281505
ENSG00000125520	4.132368397801965e-12	8.775515971244408
ENSG00000234684	4.1435952257921295e-12	7.967182573749046
ENSG00000128641	4.1435952257921295e-12	8.452608700816949
ENSG00000206549	4.1435952257921295e-12	6.427570694143442
ENSG00000146263	4.1435952257921295e-12	8.527769590945388
ENSG00000122026	4.1435952257921594e-12	8.929216655850528
ENSG00000205955	4.154851986463864e-12	3.1166069728626287
ENSG00000232075	4.166138758050154e-12	3.7044314606008464
ENSG00000242013	4.166138758050154e-12	7.329421560160466
ENSG00000108239	4.292296541900972e-12	8.485793684151549
ENSG00000189362	4.303949620010832e-12	8.601531310979057
ENSG00000213261	4.303949620010863e-12	6.849201864777173
ENSG00000166716	4.303949620010863e-12	8.856194343477302
ENSG00000111726	4.31563374446555e-12	8.568540109140335
ENSG00000094916	4.31563374446555e-12	8.835910367818073
ENSG00000181852	4.327348996346812e-12	8.745587193349552
ENSG00000213293	4.50686884019973e-12	3.832576909550899
ENSG00000212978	4.506868840199794e-12	8.105370002566085
ENSG00000119900	4.506868840199794e-12	8.804450377951285
ENSG00000108468	4.519093328792241e-12	8.679147259268085
ENSG00000232453	4.519093328792241e-12	6.509067578337188
ENSG00000155761	4.6810037546012056e-12	6.577414254041032
ENSG00000233266	4.681003754601272e-12	5.044316223755633
ENSG00000269071	4.706413150775644e-12	5.206785726563646
ENSG00000258451	4.7191685564531824e-12	2.170518682724005
ENSG00000166341	4.8486030212266624e-12	8.226413759240947
ENSG00000155984	4.861736476417538e-12	8.062328864738753
ENSG00000154803	4.861736476417538e-12	8.60260499254697
ENSG00000238061	4.874904839423164e-12	6.053433120134942
ENSG00000242866	4.888108201186117e-12	6.607635013504877
ENSG00000082293	4.888108201186117e-12	4.766410391354319
ENSG00000154845	5.062978594533865e-12	8.752706412425267
ENSG00000101096	5.104196935242034e-12	8.722777634530411
ENSG00000221988	5.104196935242034e-12	8.298441700426194
ENSG00000165795	5.104196935242034e-12	8.501897608182375
ENSG00000250321	5.2439836766300314e-12	4.908581532996176
ENSG00000236801	5.272388449857499e-12	7.0727177234814205
ENSG00000228714	5.3009441808116945e-12	5.291002162393248
ENSG00000183604	5.3009441808116945e-12	7.420719523588192
ENSG00000140612	5.3009441808116945e-12	8.900819089927607
ENSG00000187266	5.3009441808116945e-12	8.41889621966606
ENSG00000176208	5.315278900987543e-12	8.278544395325472
ENSG00000022277	5.315278900987543e-12	8.794805575715658
ENSG00000257178	5.490290710339749e-12	2.4710357475282962
ENSG00000264469	5.50512766763111e-12	6.5334792089737785
ENSG00000135953	5.50512766763111e-12	8.661388866768768
ENSG00000214021	5.52000396515853e-12	8.664451290712634
ENSG00000162836	5.520003965158569e-12	8.665445661900613
ENSG00000137285	5.520003965158569e-12	5.582004571159918
ENSG00000132670	5.534919705154052e-12	8.822208770450603
ENSG00000228413	5.534919705154052e-12	4.736149163359183
ENSG00000234332	5.534919705154052e-12	4.022771545757521
ENSG00000188991	5.686269118635463e-12	1.7715067204630521
ENSG00000155660	5.71702266692857e-12	8.933273450982373
ENSG00000261374	5.71702266692857e-12	3.909128717040134
ENSG00000272102	5.732460581318891e-12	5.409166461462275
ENSG00000226113	5.732460581318891e-12	3.3444685389511175
ENSG00000060237	5.747939397024867e-12	8.880535114268378
ENSG00000228510	5.747939397024867e-12	5.095081417775516
ENSG00000198755	5.747939397024867e-12	8.93733024611422
ENSG00000143811	5.779020157457831e-12	8.826265565582448
ENSG00000260672	5.952934712879569e-12	4.607799660832823
ENSG00000198795	6.00125051905241e-12	5.054619735669334
ENSG00000184305	6.181722668252932e-12	8.111819329899332
ENSG00000172382	6.215103106585808e-12	6.757626470905902
ENSG00000177504	6.4364274521532166e-12	3.504996252745989
ENSG00000213931	6.4537691581352104e-12	5.104395116217421
ENSG00000269243	6.4537691581352104e-12	7.261826287817409
ENSG00000088970	6.4537691581352104e-12	8.736479231897881
ENSG00000138964	6.523595556901134e-12	8.484728453118057
ENSG00000262165	6.701420531605011e-12	3.302663063596063
ENSG00000242615	6.7375519630417565e-12	5.445097682446552
ENSG00000101439	6.737551963041781e-12	8.91145826335121
ENSG00000179832	6.755689279404171e-12	8.579716123347895
ENSG00000069849	6.773874494277827e-12	8.827259936770426
ENSG00000231292	6.9958785912428e-12	7.986951056506036
ENSG00000203930	6.9958785912428e-12	3.703147356678772
ENSG00000260810	7.014697881512062e-12	4.308499758764361
ENSG00000231419	7.014697881512062e-12	3.4800559209730055
ENSG00000185305	7.283441405531614e-12	8.363227166039172
ENSG00000067992	7.283441405531744e-12	8.093252013821587
ENSG00000205209	7.303019269271881e-12	7.0587172164697956
ENSG00000107518	7.303019269271933e-12	4.91158619144599
ENSG00000129691	7.322648756487306e-12	8.63965298951754
ENSG00000167552	7.542018653740714e-12	8.312398261321196
ENSG00000175463	7.542018653740714e-12	8.844023958081767
ENSG00000158555	7.562278123245705e-12	8.407969603138854
ENSG00000154227	7.562278123245705e-12	5.199006687433558
ENSG00000237434	7.582590976692883e-12	4.266930464549445
ENSG00000170209	7.582590976692883e-12	7.989358949016569
ENSG00000172053	7.60295735191007e-12	8.912989475323146
ENSG00000257591	7.60295735191007e-12	4.175134179970616
ENSG00000108061	7.623377387073858e-12	8.7542376243972
ENSG00000100982	7.623377387073858e-12	8.762888055444847
ENSG00000272256	7.623377387073858e-12	8.186029911604503
ENSG00000167895	7.872654060167593e-12	8.651004656872695
ENSG00000149600	7.893784408700232e-12	8.566014525980423
ENSG00000139722	7.893784408700232e-12	8.925159860718681
ENSG00000165215	7.893784408700232e-12	5.956362785700205
ENSG00000141447	7.914970388696816e-12	8.21740502524418
ENSG00000174885	7.914970388696816e-12	7.569692184087597
ENSG00000165804	7.93621214366103e-12	8.263919286615536
ENSG00000236206	7.957509817459003e-12	4.198080170632833
ENSG00000083290	8.217496437686445e-12	7.658710407656133
ENSG00000135124	8.261630162980318e-12	8.818151975318758
ENSG00000140688	8.28378413227982e-12	8.846549541241677
ENSG00000250659	8.5313568838917e-12	7.1365436344115185
ENSG00000266258	8.554220095927028e-12	2.608760790636669
ENSG00000085719	8.577143405793878e-12	8.892705499663915
ENSG00000085465	8.577143405793878e-12	8.0957775969815
ENSG00000123836	8.600126968260187e-12	8.80291916597935
ENSG00000189419	8.623170938483612e-12	5.924014986350291
ENSG00000179796	8.904467400192399e-12	2.6681266186716237
ENSG00000249196	8.904467400192399e-12	5.777625930663193
ENSG00000072422	8.952217160891061e-12	7.266159027455392
ENSG00000104998	9.194758900514666e-12	8.796336787687592
ENSG00000242712	9.219364651503068e-12	5.244207228529778
ENSG00000236998	9.244034984423832e-12	5.483518093543251
ENSG00000169679	9.293570060710146e-12	8.66950245703246
ENSG00000173578	9.31843513744502e-12	8.616306589914442
ENSG00000272121	9.31843513744502e-12	7.059374320817923
ENSG00000115808	9.57070239771468e-12	8.695171872918978
ENSG00000204186	9.621953729827726e-12	8.79939921163146
ENSG00000246095	9.621953729827829e-12	6.330273163567595
ENSG00000258994	9.621953729827829e-12	5.461274085700389
ENSG00000170469	9.647680244009006e-12	8.25733690832378
ENSG00000225806	9.647680244009006e-12	6.096730772670547
ENSG00000261435	9.673474220616715e-12	5.024785864571355
ENSG00000166557	9.673474220616783e-12	8.896762294795762
ENSG00000261827	9.69933583295132e-12	7.847009931765605
ENSG00000163625	9.69933583295132e-12	8.414689254308763
ENSG00000143740	1.0015014446714399e-11	8.745129662945532
ENSG00000240907	1.0068598248365574e-11	4.732273032574876
ENSG00000125648	1.0068598248365574e-11	8.85466313150537
ENSG00000258393	1.0095495491366404e-11	2.955307866855189
ENSG00000072609	1.0368373679596907e-11	8.801387954007417
ENSG00000152804	1.0423810999809053e-11	6.744252451120512
ENSG00000124116	1.0423810999809053e-11	3.8432882631579934
ENSG00000141642	1.0423810999809053e-11	8.308825910322266
ENSG00000160972	1.047953899620616e-11	8.313269376012618
ENSG00000180479	1.0820095302057172e-11	7.660630438686376
ENSG00000171649	1.0848960021241739e-11	7.73608562699733
ENSG00000252213	1.08779002545921e-11	2.365779611522153
ENSG00000140694	1.0877900254592214e-11	8.76334558584887
ENSG00000116857	1.0877900254592214e-11	8.801387954007417
ENSG00000147027	1.090691619561822e-11	4.822935085082546
ENSG00000272667	1.090691619561822e-11	6.638824631407839
ENSG00000125755	1.129110176240745e-11	8.900819089927607
ENSG00000125962	1.1291101762407612e-11	8.498580220710977
ENSG00000145214	1.1291101762407612e-11	8.735484860709903
ENSG00000225855	1.1291101762407612e-11	8.262722348551069
ENSG00000196090	1.1351373313250688e-11	5.896892278463902
ENSG00000273384	1.1351373313250688e-11	4.310687350166794
ENSG00000231711	1.1381627293888355e-11	7.424521355192506
ENSG00000268061	1.1719684653630284e-11	7.554248022491089
ENSG00000143498	1.1813578438052872e-11	8.267976081747383
ENSG00000231473	1.1813578438052872e-11	5.828972333386826
ENSG00000145425	1.1813578438052997e-11	8.93733024611422
ENSG00000241352	1.1813578438052997e-11	5.536325083739701
ENSG00000115380	1.1813578438052997e-11	7.973617666502594
ENSG00000181007	1.2164209349171144e-11	7.859763988748961
ENSG00000256757	1.2229047835450165e-11	4.302184498992583
ENSG00000270681	1.2261594049995548e-11	7.175941013192062
ENSG00000236305	1.229422520070445e-11	5.99491817178892
ENSG00000226779	1.2658836124645297e-11	4.192149134460469
ENSG00000116918	1.2692503599011826e-11	8.707544825191007
ENSG00000100592	1.2692503599011826e-11	8.624340869798198
ENSG00000167978	1.2760102175396129e-11	8.93733024611422
ENSG00000168803	1.2794033726486382e-11	8.581784176103785
ENSG00000142765	1.2794033726486473e-11	8.904875885059452
ENSG00000132792	1.2794033726486473e-11	8.676621676108173
ENSG00000069011	1.3208178459380604e-11	5.6045042286219715
ENSG00000233080	1.3243277978822186e-11	5.125730102384214
ENSG00000235052	1.3278468955492137e-11	5.2625591627469595
ENSG00000260785	1.370797987755344e-11	2.5107904445554867
ENSG00000159403	1.3817468570161068e-11	8.669044926628438
ENSG00000253619	1.3817468570161068e-11	4.628181354153508
ENSG00000262155	1.4416049544021006e-11	4.668558258586383
ENSG00000176700	1.49210544048741e-11	8.610639272430728
ENSG00000251286	1.49210544048741e-11	2.369031180742177
ENSG00000231435	1.4960611589040765e-11	4.255269479501382
ENSG00000212802	1.4960611589041085e-11	7.9298272165999055
ENSG00000240440	1.500027159113525e-11	3.1607567791427287
ENSG00000107014	1.500027159113541e-11	6.449224912319774
ENSG00000223812	1.5443392911626877e-11	3.3795951890693066
ENSG00000165006	1.5484307328951644e-11	8.782635190320123
ENSG00000257058	1.5484307328951754e-11	5.867663278995207
ENSG00000198157	1.5484307328951754e-11	8.270044134503273
ENSG00000087274	1.5484307328951754e-11	8.921103065586836
ENSG00000129214	1.552532801757835e-11	4.834045482737602
ENSG00000272426	1.552532801757835e-11	5.320925491037122
ENSG00000185038	1.5525328017578623e-11	6.56368798394575
ENSG00000186174	1.556645524780034e-11	8.000508049495236
ENSG00000273230	1.5566455247800564e-11	7.574112513169546
ENSG00000068323	1.560768929058334e-11	8.812563968214976
ENSG00000255121	1.560768929058334e-11	7.2610400493531
ENSG00000134986	1.6110928739992114e-11	7.930600557716917
ENSG00000172794	1.6110928739992114e-11	7.973943489875642
ENSG00000105220	1.6110928739992402e-11	8.896762294795762
ENSG00000035681	1.6153576312799373e-11	8.782635190320123
ENSG00000082458	1.6153576312799373e-11	8.522920991502053
ENSG00000171444	1.623920377242281e-11	8.904875885059452
ENSG00000166484	1.623920377242281e-11	8.420964272421951
ENSG00000242294	1.67181694967463e-11	8.650749693345164
ENSG00000143198	1.685118255162375e-11	8.835910367818073
ENSG00000181192	1.685118255162375e-11	8.826265565582448
ENSG00000258056	1.689575037233871e-11	8.045159709674435
ENSG00000184939	1.7485755062420226e-11	8.518864196370206
ENSG00000136830	1.7485755062420226e-11	7.800712588498529
ENSG00000172345	1.7485755062420537e-11	8.868364728872839
ENSG00000254211	1.7485755062420537e-11	8.07921614254665
ENSG00000270673	1.75319676158154e-11	6.947924866699477
ENSG00000104331	1.75319676158154e-11	8.860251138609149
ENSG00000166477	1.75319676158154e-11	8.571602533084203
ENSG00000142197	1.7578299898177643e-11	8.39195055533514
ENSG00000162755	1.8095944520317998e-11	7.867170650928278
ENSG00000181104	1.809594452031819e-11	8.208467151092929
ENSG00000197937	1.8143737457047836e-11	8.126917664168612
ENSG00000152578	1.819165413036161e-11	5.797358514557422
ENSG00000042781	1.819165413036161e-11	7.664069269000722
ENSG00000155254	1.819165413036161e-11	8.306862650868458
ENSG00000247011	1.8287859942136782e-11	2.632525830919434
ENSG00000188859	1.8287859942136782e-11	7.182600176949628
ENSG00000152670	1.8875656967598932e-11	4.73510711173773
ENSG00000173406	1.8875656967598932e-11	6.118116146381014
ENSG00000134443	1.8875656967598932e-11	2.9752757130720626
ENSG00000147606	1.897540741572824e-11	7.022010513134364
ENSG00000228925	1.9025476240210074e-11	6.58051165950539
ENSG00000224611	1.9584853047181298e-11	3.180496017789161
ENSG00000225135	1.9636497729319608e-11	6.717949434705742
ENSG00000157045	1.9636497729319608e-11	8.78010960716021
ENSG00000165661	1.9740187907770554e-11	8.884591909400223
ENSG00000198342	1.9740187907770554e-11	7.459430439561669
ENSG00000271978	2.032015018401026e-11	6.370652145032598
ENSG00000117697	2.0373694802892896e-11	8.675627304920196
ENSG00000204682	2.0427377720043474e-11	3.785114920604093
ENSG00000261581	2.0427377720043474e-11	3.695365173400516
ENSG00000189056	2.0481199285158465e-11	8.301943526425802
ENSG00000258418	2.0481199285158465e-11	2.4799363534320333
ENSG00000100297	2.0535159848799697e-11	8.830322360714293
ENSG00000032389	2.0535159848799697e-11	8.625872081770133
ENSG00000139112	2.0535159848799697e-11	8.872421524004686
ENSG00000219607	2.064349937823847e-11	5.6845977241883325
ENSG00000163584	2.1249457133528985e-11	8.872421524004686
ENSG00000134453	2.13614891776236e-11	8.870890312032751
ENSG00000223802	2.13614891776236e-11	3.5982793439649217
ENSG00000115875	2.13614891776236e-11	8.929216655850528
ENSG00000245330	2.2045941507825517e-11	5.8434779598567275
ENSG00000227986	2.210393993403331e-11	5.757445120363601
ENSG00000160051	2.2220385814993788e-11	7.712645682434598
ENSG00000134744	2.2220385814993788e-11	8.864307933740994
ENSG00000158669	2.2220385814993788e-11	8.812563968214976
ENSG00000008869	2.2220385814993788e-11	8.856194343477304
ENSG00000162819	2.287166689856099e-11	8.770464804924583
ENSG00000263400	2.2931793722213047e-11	5.514878078886067
ENSG00000053501	2.2931793722213047e-11	8.694380068607492
ENSG00000115524	2.2992075466599234e-11	8.933273450982373
ENSG00000143156	2.3915160124997913e-11	7.984210009122337
ENSG00000273456	2.3915160124997913e-11	5.659489347673796
ENSG00000170049	2.3977974401204712e-11	6.4262212792748565
ENSG00000257241	2.3977974401204712e-11	3.232790365931949
ENSG00000150938	2.3977974401204712e-11	7.768129623298131
ENSG00000171241	2.404095037317709e-11	8.486867365719464
ENSG00000134504	2.4809423618952352e-11	8.567880011859822
ENSG00000051108	2.4874539079329642e-11	8.945443836377912
ENSG00000072849	2.4874539079329642e-11	8.892705499663915
ENSG00000129595	2.4874539079329642e-11	8.771001645708541
ENSG00000105063	2.4874539079329642e-11	8.879003902296445
ENSG00000167393	2.493982203163445e-11	8.622352127422245
ENSG00000174780	2.5005272897561796e-11	8.917046270454989
ENSG00000249584	2.5736436370564123e-11	2.078398296914687
ENSG00000198830	2.580393547245473e-11	8.917046270454989
ENSG00000222800	2.5871608065354595e-11	2.352430733045775
ENSG00000154359	2.5939454585717643e-11	8.758294419529046
ENSG00000134243	2.5939454585717643e-11	8.813558339402954
ENSG00000197566	2.5939454585717643e-11	7.698172197830608
ENSG00000100505	2.6767339513361976e-11	5.799424069966939
ENSG00000134982	2.6837487299702378e-11	8.787228826235923
ENSG00000140395	2.697832378016489e-11	8.808507173083129
ENSG00000253284	2.6978323780165083e-11	2.2118910780504786
ENSG00000177600	2.7049013381043643e-11	8.941387041246065
ENSG00000169021	2.711988449538158e-11	8.844023958081767
ENSG00000101856	2.7984663089124976e-11	8.745587193349552
ENSG00000234902	2.8057935800194163e-11	4.906677942365544
ENSG00000248610	2.8131396514005837e-11	6.8506978599390855
ENSG00000113600	2.8131396514005837e-11	3.588733151489346
ENSG00000267185	2.9027762303191637e-11	5.375451028104668
ENSG00000162267	2.910371043821957e-11	6.625472287299883
ENSG00000148803	2.910371043821957e-11	8.474160139539967
ENSG00000185088	2.910371043821957e-11	8.908932680191299
ENSG00000143222	2.910371043821957e-11	8.870890312032751
ENSG00000178343	2.9179853291828004e-11	3.9849594378373867
ENSG00000232633	3.01876537247212e-11	4.935345184067805
ENSG00000090776	3.01876537247212e-11	7.303289382868942
ENSG00000141664	3.0266574487760014e-11	8.133174219087323
ENSG00000109184	3.0266574487760014e-11	8.750180829265354
ENSG00000261716	3.0266574487760014e-11	8.692848856635557
ENSG00000260278	3.034569742509334e-11	4.872232220923068
ENSG00000053900	3.034569742509334e-11	8.733953648737971
ENSG00000188001	3.034569742509334e-11	6.691759987247272
ENSG00000166046	3.034569742509334e-11	8.672028040192371
ENSG00000173706	3.042502304356869e-11	7.837798965738542
ENSG00000272841	3.1392925790793464e-11	6.392914178427301
ENSG00000103066	3.1392925790793464e-11	8.74612403413351
ENSG00000189157	3.1557150030558735e-11	6.204173793838836
ENSG00000254650	3.155715003055896e-11	5.683306334569238
ENSG00000204282	3.163957753935019e-11	7.481701473845504
ENSG00000161570	3.273052628545308e-11	8.376849453026708
ENSG00000240376	3.2730526285453664e-11	8.344140128444412
ENSG00000250889	3.2815955811752234e-11	5.490479620209448
ENSG00000235084	3.29016038155666e-11	5.134713150091053
ENSG00000126458	3.29016038155666e-11	8.364626670980131
ENSG00000229901	3.2987470843648364e-11	1.666411310637716
ENSG00000088256	3.3858308704463256e-11	8.331635469141407
ENSG00000272129	3.3946621469721895e-11	6.1664456205536125
ENSG00000233101	3.3946621469722496e-11	2.6002171021261464
ENSG00000248830	3.412392463606638e-11	4.90534500085895
ENSG00000198814	3.421291616729527e-11	8.12664834941329
ENSG00000136715	3.430213508629322e-11	8.728902482418148
ENSG00000179632	3.430213508629322e-11	8.810038385055064
ENSG00000148334	3.51154320740725e-11	8.81409518018691
ENSG00000181982	3.5298714384715865e-11	8.642099262297517
ENSG00000132359	3.5298714384715865e-11	8.790748780583813
ENSG00000271420	3.548293390685526e-11	2.539644462719456
ENSG00000118960	3.548293390685526e-11	8.553844140584886
ENSG00000165322	3.5575396586670256e-11	8.762351214660892
ENSG00000103855	3.6513104632154715e-11	8.332984031311819
ENSG00000259422	3.670353135435885e-11	4.555369656788769
ENSG00000272468	3.6799109265646366e-11	7.586611941471566
ENSG00000238063	3.7087308491263194e-11	5.284215930688128
ENSG00000261069	3.786669455055808e-11	8.040566073758631
ENSG00000164967	3.8064034845076805e-11	8.68879206150371
ENSG00000249421	3.8064034845076805e-11	2.6288008452692067
ENSG00000238001	3.816308248758217e-11	2.950302306185736
ENSG00000260855	3.816308248758217e-11	4.2440639673668965
ENSG00000153446	3.816308248758217e-11	3.7626517118114533
ENSG00000236532	3.8262382630768486e-11	5.121570913944666
ENSG00000160753	3.826238263076903e-11	8.561957730848578
ENSG00000184925	3.826238263076903e-11	7.704146875492894
ENSG00000226763	3.836193590443853e-11	6.747952701905705
ENSG00000122705	3.836193590443853e-11	8.858719926637214
ENSG00000126353	3.836193590443853e-11	4.407172245313462
ENSG00000188878	3.836193590443853e-11	8.091263271445632
ENSG00000144619	3.846174293992648e-11	7.819465017339631
ENSG00000065809	3.8561804370108253e-11	8.868364728872839
ENSG00000167748	3.8561804370108253e-11	3.925834941265268
ENSG00000248540	3.967945270476684e-11	5.375311127600781
ENSG00000138036	3.96794527047674e-11	8.371543323179354
ENSG00000153774	3.978261680042319e-11	8.325510621253672
ENSG00000196372	3.998973393769689e-11	7.372286035758859
ENSG00000076258	4.1254804450898867e-11	7.97466298046112
ENSG00000173275	4.1254804450898867e-11	8.326584302821583
ENSG00000188868	4.125480445089901e-11	7.148429805621603
ENSG00000230646	4.136197948669459e-11	3.2567395779484904
ENSG00000132436	4.146942727729821e-11	8.418693652789571
ENSG00000176978	4.146942727729851e-11	8.929216655850528
ENSG00000066027	4.1577148501819635e-11	8.803456006763307
ENSG00000233834	4.1577148501819635e-11	8.049419071682768
ENSG00000131171	4.2780324497058846e-11	8.852137548345457
ENSG00000164556	4.322624582311682e-11	7.3958688257420535
ENSG00000125378	4.322624582311682e-11	8.021188143655976
ENSG00000100218	4.322624582311682e-11	5.433929186002454
ENSG00000225643	4.4591506884925136e-11	6.993678459407884
ENSG00000137563	4.4707166792812427e-11	8.819146346506733
ENSG00000162600	4.482312056349039e-11	8.642099262297517
ENSG00000116786	4.482312056349039e-11	8.824734353610515
ENSG00000135632	4.6237754760011326e-11	8.75676320755711
ENSG00000259894	4.635759586346871e-11	3.583524523635211
ENSG00000169242	4.647774121828515e-11	6.5704224606429324
ENSG00000164754	4.647774121828515e-11	8.846549541241677
ENSG00000151151	4.6598191580076743e-11	8.46385524002383
ENSG00000259891	4.6718947706291715e-11	6.994859702317027
ENSG00000259494	4.8192149078324004e-11	7.65563508636497
ENSG00000113231	4.8192149078324004e-11	8.106082496497637
ENSG00000079841	4.831694991182383e-11	7.321325783783025
ENSG00000243224	4.8442067308936514e-11	6.497567321114008
ENSG00000272663	4.8567502055132175e-11	5.2364641245311985
ENSG00000249948	4.983947788660903e-11	8.613754093025635
ENSG00000177082	4.996845586129603e-11	8.864307933740994
ENSG00000140848	5.0097760760461045e-11	7.645499155114949
ENSG00000105364	5.0097760760461045e-11	8.664451290712634
ENSG00000111224	5.0097760760461045e-11	8.229933713588839
ENSG00000249995	5.0227393394671786e-11	2.925533772820575
ENSG00000261441	5.0227393394671786e-11	6.416783597991976
ENSG00000116213	5.0227393394672496e-11	8.710607249134876
ENSG00000184990	5.035735457646093e-11	8.840961534137898
ENSG00000124444	5.180884607890686e-11	8.417901848478081
ENSG00000168781	5.180884607890686e-11	8.623883339394176
ENSG00000229855	5.207712107206723e-11	5.34067442095132
ENSG00000203780	5.2077121072067776e-11	3.727661024098923
ENSG00000232712	5.2077121072067776e-11	5.647396937384364
ENSG00000095752	5.221176834598169e-11	6.089499059898854
ENSG00000107104	5.221176834598169e-11	8.912989475323146
ENSG00000184258	5.221176834598169e-11	4.11741628283965
ENSG00000267623	5.2346756594153404e-11	4.979018820025897
ENSG00000138085	5.3993521043875685e-11	8.884591909400223
ENSG00000072135	5.4133019562103873e-11	8.868364728872839
ENSG00000198732	5.42728710663002e-11	8.887117492560137
ENSG00000169071	5.42728710663002e-11	8.484441010014452
ENSG00000189195	5.427287106630059e-11	4.941873332925993
ENSG00000255495	5.441307643008334e-11	4.474247935272286
ENSG00000147174	5.441307643008334e-11	8.145990350535582
ENSG00000142676	5.441307643008334e-11	8.93733024611422
ENSG00000173273	5.4553636529183666e-11	8.806773394234707
ENSG00000127990	5.6268348742841025e-11	6.251986823506205
ENSG00000086544	5.6268348742841025e-11	8.429535393089663
ENSG00000119969	5.6268348742841025e-11	8.278412688294495
ENSG00000101224	5.641360106232643e-11	8.895231082823827
ENSG00000258875	5.641360106232643e-11	5.873743138530758
ENSG00000122490	5.833563095950044e-11	8.570608161896224
ENSG00000165506	5.848610779149437e-11	8.766408009792737
ENSG00000200959	5.848610779149437e-11	3.7785450656987933
ENSG00000177606	5.878820279527933e-11	8.941387041246065
ENSG00000205593	5.893982284768561e-11	8.747118405321485
ENSG00000089060	6.078940638119213e-11	8.542465559500835
ENSG00000188613	6.078940638119213e-11	8.171169756442008
ENSG00000102780	6.078940638119322e-11	7.532315479056741
ENSG00000250132	6.094607932939208e-11	6.8447940113171155
ENSG00000005189	6.094607932939208e-11	7.579465473820764
ENSG00000138780	6.094607932939208e-11	8.437112142569399
ENSG00000228649	6.094607932939295e-11	7.758114629847429
ENSG00000084234	6.2857279502671e-11	8.873415895192664
ENSG00000116903	6.301916991952028e-11	8.728365641634191
ENSG00000228679	6.30191699195214e-11	4.598150720940166
ENSG00000171530	6.30191699195214e-11	8.811569597026997
ENSG00000241469	6.31814686456561e-11	2.857949650190399
ENSG00000155903	6.334417668816919e-11	8.826265565582448
ENSG00000128944	6.334417668816919e-11	8.511744977294494
ENSG00000271522	6.334417668816919e-11	3.6721342233721974
ENSG00000072274	6.334417668816919e-11	8.904875885059452
ENSG00000002834	6.367082476282603e-11	8.876478319136533
ENSG00000090989	6.532896978494565e-11	8.758294419529046
ENSG00000215386	6.549709169706479e-11	6.86134011741309
ENSG00000271869	6.549709169706479e-11	7.0802180472684615
ENSG00000257433	6.549709169706479e-11	6.947880585736661
ENSG00000198612	6.566563728211849e-11	8.775058440840384
ENSG00000253483	6.566563728211849e-11	5.576221802555617
ENSG00000187741	6.583460758418113e-11	8.536085748085567
ENSG00000143373	6.600400364984133e-11	8.785160773480033
ENSG00000130227	6.600400364984133e-11	8.822208770450601
ENSG00000270919	6.78957626261863e-11	3.06720766170092
ENSG00000102100	6.807035041139907e-11	8.782098349536165
ENSG00000259660	6.807035041139907e-11	5.448091148323486
ENSG00000121851	6.824537779716043e-11	8.724845687286303
ENSG00000183617	6.824537779716043e-11	8.766408009792737
ENSG00000198242	6.842084586585261e-11	8.921103065586836
ENSG00000267593	6.842084586585309e-11	4.476359998092687
ENSG00000172348	6.877310839457916e-11	5.226933022267555
ENSG00000155970	6.894990503241352e-11	5.368285632869462
ENSG00000147852	7.092428290026963e-11	6.992375718959993
ENSG00000153048	7.110649288279369e-11	8.494778389106663
ENSG00000180660	7.314130377632253e-11	6.817425482022283
ENSG00000237214	7.351734644996643e-11	6.943162567594871
ENSG00000100600	7.351734644996695e-11	8.832847943874205
ENSG00000185436	7.370607705012234e-11	8.790748780583813
ENSG00000173064	7.408496259285925e-11	8.849075124401589
ENSG00000146039	7.600818230825589e-11	1.6709027932178855
ENSG00000154478	7.620317175466077e-11	2.147684373225143
ENSG00000165752	7.639865097054205e-11	7.48561711400337
ENSG00000095713	7.639865097054313e-11	3.7139924679569836
ENSG00000144893	7.639865097054313e-11	7.9842372576974245
ENSG00000223546	7.659462115872283e-11	7.06797813925981
ENSG00000227802	7.918746464637882e-11	2.599722290869314
ENSG00000104142	7.939043637030267e-11	8.549787345453039
ENSG00000237517	7.939043637030267e-11	5.65603747972105
ENSG00000109381	7.939043637030267e-11	8.763882426632826
ENSG00000136451	7.95939174587067e-11	8.776052812028363
ENSG00000269946	7.979790916136943e-11	4.916401818299672
ENSG00000248564	8.249684132123379e-11	3.1443599756242873
ENSG00000123374	8.27081145393063e-11	8.464594647684278
ENSG00000145063	8.27081145393063e-11	3.0851381095929464
ENSG00000162894	8.59415125566237e-11	8.267420777768951
ENSG00000267127	8.59415125566237e-11	5.223742546108692
ENSG00000156802	8.616141893535746e-11	8.676621676108173
ENSG00000166068	8.616141893535746e-11	8.590892137555453
ENSG00000164619	8.907082601268798e-11	6.675254349098877
ENSG00000184277	8.907082601268798e-11	8.777047183216341
ENSG00000197471	8.907082601268893e-11	8.874947107164598
ENSG00000167842	8.907082601268893e-11	8.844023958081767
ENSG00000101294	8.907082601268893e-11	8.929216655850528
ENSG00000012048	8.929856862406103e-11	8.534097005709611
ENSG00000151422	8.929856862406103e-11	8.787686356639945
ENSG00000263164	8.952688129648486e-11	3.783949384154853
ENSG00000170482	8.975576542490818e-11	8.489472259259308
ENSG00000101457	8.975576542490978e-11	8.493986584795175
ENSG00000132780	8.975576542490978e-11	8.874947107164598
ENSG00000126107	8.975576542490978e-11	8.804450377951285
ENSG00000176894	9.207634606965222e-11	6.204319689907891
ENSG00000152518	9.231160923900132e-11	8.921103065586836
ENSG00000196741	9.278390238895192e-11	6.735074861851545
ENSG00000225830	9.278390238895192e-11	8.29458747217084
ENSG00000173744	9.325856089686994e-11	8.81508955137489
ENSG00000068784	9.591198372498843e-11	8.676084835324216
ENSG00000136636	9.591198372498843e-11	8.831853572686226
ENSG00000213621	9.59119837249891e-11	5.253207073264882
ENSG00000270093	9.615683681535011e-11	4.832816844029945
ENSG00000136731	9.64023018016078e-11	8.904875885059452
ENSG00000177096	9.64023018016078e-11	8.45599661328767
ENSG00000111412	9.664838017853798e-11	8.607119318082837
ENSG00000113328	9.964971416164805e-11	8.864307933740994
ENSG00000237316	9.964971416164805e-11	2.46561871991831
ENSG00000188917	9.964971416164876e-11	8.767939221764673
ENSG00000204520	9.990390427468215e-11	8.38077454112758
ENSG00000180769	1.0015872908321692e-10	5.4544108117990655
ENSG00000186063	1.0015872908321692e-10	8.792279992555747
ENSG00000176393	1.0015872908321692e-10	8.717726468210587
ENSG00000198393	1.035299187909537e-10	5.777226996054176
ENSG00000168172	1.0405832689923416e-10	8.755768836369135
ENSG00000240005	1.0405832689923416e-10	6.989798864878473
ENSG00000164615	1.0432352004392219e-10	8.819683187290691
ENSG00000230897	1.0432352004392219e-10	7.709277352192652
ENSG00000140948	1.0458937472661054e-10	8.651286534129122
ENSG00000253051	1.0728466291275457e-10	5.301908221992397
ENSG00000070610	1.0755790182092347e-10	8.892705499663915
ENSG00000104472	1.0755790182092462e-10	8.718720839398566
ENSG00000188227	1.0783182187849175e-10	5.312808498580499
ENSG00000214160	1.0810642474511392e-10	8.858719926637214
ENSG00000198440	1.1089037586717898e-10	8.3737346324318
ENSG00000253897	1.1117260030590344e-10	1.7103168758553642
ENSG00000147168	1.114555277799874e-10	8.925159860718681
ENSG00000185869	1.1202349868498219e-10	7.120513484682326
ENSG00000198815	1.1202349868498219e-10	8.846549541241677
ENSG00000160282	1.1230854555145481e-10	5.900106890894117
ENSG00000058453	1.1578497780865834e-10	8.741072867813685
ENSG00000013725	1.1637453373210511e-10	6.986264627687623
ENSG00000250462	1.1667041251585441e-10	8.279990731070292
ENSG00000267475	1.166704125158565e-10	6.376837678146618
ENSG00000147799	1.1696702756131218e-10	7.574367476697077
ENSG00000248456	1.1696702756131218e-10	2.9167520933538214
ENSG00000142634	1.1997406844494735e-10	8.808507173083129
ENSG00000070190	1.202789014860578e-10	8.822208770450603
ENSG00000273355	1.202789014860578e-10	5.70693809972743
ENSG00000132849	1.208908435037027e-10	8.667971245060526
ENSG00000179528	1.2089084350370526e-10	5.819651774830526
ENSG00000119608	1.2089084350370526e-10	6.497624427642987
ENSG00000198276	1.2119795616901119e-10	8.816620763346823
ENSG00000232324	1.2150583240511644e-10	3.543512413949665
ENSG00000205730	1.2150583240511644e-10	6.5065865628373025
ENSG00000107771	1.2494340045932803e-10	8.665445661900613
ENSG00000104756	1.2526058552654933e-10	8.489929789663329
ENSG00000189343	1.2526058552655155e-10	8.912989475323146
ENSG00000090273	1.2589732168284718e-10	8.836904739006052
ENSG00000017621	1.2589732168284718e-10	7.189223125578761
ENSG00000176225	1.2589732168284718e-10	8.624675143705662
ENSG00000221949	1.262168766030866e-10	6.843761361409705
ENSG00000141002	1.2653722531305793e-10	8.880535114268378
ENSG00000196081	1.2945640369730716e-10	6.611286216030618
ENSG00000169621	1.2978479704297225e-10	8.065522995713597
ENSG00000101670	1.307748764286725e-10	6.741011598891334
ENSG00000260940	1.3110654261483837e-10	2.1899645645744
ENSG00000117407	1.3480964198300238e-10	8.24470899252422
ENSG00000269425	1.3480964198300238e-10	4.235625459749338
ENSG00000140279	1.3515131911834872e-10	3.5031478505317115
ENSG00000104613	1.3549384370393413e-10	8.876478319136533
ENSG00000167632	1.3549384370393413e-10	8.720252051370501
ENSG00000270504	1.3618144344636672e-10	4.536515422680862
ENSG00000171365	1.3618144344636672e-10	8.075009177189354
ENSG00000221562	1.4002472248622664e-10	2.6407807832631107
ENSG00000103148	1.4073481481217637e-10	8.6629200787407
ENSG00000143412	1.4073481481217637e-10	8.187749674071332
ENSG00000124209	1.4073481481217637e-10	8.738010443869817
ENSG00000144460	1.4144843075149232e-10	6.313014878162916
ENSG00000197992	1.4144843075149232e-10	4.396304500532947
ENSG00000130720	1.4543707052345674e-10	2.60370335642487
ENSG00000247853	1.4654384878526263e-10	6.8017174794575945
ENSG00000167900	1.4654384878526263e-10	8.30834146618935
ENSG00000148798	1.4691460320962544e-10	3.573477222371044
[truncated: 4,856 more rows]
