# Supplementary material for: Machine learning predicts treatment sensitivity in multiple myeloma based on molecular and clinical information coupled with drug response
Source: PLoS One. 2021 Jul 28;16(7):e0254596. doi: 10.1371/journal.pone.0254596 (PMC8318243; doi:10.1371/journal.pone.0254596)
Supplement: S1 File — (ZIP) [file pone.0254596.s004.zip › Supplementary Material 1/20q13/selected_genes_experiment_5.csv]

gene	pvalue	entropy
ENSG00000124216	1.018957455623046e-06	7.456696723678087
ENSG00000101444	1.633522847242191e-06	8.881529485456355
ENSG00000213695	1.8207844008823425e-06	2.690135087187489
ENSG00000268564	1.8207844008823425e-06	5.281873242450108
ENSG00000075426	2.0574017150131307e-06	8.803913537167329
ENSG00000197114	2.6348516225226155e-06	8.431066605061599
ENSG00000128692	2.6348516225226155e-06	5.751491262606476
ENSG00000254995	2.747284211388376e-06	7.859816385400002
ENSG00000231259	3.112989051126334e-06	8.159031850622542
ENSG00000111666	3.8464763012807404e-06	8.668508085844481
ENSG00000269899	4.13858123514419e-06	3.9876515541987034
ENSG00000132792	4.331858245314692e-06	8.645161686241385
ENSG00000072274	4.53380005818514e-06	8.900819089927607
ENSG00000124228	4.53380005818514e-06	8.749643988481399
ENSG00000180389	4.680512947871987e-06	4.931059132057178
ENSG00000080189	4.744777658441334e-06	8.827796777554383
ENSG00000228218	4.809890227840722e-06	6.485111975960864
ENSG00000130590	5.2664446007088125e-06	8.265784772494937
ENSG00000242372	5.2664446007088125e-06	8.589897766367477
ENSG00000088356	5.2664446007088125e-06	8.204396004733294
ENSG00000254615	7.2802655735117315e-06	8.591886508743432
ENSG00000101084	7.715203637522822e-06	8.254608758287377
ENSG00000228462	7.959622648573622e-06	2.1722337768715025
ENSG00000124214	9.215509657182716e-06	8.872421524004686
ENSG00000255717	9.505336467239378e-06	8.896762294795762
ENSG00000177350	1.080190761539567e-05	4.6930401765984096
ENSG00000222365	1.080190761539567e-05	5.751638135289281
ENSG00000232341	1.2483573689617798e-05	5.414627260961441
ENSG00000101346	1.3040866423316741e-05	8.786691985451967
ENSG00000234714	1.3982423577871443e-05	1.7611004189721091
ENSG00000241464	1.3982423577871443e-05	5.5944640446761795
ENSG00000196756	1.4603600604611081e-05	8.717189627426633
ENSG00000236111	1.6846512503569024e-05	3.081788721839447
ENSG00000124226	1.6846512503569024e-05	8.880535114268378
ENSG00000115274	1.9668486585490195e-05	8.720252051370498
