# Supplementary material for: Machine learning predicts treatment sensitivity in multiple myeloma based on molecular and clinical information coupled with drug response
Source: PLoS One. 2021 Jul 28;16(7):e0254596. doi: 10.1371/journal.pone.0254596 (PMC8318243; doi:10.1371/journal.pone.0254596)
Supplement: S1 File — (ZIP) [file pone.0254596.s004.zip › Supplementary Material 1/1q21/selected_genes_experiment_5.csv]

gene	pvalue	entropy
ENSG00000143321	7.751711072084511e-35	8.892705499663915
ENSG00000143294	9.194196415643238e-35	8.839430322165963
ENSG00000121644	5.6404057121896e-33	8.873415895192664
ENSG00000143515	2.6369711897251664e-31	8.93733024611422
ENSG00000143314	4.280447674351814e-31	8.822208770450603
ENSG00000143222	5.641383716812445e-31	8.880535114268378
ENSG00000169905	7.1961275020999685e-31	8.853131919533435
ENSG00000143393	6.756031531310073e-30	8.864307933740994
ENSG00000159352	7.294832351454925e-30	8.869359100060818
ENSG00000143252	2.3459691814813797e-29	8.790748780583813
ENSG00000160714	2.743322697809281e-29	8.860251138609149
ENSG00000116586	6.143617691834241e-29	8.717726468210587
ENSG00000143374	1.0929307183894015e-28	8.684735266371863
ENSG00000143164	2.0900055673410853e-28	8.843487117297808
ENSG00000143569	3.0493907673783553e-28	8.896762294795762
ENSG00000160752	3.0627953825664454e-28	8.75676320755711
ENSG00000160688	4.622613629669817e-28	8.751175200453332
ENSG00000143436	4.642867626399714e-28	8.626945763338046
ENSG00000132676	7.277859725314959e-28	8.879003902296445
ENSG00000143458	7.277859725314959e-28	8.715200885050676
ENSG00000160803	8.150278881915799e-28	8.818151975318758
ENSG00000116521	9.126350947111438e-28	8.88306069742829
ENSG00000143420	9.490554652730536e-28	8.892705499663915
ENSG00000198860	2.247539759674161e-27	8.79939921163146
ENSG00000169231	2.4186492729140637e-27	8.40425264776165
ENSG00000198715	2.514405060123342e-27	8.689786432691688
ENSG00000183155	5.090721696319697e-27	8.502100175058866
ENSG00000159377	5.69095296112453e-27	8.904875885059452
ENSG00000143418	7.357360501901795e-27	8.81508955137489
ENSG00000163467	9.547228344862383e-27	6.18853450339359
ENSG00000117479	1.0309106225397678e-26	8.493986584795175
ENSG00000143543	1.660420579877183e-26	8.912989475323146
ENSG00000163374	1.784702321112489e-26	8.830322360714293
ENSG00000163444	2.1417700411741366e-26	8.751175200453332
ENSG00000117262	2.2250296182169892e-26	8.337223476245187
ENSG00000067704	3.2149335109055773e-26	8.896762294795762
ENSG00000135845	3.325406880902379e-26	8.734490489521928
ENSG00000158796	3.587924684699119e-26	8.627940134526023
ENSG00000160741	4.620465994463522e-26	8.838435950977985
ENSG00000160685	5.353676289232422e-26	8.795799946903637
ENSG00000163159	6.414014367737484e-26	8.75676320755711
ENSG00000116747	7.42879185592959e-26	8.827796777554383
ENSG00000143319	1.0604736597757033e-25	8.771996016896516
ENSG00000143398	1.5831409593361238e-25	8.830322360714293
ENSG00000131788	2.181039071293235e-25	8.685527070683351
ENSG00000143437	2.439846882442722e-25	8.763882426632826
ENSG00000152332	2.618186568151795e-25	8.88864870453207
ENSG00000163348	3.142038174153279e-25	8.850606336373524
ENSG00000163156	3.754050158762287e-25	8.5688743830478
ENSG00000143368	7.3818989779654365e-25	8.78010960716021
ENSG00000143450	1.1735232696793717e-24	6.276547340727884
ENSG00000117593	1.299929535550194e-24	8.712675301890766
ENSG00000143155	1.4457120351253696e-24	8.676621676108173
ENSG00000132716	1.98748195085777e-24	8.884591909400223
ENSG00000160783	2.9368182163706347e-24	8.383379434667425
ENSG00000117362	3.626424067692404e-24	8.872421524004686
ENSG00000131791	3.884963875780053e-24	8.628476975309978
ENSG00000163468	5.5227135549847135e-24	8.945443836377912
ENSG00000134375	6.568633254894706e-24	8.858719926637214
ENSG00000177628	7.034292295476803e-24	8.856194343477304
ENSG00000176393	8.3969382664686e-24	8.727371270446213
ENSG00000231064	1.0642396036007066e-23	5.9749730148327345
ENSG00000125459	1.2294916433047871e-23	8.755231995585177
ENSG00000143756	1.7906371483341267e-23	8.76334558584887
ENSG00000197622	2.899621549914931e-23	8.876478319136533
ENSG00000143612	4.8357464230766414e-23	8.900819089927607
ENSG00000246203	7.064140314343968e-23	6.632898908122296
ENSG00000091483	7.064140314343968e-23	8.790748780583813
ENSG00000143401	8.07624549572335e-23	8.852137548345457
ENSG00000228106	8.400365072287178e-23	7.927682738151323
ENSG00000116161	8.400365072287178e-23	8.819146346506736
ENSG00000117153	1.2587273166892067e-22	8.760820002688957
ENSG00000134371	1.958037150708947e-22	8.786691985451967
ENSG00000158864	2.0280017927053368e-22	8.83789911019403
ENSG00000135847	2.0922672146310663e-22	8.766408009792737
ENSG00000122218	2.8236511683659775e-22	8.900819089927607
ENSG00000116191	3.123814810628578e-22	8.925159860718681
ENSG00000182827	3.4555360092828873e-22	8.874947107164598
ENSG00000143761	3.4689681880624216e-22	8.93733024611422
ENSG00000143621	3.705386703687289e-22	8.908932680191299
ENSG00000143549	3.8369370285155546e-22	8.917046270454989
ENSG00000187145	4.360071625111867e-22	8.835373527034116
ENSG00000143643	4.514608563473938e-22	8.751712041237289
ENSG00000162736	5.011501134493101e-22	8.912989475323146
ENSG00000162851	5.714848801202827e-22	8.690323273475645
ENSG00000076321	7.719145401980274e-22	8.602068151763014
ENSG00000160767	8.797469125769736e-22	8.49225280594675
ENSG00000143799	8.831345199453595e-22	8.921103065586836
ENSG00000116580	9.427395806844512e-22	8.832847943874205
ENSG00000163125	1.0416860818104317e-21	8.844023958081767
ENSG00000160785	1.448088325972159e-21	8.772990388084494
ENSG00000163479	1.713172395157166e-21	8.929216655850528
ENSG00000121848	1.834977607258725e-21	8.842492746109832
ENSG00000152382	1.891827917978883e-21	8.608113689270816
ENSG00000163463	1.9504207873664038e-21	8.293645497633902
ENSG00000163113	3.515271738982649e-21	8.713132832294786
ENSG00000163344	3.542009339091044e-21	8.809501544271107
ENSG00000116906	3.637185447529705e-21	8.819683187290691
ENSG00000196169	3.893701720543565e-21	8.745587193349552
ENSG00000136636	4.152371654046367e-21	8.83996716294992
ENSG00000128284	4.296125208628455e-21	8.758294419529046
ENSG00000135775	4.428033582254875e-21	8.786691985451967
ENSG00000067533	5.228452338642974e-21	8.650010285684717
ENSG00000198837	6.3366212253067725e-21	8.864307933740994
ENSG00000143575	6.988005364772593e-21	8.892705499663915
ENSG00000143363	7.22857898988718e-21	8.740536027029728
ENSG00000014914	7.505501846732786e-21	7.296416763665554
ENSG00000143553	8.527899703493097e-21	8.670039297816416
ENSG00000136628	1.0679056325868302e-20	8.921103065586836
ENSG00000236675	1.1003746448597182e-20	7.1831949255360055
ENSG00000162910	1.1423372170772404e-20	8.762351214660892
ENSG00000160753	1.341563186639054e-20	8.53509137689759
ENSG00000143376	1.4728104483106825e-20	8.734948019925948
ENSG00000023572	1.4728104483106825e-20	8.24264093976833
ENSG00000143224	1.5231046270138617e-20	8.766408009792737
ENSG00000143774	1.5287966818567432e-20	8.896762294795762
ENSG00000159445	1.6781407460749954e-20	8.787228826235923
ENSG00000234222	1.735364532719887e-20	6.802110410482587
ENSG00000171163	2.1693914792519962e-20	8.794805575715658
ENSG00000143157	2.1693914792519962e-20	8.830322360714293
ENSG00000143183	2.6312911728045573e-20	8.908932680191299
ENSG00000224358	2.995672267483886e-20	6.575689036490744
ENSG00000143158	2.995672267483886e-20	8.752706412425267
ENSG00000143578	3.190241171814359e-20	8.537080119273547
ENSG00000160818	3.6176404207508656e-20	8.771996016896516
ENSG00000133059	4.2557364799663517e-20	8.694380068607492
ENSG00000135778	4.2714630550816553e-20	8.607656158866794
ENSG00000203668	4.3831699705806587e-20	8.794805575715658
ENSG00000223599	6.015485642240438e-20	5.278133540778215
ENSG00000135766	6.450296021259218e-20	8.876478319136533
ENSG00000116857	6.450296021259218e-20	8.794805575715658
ENSG00000173171	7.09605374061392e-20	8.498580220710977
ENSG00000143373	7.55242884207093e-20	8.782635190320123
ENSG00000153157	7.805667592569701e-20	4.763753699171522
ENSG00000198700	7.805667592569701e-20	8.864307933740994
ENSG00000118873	8.585371978506954e-20	8.83996716294992
ENSG00000203761	9.136317904092727e-20	7.927735134802362
ENSG00000158716	1.2146952860911925e-19	8.411574433713856
ENSG00000058668	1.3353994957139663e-19	8.858719926637214
ENSG00000254911	1.3353994957140137e-19	7.485546254157853
ENSG00000176444	1.4154958206069224e-19	8.88864870453207
ENSG00000143570	1.4206566332334163e-19	8.773527228868451
ENSG00000238365	1.60763851896199e-19	5.91077241065084
ENSG00000160766	2.0060522274548057e-19	8.053862537373123
ENSG00000010072	2.421685837917849e-19	8.332427273452895
ENSG00000225855	2.5752172129009313e-19	8.235521720692617
ENSG00000162885	2.5752172129009313e-19	8.672564880976328
ENSG00000182004	2.7482721790947696e-19	8.838435950977985
ENSG00000198336	2.8288288996709333e-19	6.499075618100967
ENSG00000116604	2.8288288996709333e-19	8.908932680191299
ENSG00000186141	3.198045201996309e-19	8.706550454003029
ENSG00000171208	3.4247171645525437e-19	8.359609438116872
ENSG00000160679	3.9836617617274817e-19	8.864307933740994
ENSG00000159346	4.2347278049726246e-19	8.899287877955674
ENSG00000143442	4.2499739584963473e-19	8.908932680191299
ENSG00000117143	4.517616419633159e-19	8.904875885059452
ENSG00000143858	5.271242700433102e-19	6.133207536437448
ENSG00000118971	5.785865652873421e-19	8.073774193701636
ENSG00000171161	6.557794717148852e-19	8.675090464136238
ENSG00000143256	7.196307310069671e-19	8.659400124392812
ENSG00000158711	8.35988628155301e-19	8.866833516900904
ENSG00000273058	9.778386202507942e-19	7.288751918425272
ENSG00000198892	1.1393706374362618e-18	7.520484933415847
ENSG00000215845	1.1434251064570484e-18	8.734948019925948
ENSG00000143179	1.2900921729309401e-18	8.86277672176906
ENSG00000213064	1.455319522158748e-18	8.76893359295265
ENSG00000069248	1.455319522158748e-18	8.797867999659527
ENSG00000162923	1.4604831653005084e-18	8.896762294795762
ENSG00000135763	1.5456063272558724e-18	8.653275276505076
ENSG00000117280	1.5456063272558724e-18	8.806975961111196
ENSG00000198952	1.5456063272558724e-18	8.85718871466528
ENSG00000273478	1.551086358232191e-18	6.5740749428004115
ENSG00000010165	1.6472387523213485e-18	8.771996016896518
ENSG00000185499	1.6530746576301102e-18	7.493945159409507
ENSG00000175137	1.805798135104269e-18	8.73954165584175
ENSG00000173726	1.917529668796743e-18	8.908932680191299
ENSG00000143258	1.917529668796743e-18	8.781103978348188
ENSG00000131778	2.0432811926484175e-18	8.7542376243972
ENSG00000054277	2.161878712548316e-18	8.155432585894719
ENSG00000235919	2.161878712548316e-18	7.5528868978195725
ENSG00000233461	2.1695128158844882e-18	7.519348725888747
ENSG00000196352	2.3034429050345105e-18	8.904875885059452
ENSG00000180764	2.7658997791184586e-18	5.6872532657637
ENSG00000143748	2.8447574598590836e-18	8.70907603716294
ENSG00000116406	3.873170250657437e-18	8.900819089927607
ENSG00000119285	3.969224727662487e-18	8.82067755847867
ENSG00000168275	4.2419655464080485e-18	8.358044292688373
ENSG00000075945	4.362267376086316e-18	8.759825631500979
ENSG00000117523	4.629209679193148e-18	8.917046270454989
ENSG00000162819	4.929447041533066e-18	8.77452160005643
ENSG00000163041	5.746738454885251e-18	8.88864870453207
ENSG00000072858	6.054872926253134e-18	8.78921756861188
ENSG00000117597	6.054872926253306e-18	8.683740895183888
ENSG00000188092	7.056005850695118e-18	7.240311440637148
ENSG00000163431	7.511180904787546e-18	5.210738735643132
ENSG00000160712	8.191822051360957e-18	8.933273450982373
ENSG00000092978	8.220278911067051e-18	8.661925707552724
ENSG00000143324	8.964301271214438e-18	8.827259936770426
ENSG00000143742	9.808628476291797e-18	8.861245509797127
ENSG00000160710	1.011881842770058e-17	8.941387041246065
ENSG00000143149	1.011881842770058e-17	8.840961534137898
ENSG00000162813	1.1380554235761705e-17	8.767939221764673
ENSG00000035687	1.1739772696180045e-17	8.820140717694711
ENSG00000157181	1.2110182286419624e-17	8.844023958081767
ENSG00000213047	1.2110182286419624e-17	8.842492746109832
ENSG00000143771	1.249212695103673e-17	8.554838511772864
ENSG00000047410	1.4437760697646123e-17	8.89117428769198
ENSG00000186063	1.4892088521262564e-17	8.78010960716021
ENSG00000186283	1.5789109921777563e-17	8.933273450982373
ENSG00000163472	1.6797064068123674e-17	8.305560919501907
ENSG00000116199	1.7324604100542103e-17	8.818151975318758
ENSG00000135801	1.836608410716002e-17	8.705019242031094
ENSG00000143624	1.836608410716002e-17	8.900819089927607
ENSG00000121481	1.887734822978141e-17	8.629928876901978
ENSG00000273062	2.0079628149158955e-17	8.45387616388074
ENSG00000235477	2.0637948165145185e-17	7.88915592585986
ENSG00000158793	2.0708806981382796e-17	8.68527210715582
ENSG00000158882	2.2560460199094525e-17	8.298036566673213
ENSG00000116584	2.2560460199094525e-17	8.929216655850528
ENSG00000143315	3.410242957870622e-17	8.72936001282217
ENSG00000120370	3.96094215974995e-17	8.659400124392812
ENSG00000081721	4.083956377339428e-17	8.726834429662258
ENSG00000228013	4.196463106249088e-17	6.655939646933559
ENSG00000162909	4.445795353471485e-17	8.917046270454989
ENSG00000143387	4.583656903232502e-17	8.063709906485238
ENSG00000117625	4.725735969675415e-17	8.824734353610515
ENSG00000162814	5.3207835932558367e-17	4.489569800082654
ENSG00000171806	5.616873567342862e-17	8.410580062525879
ENSG00000143537	5.969440436934236e-17	8.766408009792737
ENSG00000185278	6.517573599368226e-17	8.595943303875279
ENSG00000143337	6.517573599368226e-17	8.850606336373524
ENSG00000143622	7.334579302444392e-17	8.579179282563938
ENSG00000116957	7.535069286680902e-17	8.626408922554088
ENSG00000143379	8.477705949699447e-17	8.720252051370498
ENSG00000143303	8.477705949699447e-17	8.769470433736606
ENSG00000081692	8.708993222862931e-17	8.117874661869086
ENSG00000160691	8.767781155366902e-17	8.921103065586836
ENSG00000143156	9.504523185417749e-17	7.965267575905847
ENSG00000143207	1.0336917327522496e-16	8.744592822161575
ENSG00000135837	1.469199759594905e-16	8.892705499663915
ENSG00000143740	1.5089848353045436e-16	8.716732097022609
ENSG00000116539	1.6512683087964567e-16	8.884591909400223
ENSG00000118200	1.6512683087964567e-16	8.832847943874205
ENSG00000143457	1.6959123753543202e-16	8.82320314163858
ENSG00000168159	1.7015759404743476e-16	8.884591909400223
ENSG00000174606	2.0165505716404717e-16	8.822208770450603
ENSG00000252817	2.1338178520864415e-16	6.565699984151609
ENSG00000152904	2.535881881038757e-16	8.649218481373229
ENSG00000116750	2.682876840733757e-16	8.78010960716021
ENSG00000198400	3.1866794583787834e-16	5.772574028920175
ENSG00000163346	3.2828862712017295e-16	8.91145826335121
ENSG00000136653	3.2828862712017295e-16	8.885586280588202
ENSG00000094975	3.3931446272178624e-16	8.892705499663915
ENSG00000132688	3.783551529653536e-16	7.933794709075924
ENSG00000135829	3.7960488737711825e-16	8.896762294795762
ENSG00000228606	4.0016324712134064e-16	6.904363789157028
ENSG00000143514	4.260059618661089e-16	8.772990388084494
ENSG00000143633	4.490395080803746e-16	8.413845053346238
ENSG00000133121	4.640546424915382e-16	8.38743622979927
ENSG00000120334	5.327127381551276e-16	7.9550914987334425
ENSG00000135862	5.632682953863613e-16	8.929216655850528
ENSG00000117697	8.87279472993591e-16	8.684735266371867
ENSG00000174827	9.107099346693716e-16	6.584076559666528
ENSG00000228126	1.0474941778613088e-15	5.423260965089485
ENSG00000116698	1.0474941778613088e-15	8.88864870453207
ENSG00000196754	1.0785889835708416e-15	3.9999520290257973
ENSG00000159348	1.1105933260267454e-15	8.858719926637214
ENSG00000163382	1.1774361553905106e-15	8.858719926637214
ENSG00000058673	1.2441998442570411e-15	8.925159860718681
ENSG00000179085	1.3189591900993428e-15	8.732422436766036
ENSG00000121851	1.511049446649794e-15	8.729896853606125
ENSG00000120333	1.511049446649794e-15	8.742067239001663
ENSG00000162735	1.5159440134454612e-15	8.742067239001663
ENSG00000085552	1.550646270877792e-15	6.027341501033198
ENSG00000158773	1.555667229906186e-15	8.884591909400223
ENSG00000133065	1.6919864545815706e-15	8.786691985451967
ENSG00000225857	2.05973768509044e-15	5.349407001545759
ENSG00000138640	2.1685811509153623e-15	8.868364728872839
ENSG00000117222	2.1755689877478176e-15	8.73142806557806
ENSG00000188931	2.3576600307178123e-15	8.042634126514521
ENSG00000136631	2.571203078431974e-15	8.736479231897881
ENSG00000162704	2.7948081424520957e-15	8.88864870453207
ENSG00000000457	2.8673875611729485e-15	8.623883339394178
ENSG00000117691	3.2073791466162745e-15	8.844023958081767
ENSG00000116984	3.301041329608312e-15	8.842492746109832
ENSG00000216863	3.3865557132160955e-15	7.950172039444594
ENSG00000203721	3.69159813193704e-15	5.22947167322492
ENSG00000232860	3.69159813193704e-15	6.941673964507155
ENSG00000154370	3.787070735993051e-15	8.488935418475354
ENSG00000143751	4.114469388027339e-15	8.811032756243042
ENSG00000151414	4.469718381543186e-15	8.836904739006052
ENSG00000271721	4.839735020413715e-15	7.4526451595472265
ENSG00000256164	5.1246730923814874e-15	3.5289902257508787
ENSG00000116918	6.3581790760462485e-15	8.695374439795467
ENSG00000117475	6.541949738307954e-15	8.6862664783438
ENSG00000156535	6.730950045468209e-15	6.918595058875778
ENSG00000242444	6.925326419770935e-15	3.7900552461400077
ENSG00000162729	6.947262146567848e-15	8.868364728872839
ENSG00000143257	7.284628957185595e-15	5.790482822933468
ENSG00000116194	8.830883475312659e-15	7.132770936372908
ENSG00000110092	8.8587525385291e-15	8.805444749139262
ENSG00000262180	9.58433028273364e-15	7.632433291140143
ENSG00000143862	9.644842641167097e-15	8.688255220719755
ENSG00000133106	1.0401004770171313e-14	8.77452160005643
ENSG00000131142	1.0733036408378558e-14	5.364655644476688
ENSG00000118217	1.1321606469023187e-14	8.904875885059452
ENSG00000066027	1.160946839511812e-14	8.826265565582448
ENSG00000177855	1.2635238796550697e-14	5.271500758328801
ENSG00000116711	1.2915432253916782e-14	8.598011356631169
ENSG00000183814	1.4010749257884031e-14	8.613701696374596
ENSG00000118298	1.524497844880272e-14	7.386742735942103
ENSG00000233791	1.7931135325316452e-14	6.829853506924465
ENSG00000153207	1.8847717269094712e-14	8.83996716294992
ENSG00000100228	1.94438443282145e-14	8.830322360714293
ENSG00000116183	2.043647420467653e-14	6.617517742211049
ENSG00000143443	2.0500143766734635e-14	8.286728845434679
ENSG00000027869	2.2295001459883357e-14	6.503261546065085
ENSG00000234719	2.343070854404469e-14	7.7964713548384745
ENSG00000154217	2.409437481775766e-14	8.285047463237293
ENSG00000035720	2.983586587408407e-14	8.84808075321361
ENSG00000216109	3.324329446618054e-14	4.403134165811386
ENSG00000119283	3.4074366363896515e-14	5.249954079395319
ENSG00000162769	3.4925879084503474e-14	8.330151087973336
ENSG00000159176	3.503377990856909e-14	8.884591909400223
ENSG00000228264	3.579832686662664e-14	4.742380215042485
ENSG00000271580	3.590887990615222e-14	5.7344528639821535
ENSG00000255920	3.795727561440527e-14	3.3308349257473773
ENSG00000169241	3.902417187782175e-14	8.852137548345457
ENSG00000231073	4.346107777241526e-14	4.649023306046605
ENSG00000196154	4.440626670375436e-14	8.746915838444995
ENSG00000177888	4.4680016495634815e-14	8.675090464136238
ENSG00000188206	5.0984134040491645e-14	8.476228192295856
ENSG00000272750	5.3546769334932466e-14	7.40432225576039
ENSG00000179397	5.3711076670744006e-14	7.207222800070207
ENSG00000163462	5.487520110042814e-14	6.333076150604167
ENSG00000257315	5.487520110042814e-14	8.646692898213317
ENSG00000132694	5.6408472924137834e-14	8.760820002688957
ENSG00000189171	5.816157602417025e-14	7.5631334999913
ENSG00000231265	5.978513723628628e-14	5.651439383929916
ENSG00000272654	6.797089779129242e-14	7.322310791619173
ENSG00000118197	7.58577239350887e-14	8.734948019925948
ENSG00000203724	7.74926442564337e-14	7.237630004756515
ENSG00000231407	8.18575915820386e-14	5.5325620227112475
ENSG00000143702	8.18575915820386e-14	8.699431234927314
ENSG00000242252	8.62017141803669e-14	4.791094941454221
ENSG00000188676	8.859255740023012e-14	4.618900842773985
ENSG00000162931	9.328790672048614e-14	6.115237277779464
ENSG00000241627	1.0342487763675777e-13	4.668128943393133
ENSG00000143322	1.0373886965202159e-13	8.818151975318758
ENSG00000141858	1.0922246178099667e-13	8.804450377951285
ENSG00000204616	1.1190067560099154e-13	5.2407348483751255
ENSG00000235655	1.1499092298425665e-13	8.767402380980716
ENSG00000238055	1.2105878433217139e-13	3.7052182430986687
ENSG00000259420	1.2142536356380465e-13	3.5511413763027613
ENSG00000261126	1.2515173237323823e-13	6.742722252978693
ENSG00000236364	1.4908964036309133e-13	6.470597024408432
ENSG00000182134	1.527265242806787e-13	8.527972157821875
ENSG00000111275	1.569223685920772e-13	8.777584024000298
ENSG00000232093	1.6565699449847204e-13	5.769804634541716
ENSG00000136643	1.7020186484902175e-13	8.7542376243972
ENSG00000182179	1.7020186484902417e-13	8.900819089927607
ENSG00000197956	2.037946938552041e-13	8.921103065586836
ENSG00000154305	2.0936636027987146e-13	8.921103065586836
ENSG00000233217	2.2564107323605133e-13	4.028381390074021
ENSG00000121486	2.3249372916029664e-13	8.715200885050676
ENSG00000215840	2.707537789225916e-13	5.321435718558083
ENSG00000121858	2.781203640625136e-13	8.800393582819439
ENSG00000131795	2.7895093765363257e-13	8.818151975318758
ENSG00000196954	2.848336228240701e-13	8.868364728872839
ENSG00000234478	2.856839015156286e-13	5.738938911147828
ENSG00000257877	3.180129834683564e-13	3.950044568826846
ENSG00000213190	3.711484251069859e-13	8.395144686309981
ENSG00000223945	3.9852782155404026e-13	4.416461542990588
ENSG00000158615	4.105132221180511e-13	8.917046270454989
ENSG00000152022	4.4204845248435183e-13	8.690120706599153
ENSG00000174529	4.634680750883146e-13	7.282318396200307
ENSG00000122025	4.648401595507781e-13	7.839004237689338
ENSG00000143590	4.648401595507814e-13	5.850999249689415
ENSG00000232940	5.277716853161035e-13	6.26040697157127
ENSG00000220785	5.403707592023262e-13	8.392539792770137
ENSG00000134463	6.151327717231302e-13	8.11750790838555
ENSG00000135823	6.31632572866267e-13	8.567088207548334
ENSG00000135776	6.485670606414595e-13	8.693843227823534
ENSG00000273026	6.817803889541685e-13	5.6241499243986794
ENSG00000185420	7.000347702600178e-13	8.491461001635265
ENSG00000203705	7.000347702600178e-13	8.715200885050676
ENSG00000154175	7.020924412102184e-13	8.04657913169036
ENSG00000171631	7.940945201728927e-13	7.876917163964804
ENSG00000116903	7.964235254122816e-13	8.722777634530411
ENSG00000273002	8.152987566210683e-13	6.966090942792821
ENSG00000237188	8.543772120931324e-13	6.971839242735068
ENSG00000243452	8.771614995787144e-13	8.6862664783438
ENSG00000143434	9.49155953833917e-13	6.78483223350141
ENSG00000197959	1.0728359273843342e-12	7.38857951936592
ENSG00000143614	1.1013298870652809e-12	8.769470433736606
ENSG00000135870	1.1045414051525465e-12	8.771996016896516
ENSG00000057294	1.1305668775772356e-12	7.633121399999885
ENSG00000117724	1.1878871748825659e-12	8.57213937386816
ENSG00000203666	1.2193791456683459e-12	8.394352881998493
ENSG00000229841	1.2480594666869283e-12	7.420534075978641
ENSG00000188739	1.2516907699610485e-12	6.765157175922253
ENSG00000184825	1.281117220662746e-12	7.161945955379524
ENSG00000169432	1.281117220662746e-12	8.558155899244264
ENSG00000171033	1.281117220662746e-12	8.241444001703861
ENSG00000157045	1.318857194083062e-12	8.765413638604759
ENSG00000243440	1.3459227197997632e-12	6.854612818731809
ENSG00000160678	1.4221663427323828e-12	7.153448492365355
ENSG00000077152	1.4597469275577167e-12	8.282718881106694
ENSG00000012779	1.5693297921870754e-12	8.904875885059452
ENSG00000163141	1.6918625998332025e-12	6.5843097389161365
ENSG00000270084	1.6918625998332025e-12	6.203590563624846
ENSG00000143479	1.7314208417865228e-12	8.029319199705556
ENSG00000027644	1.9044229784612244e-12	3.731817625766326
ENSG00000225171	2.112531745941376e-12	5.950249947675115
ENSG00000178096	2.1679536525550724e-12	8.620284074666351
ENSG00000223396	2.27002776620333e-12	8.053678433691108
ENSG00000230280	2.329502832574473e-12	5.9139461361929015
ENSG00000168016	2.460129947948249e-12	8.892705499663915
ENSG00000173801	2.510046558474565e-12	8.186134704906586
ENSG00000143603	2.5172581948872337e-12	8.887117492560137
ENSG00000143811	2.7043084088392865e-12	8.824734353610515
ENSG00000198625	2.7749328794963226e-12	8.896762294795762
ENSG00000082126	3.0672084085368994e-12	5.13183226836611
ENSG00000198771	3.2106885840659685e-12	8.874947107164598
ENSG00000213057	3.3799866470949022e-12	5.997256129812565
ENSG00000196550	3.547909702950827e-12	6.904910642601041
ENSG00000223774	3.547909702950827e-12	2.420520786309958
ENSG00000180667	3.558038572472662e-12	8.794805575715658
ENSG00000272579	3.734635888243763e-12	7.481612715522564
ENSG00000143493	3.831582626092001e-12	8.686063911467306
ENSG00000134369	4.544045839688464e-12	8.864307933740994
ENSG00000229196	4.556959018301323e-12	5.39664591523568
ENSG00000163565	4.891751660796361e-12	8.884591909400223
ENSG00000149506	5.524927695161458e-12	6.086585613382177
ENSG00000158555	5.683329662891219e-12	8.399201481441827
ENSG00000242258	5.683329662891219e-12	8.646692898213319
ENSG00000117650	5.796853724735829e-12	7.845440674370422
ENSG00000167046	6.416768848237552e-12	6.065892430393675
ENSG00000069275	6.416768848237552e-12	8.870890312032751
ENSG00000143499	6.434885985628711e-12	8.707139691438025
ENSG00000224831	7.061736242844842e-12	5.451851844177475
ENSG00000163357	7.748383314020453e-12	6.216513805529296
ENSG00000168961	7.770181949163258e-12	8.530295174105298
ENSG00000158850	7.792040740430711e-12	8.912989475323146
ENSG00000270361	7.813959850476648e-12	5.362981424934067
ENSG00000154928	7.991503867864655e-12	8.316841727011548
ENSG00000140009	8.173003371671661e-12	8.347509912566851
ENSG00000175229	8.335127975764664e-12	3.443094137360774
ENSG00000173409	8.335127975764664e-12	8.739004815057795
ENSG00000234072	8.572219660596637e-12	8.407183364674545
ENSG00000135205	8.572219660596698e-12	8.092178332253674
ENSG00000133328	8.791250018570693e-12	7.3964225010997975
ENSG00000149256	8.815922982459484e-12	7.931178546809468
ENSG00000149403	9.669351479063982e-12	8.729896853606125
ENSG00000162755	1.0663048432349624e-11	7.8646974644194065
ENSG00000164061	1.1181180395418667e-11	7.1591158098490695
ENSG00000236935	1.1465400401183627e-11	7.302760875971315
ENSG00000116128	1.1723980205590749e-11	8.830322360714293
ENSG00000132692	1.2021721660998636e-11	8.056335723881993
ENSG00000117592	1.2326874578118116e-11	8.89117428769198
ENSG00000143793	1.2960141539492379e-11	8.45594421663663
ENSG00000135835	1.3892884264823187e-11	6.932864359655342
ENSG00000186517	1.4244532504488479e-11	8.896762294795762
ENSG00000207181	1.489135868908466e-11	4.942012846806278
ENSG00000272906	1.489135868908466e-11	6.474932646352436
ENSG00000198417	1.4974209884052247e-11	6.229535028906888
ENSG00000260990	1.5696936782147953e-11	5.514583162924105
ENSG00000232995	1.6093290926585096e-11	7.077606578800096
ENSG00000077157	1.6822288121929084e-11	8.657129504760432
ENSG00000078081	1.6868910164863755e-11	8.872421524004686
ENSG00000126952	1.6868910164864056e-11	5.9662043144242025
ENSG00000226862	1.719883015397335e-11	4.334991375866306
ENSG00000173207	1.7294249317341848e-11	8.591886508743432
ENSG00000238121	1.7730097440174412e-11	8.062146214937233
ENSG00000197121	1.7730097440174412e-11	7.762439285854104
ENSG00000227373	1.8126545629512608e-11	5.4658137202139825
ENSG00000143248	1.8531680342772602e-11	7.760980052761986
ENSG00000171115	1.936875833061921e-11	8.24942588493658
ENSG00000186854	1.94222890066842e-11	8.502891979370354
ENSG00000163050	1.9855787609317664e-11	8.85466313150537
ENSG00000116668	2.0411016387746785e-11	8.70555608281505
ENSG00000164647	2.0411016387746785e-11	6.048476306627292
ENSG00000139508	2.1331190030768984e-11	8.72584005847428
ENSG00000203799	2.2476804086771356e-11	7.75159754555401
ENSG00000171365	2.2977015154769936e-11	8.087716403368846
ENSG00000116852	2.2977015154769936e-11	8.826265565582448
ENSG00000117036	2.650487045330997e-11	8.706013613219072
ENSG00000004478	2.709277109876819e-11	8.816620763346823
ENSG00000228238	2.8462666488435426e-11	3.0464757721801594
ENSG00000236307	2.8462666488435426e-11	4.79384788762731
ENSG00000115539	2.917284181263265e-11	8.57213937386816
ENSG00000143178	2.9737178452870656e-11	7.661241556663223
ENSG00000169242	3.123791197413945e-11	6.546026309344783
ENSG00000215784	3.123791197413945e-11	6.440611003996451
ENSG00000143369	3.344602345436644e-11	6.447093555678121
ENSG00000178458	3.362913745317419e-11	5.085463483979287
ENSG00000173728	3.5225788256976e-11	5.7209704841464
ENSG00000229399	3.600262722539122e-11	5.031640950193592
ENSG00000228343	3.960331660499901e-11	7.788114267587801
ENSG00000181873	4.1364659585198826e-11	8.27642394591854
ENSG00000131779	4.1364659585198826e-11	8.759288790717024
ENSG00000196950	4.147725615062842e-11	8.720788892154456
ENSG00000118193	4.147725615062842e-11	7.876782973587833
ENSG00000264349	4.250423075987603e-11	4.710323532876733
ENSG00000227239	4.3556103327289204e-11	6.38762393929449
ENSG00000196420	4.451248001724899e-11	3.0698101955818395
ENSG00000116667	4.648735244551385e-11	8.471446340731356
ENSG00000116977	4.763567234075008e-11	8.74864961729342
ENSG00000250493	4.881176395552198e-11	5.882122881560272
ENSG00000227268	4.9881023797523023e-11	6.883928407589958
ENSG00000143198	5.001628398612652e-11	8.860251138609149
ENSG00000130054	5.351700632098855e-11	3.689808904726278
ENSG00000243587	5.63369904142637e-11	7.215879581153139
ENSG00000228208	5.741219765145946e-11	1.7482685231417103
ENSG00000188295	5.882417823622053e-11	7.889575075994438
ENSG00000158710	6.175091738841301e-11	8.900819089927607
ENSG00000183128	6.175091738841301e-11	4.5894924120439
ENSG00000186847	6.175091738841301e-11	5.003189922866528
ENSG00000232750	6.309702351726256e-11	3.646945139748069
ENSG00000272645	6.482011926154745e-11	8.536877552397055
ENSG00000143815	6.623169839207875e-11	8.80291916597935
ENSG00000157765	6.767336680703321e-11	5.9836823343399494
ENSG00000260682	6.970594485921006e-11	8.798862370847504
ENSG00000196418	7.59648492764785e-11	7.704951242305486
ENSG00000000460	7.99380228981084e-11	7.952768482450022
ENSG00000253651	8.189038156107208e-11	5.605151952025296
ENSG00000183741	8.756183885768247e-11	8.84808075321361
ENSG00000244998	9.411906879883812e-11	4.595069395042581
ENSG00000229739	9.822917942036399e-11	3.533197822221104
ENSG00000136848	1.0088668354284413e-10	8.647687269401295
ENSG00000164236	1.0251483394397648e-10	5.1000891446836
ENSG00000272016	1.0500539430856145e-10	6.648086511050131
ENSG00000153187	1.1283779808442499e-10	8.925159860718681
ENSG00000183856	1.1557352698914118e-10	7.940913907767475
ENSG00000267127	1.1557352698914118e-10	5.221785193075861
ENSG00000222222	1.1837414300248797e-10	4.145453609514597
ENSG00000226920	1.235179260098641e-10	5.701885017457382
ENSG00000227741	1.2650677827217928e-10	6.798855548970376
ENSG00000143632	1.2684321047597232e-10	6.0682650525127455
ENSG00000184319	1.2684321047597232e-10	7.589524195189982
ENSG00000233996	1.292228779945598e-10	3.0057153093328193
ENSG00000232124	1.2956637771976684e-10	6.228107042868562
ENSG00000272205	1.2991077102334152e-10	4.8518227907646
ENSG00000175294	1.3234673586743124e-10	4.658316359627648
ENSG00000216990	1.3234673586743124e-10	4.838507488178649
ENSG00000243364	1.384502750679769e-10	7.697262702869742
ENSG00000246465	1.388177609491166e-10	4.842296820156875
ENSG00000168264	1.4832151185074633e-10	8.904875885059452
ENSG00000178199	1.4871461804462894e-10	8.323116745124734
ENSG00000081479	1.522987617528992e-10	5.211694358694397
ENSG00000228288	1.5514473843038308e-10	7.899663392252488
ENSG00000258427	1.5555553150005125e-10	4.369476900152754
ENSG00000227773	1.5596738884519148e-10	2.9064942079704945
ENSG00000160781	1.5930088619894585e-10	8.580710494535873
ENSG00000140386	1.5930088619894585e-10	8.835910367818073
ENSG00000271387	1.7062341522208813e-10	5.231592074368922
ENSG00000236021	1.7797858671275296e-10	5.657912348429691
ENSG00000158887	1.8273215517504867e-10	6.835935447545799
ENSG00000242798	1.9516615060735705e-10	6.773356337032369
ENSG00000132952	1.9984198915935992e-10	8.743598450973597
ENSG00000234996	2.0409016842258128e-10	4.174244890232403
ENSG00000188112	2.0409016842258128e-10	5.124687336957485
ENSG00000111450	2.046273632258554e-10	8.576653699404027
ENSG00000231507	2.0516594118973246e-10	7.491210686954327
ENSG00000226121	2.0516594118973246e-10	5.1999010946195225
ENSG00000229930	2.139741631696685e-10	4.017948877923449
ENSG00000061938	2.139741631696685e-10	8.86277672176906
ENSG00000121039	2.1909024338792132e-10	8.103099382933705
ENSG00000143384	2.1966602978384912e-10	8.945443836377912
ENSG00000162757	2.34551532332616e-10	7.300913635088288
ENSG00000137478	2.3516703390222385e-10	8.892705499663915
ENSG00000130037	2.4014825182051183e-10	6.368911745068394
ENSG00000185155	2.4459136434342137e-10	8.85466313150537
ENSG00000113327	2.504222319159779e-10	6.003723114021828
ENSG00000137460	2.5173632592307754e-10	8.047384952383446
ENSG00000163435	2.5638898375454383e-10	6.502321630025553
ENSG00000134575	2.570604777016867e-10	8.81409518018691
ENSG00000143786	2.6249471063810236e-10	7.0533034019379865
ENSG00000201492	2.751357965897838e-10	5.060755978615104
ENSG00000117533	2.80943363344096e-10	8.810038385055064
ENSG00000141367	2.9445219272894167e-10	8.912989475323146
ENSG00000197965	2.9987542001206564e-10	8.876478319136533
ENSG00000260360	3.00658097487087e-10	5.357286976262965
ENSG00000128039	3.069918476802926e-10	8.653275276505076
ENSG00000174448	3.142733340282497e-10	3.4048165881670904
ENSG00000228824	3.142733340282497e-10	4.892609650217561
ENSG00000234604	3.2088735229552835e-10	4.277522069517758
ENSG00000162852	3.293465080537276e-10	8.717726468210587
ENSG00000174171	3.5237390703955837e-10	8.204193437856803
ENSG00000175591	3.597707479898968e-10	7.628857046372631
ENSG00000238934	3.6070596058636216e-10	2.3575029514549715
ENSG00000163486	3.6731932866261324e-10	8.822208770450603
ENSG00000160838	3.848742607355328e-10	5.010243182803216
ENSG00000072071	3.929372790021633e-10	8.461329656863919
ENSG00000134376	4.202992276776474e-10	3.4094534507992513
ENSG00000214212	4.506835617834856e-10	8.482353040183593
ENSG00000175482	4.721217974442002e-10	8.553641573708394
ENSG00000225205	4.807253563197189e-10	8.657868912420879
ENSG00000227815	4.907457193006272e-10	4.08119719961036
ENSG00000134533	4.920125296860118e-10	3.5208634100331513
ENSG00000239494	4.932825361284199e-10	5.2754624500800436
ENSG00000166347	4.932825361284199e-10	8.579716123347895
ENSG00000230091	4.932825361284199e-10	7.509486003162633
ENSG00000143498	5.384217133664269e-10	8.239860393080887
ENSG00000163995	5.496156569767676e-10	5.32389035275633
ENSG00000140443	5.771206644579049e-10	8.535680614332588
ENSG00000117281	5.875894499757242e-10	7.1369534509631425
ENSG00000108474	5.875894499757242e-10	8.61755592462995
ENSG00000162836	6.01322332458947e-10	8.673559252164305
ENSG00000265753	6.01322332458947e-10	3.7458261269251185
ENSG00000216809	6.137922857378367e-10	6.007324098735835
ENSG00000270149	6.137922857378367e-10	4.295048134455421
ENSG00000231663	6.42780763130372e-10	7.741698898825153
ENSG00000213062	6.577724330529513e-10	7.071228111312365
ENSG00000272068	6.870278073702504e-10	8.587372183207565
ENSG00000258181	7.175532106645041e-10	6.322292294472648
ENSG00000203739	7.21230402026355e-10	6.538345433874136
ENSG00000271267	7.32372788380973e-10	4.7763214153495674
ENSG00000184557	7.342461313478763e-10	8.712393424634339
ENSG00000234678	7.513182505334078e-10	5.768038440324232
ENSG00000117139	7.668185909722515e-10	8.763882426632826
ENSG00000172955	7.687779648471319e-10	6.203518710816126
ENSG00000007968	7.84630029441074e-10	8.707544825191007
ENSG00000232372	8.008012633554771e-10	7.587197959373127
ENSG00000103404	8.193832126422208e-10	8.497840813050532
ENSG00000198732	8.383861418160971e-10	8.879003902296445
ENSG00000122696	8.578193464244598e-10	8.367152254140043
ENSG00000205898	8.93459320513862e-10	3.6797064355001323
ENSG00000116679	8.93459320513862e-10	8.858719926637214
ENSG00000127920	8.980147664789478e-10	7.47306115589966
ENSG00000175793	9.329113331546863e-10	6.526816483706588
ENSG00000249628	9.352842907687564e-10	4.981756314874016
ENSG00000198739	9.990927083055637e-10	3.011136998339997
ENSG00000213033	1.0169860324931322e-09	5.3035126458199
ENSG00000223356	1.0404521671706724e-09	5.980399239495512
ENSG00000260805	1.0430919297005119e-09	6.795908769999048
ENSG00000143486	1.0644468146105213e-09	8.82320314163858
ENSG00000140451	1.0644468146105327e-09	8.767939221764673
ENSG00000122912	1.0671460122178625e-09	8.762351214660892
ENSG00000180867	1.0671460122178625e-09	8.010382332336246
ENSG00000230124	1.114068286815732e-09	8.189470555572457
ENSG00000205238	1.114068286815732e-09	6.889385943345151
ENSG00000065057	1.1867517224431442e-09	8.350185665952212
ENSG00000117335	1.2140349578571086e-09	8.921103065586836
ENSG00000236206	1.2419303219835353e-09	4.219876724179666
ENSG00000166682	1.29961123508279e-09	7.120436364370323
ENSG00000137965	1.3294243998453444e-09	8.751175200453332
ENSG00000114670	1.3294243998453444e-09	7.888364121548372
ENSG00000107779	1.3530730695449413e-09	8.474494413447433
ENSG00000111640	1.387570766747044e-09	8.929216655850528
ENSG00000224032	1.3875707667470489e-09	8.808507173083129
ENSG00000152558	1.3910673968708883e-09	8.929216655850528
ENSG00000152207	1.415785820115028e-09	5.196166810029569
ENSG00000212916	1.444560716888193e-09	8.391035494527095
ENSG00000271748	1.444560716888193e-09	1.5156498692098777
ENSG00000213719	1.4481974796443228e-09	8.93733024611422
ENSG00000159409	1.4776151431902443e-09	2.499738011374569
ENSG00000165269	1.4776151431902443e-09	3.7437150097590117
ENSG00000157873	1.4813331199980898e-09	8.858719926637214
ENSG00000030110	1.5114075337242577e-09	8.776052812028363
ENSG00000239453	1.5812707277893881e-09	5.4254669857871765
ENSG00000225598	1.5812707277893881e-09	3.29930632995086
ENSG00000132196	1.6133237010782762e-09	8.484878623343507
ENSG00000272631	1.6173746459556782e-09	4.5967441106768465
ENSG00000100678	1.6501416156176757e-09	7.257894056645643
ENSG00000233467	1.7176309861523639e-09	3.7341007577373233
ENSG00000048462	1.7611720821235742e-09	8.929216655850528
ENSG00000112799	1.8330879705470174e-09	8.534554536113635
ENSG00000184992	1.8841844393486734e-09	8.674632933732218
ENSG00000225721	1.9174213219480094e-09	3.998124613628214
ENSG00000235750	2.000539619995222e-09	8.904875885059452
ENSG00000226124	2.0510643921963077e-09	7.104482275718752
ENSG00000187695	2.09237879139287e-09	5.752147666289045
ENSG00000250091	2.1345048654969247e-09	6.622112407592356
ENSG00000172987	2.1345048654969247e-09	2.95578470012317
ENSG00000042781	2.1398284656764196e-09	7.71202396542353
ENSG00000148225	2.1937820952897595e-09	7.39921458082284
ENSG00000149289	2.237898643350769e-09	8.280919808259933
ENSG00000197283	2.282880423550727e-09	8.697442492551358
ENSG00000101190	2.282880423550727e-09	8.189110798742846
ENSG00000057252	2.3345397274759216e-09	8.795342416499613
ENSG00000255547	2.3345397274759216e-09	3.8085549832481123
ENSG00000112079	2.3755060575988585e-09	8.827259936770426
ENSG00000267834	2.381415351575511e-09	6.281709299459462
ENSG00000228863	2.4231838711722344e-09	7.346174449777451
ENSG00000140280	2.4902681622331846e-09	8.118982495091668
ENSG00000107338	2.5338979397758635e-09	6.151668055709012
ENSG00000213028	2.5910904150780386e-09	4.253883496952976
ENSG00000254577	2.5975223411221197e-09	6.432520497900084
ENSG00000174437	2.5975223411221656e-09	8.921103065586836
ENSG00000197584	2.6039698422027602e-09	7.552051817083852
ENSG00000070182	2.7092782876294542e-09	7.257511330008759
ENSG00000102385	2.8257197761121836e-09	5.183545765475234
ENSG00000198298	2.8257197761121836e-09	7.707882294064572
ENSG00000236779	2.8821912260485e-09	3.5583574198551977
ENSG00000271959	2.9470378602647493e-09	4.988661817656598
ENSG00000139187	2.9470378602647493e-09	6.269926778736691
ENSG00000253051	2.9616403205684397e-09	5.277334134076408
ENSG00000181450	3.0207591546924744e-09	8.556906564528754
ENSG00000181039	3.0207591546924744e-09	7.924097489805095
ENSG00000149972	3.028229459593903e-09	8.826265565582448
ENSG00000238526	3.0734311520940757e-09	3.902217018046014
ENSG00000132677	3.0734311520940757e-09	3.4437409236090892
ENSG00000133063	3.0810284751165435e-09	8.228402501616902
ENSG00000232884	3.088644114349143e-09	8.54771929269715
ENSG00000165185	3.213020722660612e-09	8.389504282555162
ENSG00000196503	3.3505221289114335e-09	5.39591455326562
ENSG00000100625	3.3505221289114335e-09	7.481664673112253
ENSG00000186073	3.3587867469883577e-09	8.009511217644823
ENSG00000272562	3.4256233073142505e-09	5.395208369795002
ENSG00000165188	3.5023652535863204e-09	5.051262101921519
ENSG00000267040	3.5632100878270697e-09	7.559370048656429
ENSG00000167566	3.8077014907521225e-09	7.252334423846383
ENSG00000265559	3.8170640067195844e-09	2.953326061966443
ENSG00000121797	3.902343038549383e-09	8.32283486786831
ENSG00000110492	3.969952838751183e-09	8.86530230492897
ENSG00000254198	3.969952838751183e-09	6.847841749186998
ENSG00000224261	3.979704143220516e-09	5.1731526655818865
ENSG00000042832	4.068523312307898e-09	8.103433656841169
ENSG00000254685	4.138938284551892e-09	8.272569717663185
ENSG00000232946	4.138938284551892e-09	3.100298527796972
ENSG00000231964	4.138938284551921e-09	7.773119389388199
ENSG00000188859	4.220868001340876e-09	7.195442213045442
ENSG00000244968	4.231219735875043e-09	3.4003734455395054
ENSG00000136104	4.3255060658695046e-09	8.842492746109832
ENSG00000236713	4.3255060658695046e-09	3.105133242902215
ENSG00000273455	4.336107914268717e-09	3.589614111031798
ENSG00000232698	4.411033466821243e-09	7.562139463649515
ENSG00000179431	4.609542266860399e-09	6.363265405334007
ENSG00000144061	4.609542266860399e-09	6.867424382993193
ENSG00000243155	4.7120360122589765e-09	4.354477036215715
ENSG00000229953	4.805004126659741e-09	7.880546759768897
ENSG00000090776	4.805004126659741e-09	7.261850316859063
ENSG00000115963	4.899759397685477e-09	8.43795077768475
ENSG00000271109	5.0085369028797706e-09	5.814127584166938
ENSG00000268034	5.1196670490926195e-09	4.2923149296819
ENSG00000101115	5.1196670490926195e-09	3.9449266363830304
ENSG00000204356	5.336174228949443e-09	8.830322360714293
ENSG00000112378	5.336174228949443e-09	8.904875885059452
ENSG00000237409	5.441123116231546e-09	4.201891464919358
ENSG00000186827	5.575141212118352e-09	7.774996341808148
ENSG00000267270	5.7962887965440374e-09	7.129709856356574
ENSG00000154114	5.8245262875810656e-09	8.917046270454989
ENSG00000026751	5.924417193943148e-09	8.945443836377912
ENSG00000234814	5.9388229234438264e-09	6.624140184215237
ENSG00000118491	5.9388229234438264e-09	6.067364951551385
ENSG00000232907	6.055304236063909e-09	6.890667757636734
ENSG00000163126	6.055304236063952e-09	6.900861983541581
ENSG00000150636	6.204039981274635e-09	7.033114431814018
ENSG00000257718	6.449451962016554e-09	5.312824514300703
ENSG00000248019	6.465100373995274e-09	7.859188767695562
ENSG00000206417	6.465100373995274e-09	8.66391444992868
ENSG00000112941	6.591626644591216e-09	8.874947107164598
ENSG00000162676	7.002769745497843e-09	8.76873102607616
ENSG00000163362	7.036719920735512e-09	7.8122763027301
ENSG00000206113	7.036719920735512e-09	4.301010036672729
ENSG00000211941	7.331845238846312e-09	8.705019242031094
ENSG00000265565	7.331845238846312e-09	4.347251472176961
ENSG00000155093	7.45684194245375e-09	7.990405716855588
ENSG00000110660	7.806676057384604e-09	8.850606336373524
ENSG00000149054	7.806676057384604e-09	8.896762294795762
ENSG00000172954	8.113630743404009e-09	8.259706755411061
ENSG00000232694	8.113630743404009e-09	5.3667229740635785
ENSG00000260398	8.311414365459484e-09	5.0524247723008955
ENSG00000232519	8.473015384156299e-09	4.35019000844536
ENSG00000269086	8.473015384156299e-09	4.954313236787091
ENSG00000180061	8.47301538415642e-09	7.299780865292724
ENSG00000177602	8.61692371846412e-09	7.218157867131832
ENSG00000144355	8.805450746285543e-09	4.46736466317407
ENSG00000180660	8.869181301094247e-09	6.842810877563795
ENSG00000167107	8.976398594375091e-09	8.449898679128827
ENSG00000229373	8.997993034877788e-09	4.982639140581216
ENSG00000261606	9.019638070277529e-09	5.367116028618812
ENSG00000110876	9.019638070277529e-09	8.917046270454989
ENSG00000165475	9.194633647114677e-09	8.669044926628438
ENSG00000261644	9.194633647114677e-09	7.370462823917485
ENSG00000221643	9.21673925114293e-09	3.4823420049591265
ENSG00000108700	9.21673925114293e-09	5.964796070724959
ENSG00000249993	9.395457310421984e-09	5.981855410836815
ENSG00000119862	9.395457310422085e-09	8.702493658871182
ENSG00000143228	9.418033001380905e-09	8.137419229867868
ENSG00000112182	9.418033001380905e-09	8.525244007785474
ENSG00000249738	9.60055044898734e-09	3.669617623188019
ENSG00000261716	9.623605935721863e-09	8.699968075711269
ENSG00000143390	9.786510937132482e-09	8.872421524004686
ENSG00000115364	9.999910582810955e-09	8.632533770441825
ENSG00000115556	1.0023899529907505e-08	7.812411092262254
ENSG00000204277	1.0193398376575465e-08	3.953915611815244
ENSG00000259384	1.0193398376575537e-08	6.489600636840493
ENSG00000120913	1.0217839207787456e-08	7.971823040468711
ENSG00000150093	1.0415431062995602e-08	8.872421524004686
ENSG00000163898	1.0415431062995602e-08	5.172596693689519
ENSG00000197747	1.0616741885821592e-08	8.762351214660892
ENSG00000141424	1.0642170600947625e-08	8.81409518018691
ENSG00000079337	1.084774657134736e-08	8.840961534137898
ENSG00000232059	1.105718739179575e-08	3.9191574033663072
ENSG00000183831	1.1110159720610141e-08	6.26455734355335
ENSG00000237424	1.1110159720610141e-08	6.711136761851617
ENSG00000225620	1.1297515915603881e-08	2.8188295855590275
ENSG00000136425	1.1324530966837977e-08	7.998721873995771
ENSG00000240356	1.135160891260418e-08	6.999266583159754
ENSG00000168614	1.1542927567639673e-08	8.670039297816416
ENSG00000167283	1.179352673092744e-08	8.896762294795762
ENSG00000067113	1.179352673092744e-08	8.39960661519481
ENSG00000251520	1.179352673092744e-08	3.496176827024931
ENSG00000158258	1.204941986393845e-08	6.537608201135454
ENSG00000116141	1.225217731149878e-08	5.535078261974841
ENSG00000174032	1.228141247113141e-08	8.599005727819147
ENSG00000150995	1.228141247113141e-08	8.676621676108173
ENSG00000180999	1.2788926417644174e-08	2.890307314888724
ENSG00000143933	1.2788926417644174e-08	8.917046270454989
ENSG00000135424	1.2788926417644174e-08	7.54085378530219
ENSG00000230470	1.2819407668699935e-08	2.522562424375233
ENSG00000175701	1.2849959639139284e-08	8.332629840329385
ENSG00000143512	1.3065817004652703e-08	5.668018181060272
ENSG00000118292	1.3065817004652703e-08	7.46816574683643
ENSG00000234473	1.3669662613396406e-08	3.8564464145461477
ENSG00000147650	1.3898909664250763e-08	7.647615009003995
ENSG00000254739	1.3898909664250763e-08	4.998463887601988
ENSG00000171793	1.3931963224868737e-08	8.717726468210587
ENSG00000232065	1.3965093294093037e-08	5.019460948051199
ENSG00000272709	1.3965093294093037e-08	4.326413851788862
ENSG00000223863	1.4199160512667978e-08	3.2798328625871402
ENSG00000120756	1.4199160512667978e-08	7.964193894337936
ENSG00000183423	1.4199160512667978e-08	6.093884968782883
ENSG00000133313	1.4199160512667978e-08	8.904875885059452
ENSG00000229808	1.4505721054644884e-08	6.683896829107058
ENSG00000149269	1.4540178389982266e-08	8.849075124401589
ENSG00000153029	1.4783620316597088e-08	8.810038385055064
ENSG00000211451	1.4783620316597088e-08	7.997924503837104
ENSG00000262333	1.481871997747291e-08	6.494849731495876
ENSG00000100422	1.481871997747291e-08	8.896762294795762
ENSG00000256347	1.5138288508498563e-08	4.080352996838457
ENSG00000211976	1.5138288508498563e-08	7.899929574353588
ENSG00000138964	1.546456046347934e-08	8.471229422627076
ENSG00000103495	1.572304926051778e-08	8.426270402269305
ENSG00000271138	1.572304926051778e-08	2.398896427080472
ENSG00000092969	1.5985741031721892e-08	7.18166341776743
ENSG00000188015	1.6023615382136858e-08	3.0719195598218505
ENSG00000122591	1.6061577054396938e-08	8.805444749139262
ENSG00000214514	1.6368437563106546e-08	3.5499424061968763
ENSG00000249459	1.6368437563106546e-08	6.371302594268126
ENSG00000205129	1.640719397862233e-08	7.383972986102821
ENSG00000139641	1.640719397862233e-08	8.896762294795762
ENSG00000169100	1.640719397862245e-08	8.93733024611422
ENSG00000163527	1.644603968973567e-08	8.929216655850528
ENSG00000104490	1.703957768240528e-08	6.996427351040824
ENSG00000272836	1.7405651270560755e-08	6.223640690342077
ENSG00000150076	1.8160898468558407e-08	6.969515891605451
ENSG00000170037	1.8160898468558407e-08	8.707087294786984
ENSG00000225125	1.816089846855847e-08	4.640492166887131
ENSG00000213612	1.8550385176526604e-08	5.173700340248639
ENSG00000164076	1.8550385176526604e-08	2.5543340879522343
ENSG00000148175	1.8858926538846326e-08	8.900819089927607
ENSG00000107242	1.8903409470817128e-08	8.900819089927607
ENSG00000258130	1.890340947081733e-08	5.626201306987581
ENSG00000116260	1.890340947081733e-08	8.856194343477304
ENSG00000233270	1.926296685795162e-08	5.139312462731181
ENSG00000168899	1.9262966857951686e-08	8.52184730993414
ENSG00000249894	1.9308376708802323e-08	2.4260192589122678
ENSG00000100605	1.972177962583113e-08	8.745129662945532
ENSG00000173080	1.972177962583113e-08	5.290301921889173
ENSG00000138172	2.057457761398726e-08	7.97136551006469
ENSG00000250966	2.057457761398726e-08	6.20316214371278
ENSG00000259666	2.0622992684600777e-08	2.9575881578793415
ENSG00000272798	2.1362656364057206e-08	2.54755160741275
ENSG00000143320	2.1362656364057206e-08	7.226544549271338
ENSG00000076258	2.1818774319002146e-08	8.008314279580357
ENSG00000120675	2.2232154681725448e-08	8.816620763346823
ENSG00000137558	2.2284359833094807e-08	5.740630161992423
ENSG00000066279	2.2653149238548253e-08	8.628934505714
ENSG00000203697	2.2653149238548253e-08	5.402657170376622
ENSG00000155755	2.2653149238548253e-08	8.330104257169472
ENSG00000227477	2.2706315679907195e-08	5.068759591510125
ENSG00000244219	2.2706315679907357e-08	5.657651501630249
ENSG00000162552	2.2706315679907357e-08	8.331890432668938
ENSG00000213085	2.3190307328087022e-08	5.599390493656756
ENSG00000246740	2.3573668159148196e-08	6.286264834558758
ENSG00000160460	2.3628934708240532e-08	7.316674160442083
ENSG00000141232	2.3684327268135063e-08	8.819683187290691
ENSG00000187486	2.4132037711128783e-08	8.538153800841458
ENSG00000168056	2.4645552869150593e-08	8.892705499663915
ENSG00000173451	2.4703261871631254e-08	8.416370636506148
ENSG00000249142	2.558482982416226e-08	5.064331022439616
ENSG00000226321	2.558482982416226e-08	6.032552784689812
ENSG00000214900	2.5644676573602008e-08	7.239336651677943
ENSG00000086619	2.625068098826834e-08	8.860251138609149
ENSG00000148584	2.668314627038912e-08	5.033867171896169
ENSG00000188921	2.724936360788196e-08	8.804450377951285
ENSG00000054267	2.724936360788196e-08	8.792279992555747
ENSG00000254266	2.731299319381025e-08	5.301287048414722
ENSG00000157470	2.7697815713260837e-08	3.7330452212886627
ENSG00000187098	2.7762463285697942e-08	7.8135375053274005
ENSG00000234937	2.782725756824693e-08	3.9430927742555033
ENSG00000112210	2.7892198883826705e-08	7.835135774854283
ENSG00000134287	2.7892198883826705e-08	8.861245509797127
ENSG00000117643	2.8417061575239502e-08	8.553641573708394
ENSG00000224144	2.895152260714436e-08	3.33355193172547
ENSG00000272933	2.9495752131577425e-08	7.046187097318392
ENSG00000158220	2.9495752131577425e-08	5.348365170858704
ENSG00000197580	3.0190039918001825e-08	6.983986943016485
ENSG00000081923	3.075688584573555e-08	6.344383756786885
ENSG00000236581	3.075688584573577e-08	4.748294524077846
ENSG00000234219	3.199599950242998e-08	5.180862367996134
ENSG00000111291	3.199599950242998e-08	8.904875885059452
ENSG00000167653	3.199599950242998e-08	4.328986470454161
ENSG00000231563	3.2595774870666685e-08	4.698722135821715
ENSG00000122367	3.2595774870666685e-08	5.07285119465534
ENSG00000225401	3.2595774870666685e-08	4.674911100556975
ENSG00000164574	3.267151094835852e-08	8.845018329269742
ENSG00000198108	3.267151094835852e-08	8.726095022001811
ENSG00000203804	3.3206474036568575e-08	6.355636377311704
ENSG00000183921	3.3283589079218816e-08	7.475265383683369
ENSG00000139117	3.3360878194871475e-08	8.154000601377687
ENSG00000182472	3.398550363528919e-08	8.103811876865256
ENSG00000180245	3.462149133264577e-08	4.885450346845185
ENSG00000238711	3.462149133264577e-08	4.639371072643806
ENSG00000123353	3.470179864180125e-08	8.378785798751624
ENSG00000268154	3.535080845288334e-08	3.5877407819655813
ENSG00000198805	3.535080845288334e-08	8.884591909400223
ENSG00000138119	3.601161020997522e-08	8.599005727819144
ENSG00000123739	3.617867739194036e-08	8.695374439795469
ENSG00000267412	3.617867739194036e-08	5.027326576704507
ENSG00000116883	3.676936587189426e-08	6.9721874163760384
ENSG00000151883	3.745591921287483e-08	8.810038385055064
ENSG00000122033	3.824318720088547e-08	8.766408009792737
ENSG00000213559	3.842030718863673e-08	3.3521590632461367
ENSG00000271046	3.904652738028431e-08	7.102405817739529
ENSG00000230266	3.9866257614155486e-08	5.4518948506705085
ENSG00000143595	4.005067816400116e-08	3.6635196030905064
ENSG00000234184	4.060892799692143e-08	8.718720839398566
ENSG00000073861	4.07966860901776e-08	7.250255251366397
ENSG00000014641	4.1460506036963616e-08	8.868364728872839
ENSG00000197980	4.1556190162392375e-08	7.200761999501278
ENSG00000132541	4.311663682111502e-08	8.40876697329752
ENSG00000136169	4.483697520805874e-08	8.790748780583813
ENSG00000213638	4.4940222192060144e-08	6.468506988287728
ENSG00000272505	4.587989962749977e-08	7.3465995006054
ENSG00000187054	4.673117326736161e-08	4.054608473039759
ENSG00000143412	4.683865543440887e-08	8.182501506722195
ENSG00000196405	4.770720231483558e-08	8.790748780583813
ENSG00000196199	4.781686472424591e-08	8.822208770450603
ENSG00000232036	4.859138792020634e-08	2.0569912606600953
ENSG00000165178	4.8703024250089784e-08	8.60306252295099
ENSG00000139344	4.8814909727490934e-08	7.768296272867011
ENSG00000185222	4.960512959433666e-08	8.487404206503419
ENSG00000174371	4.9719027740589535e-08	7.987775340393595
ENSG00000134070	5.052345861178274e-08	8.57446239015158
ENSG00000163219	5.0755608820061687e-08	8.83996716294992
ENSG00000188042	5.157632308032614e-08	8.696368810983445
ENSG00000092036	5.157632308032614e-08	8.196150707438626
ENSG00000178935	5.265048780476243e-08	8.005515269698437
ENSG00000146005	5.374636999205854e-08	7.124253891129965
ENSG00000163155	5.461400918379798e-08	7.981872976457319
ENSG00000135245	5.473906290695091e-08	7.570724600698824
ENSG00000230005	5.486439473479422e-08	4.6287458077228365
ENSG00000121454	5.574955493973705e-08	8.06643805652164
ENSG00000119537	5.6004995154391196e-08	8.801924794791372
ENSG00000154016	5.6004995154391395e-08	6.357437367880664
ENSG00000158079	5.703817117753359e-08	8.355852983435927
ENSG00000267731	5.70381711775342e-08	6.231944745206727
ENSG00000137198	5.8089848787189564e-08	8.627403293742066
ENSG00000246560	5.8089848787189564e-08	6.021063676738061
ENSG00000257954	5.8222625297002376e-08	6.762203342785119
ENSG00000223991	5.916034871417282e-08	4.099429769832961
ENSG00000135248	5.9295500831273565e-08	5.373913568471542
ENSG00000143199	5.9295500831273565e-08	6.091593608460716
ENSG00000113594	5.9295500831273565e-08	7.135463052453609
ENSG00000234337	6.038756592138899e-08	3.8006285942855893
ENSG00000155850	6.038756592138899e-08	8.724308846502344
ENSG00000231261	6.052543980997175e-08	4.916017253140505
ENSG00000226807	6.178013926047251e-08	3.717988844484191
ENSG00000204262	6.291660404087641e-08	7.813490339677344
ENSG00000171433	6.291660404087641e-08	2.504985013681639
ENSG00000237605	6.306008162636743e-08	5.370272475294139
ENSG00000154330	6.421939689463691e-08	6.58197683803101
ENSG00000162849	6.421939689463691e-08	6.08648977246945
ENSG00000144893	6.436575841856221e-08	7.986207536878904
ENSG00000273038	6.436575841856267e-08	6.976238980506898
ENSG00000011198	6.539939672996852e-08	8.434665869789422
ENSG00000171747	6.554836881761386e-08	6.244855293944614
ENSG00000005810	6.660043830823631e-08	8.912989475323146
ENSG00000229191	6.67520660229275e-08	5.230096986277697
ENSG00000141497	6.690402889675006e-08	6.245041020283292
ENSG00000224897	7.04933476031514e-08	6.942822706656262
ENSG00000223662	7.097508497057078e-08	4.064020758835783
ENSG00000162702	7.097508497057078e-08	8.757300048341069
ENSG00000134548	7.211160126705026e-08	5.860157627960111
ENSG00000243284	7.211160126705026e-08	5.0935253626587675
ENSG00000234237	7.227539619663102e-08	2.7575593263983973
ENSG00000012171	7.227539619663102e-08	7.638328993268688
ENSG00000232611	7.376589586195913e-08	6.629421601274578
ENSG00000272947	7.511580230713196e-08	6.466354843492828
ENSG00000103342	7.648967663672149e-08	8.880535114268378
ENSG00000226397	7.648967663672149e-08	7.532382921554882
ENSG00000075391	7.648967663672149e-08	7.911651127846504
ENSG00000169583	7.806444727552242e-08	5.877655030969116
ENSG00000272195	7.967067009096346e-08	6.890530673187806
ENSG00000261766	7.985110707261384e-08	4.979875554018624
ENSG00000258994	8.003194068539685e-08	5.560545999757165
ENSG00000160179	8.112531899260555e-08	7.683452200233505
ENSG00000156009	8.112531899260555e-08	4.142460565495249
ENSG00000108679	8.112531899260555e-08	8.712930265418295
ENSG00000139174	8.130895274818575e-08	7.854844529460112
ENSG00000050628	8.260573325295804e-08	4.63001716287622
ENSG00000243224	8.27926185700687e-08	6.430287817915813
ENSG00000213400	8.46841850369303e-08	2.2071380751502514
ENSG00000236942	8.583918741669286e-08	5.443644054425258
ENSG00000225272	8.642240739745708e-08	2.4402242393319513
ENSG00000253619	8.6422407397458e-08	4.565289047902481
ENSG00000241316	8.779824913005217e-08	7.244774371908182
ENSG00000169894	8.919533780033069e-08	3.6942430976629086
ENSG00000235505	8.939667478842993e-08	8.287025073918896
ENSG00000197872	9.102332592125103e-08	8.896762294795762
ENSG00000220749	9.143445524959081e-08	7.060176807481853
ENSG00000197646	9.143445524959081e-08	7.994796785894898
ENSG00000205084	9.309706700975404e-08	8.00836111038422
ENSG00000141441	9.478899998694456e-08	8.232723045656893
ENSG00000166582	9.651075423933562e-08	7.708943078285186
ENSG00000139618	9.67280955534143e-08	8.690323273475645
ENSG00000188342	9.67280955534143e-08	8.747655246105444
ENSG00000079263	9.848400670334256e-08	8.852137548345457
ENSG00000267348	9.870565834267437e-08	6.616300380881527
ENSG00000110455	9.89277939812519e-08	8.74405598137762
ENSG00000137509	1.0049638157744812e-07	8.908932680191299
ENSG00000162753	1.0094896408500803e-07	4.78590713432677
ENSG00000163131	1.0254862880785798e-07	8.917046270454989
ENSG00000143768	1.0301017507198812e-07	6.761903525504378
ENSG00000232634	1.0487659684543977e-07	3.769312808481028
ENSG00000152154	1.0653659581067849e-07	8.039519305919614
ENSG00000110723	1.0653659581067849e-07	7.942129309026418
ENSG00000272668	1.0677580961446799e-07	6.000920627427479
ENSG00000159733	1.0677580961446799e-07	8.488856108095417
ENSG00000110237	1.0677580961446913e-07	7.882300120846096
ENSG00000182487	1.0677580961446913e-07	8.59142897833941
ENSG00000241666	1.0701554446856612e-07	5.945272326686628
ENSG00000232457	1.0870837035069995e-07	7.765110592426588
ENSG00000232310	1.0895231331509319e-07	6.245349760248799
ENSG00000224326	1.1117183012390577e-07	2.837497886509214
ENSG00000111678	1.1117183012390577e-07	8.632991300845847
ENSG00000132837	1.131815076487475e-07	6.899674363517861
ENSG00000205885	1.1318150764874871e-07	8.444644945932515
ENSG00000203327	1.1496884806926143e-07	4.588889751954485
ENSG00000114999	1.1730712481984417e-07	8.690323273475645
ENSG00000172292	1.1995931670384725e-07	7.923945266543969
ENSG00000176532	1.2212285854928636e-07	8.5352758154258
ENSG00000152061	1.2432422621112923e-07	8.874947107164598
ENSG00000162733	1.248805530825462e-07	8.762351214660892
ENSG00000211611	1.2488055308254753e-07	7.424109864709108
ENSG00000215838	1.268467747114521e-07	4.398602226394783
ENSG00000010319	1.2970782971190814e-07	7.038339907353903
ENSG00000144567	1.299973533091416e-07	8.85466313150537
ENSG00000255449	1.317477012509315e-07	4.606612837415754
ENSG00000137434	1.3204163927001565e-07	6.541965881572325
ENSG00000100342	1.320416392700166e-07	8.896762294795762
ENSG00000250831	1.3441614861324972e-07	6.982941203380297
ENSG00000138400	1.347158580226919e-07	5.120165077901483
ENSG00000258572	1.371369749783369e-07	8.520113531085716
ENSG00000171786	1.371369749783369e-07	6.408523108433239
ENSG00000143674	1.4242275191105284e-07	8.528508998605833
ENSG00000218052	1.4242275191105334e-07	7.907366282916021
ENSG00000203817	1.4273975635819987e-07	4.780111678148204
ENSG00000134321	1.4273975635820137e-07	8.535601303952651
ENSG00000108405	1.4530053986073578e-07	8.907401468219364
ENSG00000224614	1.4530053986073578e-07	6.7661969489605225
ENSG00000054967	1.4562375284583226e-07	8.540142543217414
ENSG00000157483	1.4757771975617486e-07	6.725024666986406
ENSG00000221887	1.4790584270444272e-07	2.930990750957551
ENSG00000107736	1.4823467293501376e-07	8.089902146774117
ENSG00000248478	1.4889446114032788e-07	2.0323325671150068
ENSG00000266913	1.4889446114032788e-07	4.532421019082516
ENSG00000198885	1.5055641260707963e-07	6.450963676902742
ENSG00000230898	1.5055641260707963e-07	1.4113709574896278
ENSG00000122026	1.5393444046679026e-07	8.929216655850528
ENSG00000159208	1.539344404667908e-07	6.44777312523445
ENSG00000228541	1.566896580010613e-07	6.005512669209385
ENSG00000259032	1.5703740354425786e-07	4.437664086373356
ENSG00000151611	1.6020096628783464e-07	7.798446080832832
ENSG00000224462	1.6020096628783464e-07	3.038792912351864
ENSG00000184384	1.6020096628783464e-07	8.807512801895154
ENSG00000134326	1.6306481944730681e-07	8.590355296771499
ENSG00000158769	1.6342627174849623e-07	8.752706412425267
ENSG00000112218	1.6342627174849623e-07	8.121956939923079
ENSG00000153233	1.6969110662131528e-07	4.920954832992446
ENSG00000185621	1.6969110662131528e-07	8.558155899244264
ENSG00000130055	1.7006678710522805e-07	4.7692277355086246
ENSG00000225265	1.72337857211131e-07	7.159511935480576
ENSG00000186635	1.727192157731037e-07	8.880535114268378
ENSG00000174564	1.7310139222803533e-07	7.030946142521883
ENSG00000185885	1.7310139222803657e-07	8.904875885059452
ENSG00000224687	1.7541172185723297e-07	3.019130679275677
ENSG00000254852	1.7541172185723297e-07	3.9310785488703934
ENSG00000230899	1.7579967120787186e-07	3.00901516498357
ENSG00000141873	1.7618845210512376e-07	8.698436863739335
ENSG00000262769	1.7618845210512564e-07	5.571963321445133
ENSG00000134899	1.789333467769206e-07	8.595406463091322
ENSG00000008277	1.793288423301779e-07	8.319922614149892
ENSG00000198756	1.829266360411673e-07	5.70366456625727
ENSG00000197951	1.8618332496483467e-07	8.194011794837222
ENSG00000229780	1.8659434067067502e-07	5.608645286493314
ENSG00000230457	1.8659434067067502e-07	5.552050490014402
ENSG00000171206	1.8700623564272003e-07	8.805981589923219
ENSG00000133019	1.9329141641383836e-07	6.152160943899047
ENSG00000250215	1.9329141641383974e-07	5.280499603745435
ENSG00000167769	1.9414475271729092e-07	2.8643653511191656
ENSG00000197497	1.971602736742341e-07	6.179763771834804
ENSG00000197563	1.9759475034558882e-07	8.708081665974962
ENSG00000163170	1.9759475034558882e-07	8.461074693336387
ENSG00000139679	1.98030154719239e-07	8.106686085160423
ENSG00000271380	2.0110412219406707e-07	4.138016102560599
ENSG00000251603	2.0110412219406707e-07	5.631002005640677
ENSG00000108518	2.0110412219406707e-07	8.872421524004686
ENSG00000233196	2.0154701738406714e-07	2.512577129899372
ENSG00000079931	2.0467385471194133e-07	8.88306069742829
ENSG00000184979	2.0602827018574418e-07	8.24657447840362
ENSG00000189030	2.0876320214467896e-07	2.4643336278148067
ENSG00000261159	2.0968263829986266e-07	7.758906434158917
ENSG00000234993	2.1293166361752507e-07	3.9155623643043365
ENSG00000260081	2.176578732116259e-07	5.905415754342486
ENSG00000143318	2.210265241867635e-07	5.132914086498153
ENSG00000270028	2.210265241867635e-07	5.035800693691437
ENSG00000114646	2.210265241867635e-07	6.139740356883365
ENSG00000148737	2.2493827089447621e-07	7.859763988748962
ENSG00000272942	2.249382708944778e-07	3.0836288797755627
ENSG00000249602	2.2891704765058758e-07	4.7554982320138315
ENSG00000135838	2.3042659580244438e-07	8.349701221819297
ENSG00000214029	2.3398646997964275e-07	7.809929455218963
ENSG00000229645	2.3398646997964275e-07	8.77452160005643
ENSG00000182397	2.3398646997964275e-07	5.7497870060659455
ENSG00000162734	2.3916456384850177e-07	8.860251138609149
ENSG00000074855	2.3916456384850177e-07	8.683740895183888
ENSG00000242861	2.4232451567463255e-07	8.153030259231363
ENSG00000115526	2.4232451567463255e-07	5.5501390750457835
ENSG00000234476	2.428550909436034e-07	4.42734830188507
ENSG00000165457	2.428550909436034e-07	7.607009379165396
ENSG00000258733	2.482231086280583e-07	7.50563322878777
ENSG00000139292	2.482231086280605e-07	3.352135145219905
ENSG00000133878	2.4876618802379423e-07	8.762351214660892
ENSG00000238511	2.5149889328329917e-07	4.002403766548864
ENSG00000208317	2.570517946520737e-07	6.598833744691765
ENSG00000238805	2.5761357099427435e-07	1.9731872610877148
ENSG00000136161	2.576135709942766e-07	8.830322360714293
ENSG00000255139	2.576135709942766e-07	6.436100074623993
ENSG00000122863	2.6734767705165123e-07	6.652942185166374
ENSG00000239819	2.720507801521063e-07	6.78767147887451
ENSG00000232224	2.7743755065607343e-07	6.925585845584614
ENSG00000166681	2.816985254399309e-07	7.796471689684668
ENSG00000238045	2.8292754055784026e-07	6.3556551928039084
ENSG00000226352	2.835439935433891e-07	5.364651724866989
ENSG00000095303	2.8789572629952513e-07	8.194111022292123
ENSG00000170921	2.8789572629952513e-07	8.346058345821044
ENSG00000239975	2.8852265748775105e-07	7.600092726966173
ENSG00000168062	2.929483371340254e-07	7.4578143513626225
ENSG00000224536	2.987351623905712e-07	6.246720638248999
ENSG00000266970	2.993849334953159e-07	3.9665019446452523
ENSG00000273305	3.0397179795651476e-07	4.246829197561037
ENSG00000086848	3.0529477889635543e-07	8.619826544262331
ENSG00000102359	3.0529477889635543e-07	4.169580785419324
ENSG00000188060	3.0595835813610755e-07	7.120392184957519
ENSG00000133466	3.1064266789118355e-07	8.677616047296151
ENSG00000163040	3.1064266789118355e-07	5.634744805869244
ENSG00000237025	3.1608119834299314e-07	3.9829882349640906
ENSG00000100156	3.1608119834299314e-07	6.537060454871417
ENSG00000166548	3.160811983429948e-07	8.787686356639945
ENSG00000119787	3.1745516677999016e-07	8.7542376243972
ENSG00000232480	3.209154308366055e-07	4.68210833331164
ENSG00000244128	3.2161185167745253e-07	3.3694252221429926
ENSG00000116574	3.2161185167745253e-07	7.783733102963401
ENSG00000118407	3.2230973541864627e-07	5.930897283580416
ENSG00000184060	3.230090850247402e-07	8.234042905371723
ENSG00000196924	3.2300908502474363e-07	8.866833516900904
ENSG00000255853	3.279458267238323e-07	3.19925520539725
ENSG00000261754	3.279458267238323e-07	4.511545571132813
ENSG00000102755	3.286570106687088e-07	6.058568732371559
ENSG00000012174	3.286570106687088e-07	8.695911280579425
ENSG00000206921	3.300838600024947e-07	5.019115101276499
ENSG00000166562	3.300838600024947e-07	8.921103065586836
ENSG00000224899	3.336772665688364e-07	4.621577485925888
ENSG00000097046	3.3512520646195153e-07	8.25407191750342
ENSG00000125409	3.3512520646195275e-07	6.8488290939521725
ENSG00000257008	3.3585145521043005e-07	2.481625991034196
ENSG00000150593	3.402410450990765e-07	8.907401468219364
ENSG00000109927	3.4097802188618376e-07	8.631996929657868
ENSG00000198380	3.424566135887966e-07	8.89117428769198
ENSG00000264384	3.469297194344476e-07	4.289539291939962
ENSG00000253924	3.484332823394636e-07	3.1779742304227407
ENSG00000167588	3.529819096580843e-07	6.721232888720576
ENSG00000262468	3.5374558051751766e-07	8.03968939322003
ENSG00000149926	3.5374558051751766e-07	5.059601934075478
ENSG00000199572	3.5374558051751766e-07	2.205841227247712
ENSG00000117360	3.545108503232474e-07	8.812563968214976
ENSG00000143641	3.545108503232474e-07	8.904875885059452
ENSG00000163352	3.545108503232474e-07	2.87044674074806
ENSG00000176046	3.606909596260668e-07	5.230953828894632
ENSG00000133250	3.669752779853077e-07	8.233990508720682
ENSG00000272006	3.6776822905097926e-07	6.025512158764953
ENSG00000162542	3.733654991723307e-07	8.62334649861022
ENSG00000124942	3.749798027849194e-07	8.945443836377912
ENSG00000225964	3.8150482466209225e-07	7.245251936035263
ENSG00000143409	3.8150482466209564e-07	8.743061610189642
ENSG00000162073	3.823281372219354e-07	7.224112511071059
ENSG00000128266	3.8730423754318e-07	7.249253871554233
ENSG00000229057	3.8730423754318e-07	2.4106980823291164
ENSG00000228008	3.881396575574068e-07	4.381154964942871
ENSG00000112290	3.881396575574068e-07	6.93824282361287
ENSG00000144362	3.9573732178782624e-07	7.202425927585527
ENSG00000240751	3.965903364324264e-07	4.511012701963177
ENSG00000100647	3.965903364324264e-07	8.826265565582448
ENSG00000119878	3.965903364324264e-07	8.616764120318463
ENSG00000131871	3.974451300642637e-07	8.900819089927607
ENSG00000235664	4.0261145140091425e-07	3.6593989539021603
ENSG00000088992	4.0261145140091425e-07	6.432134036154967
ENSG00000113302	4.034787984958141e-07	2.6067667734049804
ENSG00000242512	4.0347879849581623e-07	5.756549351885352
ENSG00000211593	4.043479533905421e-07	8.521828846739666
ENSG00000124249	4.104829620988771e-07	3.869834861208021
ENSG00000118961	4.194037275903241e-07	8.661925707552724
ENSG00000142494	4.2575956203729393e-07	8.728620605161723
ENSG00000213839	4.266751110434742e-07	7.675937525218673
ENSG00000111412	4.266751110434742e-07	8.583772918479742
ENSG00000091181	4.2759256461707945e-07	8.81508955137489
ENSG00000121073	4.2851192657750443e-07	8.904875885059452
ENSG00000189143	4.4158553108233294e-07	5.628182589027783
ENSG00000082482	4.4158553108233294e-07	2.4605038859593367
ENSG00000173894	4.4158553108233294e-07	5.462146140868347
ENSG00000227666	4.5019286184113637e-07	4.181662850170881
ENSG00000089050	4.511591902216451e-07	8.29318796722988
ENSG00000116147	4.5212752489859367e-07	5.47192733383786
ENSG00000138741	4.5994691240751693e-07	7.556462351703847
ENSG00000200127	4.5994691240751857e-07	5.005597706784587
ENSG00000171931	4.5994691240751857e-07	4.25584878299673
ENSG00000142227	4.6093348535513786e-07	8.908932680191299
ENSG00000158985	4.668960492562993e-07	8.917046270454989
ENSG00000142583	4.668960492562993e-07	8.570203028143244
ENSG00000100426	4.6789703599151595e-07	8.73747360308586
ENSG00000074660	4.689000983362443e-07	7.054209126473493
ENSG00000232671	4.699052404384886e-07	4.9936250694531354
ENSG00000259129	4.769998184707923e-07	4.235073294792802
ENSG00000244039	4.780217489187739e-07	3.9846300288428926
ENSG00000166387	4.780217489187739e-07	8.81508955137489
ENSG00000143353	4.852347879797771e-07	8.669044926628438
ENSG00000171453	4.936071821444344e-07	8.639573679137603
ENSG00000164142	5.03193142559058e-07	7.7776916774222835
ENSG00000167964	5.042692965174932e-07	8.495852070674575
ENSG00000228196	5.042692965174932e-07	4.2206577054508925
ENSG00000273365	5.053476760947041e-07	4.345201899200953
ENSG00000108091	5.140553689986891e-07	8.895231082823827
ENSG00000151117	5.140553689986891e-07	7.821524619561102
ENSG00000260841	5.140553689986891e-07	8.380853851507513
ENSG00000155115	5.140553689986891e-07	8.720252051370501
ENSG00000197921	5.217934802278647e-07	5.604320907834617
ENSG00000110013	5.217934802278647e-07	8.830322360714293
ENSG00000065600	5.240249793477105e-07	8.566014525980423
ENSG00000088827	5.319081309193161e-07	7.722680592960267
ENSG00000234614	5.410578871492757e-07	8.246160894116219
ENSG00000107738	5.42212251762082e-07	8.912989475323146
ENSG00000182718	5.433689976412043e-07	8.904875885059452
ENSG00000132481	5.445281295189631e-07	8.50814571256667
ENSG00000188095	5.515332929051514e-07	5.335895294335554
ENSG00000182704	5.527092600379503e-07	7.550035491286614
ENSG00000143452	5.527092600379532e-07	5.190285054539266
ENSG00000169203	5.622046732379943e-07	6.556152497300975
ENSG00000244116	5.634026320993633e-07	6.486027076410656
ENSG00000134760	5.730755578236999e-07	2.702623210476006
ENSG00000172543	5.742959043421985e-07	8.423005411448948
ENSG00000183463	5.767441391202418e-07	1.6217970553411523
ENSG00000264635	5.84149537258986e-07	5.395354941707954
ENSG00000136881	5.84149537258986e-07	4.892273179341477
ENSG00000197355	5.84149537258986e-07	8.819683187290691
ENSG00000163406	5.853926741937048e-07	8.838435950977985
ENSG00000204371	5.941665252516844e-07	8.778578395188276
ENSG00000198929	5.941665252516844e-07	6.157237511320081
ENSG00000083845	5.941665252516844e-07	8.941387041246065
ENSG00000102057	5.954302640629805e-07	7.523466593099288
ENSG00000235145	5.954302640629805e-07	4.671886331605256
ENSG00000136367	6.056341446649282e-07	6.721962618567161
ENSG00000186184	6.056341446649336e-07	8.873415895192664
ENSG00000136931	6.069214536943556e-07	2.593922908718652
ENSG00000108819	6.069214536943556e-07	8.85466313150537
ENSG00000201544	6.160069678801865e-07	3.7314820073253956
ENSG00000173805	6.160069678801865e-07	3.1037962482938735
ENSG00000106290	6.173155832082645e-07	8.675627304920196
ENSG00000181588	6.186268855841978e-07	7.4757225792411965
ENSG00000250990	6.278816871632013e-07	5.009691892365185
ENSG00000162739	6.278816871632013e-07	8.826265565582448
ENSG00000137714	6.292146780572395e-07	8.736479231897881
ENSG00000180479	6.305504041849785e-07	7.662488093570704
ENSG00000126903	6.305504041849785e-07	8.789754409395835
ENSG00000198937	6.413353323547683e-07	8.64569852702534
ENSG00000168118	6.509182239109566e-07	8.696905651767402
ENSG00000225946	6.509182239109566e-07	2.290227475456114
ENSG00000242353	6.522984558405731e-07	3.8179563931992306
ENSG00000050438	6.522984558405766e-07	7.792971317565551
ENSG00000229417	6.522984558405766e-07	8.029842024107916
ENSG00000109062	6.634426081934783e-07	8.880535114268378
ENSG00000148200	6.634426081934783e-07	6.989893863718599
ENSG00000152092	6.761997491983366e-07	4.253350800112503
ENSG00000224790	6.776317571264254e-07	5.14437976973772
ENSG00000272030	6.877381940107018e-07	3.9354315861907874
ENSG00000236484	6.877381940107018e-07	2.2530856146362312
ENSG00000144868	6.891938091636369e-07	8.535628217681547
ENSG00000254030	6.906524014340549e-07	6.524651787875732
ENSG00000153071	7.009464004290215e-07	8.505214995653775
ENSG00000254777	7.024290216065381e-07	7.017058792467547
ENSG00000242076	7.024290216065381e-07	7.4905504730257215
ENSG00000075290	7.143995832292212e-07	6.280333097317099
ENSG00000132507	7.143995832292212e-07	8.900819089927607
ENSG00000198822	7.281021137506944e-07	6.590107277493416
ENSG00000225603	7.281021137506944e-07	3.421491773308515
ENSG00000261098	7.296402013770174e-07	7.577240231111752
ENSG00000101546	7.296402013770174e-07	8.53509137689759
ENSG00000254503	7.311814283385655e-07	6.713978880112707
ENSG00000214226	7.546807748583419e-07	7.765973256583591
ENSG00000231848	7.546807748583419e-07	5.098941732371874
ENSG00000254873	7.546807748583419e-07	6.667568389273059
ENSG00000270009	7.562730779496499e-07	2.986064915260111
ENSG00000159423	7.578686268220468e-07	7.532904381645544
ENSG00000224939	7.691288872235236e-07	4.69831173111548
ENSG00000239377	7.691288872235236e-07	5.159700650427882
ENSG00000120896	7.821957125078233e-07	8.499037751114997
ENSG00000177519	7.838440681174918e-07	6.673653406359605
ENSG00000178445	7.838440681174918e-07	7.720356307829275
ENSG00000215795	7.954768854474102e-07	4.9683512669516725
ENSG00000176788	7.988310657145401e-07	8.585356527102716
ENSG00000162148	7.988310657145401e-07	7.919522317083768
ENSG00000213519	8.123849351257174e-07	3.7221042927038632
ENSG00000241294	8.123849351257204e-07	8.205193709738152
ENSG00000164292	8.123849351257204e-07	8.770464804924583
ENSG00000248610	8.158079587746422e-07	6.796413247855025
ENSG00000273032	8.244265850183174e-07	7.178197616442846
ENSG00000186198	8.261608335962288e-07	4.1741415755973685
ENSG00000179314	8.261608335962288e-07	6.674674982297641
ENSG00000145284	8.29639909017347e-07	8.345846993563942
ENSG00000267251	8.401622590762802e-07	3.1030549301664654
ENSG00000267676	8.419284708904799e-07	3.5817432071774804
ENSG00000144369	8.419284708904799e-07	8.35490255836457
ENSG00000130695	8.436982689685128e-07	8.695911280579425
ENSG00000128245	8.45471660316824e-07	8.778578395188276
ENSG00000105467	8.579866026216405e-07	5.206118176292605
ENSG00000224607	8.579866026216496e-07	6.413927392831437
ENSG00000139880	8.725085276575121e-07	7.3986821868517625
ENSG00000182534	8.725085276575121e-07	8.16788484854668
ENSG00000163191	8.743403749721503e-07	8.805981589923219
ENSG00000149761	8.761759366909315e-07	8.735942391113927
ENSG00000185634	8.780152200598256e-07	6.2290006948953955
ENSG00000272003	8.872677162129954e-07	7.8589253536336106
ENSG00000219700	8.909950213533525e-07	2.4406167641991643
ENSG00000134884	9.041600505786286e-07	8.917046270454989
ENSG00000269990	9.079558638111346e-07	8.358548653896257
ENSG00000112078	9.194358699435359e-07	8.860251138609149
ENSG00000238207	9.194358699435359e-07	1.8842502065815045
ENSG00000197471	9.194358699435359e-07	8.887117492560137
ENSG00000260910	9.213627825807056e-07	7.193717132698418
ENSG00000126970	9.232935948865958e-07	8.258920516946754
ENSG00000203730	9.349607878853644e-07	3.8163030045215947
ENSG00000259732	9.349607878853644e-07	2.582523350034589
ENSG00000183690	9.369191112305467e-07	4.2991412898451165
ENSG00000174123	9.369191112305467e-07	8.841955905325873
ENSG00000133112	9.408476480230212e-07	8.941387041246065
ENSG00000232586	9.547231849609366e-07	2.482180369920887
ENSG00000186564	9.56721464767487e-07	5.75417836522185
ENSG00000136383	9.56721464767487e-07	7.811148860199448
ENSG00000185519	9.56721464767487e-07	2.739975423370961
ENSG00000183971	9.56721464767487e-07	5.170560772055271
ENSG00000198440	9.56721464767487e-07	8.335947227800785
ENSG00000233621	9.587237830761824e-07	7.308105502736205
ENSG00000171680	9.708229421016064e-07	7.707632896384218
ENSG00000138642	9.76927680545444e-07	8.725303217690323
ENSG00000162139	9.76927680545444e-07	8.81508955137489
ENSG00000125772	9.913165628826393e-07	8.892705499663915
ENSG00000102007	9.913165628826482e-07	8.88864870453207
ENSG00000253741	1.0059099720722288e-06	5.99264423606167
ENSG00000232879	1.0059099720722288e-06	3.5052506830218624
ENSG00000185220	1.0080116033744658e-06	8.515801772426338
ENSG00000211648	1.0101174738719813e-06	8.6228889682062
ENSG00000146350	1.012227591787773e-06	7.895058289796136
ENSG00000235121	1.012227591787773e-06	6.031138809065882
ENSG00000271605	1.0249779574826005e-06	7.345270855509958
ENSG00000139133	1.0271180388566037e-06	8.004644155007016
ENSG00000262246	1.0292624339848147e-06	8.534554536113635
ENSG00000180581	1.031411151228601e-06	5.448806198873441
ENSG00000271993	1.0443946893119076e-06	3.693850538502335
ENSG00000164949	1.0443946893119076e-06	8.08139743913904
ENSG00000267508	1.0465738967888484e-06	5.584522554141193
ENSG00000229233	1.048757493832794e-06	4.53597105075464
ENSG00000159712	1.0487574938327995e-06	6.073540636482033
ENSG00000184489	1.0641662971655229e-06	8.870890312032751
ENSG00000254995	1.0641662971655267e-06	7.86602610951485
ENSG00000185507	1.0663853181411108e-06	8.868364728872839
ENSG00000120251	1.0663853181411108e-06	4.083131034016676
ENSG00000211664	1.0663853181411108e-06	6.563141774998654
ENSG00000262454	1.0686088057703814e-06	7.4790399667125955
ENSG00000143278	1.0820440164983967e-06	1.6713548255968766
ENSG00000119042	1.084299013653303e-06	8.413845053346238
ENSG00000205334	1.1002115015019384e-06	2.517091447870482
ENSG00000248008	1.10250303531499e-06	8.007196986742017
ENSG00000153790	1.104799176033444e-06	8.551318557424972
ENSG00000126890	1.10479917603345e-06	4.920654847731036
ENSG00000260359	1.1070999325615152e-06	8.828791148742358
ENSG00000237422	1.1233352223435862e-06	2.7810738525872094
ENSG00000230943	1.1233352223435862e-06	7.48547561251044
ENSG00000105219	1.1233352223435862e-06	6.472396340815079
ENSG00000251992	1.12567322788105e-06	4.842154791197811
ENSG00000273198	1.142171283109986e-06	2.2689824305089235
ENSG00000203288	1.1637262742794527e-06	6.361400208126718
ENSG00000232645	1.1661453685735391e-06	6.851088495010986
ENSG00000133640	1.1661453685735391e-06	3.7973824427527765
ENSG00000261089	1.1685693160498506e-06	6.633305738880795
ENSG00000084444	1.1881367371277777e-06	8.272542803934291
ENSG00000078589	1.208020198437909e-06	8.771996016896516
ENSG00000138686	1.208020198437909e-06	8.332427273452895
ENSG00000138587	1.2105280961093966e-06	8.290248799782567
ENSG00000117601	1.2105280961093966e-06	3.8352412828178135
ENSG00000135454	1.2282246034711432e-06	6.551810134236565
ENSG00000257345	1.2307729674946154e-06	5.726484198820297
ENSG00000147606	1.2307729674946154e-06	7.036166106910391
ENSG00000138074	1.2307729674946154e-06	8.834379155846138
ENSG00000244671	1.2307729674946154e-06	2.0501431672375574
ENSG00000244575	1.2333264337219448e-06	8.138545308086822
ENSG00000267627	1.256538854830894e-06	2.563512063576437
ENSG00000064309	1.2722474107894293e-06	5.704552093467472
ENSG00000202078	1.2748838598383749e-06	4.605709558983842
ENSG00000124783	1.2748838598383749e-06	8.925159860718681
ENSG00000273226	1.2775255804695011e-06	5.9966003950225835
ENSG00000248138	1.3205183682578724e-06	3.205022060350044
ENSG00000148730	1.3232512708121315e-06	8.858719926637214
ENSG00000175548	1.3425349660926358e-06	8.153241276642271
ENSG00000106080	1.3649055202288827e-06	8.876478319136533
ENSG00000226979	1.3677269983232821e-06	7.937996088201879
ENSG00000213860	1.3677269983232821e-06	5.559336929568686
ENSG00000227502	1.3677269983232821e-06	7.0050990896367225
ENSG00000187510	1.393374796136537e-06	7.504035268937004
ENSG00000100290	1.396253027756514e-06	8.615567182253994
ENSG00000226856	1.3991369946747702e-06	5.358454787371693
ENSG00000226891	1.4165618536859208e-06	5.374339915412501
ENSG00000235700	1.4165618536859285e-06	3.950852010192604
ENSG00000272720	1.4165618536859285e-06	6.329449611505869
ENSG00000133138	1.4165618536859285e-06	7.338972453552493
ENSG00000198945	1.419486276234296e-06	8.31579495917253
ENSG00000147246	1.4194862762343036e-06	5.740707817151292
ENSG00000235096	1.4401209228565657e-06	1.2023375732540247
ENSG00000128422	1.4401209228565657e-06	2.445754352222569
ENSG00000267216	1.4430922480530874e-06	5.6363859417437805
ENSG00000223375	1.4430922480530874e-06	2.429962308880357
ENSG00000203819	1.4430922480530874e-06	6.513108058774361
ENSG00000226266	1.4460694866434467e-06	6.363878864218838
ENSG00000170365	1.4640577339652431e-06	8.139433455165973
ENSG00000272426	1.473132608781533e-06	5.306989457876834
ENSG00000225724	1.5255907516970762e-06	4.655602393733383
ENSG00000272374	1.5477108561197605e-06	6.269378932735314
ENSG00000271936	1.5477108561197605e-06	5.650202656451627
ENSG00000136141	1.5508960134296857e-06	8.607119318082837
ENSG00000132824	1.5540874923210685e-06	8.866833516900904
ENSG00000163235	1.557285304843011e-06	8.308728136747858
ENSG00000115652	1.557285304843011e-06	8.796336787687592
ENSG00000271888	1.5798483508931992e-06	6.352507841235958
ENSG00000235944	1.5830972688676597e-06	7.215150607878156
ENSG00000231599	1.5994387504413879e-06	4.134428313179109
ENSG00000169740	1.6060207891807436e-06	8.508225022946602
ENSG00000236924	1.6060207891807436e-06	4.9377317734813575
ENSG00000242125	1.60932159648634e-06	8.835910367818073
ENSG00000149806	1.6093215964863485e-06	8.917046270454989
ENSG00000022355	1.63261111827803e-06	2.0566192811676354
ENSG00000148513	1.63261111827803e-06	2.8754974443982118
ENSG00000173821	1.6359646102702984e-06	8.925159860718681
ENSG00000132680	1.6359646102703217e-06	8.84808075321361
ENSG00000130119	1.6359646102703217e-06	8.480874224862701
ENSG00000179967	1.6393247443496545e-06	5.718086038241928
ENSG00000137411	1.6426915331479788e-06	8.852137548345457
ENSG00000267470	1.6426915331479788e-06	5.854509806569364
ENSG00000130598	1.663032725321425e-06	5.847953780226274
ENSG00000231305	1.6698669368409229e-06	7.958153922677311
ENSG00000095564	1.6905324505552734e-06	8.93733024611422
ENSG00000258465	1.694000591666912e-06	3.781731599988771
ENSG00000175730	1.7219937770231653e-06	7.011676571773691
ENSG00000272449	1.7219937770231653e-06	8.019457814211842
ENSG00000213024	1.7255241289053593e-06	8.827259936770426
ENSG00000211649	1.7290614588650746e-06	8.019047114611684
ENSG00000151498	1.7576129033572571e-06	8.808507173083129
ENSG00000142959	1.7576129033572667e-06	5.998217202088363
ENSG00000137404	1.7612136347678484e-06	8.311148926605687
ENSG00000168924	1.7866186355587609e-06	8.85466313150537
ENSG00000201129	1.7866186355587609e-06	2.4747995897858357
ENSG00000246090	1.7902766384822804e-06	8.054752115259019
ENSG00000212195	1.7902766384823058e-06	7.9993055455835895
ENSG00000250673	1.793941861533936e-06	5.856105168814835
ENSG00000145863	1.8160855903290699e-06	2.0272973041709066
ENSG00000085415	1.8198017386962584e-06	8.763882426632826
ENSG00000011590	1.8460208035295366e-06	6.9343833439723666
ENSG00000165959	1.8497959839939464e-06	8.872421524004686
ENSG00000253047	1.8497959839939629e-06	4.301672316914341
ENSG00000198754	1.8535786064538286e-06	8.03965101295059
ENSG00000106025	1.8535786064538286e-06	6.706605508776862
ENSG00000141854	1.8573686849897886e-06	8.567545737952356
ENSG00000104921	1.8841091929986313e-06	8.05988849265215
ENSG00000090659	1.8879594301076678e-06	5.364741649632914
ENSG00000237576	1.919035556801758e-06	5.169704748781251
ENSG00000244723	1.919035556801758e-06	5.676847347932342
ENSG00000251187	1.919035556801758e-06	4.42005933781486
ENSG00000238061	1.9229545677821978e-06	6.038665047466676
ENSG00000272325	1.9545855840071855e-06	8.46757776124821
ENSG00000132530	1.958574547036153e-06	8.88864870453207
ENSG00000188004	1.9867178077147466e-06	6.004644441699903
ENSG00000224543	1.9867178077147466e-06	6.325741627557287
ENSG00000236120	1.9948300674861404e-06	4.510617428428454
ENSG00000211652	1.9948300674861404e-06	7.726786681857809
ENSG00000253030	2.015250635304499e-06	1.3016288178343742
ENSG00000101017	2.019358855666274e-06	8.770464804924584
ENSG00000130303	2.0234751470000702e-06	8.912989475323146
ENSG00000172888	2.0275995245202314e-06	8.679147259268085
ENSG00000243926	2.031732003468357e-06	5.625743118247576
ENSG00000236030	2.052516455007929e-06	4.520323134912145
ENSG00000230122	2.052516455007929e-06	3.861736300946576
ENSG00000157306	2.0904459595334464e-06	7.6217148073366054
ENSG00000236846	2.094701807650665e-06	2.1785540827155394
ENSG00000134308	2.098966004822133e-06	8.88864870453207
ENSG00000109944	2.1290504820826215e-06	7.671403727406991
ENSG00000161921	2.129050482082652e-06	8.341332668028073
ENSG00000205593	2.1333820397699275e-06	8.752706412425267
ENSG00000147383	2.133382039769939e-06	8.513610463173894
ENSG00000185674	2.133382039769939e-06	6.035716530790164
ENSG00000104998	2.133382039769939e-06	8.784166402292056
ENSG00000165672	2.133382039769939e-06	8.838435950977985
ENSG00000116985	2.133382039769939e-06	8.917046270454989
ENSG00000254441	2.137722088957638e-06	3.95735989228561
ENSG00000106211	2.177167293646975e-06	8.876478319136533
ENSG00000273340	2.2083308393952915e-06	5.294054596224293
ENSG00000185332	2.2083308393952915e-06	4.062930770675167
ENSG00000252612	2.239923969759553e-06	5.045951997207282
ENSG00000173627	2.239923969759553e-06	2.487681234524808
ENSG00000107968	2.2444726723863904e-06	8.639573679137603
ENSG00000258365	2.249030274464321e-06	6.795368687042774
ENSG00000137288	2.249030274464321e-06	8.71114408991883
ENSG00000182504	2.249030274464321e-06	8.852137548345457
ENSG00000159917	2.2535967926941157e-06	8.215977152693835
ENSG00000107669	2.2535967926941157e-06	8.759825631500979
ENSG00000197943	2.2581722438063864e-06	8.917046270454989
ENSG00000167524	2.290451933974718e-06	6.674498266970641
ENSG00000204315	2.290451933974718e-06	7.914282935115244
ENSG00000132274	2.2950994540528745e-06	8.853131919533435
ENSG00000170035	2.3231759527617986e-06	8.844023958081767
ENSG00000163519	2.3231759527617986e-06	8.020296449327192
ENSG00000145850	2.3326081024510246e-06	8.351095160913077
ENSG00000205632	2.3326081024510246e-06	4.561568631170489
ENSG00000178184	2.36112643178271e-06	7.2269259888288575
ENSG00000243024	2.3659120263529297e-06	4.548927190523371
ENSG00000273381	2.3659120263529297e-06	5.693228247032119
ENSG00000152910	2.3659120263529297e-06	2.996803744478518
ENSG00000136152	2.3707069644403935e-06	8.840961534137898
ENSG00000187984	2.3755112635395785e-06	6.429922261498712
ENSG00000199866	2.4094049416755437e-06	6.949783661002267
ENSG00000255568	2.4142847624307767e-06	5.009469185134002
ENSG00000230426	2.448711063742448e-06	2.122074701441116
ENSG00000260977	2.448711063742448e-06	5.14323644460912
ENSG00000202461	2.448711063742448e-06	3.4411838031122985
ENSG00000211650	2.4536675439335383e-06	7.6157928611715535
ENSG00000251163	2.4586336873651995e-06	2.7181873070942117
ENSG00000166997	2.4586336873652346e-06	8.125046277595843
ENSG00000186187	2.4586336873652346e-06	7.489981269313786
ENSG00000123901	2.493668783635638e-06	6.576910236893048
ENSG00000183250	2.498712886038274e-06	6.9789738221199125
ENSG00000229914	2.498712886038274e-06	6.550173843374692
ENSG00000230113	2.53429778877665e-06	3.613552717093403
ENSG00000104325	2.5394210229006277e-06	8.789754409395835
ENSG00000259590	2.5394210229006277e-06	3.933104514446854
ENSG00000181744	2.5445542317833228e-06	8.733416807954013
ENSG00000173166	2.5445542317833228e-06	7.801824315489691
ENSG00000250546	2.5445542317833228e-06	5.019083686591228
ENSG00000179388	2.5496974340443766e-06	8.0582864208347
ENSG00000261194	2.5755640000332234e-06	1.183461085519219
ENSG00000186026	2.5859812354835886e-06	6.988347199716364
ENSG00000175387	2.6333630923338305e-06	8.797867999659527
ENSG00000237604	2.6707925825334604e-06	7.652062735366037
ENSG00000225556	2.670792582533475e-06	7.475590872210223
ENSG00000116748	2.6761812987315654e-06	8.908932680191299
ENSG00000150656	2.6815804847113554e-06	6.952614932262152
ENSG00000244926	2.7196695827683745e-06	5.678147099141656
ENSG00000174206	2.725153231891569e-06	8.437648983353354
ENSG00000138646	2.730647527541024e-06	8.860251138609149
ENSG00000196227	2.7306475275410388e-06	8.715200885050676
ENSG00000159618	2.7361524895296693e-06	8.803913537167329
ENSG00000236534	2.7694073685392277e-06	3.5553431553515966
ENSG00000211653	2.7749875526211973e-06	8.722038226869964
ENSG00000224950	2.774987552621212e-06	4.678400672842741
ENSG00000258879	2.774987552621212e-06	6.661132455106074
ENSG00000103044	2.814353102176554e-06	7.385898534979575
ENSG00000108691	2.820020460829254e-06	6.230244020641278
ENSG00000104059	2.820020460829254e-06	2.0131920745109517
ENSG00000174015	2.820020460829254e-06	7.055388172619573
ENSG00000228527	2.8256988076455263e-06	3.268736483391076
ENSG00000173200	2.8657566236322923e-06	8.598266320158698
ENSG00000215244	2.871523613857011e-06	5.329506017312134
ENSG00000251039	2.871523613857011e-06	7.059651797680821
ENSG00000252808	2.9122065603127363e-06	4.417583946990697
ENSG00000230175	2.9180635193483766e-06	3.3901609447547725
ENSG00000168509	2.923931818614607e-06	2.186433421008743
ENSG00000089876	2.923931818614607e-06	8.65480648847701
ENSG00000166743	2.923931818614607e-06	5.070088937178803
ENSG00000272841	2.929811479152477e-06	6.351977575380522
ENSG00000169026	2.929811479152477e-06	7.435643847019592
ENSG00000174607	2.9653292120738175e-06	8.644422278580937
ENSG00000254349	2.9653292120738175e-06	3.778083873489931
ENSG00000198171	2.9712889937929055e-06	8.856194343477304
ENSG00000234782	2.9712889937929055e-06	7.3484638674505005
ENSG00000092847	2.9712889937929055e-06	8.838435950977985
ENSG00000197768	2.9712889937929055e-06	6.419198516925313
ENSG00000165246	2.977260306455705e-06	5.541148626867449
ENSG00000102003	2.9772603064557313e-06	6.697991587496876
ENSG00000137841	2.9832431714401235e-06	8.753700783613242
ENSG00000232872	3.013331532060902e-06	3.392715449038415
ENSG00000231615	3.0193841620304036e-06	2.9158241643864966
ENSG00000260121	3.0193841620304036e-06	8.025464971450202
ENSG00000229384	3.025448495027736e-06	2.4838411562381917
ENSG00000204193	3.037612356870931e-06	3.595120287215856
ENSG00000273329	3.0682283368803218e-06	8.000050519091214
ENSG00000078043	3.1240872446645784e-06	8.662383237956744
ENSG00000102882	3.1303538778516256e-06	8.7542376243972
ENSG00000231084	3.1303538778516256e-06	6.951074315370259
ENSG00000180332	3.1429234642191994e-06	3.510858919143557
ENSG00000187653	3.1873007346530716e-06	6.885004229036161
ENSG00000121410	3.1873007346530716e-06	5.63605248165097
ENSG00000272288	3.1936893717375066e-06	7.486866113872683
ENSG00000187957	3.2387562037387507e-06	2.69216249497166
ENSG00000129625	3.2387562037387507e-06	8.908932680191299
ENSG00000267590	3.2387562037387507e-06	4.301141918502317
ENSG00000258920	3.2387562037387507e-06	7.941926742149929
ENSG00000259577	3.2387562037387507e-06	7.630808752406678
ENSG00000178538	3.2452440791437705e-06	7.059410802705226
ENSG00000114204	3.2517444626818415e-06	4.077486234513628
ENSG00000213657	3.2910107311439583e-06	7.078166997131421
ENSG00000249413	3.2910107311439875e-06	4.676568986553138
ENSG00000170264	3.3042006043072486e-06	8.445357439864067
ENSG00000260719	3.3440761963316125e-06	8.413642486469746
ENSG00000163545	3.3507669967187743e-06	8.721246422558476
ENSG00000182508	3.3574706797489953e-06	6.8616882857789365
ENSG00000105373	3.364187269180073e-06	8.933273450982373
ENSG00000143847	3.3709167888116563e-06	5.78751104854345
ENSG00000106479	3.3709167888116563e-06	8.71466404426672
ENSG00000175877	3.397964646798548e-06	1.0430302500387576
ENSG00000171150	3.404759175891196e-06	8.71466404426672
ENSG00000263727	3.411566778861699e-06	1.8600177205799457
ENSG00000115705	3.411566778861699e-06	2.4599276788352955
ENSG00000174514	3.4183874798035575e-06	6.9771666038160465
ENSG00000214193	3.4665011623414796e-06	7.740755805253915
ENSG00000152749	3.4665011623414796e-06	8.71366967307874
ENSG00000154144	3.4734275195065545e-06	8.836904739006052
ENSG00000184575	3.4803671933947572e-06	8.89117428769198
ENSG00000166667	3.5222862640031856e-06	6.964489205821566
ENSG00000214301	3.536366937892089e-06	5.547574652212231
ENSG00000054282	3.5434275708286156e-06	8.670039297816416
ENSG00000152213	3.5932331898037802e-06	7.9509767411033785
ENSG00000165732	3.600403034720297e-06	8.93733024611422
ENSG00000211961	3.6075866443400094e-06	4.997431177685058
ENSG00000233012	3.6509787809361183e-06	1.8067753062442329
ENSG00000088387	3.6509787809361183e-06	8.732422436766038
ENSG00000253923	3.6509787809361183e-06	2.429769891072464
ENSG00000183230	3.6582594544661373e-06	7.467799052786607
ENSG00000183808	3.6582594544661373e-06	8.704024870843115
ENSG00000227868	3.6582594544661373e-06	2.008171601728211
ENSG00000071626	3.6582594544661373e-06	8.858719926637214
ENSG00000137547	3.665554096372567e-06	8.759825631500979
ENSG00000162510	3.7841891424165356e-06	7.2282455136974955
ENSG00000162929	3.791725209511144e-06	7.907993565774267
ENSG00000167085	3.7992757137832345e-06	8.770464804924583
ENSG00000228473	3.8372457211772455e-06	1.3488708857787564
ENSG00000198130	3.844883406185486e-06	8.717726468210587
ENSG00000211647	3.852535714694694e-06	5.144695358909029
ENSG00000150457	3.867884309477143e-06	8.596937675063256
ENSG00000213199	3.9142838550737625e-06	8.338015280556675
ENSG00000271631	3.9220689868802765e-06	3.8624296048029594
ENSG00000251396	3.9220689868802765e-06	6.073647238597457
ENSG00000112039	3.9769834624248376e-06	8.518661629493716
ENSG00000251323	3.984888509782495e-06	7.067977136873602
ENSG00000137959	3.984888509782495e-06	8.203624117496775
ENSG00000227417	3.992808670320672e-06	3.2957524991763774
ENSG00000104808	4.0406485624949295e-06	4.169921506527347
ENSG00000162775	4.048675292388012e-06	8.633528141629803
ENSG00000188167	4.048675292388012e-06	7.230883221659608
ENSG00000259291	4.048675292388034e-06	7.678312938153135
ENSG00000162692	4.048675292388034e-06	8.48398904545761
ENSG00000135842	4.056717358068159e-06	8.736479231897881
ENSG00000102290	4.056717358068159e-06	2.622641931637422
ENSG00000165507	4.056717358068159e-06	8.757300048341069
ENSG00000156172	4.056717358068159e-06	6.947149628610633
ENSG00000119922	4.064774787579429e-06	7.775495137168854
ENSG00000146263	4.064774787579429e-06	8.511339843541512
ENSG00000238025	4.129790703016001e-06	4.112398070120081
ENSG00000250874	4.1379876770663855e-06	4.522185471241686
ENSG00000142669	4.1379876770663855e-06	8.760820002688957
ENSG00000211962	4.137987677066423e-06	8.425196720701393
ENSG00000122122	4.187499109912343e-06	8.850606336373524
ENSG00000163947	4.204129167727036e-06	8.816620763346823
ENSG00000139722	4.204129167727036e-06	8.929216655850528
ENSG00000160791	4.212467997732081e-06	7.261569496811143
ENSG00000267593	4.271286806036172e-06	4.46080516563806
ENSG00000118894	4.330895030657312e-06	8.360367308971794
ENSG00000257949	4.3394755227901755e-06	3.417900939389447
ENSG00000227045	4.348072361804038e-06	2.0838474884305724
ENSG00000163354	4.417439148446092e-06	7.155839687334356
ENSG00000253553	4.417439148446092e-06	3.3952291007239603
ENSG00000179241	4.4878694370592676e-06	4.687688508307756
ENSG00000222724	4.4878694370592676e-06	7.344567030310925
ENSG00000224259	4.4878694370592676e-06	2.739149925254767
ENSG00000232788	4.496748774788522e-06	8.140279086935246
ENSG00000184949	4.496748774788522e-06	5.505660423939229
ENSG00000170919	4.496748774788522e-06	8.254071917503422
ENSG00000052802	4.505645003762466e-06	8.719257680182523
ENSG00000255224	4.586476260597717e-06	6.455542601817639
ENSG00000204347	4.659495253137241e-06	2.5408722354007853
ENSG00000157368	4.659495253137241e-06	3.1510320195890036
ENSG00000254726	4.714991638256625e-06	6.006616620522739
ENSG00000145451	4.724302603203253e-06	4.0844653093869
ENSG00000237211	4.724302603203253e-06	6.606147534062882
ENSG00000259424	4.733631244107105e-06	3.4855013351795754
ENSG00000244558	4.733631244107105e-06	4.651189035813312
ENSG00000124641	4.799429360474612e-06	8.52950336979381
ENSG00000120278	4.808900569235132e-06	7.037531568897924
ENSG00000119608	4.808900569235132e-06	6.470363610754375
ENSG00000198156	4.818389744838166e-06	6.384236156599534
ENSG00000196814	4.875703931687745e-06	7.926321613479806
ENSG00000231532	4.8853197911415984e-06	2.2754523952022776
ENSG00000095002	4.894953879816806e-06	8.605385539234414
ENSG00000196236	4.894953879816806e-06	8.540142543217414
ENSG00000152042	4.894953879816806e-06	5.460747544578038
ENSG00000225091	4.894953879816806e-06	5.5396992281653015
ENSG00000141429	4.904606230765303e-06	8.85466313150537
ENSG00000269904	4.904606230765303e-06	4.685008594322719
ENSG00000166569	4.904606230765303e-06	4.885627601991423
ENSG00000139644	4.914276877096296e-06	8.933273450982373
ENSG00000102879	4.972686819424214e-06	8.925159860718681
ENSG00000236861	4.972686819424214e-06	7.904016081022356
ENSG00000154309	4.982486465290919e-06	7.727003265115898
ENSG00000102738	4.982486465290945e-06	8.78010960716021
ENSG00000242575	5.0615547074891735e-06	2.9665726942160546
ENSG00000264462	5.0615547074891735e-06	3.6610161417354137
ENSG00000243181	5.071522629605814e-06	4.537041628652159
ENSG00000104833	5.131727567448881e-06	4.134408411635906
ENSG00000233583	5.151948095983193e-06	3.9788423028802353
ENSG00000198720	5.223324737423858e-06	7.913910280938335
ENSG00000270022	5.243892009586906e-06	7.552429367415551
ENSG00000186496	5.2542048115792894e-06	7.591216709081722
ENSG00000140105	5.264537104373878e-06	8.921103065586836
ENSG00000115257	5.316492165255159e-06	7.876801436782307
ENSG00000099785	5.326942144636643e-06	8.653812117289032
ENSG00000213045	5.337411862644772e-06	2.467597567910573
ENSG00000177613	5.337411862644772e-06	8.78010960716021
ENSG00000088448	5.411255572300355e-06	8.892705499663915
ENSG00000212327	5.4325334648714685e-06	3.3107389381911387
ENSG00000260766	5.507641079779008e-06	8.294129941766817
ENSG00000247774	5.507641079779008e-06	8.771996016896516
ENSG00000151366	5.507641079779008e-06	8.440966370824755
ENSG00000103550	5.518451858604524e-06	8.075951151726292
ENSG00000259337	5.529283027135789e-06	4.396128861411632
ENSG00000247373	5.540134622135316e-06	7.524456517474388
ENSG00000185684	5.605675214617504e-06	8.591886508743432
ENSG00000103145	5.605675214617504e-06	8.222532617256697
ENSG00000168394	5.605675214617504e-06	8.929216655850528
ENSG00000145692	5.605675214617533e-06	2.725464538620104
ENSG00000242612	5.616670829548407e-06	8.151173223886381
ENSG00000091436	5.705384915373524e-06	8.506156970190712
ENSG00000244437	5.705384915373524e-06	8.6908601142596
ENSG00000226329	5.705384915373544e-06	6.510122839733671
ENSG00000267767	5.705384915373544e-06	5.4423899464197225
ENSG00000237756	5.784112817744037e-06	3.044545332421417
ENSG00000225920	5.784112817744037e-06	7.145094289801922
ENSG00000273384	5.7954445140480555e-06	4.2709437228913965
ENSG00000119899	5.7954445140480555e-06	8.743598450973597
ENSG00000176463	5.7954445140480555e-06	8.416064730208069
ENSG00000187944	5.806797538240119e-06	3.3748969160687987
ENSG00000064199	5.806797538240119e-06	5.622001989893726
ENSG00000106397	5.898394153553989e-06	8.864307933740994
ENSG00000254709	5.909940863131414e-06	8.879003902296445
ENSG00000150783	5.909940863131414e-06	5.0146038543513525
ENSG00000115762	5.909940863131414e-06	8.844023958081767
ENSG00000155849	5.909940863131414e-06	8.82067755847867
ENSG00000260088	5.9796784937383674e-06	4.819260467449619
ENSG00000235330	5.991378026836645e-06	4.817047642427728
ENSG00000188211	6.0030995490423086e-06	7.274682223646728
ENSG00000197217	6.00309954904233e-06	8.921103065586836
ENSG00000072163	6.014843099850381e-06	6.354545838190699
ENSG00000064115	6.014843099850381e-06	8.864307933740994
ENSG00000214837	6.097668088130734e-06	6.996430420287836
ENSG00000198650	6.097668088130734e-06	5.827009731998982
ENSG00000171462	6.097668088130734e-06	7.132603981726709
ENSG00000224812	6.097668088130734e-06	3.504330139420064
ENSG00000261884	6.121532894339907e-06	7.728081058650495
ENSG00000142252	6.193666857898737e-06	8.5036313870308
ENSG00000248916	6.205768292954463e-06	5.773650332580207
ENSG00000187838	6.205768292954463e-06	4.394264535400162
ENSG00000120656	6.205768292954463e-06	8.675627304920196
ENSG00000110711	6.21789243841959e-06	8.805444749139262
ENSG00000187037	6.21789243841959e-06	5.009230919200923
ENSG00000119013	6.217892438419612e-06	8.792279992555747
ENSG00000251148	6.217892438419612e-06	2.3174866596744135
ENSG00000139597	6.2911165151943725e-06	8.728902482418148
ENSG00000233985	6.30340077767809e-06	3.529205761843878
ENSG00000261019	6.30340077767809e-06	5.302449702243585
ENSG00000143107	6.30340077767809e-06	4.8114762857131
ENSG00000224565	6.3157080783074325e-06	6.917197728230005
ENSG00000173692	6.3157080783074884e-06	8.856194343477304
ENSG00000269293	6.3157080783074884e-06	8.251264457087084
ENSG00000185591	6.3157080783074884e-06	8.868364728872839
ENSG00000164465	6.328038458363755e-06	8.712138461106807
ENSG00000146555	6.4025077272702745e-06	4.322639464750062
ENSG00000176974	6.415000825098047e-06	8.621357756234266
ENSG00000261924	6.415000825098047e-06	4.310301037979361
ENSG00000012061	6.415000825098047e-06	8.823739982422536
ENSG00000239855	6.427517335138583e-06	8.61523290834653
ENSG00000226174	6.440057299308636e-06	7.163750710721556
ENSG00000198492	6.452620759596575e-06	8.803456006763307
ENSG00000107719	6.515791977386655e-06	8.729896853606125
ENSG00000166068	6.5157919773866896e-06	8.603854327262479
ENSG00000232237	6.5157919773866896e-06	2.913164585588389
ENSG00000104413	6.528497300134236e-06	7.253945304118191
ENSG00000138346	6.528497300134236e-06	8.215826982468384
ENSG00000165923	6.630999979802701e-06	6.634082467576304
ENSG00000157796	6.630999979802724e-06	8.812563968214976
ENSG00000074695	6.643920969203844e-06	8.933273450982373
ENSG00000160789	6.643920969203844e-06	8.921103065586836
ENSG00000159884	6.656866136310253e-06	7.610538793129045
ENSG00000107518	6.735047296000304e-06	4.95186018208298
ENSG00000244754	6.735047296000339e-06	8.868364728872839
ENSG00000199709	6.748162921207722e-06	3.1591919476153034
ENSG00000165097	6.748162921207722e-06	8.473165768351992
ENSG00000231789	6.748162921207782e-06	8.116932687332149
ENSG00000077943	6.748162921207782e-06	8.917046270454989
ENSG00000250240	6.748162921207782e-06	3.9513969460894867
ENSG00000230131	6.748162921207782e-06	6.107347876793474
ENSG00000117395	6.76130307190801e-06	8.7542376243972
ENSG00000179520	6.787657125083712e-06	5.051007029451631
ENSG00000248405	6.8539745296485886e-06	2.9046461459324893
ENSG00000235672	6.8539745296485886e-06	4.537215283591251
ENSG00000146070	6.853974529648625e-06	7.008012265248905
ENSG00000178921	6.867312467543554e-06	8.805981589923219
ENSG00000224650	6.880675327863774e-06	8.554433378019882
ENSG00000238401	6.961378356752446e-06	3.9360245427014844
ENSG00000075223	6.974916923653732e-06	5.058842856540265
ENSG00000141968	6.974916923653732e-06	8.896762294795762
ENSG00000074276	6.9884807709177776e-06	6.0153576189142814
ENSG00000270883	6.9884807709177776e-06	4.837461147776062
ENSG00000136688	7.084139348557842e-06	4.587900825819511
ENSG00000084774	7.111700476609665e-06	8.864307933740994
ENSG00000136021	7.12551961971339e-06	8.915515058483056
ENSG00000133195	7.12551961971339e-06	8.713669673078742
ENSG00000179101	7.12551961971339e-06	3.594120445947621
ENSG00000134571	7.12551961971339e-06	5.7599894183867795
ENSG00000231424	7.208977478952735e-06	6.082754862883269
ENSG00000220842	7.208977478952735e-06	6.585034582436774
ENSG00000263463	7.208977478952735e-06	7.184712884130482
ENSG00000177181	7.208977478952735e-06	5.832818536360566
ENSG00000167840	7.222978052745525e-06	8.210238975364604
ENSG00000167851	7.321715579026658e-06	8.744592822161575
ENSG00000241794	7.321715579026723e-06	1.9690446885834443
ENSG00000144730	7.335926287554715e-06	3.2495202549088518
ENSG00000231381	7.335926287554715e-06	3.3583136713145443
ENSG00000259051	7.335926287554715e-06	4.722157312890786
ENSG00000100462	7.335926287554715e-06	8.631460088873913
ENSG00000251669	7.335926287554715e-06	7.305351869777654
ENSG00000234171	7.350163473713715e-06	7.528291163500969
ENSG00000251348	7.350163473713781e-06	5.984587850079122
ENSG00000227285	7.450569117403398e-06	6.788723935903928
ENSG00000135119	7.4505691174034375e-06	7.687245581303401
ENSG00000187045	7.4505691174034375e-06	4.474499695992227
ENSG00000187800	7.46501982710667e-06	7.390859142577018
ENSG00000162723	7.479497441263375e-06	3.770720773228884
ENSG00000135747	7.566930803594906e-06	7.400279811856333
ENSG00000213046	7.581598092557879e-06	2.825698959699522
ENSG00000182551	7.596292670841106e-06	8.880535114268378
ENSG00000184922	7.6110145869179286e-06	8.904875885059452
ENSG00000031003	7.714837546641803e-06	8.76893359295265
ENSG00000254978	7.744750070987916e-06	5.78428211318039
ENSG00000205784	7.865517211107391e-06	4.176107276297666
ENSG00000255100	7.865517211107391e-06	4.26534827192616
ENSG00000115339	7.865517211107432e-06	8.808507173083129
ENSG00000219027	7.865517211107432e-06	3.223004176302847
ENSG00000235277	7.957276605936246e-06	1.5929345411673699
ENSG00000079385	7.972669385314237e-06	8.670039297816416
ENSG00000165495	7.972669385314308e-06	2.8152186298198454
ENSG00000180730	8.003540724207586e-06	7.566053085209837
ENSG00000108515	8.003540724207586e-06	8.541673755189347
ENSG00000181097	8.1124964366755e-06	6.509133991369824
ENSG00000203667	8.1124964366755e-06	7.91273737191552
ENSG00000087903	8.128177270000686e-06	6.844947951967924
ENSG00000174132	8.143887190049824e-06	8.872421524004686
ENSG00000154358	8.25467539510961e-06	8.793274363743723
ENSG00000225523	8.270619870027905e-06	6.066129700053292
ENSG00000084073	8.39924399035125e-06	8.853131919533435
ENSG00000077380	8.39924399035125e-06	8.700962446899247
ENSG00000109452	8.39924399035125e-06	6.961831559600522
ENSG00000271308	8.51336282445951e-06	4.038064486405425
ENSG00000187033	8.52978647465834e-06	5.419324689043296
ENSG00000211966	8.546240525174512e-06	8.741327831341216
ENSG00000117477	8.546240525174512e-06	6.691223595805228
ENSG00000146112	8.546240525174512e-06	8.847543912429655
ENSG00000199471	8.546240525174512e-06	3.409016512204702
ENSG00000123191	8.662274609422629e-06	7.443000692157796
ENSG00000188827	8.662274609422629e-06	8.341737801781054
ENSG00000197653	8.662274609422629e-06	6.536389171074253
ENSG00000162654	8.67897380307506e-06	8.545527983444703
ENSG00000181847	8.67897380307506e-06	7.825320885318238
ENSG00000240864	8.67897380307506e-06	8.438238220788353
ENSG00000211662	8.81368386812407e-06	8.864307933740994
ENSG00000107295	8.830663013165828e-06	3.270144475550129
ENSG00000204219	8.967630538240773e-06	6.780384484395223
ENSG00000273075	8.967630538240773e-06	4.875889783681608
ENSG00000225087	9.106634956382761e-06	2.1974428221540916
ENSG00000165300	9.106634956382761e-06	6.757242441772257
ENSG00000169413	9.10663495638281e-06	8.293777204664876
ENSG00000233276	9.10663495638281e-06	8.874947107164598
ENSG00000257267	9.124155161866294e-06	8.718720839398564
ENSG00000225644	9.124155161866294e-06	1.7865186264206474
ENSG00000005249	9.141707701391958e-06	7.568383121220929
ENSG00000267327	9.247705147881216e-06	2.2246821934156515
ENSG00000240291	9.283298894077305e-06	7.610609652974562
ENSG00000245248	9.283298894077305e-06	4.525522355513508
ENSG00000122882	9.283298894077305e-06	8.735484860709903
ENSG00000203778	9.283298894077305e-06	7.764697008139187
ENSG00000183486	9.283298894077388e-06	8.830322360714293
ENSG00000213639	9.301145013024564e-06	8.872421524004686
ENSG00000172361	9.426992505961827e-06	6.728995672184028
ENSG00000065613	9.445103511613532e-06	8.770464804924583
ENSG00000242110	9.445103511613532e-06	6.637802022947596
ENSG00000181577	9.57281829604677e-06	3.738262714144994
ENSG00000088926	9.57281829604677e-06	3.6810101507659687
ENSG00000187013	9.57281829604677e-06	3.1083844597730237
ENSG00000243290	9.59119793619763e-06	8.568540109140335
ENSG00000116990	9.59119793619763e-06	7.485395967284312
ENSG00000230399	9.59119793619763e-06	2.0205786425059507
ENSG00000230565	9.739458494470557e-06	6.823151344179327
ENSG00000124496	9.739458494470557e-06	8.52723275016143
ENSG00000172766	9.73945849447068e-06	8.728365641634191
ENSG00000109929	9.758144890705655e-06	8.718720839398566
ENSG00000130595	9.758144890705655e-06	5.800905953282864
ENSG00000100092	9.758144890705742e-06	8.402669039138678
ENSG00000116353	9.758144890705742e-06	8.534097005709611
ENSG00000173110	9.776865670801116e-06	7.675461531620177
ENSG00000272663	9.776865670801116e-06	5.2234030739877735
ENSG00000013503	9.889915798278333e-06	8.37497840130013
ENSG00000237351	9.889915798278333e-06	4.161853104444137
ENSG00000100505	9.889915798278333e-06	5.804163786670353
ENSG00000233215	9.889915798278333e-06	2.0277871885672263
ENSG00000130827	9.908878960425698e-06	8.88864870453207
ENSG00000166171	9.927876991935829e-06	8.110147742163901
ENSG00000201512	1.006184470339829e-05	5.971109605442389
ENSG00000243264	1.0081123899466403e-05	7.761229450442338
ENSG00000136731	1.0081123899466493e-05	8.908932680191299
ENSG00000254154	1.0217073607168713e-05	8.010839862740267
ENSG00000272541	1.0236637933173886e-05	5.108063787756046
ENSG00000099622	1.0236637933173886e-05	8.929216655850528
ENSG00000261368	1.023663793317394e-05	1.778700460143129
ENSG00000111266	1.0256238181863838e-05	8.673559252164305
ENSG00000006576	1.0256238181863838e-05	8.747118405321485
ENSG00000004700	1.0256238181863838e-05	8.71114408991883
ENSG00000170832	1.0275874416127083e-05	8.513276189266426
ENSG00000260101	1.0394451053654468e-05	8.72584005847428
ENSG00000102710	1.0394451053654505e-05	8.738010443869817
ENSG00000170819	1.0394451053654505e-05	8.255400562598865
ENSG00000130158	1.0414340956583104e-05	8.565020154792444
ENSG00000153132	1.0434267351957779e-05	7.873855359560284
ENSG00000166263	1.0434267351957779e-05	7.611684788422967
ENSG00000200502	1.0434267351957779e-05	6.1068847799330275
ENSG00000263847	1.0434267351957779e-05	7.206890959355699
ENSG00000163811	1.0434267351957779e-05	8.808507173083129
ENSG00000007062	1.0434267351957779e-05	4.619784701369396
ENSG00000129562	1.0454230303610614e-05	8.88864870453207
ENSG00000075340	1.0574779283295216e-05	6.124018987729882
ENSG00000197915	1.0574779283295216e-05	3.172877506747186
ENSG00000111912	1.0594999925087125e-05	8.852137548345457
ENSG00000169499	1.0594999925087125e-05	8.821671929666646
ENSG00000198947	1.0594999925087125e-05	7.002730247088021
ENSG00000152484	1.0594999925087125e-05	8.818151975318758
ENSG00000259405	1.0594999925087125e-05	6.266338146208272
ENSG00000266171	1.0615257637630386e-05	5.570705025499291
ENSG00000213023	1.0758105062245277e-05	2.785843511830726
ENSG00000132763	1.0758105062245277e-05	8.41637063650615
ENSG00000250251	1.0944475857346493e-05	8.5088142603816
ENSG00000086598	1.0986309942652972e-05	8.925159860718681
ENSG00000187837	1.0986309942652972e-05	8.929216655850528
ENSG00000236431	1.1112734027262546e-05	4.288985066102959
ENSG00000162946	1.1112734027262546e-05	8.422416174013948
ENSG00000267623	1.1133939845945477e-05	4.9800473480935565
ENSG00000241770	1.1133939845945477e-05	3.1810161609970447
ENSG00000211959	1.1155184455136709e-05	8.707544825191007
ENSG00000197619	1.1155184455136807e-05	8.123515065623907
ENSG00000198168	1.130498854856823e-05	8.88864870453207
ENSG00000231890	1.130498854856823e-05	7.216579824356037
ENSG00000138297	1.1326545925838313e-05	8.486664798842972
ENSG00000182836	1.1478554707805094e-05	4.463041900281917
ENSG00000232470	1.1500429238835847e-05	6.38288221326821
ENSG00000263711	1.150042923883595e-05	3.6611006422748953
ENSG00000224014	1.150042923883595e-05	3.931819600752225
ENSG00000265386	1.150042923883595e-05	2.862076481735633
ENSG00000076555	1.1522343725341759e-05	8.818151975318758
ENSG00000175426	1.1544298236870118e-05	4.37579611214209
ENSG00000115761	1.167686974063368e-05	8.616227279534508
ENSG00000177212	1.1833381017113563e-05	1.0267987218459333
ENSG00000251273	1.1855903245892661e-05	2.4364835945801446
ENSG00000099219	1.1878466556745464e-05	8.668508085844481
ENSG00000102001	1.1901071021072363e-05	7.324822693243681
[truncated: 206 more rows]
