# Supplementary material for: Machine learning predicts treatment sensitivity in multiple myeloma based on molecular and clinical information coupled with drug response
Source: PLoS One. 2021 Jul 28;16(7):e0254596. doi: 10.1371/journal.pone.0254596 (PMC8318243; doi:10.1371/journal.pone.0254596)
Supplement: S1 File — (ZIP) [file pone.0254596.s004.zip › Supplementary Material 1/20q13/selected_genes_experiment_4.csv]

gene	pvalue	entropy
ENSG00000101444	2.515124354498739e-06	8.899287877955674
ENSG00000075426	2.83791161497949e-06	8.813558339402954
ENSG00000197114	3.623845713975805e-06	8.435123400193444
ENSG00000228218	3.899690515686601e-06	6.4404302213978815
ENSG00000128692	4.472285922803452e-06	5.775977978981718
ENSG00000269899	4.596127311612468e-06	3.9704168230394603
ENSG00000080189	5.843001642181629e-06	8.842492746109832
ENSG00000256167	6.393233837844987e-06	5.738313694859112
ENSG00000101084	6.961817850049288e-06	8.28553190737021
ENSG00000101473	7.2802655735117315e-06	8.377333897159625
ENSG00000116016	8.69959903844223e-06	8.706550454003029
ENSG00000254615	8.934170913898209e-06	8.601531310979057
ENSG00000242372	1.080190761539567e-05	8.562952102036554
ENSG00000213695	1.5251157795953292e-05	2.675078932577877
ENSG00000124216	1.6344791426291223e-05	7.512107929090205
ENSG00000177700	1.7066019042907187e-05	8.819683187290691
ENSG00000166337	1.7066019042907187e-05	8.838435950977985
ENSG00000242814	1.9923047311712164e-05	5.239532043215637
