# Supplementary material for: Machine learning predicts treatment sensitivity in multiple myeloma based on molecular and clinical information coupled with drug response
Source: PLoS One. 2021 Jul 28;16(7):e0254596. doi: 10.1371/journal.pone.0254596 (PMC8318243; doi:10.1371/journal.pone.0254596)
Supplement: S1 File — (ZIP) [file pone.0254596.s004.zip › Supplementary Material 1/1q21/selected_genes_experiment_7.csv]

gene	pvalue	entropy
ENSG00000143321	2.882675258588363e-37	8.895735652637308
ENSG00000143294	2.0845196280882357e-34	8.853721710325235
ENSG00000163467	1.4565762084393e-31	6.231685248251608
ENSG00000143314	7.2271883187552485e-31	8.815756351009115
ENSG00000143515	1.5488319973962615e-30	8.940270065592774
ENSG00000121644	6.745994538768206e-30	8.87549273765755
ENSG00000143252	7.68661416600426e-30	8.810179655660605
ENSG00000169905	1.3472868308391547e-29	8.855249822677791
ENSG00000116586	2.2531575418217936e-29	8.72767988338902
ENSG00000143374	1.0646715148684558e-28	8.714998380339443
ENSG00000143164	1.1887337916553684e-28	8.844096431980775
ENSG00000160803	2.7872079577403435e-28	8.82385351700102
ENSG00000159352	4.352817255962865e-28	8.8714441546616
ENSG00000160688	4.770299759738155e-28	8.768165713348534
ENSG00000143393	5.982925131882033e-28	8.8795413206535
ENSG00000143222	8.216954838472338e-28	8.8795413206535
ENSG00000183155	1.0206882037006598e-27	8.495557837841655
ENSG00000160685	1.4243489316859473e-27	8.80307484795954
ENSG00000169231	1.6005616928785542e-27	8.417361095973051
ENSG00000143420	1.737364299902526e-27	8.899784235633259
ENSG00000143543	2.6959102068963337e-27	8.915978567617064
ENSG00000132676	4.530940555863595e-27	8.895735652637308
ENSG00000143458	5.56381840313183e-27	8.721110829749675
ENSG00000143569	5.6115873351855525e-27	8.891687069641355
ENSG00000163444	6.88833993629567e-27	8.751971381364728
ENSG00000117262	1.1531292195928956e-26	8.33804055539606
ENSG00000116521	1.1829025276345694e-26	8.89420754028475
ENSG00000143436	1.626069632109969e-26	8.643651998764877
ENSG00000143418	1.762338669337422e-26	8.837527378341429
ENSG00000160714	1.807679442234871e-26	8.845624544333333
ENSG00000163374	2.3996833399002854e-26	8.82385351700102
ENSG00000163159	3.013717050421368e-26	8.761060905647467
ENSG00000117593	4.063624105813665e-26	8.703924139475033
ENSG00000135845	4.097938536591585e-26	8.741889498791155
ENSG00000198715	4.132540258589039e-26	8.716526492692003
ENSG00000158796	4.167431656068853e-26	8.633034362129582
ENSG00000143612	5.013412831629837e-26	8.899784235633259
ENSG00000159377	5.61467706394098e-26	8.924075733608968
ENSG00000143398	8.462010857994699e-26	8.843104073689938
ENSG00000163348	1.0339576595019382e-25	8.835999265988871
ENSG00000160741	1.0426192184469924e-25	8.883589903649453
ENSG00000198860	1.4368543624411017e-25	8.806666826726374
ENSG00000117479	1.5942377016894357e-25	8.526699696111402
ENSG00000067704	2.158393922557919e-25	8.891687069641355
ENSG00000160752	4.012457227670694e-25	8.766637600995978
ENSG00000132716	5.3307559465978945e-25	8.887638486645404
ENSG00000176393	1.0106305075353153e-24	8.747922798368778
ENSG00000131788	1.065789462424883e-24	8.684928030193143
ENSG00000152332	1.1998193643896528e-24	8.886110374292846
ENSG00000143450	1.6422713608823845e-24	6.278306309642615
ENSG00000143319	2.1565318067959086e-24	8.772750050406207
ENSG00000228106	2.728594960344335e-24	7.938863532319318
ENSG00000143401	2.9231288184744823e-24	8.84715265668589
ENSG00000160783	3.0193692895902992e-24	8.428462196085125
ENSG00000117362	3.6961440208128756e-24	8.8795413206535
ENSG00000091483	4.414763314741343e-24	8.81881257571423
ENSG00000231064	4.843845695916647e-24	6.017986563407762
ENSG00000162851	4.883054104977158e-24	8.704380743704148
ENSG00000116747	5.400513935331848e-24	8.84715265668589
ENSG00000134375	6.710930753423405e-24	8.865867459313089
ENSG00000177628	8.072419887675148e-24	8.859298405673744
ENSG00000143155	8.99551485307369e-24	8.703388385413312
ENSG00000125459	1.107781658767812e-23	8.77878334998383
ENSG00000116161	1.214493700684254e-23	8.83195068299292
ENSG00000171163	1.93661116954984e-23	8.814228238656558
ENSG00000160753	2.173370879071987e-23	8.571234109066866
ENSG00000163468	3.5679645230270476e-23	8.944318648588725
ENSG00000143368	3.5679645230270476e-23	8.791464853033405
ENSG00000143437	4.723368784685073e-23	8.760604301418354
ENSG00000160818	5.618091219553424e-23	8.781839574688947
ENSG00000246203	6.297584250720026e-23	6.6270749467898185
ENSG00000163156	7.725893542868562e-23	8.574088176949898
ENSG00000135847	1.0286762764688692e-22	8.750979023073892
ENSG00000143575	1.2411992880233066e-22	8.907881401625161
ENSG00000160767	1.4854757560990823e-22	8.514149633479377
ENSG00000197622	1.8192874663385728e-22	8.887638486645404
ENSG00000131791	1.847847136460428e-22	8.660382084810406
ENSG00000163125	2.6835376708241796e-22	8.863346988669695
ENSG00000014914	2.74672666164426e-22	7.323599488975135
ENSG00000135778	3.333924960391704e-22	8.608742864153871
ENSG00000198837	4.253453781808137e-22	8.855249822677791
ENSG00000143643	4.684344957477382e-22	8.759076189065794
ENSG00000163113	5.6363364700102e-22	8.729207995741579
ENSG00000116580	5.723818218481902e-22	8.833478795345478
ENSG00000143553	6.399550398507016e-22	8.697811690064801
ENSG00000163344	6.93760788098051e-22	8.80361060202126
ENSG00000162910	7.7549551269858525e-22	8.753499493717285
ENSG00000143621	8.470372960993055e-22	8.915978567617064
ENSG00000158716	9.393920668488815e-22	8.436813809484057
ENSG00000224358	1.0180542093673071e-21	6.554629017226441
ENSG00000158864	1.0948236352465194e-21	8.857770293321186
ENSG00000134371	1.2420133290498012e-21	8.798033906672751
ENSG00000116906	1.3354739015676309e-21	8.822861158710182
ENSG00000067533	1.4917057111839012e-21	8.67683086420124
ENSG00000135775	1.616003440979803e-21	8.802082489668702
ENSG00000058668	1.653362962681445e-21	8.8714441546616
ENSG00000117153	1.7909791931515432e-21	8.806131072664654
ENSG00000163463	1.8184487853798303e-21	8.362006889560204
ENSG00000023572	1.939921960548427e-21	8.273008780053805
ENSG00000162736	1.984684575293947e-21	8.907881401625161
ENSG00000116191	2.13328556042606e-21	8.928124316604919
ENSG00000143570	2.182461017372379e-21	8.772214296344485
ENSG00000143224	2.363574814635459e-21	8.77122193805365
ENSG00000223599	2.5402130253801203e-21	5.259683332730243
ENSG00000143799	3.1404278023675873e-21	8.928124316604919
ENSG00000238365	3.4258182310886244e-21	5.922998099586582
ENSG00000187145	3.736848506924975e-21	8.857770293321186
ENSG00000182827	3.736848506924975e-21	8.898256123280701
ENSG00000143183	4.137771927931569e-21	8.915978567617064
ENSG00000136628	4.95833732818293e-21	8.920027150613016
ENSG00000143756	5.4886523465352945e-21	8.772214296344485
ENSG00000143578	6.67302700083986e-21	8.509433856004152
ENSG00000152382	6.67302700083986e-21	8.613248051378937
ENSG00000122218	7.870241238549174e-21	8.907881401625161
ENSG00000234222	8.773102731945459e-21	6.853820218124648
ENSG00000143549	9.705469690075064e-21	8.911929984621112
ENSG00000076321	1.3886474324690534e-20	8.619360500789169
ENSG00000143157	1.660181050934261e-20	8.825381629353576
ENSG00000159445	1.8217713748719973e-20	8.806666826726374
ENSG00000118971	1.998903085790211e-20	8.059668149895307
ENSG00000163479	2.0137883104305795e-20	8.93217289960087
ENSG00000176444	2.370466613803703e-20	8.883589903649453
ENSG00000203668	2.405834773520906e-20	8.76564524270514
ENSG00000116604	2.600258512596712e-20	8.920027150613016
ENSG00000160766	2.619566268446552e-20	8.039875950396018
ENSG00000203761	2.658608176709648e-20	7.875418048663216
ENSG00000143158	3.481186071374632e-20	8.7752705210496
ENSG00000182004	3.845391579051645e-20	8.82385351700102
ENSG00000143858	4.154494962787947e-20	6.135323652731346
ENSG00000160785	6.477867704380333e-20	8.777790991692996
ENSG00000121848	7.309371778926416e-20	8.841040207275661
ENSG00000143303	7.892584586658139e-20	8.78084721639811
ENSG00000136636	8.521770248185272e-20	8.843104073689938
ENSG00000143376	1.0152215366628159e-19	8.753499493717285
ENSG00000143258	1.0226464993558096e-19	8.769693825701092
ENSG00000198700	1.244728677167423e-19	8.861818876317137
ENSG00000010165	1.3434296642253085e-19	8.791464853033405
ENSG00000117280	1.4498616258690303e-19	8.801090131377867
ENSG00000143442	1.4604226188726485e-19	8.907881401625161
ENSG00000173171	1.4925640574699445e-19	8.501872444073971
ENSG00000143774	1.610664484147602e-19	8.903832818629208
ENSG00000160679	1.7506288253571803e-19	8.863346988669695
ENSG00000185499	1.7890770162109895e-19	7.523769932195369
ENSG00000160712	2.729881919360779e-19	8.936221482596823
ENSG00000143363	2.987041461770655e-19	8.729207995741579
ENSG00000273058	3.030351938450053e-19	7.344552121065582
ENSG00000236675	3.5243130655603417e-19	7.1870776887381895
ENSG00000188092	3.8277150856057506e-19	7.275450792228364
ENSG00000131778	3.967550186304388e-19	8.763124772061747
ENSG00000254911	3.967550186304388e-19	7.517549805011048
ENSG00000133059	4.2778469231421936e-19	8.700867914769919
ENSG00000054277	4.612107635012574e-19	8.154580655632717
ENSG00000158882	4.645257247878311e-19	8.331348494767235
ENSG00000117143	4.712264527519321e-19	8.907881401625161
ENSG00000153157	5.116510794187952e-19	4.8918136517551725
ENSG00000119283	5.554996635630888e-19	5.268300203488011
ENSG00000162885	6.117307657811348e-19	8.669471609093144
ENSG00000143761	6.16113047286361e-19	8.936221482596823
ENSG00000186141	6.593230317919489e-19	8.715534134401166
ENSG00000119285	6.593230317919489e-19	8.80361060202126
ENSG00000135766	7.363395345604542e-19	8.867395571665647
ENSG00000143748	9.344660231017228e-19	8.686658299367785
ENSG00000069248	9.411268287561203e-19	8.835006907698036
ENSG00000116584	1.1158392096372319e-18	8.924075733608968
ENSG00000116199	1.1317686456282692e-18	8.80918729736977
ENSG00000171161	1.1398174166735037e-18	8.670463967383979
ENSG00000228013	1.2278201033024393e-18	6.680210999230538
ENSG00000116857	1.245328054029631e-18	8.81674870929995
ENSG00000128284	1.3413717488462362e-18	8.760068547356632
ENSG00000196169	1.3413717488462362e-18	8.7752705210496
ENSG00000225855	1.3413717488462553e-18	8.272604466409636
ENSG00000143256	1.4756765320552047e-18	8.66137444310124
ENSG00000143373	1.6118373987224726e-18	8.815756351009115
ENSG00000116957	1.7480307240601933e-18	8.599117585809413
ENSG00000121481	1.882277391215283e-18	8.612712297317216
ENSG00000198336	2.069938511871457e-18	6.5468375473854445
ENSG00000173726	2.0699385118714862e-18	8.915978567617064
ENSG00000118873	2.228571638172229e-18	8.84715265668589
ENSG00000143315	2.2442917442096225e-18	8.731728466384972
ENSG00000196352	2.276061321351246e-18	8.907881401625161
ENSG00000228606	2.433138618418887e-18	6.9429395495147395
ENSG00000233461	2.4675475401775835e-18	7.5509559244384095
ENSG00000168275	2.5200641549732625e-18	8.344434311460981
ENSG00000163472	2.6937589818996107e-18	8.319940656663187
ENSG00000143179	3.209397276262686e-18	8.890158957288799
ENSG00000213047	3.502636079104771e-18	8.84715265668589
ENSG00000215845	3.551948817686894e-18	8.747922798368778
ENSG00000158793	4.084382608534443e-18	8.71454177611033
ENSG00000162819	4.199967242244486e-18	8.773742408697043
ENSG00000072858	4.4564190202294e-18	8.799026264963588
ENSG00000186283	4.4564190202294e-18	8.928124316604919
ENSG00000159346	4.5189734695586344e-18	8.907881401625161
ENSG00000198892	4.55057512553218e-18	7.509466627027499
ENSG00000010072	4.55057512553218e-18	8.353321678921635
ENSG00000171208	4.582395036469199e-18	8.416702334921851
ENSG00000162814	6.442585510484634e-18	4.41268289308864
ENSG00000228126	6.83383708658424e-18	5.468592673107552
ENSG00000235477	6.881382113506701e-18	7.932855664078978
ENSG00000047410	6.929253783881959e-18	8.89420754028475
ENSG00000092978	7.025985929555456e-18	8.661831047330354
ENSG00000162735	8.92077915426973e-18	8.780311462336389
ENSG00000143149	8.982636961177864e-18	8.83195068299292
ENSG00000143742	9.72517397666417e-18	8.865867459313089
ENSG00000143537	1.0674461735162991e-17	8.762589018000027
ENSG00000117523	1.1634727561473916e-17	8.920027150613016
ENSG00000075945	1.1634727561473916e-17	8.754491852008123
ENSG00000235919	1.250689409454313e-17	7.581823458544123
ENSG00000180764	1.2593249668691903e-17	5.696561264906539
ENSG00000135763	1.475020386445167e-17	8.648692940051664
ENSG00000163431	1.6405579904305064e-17	5.175510014450243
ENSG00000160710	1.78730650876644e-17	8.944318648588725
ENSG00000143624	1.933722149314401e-17	8.903832818629208
ENSG00000157181	2.2941017633632755e-17	8.839055490693989
ENSG00000117597	2.464541398746042e-17	8.690250278134622
ENSG00000252817	2.7206273474534953e-17	6.605362741952778
ENSG00000081721	2.922297073211288e-17	8.753499493717285
ENSG00000132688	3.463780652137227e-17	8.006356809689109
ENSG00000118200	3.463780652137227e-17	8.835999265988871
ENSG00000143387	3.7450349502888055e-17	8.114814310737422
ENSG00000136653	4.104064470640694e-17	8.886110374292846
ENSG00000143379	4.131971828480657e-17	8.76564524270514
ENSG00000162923	4.1600664681218416e-17	8.903832818629208
ENSG00000179085	4.795584911853112e-17	8.716526492692003
ENSG00000000457	4.8281281921583964e-17	8.614776163731497
ENSG00000273478	4.893870001818233e-17	6.599539767809367
ENSG00000162813	5.2184078912823926e-17	8.811707768013164
ENSG00000135801	5.289391202348009e-17	8.672984438027374
ENSG00000198952	5.716426464764882e-17	8.8795413206535
ENSG00000143324	5.755129229322619e-17	8.841575961337382
ENSG00000132694	7.310013931153197e-17	8.777790991692996
ENSG00000159348	8.004415033236058e-17	8.8714441546616
ENSG00000143740	8.82282499089194e-17	8.742881857081988
ENSG00000256164	9.466484936210319e-17	3.5383600549187286
ENSG00000272654	9.594237652885444e-17	7.358943705391466
ENSG00000175137	1.0156433163079911e-16	8.741353744729432
ENSG00000143156	1.0293367721089867e-16	7.968699311815593
ENSG00000135837	1.1191432274087632e-16	8.895735652637308
ENSG00000135862	1.2005216667092188e-16	8.936221482596823
ENSG00000133121	1.2166713944215902e-16	8.396530136346628
ENSG00000035687	1.4090974077681463e-16	8.838519736632266
ENSG00000174606	1.4280119830131515e-16	8.826909741706134
ENSG00000081692	1.5417324354019638e-16	8.12949895618826
ENSG00000163346	1.5417324354019638e-16	8.907881401625161
ENSG00000117625	1.5520333635835865e-16	8.812700126303998
ENSG00000058673	1.56240218257489e-16	8.920027150613016
ENSG00000154370	1.5833452603271588e-16	8.510505364127596
ENSG00000143257	1.642377337474926e-16	5.802721061608917
ENSG00000121851	1.9782583457589155e-16	8.721110829749675
ENSG00000143337	1.9914312440514484e-16	8.82385351700102
ENSG00000225857	2.350383389883771e-16	5.357155169455856
ENSG00000163041	2.350383389883771e-16	8.86991604230904
ENSG00000116539	2.350383389883771e-16	8.8795413206535
ENSG00000213064	2.519527821287278e-16	8.798033906672751
ENSG00000188931	2.718573637545743e-16	8.07088636824821
ENSG00000171806	2.718573637545743e-16	8.416114290275184
ENSG00000232860	2.736597665765864e-16	6.922416895229669
ENSG00000133065	3.248897219882478e-16	8.814228238656558
ENSG00000120370	3.248897219882478e-16	8.657325860105288
ENSG00000143771	3.270384496602285e-16	8.5608709198386
ENSG00000116698	3.5046366160633943e-16	8.887638486645404
ENSG00000158773	3.5277910328976923e-16	8.883589903649453
ENSG00000116406	4.931867769398086e-16	8.903832818629208
ENSG00000116750	5.214314426433483e-16	8.791464853033405
ENSG00000110092	5.283056617943857e-16	8.825381629353576
ENSG00000158711	5.352692266138863e-16	8.8795413206535
ENSG00000198400	5.658880061073727e-16	5.85418350787678
ENSG00000143622	6.262322411449465e-16	8.623329933952514
ENSG00000242444	6.706714002851749e-16	3.738396448582287
ENSG00000117222	6.75062445163133e-16	8.756555718422403
ENSG00000116918	7.420106134078327e-16	8.709421684990936
ENSG00000255920	7.893796902436567e-16	3.3214349506429337
ENSG00000216109	7.945360747414147e-16	4.427602606778192
ENSG00000162704	8.6186177953786e-16	8.891687069641355
ENSG00000182134	9.049249351172524e-16	8.503857160655643
ENSG00000163382	9.227380735999033e-16	8.87549273765755
ENSG00000183814	9.814578793733665e-16	8.635554832772975
ENSG00000215840	9.878491779757117e-16	5.364612410576786
ENSG00000152904	1.078254861786154e-15	8.64617246940827
ENSG00000160691	1.1844496694984154e-15	8.915978567617064
ENSG00000179397	1.1921421972170096e-15	7.216701209290485
ENSG00000116183	1.3567584731525772e-15	6.608324730242767
ENSG00000027869	1.4708177761919687e-15	6.520995323607511
ENSG00000273062	1.499568654821207e-15	8.44465652806893
ENSG00000163462	1.7169329318174191e-15	6.348094760428731
ENSG00000238055	1.7391863592560425e-15	3.7193403183086953
ENSG00000233791	1.7617240050501033e-15	6.8057004977516735
ENSG00000203721	2.0689365107263246e-15	5.20352495162016
ENSG00000173801	2.095679662778618e-15	8.17811581690503
ENSG00000177855	2.256195493639032e-15	5.302500901754836
ENSG00000185278	2.413300823429359e-15	8.614776163731497
ENSG00000117697	2.413300823429359e-15	8.68566594107695
ENSG00000143207	2.564704158169219e-15	8.776798633402159
ENSG00000131142	2.6312185765338348e-15	5.4190202128118266
ENSG00000116984	3.0871707598100154e-15	8.833478795345478
ENSG00000223396	3.5296725135227558e-15	8.056474596023993
ENSG00000143633	3.5522353913863062e-15	8.405698810461974
ENSG00000143751	3.574940362292208e-15	8.807659185017213
ENSG00000159176	3.895818944556956e-15	8.887638486645404
ENSG00000151414	4.191418751005303e-15	8.840047848984822
ENSG00000120333	4.537810360975758e-15	8.755027606069843
ENSG00000100228	4.595790522562586e-15	8.819804934005067
ENSG00000143457	4.881316749138321e-15	8.837527378341429
ENSG00000143862	5.4193377833811594e-15	8.702852631351591
ENSG00000271721	6.613636817854397e-15	7.428397057287909
ENSG00000162909	7.742891157106719e-15	8.920027150613016
ENSG00000120334	8.59013012499378e-15	7.934200045429038
ENSG00000235655	9.118688686127309e-15	8.782831932979782
ENSG00000117691	1.0734607254862454e-14	8.825381629353576
ENSG00000116194	1.1392820859887248e-14	7.184332087911509
ENSG00000136631	1.168170975698799e-14	8.742346103020267
ENSG00000189171	1.2319761523138038e-14	7.52223593109416
ENSG00000232093	1.2397046543264063e-14	5.779319705016379
ENSG00000162729	1.2553051603606114e-14	8.867395571665647
ENSG00000156535	1.3488320896930819e-14	6.949656477906948
ENSG00000116711	1.4223387259620533e-14	8.633034362129582
ENSG00000143702	1.458281344008421e-14	8.725616016974742
ENSG00000154217	1.6725443909351746e-14	8.28691866298166
ENSG00000203724	1.6829874024329515e-14	7.263401161273709
ENSG00000143514	2.015399301306973e-14	8.754491852008123
ENSG00000143443	2.2956756269371277e-14	8.289993313506363
ENSG00000066027	2.3099389273070532e-14	8.822861158710182
ENSG00000118197	2.3532543127899995e-14	8.734248937028365
ENSG00000186063	2.5425055416021127e-14	8.78489579939406
ENSG00000231265	2.6631661857012782e-14	5.614547337632023
ENSG00000197956	3.088421055287638e-14	8.928124316604919
ENSG00000273002	3.1460692064841206e-14	6.9769467012400375
ENSG00000136643	3.3770311936543e-14	8.757548076713238
ENSG00000168159	3.418867863809747e-14	8.899784235633259
ENSG00000085552	3.418867863809747e-14	6.081777553373055
ENSG00000177888	3.714916485697136e-14	8.680089245728439
ENSG00000077152	3.7378234417733016e-14	8.296275505910737
ENSG00000174827	3.819097878700236e-14	6.634107354325014
ENSG00000257315	4.479803888377465e-14	8.661831047330354
ENSG00000231073	4.6761263161168815e-14	4.649913206363011
ENSG00000272645	4.986585096785517e-14	8.595525607042575
ENSG00000196754	5.2526897706277804e-14	4.027121952812099
ENSG00000198417	5.774389337482597e-14	6.327196901376728
ENSG00000117475	6.194087718530176e-14	8.677033021023325
ENSG00000141858	6.194087718530176e-14	8.801090131377867
ENSG00000259420	6.231970751541326e-14	3.5887251933726954
ENSG00000134369	6.643765772281149e-14	8.853721710325235
ENSG00000232995	6.766260971550259e-14	7.0762005399570205
ENSG00000135829	7.256754380906584e-14	8.903832818629208
ENSG00000223945	7.641616781238637e-14	4.435903304252869
ENSG00000153207	8.19443915040636e-14	8.839055490693989
ENSG00000229841	8.24432966950576e-14	7.411687065755789
ENSG00000236364	8.294518981631656e-14	6.5486636716175175
ENSG00000188206	8.34500884558229e-14	8.499351973430578
ENSG00000241627	8.395801030321798e-14	4.682946644394437
ENSG00000261126	8.6020287154988e-14	6.699530901408342
ENSG00000203705	9.056949430753514e-14	8.71301366375777
ENSG00000118217	9.167382411269213e-14	8.911929984621112
ENSG00000225171	1.0409944590369002e-13	5.958557634430014
ENSG00000178096	1.0473076607844918e-13	8.61783238843661
ENSG00000118298	1.0473076607844918e-13	7.397777299239897
ENSG00000231407	1.1294724966418941e-13	5.523846351329522
ENSG00000262180	1.196127800445479e-13	7.602815727736614
ENSG00000157045	1.313278243900815e-13	8.792992965385965
ENSG00000160678	1.4812379091047437e-13	7.154483437175927
ENSG00000203666	1.5172808380604628e-13	8.366661943022411
ENSG00000185420	1.5264255009214804e-13	8.492782919791233
ENSG00000116668	1.5264255009214804e-13	8.743874215372825
ENSG00000133106	1.6063754977569119e-13	8.746394686016219
ENSG00000143322	1.6454102922367502e-13	8.817284463361672
ENSG00000228264	1.710840221329309e-13	4.773776715003732
ENSG00000138640	1.731482431507873e-13	8.87549273765755
ENSG00000196550	1.731482431507873e-13	6.875235695556109
ENSG00000216863	1.7523695117672607e-13	7.956611407992965
ENSG00000232940	1.7523695117672607e-13	6.270917324391019
ENSG00000143248	2.193188379994071e-13	7.74205083138426
ENSG00000094975	2.4057403736824464e-13	8.891687069641355
ENSG00000163357	2.4711559472324276e-13	6.225893880151159
ENSG00000122025	2.5307691845251074e-13	7.883602681503836
ENSG00000188739	2.5611037529602107e-13	6.7754785166053475
ENSG00000213057	2.7263208922669754e-13	6.045630957916139
ENSG00000270361	3.007344108976894e-13	5.358778656629723
ENSG00000158850	3.7120287466407735e-13	8.915978567617064
ENSG00000162755	3.7562326392848244e-13	7.87413849496904
ENSG00000162769	3.8804786174827506e-13	8.349070939103598
ENSG00000143603	4.5246882669502835e-13	8.895735652637308
ENSG00000135823	4.551459404325284e-13	8.558096001788178
ENSG00000238121	4.928473265223134e-13	8.016492106298259
ENSG00000143614	5.21201031266572e-13	8.77122193805365
ENSG00000273026	5.24277291278532e-13	5.63692840271421
ENSG00000121486	5.743048112521702e-13	8.746930440077941
ENSG00000213190	6.420613504996855e-13	8.383980073714604
ENSG00000242798	6.49634978366789e-13	6.7879048857162765
ENSG00000272579	6.650465292096011e-13	7.492996542969283
ENSG00000169241	7.113837834773949e-13	8.83195068299292
ENSG00000169432	7.564535494258727e-13	8.586939422993614
ENSG00000162852	8.233352071161119e-13	8.75197138136473
ENSG00000272906	8.601751078378347e-13	6.480857337269673
ENSG00000272750	8.702695476986802e-13	7.418717277847445
ENSG00000243587	8.702695476986802e-13	7.2321531925792515
ENSG00000162931	8.960175907105462e-13	6.170050648565694
ENSG00000173409	9.198297708121288e-13	8.768165713348534
ENSG00000197959	9.306114853715603e-13	7.400268118491181
ENSG00000117724	9.36048802700585e-13	8.552519306439667
ENSG00000173207	9.58111895405673e-13	8.57581844612454
ENSG00000257877	9.637070105023558e-13	3.9945129614710755
ENSG00000234719	9.950587023447956e-13	7.7980383675110225
ENSG00000203799	1.0244283800519405e-12	7.7818116216992745
ENSG00000196954	1.0700862486186694e-12	8.867395571665647
ENSG00000135870	1.1016292525165722e-12	8.811707768013164
ENSG00000143369	1.1440037232697416e-12	6.459215646763856
ENSG00000175229	1.237192489837531e-12	3.4821756813678517
ENSG00000152022	1.258892344198955e-12	8.734784691090086
ENSG00000122912	1.258892344198955e-12	8.761596659709188
ENSG00000230280	1.3301042651185022e-12	5.89981463345398
ENSG00000149506	1.3378265388004618e-12	6.107735626034314
ENSG00000242252	1.3534034209475311e-12	4.792494325847266
ENSG00000081479	1.3612585233391925e-12	5.249825962944939
ENSG00000154305	1.4464886609479897e-12	8.93217289960087
ENSG00000121858	1.5458539858513773e-12	8.825381629353576
ENSG00000133328	1.554804691132069e-12	7.4129558444577714
ENSG00000112378	1.671075586472168e-12	8.903832818629208
ENSG00000158615	1.700227045176905e-12	8.924075733608968
ENSG00000204616	1.7753082206010632e-12	5.250661952024029
ENSG00000223774	1.8967986605948873e-12	2.4028770842711262
ENSG00000243452	2.0498612389558563e-12	8.692770748778015
ENSG00000035720	2.0616698369005476e-12	8.863346988669695
ENSG00000234478	2.0735452211338526e-12	5.7809883801225785
ENSG00000131795	2.0974978323131937e-12	8.817284463361672
ENSG00000143493	2.2023633848582095e-12	8.726687525098185
ENSG00000077157	2.2150339509625736e-12	8.650018895582138
ENSG00000120756	2.5561201142015132e-12	7.997848020075591
ENSG00000174171	2.5707859536720626e-12	8.219823021225128
ENSG00000242258	2.761228034945666e-12	8.669471609093144
ENSG00000139187	2.7770482825423948e-12	6.317574854846698
ENSG00000234072	2.9318481357042995e-12	8.426934083732567
ENSG00000163141	3.1845884522990748e-12	6.617806795504534
ENSG00000173728	3.4195424699749347e-12	5.733556012589256
ENSG00000233217	3.568595687799876e-12	3.987941263058497
ENSG00000236935	3.6299863840438337e-12	7.295344112416362
ENSG00000143434	3.671488154060204e-12	6.818757670091974
ENSG00000186517	3.809611162664861e-12	8.903832818629208
ENSG00000226862	3.8313086642968005e-12	4.355446458977649
ENSG00000135776	3.919318078057812e-12	8.71247790969605
ENSG00000188112	4.112977943374153e-12	5.167945176958399
ENSG00000228824	4.159892378846484e-12	4.8361088912482755
ENSG00000154175	4.255302214718889e-12	8.070247483954015
ENSG00000271580	4.440018761176189e-12	5.760900780592627
ENSG00000171033	4.465234670528869e-12	8.249305326724764
ENSG00000163565	4.465234670528869e-12	8.8795413206535
ENSG00000143811	4.847051374118981e-12	8.825381629353576
ENSG00000188676	5.114391982788494e-12	4.518441007784159
ENSG00000182179	5.143360965388994e-12	8.907881401625161
ENSG00000027644	5.3961867710158406e-12	3.825002854294152
ENSG00000196418	5.4574249177862374e-12	7.729636312812655
ENSG00000126952	5.4574249177862374e-12	5.997908562808744
ENSG00000246465	5.550562760566035e-12	4.886823502551684
ENSG00000197121	5.645259752343131e-12	7.762821066997664
ENSG00000196154	5.8230055120063906e-12	8.736769407671758
ENSG00000229196	5.989350451354722e-12	5.426336850168007
ENSG00000158887	5.989350451354743e-12	6.816480253578198
ENSG00000185155	6.1777169682780164e-12	8.857770293321186
ENSG00000143590	6.3539955226055274e-12	5.854100998911791
ENSG00000000460	6.425880522993479e-12	7.971369648696125
ENSG00000174529	7.755583567971204e-12	7.299278035147563
ENSG00000143793	7.93136743116452e-12	8.484404447144637
ENSG00000198625	7.93136743116452e-12	8.903832818629208
ENSG00000116903	8.065764453682175e-12	8.736769407671758
ENSG00000229399	8.364667769558523e-12	5.07493774409634
ENSG00000244998	8.458804760682306e-12	4.650093771304559
ENSG00000220785	8.920337176864234e-12	8.404477436101391
ENSG00000132692	8.920337176864299e-12	8.021029707351268
ENSG00000186847	8.970333047321619e-12	5.057251911247262
ENSG00000117335	1.0934765038609704e-11	8.93217289960087
ENSG00000117650	1.0934765038609704e-11	7.8542350659775675
ENSG00000143499	1.1787675406048732e-11	8.728470084857772
ENSG00000143479	1.1853387642629049e-11	8.062718485851775
ENSG00000227268	1.2495843383907508e-11	6.906673380070774
ENSG00000207181	1.3319356094229684e-11	4.939968185441655
ENSG00000232946	1.4514012648578782e-11	3.1556317976471355
ENSG00000267834	1.538235038342174e-11	6.337699618506889
ENSG00000139508	1.538235038342174e-11	8.721110829749675
ENSG00000227239	1.5726373385154903e-11	6.4181390803446385
ENSG00000197965	1.639186693716411e-11	8.883589903649453
ENSG00000237409	1.657394566427153e-11	4.238352524087067
ENSG00000115539	1.6850787432536317e-11	8.580859387411328
ENSG00000236021	1.7562878763513266e-11	5.667681095053143
ENSG00000184319	1.93411264852649e-11	7.6008920693363295
ENSG00000169242	1.944790629892614e-11	6.5418374081353114
ENSG00000135835	2.0267386145548715e-11	6.982674931519508
ENSG00000133063	2.0379176187402544e-11	8.229114702329952
ENSG00000228238	2.1948817449521427e-11	3.0340294581827374
ENSG00000236307	2.1948817449521427e-11	4.767625061776172
ENSG00000158555	2.2069690603526924e-11	8.410250733691704
ENSG00000131779	2.3123803541643137e-11	8.747922798368778
ENSG00000143632	2.4900219718968e-11	6.112976560583212
ENSG00000143390	2.6663912687093974e-11	8.883589903649453
ENSG00000243440	2.7253729223348185e-11	6.827701013281848
ENSG00000198771	2.8085650403619597e-11	8.868387929956484
ENSG00000231507	2.9180524998392215e-11	7.523954670236531
ENSG00000148225	2.9180524998392215e-11	7.38158330142446
ENSG00000227773	3.254439531249658e-11	2.922519614938546
ENSG00000232694	3.29009779221763e-11	5.3464630539495674
ENSG00000224831	3.29009779221763e-11	5.51215094066009
ENSG00000157765	3.483677341999503e-11	6.0431655432137
ENSG00000232372	3.483677341999565e-11	7.625259504128484
ENSG00000160781	3.521794695400039e-11	8.580323633349606
ENSG00000137460	3.5797381072129744e-11	8.052191442378014
ENSG00000181873	3.68840348950849e-11	8.269091637475405
ENSG00000236713	4.012327596453125e-11	3.1429859584823316
ENSG00000165185	4.012327596453125e-11	8.418836917740663
ENSG00000122696	4.5449463394351684e-11	8.356580060448836
ENSG00000004478	4.644394154507092e-11	8.841575961337382
ENSG00000253051	4.694914279775251e-11	5.292117207270042
ENSG00000229930	5.230660570538551e-11	4.033208243042275
ENSG00000205238	5.258964712812023e-11	6.904915367703345
ENSG00000227815	5.717348912496265e-11	4.104105037014708
ENSG00000143178	5.889228148746923e-11	7.681679664084493
ENSG00000188295	5.921018077159695e-11	7.882051929958447
ENSG00000132677	5.921018077159695e-11	3.484329189369523
ENSG00000175294	6.298901550453521e-11	4.6805162158500275
ENSG00000196950	6.401302218858691e-11	8.726687525098185
ENSG00000114670	6.540375944705511e-11	7.911685552632638
ENSG00000154928	6.919675096749308e-11	8.317138879365103
ENSG00000117036	6.956902617987998e-11	8.706365460285818
ENSG00000270149	7.242430020128665e-11	4.313101086672684
ENSG00000111450	7.744008740429962e-11	8.59246938233746
ENSG00000012779	7.869359142245415e-11	8.907881401625161
ENSG00000069275	7.8693591422455e-11	8.873964625304993
ENSG00000065057	8.191491311668665e-11	8.366205338793295
ENSG00000180667	8.36853807475866e-11	8.825381629353576
ENSG00000273455	8.458460971438081e-11	3.6399874644104773
ENSG00000026751	9.411346852844171e-11	8.940270065592774
ENSG00000271267	9.461654287044845e-11	4.7863771762139615
ENSG00000164061	9.461654287044845e-11	7.162484673182419
ENSG00000198298	9.512224949595381e-11	7.708556794527847
ENSG00000183741	9.563060186789092e-11	8.841575961337382
ENSG00000230124	9.900032321932113e-11	8.198122710297346
ENSG00000212916	1.0006034902210456e-10	8.364220622211622
ENSG00000215784	1.0113148306430489e-10	6.434928539358242
ENSG00000082126	1.0167125118201497e-10	5.160249431042755
ENSG00000140009	1.0167125118201497e-10	8.372115631381442
ENSG00000150076	1.0221383910945722e-10	7.001939142048418
ENSG00000168016	1.0275926124477896e-10	8.883589903649453
ENSG00000168961	1.1489410454496231e-10	8.557155934082283
ENSG00000216990	1.1489410454496394e-10	4.8742241399007185
ENSG00000116852	1.161204232517497e-10	8.821333046357623
ENSG00000238934	1.1735955046687706e-10	2.376557119001563
ENSG00000203739	1.1861161691435839e-10	6.579087861920852
ENSG00000174448	1.234243753222285e-10	3.4183844873765223
ENSG00000171793	1.2473972867942496e-10	8.70491649776587
ENSG00000231563	1.3048470420975511e-10	4.758145671646123
ENSG00000134463	1.311773757437403e-10	8.13693736112896
ENSG00000226920	1.3187364547375804e-10	5.73664121551928
ENSG00000116128	1.3257353166401103e-10	8.85120123968184
ENSG00000172987	1.4892412658705753e-10	2.9321977514594764
ENSG00000163486	1.4971244591199263e-10	8.819804934005067
ENSG00000267127	1.5130135410601982e-10	5.170636206861931
ENSG00000118193	1.624664890079116e-10	7.856585793626819
ENSG00000235750	1.6901360963798973e-10	8.911929984621112
ENSG00000111275	1.7080266650523258e-10	8.772750050406207
ENSG00000171365	1.71704130154684e-10	8.084147482516379
ENSG00000165269	1.71704130154684e-10	3.781913035464037
ENSG00000243364	1.8050353086339663e-10	7.6955696702553436
ENSG00000128039	1.824114862554391e-10	8.650221052404223
ENSG00000231663	1.8337284907671996e-10	7.726679114697149
ENSG00000272068	1.8337284907671996e-10	8.597053719395133
ENSG00000233996	1.9275656107454036e-10	2.9998146996576254
ENSG00000132952	2.069040356822014e-10	8.744409969434548
ENSG00000183856	2.0799149808833407e-10	7.959211028468964
ENSG00000078081	2.0908455110197042e-10	8.891687069641355
ENSG00000117592	2.1351323270065514e-10	8.898256123280701
ENSG00000112799	2.2206568235420103e-10	8.571769863128589
ENSG00000143498	2.23231031388279e-10	8.269214644464887
ENSG00000135205	2.3583411307013415e-10	8.11429698249529
ENSG00000101190	2.3831239446606866e-10	8.21559070722668
ENSG00000159409	2.504364131570606e-10	2.431378220523216
ENSG00000158079	2.7011313643485863e-10	8.39966551088435
ENSG00000257954	2.7152454174030557e-10	6.762212829919101
ENSG00000272205	2.743690237287714e-10	4.875163628483223
ENSG00000228343	2.85297711549531e-10	7.8214660687656545
ENSG00000206417	3.0605203627143033e-10	8.694755465359687
ENSG00000232124	3.076468179653952e-10	6.229468582167315
ENSG00000237188	3.215346325161868e-10	7.024519465005806
ENSG00000260990	3.299883467592089e-10	5.488112101109192
ENSG00000227741	3.317049816169541e-10	6.8220198165601085
ENSG00000272405	3.33430347314286e-10	8.749450910721334
ENSG00000186854	3.4665329534123877e-10	8.553511664730502
ENSG00000101115	3.5026514502477277e-10	4.027484173433949
ENSG00000118491	3.5026514502477525e-10	6.1361154983783806
ENSG00000117281	3.6414020898464676e-10	7.1318375039619735
ENSG00000232065	3.679300802030303e-10	4.9956710573618635
ENSG00000057294	3.717585066111568e-10	7.6647261071837836
ENSG00000076258	3.756258709875901e-10	7.985382661856456
ENSG00000158710	3.8150077268924166e-10	8.899784235633259
ENSG00000113327	3.925056248051828e-10	6.057867671620734
ENSG00000117533	3.9453958181013754e-10	8.801090131377867
ENSG00000224261	4.4887312117919075e-10	5.245683194473816
ENSG00000260682	4.605860045177227e-10	8.777790991692996
ENSG00000171631	4.787174688959976e-10	7.9795017068349505
ENSG00000264349	4.811871018277613e-10	4.676553294811524
ENSG00000230091	4.861637831463418e-10	7.541343517333257
ENSG00000162836	4.91190761559624e-10	8.663359159682912
ENSG00000103404	5.104984106215156e-10	8.500344331721413
ENSG00000143486	5.387803546640414e-10	8.832943041283757
ENSG00000205898	5.387803546640414e-10	3.7320267180182287
ENSG00000225721	5.415523987968842e-10	3.9900013363741667
ENSG00000132196	5.443383798638582e-10	8.498895369201463
ENSG00000253651	5.527806298926864e-10	5.626302070025196
ENSG00000116977	5.715135075257962e-10	8.76564524270514
ENSG00000265559	5.74450016607936e-10	2.95860785853644
ENSG00000143815	5.803673361728134e-10	8.821333046357623
ENSG00000271387	5.833482914120762e-10	5.220314695331677
ENSG00000186073	5.863442073690174e-10	8.01511941476312
ENSG00000213719	6.187232138774502e-10	8.940270065592774
ENSG00000270084	6.561914448503021e-10	6.22116966924786
ENSG00000197980	6.629301668260159e-10	7.199143619556702
ENSG00000183128	6.663248373092203e-10	4.552621304362246
ENSG00000226121	6.697364906241797e-10	5.21000355635229
ENSG00000130054	6.88807874872081e-10	3.691771846544973
ENSG00000168264	6.923319541171076e-10	8.902304706276652
ENSG00000260805	6.958736473593813e-10	6.817998591295648
ENSG00000127920	7.030102196904224e-10	7.477123032256685
ENSG00000259384	7.378972455710289e-10	6.473830596510142
ENSG00000197584	7.646801578235578e-10	7.581140316564243
ENSG00000250493	7.863879410852172e-10	5.893259736766296
ENSG00000258427	7.903989771994775e-10	4.4396240793848625
ENSG00000187486	7.944299971293753e-10	8.573552422888175
ENSG00000100625	8.422548575887745e-10	7.492745942775109
ENSG00000175793	8.422548575887895e-10	6.459941414856678
ENSG00000272562	8.465440171454846e-10	5.38624735550645
ENSG00000260360	8.508545106029609e-10	5.36564090492475
ENSG00000240356	8.595399135641484e-10	7.019978767348597
ENSG00000224543	9.019924417651287e-10	6.3545427040828635
ENSG00000180867	9.019924417651287e-10	8.0391564653318
ENSG00000102385	9.065784985861766e-10	5.133798880231113
ENSG00000123353	9.065784985861766e-10	8.416773051326386
ENSG00000167566	9.111873279995622e-10	7.254126953534888
ENSG00000234604	9.369479027319885e-10	4.254097842152189
ENSG00000072071	9.512975391783408e-10	8.474068117164032
ENSG00000229739	9.707647081558291e-10	3.5510093807244685
ENSG00000261716	9.756919726166033e-10	8.68566594107695
ENSG00000160838	1.0134331420233545e-09	5.064467753342062
ENSG00000162757	1.0237359061933295e-09	7.309818618197367
ENSG00000239453	1.0341409380462926e-09	5.428530682956158
ENSG00000143384	1.0393821131862806e-09	8.948367231584678
ENSG00000228863	1.0632902044054825e-09	7.368228380978595
ENSG00000271959	1.0795264201951957e-09	5.003903480371598
ENSG00000178199	1.0904848081404265e-09	8.311895781256231
ENSG00000134287	1.1071263543641972e-09	8.85624218096863
ENSG00000030110	1.1440383293437113e-09	8.795513436029358
ENSG00000272709	1.1673478425500303e-09	4.278576517927589
ENSG00000184825	1.2245822257573277e-09	7.206251219402218
ENSG00000265753	1.2307639424548545e-09	3.746006187094159
ENSG00000164647	1.2307639424548545e-09	6.014000930126841
ENSG00000061938	1.3040806611275778e-09	8.867395571665647
ENSG00000176532	1.3040806611275917e-09	8.529893249982717
ENSG00000170037	1.3106538959143172e-09	8.70491649776587
ENSG00000226124	1.317259475893431e-09	7.1712785686337455
ENSG00000116667	1.367848103487766e-09	8.49730242919302
ENSG00000234814	1.367848103487766e-09	6.59639084635166
ENSG00000168614	1.3816556514034943e-09	8.703388385413312
ENSG00000150995	1.3816556514034943e-09	8.659310576686961
ENSG00000165188	1.4710873199185074e-09	5.103897858718501
ENSG00000180061	1.4784811464408964e-09	7.340909520407623
ENSG00000168118	1.5583398479548507e-09	8.727679883389019
ENSG00000135424	1.5583398479548507e-09	7.54145086093898
ENSG00000141873	1.5898568910500896e-09	8.701860273060754
ENSG00000228208	1.6506369888216546e-09	1.7381375374980337
ENSG00000182704	1.6755789683629968e-09	7.542997849691454
ENSG00000229808	1.6839744216582547e-09	6.73021618515759
ENSG00000048462	1.6839744216582547e-09	8.936221482596823
ENSG00000167046	1.692410928702194e-09	6.129559761239352
ENSG00000007968	1.783522614652622e-09	8.693025196185046
ENSG00000227373	1.8014120023021976e-09	5.444641291784099
ENSG00000204356	1.8888063024849774e-09	8.80918729736977
ENSG00000225603	1.898242898380735e-09	3.3536449102797716
ENSG00000137478	1.926829594806148e-09	8.899784235633259
ENSG00000181039	1.926829594806169e-09	7.9648852994696675
ENSG00000155755	1.9902162305152923e-09	8.369972615134555
ENSG00000135838	2.0505302536999653e-09	8.360347336790095
ENSG00000223356	2.1073826350920558e-09	6.0228282008508485
ENSG00000211451	2.1284352261034117e-09	8.018536095955534
ENSG00000221643	2.139038340807549e-09	3.54366012020319
ENSG00000172955	2.171157878916156e-09	6.1853010124976455
ENSG00000171115	2.2312703966626104e-09	8.222408653692773
ENSG00000268034	2.2760054993767902e-09	4.306799826324524
ENSG00000239494	2.2873253019230964e-09	5.283678660969728
ENSG00000166347	2.31012994341729e-09	8.583915612116442
ENSG00000153187	2.38578763667016e-09	8.936221482596823
ENSG00000179431	2.4095494661398584e-09	6.416830263926087
ENSG00000213028	2.4095494661398584e-09	4.259067931747403
ENSG00000121039	2.4456257241938743e-09	8.113304624204451
ENSG00000178458	2.4577678401391593e-09	5.0812857941920475
ENSG00000042832	2.4577678401391593e-09	8.126776328722778
ENSG00000254685	2.4577678401391593e-09	8.280368035161903
ENSG00000134533	2.5507274663588693e-09	3.5383669164524107
ENSG00000216809	2.5633783722133255e-09	6.015820254447696
ENSG00000234678	2.5633783722133346e-09	5.766794336762108
ENSG00000117139	2.5760904834392652e-09	8.773742408697043
ENSG00000184992	2.6275567677225772e-09	8.680624999790162
ENSG00000234614	2.686655686544911e-09	8.254548424833636
ENSG00000066279	2.6999638153305885e-09	8.652205768985894
ENSG00000140280	2.7133362431767204e-09	8.133537764549102
ENSG00000262333	2.7402752071821753e-09	6.499222332180862
ENSG00000258181	2.753842352367665e-09	6.315155963261198
ENSG00000213062	2.7538423523676846e-09	7.047757662921253
ENSG00000175482	2.8087691914103437e-09	8.5234413145842
ENSG00000204277	2.88604179742689e-09	3.993576883438112
ENSG00000249628	2.9146518934774164e-09	5.022224828481335
ENSG00000116679	2.929060497829109e-09	8.873964625304993
ENSG00000104490	3.0543716319406034e-09	6.954143680400796
ENSG00000153029	3.0846080240054795e-09	8.80918729736977
ENSG00000150636	3.0846080240054795e-09	7.070971764024871
ENSG00000188921	3.0998355021353363e-09	8.79956201902531
ENSG00000227477	3.0998355021353363e-09	5.085571741463328
ENSG00000149256	3.312723633388015e-09	7.971210007823878
ENSG00000112210	3.3619335727163984e-09	7.859928879566908
ENSG00000244968	3.4710133069237687e-09	3.3410593558637802
ENSG00000213612	3.6905666490088885e-09	5.13098974546867
ENSG00000236581	3.7269294608546055e-09	4.755574684278855
ENSG00000181450	3.763641554533542e-09	8.533268749750746
ENSG00000223863	3.904478766660422e-09	3.285034535762009
ENSG00000163995	3.923641056674089e-09	5.320114407713837
ENSG00000057252	3.981679761751002e-09	8.802618243730425
ENSG00000180660	4.060368379375036e-09	6.846530562980967
ENSG00000149403	4.17104553679043e-09	8.734784691090086
ENSG00000092969	4.326720692196202e-09	7.222097581119964
ENSG00000163435	4.433636007145855e-09	6.505391847891016
ENSG00000196420	4.4553260469683075e-09	3.13227409992769
ENSG00000272631	4.499016912199026e-09	4.607309877346358
ENSG00000251520	4.7123179246355445e-09	3.479827335595763
ENSG00000245164	4.781701260248398e-09	7.2316681617531
ENSG00000262454	4.8285090130574864e-09	7.540657897034395
ENSG00000167107	4.8876471379708456e-09	8.442671811487257
ENSG00000141854	4.983739658080222e-09	8.565657413718357
ENSG00000079337	4.983739658080222e-09	8.825381629353576
ENSG00000198732	5.0324740195323404e-09	8.882061791296895
ENSG00000112290	5.270378242281917e-09	6.944382556925598
ENSG00000107779	5.270378242281917e-09	8.52290556052248
ENSG00000197283	5.347757819415298e-09	8.685665941076948
ENSG00000163050	5.573062257049613e-09	8.865867459313089
ENSG00000197580	5.627404697713225e-09	7.0402301157564295
ENSG00000214212	5.6822634423817125e-09	8.476052833745705
ENSG00000121797	5.709887917556885e-09	8.309498317602314
ENSG00000120913	5.709887917556885e-09	7.99571899183706
ENSG00000174371	5.709887917556945e-09	7.994876499783364
ENSG00000163362	5.737643260668483e-09	7.711286113685555
ENSG00000138964	5.765530074598306e-09	8.484404447144637
ENSG00000164236	5.892663989283623e-09	5.106254864277601
ENSG00000134376	5.9500410468756505e-09	3.3715713112701295
ENSG00000152207	5.978933382658571e-09	5.171706138967342
ENSG00000143198	6.007962423713553e-09	8.839055490693989
ENSG00000183831	6.066433140249326e-09	6.272670496397057
ENSG00000229373	6.066433140249326e-09	5.015615755160285
ENSG00000222222	6.066433140249326e-09	4.123677852572866
ENSG00000234937	6.200027086051345e-09	3.9346263234648347
ENSG00000272942	6.290677884395335e-09	3.065809744490514
ENSG00000224536	6.290677884395335e-09	6.292349650483747
ENSG00000237424	6.351827916122957e-09	6.714935462160827
ENSG00000144061	6.382619758947449e-09	6.874179298891647
ENSG00000123739	6.47587058319653e-09	8.694219711297967
ENSG00000119862	6.714843766723324e-09	8.692770748778015
ENSG00000249993	6.747349030801906e-09	6.041464942853889
ENSG00000179314	6.74734903080193e-09	6.731056960351901
ENSG00000112182	6.780007594426791e-09	8.531740637398189
ENSG00000178935	7.132356668948918e-09	8.030119231634005
ENSG00000011198	7.166829490308718e-09	8.43994918402178
ENSG00000136104	7.611678061165009e-09	8.837527378341429
ENSG00000205129	7.648405875560225e-09	7.369188325441489
ENSG00000147650	7.648405875560225e-09	7.672246184010215
ENSG00000254266	7.75962823008074e-09	5.266105682078176
ENSG00000201492	7.891379835126425e-09	5.041372991053157
ENSG00000163898	8.501520165611495e-09	5.262196156599798
ENSG00000250215	8.501520165611495e-09	5.308803760331369
ENSG00000164574	8.624808203359827e-09	8.85624218096863
ENSG00000159423	8.624808203359827e-09	7.575039711011754
ENSG00000171931	8.624808203359827e-09	4.236745069296969
ENSG00000214514	9.026819279424953e-09	3.5169964355985
ENSG00000254739	9.157519898228817e-09	5.005767544706462
ENSG00000232036	9.583681004480099e-09	2.065333134704059
ENSG00000236206	9.675829396688186e-09	4.1536993564315585
ENSG00000073861	9.815671931537281e-09	7.282916628912784
ENSG00000231890	1.0222666823024944e-08	7.230994460239959
ENSG00000261644	1.0271615607537706e-08	7.3492650196930125
ENSG00000225401	1.0271615607537778e-08	4.696493837989846
ENSG00000111640	1.0320792603175447e-08	8.928124316604919
ENSG00000141367	1.0320792603175447e-08	8.906353289272603
ENSG00000134070	1.0748158369935188e-08	8.54421998362568
ENSG00000141424	1.079955557192891e-08	8.835006907698036
ENSG00000197872	1.0851192067619986e-08	8.891687069641355
ENSG00000070182	1.0903068939286573e-08	7.269077958496894
ENSG00000188859	1.1246203295814741e-08	7.206687917165714
ENSG00000249602	1.129991796688968e-08	4.782371040580164
ENSG00000111291	1.1627490797600397e-08	8.907881401625161
ENSG00000261159	1.1794726024575937e-08	7.766855327816894
ENSG00000177602	1.1992794712622503e-08	7.215863937648702
ENSG00000232224	1.2107426839946819e-08	6.9291652336743415
ENSG00000226321	1.2107426839946819e-08	6.030765929529892
ENSG00000168899	1.2107426839946905e-08	8.502329048303086
ENSG00000187054	1.2165142233465822e-08	3.9983216888199955
ENSG00000272933	1.2165142233465822e-08	7.078520188303783
ENSG00000258130	1.2339900170890523e-08	5.654654503202535
ENSG00000140443	1.2457760729729574e-08	8.528280099048905
ENSG00000162753	1.2457760729729574e-08	4.841548077998971
ENSG00000182472	1.297101146708708e-08	8.104469547328744
ENSG00000243155	1.303273057399327e-08	4.324276843565085
ENSG00000148175	1.3094735528588797e-08	8.899784235633259
ENSG00000261766	1.315702761654001e-08	5.028454980622468
ENSG00000267040	1.3504824596020961e-08	7.5493644123403465
ENSG00000272016	1.3569014777903323e-08	6.6707246961698665
ENSG00000112079	1.3569014777903323e-08	8.830422570640364
ENSG00000186827	1.3569014777903323e-08	7.7640177262612005
ENSG00000228288	1.3569014777903323e-08	7.897174753818809
ENSG00000198739	1.3633501915780057e-08	2.981907851351689
ENSG00000232457	1.3698287343676698e-08	7.746705884846467
ENSG00000103495	1.3828758434673421e-08	8.401368920811331
ENSG00000267412	1.3894446794939743e-08	5.079043707399846
ENSG00000022355	1.4396884154172769e-08	2.126637992531226
ENSG00000115963	1.4396884154172769e-08	8.441652593948758
ENSG00000229191	1.4465197698297763e-08	5.222862005101528
ENSG00000271380	1.4465197698297763e-08	4.163762832256121
ENSG00000014641	1.4533826705396755e-08	8.8795413206535
ENSG00000143641	1.4602772589930476e-08	8.899784235633259
ENSG00000186564	1.4672036772500773e-08	5.762657813651198
ENSG00000224897	1.4741620679875685e-08	6.981653071692519
ENSG00000172954	1.527383687747248e-08	8.292259336742728
ENSG00000233270	1.534619693342978e-08	5.158159235733995
ENSG00000148584	1.5418890581029803e-08	5.082795602669817
ENSG00000268154	1.5418890581029803e-08	3.5826128278413285
ENSG00000232519	1.5491919313369598e-08	4.312367686508676
ENSG00000224032	1.5565284630016537e-08	8.80513871437382
ENSG00000205885	1.5565284630016537e-08	8.429252397553876
ENSG00000130037	1.5565284630016537e-08	6.445938649725118
ENSG00000134321	1.5565284630016537e-08	8.547653662727303
ENSG00000234996	1.6202693976677833e-08	4.191024978171981
ENSG00000250091	1.6202693976677833e-08	6.634169085376699
ENSG00000196405	1.6356324527384714e-08	8.776262879340436
ENSG00000054267	1.6433670469568395e-08	8.829430212349527
ENSG00000175701	1.6433670469568395e-08	8.318614701132715
ENSG00000230005	1.651137229771317e-08	4.699439306999726
ENSG00000249459	1.7267596199777624e-08	6.425393414002702
ENSG00000226807	1.7267596199777624e-08	3.7750404046538524
ENSG00000143512	1.8314143291422043e-08	5.664015213062698
ENSG00000163126	1.8400483448084507e-08	6.910597003266575
ENSG00000119042	1.8400483448084507e-08	8.446184640421487
ENSG00000140386	1.8487219597434767e-08	8.84715265668589
ENSG00000244671	1.8487219597434767e-08	2.056617447583065
ENSG00000239377	1.9150542158945587e-08	5.1672020832706815
ENSG00000233467	1.9240716187109395e-08	3.7501869638504957
ENSG00000143933	1.9331303263473963e-08	8.903832818629208
ENSG00000139344	1.951372391323676e-08	7.763879703881801
ENSG00000241316	1.951372391323676e-08	7.282432592939952
ENSG00000157873	1.960556118262891e-08	8.86991604230904
ENSG00000154330	1.9697818892276753e-08	6.548479562607466
ENSG00000130695	1.9790498910103583e-08	8.692770748778015
ENSG00000254577	1.9883603112064216e-08	6.463444361369095
ENSG00000143228	2.040334311454761e-08	8.102405680914464
ENSG00000213638	2.069238365543985e-08	6.507792958621934
ENSG00000183423	2.1837727330764307e-08	6.058700772090215
ENSG00000182397	2.1837727330764307e-08	5.745336353247341
ENSG00000238511	2.1837727330764307e-08	4.038645700956711
ENSG00000106290	2.194018732615957e-08	8.675048304441653
ENSG00000134575	2.2043114877166264e-08	8.79956201902531
ENSG00000149289	2.2146512053897484e-08	8.268458307761492
ENSG00000100605	2.2146512053897877e-08	8.748458552430499
ENSG00000139641	2.2250380935333865e-08	8.907881401625161
ENSG00000173451	2.2354723609358167e-08	8.404504295349053
ENSG00000128266	2.272368443907365e-08	7.29512520515009
ENSG00000121454	2.283018525788081e-08	8.059785268136139
ENSG00000250831	2.2937171513434752e-08	7.052598509493027
ENSG00000143786	2.3261064413114267e-08	7.0730879210240944
ENSG00000100422	2.33700139742569e-08	8.911929984621112
ENSG00000225598	2.33700139742569e-08	3.2380328586935807
ENSG00000248478	2.5358948885814472e-08	2.037357530559079
ENSG00000114999	2.5776038078544926e-08	8.681617358080997
ENSG00000272798	2.601736205995507e-08	2.50564503238527
ENSG00000116260	2.601736205995507e-08	8.855249822677791
ENSG00000197768	2.601736205995507e-08	6.464820394597057
ENSG00000132837	2.613884655858691e-08	6.9279878031739734
ENSG00000198108	2.638347266468498e-08	8.722893389509263
ENSG00000198805	2.65066191402717e-08	8.887638486645404
ENSG00000272836	2.744820282955973e-08	6.262662559062662
ENSG00000198945	2.7576178907038917e-08	8.34270404228634
ENSG00000187695	2.7833873987061217e-08	5.752122882921806
ENSG00000163170	2.7833873987061217e-08	8.452094933009635
ENSG00000223662	2.7963598101313554e-08	4.022298055815821
ENSG00000155093	2.8821248667533024e-08	7.991653010403086
ENSG00000116883	2.895544480302606e-08	6.992906680330224
ENSG00000258572	2.9225662094999534e-08	8.52695414351843
ENSG00000238045	2.9361688595821317e-08	6.353336547619495
ENSG00000115556	2.963559075314418e-08	7.8458507045823245
ENSG00000213033	3.026098455940313e-08	5.301155298046754
ENSG00000238526	3.0685022349705e-08	3.9010104653428552
ENSG00000166682	3.082764776717847e-08	7.177566097861992
ENSG00000107338	3.08276477671788e-08	6.105929306315402
ENSG00000198380	3.16970323124221e-08	8.886110374292846
ENSG00000160460	3.266576174747219e-08	7.313640613391038
ENSG00000189030	3.266576174747219e-08	2.4941097450069494
ENSG00000110876	3.281732894753296e-08	8.920027150613016
ENSG00000158258	3.2969579705677506e-08	6.53106577856937
ENSG00000254852	3.413355257356033e-08	3.9711137975906765
ENSG00000214029	3.4610241966565487e-08	7.776828525577714
ENSG00000143199	3.4610241966565487e-08	6.106664740161541
ENSG00000113594	3.4610241966565487e-08	7.120467731257422
ENSG00000253619	3.4770571674570494e-08	4.567959756832535
ENSG00000198822	3.4770571674570865e-08	6.668060505287562
ENSG00000158769	3.5255904451495385e-08	8.746930440077941
ENSG00000185621	3.54191404740779e-08	8.588956553403229
ENSG00000232750	3.63301543940534e-08	3.6218904805931316
ENSG00000228008	3.63301543940534e-08	4.355066393172652
ENSG00000246560	3.649822244073264e-08	6.006707128304231
ENSG00000152558	3.6836628597356945e-08	8.93217289960087
ENSG00000232884	3.73499625898666e-08	8.53604366780117
ENSG00000162733	3.73499625898666e-08	8.759076189065794
ENSG00000246740	3.830919088596304e-08	6.316313566189375
ENSG00000133019	3.848614969272004e-08	6.205338732931799
ENSG00000137558	3.920196259534421e-08	5.7338397397964584
ENSG00000162702	3.93829276272638e-08	8.756555718422403
ENSG00000200502	4.0766284341534994e-08	6.121380754067781
ENSG00000097046	4.095426257848648e-08	8.253353909720717
ENSG00000110660	4.1523265134606965e-08	8.857770293321186
ENSG00000260398	4.1714634175456836e-08	5.085673233101667
ENSG00000136848	4.190686013610372e-08	8.656790106043568
ENSG00000229057	4.2586453068217576e-08	2.4160906232176265
ENSG00000232059	4.278258140981438e-08	3.929252263450422
ENSG00000236942	4.278258140981438e-08	5.4230466098972085
ENSG00000271748	4.297958731668038e-08	1.5434158278508356
ENSG00000238711	4.31774745938129e-08	4.596727300884889
ENSG00000118292	4.3376247062145504e-08	7.533927533828982
ENSG00000267348	4.3575908558612825e-08	6.62730570772278
ENSG00000133313	4.3575908558612825e-08	8.911929984621112
ENSG00000220749	4.3776462936212887e-08	7.058130954271414
ENSG00000132541	4.5727008318353785e-08	8.390549127353948
ENSG00000228065	4.593717466935946e-08	5.572492508072491
ENSG00000234473	4.8644756181579444e-08	3.823152630500137
ENSG00000267676	4.8644756181579444e-08	3.551556705545246
ENSG00000249894	4.8867938531087115e-08	2.4336846574995543
ENSG00000205084	4.8867938531087115e-08	7.997142523019728
ENSG00000154016	4.931729138712208e-08	6.339838014170135
ENSG00000108474	5.127223174594019e-08	8.617630231614525
ENSG00000115364	5.127223174594019e-08	8.65579774775273
ENSG00000100678	5.150711494773376e-08	7.424248324251721
ENSG00000225964	5.150711494773376e-08	7.238700584355812
ENSG00000169100	5.174304324789255e-08	8.944318648588725
ENSG00000167840	5.174304324789292e-08	8.285206819626605
ENSG00000104998	5.174304324789292e-08	8.7939853236768
ENSG00000237708	5.174304324789292e-08	2.7447966369512495
ENSG00000081923	5.198002115083225e-08	6.323503149495927
ENSG00000257008	5.2697297802097986e-08	2.4595554943006745
ENSG00000143768	5.293851953632785e-08	6.806080939043193
ENSG00000171453	5.4037355229590934e-08	8.650221052404223
ENSG00000199572	5.428453263105442e-08	2.2383394319056555
ENSG00000241666	5.5536985104216705e-08	5.900126928174058
ENSG00000145284	5.57908220397109e-08	8.354902081859137
ENSG00000231964	5.72071950833136e-08	7.79526900404088
ENSG00000095303	5.746844261335014e-08	8.176632989619723
ENSG00000167283	5.7730848676207055e-08	8.903832818629208
ENSG00000132481	5.773084867620767e-08	8.528482255870987
ENSG00000137411	5.932989432393904e-08	8.859298405673744
ENSG00000116141	5.9465072914532546e-08	5.504718124993053
ENSG00000138119	6.028244779818632e-08	8.62485804630507
ENSG00000236779	6.055732283386686e-08	3.569598278713963
ENSG00000255449	6.083341488279266e-08	4.630078946507942
ENSG00000165475	6.083341488279266e-08	8.6709997214457
ENSG00000144362	6.083341488279287e-08	7.221857506739356
ENSG00000134760	6.083341488279287e-08	2.725261405084524
ENSG00000134326	6.111072916277991e-08	8.582603978762691
ENSG00000250546	6.166904539524417e-08	4.969392168892072
ENSG00000206113	6.19500578916501e-08	4.286620338101368
ENSG00000008277	6.351799428875992e-08	8.266948621228522
ENSG00000075391	6.409765238028292e-08	7.937707319782987
ENSG00000231084	6.46824457327736e-08	6.983299275880577
ENSG00000234219	6.46824457327736e-08	5.212882694018474
ENSG00000112280	6.497678188098907e-08	2.844640498730348
ENSG00000151611	6.527241838882552e-08	7.801020996963813
ENSG00000252612	6.692191283252627e-08	5.040628354179005
ENSG00000109062	6.78386228613291e-08	8.887638486645404
ENSG00000239887	6.78386228613291e-08	7.0807134486322765
ENSG00000196503	6.81468934735725e-08	5.364805962491217
ENSG00000110013	6.81468934735725e-08	8.829430212349527
ENSG00000224144	6.845652400755957e-08	3.3772795214533704
ENSG00000174564	6.939363333930905e-08	7.038195450153931
ENSG00000143595	7.00252796217642e-08	3.7110059649341594
ENSG00000042781	7.034319249426406e-08	7.638430359403486
ENSG00000254726	7.082269070130781e-08	6.013358159137642
ENSG00000075290	7.211691850772113e-08	6.313626345528186
ENSG00000249142	7.277261373488786e-08	5.015701022916622
ENSG00000260081	7.277261373488786e-08	5.885207884859874
ENSG00000232645	7.631109814367222e-08	6.87420146930927
ENSG00000184557	7.665667797268769e-08	8.722103188040512
ENSG00000272006	7.665667797268769e-08	6.050391531841315
ENSG00000185885	7.735240096837191e-08	8.902304706276652
ENSG00000074855	7.770255708546853e-08	8.677568775085046
ENSG00000167588	7.929739230036018e-08	6.7187055306465355
ENSG00000223991	7.965609109325741e-08	4.142522986487807
ENSG00000198885	7.965609109325741e-08	6.504021947048354
ENSG00000234006	8.037821958270574e-08	3.9578100013750497
ENSG00000208317	8.037821958270574e-08	6.612807708512428
ENSG00000197563	8.147334034845063e-08	8.739825632376874
ENSG00000092036	8.147334034845063e-08	8.228930971327454
ENSG00000232634	8.295605209276728e-08	3.763360853776834
ENSG00000166743	8.35187935878797e-08	5.068114301957649
ENSG00000183921	8.50376118597213e-08	7.4638467179402355
ENSG00000126890	8.580703970084373e-08	5.008372446418523
ENSG00000265565	8.61942831190346e-08	4.382838831961762
ENSG00000242612	8.619428311903614e-08	8.14587701917456
ENSG00000180999	8.95550529319284e-08	2.9627792226850045
ENSG00000267270	8.95550529319284e-08	7.139961529201537
ENSG00000147246	8.995870019994736e-08	5.688320231423594
ENSG00000146005	9.036411280083851e-08	7.144923654824087
ENSG00000122591	9.036411280083947e-08	8.808651543308047
ENSG00000143320	9.036411280083947e-08	7.272915665239879
ENSG00000111412	9.036411280083947e-08	8.591477024046624
ENSG00000171747	9.077129820465434e-08	6.2850480492009355
ENSG00000213400	9.15910174537491e-08	2.2457228360311614
ENSG00000122367	9.472942459712828e-08	5.099898780969758
ENSG00000206921	9.515568317442544e-08	5.06116326753163
ENSG00000243926	9.558380268102578e-08	5.640036163869105
ENSG00000155115	9.601379097662976e-08	8.711485551405216
ENSG00000211941	9.644565595294057e-08	8.69880404835564
ENSG00000119878	9.64456559529416e-08	8.647700581760828
ENSG00000142583	9.974526759724456e-08	8.55307493725839
ENSG00000233196	1.001934075603662e-07	2.5198433077500315
ENSG00000138400	1.0109555553812646e-07	5.197395798233486
ENSG00000137965	1.0154958005694704e-07	8.76564524270514
ENSG00000173080	1.0154958005694704e-07	5.281318110058681
ENSG00000198937	1.0200558265442646e-07	8.664430667806355
ENSG00000163040	1.0246357166671635e-07	5.701166850532458
ENSG00000234184	1.0548950040103499e-07	8.714260469455638
ENSG00000067113	1.0643787160930468e-07	8.394799867171987
ENSG00000214226	1.0691515385561858e-07	7.773791843461233
ENSG00000204262	1.0691515385561858e-07	7.864127328799998
ENSG00000147606	1.0787595512445727e-07	6.981169144534318
ENSG00000225265	1.1155412000229494e-07	7.22581027616186
ENSG00000143353	1.1205364102711345e-07	8.690250278134622
ENSG00000271046	1.1205364102711345e-07	7.071100263893987
ENSG00000130595	1.125553315546932e-07	5.776383884734208
ENSG00000184949	1.1305920069738292e-07	5.476160925089642
ENSG00000117360	1.1356525760441058e-07	8.835999265988871
ENSG00000165643	1.140735114620261e-07	5.2945214626562915
ENSG00000107242	1.1509664696000521e-07	8.903832818629208
ENSG00000100433	1.2223936336166028e-07	3.6326218233252674
ENSG00000133878	1.2223936336166028e-07	8.764117130352583
ENSG00000232480	1.2527100805154716e-07	4.7004929856361715
ENSG00000110492	1.2527100805154716e-07	8.872436512952435
ENSG00000224614	1.258299957258796e-07	6.783199569407778
ENSG00000116985	1.2639140219044407e-07	8.924075733608968
ENSG00000054282	1.2639140219044407e-07	8.663894913744633
ENSG00000197646	1.2695523756441527e-07	7.995112521370807
ENSG00000133112	1.2752151200775437e-07	8.944318648588725
ENSG00000166582	1.3068007773513547e-07	7.694610059960819
ENSG00000253741	1.3068007773513547e-07	6.017585739132133
ENSG00000203697	1.3126245662063765e-07	5.4000739458907425
ENSG00000142959	1.3243477465939523e-07	6.004526053828916
ENSG00000198754	1.3361724335355712e-07	8.081354138646368
ENSG00000211976	1.3480994765616317e-07	7.89574566805586
ENSG00000203804	1.3814336346333794e-07	6.354754226067313
ENSG00000116574	1.3814336346333794e-07	7.825452702953515
ENSG00000145863	1.387579660222828e-07	2.028360275509195
ENSG00000267327	1.387579660222828e-07	2.34018076352035
ENSG00000232611	1.393752196605486e-07	6.64476841260437
ENSG00000162739	1.393752196605491e-07	8.811707768013164
ENSG00000132680	1.406177244340432e-07	8.8714441546616
ENSG00000167769	1.425016424765608e-07	2.9520069904301507
ENSG00000169026	1.4313503627687653e-07	7.484167993470339
ENSG00000163527	1.4313503627687703e-07	8.936221482596823
ENSG00000232872	1.4537348326187235e-07	3.4526545486027804
ENSG00000184489	1.4666779595243833e-07	8.882061791296895
ENSG00000203817	1.4797327862307942e-07	4.759947895123214
ENSG00000163352	1.4929002442752703e-07	2.8751912762347116
ENSG00000163191	1.4995265031981962e-07	8.792992965385965
ENSG00000126970	1.4995265031981962e-07	8.244264385437976
ENSG00000106211	1.5128646712584686e-07	8.87549273765755
ENSG00000241794	1.5364837433268607e-07	1.946163806446806
ENSG00000213085	1.577807786278998e-07	5.608402122258981
ENSG00000054967	1.5847990687635845e-07	8.567721280132636
ENSG00000237605	1.5847990687636073e-07	5.361995062035782
ENSG00000084444	1.5847990687636073e-07	8.30697784695892
ENSG00000166667	1.6237912094018353e-07	7.020426269812903
ENSG00000235121	1.6237912094018353e-07	6.064518810975931
ENSG00000148737	1.6381994543204248e-07	7.891123028421596
ENSG00000261368	1.6454499737562355e-07	1.7775021026903783
ENSG00000244219	1.652731595542104e-07	5.713964090349
ENSG00000243224	1.6527315955421214e-07	6.465555579696859
ENSG00000104059	1.6527315955421214e-07	1.9658614696661443
ENSG00000074660	1.6673886623354836e-07	7.093593934595362
ENSG00000228527	1.6747643667164567e-07	3.3221206211167833
ENSG00000065600	1.6747643667164567e-07	8.55735809090437
ENSG00000162073	1.6747643667164567e-07	7.252624673048428
ENSG00000224899	1.7158994922591943e-07	4.712751206306199
ENSG00000103342	1.7387478630612766e-07	8.903832818629208
ENSG00000201129	1.7387478630612766e-07	2.4464986820769705
ENSG00000107736	1.7541436424634834e-07	8.135786703172911
ENSG00000118961	1.7618909982865893e-07	8.670463967383979
ENSG00000260088	1.8050978673383717e-07	4.793786791482811
ENSG00000162676	1.8210626416177433e-07	8.770484027169843
ENSG00000215795	1.8210626416177433e-07	4.9726283092590595
ENSG00000221887	1.8290962599818161e-07	2.857753966854033
ENSG00000143630	1.837164220647685e-07	7.833155213524394
ENSG00000171786	1.8452666654306435e-07	6.414542781191562
ENSG00000232310	1.8615755774288913e-07	6.255267295038594
ENSG00000117643	1.8697823311011007e-07	8.529220166754795
ENSG00000112218	1.8697823311011073e-07	8.13107935912576
ENSG00000180581	1.8863011542053318e-07	5.461292056040492
ENSG00000188015	1.8987829938142534e-07	3.080340511361463
ENSG00000188095	1.9239872383983473e-07	5.34797478779223
ENSG00000164076	1.9239872383983473e-07	2.565331864043196
ENSG00000259590	1.94096986076603e-07	3.9165384640198306
ENSG00000092847	1.94096986076603e-07	8.829430212349527
ENSG00000186198	1.9495155550264561e-07	4.181840078850667
ENSG00000139679	1.9753719671764191e-07	8.073628872470692
ENSG00000159712	1.975371967176426e-07	6.052719708386217
ENSG00000197747	2.041475254550091e-07	8.777790991692996
ENSG00000136425	2.0504493604774923e-07	8.059530820729108
ENSG00000178445	2.059461684743364e-07	7.747290853231832
ENSG00000133466	2.059461684743364e-07	8.69880404835564
ENSG00000230266	2.06851238453201e-07	5.319325705588002
ENSG00000251396	2.0685123845320174e-07	6.083559081007741
ENSG00000141232	2.077601617649791e-07	8.821333046357623
ENSG00000180098	2.077601617649791e-07	8.590484665755788
ENSG00000203327	2.1376318841221525e-07	4.601786340070333
ENSG00000115652	2.1470152106795613e-07	8.811707768013164
ENSG00000232586	2.1564384373622543e-07	2.4740358684574644
ENSG00000249738	2.1754052470811054e-07	3.5890422675246776
ENSG00000214900	2.1945336317188262e-07	7.282104216112232
ENSG00000164949	2.2677269086397025e-07	8.087800185296235
ENSG00000110723	2.277662921628794e-07	7.952124646587487
ENSG00000254873	2.287641101874576e-07	6.659290897379994
ENSG00000258920	2.2876411018746086e-07	7.912677910923472
ENSG00000242125	2.307724655923377e-07	8.835006907698036
ENSG00000266913	2.3381705830157153e-07	4.589257830192387
ENSG00000179520	2.369005441884998e-07	5.043065859633568
ENSG00000252808	2.3741827337115975e-07	4.406768409269993
ENSG00000254198	2.40547741086387e-07	6.851239133198616
ENSG00000101546	2.4478257738962306e-07	8.499351973430578
ENSG00000144355	2.518186427352859e-07	4.479893868820895
ENSG00000234337	2.529183546408017e-07	3.806303896783593
ENSG00000143674	2.540227172547057e-07	8.515546305414382
ENSG00000171206	2.551317495612618e-07	8.80918729736977
ENSG00000236924	2.551317495612618e-07	4.97669631236223
ENSG00000137714	2.5624547061922477e-07	8.76564524270514
ENSG00000233621	2.573638995621353e-07	7.312970656475931
ENSG00000270038	2.573638995621353e-07	4.35313287024119
ENSG00000235664	2.6590413174262006e-07	3.6868891570474953
ENSG00000231532	2.6590413174262006e-07	2.2937490343780964
ENSG00000163155	2.6590413174262006e-07	7.973401101282462
ENSG00000234476	2.670633609056564e-07	4.3629522178918405
ENSG00000114646	2.6822748350580074e-07	6.1443960283244925
ENSG00000168056	2.6939651947888044e-07	8.903832818629208
ENSG00000198171	2.693965194788833e-07	8.863346988669695
ENSG00000177788	2.693965194788833e-07	5.08207446627294
ENSG00000178921	2.693965194788833e-07	8.801090131377867
ENSG00000174437	2.705704888387947e-07	8.920027150613016
ENSG00000119787	2.741221985555949e-07	8.777790991692996
ENSG00000086619	2.753161031733356e-07	8.87549273765755
ENSG00000136367	2.8320012209602666e-07	6.770821420336975
ENSG00000095002	2.844322894976127e-07	8.6196149481962
ENSG00000227502	2.8691221620061675e-07	6.957799961315212
ENSG00000144893	2.8816001777805833e-07	8.027138053118632
ENSG00000198492	2.9067140369476687e-07	8.810715409722327
ENSG00000225556	2.9256883729978655e-07	7.4742674181653594
ENSG00000140451	2.9639974759636955e-07	8.769693825701092
ENSG00000225125	3.0027920481491754e-07	4.629720142102305
ENSG00000159208	3.0027920481491913e-07	6.471658684709409
ENSG00000154309	3.015832477895332e-07	7.7090472635223195
ENSG00000124641	3.015832477895332e-07	8.549463081734553
ENSG00000181588	3.042078023585368e-07	7.566242602544268
ENSG00000169894	3.088540754179438e-07	3.5758375183322473
ENSG00000238207	3.115398568340245e-07	1.887472175458904
ENSG00000271993	3.12891212672409e-07	3.716493421358399
ENSG00000213839	3.142482424260067e-07	7.720298229871533
ENSG00000157796	3.142482424260067e-07	8.7939853236768
ENSG00000125772	3.1697941569837953e-07	8.883589903649453
ENSG00000244723	3.169794156983812e-07	5.728310629786438
ENSG00000269086	3.169794156983812e-07	4.976244193778658
ENSG00000238805	3.1835360545085297e-07	1.9716830106715153
ENSG00000224687	3.2601535118811286e-07	3.061500412132861
ENSG00000232640	3.2884545278426013e-07	6.5686139699501265
ENSG00000112039	3.2884545278426013e-07	8.539381199160976
ENSG00000223813	3.302694071300025e-07	7.235151414223198
ENSG00000152061	3.302694071300025e-07	8.865867459313089
ENSG00000187098	3.3169932918494063e-07	7.8012842119672845
ENSG00000224728	3.3313524307372705e-07	6.300704189363595
ENSG00000090776	3.3313524307372705e-07	7.30289720733043
ENSG00000175591	3.3457717301467314e-07	7.655221169462031
ENSG00000064115	3.360251433201261e-07	8.855249822677791
ENSG00000170264	3.374791783967993e-07	8.479899259919572
ENSG00000052802	3.38939302746123e-07	8.74288185708199
ENSG00000149972	3.4040554096460656e-07	8.839055490693989
ENSG00000170365	3.426164158367994e-07	8.165016012202933
ENSG00000157470	3.4558587880395205e-07	3.7159371144949915
ENSG00000242861	3.4558587880395205e-07	8.161483306511698
ENSG00000182836	3.4707993638234155e-07	4.434079430375456
ENSG00000170035	3.485802448259181e-07	8.85120123968184
ENSG00000225205	3.485802448259181e-07	8.698347444126524
ENSG00000213559	3.5159971529888613e-07	3.3200534241579227
ENSG00000260401	3.531189280681275e-07	7.307522609400525
ENSG00000221743	3.678719189260454e-07	7.522707864538664
ENSG00000229272	3.678719189260454e-07	1.9922807034755967
ENSG00000163131	3.678719189260454e-07	8.928124316604919
ENSG00000155850	3.6945912305250214e-07	8.728215637450742
ENSG00000130119	3.7105295349541194e-07	8.493573121259983
ENSG00000162510	3.7265343693115286e-07	7.2485677730363625
ENSG00000205784	3.7265343693115286e-07	4.1070077555565945
ENSG00000139174	3.7265343693115286e-07	7.900291702536942
ENSG00000136931	3.742606001392281e-07	2.6795303714914027
ENSG00000271109	3.742606001392281e-07	5.8696955165738265
ENSG00000224326	3.7587447000262295e-07	2.816803849889756
ENSG00000089050	3.8986698639202486e-07	8.291855023098558
ENSG00000150093	3.8986698639202486e-07	8.87549273765755
ENSG00000104921	3.8986698639202486e-07	8.063006015423483
ENSG00000133710	3.915459302876584e-07	8.08126943423348
ENSG00000138686	3.915459302876584e-07	8.394545419764956
ENSG00000122863	3.9323186945569656e-07	6.692863938604088
ENSG00000185875	3.9323186945570006e-07	8.407481370221562
ENSG00000108819	3.949248319971746e-07	8.857770293321186
ENSG00000249413	4.078487863853224e-07	4.685438578854293
ENSG00000272720	4.078487863853224e-07	6.329121705684878
ENSG00000213024	4.0960259760012174e-07	8.819804934005067
ENSG00000185222	4.113637046098096e-07	8.486213866151887
ENSG00000102755	4.131321366733941e-07	6.076515563598922
ENSG00000174206	4.131321366734e-07	8.446184640421487
ENSG00000248019	4.149079231625293e-07	7.877317726663634
ENSG00000005810	4.248075325248103e-07	8.907881401625161
ENSG00000253753	4.284637389408079e-07	4.730202508410296
ENSG00000255853	4.303032400120594e-07	3.251637840235521
ENSG00000142252	4.303032400120594e-07	8.488532179973195
ENSG00000270028	4.340051901938102e-07	5.066261810122649
ENSG00000273075	4.340051901938102e-07	4.901553283158763
ENSG00000267731	4.358677005808252e-07	6.237330612220002
ENSG00000261606	4.358677005808275e-07	5.350190798642724
ENSG00000258465	4.3773794221249563e-07	3.7867496564082086
ENSG00000159733	4.3773794221249563e-07	8.51096196835671
ENSG00000224790	4.396159460220637e-07	5.161275960507617
ENSG00000138642	4.452968416347208e-07	8.743874215372825
ENSG00000236030	4.5008510954973743e-07	4.432100783087731
ENSG00000272947	4.5981151070248546e-07	6.4771862874216195
ENSG00000225087	4.788547832922891e-07	2.272932905239034
ENSG00000154358	4.829599955863831e-07	8.776262879340436
ENSG00000259032	4.870992372929333e-07	4.470782496056829
ENSG00000196199	4.891817040246056e-07	8.85120123968184
ENSG00000272374	5.029291319368463e-07	6.318440193847283
ENSG00000083845	5.050770112823151e-07	8.944318648588725
ENSG00000229017	5.072337605054633e-07	6.438399955086162
ENSG00000197355	5.093994148983687e-07	8.81881257571423
ENSG00000137434	5.093994148983714e-07	6.592584851655883
ENSG00000187510	5.115740098878114e-07	7.48743519717906
ENSG00000164237	5.115740098878158e-07	7.921697052970045
ENSG00000243775	5.115740098878158e-07	4.683467153883988
ENSG00000150656	5.137575810357556e-07	6.984006127804793
ENSG00000230457	5.137575810357556e-07	5.572568157694671
ENSG00000163219	5.159501640398177e-07	8.855249822677791
ENSG00000246090	5.159501640398224e-07	8.075268548483798
ENSG00000260910	5.203625090881644e-07	7.244236766616671
ENSG00000144567	5.225823432105185e-07	8.86991604230904
ENSG00000218052	5.304241053508602e-07	7.9095042338091615
ENSG00000169203	5.326854289636297e-07	6.5897841978084255
ENSG00000248008	5.326854289636297e-07	8.008257945308522
ENSG00000235505	5.349560734103538e-07	8.354478225626332
ENSG00000256968	5.349560734103566e-07	4.030594112154177
ENSG00000112078	5.349560734103566e-07	8.859298405673744
ENSG00000172543	5.372360757024162e-07	8.409263929981147
ENSG00000238058	5.418243025732909e-07	6.620567750423065
ENSG00000269904	5.441326018816071e-07	4.643799003723587
ENSG00000180479	5.46450408495301e-07	7.6930111147917675
ENSG00000143412	5.593699808546e-07	8.202909204177104
ENSG00000166548	5.617505108475493e-07	8.80307484795954
ENSG00000243024	5.617505108475523e-07	4.531799418804985
ENSG00000271138	5.641408345765786e-07	2.404432932973458
ENSG00000199709	5.641408345765786e-07	3.212874239452828
ENSG00000142089	5.665409908520371e-07	8.33234085305807
ENSG00000259129	5.665409908520401e-07	4.163532089544624
ENSG00000242759	5.689510186317512e-07	6.087417758854383
ENSG00000232671	5.786906291408382e-07	4.973779627403548
ENSG00000157483	5.898403824267054e-07	6.734985926237956
ENSG00000166689	5.898403824267054e-07	8.576529497760683
ENSG00000202461	5.898403824267054e-07	3.4401046842582703
ENSG00000120278	5.923461610325963e-07	7.041964676621726
ENSG00000107738	5.923461610325963e-07	8.920027150613016
ENSG00000224220	5.948622292385013e-07	7.917634147797373
ENSG00000248138	5.948622292385066e-07	3.2154507506576886
ENSG00000200127	5.999253973746975e-07	5.034188455235882
ENSG00000273226	5.999253973746975e-07	6.030029856622491
ENSG00000225620	5.999253973746975e-07	2.8294083584001375
ENSG00000183971	5.999253973746975e-07	5.168221250915096
ENSG00000224812	5.999253973746975e-07	3.536160931348588
ENSG00000203819	5.999253973746975e-07	6.509241975726962
ENSG00000153233	6.0247257915339e-07	4.937615315136612
ENSG00000273329	6.166700430191711e-07	8.013854183245666
ENSG00000173200	6.21912509452713e-07	8.603420616212393
ENSG00000143318	6.271980439884701e-07	5.176521963514419
ENSG00000171433	6.271980439884701e-07	2.4308191368651086
ENSG00000120656	6.298570681470773e-07	8.707972722470984
ENSG00000118407	6.298570681470773e-07	5.932064714414495
ENSG00000154114	6.352078443605445e-07	8.915978567617064
ENSG00000238061	6.378996825475798e-07	6.044952638102765
ENSG00000261089	6.378996825475798e-07	6.680993970743609
ENSG00000231305	6.378996825475798e-07	7.937458426956239
ENSG00000145451	6.556673018674439e-07	4.125789613704033
ENSG00000121057	6.584428902086913e-07	8.873964625304993
ENSG00000234993	6.612298330510267e-07	3.9966922444623396
ENSG00000132507	6.612298330510303e-07	8.928124316604919
ENSG00000182504	6.640281751154589e-07	8.848145014976726
ENSG00000138741	6.668379612917789e-07	7.544551059212926
ENSG00000149806	6.668379612917789e-07	8.915978567617064
ENSG00000010319	6.696592366391745e-07	7.033982582675056
ENSG00000139880	6.882807148383481e-07	7.406846946765633
ENSG00000264384	6.911896124912594e-07	4.305094252295584
ENSG00000100462	6.911896124912594e-07	8.648692940051664
ENSG00000123191	6.911896124912594e-07	7.462033195290121
ENSG00000149926	6.941103892444218e-07	5.097921368803879
ENSG00000174607	6.970430917969813e-07	8.65200361216381
ENSG00000105467	6.999877670239888e-07	5.208597119895601
ENSG00000162849	6.999877670239888e-07	6.066061830931702
ENSG00000199471	7.029444619769839e-07	3.3835798864167916
ENSG00000167964	7.059132238846896e-07	8.511041118189317
ENSG00000117601	7.059132238846996e-07	3.80523292126082
ENSG00000155875	7.059132238846996e-07	3.4018709688805795
ENSG00000120896	7.118871383687556e-07	8.531740637398189
ENSG00000166681	7.194232563148882e-07	7.837762189774902
ENSG00000237025	7.224592386642416e-07	3.988450339184463
ENSG00000143278	7.255075993173178e-07	1.6582178988575142
ENSG00000079931	7.347274377908656e-07	8.86991604230904
ENSG00000231261	7.378257992665408e-07	4.894515419499221
ENSG00000204315	7.409367837678411e-07	7.968163557753872
ENSG00000165672	7.440604407922571e-07	8.833478795345478
ENSG00000235944	7.471968200232184e-07	7.2030172391465985
ENSG00000116353	7.503459713307357e-07	8.551526948148831
ENSG00000258994	7.535079447720723e-07	5.5591172730666765
ENSG00000272449	7.646765532388325e-07	8.000400904546927
ENSG00000227212	7.678968507952563e-07	3.225661587327398
ENSG00000141441	7.678968507952563e-07	8.233130871497963
ENSG00000152042	7.743767996764278e-07	5.468055996131617
ENSG00000159388	7.743767996764278e-07	8.944318648588725
ENSG00000182508	7.776365537750834e-07	6.847153472421146
ENSG00000116147	7.841958796698878e-07	5.436429992570377
ENSG00000258365	7.841958796698962e-07	6.863036962770112
ENSG00000170525	7.874955554000955e-07	8.776798633402159
ENSG00000158985	8.025108222129268e-07	8.915978567617064
ENSG00000231381	8.025108222129354e-07	3.3724061016419458
ENSG00000152154	8.092727061979962e-07	8.031778784404114
ENSG00000108518	8.160896142160673e-07	8.853721710325235
ENSG00000242353	8.160896142160673e-07	3.817195030821635
ENSG00000228624	8.195188367253237e-07	5.641992143132742
ENSG00000111678	8.22961977030984e-07	8.647700581760828
ENSG00000084774	8.22961977030984e-07	8.859298405673744
ENSG00000184979	8.368748062730615e-07	8.256664581832862
ENSG00000185220	8.527983351092213e-07	8.474068117164032
ENSG00000261044	8.527983351092213e-07	2.79902925303721
ENSG00000224520	8.527983351092213e-07	2.4887364842547375
ENSG00000257718	8.527983351092213e-07	5.3271729357871935
ENSG00000133422	8.527983351092213e-07	8.76564524270514
ENSG00000137547	8.599690318115302e-07	8.773742408697043
ENSG00000234171	8.635761847504643e-07	7.508687534719308
ENSG00000137841	8.671979496527604e-07	8.773206654635322
ENSG00000166263	8.67197949652765e-07	7.6190369189680816
ENSG00000162929	8.67197949652765e-07	7.908479461690381
ENSG00000272288	8.708343834614785e-07	7.496942329901126
ENSG00000150593	8.910995409923096e-07	8.906353289272603
ENSG00000189143	8.910995409923096e-07	5.628051656683949
ENSG00000230426	8.948327254231167e-07	2.170736932099148
ENSG00000175730	8.948327254231167e-07	7.044984195808245
ENSG00000159958	8.948327254231167e-07	8.328292270062121
ENSG00000130598	8.985810126570685e-07	5.79027424622375
ENSG00000079263	8.985810126570685e-07	8.857770293321186
ENSG00000197951	9.023444614672064e-07	8.2161264612884
ENSG00000187944	9.099170800034079e-07	3.3885898126712433
ENSG00000171044	9.099170800034079e-07	8.28594473051041
ENSG00000064199	9.099170800034079e-07	5.618753997722881
ENSG00000255547	9.137263683732411e-07	3.803526269529405
ENSG00000100290	9.13726368373254e-07	8.635554832772975
ENSG00000177613	9.13726368373254e-07	8.79956201902531
ENSG00000184381	9.13726368373254e-07	8.795513436029358
ENSG00000142227	9.213912015841354e-07	8.907881401625161
ENSG00000082482	9.388647770318475e-07	2.4903328170949304
ENSG00000236484	9.427910263525118e-07	2.308039553705936
ENSG00000109944	9.427910263525118e-07	7.749712581402467
ENSG00000271963	9.427910263525118e-07	4.373182637820337
ENSG00000156009	9.467331290711672e-07	4.150751436454478
ENSG00000230899	9.467331290711672e-07	3.0111233517862823
ENSG00000102738	9.467331290711672e-07	8.795513436029358
ENSG00000175548	9.467331290711672e-07	8.201766979649127
ENSG00000102057	9.546651411953764e-07	7.526220693472894
ENSG00000255100	9.58655174420247e-07	4.260313131923578
ENSG00000141497	9.626613086833414e-07	6.280374136871332
ENSG00000163947	9.626613086833465e-07	8.819804934005067
ENSG00000211649	9.66683606470814e-07	8.073675608475357
ENSG00000135119	9.707221305008812e-07	7.714604082113826
ENSG00000107669	9.707221305008812e-07	8.73325657873753
ENSG00000101017	9.932268816578054e-07	8.78489579939406
ENSG00000203288	9.932268816578054e-07	6.4074236060944125
ENSG00000272426	1.001534664817331e-06	5.299631830339307
ENSG00000205133	1.001534664817331e-06	8.115871176609819
ENSG00000179101	1.0057136772852395e-06	3.613764396866154
ENSG00000233583	1.0057136772852395e-06	3.9555802792372665
ENSG00000224699	1.0099095235506968e-06	6.493713264191475
ENSG00000138172	1.0099095235506968e-06	7.972747894811543
ENSG00000132274	1.0141222688185505e-06	8.866859817603926
ENSG00000258733	1.0183519785353618e-06	7.527449073351171
ENSG00000131871	1.0183519785353618e-06	8.907881401625161
ENSG00000211650	1.0183519785353618e-06	7.612340388536003
ENSG00000243433	1.0225987183901383e-06	5.955508502378661
ENSG00000250874	1.0225987183901383e-06	4.6288100357197335
ENSG00000271308	1.0375973743232378e-06	4.012054643268014
ENSG00000165507	1.0462631599691083e-06	8.783367687041503
ENSG00000163923	1.0462631599691083e-06	8.421945433030725
ENSG00000266970	1.0506222137793647e-06	4.011195229032624
ENSG00000158220	1.0506222137793647e-06	5.350286283684115
ENSG00000231424	1.0549987982118122e-06	6.062883122868086
ENSG00000125409	1.0593929810515305e-06	6.887066273123914
ENSG00000007062	1.0638048303343665e-06	4.5840589959174185
ENSG00000261026	1.0682344143477192e-06	5.776062448890176
ENSG00000225272	1.0771470609791348e-06	2.4558581326251656
ENSG00000205334	1.0883888533801703e-06	2.60621185385701
ENSG00000273381	1.1020285489550758e-06	5.751025743034541
ENSG00000185900	1.1020285489550758e-06	7.782549532583082
ENSG00000215838	1.1020285489550758e-06	4.412318519935668
ENSG00000236861	1.106611671200328e-06	7.8714342933231505
ENSG00000261442	1.1112131896262419e-06	3.537558520986843
ENSG00000136881	1.1112131896262419e-06	4.891343743195083
ENSG00000099785	1.1112131896262419e-06	8.670463967383979
ENSG00000257345	1.1158331752161386e-06	5.728152499150433
ENSG00000227671	1.1251288331319789e-06	8.887638486645404
ENSG00000147383	1.1251288331319789e-06	8.523186867177172
ENSG00000203667	1.1251288331319789e-06	7.92144782597493
ENSG00000112812	1.1298046487380536e-06	8.772214296344485
ENSG00000166562	1.1344992180702794e-06	8.928124316604919
ENSG00000273305	1.1510789425997287e-06	4.23246853350141
ENSG00000164744	1.1558588022984799e-06	4.631327747906448
ENSG00000187867	1.1558588022984799e-06	3.037633204403103
ENSG00000100156	1.160657816698818e-06	6.543906473820422
ENSG00000145692	1.165476059580925e-06	2.8124654137340364
ENSG00000078589	1.1703136049967046e-06	8.764117130352583
ENSG00000169413	1.1703136049967046e-06	8.29004560409131
ENSG00000050438	1.1703136049967046e-06	7.807015993964847
ENSG00000100647	1.1751705272708031e-06	8.81323588036572
ENSG00000171462	1.1751705272708095e-06	7.176123358259058
ENSG00000179967	1.1751705272708095e-06	5.727570259211257
ENSG00000254978	1.1800469010015375e-06	5.7989957080844485
ENSG00000254441	1.1849428010617923e-06	4.005605180162735
ENSG00000151883	1.2122226566689723e-06	8.821333046357623
ENSG00000227666	1.2172473220225625e-06	4.223306475655149
ENSG00000201544	1.2172473220225625e-06	3.742348520002967
ENSG00000112941	1.2273570201580778e-06	8.887638486645404
ENSG00000184384	1.2273570201580778e-06	8.79047249474257
ENSG00000172361	1.2273570201580822e-06	6.730220566235728
ENSG00000251992	1.23754772459353e-06	4.859697807545808
ENSG00000167524	1.23754772459353e-06	6.677845226482752
ENSG00000240291	1.23754772459353e-06	7.613480100376576
ENSG00000160179	1.2426736488902578e-06	7.6745651981602805
ENSG00000207475	1.242673648890262e-06	4.5455728793800665
ENSG00000186952	1.242673648890262e-06	7.007951253370621
ENSG00000229233	1.2478200589943155e-06	4.5150855206492535
ENSG00000234782	1.2817765272713405e-06	7.376279145134199
ENSG00000174123	1.2817765272713405e-06	8.846616902624168
ENSG00000162148	1.2870791087587486e-06	7.941676752946332
ENSG00000272003	1.2924028540728521e-06	7.9032872032290395
ENSG00000152520	1.2924028540728521e-06	8.80918729736977
ENSG00000138346	1.2924028540728705e-06	8.217452416818873
ENSG00000250990	1.29774784437681e-06	5.041036295831683
ENSG00000206651	1.3031141611312747e-06	4.732309862443685
ENSG00000242110	1.3085018860954684e-06	6.68174199043089
ENSG00000255224	1.3193418891889777e-06	6.468761007134533
ENSG00000266897	1.349600542324899e-06	5.2291490578340145
ENSG00000251669	1.3551735807142854e-06	7.33072839348803
ENSG00000102882	1.3551735807142854e-06	8.77122193805365
ENSG00000236846	1.3607688191164677e-06	2.1499693428966777
ENSG00000176788	1.3663863424888625e-06	8.591327157809483
ENSG00000213186	1.3663863424888746e-06	8.242148228438753
ENSG00000186369	1.3720262360996317e-06	4.248242176436648
ENSG00000166387	1.3776885855286461e-06	8.810179655660605
ENSG00000152092	1.4150471792642691e-06	4.326688485472918
ENSG00000133069	1.4208807069488115e-06	8.321389619183138
ENSG00000162734	1.4267374306230451e-06	8.85120123968184
ENSG00000135248	1.4385208206493378e-06	5.450616940523033
ENSG00000139160	1.4385208206493378e-06	7.828067536232942
ENSG00000119537	1.450398062000483e-06	8.814763992718278
ENSG00000263711	1.450398062000483e-06	3.6636383957339387
ENSG00000260719	1.4774687257637188e-06	8.385455895482215
ENSG00000078401	1.4835502760701802e-06	7.517753746938914
ENSG00000122026	1.514322011632947e-06	8.93217289960087
ENSG00000230943	1.514322011632947e-06	7.413362586369407
ENSG00000226397	1.514322011632955e-06	7.558618008624985
ENSG00000171243	1.5205498045930109e-06	2.8346537932193345
ENSG00000197497	1.52680229742691e-06	6.213482162291534
ENSG00000166171	1.526802297426918e-06	8.138517764066464
ENSG00000114904	1.526802297426918e-06	8.731728466384972
ENSG00000126903	1.5330795842112801e-06	8.763124772061747
ENSG00000244128	1.5616367395554118e-06	3.3448199522925606
ENSG00000259732	1.5616367395554118e-06	2.579609209575682
ENSG00000156711	1.5809591292177057e-06	8.845624544333333
ENSG00000176974	1.5809591292177057e-06	8.634026720420415
ENSG00000180245	1.5874510116047905e-06	4.891352587233794
ENSG00000266261	1.5874510116047905e-06	3.1240929999182296
ENSG00000150783	1.6005119888589035e-06	5.065326941995329
ENSG00000132824	1.607081279540528e-06	8.890158957288799
ENSG00000133195	1.620297957218098e-06	8.69760953324272
ENSG00000128245	1.6269455421688192e-06	8.776262879340436
ENSG00000203730	1.6369662569985658e-06	3.805127928736663
ENSG00000257949	1.6436797709407717e-06	3.4254655254623203
ENSG00000133138	1.6504198318994054e-06	7.3400567274001345
ENSG00000187838	1.6571865406598618e-06	4.377530129599928
ENSG00000233985	1.6571865406598618e-06	3.5695839727912135
ENSG00000229645	1.66397999837292e-06	8.757548076713238
ENSG00000176463	1.66397999837292e-06	8.416218871445075
ENSG00000214837	1.6708003065559757e-06	6.964405005675645
ENSG00000186026	1.6708003065559757e-06	7.034808695104761
ENSG00000182718	1.6845218822422894e-06	8.911929984621112
ENSG00000196236	1.7053081834527568e-06	8.537317332746698
ENSG00000259666	1.7122917470113713e-06	3.0102887313468902
ENSG00000088756	1.7369520314293623e-06	5.8008937054450165
ENSG00000174032	1.744060491965859e-06	8.620352859080006
ENSG00000138074	1.7511969971846617e-06	8.825381629353576
ENSG00000104325	1.7511969971846617e-06	8.797041548381916
ENSG00000005469	1.7583616532936448e-06	8.57933127505877
ENSG00000177519	1.7655545668846247e-06	6.643286126362501
ENSG00000255568	1.7655545668846247e-06	4.972252370254252
ENSG00000236104	1.772775844934774e-06	8.777790991692996
ENSG00000133805	1.7800255948077973e-06	8.598379674925605
ENSG00000163235	1.7946109414186756e-06	8.283019946222847
ENSG00000202415	1.835317198487999e-06	3.342804107555881
ENSG00000130055	1.835317198487999e-06	4.751665419258256
ENSG00000153933	1.8428133488417463e-06	8.798033906672751
ENSG00000185332	1.8428133488417463e-06	4.087170871275065
ENSG00000273384	1.8428133488417463e-06	4.350599554308097
ENSG00000254944	1.8428133488417463e-06	5.344093929825278
ENSG00000244437	1.850339010511469e-06	8.692770748778015
ENSG00000102290	1.8503390105114755e-06	2.6196075894883735
ENSG00000147873	1.8503390105114755e-06	2.6869903627237393
ENSG00000103550	1.8578942950011875e-06	8.097443889460283
ENSG00000260766	1.873094180468455e-06	8.332086405651042
ENSG00000146350	1.8807390064700068e-06	7.887022154840701
ENSG00000272438	1.8922626675666562e-06	1.0933539239410128
ENSG00000272827	1.8999828887384276e-06	3.522974784956663
ENSG00000171722	1.9077334673690606e-06	3.317355500833381
ENSG00000131462	1.915514518011966e-06	8.755027606069843
ENSG00000197921	1.915514518011966e-06	5.59016975211418
ENSG00000176422	1.915514518011966e-06	8.393553061474119
ENSG00000232698	1.9233261556331393e-06	7.5714948024179485
ENSG00000152292	1.9311684956124645e-06	5.63126298846736
ENSG00000247774	1.9311684956124645e-06	8.792992965385965
ENSG00000198886	1.9311684956124645e-06	8.948367231584678
ENSG00000243701	1.9311684956124645e-06	8.115552221621229
ENSG00000188342	1.939041653745159e-06	8.746394686016219
ENSG00000265386	1.9390416537451694e-06	2.839164327122351
ENSG00000228192	1.9390416537451694e-06	5.1287781830956956
ENSG00000182487	1.946945746243207e-06	8.583915612116442
ENSG00000162105	1.946945746243217e-06	6.93380456205215
ENSG00000159917	1.9708447983303402e-06	8.20922381040942
ENSG00000273365	1.9708447983303402e-06	4.372251845123384
ENSG00000272994	1.9869343209846986e-06	8.448248506835768
ENSG00000115526	2.0072243143114387e-06	5.634541464692476
ENSG00000122122	2.015396100445299e-06	8.849673127329284
ENSG00000115705	2.0318359717013576e-06	2.4070121920083727
ENSG00000071626	2.0318359717013576e-06	8.86991604230904
ENSG00000224607	2.0401042986058847e-06	6.398500372827154
ENSG00000106688	2.040104298605903e-06	3.9668662235225547
ENSG00000272505	2.0484050482734204e-06	7.407665792587831
ENSG00000267590	2.0484050482734204e-06	4.330041472913149
ENSG00000231599	2.0861629343199833e-06	4.078532728960466
ENSG00000146555	2.111706530684323e-06	4.293970846239336
ENSG00000225920	2.120287843174795e-06	7.132561426837427
ENSG00000213742	2.128902755055906e-06	7.1649539700099165
ENSG00000159884	2.1462338822367217e-06	7.647861914353933
ENSG00000248491	2.1462338822367217e-06	2.926371084087367
ENSG00000163406	2.1724857381300434e-06	8.841575961337382
ENSG00000117395	2.172485738130063e-06	8.747922798368778
ENSG00000137404	2.1813049124046228e-06	8.324445843888254
ENSG00000106080	2.212444499761632e-06	8.8795413206535
ENSG00000230122	2.221419911554204e-06	3.890705969884593
ENSG00000118894	2.221419911554204e-06	8.338119705228666
ENSG00000168394	2.2304304016140327e-06	8.93217289960087
ENSG00000117091	2.2304304016140327e-06	8.940270065592774
ENSG00000214193	2.2304304016140446e-06	7.786839691746757
ENSG00000136169	2.2304304016140446e-06	8.779319104045552
ENSG00000156206	2.2394761014327605e-06	4.60753704523383
ENSG00000225091	2.2576736586650974e-06	5.570706729634844
ENSG00000137288	2.2668257814185523e-06	8.72363130039307
ENSG00000123297	2.2852373821086286e-06	8.386448253773054
ENSG00000254777	2.336615218742753e-06	7.021260749310238
ENSG00000074276	2.336615218742774e-06	6.023313089954597
ENSG00000235672	2.346075435139462e-06	4.558738093243899
ENSG00000272030	2.346075435139462e-06	3.9152765835549883
ENSG00000107968	2.355572545119651e-06	8.64212388641232
ENSG00000135245	2.3555725451196635e-06	7.554287901217935
ENSG00000204371	2.3555725451196635e-06	8.781839574688947
ENSG00000134548	2.3555725451196635e-06	5.871769129716811
ENSG00000152910	2.3555725451196635e-06	3.084872729442726
ENSG00000169740	2.3651066866565788e-06	8.498895369201463
ENSG00000237756	2.403616345087879e-06	3.0347166788289233
ENSG00000186496	2.4133377312824245e-06	7.605336198380009
ENSG00000086848	2.4328942544785674e-06	8.64617246940827
ENSG00000184856	2.4476617370385695e-06	1.7011973877472464
ENSG00000166068	2.4674860822755777e-06	8.629978137424464
ENSG00000233122	2.477456164070192e-06	6.516936954258808
ENSG00000186184	2.477456164070192e-06	8.86433934696053
ENSG00000113356	2.487465044135998e-06	8.266152865179487
ENSG00000059588	2.487465044135998e-06	8.80513871437382
ENSG00000162775	2.4975128672293003e-06	8.629978137424466
ENSG00000168509	2.5075997786211472e-06	2.1988208318273257
ENSG00000121073	2.5278914499693045e-06	8.903832818629208
ENSG00000261194	2.563783035614202e-06	1.211666726879395
ENSG00000235330	2.594937455043287e-06	4.815724911821541
ENSG00000227857	2.6054030501309186e-06	4.238343442085742
ENSG00000211647	2.615909290383612e-06	5.229923019843661
ENSG00000100426	2.6159092903836355e-06	8.722103188040512
ENSG00000136161	2.6370443121897495e-06	8.841575961337382
ENSG00000229780	2.6370443121897635e-06	5.639895567101665
ENSG00000141429	2.658343737451855e-06	8.883589903649453
ENSG00000104808	2.6960170188718512e-06	4.1734514592223615
ENSG00000183463	2.7014407095989745e-06	1.5784912382799439
ENSG00000173894	2.7068749069419533e-06	5.504815906019488
ENSG00000233215	2.7177748995478242e-06	2.0772508184692877
ENSG00000261019	2.7287171531799556e-06	5.35402465615752
ENSG00000226476	2.7287171531799556e-06	2.4288543030886176
ENSG00000162654	2.7287171531799556e-06	8.588754396581145
ENSG00000232485	2.750729072257505e-06	5.250160138158281
ENSG00000260841	2.761799053462081e-06	8.394009665703233
ENSG00000264091	2.7617990534621054e-06	4.663243011285522
ENSG00000182180	2.7617990534621054e-06	8.82232540464846
ENSG00000149761	2.7840678527964714e-06	8.727679883389019
ENSG00000224462	2.784067852796501e-06	3.1239825821373364
ENSG00000250966	2.7952669900496607e-06	6.23652701290855
ENSG00000254503	2.8177955417741536e-06	6.7555687300900145
ENSG00000187837	2.8177955417741684e-06	8.93217289960087
ENSG00000235277	2.8348065833782275e-06	1.6170539252952787
ENSG00000112304	2.8576418504329752e-06	8.592012778108344
ENSG00000162552	2.8691257989650856e-06	8.358819224437537
ENSG00000226891	2.8806541761480897e-06	5.428833507379064
ENSG00000236534	2.880654176148105e-06	3.5789895292844838
ENSG00000164292	2.892227146692003e-06	8.772214296344485
ENSG00000104413	2.892227146692044e-06	7.259150257469147
ENSG00000144369	2.892227146692044e-06	8.35663235103378
ENSG00000170919	2.9038448758885146e-06	8.309120863205806
ENSG00000149054	2.9155075296127872e-06	8.899784235633259
ENSG00000119922	2.927215274325643e-06	7.846673654047388
ENSG00000219700	2.9272152743256793e-06	2.438375642102082
ENSG00000273038	2.938968277075387e-06	7.018710627274734
ENSG00000134571	2.9507667054996563e-06	5.816028406125348
ENSG00000231848	3.0044263007204978e-06	5.095712310929656
ENSG00000103044	3.0044263007204978e-06	7.442002095355596
ENSG00000179388	3.0285754159186936e-06	8.048222009214669
ENSG00000086717	3.0285754159186936e-06	5.058245775935243
ENSG00000198924	3.0285754159186936e-06	8.683602074662671
ENSG00000198431	3.052911339505897e-06	8.853721710325235
ENSG00000167083	3.102149158660751e-06	5.719574641468917
ENSG00000164663	3.133310033207756e-06	8.556032135373897
ENSG00000181577	3.158455454097088e-06	3.7030208870318795
ENSG00000144730	3.171100894576976e-06	3.286893925850198
ENSG00000184216	3.183795060494724e-06	8.915978567617064
ENSG00000255139	3.2093302886665316e-06	6.460421889322557
ENSG00000144712	3.2221717125141512e-06	8.456802277056784
ENSG00000224384	3.2221717125141512e-06	2.5996025704410686
ENSG00000139292	3.2221717125141512e-06	3.3785755290266137
ENSG00000167085	3.260993406026071e-06	8.772214296344485
ENSG00000198720	3.293688343262189e-06	7.970180688163486
ENSG00000203871	3.3068544606143323e-06	6.382738064301319
ENSG00000237422	3.3333388188853132e-06	2.703936660604604
ENSG00000130827	3.3333388188853132e-06	8.883589903649453
ENSG00000262468	3.3333388188853132e-06	8.020441662704599
ENSG00000099219	3.346657433637572e-06	8.700867914769919
ENSG00000250251	3.346657433637572e-06	8.50704482577831
ENSG00000267508	3.3600272557827477e-06	5.57839420558173
ENSG00000225644	3.3600272557827477e-06	1.8287772191785099
ENSG00000173678	3.3600272557827477e-06	4.258432105946519
ENSG00000211664	3.373448473879922e-06	6.57232166607189
ENSG00000162779	3.3734484738799403e-06	6.043464994051218
ENSG00000272325	3.3734484738799403e-06	8.486670470381002
ENSG00000234237	3.3734484738799403e-06	2.795607344487265
ENSG00000120251	3.3734484738799403e-06	4.108805602089244
ENSG00000065613	3.3869212771492406e-06	8.777790991692996
ENSG00000226856	3.4004458554737753e-06	5.381645580220677
ENSG00000148219	3.4004458554737753e-06	7.813904656835474
ENSG00000185634	3.4140223994018874e-06	6.230233898948176
ENSG00000201134	3.4481923652408636e-06	4.579878198515515
ENSG00000248405	3.489630854876304e-06	2.9419453510957574
ENSG00000122033	3.489630854876304e-06	8.782375328750668
ENSG00000123901	3.5035498661530625e-06	6.61094103480251
ENSG00000183690	3.5035498661530625e-06	4.396829730898612
ENSG00000271888	3.5035498661530625e-06	6.342433773636139
ENSG00000232907	3.5035498661530625e-06	6.938061150975031
ENSG00000142945	3.5035498661530625e-06	7.884704175187759
ENSG00000170855	3.5315483334359216e-06	8.670463967383979
ENSG00000272195	3.5315483334359216e-06	6.915901661430091
ENSG00000269293	3.545628182713985e-06	8.263488082879237
ENSG00000153132	3.559762039077535e-06	7.868283923738406
ENSG00000167447	3.559762039077535e-06	8.654269635400174
ENSG00000103599	3.559762039077535e-06	7.101183881148604
ENSG00000170959	3.588192567189953e-06	4.100710767260803
ENSG00000272841	3.588192567189953e-06	6.380165400720256
ENSG00000238401	3.638472524828002e-06	3.9469248931117473
ENSG00000143452	3.6529622933417273e-06	5.215060467826853
ENSG00000188042	3.6821085693190857e-06	8.68996897147993
ENSG00000211611	3.6967654847222583e-06	7.403579558744503
ENSG00000165097	3.696765484722311e-06	8.504392914717364
ENSG00000230470	3.711478524881607e-06	2.554152275132146
ENSG00000211898	3.7262478955502646e-06	8.267328954472822
ENSG00000242076	3.7262478955502646e-06	7.440824969314979
ENSG00000226266	3.726247895550298e-06	6.401670489720852
ENSG00000122188	3.726247895550298e-06	8.911929984621112
ENSG00000004700	3.726247895550298e-06	8.718590359106281
ENSG00000166997	3.741073803199311e-06	8.117987987851734
ENSG00000012171	3.741073803199311e-06	7.65768934952048
ENSG00000160999	3.741073803199311e-06	8.73325657873753
ENSG00000269990	3.785892823551666e-06	8.407528106226225
ENSG00000162542	3.823636189035876e-06	8.645180111117435
ENSG00000231615	3.854091259062395e-06	2.917560091211808
ENSG00000269919	3.854091259062395e-06	8.202753783359684
ENSG00000020256	3.869406169682012e-06	8.609735222444709
ENSG00000135454	3.869406169682012e-06	6.519930765549981
ENSG00000265293	3.8847796150020014e-06	5.222485753543672
ENSG00000248916	3.8847796150020014e-06	5.843749877346572
ENSG00000103145	3.8847796150020014e-06	8.26111747847298
ENSG00000267593	3.9002118091723554e-06	4.450290891427156
ENSG00000264920	3.900211809172377e-06	7.478283587333369
ENSG00000243284	3.900211809172377e-06	5.082107395884539
ENSG00000108700	3.931253304392908e-06	5.992897823894467
ENSG00000183530	3.931253304392928e-06	8.794977681967636
ENSG00000165732	3.962532383492159e-06	8.93217289960087
ENSG00000213131	4.017847699122438e-06	4.5840162740693495
ENSG00000196510	4.0337880107875515e-06	8.750979023073892
ENSG00000260123	4.0337880107875515e-06	3.3649079078681017
ENSG00000225946	4.0337880107875515e-06	2.163330355989099
ENSG00000235145	4.065851318588902e-06	4.696236875450796
ENSG00000167653	4.081974759692167e-06	4.3292978932437824
ENSG00000198947	4.098159690196543e-06	7.038232072387576
ENSG00000157224	4.098159690196543e-06	8.527692054402236
ENSG00000243181	4.114406334521326e-06	4.600250314699086
ENSG00000239975	4.114406334521326e-06	7.549687118175829
ENSG00000130706	4.1470856662063905e-06	8.77122193805365
ENSG00000211959	4.1470856662063905e-06	8.69880404835564
ENSG00000163354	4.1470856662063905e-06	7.1629329603954215
ENSG00000183250	4.25502653803204e-06	7.031713979775267
ENSG00000251603	4.271870806516108e-06	5.623688694742577
ENSG00000251039	4.288779192738546e-06	7.049259698626828
ENSG00000126953	4.288779192738583e-06	8.167464315504379
ENSG00000106025	4.305751930231169e-06	6.726381125029468
ENSG00000264425	4.3227892533343445e-06	2.1095118047823687
ENSG00000196227	4.339891397199831e-06	8.708965080761821
ENSG00000203880	4.357058597793194e-06	8.884582261940288
ENSG00000140105	4.408952911862556e-06	8.924075733608968
ENSG00000152782	4.435122445447924e-06	7.333650633096169
ENSG00000246375	4.470247590194706e-06	5.593465736534484
ENSG00000225370	4.470247590194706e-06	3.842246056393412
ENSG00000183230	4.487910320516543e-06	7.5099792796669345
ENSG00000124783	4.5056401465146295e-06	8.93217289960087
ENSG00000134365	4.541302061708518e-06	3.433299402513556
ENSG00000119013	4.559234641097074e-06	8.792992965385965
ENSG00000256347	4.577235296552852e-06	4.094999381421482
ENSG00000225793	4.577235296552852e-06	6.372540186937542
ENSG00000211652	4.59530427529296e-06	7.721037591692756
ENSG00000162139	4.59530427529296e-06	8.830422570640364
ENSG00000158006	4.595304275292977e-06	8.494311032143791
ENSG00000188827	4.677466851766819e-06	8.365133830669853
ENSG00000213860	4.714435231038541e-06	5.580025629487333
ENSG00000136141	4.714435231038541e-06	8.600566548329363
ENSG00000012174	4.733024601034434e-06	8.676040662732488
ENSG00000138111	4.770414974541893e-06	7.455260533891275
ENSG00000197471	4.89390497054116e-06	8.882061791296895
ENSG00000102001	4.89390497054116e-06	7.3341620725896535
ENSG00000104972	4.91317410695924e-06	8.873964625304993
ENSG00000269358	4.951931409152798e-06	3.6579374588026816
ENSG00000100342	4.971420103657859e-06	8.899784235633259
ENSG00000185591	4.99098251443692e-06	8.883589903649453
ENSG00000185684	4.99098251443692e-06	8.605150885387035
ENSG00000118058	5.03032955230146e-06	8.911929984621112
ENSG00000138646	5.03032955230146e-06	8.855249822677791
ENSG00000253924	5.03032955230146e-06	3.1518851783115713
ENSG00000155008	5.030329552301478e-06	7.913500526220166
ENSG00000261098	5.0699746668962345e-06	7.64019304240607
ENSG00000232792	5.119953520910455e-06	1.9124781834961415
ENSG00000013503	5.1400773665218845e-06	8.369516010905441
ENSG00000124249	5.1400773665218845e-06	3.9435290363984143
ENSG00000064787	5.140077366521912e-06	8.139843719596936
ENSG00000146938	5.16027722427608e-06	8.296692684112632
ENSG00000120675	5.180553368698216e-06	8.826373987644413
ENSG00000214654	5.180553368698244e-06	8.007478853000334
ENSG00000139133	5.200906075255348e-06	8.03549377016043
ENSG00000244116	5.22133562035915e-06	6.475463508379991
ENSG00000270022	5.22133562035915e-06	7.588634422519559
ENSG00000167553	5.2213356203591686e-06	8.640595774059761
ENSG00000188211	5.2213356203591686e-06	7.283909749233019
ENSG00000163386	5.2213356203591686e-06	8.786880515975733
ENSG00000117586	5.2213356203591686e-06	6.851140106609006
ENSG00000224616	5.24184228136916e-06	6.16351639100421
ENSG00000044459	5.262426336595818e-06	8.176553839787116
ENSG00000071859	5.262426336595818e-06	8.80361060202126
ENSG00000114204	5.3038277477132796e-06	4.051037883463741
ENSG00000106479	5.324645665006942e-06	8.708885930929213
ENSG00000116138	5.324645665006942e-06	8.692234994716294
ENSG00000143847	5.345542099329001e-06	5.766744323153852
ENSG00000182308	5.356019848809996e-06	7.2255006593220905
ENSG00000107518	5.377034589810486e-06	4.963073421540992
ENSG00000148513	5.3981285574352955e-06	2.8534520687006046
ENSG00000224745	5.3981285574352955e-06	5.82927911594895
ENSG00000236423	5.461888680348395e-06	7.379825838833788
ENSG00000262769	5.483302419661889e-06	5.630362689438228
ENSG00000211937	5.504796823105318e-06	8.601892503859835
ENSG00000266942	5.504796823105318e-06	3.005639440075965
ENSG00000139722	5.526372181136672e-06	8.940270065592774
ENSG00000108405	5.548028785207002e-06	8.918499038260457
ENSG00000271288	5.56976692776383e-06	6.70312419209552
ENSG00000220842	5.668605499644905e-06	6.64612132872695
ENSG00000163545	5.690797376199846e-06	8.737305161733481
ENSG00000133985	5.713072716655228e-06	7.78291210122897
ENSG00000239819	5.713072716655228e-06	6.773815547156713
ENSG00000142733	5.735431821033354e-06	8.508441497713317
ENSG00000241294	5.757874990379948e-06	8.196231349313043
ENSG00000100092	5.757874990379948e-06	8.40057871934258
ENSG00000114480	5.757874990379948e-06	8.6496852983425
ENSG00000084073	5.757874990379948e-06	8.835999265988871
ENSG00000109929	5.757874990379948e-06	8.726151771036463
ENSG00000250850	5.780402526768103e-06	4.169444669630377
ENSG00000233864	5.825711914116319e-06	6.0571899714446875
ENSG00000233058	5.848494374387471e-06	6.880497533310036
ENSG00000270820	5.848494374387471e-06	7.53590381698258
ENSG00000224401	5.9058256347866716e-06	5.015086097824546
ENSG00000250106	5.928908991449581e-06	1.638017157572354
ENSG00000273032	5.952079013773974e-06	7.212930719933064
ENSG00000226055	5.975336012697177e-06	5.677169745289788
ENSG00000169299	5.998680300215291e-06	8.589948911694067
ENSG00000263727	5.998680300215291e-06	1.88539481300676
ENSG00000237686	5.998680300215291e-06	5.775996290601138
ENSG00000237576	6.022112189386409e-06	5.181162511762286
ENSG00000213060	6.0221121893864405e-06	3.1232224359026
ENSG00000223635	6.0221121893864405e-06	3.2844258567332374
ENSG00000229124	6.0221121893864405e-06	8.374302504785199
ENSG00000068137	6.0456319943344315e-06	8.873964625304993
ENSG00000173692	6.0456319943344315e-06	8.863346988669695
ENSG00000236545	6.069240030252131e-06	3.8737377803811595
ENSG00000172888	6.0929366134046356e-06	8.688186411720343
ENSG00000023228	6.0929366134046356e-06	8.85120123968184
ENSG00000163811	6.0929366134046356e-06	8.818276821652509
ENSG00000169188	6.140596691857549e-06	8.496629345965099
ENSG00000115257	6.224864838124007e-06	7.890605700179464
ENSG00000150471	6.249144761894651e-06	5.6039786320946945
ENSG00000250673	6.249144761894651e-06	5.879278764049564
ENSG00000168062	6.249144761894684e-06	7.419201858093269
ENSG00000230175	6.273515639420004e-06	3.3689269469515057
ENSG00000033050	6.273515639420004e-06	8.863346988669695
ENSG00000154957	6.273515639420004e-06	8.410537594926677
ENSG00000135549	6.297977796220193e-06	6.3475251205976475
ENSG00000227962	6.322531558920865e-06	3.3185901083851603
ENSG00000227417	6.371915214074052e-06	3.311638672200871
ENSG00000105373	6.3967457653366016e-06	8.940270065592774
ENSG00000173805	6.534983739080178e-06	3.1913171663562525
ENSG00000111679	6.534983739080178e-06	8.920027150613016
ENSG00000163866	6.560424261744991e-06	8.60925175896793
ENSG00000121380	6.585959887511691e-06	6.225932079543127
ENSG00000128050	6.585959887511715e-06	8.884582261940288
ENSG00000169583	6.611590955974366e-06	5.860623910405637
ENSG00000267751	6.611590955974366e-06	4.791961727235713
ENSG00000243063	6.637317807877166e-06	5.217289789430713
ENSG00000121410	6.637317807877166e-06	5.703842285934239
ENSG00000137312	6.637317807877202e-06	8.814763992718278
ENSG00000185507	6.66314078511827e-06	8.867395571665647
ENSG00000203778	6.663140785118306e-06	7.791325002214819
ENSG00000226352	6.71507648899995e-06	5.355179076360495
ENSG00000182173	6.715076488999986e-06	8.697811690064801
ENSG00000170832	6.7674008260229775e-06	8.515546305414382
ENSG00000247373	6.7674008260229775e-06	7.569396402901578
ENSG00000128422	6.833356995189173e-06	2.497081100473597
ENSG00000006042	6.886565939240984e-06	5.652321194784202
ENSG00000262903	6.913319382188336e-06	5.934050406246721
ENSG00000257987	6.913319382188336e-06	2.0988630580103105
ENSG00000133640	6.967125981120244e-06	3.8015249423137827
ENSG00000229422	6.967125981120244e-06	6.578081970735553
ENSG00000168918	6.994179849175177e-06	8.798033906672751
ENSG00000243238	7.02133457300788e-06	8.345531250921708
ENSG00000234917	7.048590511666573e-06	5.043675529445691
ENSG00000267627	7.075948025411325e-06	2.5720182045118753
ENSG00000211962	7.075948025411325e-06	8.407279213399477
ENSG00000177212	7.117175540377437e-06	1.1233480523880661
ENSG00000204410	7.144788575964728e-06	7.963611634524142
ENSG00000225518	7.144788575964728e-06	5.296050177705932
ENSG00000232879	7.172504457149384e-06	3.5466783444449046
ENSG00000132004	7.20032354969363e-06	7.7628479262453265
ENSG00000087338	7.228246220592947e-06	8.728672241679856
ENSG00000113810	7.256272838079994e-06	8.853721710325235
ENSG00000142494	7.2844037716286716e-06	8.761851107116218
ENSG00000164953	7.284403771628775e-06	7.955561204536903
ENSG00000142669	7.284403771628775e-06	8.78489579939406
ENSG00000229525	7.284403771628775e-06	3.385615251579859
ENSG00000140057	7.284403771628775e-06	4.528813155504175
ENSG00000101079	7.312639391958165e-06	8.734248937028365
ENSG00000247735	7.34098007103617e-06	5.571964777972804
ENSG00000139163	7.369426182083753e-06	8.890158957288799
ENSG00000100221	7.39797809957875e-06	8.819804934005067
ENSG00000251665	7.469823265423398e-06	2.1043292959410698
ENSG00000165300	7.5569217906071965e-06	6.69649529884443
ENSG00000267049	7.586170665369321e-06	4.225932191567657
ENSG00000137857	7.6155281956306364e-06	7.309080373145194
ENSG00000253553	7.644994766714416e-06	3.4355147741145458
ENSG00000135842	7.644994766714416e-06	8.758540435004074
ENSG00000075213	7.644994766714416e-06	7.712510898475806
ENSG00000102003	7.644994766714416e-06	6.695769609884792
ENSG00000085662	7.67457076523914e-06	8.826373987644413
ENSG00000267623	7.67457076523914e-06	5.02868180062673
ENSG00000172292	7.67457076523918e-06	7.932560055590461
ENSG00000224939	7.67457076523918e-06	4.698514946468478
ENSG00000133657	7.734052597586303e-06	8.861818876317137
ENSG00000233276	7.930440050012302e-06	8.878013208300944
ENSG00000163689	7.991823799943933e-06	6.051945873971945
ENSG00000087495	8.022686425966867e-06	5.828247536961941
ENSG00000237766	8.022686425966867e-06	5.27452206239355
ENSG00000184922	8.022686425966867e-06	8.891687069641355
ENSG00000225077	8.053663423120766e-06	5.73770992015689
ENSG00000107295	8.053663423120766e-06	3.305941936692577
ENSG00000170745	8.084755195913496e-06	7.9332381094818665
ENSG00000231355	8.084755195913496e-06	4.033282280871975
ENSG00000196923	8.115962150208314e-06	8.48819858273356
ENSG00000184208	8.11596215020843e-06	8.56061647243157
ENSG00000171103	8.178723233561495e-06	8.313090296369152
ENSG00000064309	8.257829766349742e-06	5.7506818820915
ENSG00000261754	8.28967753469669e-06	4.52374754731904
ENSG00000233012	8.321643155994906e-06	1.7880266010942967
ENSG00000267216	8.321643155994906e-06	5.67456384148828
ENSG00000130511	8.35372704641126e-06	8.66488727203547
ENSG00000253047	8.35372704641126e-06	4.300713263915916
ENSG00000223505	8.418251306230889e-06	5.687584469322457
ENSG00000198156	8.483253671411967e-06	6.392799434908165
ENSG00000187653	8.483253671411967e-06	6.90976373310801
ENSG00000212195	8.483253671411967e-06	8.010054493076463
ENSG00000224650	8.515935198800162e-06	8.561406673900322
ENSG00000139200	8.515935198800206e-06	5.312651006674212
ENSG00000177192	8.731328626089062e-06	8.705908856056706
ENSG00000164011	8.764926567454835e-06	8.339191213352109
ENSG00000114737	8.832494963248454e-06	8.71400602204861
ENSG00000272668	8.866466292705334e-06	6.014823127123011
ENSG00000158019	8.900562962320537e-06	8.450821268064105
ENSG00000124333	9.003609431173309e-06	8.833478795345478
ENSG00000181097	9.160327974601676e-06	6.566419609498312
ENSG00000260977	9.160327974601676e-06	5.174243566488899
ENSG00000107719	9.160327974601676e-06	8.67357248267404
ENSG00000230783	9.160327974601676e-06	3.255699376013789
ENSG00000078043	9.160327974601676e-06	8.67397679631821
ENSG00000196482	9.195507996982942e-06	8.72363130039307
ENSG00000137073	9.195507996982974e-06	8.79956201902531
ENSG00000179241	9.230817610473621e-06	4.701307839027072
ENSG00000197217	9.266257270399683e-06	8.915978567617064
ENSG00000116017	9.266257270399716e-06	8.852193597972677
ENSG00000183808	9.266257270399716e-06	8.704380743704148
ENSG00000108592	9.266257270399716e-06	8.859298405673744
ENSG00000170921	9.266257270399716e-06	8.367747773322575
ENSG00000128641	9.266257270399716e-06	8.486749620213608
ENSG00000198133	9.301827433602082e-06	6.869995891464942
ENSG00000104812	9.337528558441163e-06	8.827902099996969
ENSG00000226824	9.337528558441163e-06	6.565475994607894
ENSG00000161800	9.337528558441163e-06	8.565657413718357
ENSG00000240864	9.373361104800977e-06	8.416702334921851
ENSG00000146263	9.37336110480106e-06	8.5234413145842
ENSG00000265666	9.40932553409479e-06	6.246588565188089
ENSG00000250222	9.409325534094824e-06	4.987197745028094
ENSG00000204347	9.481651894810102e-06	2.5998979243475637
ENSG00000272995	9.572809966133946e-06	3.3561650159266887
ENSG00000197653	9.609508068098581e-06	6.546787358015157
ENSG00000145882	9.609508068098581e-06	8.056676752846078
ENSG00000253923	9.609508068098581e-06	2.4343410307454514
ENSG00000143409	9.609508068098581e-06	8.758540435004074
ENSG00000115761	9.64634108977855e-06	8.673520192089095
ENSG00000247624	9.64634108977855e-06	4.772918177120972
ENSG00000230565	9.64634108977855e-06	6.8536376038911975
ENSG00000273340	9.68330950420587e-06	5.313202567544131
ENSG00000196664	9.68330950420587e-06	7.389398082530406
ENSG00000226688	9.720413785982726e-06	6.771751334628041
ENSG00000112208	9.720413785982726e-06	8.475596229516592
ENSG00000107404	9.720413785982726e-06	8.769693825701092
ENSG00000138587	9.757654411285457e-06	8.260628460415925
ENSG00000108091	9.757654411285457e-06	8.89420754028475
ENSG00000110455	9.795031857870312e-06	8.742346103020267
ENSG00000251163	9.795031857870312e-06	2.7668781240913463
ENSG00000072163	9.832546605077956e-06	6.361446730160903
ENSG00000162714	1.0003074995112968e-05	8.779319104045552
ENSG00000157306	1.0041353535230844e-05	7.642017900359088
ENSG00000248677	1.0079772530646971e-05	5.676135405036139
ENSG00000211662	1.0079772530646971e-05	8.87549273765755
ENSG00000213046	1.0079772530647025e-05	2.8033389234721096
ENSG00000139618	1.0118332472742852e-05	8.688186411720343
ENSG00000136383	1.0195877170639533e-05	7.881779056731828
ENSG00000241612	1.0195877170639533e-05	3.8535902411316365
ENSG00000204392	1.0234862917357345e-05	8.624401442075957
ENSG00000122970	1.0234862917357345e-05	8.113559071611482
ENSG00000225724	1.0234862917357345e-05	4.737117494428356
ENSG00000108515	1.027399159259937e-05	8.56008071836985
ENSG00000197140	1.03132636959313e-05	4.848592285780721
ENSG00000188599	1.03132636959313e-05	7.500440836658633
ENSG00000259362	1.0352679728571038e-05	4.275595229104708
ENSG00000102241	1.0431945594937013e-05	8.849673127329284
ENSG00000167034	1.0491776561382654e-05	4.148607627428087
ENSG00000241965	1.0531846523033162e-05	2.9736107521306545
ENSG00000166415	1.057206320044993e-05	4.48558153088266
ENSG00000265692	1.057206320044993e-05	5.881274703109977
ENSG00000132622	1.057206320044993e-05	5.2048595516865745
ENSG00000205837	1.057206320044993e-05	6.511045653632576
ENSG00000139117	1.061242710571477e-05	8.1352356198958
ENSG00000243290	1.0652938752600103e-05	8.588420799341508
ENSG00000264635	1.065293875260014e-05	5.409774646377532
ENSG00000172748	1.065293875260014e-05	7.864715373446664
ENSG00000250240	1.0693598656574336e-05	3.939259894503545
ENSG00000013364	1.0693598656574394e-05	8.899784235633259
ENSG00000147003	1.073440733480737e-05	5.4520076817372765
ENSG00000224031	1.073440733480737e-05	2.2757870044657467
ENSG00000099377	1.0775365306175325e-05	7.4142216408195
ENSG00000188060	1.0857731212384946e-05	7.099284555511439
[truncated: 258 more rows]
