# Supplementary material for: Machine learning predicts treatment sensitivity in multiple myeloma based on molecular and clinical information coupled with drug response
Source: PLoS One. 2021 Jul 28;16(7):e0254596. doi: 10.1371/journal.pone.0254596 (PMC8318243; doi:10.1371/journal.pone.0254596)
Supplement: S1 File — (ZIP) [file pone.0254596.s004.zip › Supplementary Material 1/20q13/selected_genes_experiment_2.csv]

gene	pvalue	entropy
ENSG00000228218	1.9973890042867175e-08	6.456946000527179
ENSG00000128692	5.542717765666592e-08	5.805062592812917
ENSG00000075426	1.485904295953621e-06	8.796336787687592
ENSG00000242814	1.761704214307754e-06	5.264580684347456
ENSG00000197114	2.6348516225226155e-06	8.450893050316806
ENSG00000124214	3.461082169233824e-06	8.876478319136533
ENSG00000101346	4.026625254262532e-06	8.788223197423902
ENSG00000101084	5.661397965266005e-06	8.257134341447289
ENSG00000256167	1.02009913932068e-05	5.733509272984673
ENSG00000116016	1.0660293771033427e-05	8.689328902287667
ENSG00000236493	1.1639086124629365e-05	3.8809896190308115
ENSG00000268564	1.5251157795953292e-05	5.285066457552115
ENSG00000006016	1.6558037867412564e-05	5.384223175559066
ENSG00000124216	1.8049249879049672e-05	7.53354489669728
