# Supplementary material for: Machine learning predicts treatment sensitivity in multiple myeloma based on molecular and clinical information coupled with drug response
Source: PLoS One. 2021 Jul 28;16(7):e0254596. doi: 10.1371/journal.pone.0254596 (PMC8318243; doi:10.1371/journal.pone.0254596)
Supplement: S1 File — (ZIP) [file pone.0254596.s004.zip › Supplementary Material 1/20q13/selected_genes_experiment_3.csv]

gene	pvalue	entropy
ENSG00000268564	2.048429104032962e-07	5.299149798066188
ENSG00000197114	4.2977243610332416e-07	8.454413004664694
ENSG00000075426	4.814706935326983e-07	8.805444749139262
ENSG00000101084	9.710987384768577e-07	8.23338280809121
ENSG00000101444	2.0286572119441377e-06	8.873415895192664
ENSG00000196756	3.259980630821418e-06	8.702493658871182
ENSG00000101346	3.259980630821418e-06	8.772990388084494
ENSG00000130590	5.2664446007088125e-06	8.271117816071186
ENSG00000088356	5.2664446007088125e-06	8.235064190288593
ENSG00000228218	5.922533485597071e-06	6.50545906734975
ENSG00000080189	7.183291455356428e-06	8.826265565582448
ENSG00000101473	7.2802655735117315e-06	8.38491064663936
ENSG00000116016	7.411521169388479e-06	8.678152888080106
ENSG00000254615	8.066633434074153e-06	8.58936092558352
ENSG00000242372	8.816136477686545e-06	8.571602533084203
ENSG00000132254	9.890836551093378e-06	8.852137548345457
ENSG00000256167	1.02009913932068e-05	5.762119189577413
ENSG00000201512	1.02009913932068e-05	5.994953982008799
ENSG00000072274	1.0336750988748506e-05	8.904875885059452
ENSG00000182481	1.1090565248881674e-05	8.824734353610515
ENSG00000124228	1.1436681325729135e-05	8.76893359295265
ENSG00000124216	1.2107126087490019e-05	7.498042128080243
ENSG00000101187	1.362195178807015e-05	8.721246422558476
ENSG00000173653	1.4988902080473209e-05	8.65480648847701
ENSG00000125971	1.545072714047238e-05	8.822208770450603
ENSG00000166337	1.613417555803956e-05	8.842492746109832
ENSG00000197245	1.6846512503569024e-05	2.109978135623421
ENSG00000242814	1.9923047311712164e-05	5.262042751011832
