# Supplementary material for: Machine learning predicts treatment sensitivity in multiple myeloma based on molecular and clinical information coupled with drug response
Source: PLoS One. 2021 Jul 28;16(7):e0254596. doi: 10.1371/journal.pone.0254596 (PMC8318243; doi:10.1371/journal.pone.0254596)
Supplement: S1 File — (ZIP) [file pone.0254596.s004.zip › Supplementary Material 1/20q13/selected_genes_experiment_0.csv]

gene	pvalue	entropy
ENSG00000075426	2.3765103624769487e-06	8.78750502870003
ENSG00000268564	2.6953709337222675e-06	5.2741874387452015
ENSG00000197114	3.708529713102488e-06	8.439286913796673
ENSG00000228218	4.991567740497426e-06	6.472707308053997
ENSG00000254615	7.86725292011924e-06	8.589234957517846
ENSG00000101084	8.04474839331575e-06	8.278783078612268
ENSG00000116016	8.336760997039174e-06	8.688409728898884
ENSG00000124216	9.275097696771226e-06	7.4444197092317195
ENSG00000242814	1.1364253016517309e-05	5.205843499097604
ENSG00000088356	1.3600466116885461e-05	8.2533439392939
ENSG00000101444	1.5632765110250626e-05	8.888134652692564
ENSG00000175213	1.734457487570228e-05	8.327458560120547
ENSG00000236170	1.834527790632877e-05	5.25065549177441
