# Supplementary material for: Machine learning predicts treatment sensitivity in multiple myeloma based on molecular and clinical information coupled with drug response
Source: PLoS One. 2021 Jul 28;16(7):e0254596. doi: 10.1371/journal.pone.0254596 (PMC8318243; doi:10.1371/journal.pone.0254596)
Supplement: S1 File — (ZIP) [file pone.0254596.s004.zip › Supplementary Material 1/1q21/selected_genes_experiment_3.csv]

gene	pvalue	entropy
ENSG00000143321	7.621446600487154e-37	8.912989475323146
ENSG00000143294	2.4765390749006865e-33	8.847543912429655
ENSG00000143314	4.945877278913255e-30	8.82320314163858
ENSG00000143515	3.715990053870915e-29	8.93733024611422
ENSG00000116586	1.0549441823787936e-28	8.72584005847428
ENSG00000159352	1.4822673315153659e-28	8.873415895192664
ENSG00000183155	2.8302171395231723e-28	8.475488784635411
ENSG00000163467	4.622613629669817e-28	6.220058931289477
ENSG00000169231	6.758199642120569e-28	8.38848299763829
ENSG00000169905	1.2861456041198195e-27	8.850606336373524
ENSG00000121644	2.7056519236554297e-27	8.858719926637214
ENSG00000132676	3.6416472509155065e-27	8.88864870453207
ENSG00000143222	3.934646741883567e-27	8.858719926637214
ENSG00000160688	4.38074815698282e-27	8.759288790717024
ENSG00000143252	5.49915104970696e-27	8.793274363743723
ENSG00000143458	1.5981393499612808e-26	8.724845687286301
ENSG00000143374	1.660420579877183e-26	8.691854485447578
ENSG00000160803	1.9182032345521706e-26	8.818151975318758
ENSG00000143420	3.854687616910796e-26	8.88864870453207
ENSG00000159377	5.75032827021533e-26	8.908932680191299
ENSG00000160685	5.971978401782124e-26	8.81508955137489
ENSG00000143164	7.153574852335791e-26	8.849075124401589
ENSG00000198715	1.1057450025591739e-25	8.692848856635557
ENSG00000116521	1.7064020201473465e-25	8.899287877955674
ENSG00000163444	2.618186568151795e-25	8.749643988481399
ENSG00000160714	3.142038174153279e-25	8.856194343477304
ENSG00000117262	4.484025579301311e-25	8.334161052301319
ENSG00000160752	8.844201008199809e-25	8.790748780583813
ENSG00000163159	9.139365348717887e-25	8.772990388084494
ENSG00000158796	1.0167726830439632e-24	8.635059353601736
ENSG00000143436	1.3052571705073015e-24	8.626408922554088
ENSG00000117479	1.6142566081305149e-24	8.542210595973303
ENSG00000143569	1.7876129302835527e-24	8.88864870453207
ENSG00000132716	2.2094735469066775e-24	8.88864870453207
ENSG00000143418	2.3677316649808584e-24	8.840961534137898
ENSG00000152332	2.7297806642552923e-24	8.879003902296445
ENSG00000143543	3.1466114736986274e-24	8.912989475323146
ENSG00000117593	3.250410954579246e-24	8.730433694390081
ENSG00000143393	4.9521678752440146e-24	8.872421524004686
ENSG00000143155	5.304181467418567e-24	8.702493658871182
ENSG00000198860	9.284493077604664e-24	8.803456006763307
ENSG00000143612	1.1811940131096686e-23	8.900819089927607
ENSG00000163348	1.3108680088539188e-23	8.834379155846138
ENSG00000135845	1.4546301991283216e-23	8.738547284653771
ENSG00000143450	1.5632004483391002e-23	6.254457398824533
ENSG00000163374	1.8487463045625027e-23	8.831316731902271
ENSG00000067704	2.808862981756238e-23	8.892705499663915
ENSG00000131791	3.102239563043598e-23	8.613244165970574
ENSG00000117362	3.967331267881547e-23	8.876478319136533
ENSG00000143319	5.359211587191722e-23	8.772990388084494
ENSG00000134375	5.985805792000255e-23	8.85466313150537
ENSG00000163468	8.400365072287178e-23	8.941387041246065
ENSG00000143437	1.0633912374250364e-22	8.77199601689652
ENSG00000160741	1.3039033449277464e-22	8.864307933740994
ENSG00000125459	1.4895313004810709e-22	8.770464804924583
ENSG00000160783	1.4953698389257007e-22	8.350925073612657
ENSG00000091483	1.542901258600371e-22	8.810038385055064
ENSG00000163156	1.950412381049267e-22	8.568337542263844
ENSG00000116747	2.0922672146310663e-22	8.826265565582448
ENSG00000131788	2.3063769633699654e-22	8.68858949462722
ENSG00000231064	2.9241743869349007e-22	5.981296005422967
ENSG00000158864	2.935560042800479e-22	8.839430322165963
ENSG00000162910	3.349916032532883e-22	8.747655246105444
ENSG00000116161	6.34227470553075e-22	8.824734353610515
ENSG00000163463	6.771818198684665e-22	8.32589729181218
ENSG00000143398	7.991141437817375e-22	8.842492746109832
ENSG00000135847	7.991141437817375e-22	8.717726468210587
ENSG00000187145	8.240867125553911e-22	8.849075124401589
ENSG00000176393	9.796437214536928e-22	8.739004815057795
ENSG00000228106	1.2330755698283743e-21	7.966496993546388
ENSG00000162851	1.4987816738375358e-21	8.73142806557806
ENSG00000246203	2.0184865033429016e-21	6.646697629755952
ENSG00000197622	2.37755202207071e-21	8.880535114268378
ENSG00000143553	2.5460021078011346e-21	8.681215312023975
ENSG00000116191	2.799713576258092e-21	8.929216655850528
ENSG00000223599	2.8860678943644864e-21	5.225777210215745
ENSG00000143756	3.7632814833286464e-21	8.769927964140626
ENSG00000143401	4.013379443207494e-21	8.868364728872839
ENSG00000143368	5.966020836855478e-21	8.78010960716021
ENSG00000143575	6.148558989496891e-21	8.900819089927607
ENSG00000058668	6.5797195361768804e-21	8.85466313150537
ENSG00000177628	7.014339637393767e-21	8.860251138609149
ENSG00000163344	8.787818733728422e-21	8.78921756861188
ENSG00000143643	9.055572706422888e-21	8.753243253209222
ENSG00000143774	1.0020229286486903e-20	8.896762294795762
ENSG00000152382	1.341563186639054e-20	8.610639272430726
ENSG00000143621	2.105839181990046e-20	8.904875885059452
ENSG00000135775	2.1693914792519962e-20	8.800393582819439
ENSG00000182004	2.1774677301053544e-20	8.82067755847867
ENSG00000225855	2.995672267483886e-20	8.25899982732669
ENSG00000143224	3.190241171814359e-20	8.767939221764673
ENSG00000014914	3.2020678451913476e-20	7.350257062677636
ENSG00000234222	3.2982554812476935e-20	6.7967655405926735
ENSG00000171163	3.512244001130466e-20	8.804450377951285
ENSG00000067533	3.631032981670834e-20	8.675090464136238
ENSG00000160818	7.524797652233997e-20	8.770464804924583
ENSG00000128284	8.840422773628149e-20	8.751175200453332
ENSG00000160753	1.2552043681150305e-19	8.54626739110515
ENSG00000163479	1.4206566332334163e-19	8.925159860718681
ENSG00000023572	1.7100537751895668e-19	8.25149393769247
ENSG00000203761	1.7162751245187176e-19	7.916389033294385
ENSG00000224358	1.8255272199324257e-19	6.566345365589258
ENSG00000116906	1.8792917890477746e-19	8.819683187290691
ENSG00000196169	2.133516275750558e-19	8.74405598137762
ENSG00000143158	2.2042054168757424e-19	8.74864961729342
ENSG00000143761	2.352601802830419e-19	8.933273450982373
ENSG00000143183	2.4304611339365175e-19	8.917046270454989
ENSG00000118971	2.8288288996709333e-19	8.086618692759282
ENSG00000163125	2.8288288996709333e-19	8.852137548345457
ENSG00000182827	3.198045201996309e-19	8.887117492560137
ENSG00000198892	3.303504896085745e-19	7.468330268289669
ENSG00000054277	3.5121710470139863e-19	8.202988049257915
ENSG00000273058	3.5248433311653415e-19	7.3317375567162175
ENSG00000143549	4.2499739584963473e-19	8.904875885059452
ENSG00000136636	4.665985174760014e-19	8.84808075321361
ENSG00000228126	4.801905257195946e-19	5.421361819590774
ENSG00000203668	4.941737188976473e-19	8.770464804924583
ENSG00000162736	4.959496736308703e-19	8.908932680191299
ENSG00000162814	5.122197822768394e-19	4.471272732819625
ENSG00000135778	5.290172118653251e-19	8.607656158866794
ENSG00000198700	5.785865652873421e-19	8.870890312032751
ENSG00000133059	5.785865652873421e-19	8.675627304920196
ENSG00000010072	5.975329255305707e-19	8.352456285584594
ENSG00000143157	6.148880721745904e-19	8.818151975318758
ENSG00000163113	6.557794717148852e-19	8.74405598137762
ENSG00000160766	6.748052892623175e-19	8.11803185182221
ENSG00000238365	7.40485902074109e-19	5.928296264430807
ENSG00000069248	7.40485902074109e-19	8.818151975318758
ENSG00000196352	7.896188214552567e-19	8.908932680191299
ENSG00000173726	8.124768922351889e-19	8.904875885059452
ENSG00000143858	8.6324366679070065e-19	6.16902227510242
ENSG00000117153	8.913764347246735e-19	8.782635190320123
ENSG00000254911	9.204148411681705e-19	7.475567178014762
ENSG00000143799	1.0387999228273127e-18	8.921103065586836
ENSG00000173171	1.0425005801902057e-18	8.52950336979381
ENSG00000185499	1.0725786067179355e-18	7.528046900557669
ENSG00000121848	1.0763981434804116e-18	8.829785519930336
ENSG00000143363	1.1393706374362618e-18	8.74864961729342
ENSG00000076321	1.176378238165052e-18	8.610181742026706
ENSG00000163431	1.3319323059014017e-18	5.195025432024489
ENSG00000159445	1.455319522158748e-18	8.79939921163146
ENSG00000160767	1.6945019083475031e-18	8.493784017918685
ENSG00000117280	1.6945019083475031e-18	8.796336787687592
ENSG00000081692	1.7492757390629265e-18	8.170331121326658
ENSG00000186283	1.8575527032876265e-18	8.925159860718681
ENSG00000122218	2.0360860758321983e-18	8.904875885059452
ENSG00000160785	2.0360860758321983e-18	8.778578395188276
ENSG00000116604	2.2315520972593305e-18	8.925159860718681
ENSG00000153157	2.605426749882886e-18	4.846292140279142
ENSG00000116580	2.689202212089851e-18	8.830322360714293
ENSG00000118873	2.8447574598590836e-18	8.844023958081767
ENSG00000176444	2.8447574598590836e-18	8.880535114268378
ENSG00000119285	2.8447574598590836e-18	8.810038385055064
ENSG00000116857	2.946458857345463e-18	8.808507173083129
ENSG00000168275	3.0410560660687373e-18	8.350925073612657
ENSG00000072858	3.116700224035011e-18	8.812563968214976
ENSG00000143570	3.127657173825894e-18	8.766408009792737
ENSG00000198400	3.5237096572748805e-18	5.830788683460119
ENSG00000228013	3.85963694586424e-18	6.65869765721189
ENSG00000215845	3.997098441885431e-18	8.744592822161575
ENSG00000160712	4.0961875754065766e-18	8.933273450982373
ENSG00000236675	4.347047307219976e-18	7.197128466470695
ENSG00000143256	4.362267376086316e-18	8.647229738997275
ENSG00000131778	5.397364379596896e-18	8.74612403413351
ENSG00000159346	5.5499730984051184e-18	8.899287877955674
ENSG00000143578	5.888557752928336e-18	8.515264931642383
ENSG00000116199	6.2693032930267585e-18	8.830322360714293
ENSG00000235919	7.254840892674478e-18	7.560378436226002
ENSG00000198837	7.940048996832174e-18	8.880535114268378
ENSG00000198336	8.451475826815501e-18	6.538396205300793
ENSG00000010165	1.0402662166854405e-17	8.796336787687592
ENSG00000117597	1.2068462411586897e-17	8.71466404426672
ENSG00000233461	1.2110182286419624e-17	7.565986360404751
ENSG00000117143	1.2110182286419624e-17	8.900819089927607
ENSG00000134371	1.249212695103673e-17	8.79733115887557
ENSG00000162819	1.366360898770606e-17	8.769470433736606
ENSG00000160679	1.404541964623733e-17	8.860251138609149
ENSG00000143258	1.940265811752301e-17	8.76334558584887
ENSG00000143179	2.0079628149158955e-17	8.858719926637214
ENSG00000213064	2.945287589125779e-17	8.78921756861188
ENSG00000143748	3.410242957870622e-17	8.699968075711269
ENSG00000143315	3.725782193195696e-17	8.739999186245774
ENSG00000136628	3.9475017453380964e-17	8.925159860718681
ENSG00000158716	4.083956377339428e-17	8.415094388061744
ENSG00000158711	4.3120277749525484e-17	8.880535114268378
ENSG00000135766	4.3120277749525484e-17	8.868364728872839
ENSG00000081721	5.023059311916865e-17	8.744592822161575
ENSG00000143373	5.635909810441509e-17	8.800393582819439
ENSG00000119283	6.322434827798653e-17	5.27186138545193
ENSG00000116183	6.495601336338677e-17	6.6227553309101275
ENSG00000135801	7.115315666701385e-17	8.687260849531777
ENSG00000225857	7.334579302444392e-17	5.332120214638241
ENSG00000180764	7.535069286680902e-17	5.707963416883003
ENSG00000027869	7.740965237025019e-17	6.507814792498615
ENSG00000213047	7.767089454423578e-17	8.870890312032751
ENSG00000143633	8.224747140749903e-17	8.402466472262187
ENSG00000092978	8.738338407836346e-17	8.654269647693054
ENSG00000132688	1.0371668402546368e-16	8.006714184918819
ENSG00000158882	1.0371668402546368e-16	8.306352723813394
ENSG00000075945	1.0406534742218175e-16	8.742067239001663
ENSG00000186141	1.1980167114363156e-16	8.713669673078742
ENSG00000116584	1.3113456004095363e-16	8.925159860718681
ENSG00000163041	1.5140321073316636e-16	8.874947107164598
ENSG00000143303	1.5140321073316636e-16	8.773527228868451
ENSG00000158793	1.5550144015359423e-16	8.70555608281505
ENSG00000118200	1.6512683087964567e-16	8.830322360714293
ENSG00000133121	1.7533949164943355e-16	8.410245788618413
ENSG00000143257	1.8432405407406526e-16	5.8004706841596665
ENSG00000143376	1.9570655244850568e-16	8.743061610189642
ENSG00000143442	1.9635885395085188e-16	8.912989475323146
ENSG00000162885	2.077818390546636e-16	8.672564880976328
ENSG00000158773	2.077818390546636e-16	8.892705499663915
ENSG00000171161	2.1338178520864415e-16	8.670039297816416
ENSG00000233791	2.2653172790052286e-16	6.755289773087077
ENSG00000228606	2.461306932221704e-16	6.921549946840199
ENSG00000171208	2.544304319094861e-16	8.365805145850123
ENSG00000163382	2.544304319094861e-16	8.85466313150537
ENSG00000157181	2.6917806212286263e-16	8.835910367818073
ENSG00000135763	2.9240958553631683e-16	8.668508085844481
ENSG00000163346	3.2828862712017295e-16	8.899287877955674
ENSG00000198952	3.472490478000705e-16	8.877472690324511
ENSG00000160710	3.483973969596175e-16	8.945443836377912
ENSG00000110092	3.685022704644208e-16	8.810038385055064
ENSG00000143537	4.37373234547416e-16	8.78921756861188
ENSG00000116957	5.037928576500315e-16	8.615769749130486
ENSG00000143387	5.801378569499011e-16	8.145632047586464
ENSG00000121481	6.296557967026752e-16	8.633985672033823
ENSG00000272654	6.337926592123782e-16	7.341137634685417
ENSG00000116406	6.337926592123782e-16	8.892705499663915
ENSG00000143156	6.506097856627639e-16	7.984727267677518
ENSG00000188092	7.083620184189789e-16	7.29408219396237
ENSG00000047410	7.271280718701471e-16	8.887117492560137
ENSG00000143324	7.915674496632982e-16	8.824734353610515
ENSG00000242444	8.151598387721317e-16	3.7634833725331873
ENSG00000117523	8.151598387721317e-16	8.929216655850528
ENSG00000135837	8.394451785454996e-16	8.900819089927607
ENSG00000273478	9.136812983389132e-16	6.592042023355731
ENSG00000162735	9.40857288630631e-16	8.758294419529046
ENSG00000143337	1.0509050391250512e-15	8.846549541241677
ENSG00000235477	1.0785889835708416e-15	7.935396760509211
ENSG00000117625	1.2441998442570411e-15	8.811032756243042
ENSG00000232093	1.3146921426999572e-15	5.805896139814886
ENSG00000171806	1.349213158624035e-15	8.404534525018077
ENSG00000154370	1.4348219994610019e-15	8.516338613210294
ENSG00000256164	1.472449601281591e-15	3.5135846891754707
ENSG00000175137	1.555667229906186e-15	8.723314475314366
ENSG00000188931	1.5964159933230513e-15	8.062178694513303
ENSG00000160691	1.6015829888554142e-15	8.921103065586836
ENSG00000162704	1.6015829888554142e-15	8.895231082823827
ENSG00000143624	1.6919864545815706e-15	8.904875885059452
ENSG00000058673	1.7418644789004532e-15	8.921103065586836
ENSG00000143771	1.8942407946613886e-15	8.526898476253963
ENSG00000143622	1.8942407946613886e-15	8.610639272430726
ENSG00000143742	1.943715605796709e-15	8.86530230492897
ENSG00000135862	2.0531166515123737e-15	8.929216655850528
ENSG00000133065	2.1066777876718535e-15	8.796336787687592
ENSG00000168016	2.3052124699045508e-15	8.892705499663915
ENSG00000143149	2.497985596715573e-15	8.832847943874205
ENSG00000143379	2.571203078431974e-15	8.750180829265354
ENSG00000177855	2.646534413056282e-15	5.325258096292677
ENSG00000215840	2.785863970816261e-15	5.3089778285585645
ENSG00000163472	2.951260898049006e-15	8.349191294764234
ENSG00000151414	3.2073791466162745e-15	8.847543912429655
ENSG00000152904	3.3865557132160955e-15	8.649218481373229
ENSG00000162923	4.234174059857496e-15	8.892705499663915
ENSG00000116539	4.584984288278465e-15	8.884591909400223
ENSG00000116750	5.2565575022608075e-15	8.776052812028363
ENSG00000136653	5.40892661724828e-15	8.89117428769198
ENSG00000179085	5.708699224819992e-15	8.719715210586543
ENSG00000116194	6.024824267439344e-15	7.136553069100358
ENSG00000143457	6.199102411740507e-15	8.821671929666646
ENSG00000203724	6.730950045468209e-15	7.234540783731845
ENSG00000273062	6.947262146567848e-15	8.45494984544865
ENSG00000135829	1.1645954120796345e-14	8.900819089927607
ENSG00000255920	1.1941933738503652e-14	3.3121181639536466
ENSG00000143740	1.2635238796550697e-14	8.751712041237289
ENSG00000162813	1.3284686496193274e-14	8.779115235972231
ENSG00000153207	1.4010749257884031e-14	8.844023958081767
ENSG00000196754	1.4410812319403745e-14	4.019809526524691
ENSG00000035687	1.482211846822998e-14	8.816083922562864
ENSG00000120334	1.524497844880272e-14	7.9318244095102814
ENSG00000252817	1.563081133928078e-14	6.578586083012133
ENSG00000232860	1.6076373083458044e-14	6.940097827106137
ENSG00000235655	1.6076373083458044e-14	8.76334558584887
ENSG00000162909	1.6482910938058966e-14	8.921103065586836
ENSG00000132694	1.7875329175017154e-14	8.78010960716021
ENSG00000116698	1.7931135325316452e-14	8.896762294795762
ENSG00000143207	1.8847717269094712e-14	8.7542376243972
ENSG00000159348	1.89065109084212e-14	8.870890312032751
ENSG00000216863	1.89065109084212e-14	7.953711910867453
ENSG00000203721	2.1680165292644498e-14	5.210808565272668
ENSG00000117691	2.285591176188039e-14	8.852137548345457
ENSG00000120333	2.343070854404469e-14	8.738010443869817
ENSG00000159176	2.4019729844581887e-14	8.88864870453207
ENSG00000185278	2.409437481775766e-14	8.601531310979057
ENSG00000000457	2.5398842380454155e-14	8.581247335319828
ENSG00000163357	2.6689965202903015e-14	6.27332535114982
ENSG00000120370	2.8307273780822633e-14	8.670039297816416
ENSG00000149506	2.9016759588063804e-14	6.073609051828041
ENSG00000133106	3.058303921029423e-14	8.74864961729342
ENSG00000238055	3.2232465104116396e-14	3.725075017810385
ENSG00000173801	3.590887990615222e-14	8.170632915658052
ENSG00000188676	3.6019768947790495e-14	4.565453495057728
ENSG00000121851	5.082803890862491e-14	8.743598450973597
ENSG00000117222	5.224999432280261e-14	8.745129662945532
ENSG00000077152	5.3875880089198954e-14	8.294921746078304
ENSG00000156535	5.6581416883148124e-14	6.940805789496281
ENSG00000117697	5.960256207385533e-14	8.672564880976328
ENSG00000131142	6.612879325828043e-14	5.371786273667311
ENSG00000121858	6.633102092138745e-14	8.826265565582448
ENSG00000174606	7.964570543146239e-14	8.822208770450603
ENSG00000182179	7.964570543146239e-14	8.921103065586836
ENSG00000027644	8.361962597924364e-14	3.8049064231204177
ENSG00000257315	8.594001547003495e-14	8.6629200787407
ENSG00000177888	9.616334199403689e-14	8.681672842427995
ENSG00000204616	1.0342487763675777e-13	5.20678322720775
ENSG00000225171	1.0628479274628753e-13	5.932273630174645
ENSG00000136631	1.0922246178099667e-13	8.718720839398566
ENSG00000182134	1.2439756997026971e-13	8.477759404267792
ENSG00000183814	1.2744130399133876e-13	8.646692898213319
ENSG00000189171	1.309531094982348e-13	7.548372572283706
ENSG00000143751	1.4553796280013821e-13	8.794805575715658
ENSG00000116918	1.4597733027651497e-13	8.700962446899247
ENSG00000223945	1.743445418825694e-13	4.465881938558499
ENSG00000116984	1.796625407806187e-13	8.852137548345457
ENSG00000261126	1.8020303310185258e-13	6.731194408400719
ENSG00000203799	1.9424725177451712e-13	7.7774695283170185
ENSG00000273026	2.037946938552041e-13	5.555853461162317
ENSG00000169241	2.0440649535656058e-13	8.845018329269742
ENSG00000272906	2.087399643944883e-13	6.4279278914497855
ENSG00000143322	2.2096277477173035e-13	8.822208770450603
ENSG00000223396	2.2564107323605133e-13	8.077279796821735
ENSG00000174827	2.707537789225916e-13	6.6298003241899215
ENSG00000271580	2.707537789225916e-13	5.7425950687615055
ENSG00000143514	2.7895093765363257e-13	8.743061610189642
ENSG00000143443	2.856839015156286e-13	8.320380144553914
ENSG00000118217	2.9344956091148645e-13	8.912989475323146
ENSG00000257877	2.943251176557258e-13	3.978692550100987
ENSG00000234719	3.0052633561631733e-13	7.785204898556624
ENSG00000094975	3.096085928052107e-13	8.876478319136533
ENSG00000228264	3.1518689824394566e-13	4.730132665950603
ENSG00000216109	3.170681983141896e-13	4.439169545327331
ENSG00000197956	3.5922579425374483e-13	8.925159860718681
ENSG00000270361	3.6136517936628503e-13	5.333959635088702
ENSG00000186063	3.9852782155404026e-13	8.771996016896516
ENSG00000157045	4.2035600612907815e-13	8.788223197423902
ENSG00000163141	4.317065500295302e-13	6.617190015615598
ENSG00000178096	4.773699347732871e-13	8.594209525026853
ENSG00000238121	4.773699347732939e-13	8.038747418683094
ENSG00000162729	4.90231486460406e-13	8.852137548345457
ENSG00000259420	4.90231486460406e-13	3.562614419563333
ENSG00000126952	5.034334363644748e-13	6.001217200141013
ENSG00000196954	5.139426084937164e-13	8.864307933740994
ENSG00000188206	5.548982089072473e-13	8.470103344408123
ENSG00000118298	5.565358710113689e-13	7.428885510502923
ENSG00000231407	5.581782824888015e-13	5.507205146984472
ENSG00000236935	5.851139312376448e-13	7.313470691042331
ENSG00000163462	6.297779984329802e-13	6.389091621499761
ENSG00000231265	6.797812269837543e-13	5.593774795964377
ENSG00000179397	6.817803889541685e-13	7.229631002256858
ENSG00000272579	7.187691607843712e-13	7.458526845294176
ENSG00000174171	7.555100439452174e-13	8.221264819346713
ENSG00000152022	7.940945201728814e-13	8.704816675154603
ENSG00000271721	8.129155307045018e-13	7.434240904347096
ENSG00000232940	8.129155307045018e-13	6.24193628295434
ENSG00000198417	8.152987566210683e-13	6.280375362026362
ENSG00000234478	8.152987566210683e-13	5.7808593676898585
ENSG00000035720	9.005424364778371e-13	8.84808075321361
ENSG00000242252	9.005424364778436e-13	4.786011643174417
ENSG00000162769	9.68749568250038e-13	8.31599752604902
ENSG00000262180	9.945260983269397e-13	7.630653016334052
ENSG00000228238	9.974314157799548e-13	3.0487016509783493
ENSG00000117475	1.0728359273843342e-12	8.704024870843115
ENSG00000213057	1.1013298870652809e-12	5.973279993032139
ENSG00000232995	1.133862119148711e-12	7.114188594832226
ENSG00000139508	1.1571944453618864e-12	8.695911280579425
ENSG00000143590	1.191346445054955e-12	5.815266720614103
ENSG00000117724	1.281117220662746e-12	8.581784176103785
ENSG00000169432	1.281117220662746e-12	8.5703262846398
ENSG00000143493	1.281117220662746e-12	8.701499287683204
ENSG00000273002	1.2848429707119138e-12	6.917763780622331
ENSG00000085552	1.2848429707119138e-12	6.06779458860452
ENSG00000141858	1.3150345881189788e-12	8.788223197423902
ENSG00000196154	1.4853407077926105e-12	8.764674230944314
ENSG00000122025	1.4896489711438082e-12	7.8076375745840805
ENSG00000231073	1.4939695063294015e-12	4.667522355047266
ENSG00000162755	1.6484199253499963e-12	7.884726476551106
ENSG00000100228	1.6484199253499963e-12	8.842492746109832
ENSG00000143702	1.9154368728631424e-12	8.713132832294786
ENSG00000116711	1.9544802926302846e-12	8.628934505714
ENSG00000229196	1.9601213384935815e-12	5.423696018786923
ENSG00000168159	1.9657783703764303e-12	8.89117428769198
ENSG00000158555	1.9657783703764445e-12	8.405247018949629
ENSG00000174529	2.0058289499271887e-12	7.282685149683845
ENSG00000140009	2.011615479829773e-12	8.36467906763117
ENSG00000186854	2.011615479829773e-12	8.54958477857655
ENSG00000138640	2.3295028325744894e-12	8.864307933740994
ENSG00000171033	2.453079029556438e-12	8.239375948947972
ENSG00000172987	2.7043084088392865e-12	2.972982904324812
ENSG00000140386	2.7198486257020215e-12	8.844023958081767
ENSG00000143603	3.0672084085368994e-12	8.89117428769198
ENSG00000228343	3.067208408536954e-12	7.8023851853153
ENSG00000154217	3.138143668047907e-12	8.302937562767585
ENSG00000272645	3.2290805002041328e-12	8.543204967161282
ENSG00000143248	3.3036879214803885e-12	7.770959128905077
ENSG00000131795	3.3036879214803885e-12	8.822208770450601
ENSG00000135823	3.3799866470949022e-12	8.555912193340776
ENSG00000136643	3.558038572472662e-12	8.7542376243972
ENSG00000223774	3.820689962706873e-12	2.441415739648353
ENSG00000173409	3.90868933792119e-12	8.7542376243972
ENSG00000168961	3.919828174946502e-12	8.517922221833269
ENSG00000244998	3.930998164620369e-12	4.630021842456926
ENSG00000121486	4.021489875219748e-12	8.705019242031094
ENSG00000160678	4.137483572749507e-12	7.175238197074371
ENSG00000143862	4.137483572749507e-12	8.675090464136238
ENSG00000134463	4.220626423301917e-12	8.148718500571986
ENSG00000241627	4.442025047547316e-12	4.694923442691767
ENSG00000143434	4.556959018301323e-12	6.816355063789418
ENSG00000267834	5.003896984669049e-12	6.3305434508925575
ENSG00000112378	5.018091334460312e-12	8.892705499663915
ENSG00000213190	5.0323251929817456e-12	8.389759246082694
ENSG00000133063	5.386075011421893e-12	8.251291370815977
ENSG00000066027	5.40133237817369e-12	8.819683187290691
ENSG00000175229	5.509327823138967e-12	3.4708675054251663
ENSG00000134369	5.524927695161458e-12	8.85466313150537
ENSG00000272068	5.81325202172453e-12	8.560426518876644
ENSG00000203666	5.81325202172453e-12	8.418693652789571
ENSG00000242258	5.9628996768046365e-12	8.659857654796832
ENSG00000118197	6.750667561553566e-12	8.739004815057795
ENSG00000226862	7.576140476040493e-12	4.34428074357508
ENSG00000197121	7.813959850476648e-12	7.745199270944268
ENSG00000227239	7.991503867864599e-12	6.36814617387034
ENSG00000233996	8.1500966856547e-12	2.978577925973688
ENSG00000143369	8.548215906271984e-12	6.462749602191868
ENSG00000132692	8.572219660596637e-12	8.038427161157225
ENSG00000242798	8.990545719050101e-12	6.783432826976752
ENSG00000229399	9.220052933383877e-12	5.025799985440975
ENSG00000132952	9.220052933383877e-12	8.762351214660892
ENSG00000203705	9.455303892608376e-12	8.697442492551358
ENSG00000267127	9.696439352394081e-12	5.224468573756155
ENSG00000116903	9.723601649738363e-12	8.722777634530411
ENSG00000188112	1.0140104466854376e-11	5.145029317103199
ENSG00000117650	1.0369342976719276e-11	7.878596397662386
ENSG00000134575	1.0427442164789164e-11	8.789754409395835
ENSG00000111275	1.0633314547993708e-11	8.773527228868451
ENSG00000184825	1.1181180395418547e-11	7.214898442158652
ENSG00000143499	1.1243737100192575e-11	8.708134062626002
ENSG00000175482	1.2088886631221351e-11	8.543741807945237
ENSG00000227815	1.263961956675381e-11	4.052153526393164
ENSG00000243587	1.4244532504488479e-11	7.233748644574162
ENSG00000159409	1.456442521410303e-11	2.5187298958053805
ENSG00000143793	1.497420988405214e-11	8.480082420551213
ENSG00000167566	1.6048771552523278e-11	7.260559519372929
ENSG00000012779	1.6093290926585096e-11	8.912989475323146
ENSG00000233217	1.719883015397335e-11	4.0511471357035855
ENSG00000197959	1.7632321198844788e-11	7.3999256208738995
ENSG00000101115	1.768114305989668e-11	4.03160052319972
ENSG00000178458	1.7730097440174412e-11	5.090968850048368
ENSG00000236364	1.8945687851444445e-11	6.473861742208388
ENSG00000229841	2.0354815661306476e-11	7.433100926394638
ENSG00000188739	2.0411016387746785e-11	6.759726936742814
ENSG00000077157	2.086613175306933e-11	8.6662374662121
ENSG00000143479	2.1390031965218987e-11	8.000921633782635
ENSG00000118193	2.1449032993308673e-11	7.900953657078488
ENSG00000183856	2.1926819349079005e-11	7.97695351716847
ENSG00000116668	2.241503314288252e-11	8.729896853606125
ENSG00000196418	2.2913897057917557e-11	7.703217463457062
ENSG00000243452	2.3488132421370708e-11	8.708081665974962
ENSG00000246465	2.4679235077175156e-11	4.849445564109369
ENSG00000173728	2.529678757311859e-11	5.7394429867940975
ENSG00000185420	2.5787553274235885e-11	8.462526594928384
ENSG00000198625	2.709277109876819e-11	8.904875885059452
ENSG00000236021	2.909308385738999e-11	5.647262108156671
ENSG00000120913	3.1323427605850044e-11	8.001652590908662
ENSG00000082126	3.2015861358016505e-11	5.161260808767538
ENSG00000143811	3.2723287466551826e-11	8.82067755847867
ENSG00000175294	3.2723287466551826e-11	4.642071001652979
ENSG00000231507	3.372106246323315e-11	7.500030870456199
ENSG00000234072	3.600262722539122e-11	8.391493024931119
ENSG00000220785	3.7709559950084273e-11	8.411881793892427
ENSG00000207181	3.854001618801953e-11	4.96358089802467
ENSG00000232946	3.949570630334532e-11	3.1257699720833614
ENSG00000198771	4.036467334237696e-11	8.870890312032751
ENSG00000069275	4.058482515872557e-11	8.858719926637214
ENSG00000113327	4.238890360676208e-11	5.955474778124921
ENSG00000232694	4.3556103327289204e-11	5.337037518774578
ENSG00000197965	4.4391817203170225e-11	8.880535114268378
ENSG00000115539	4.463346410530666e-11	8.578721752159916
ENSG00000164061	4.6613592186027705e-11	7.1927147123172634
ENSG00000158850	4.674016771974422e-11	8.921103065586836
ENSG00000081479	4.674016771974422e-11	5.285041097250226
ENSG00000162931	4.776496586223907e-11	6.115947572269231
ENSG00000073861	4.7894603121066384e-11	7.285221036756002
ENSG00000143632	5.001628398612652e-11	6.129920595269144
ENSG00000143178	5.1111377078772376e-11	7.686119168238255
ENSG00000196550	5.1111377078772376e-11	6.884101379577618
ENSG00000216809	5.1249904287822955e-11	6.009188838164094
ENSG00000135835	5.2371440837319695e-11	6.963867153964304
ENSG00000216990	5.2371440837319695e-11	4.827386571967571
ENSG00000224831	5.2513312215816696e-11	5.496150750312496
ENSG00000272750	5.366191649837592e-11	7.421284731981535
ENSG00000102385	5.63369904142637e-11	5.160737965527944
ENSG00000226121	5.6489375179404506e-11	5.240223738307597
ENSG00000243364	5.882417823622053e-11	7.73880510830121
ENSG00000271959	6.464575678662648e-11	5.019773071702823
ENSG00000148225	6.803855855261821e-11	7.415202376329928
ENSG00000169242	6.970594485920907e-11	6.549667389692371
ENSG00000158887	7.27695347726624e-11	6.828772458983438
ENSG00000185155	7.59648492764785e-11	8.864307933740994
ENSG00000186847	7.616905520786047e-11	5.066948060998015
ENSG00000239453	7.803126137683022e-11	5.458932526133659
ENSG00000150995	8.945662245146872e-11	8.6629200787407
ENSG00000162852	8.969627471452513e-11	8.755768836369135
ENSG00000224261	9.386785339048162e-11	5.224391308244125
ENSG00000160838	9.58960994277584e-11	5.04868500437405
ENSG00000078081	9.640982719013278e-11	8.860251138609149
ENSG00000196420	1.052857526076097e-10	3.0538801486547964
ENSG00000196950	1.1283779808442499e-10	8.712675301890766
ENSG00000230091	1.1588147503720569e-10	7.572595652425403
ENSG00000149403	1.1805971268953729e-10	8.738010443869817
ENSG00000135870	1.2684321047597232e-10	8.759825631500979
ENSG00000171365	1.388177609491166e-10	8.110780925715519
ENSG00000133328	1.388177609491166e-10	7.406959984106663
ENSG00000162757	1.388177609491166e-10	7.289531276883747
ENSG00000137478	1.3918620133664303e-10	8.908932680191299
ENSG00000227773	1.455980982844508e-10	2.939677857331908
ENSG00000230280	1.4832151185074633e-10	5.897655371340411
ENSG00000112182	1.5596738884519148e-10	8.530295174105298
ENSG00000117335	1.5888041710685635e-10	8.921103065586836
ENSG00000137460	1.5972244405290775e-10	8.03007852444097
ENSG00000236307	1.631344342708684e-10	4.747830591264737
ENSG00000167046	1.6313443427086954e-10	6.135397107345094
ENSG00000271748	1.6617835255284181e-10	1.5325592173478533
ENSG00000143614	1.738039637308336e-10	8.773527228868451
ENSG00000163565	1.742630373792912e-10	8.884591909400223
ENSG00000116128	1.8225126341908486e-10	8.838435950977985
ENSG00000173207	1.9160354499240494e-10	8.570608161896224
ENSG00000165188	1.9516615060735705e-10	5.1414382508315155
ENSG00000122912	2.046273632258554e-10	8.747655246105444
ENSG00000224897	2.089750087035078e-10	6.982409998091022
ENSG00000271387	2.095247778965769e-10	5.270957710868666
ENSG00000272205	2.1966602978384912e-10	4.877500134544242
ENSG00000237188	2.2848253941880436e-10	7.008190106083215
ENSG00000154305	2.2908245901558282e-10	8.925159860718681
ENSG00000140280	2.2968391930680397e-10	8.122050601530804
ENSG00000171631	2.339376065774658e-10	7.9124318004636365
ENSG00000157765	2.339376065774658e-10	6.014667798297598
ENSG00000007968	2.34551532332616e-10	8.727626233973744
ENSG00000253051	2.40778114636445e-10	5.274257307884938
ENSG00000174448	2.4523262277236027e-10	3.4367001262269996
ENSG00000154175	2.4523262277236115e-10	8.050351251757755
ENSG00000042832	2.4587552549540995e-10	8.141476024999715
ENSG00000205898	2.504222319159779e-10	3.6771418715610156
ENSG00000250493	2.504222319159779e-10	5.783162479005926
ENSG00000164236	2.557192054791072e-10	5.169292403516359
ENSG00000114670	2.6249471063810236e-10	7.9204657455011995
ENSG00000270084	2.6249471063810236e-10	6.216791495739074
ENSG00000061938	2.6944569194921675e-10	8.88306069742829
ENSG00000100625	2.751357965897818e-10	7.513304302437623
ENSG00000131779	2.8021091334488857e-10	8.750180829265354
ENSG00000135776	2.883716126111304e-10	8.68879206150371
ENSG00000229739	2.9445219272894167e-10	3.5316593992400627
ENSG00000227268	2.9987542001206564e-10	6.894789415656795
ENSG00000057294	3.00658097487087e-10	7.656595865501613
ENSG00000139187	3.371459160173847e-10	6.330606310105664
ENSG00000149256	3.451258267981776e-10	7.953676633483353
ENSG00000213028	3.514598221256067e-10	4.268884181192114
ENSG00000228208	3.5883790625212433e-10	1.767328247045391
ENSG00000158615	3.6070596058636216e-10	8.921103065586836
ENSG00000132677	3.6731932866261324e-10	3.4740636388283264
ENSG00000234678	3.759966421614672e-10	5.80076347432015
ENSG00000231663	3.848742607355328e-10	7.720185505525382
ENSG00000180999	3.929372790021633e-10	2.916370250590647
ENSG00000238934	3.929372790021633e-10	2.387546741977697
ENSG00000272631	4.0324855536682653e-10	4.5955754164452935
ENSG00000179431	4.116876066866712e-10	6.343259092298208
ENSG00000253651	4.127545519442913e-10	5.627107996683119
ENSG00000225721	4.3019786489244204e-10	4.004965925627403
ENSG00000143595	4.324283155294157e-10	3.673308507854707
ENSG00000228288	4.3918770992885145e-10	7.9522316416660646
ENSG00000180667	4.920125296860118e-10	8.819146346506736
ENSG00000004478	4.932825361284199e-10	8.82067755847867
ENSG00000188295	5.022627341030754e-10	7.897806356907508
ENSG00000225603	5.035585938340414e-10	3.4614083127987856
ENSG00000166682	5.035585938340414e-10	7.161160051761411
ENSG00000171115	5.127215549070053e-10	8.236516091880594
ENSG00000249459	5.140437812202401e-10	6.428606007560482
ENSG00000244968	5.496156569767676e-10	3.4252487663802755
ENSG00000152207	5.524494891914812e-10	5.22694519932872
ENSG00000117643	5.639282986147305e-10	8.557161528056286
ENSG00000079337	5.741632114673426e-10	8.838435950977985
ENSG00000165269	5.756400818881782e-10	3.8607025517038367
ENSG00000227741	5.756400818881782e-10	6.799324327716844
ENSG00000234184	5.997811026579647e-10	8.717189627426633
ENSG00000183128	6.028674321427924e-10	4.5723293315920195
ENSG00000117036	6.313518927817376e-10	8.70448240124714
ENSG00000197580	6.713847889200101e-10	7.0451078499033
ENSG00000236206	6.870278073702504e-10	4.178913902729812
ENSG00000272405	6.887877482079884e-10	8.766408009792737
ENSG00000186517	6.994402687333686e-10	8.900819089927607
ENSG00000234604	6.994402687333686e-10	4.264189573718762
ENSG00000122696	7.01231269020923e-10	8.368480899235486
ENSG00000234996	7.01231269020923e-10	4.135287843965448
ENSG00000183741	7.030267497914262e-10	8.84808075321361
ENSG00000233467	7.157214902853092e-10	3.677302218901202
ENSG00000249894	7.342461313478763e-10	2.3966739021849865
ENSG00000243440	7.494023630234368e-10	6.831411869488788
ENSG00000260360	7.513182505334078e-10	5.352985382096214
ENSG00000237409	8.008012633554771e-10	4.16296737181687
ENSG00000101190	8.028454198703532e-10	8.200004935693983
ENSG00000181873	8.172979305922777e-10	8.280428344399345
ENSG00000184319	8.214736917760342e-10	7.612131187132633
ENSG00000223356	8.341264147429112e-10	6.032801026456841
ENSG00000215784	8.732376065904793e-10	6.446055942377548
ENSG00000223863	8.754621964379949e-10	3.258041564466746
ENSG00000163126	8.754621964379949e-10	6.916194669644115
ENSG00000196405	8.754621964380011e-10	8.812563968214976
ENSG00000255547	8.776923216516499e-10	3.7485959731930056
ENSG00000254577	9.593404611220615e-10	6.454120104659368
ENSG00000221643	9.765382659187117e-10	3.5057571436332213
ENSG00000164647	9.990927083055637e-10	6.031374438742913
ENSG00000198732	9.99092708305578e-10	8.874947107164598
ENSG00000158710	1.0041734711820409e-09	8.908932680191299
ENSG00000235750	1.0195676365373891e-09	8.912989475323146
ENSG00000270149	1.0195676365373891e-09	4.326451371738045
ENSG00000154928	1.045738232592754e-09	8.322043063556823
ENSG00000225598	1.091741509230362e-09	3.25991258362733
ENSG00000150076	1.1397190548626997e-09	6.993168197506627
ENSG00000005810	1.1867517224431611e-09	8.908932680191299
ENSG00000000460	1.19276243882249e-09	7.9931283010448135
ENSG00000273455	1.19276243882249e-09	3.5537201413588173
ENSG00000163050	1.2140349578571086e-09	8.858719926637214
ENSG00000107779	1.2140349578571086e-09	8.499829555426485
ENSG00000178199	1.2171039719141439e-09	8.351848584955121
ENSG00000152558	1.2201805610131346e-09	8.933273450982373
ENSG00000264349	1.2996112350827855e-09	4.668588145664207
ENSG00000134070	1.353073069544946e-09	8.564025783604468
ENSG00000272016	1.444560716888193e-09	6.686375417161002
ENSG00000143815	1.4518431801038258e-09	8.809501544271107
ENSG00000232750	1.4776151431902443e-09	3.659734143565007
ENSG00000196503	1.5114075337242577e-09	5.353615455368307
ENSG00000250546	1.5152084908684702e-09	4.9702149817224415
ENSG00000134376	1.5773080782578045e-09	3.4414252491415045
ENSG00000186073	1.5812707277893881e-09	7.997053389145683
ENSG00000230124	1.5812707277893881e-09	8.182298939845705
ENSG00000255449	1.6133237010782875e-09	4.60070733890282
ENSG00000228863	1.679343569806775e-09	7.347207201234873
ENSG00000271046	1.6835562403986435e-09	7.070520084806697
ENSG00000181039	1.7262542994732957e-09	7.959430171121714
ENSG00000166582	1.792289910074234e-09	7.7157748542572975
ENSG00000258181	1.8747919134403607e-09	6.3017733021297335
ENSG00000160781	1.879482450265897e-09	8.565477685196466
ENSG00000148175	1.9270222075346427e-09	8.896762294795762
ENSG00000254739	1.9609961905127477e-09	5.001908500448411
ENSG00000232224	1.9609961905127477e-09	6.9222537720392285
ENSG00000113594	1.9609961905127477e-09	7.135723845929698
ENSG00000260805	1.9609961905127477e-09	6.760797820502699
ENSG00000213400	1.965897086962041e-09	2.285688326297794
ENSG00000030110	2.000539619995222e-09	8.800393582819439
ENSG00000132196	2.0055369331934063e-09	8.52138977953012
ENSG00000135248	2.0055369331934063e-09	5.445066198505544
ENSG00000205129	2.0055369331934063e-09	7.392054096790441
ENSG00000143390	2.0459564010996145e-09	8.872421524004686
ENSG00000187054	2.0459564010996145e-09	4.0556916622783925
ENSG00000260682	2.0510643921962858e-09	8.766408009792737
ENSG00000135205	2.13450486549694e-09	8.129481292751775
ENSG00000157873	2.1398284656764196e-09	8.846549541241677
ENSG00000103404	2.1398284656764196e-09	8.522384150718098
ENSG00000241666	2.1398284656764196e-09	5.866154570652718
ENSG00000229930	2.226789029395547e-09	4.005470991344078
ENSG00000238526	2.27720982199338e-09	3.9172833227057127
ENSG00000249993	2.3287439536364464e-09	6.022964249740309
ENSG00000271267	2.3755060575988585e-09	4.744898577575574
ENSG00000214514	2.4292088494498523e-09	3.5711341379107306
ENSG00000116667	2.6429839867183426e-09	8.514572354785798
ENSG00000054967	2.6561149763725426e-09	8.541673755189347
ENSG00000232124	2.7092782876294733e-09	6.242234925828765
ENSG00000110492	2.763479122990211e-09	8.869359100060818
ENSG00000136104	2.8257197761122034e-09	8.826265565582448
ENSG00000265753	3.013306825635294e-09	3.7676677844230633
ENSG00000197584	3.028229459593903e-09	7.589820307026105
ENSG00000070182	3.0810284751165435e-09	7.303681493241821
ENSG00000137714	3.0810284751165985e-09	8.74612403413351
ENSG00000272709	3.150233790399477e-09	4.333188580292316
ENSG00000236713	3.213020722660612e-09	3.142512763050177
ENSG00000117592	3.2851153264763074e-09	8.887117492560137
ENSG00000110660	3.3587867469883577e-09	8.858719926637214
ENSG00000265559	3.3587867469883577e-09	2.9416706095219967
ENSG00000254873	3.5719859241335276e-09	6.686302543348911
ENSG00000228824	3.5719859241335276e-09	4.873097892590568
ENSG00000076258	3.580782836667556e-09	8.00420508779747
ENSG00000144061	3.651922815847916e-09	6.893894891463068
ENSG00000232519	3.892776611568506e-09	4.321521899382642
ENSG00000134533	4.058559863864859e-09	3.523846552899137
ENSG00000267412	4.058559863864859e-09	4.992824148588701
ENSG00000272933	4.231219735875043e-09	7.070941787243061
ENSG00000118292	4.231219735875043e-09	7.492374810596529
ENSG00000258427	4.421839630629777e-09	4.425116090107303
ENSG00000171793	4.520263654281239e-09	8.703030499655137
ENSG00000121039	4.520263654281239e-09	8.134559372800492
ENSG00000203739	4.531330604976056e-09	6.521611458945913
ENSG00000234937	4.587062781543666e-09	3.935549282225727
ENSG00000272562	4.609542266860399e-09	5.370399144368058
ENSG00000182487	4.712036012258994e-09	8.614238537158553
ENSG00000206417	4.816750121142404e-09	8.671033669004395
ENSG00000203697	4.899759397685477e-09	5.4061711019405925
ENSG00000197980	5.020767620969184e-09	7.154659781657615
ENSG00000213612	5.1196670490926195e-09	5.1819442163991045
ENSG00000204277	5.1196670490926195e-09	4.003139210307887
ENSG00000230426	5.220464425084507e-09	2.1323648870478245
ENSG00000229373	5.220464425084507e-09	5.012132225412629
ENSG00000136425	5.233199303216543e-09	8.013444756280114
ENSG00000147246	5.2331993032165616e-09	5.669476946675953
ENSG00000112210	5.349184140776467e-09	7.843504328645505
ENSG00000171931	5.349184140776467e-09	4.271166185390899
ENSG00000197872	5.454382346202379e-09	8.880535114268378
ENSG00000120756	5.575141212118332e-09	8.018411046372826
ENSG00000224899	5.575141212118332e-09	4.639151364928064
ENSG00000168056	5.575141212118352e-09	8.900819089927607
ENSG00000236581	5.575141212118352e-09	4.77625879969391
ENSG00000163995	5.6846670232274846e-09	5.339713968352761
ENSG00000079263	5.684667023227565e-09	8.850606336373524
ENSG00000246740	5.796288796544058e-09	6.346679180264309
ENSG00000117533	5.810390824752316e-09	8.805981589923219
ENSG00000175701	5.9388229234438264e-09	8.342811483348967
ENSG00000128039	5.95326278759788e-09	8.664451290712634
ENSG00000238805	6.070020023786424e-09	1.988428880713468
ENSG00000260990	6.465100373995274e-09	5.5281362673438075
ENSG00000250091	6.591626644591263e-09	6.651064268412366
ENSG00000212916	6.7368535346868394e-09	8.373074535151288
ENSG00000139174	6.736853534686911e-09	7.8839021926635455
ENSG00000134287	6.753181017243797e-09	8.86277672176906
ENSG00000179314	6.868557896797977e-09	6.726733176100971
ENSG00000183831	6.8851963062516894e-09	6.222455496567396
ENSG00000254441	6.901873984037305e-09	4.01736068422173
ENSG00000146005	7.019724835723366e-09	7.165161682203065
ENSG00000243155	7.174131462269144e-09	4.368663867546145
ENSG00000127920	7.208890763418964e-09	7.451912987122971
ENSG00000121797	7.331845238846312e-09	8.299893602018193
ENSG00000186827	7.474867242443739e-09	7.817887309410027
ENSG00000167283	7.474867242443739e-09	8.904875885059452
ENSG00000257954	7.639016758182214e-09	6.736805989308912
ENSG00000150636	7.657470925621178e-09	7.045790414099829
ENSG00000232065	7.939550871272786e-09	4.9744302074002915
ENSG00000261766	7.97791804793288e-09	5.018800774958631
ENSG00000171786	8.113630743404009e-09	6.425716726948165
ENSG00000259384	8.452649109204489e-09	6.4819793867907896
ENSG00000261606	8.473015384156299e-09	5.337824863075739
ENSG00000224543	8.473015384156299e-09	6.357506589720776
ENSG00000116852	8.637675427351463e-09	8.835910367818073
ENSG00000155093	8.637675427351524e-09	7.950468561206878
ENSG00000235505	8.826644544430962e-09	8.316586763484016
ENSG00000149289	9.041333815772697e-09	8.257723578882285
ENSG00000176532	9.194633647114677e-09	8.513733719670448
ENSG00000132481	9.238896613559266e-09	8.541136914405392
ENSG00000132837	9.60055044898741e-09	6.918586633703142
ENSG00000232884	9.623605935721863e-09	8.536877552397057
ENSG00000254685	9.786510937132482e-09	8.269102159966335
ENSG00000226920	9.786510937132482e-09	5.733842925897873
ENSG00000204356	9.786510937132482e-09	8.818151975318758
ENSG00000226807	9.8100012165676e-09	3.7625519692065987
ENSG00000123353	9.8100012165676e-09	8.39654419125094
ENSG00000162733	1.0242337102779517e-08	8.761356843472914
ENSG00000188921	1.0415431062995565e-08	8.786691985451967
ENSG00000261644	1.0415431062995565e-08	7.359607067235795
ENSG00000115963	1.0616741885821592e-08	8.417535094994543
ENSG00000196199	1.0667658619555422e-08	8.830322360714293
ENSG00000143498	1.0873713879868145e-08	8.308623343445776
ENSG00000198108	1.087371387986822e-08	8.734745453049458
ENSG00000184992	1.0899741711843352e-08	8.687797690315735
ENSG00000180061	1.1324530966837977e-08	7.3438604370727445
ENSG00000227373	1.1570513816676e-08	5.467433857720662
ENSG00000138964	1.1598164251707404e-08	8.473755005786987
ENSG00000153233	1.1821695903272024e-08	4.879589053091205
ENSG00000141367	1.1821695903272024e-08	8.903344673087517
ENSG00000134760	1.3065817004652703e-08	2.6113954795363434
ENSG00000211941	1.3096940496231738e-08	8.71259599151083
ENSG00000230457	1.3096940496231738e-08	5.5410349396958765
ENSG00000153187	1.3316834715158723e-08	8.925159860718681
ENSG00000205238	1.334854010620806e-08	6.895132789406904
ENSG00000184557	1.3637214975253662e-08	8.706013613219072
ENSG00000109929	1.3637214975253662e-08	8.699431234927314
ENSG00000163219	1.36696626133966e-08	8.860251138609149
ENSG00000265565	1.3931963224868588e-08	4.384379653670256
ENSG00000118491	1.3931963224868737e-08	6.119011807457577
ENSG00000136881	1.4199160512667978e-08	4.924862644393471
ENSG00000180660	1.4266735303895129e-08	6.811772919467586
ENSG00000168264	1.447134320291024e-08	8.899287877955674
ENSG00000168899	1.447134320291024e-08	8.504088917434823
ENSG00000232372	1.4783620316597088e-08	7.6477044807489944
ENSG00000162836	1.4853900741992891e-08	8.684735266371867
ENSG00000198298	1.5102452330734626e-08	7.683933759679181
ENSG00000234814	1.568586649889787e-08	6.599159756494036
ENSG00000160460	1.672047677654748e-08	7.319765961076678
ENSG00000163435	1.672047677654748e-08	6.530615483064742
ENSG00000174371	1.6760044079318862e-08	7.998519307119279
ENSG00000107242	1.7079879583201824e-08	8.896762294795762
ENSG00000149761	1.712027423451738e-08	8.74612403413351
ENSG00000162676	1.7737466042305026e-08	8.78010960716021
ENSG00000143228	1.820377869170501e-08	8.15231776529981
ENSG00000157483	1.8463136345399527e-08	6.742541799140432
ENSG00000232698	1.9262966857951686e-08	7.58398713085675
ENSG00000168614	1.9308376708802323e-08	8.687797690315735
ENSG00000229233	1.9353890700516656e-08	4.518227401966054
ENSG00000226124	1.9353890700516656e-08	7.102260833203977
ENSG00000157470	1.9629174624467436e-08	3.691479046317143
ENSG00000065057	1.9629174624467436e-08	8.32530805437718
ENSG00000111450	1.967542412051866e-08	8.611176113214682
ENSG00000172543	1.972177962583134e-08	8.448288156776957
ENSG00000116679	1.9768241376223252e-08	8.874947107164598
ENSG00000143320	2.0049256295168826e-08	7.277934323814922
ENSG00000100422	2.0143788668434006e-08	8.896762294795762
ENSG00000172955	2.0143788668434006e-08	6.2127032598813745
ENSG00000229808	2.0526273121020116e-08	6.701503283038401
ENSG00000136848	2.057457761398748e-08	8.67202804019237
ENSG00000266970	2.0915819032046352e-08	4.045219560107439
ENSG00000086848	2.096501505391444e-08	8.636590565573671
ENSG00000154144	2.1362656364057054e-08	8.846549541241677
ENSG00000081923	2.2284359833094807e-08	6.325878430709365
ENSG00000108405	2.3244699556574693e-08	8.933273450982373
ENSG00000143199	2.3628934708240532e-08	6.0841783467444674
ENSG00000154330	2.4188576983598223e-08	6.576456292228117
ENSG00000200127	2.4645552869150242e-08	5.041778784739821
ENSG00000169100	2.4645552869150593e-08	8.93733024611422
ENSG00000117281	2.5052285681604e-08	7.192264536487109
ENSG00000259590	2.5110920673000033e-08	3.9660197708213705
ENSG00000141232	2.5169689119650908e-08	8.810038385055064
ENSG00000201492	2.5525118904942088e-08	5.0661166179790635
ENSG00000231563	2.558482982416226e-08	4.6944801070790945
ENSG00000249738	2.5644676573602008e-08	3.5684706196322526
ENSG00000119862	2.5644676573602008e-08	8.690323273475645
ENSG00000240356	2.570465945299097e-08	7.0247574612114345
ENSG00000130054	2.6620944022566658e-08	3.686561094998653
ENSG00000152092	2.6620944022566658e-08	4.268548760256261
ENSG00000262333	2.782725756824693e-08	6.495811623107782
ENSG00000120675	2.8350932287578725e-08	8.805981589923219
ENSG00000268034	2.8350932287578725e-08	4.337496476510029
ENSG00000184384	2.8350932287578725e-08	8.79939921163146
ENSG00000134548	2.9495752131577425e-08	5.936388423133471
ENSG00000143486	3.068546825053162e-08	8.827259936770426
ENSG00000243224	3.075688584573555e-08	6.438685673317801
ENSG00000214212	3.0828465028698405e-08	8.499574591898956
ENSG00000272836	3.1334073642175535e-08	6.27754621624062
ENSG00000258130	3.140695835366344e-08	5.636661105231447
ENSG00000116141	3.267151094835852e-08	5.5397631376630185
ENSG00000267040	3.3206474036568575e-08	7.506528372520844
ENSG00000153029	3.3283589079218816e-08	8.819683187290691
ENSG00000225620	3.3360878194871475e-08	2.8675630057670407
ENSG00000144355	3.39068081524757e-08	4.501608906069754
ENSG00000117139	3.398550363528919e-08	8.759825631500979
ENSG00000134326	3.398550363528919e-08	8.575122487432091
ENSG00000237424	3.406437664906619e-08	6.723997746947827
ENSG00000132541	3.462149133264577e-08	8.376057648715221
ENSG00000225205	3.462149133264577e-08	8.704024870843115
ENSG00000026751	3.462149133264577e-08	8.933273450982373
ENSG00000232611	3.462149133264577e-08	6.635122382488784
ENSG00000238045	3.470179864180125e-08	6.367086508684023
ENSG00000175793	3.535080845288334e-08	6.479484187241407
ENSG00000136169	3.601161020997522e-08	8.801924794791372
ENSG00000149972	3.626249323969155e-08	8.81409518018691
ENSG00000232036	3.676936587189426e-08	2.0542596192242244
ENSG00000185885	3.685451143310393e-08	8.899287877955674
ENSG00000198945	3.8331647770554215e-08	8.320256888057356
ENSG00000102755	3.850916588839932e-08	6.087475466128431
ENSG00000225265	3.9046527380283896e-08	7.219897211827436
ENSG00000156009	3.9046527380283896e-08	4.197907170665129
ENSG00000054267	3.9866257614155486e-08	8.812563968214976
ENSG00000110876	4.005067816400116e-08	8.917046270454989
ENSG00000143933	4.060892799692071e-08	8.900819089927607
ENSG00000143384	4.060892799692071e-08	8.945443836377912
ENSG00000143786	4.070270183622862e-08	7.02525725895835
ENSG00000261716	4.079668609017716e-08	8.686266478343798
ENSG00000141854	4.1460506036963616e-08	8.577190540187985
ENSG00000101017	4.1460506036963616e-08	8.775515971244408
ENSG00000100647	4.1556190162392964e-08	8.818151975318758
ENSG00000112799	4.223201311982556e-08	8.54626739110515
ENSG00000182704	4.2329426899096064e-08	7.552532706837138
ENSG00000158769	4.2329426899096216e-08	8.73747360308586
ENSG00000143198	4.2329426899096216e-08	8.827796777554383
ENSG00000008277	4.311663682111502e-08	8.261851233859646
ENSG00000048462	4.321603268784279e-08	8.933273450982373
ENSG00000149269	4.3315651184206935e-08	8.858719926637214
ENSG00000042781	4.341549279343973e-08	7.608654844055171
ENSG00000253619	4.422231605373004e-08	4.5589791594440685
ENSG00000239494	4.504370015984287e-08	5.284108747839686
ENSG00000143768	4.5147409612145035e-08	6.868055103582978
ENSG00000147650	4.587989962749977e-08	7.703204914210126
ENSG00000143512	4.673117326736161e-08	5.693135728145979
ENSG00000222222	4.683865543440887e-08	4.130880587134662
ENSG00000205084	4.770720231483558e-08	7.978353022109427
ENSG00000233985	4.859138792020634e-08	3.493786755257637
ENSG00000143641	4.859138792020634e-08	8.904875885059452
ENSG00000116883	4.859138792020634e-08	7.011943981154236
ENSG00000165475	4.8703024250089784e-08	8.670039297816416
ENSG00000162753	4.8814909727490934e-08	4.790535247182117
ENSG00000237605	4.8814909727490934e-08	5.368407011290422
ENSG00000115364	5.0523458611782016e-08	8.647229738997275
ENSG00000198739	5.063940448577346e-08	2.9797206795437856
ENSG00000112290	5.157632308032614e-08	6.990740716072187
ENSG00000111640	5.1694615288614824e-08	8.925159860718681
ENSG00000211451	5.265048780476243e-08	8.022854512063176
ENSG00000132274	5.289212551964159e-08	8.847543912429655
ENSG00000203730	5.350094215424082e-08	3.8061661840850394
ENSG00000116977	5.374636999205854e-08	8.744592822161575
ENSG00000260398	5.386949365207167e-08	5.082658674132776
ENSG00000072071	5.473906290695091e-08	8.473957572663476
ENSG00000163354	5.574955493973705e-08	7.18820184066189
ENSG00000183423	5.587713327639679e-08	6.0341549350703465
ENSG00000155115	5.690801888875377e-08	8.693385697419513
ENSG00000050438	5.70381711775342e-08	7.78748664988336
ENSG00000108474	5.8089848787189564e-08	8.603599363734949
ENSG00000232907	5.8089848787189564e-08	6.953025748510403
ENSG00000177519	5.8222625297002376e-08	6.654063446036404
ENSG00000223991	5.916034871417282e-08	4.136088816344138
ENSG00000228527	5.943095277818464e-08	3.30386168796232
ENSG00000181450	5.943095277818464e-08	8.57007132111227
ENSG00000236484	6.038756592138899e-08	2.3088823643139715
ENSG00000237025	6.149915280050092e-08	3.9785625468938752
ENSG00000174032	6.163949054825825e-08	8.597474515847212
ENSG00000066279	6.178013926047251e-08	8.661388866768768
ENSG00000137841	6.192109960440474e-08	8.764339957036848
ENSG00000138741	6.192109960440474e-08	7.531674964005002
ENSG00000136141	6.291660404087575e-08	8.601531310979057
ENSG00000269990	6.320387691144575e-08	8.359288061556704
ENSG00000231964	6.407335855956783e-08	7.791433085865947
ENSG00000102738	6.539939672996922e-08	8.78010960716021
ENSG00000137965	6.554836881761386e-08	8.772990388084494
ENSG00000141873	6.554836881761386e-08	8.679684100052041
ENSG00000266913	6.569767037896675e-08	4.576437618031832
ENSG00000145863	6.660043830823631e-08	1.9901440288615824
ENSG00000163362	6.690402889675028e-08	7.792399492675564
ENSG00000155755	6.797721390949093e-08	8.355236832272036
ENSG00000100678	6.797721390949189e-08	7.294235125531838
ENSG00000134899	6.797721390949189e-08	8.59540646309132
ENSG00000271888	6.813188400400058e-08	6.346432697040076
ENSG00000213559	6.828689576692425e-08	3.267965906656941
ENSG00000230899	6.938160639548768e-08	3.039185512456651
ENSG00000095303	6.938160639548768e-08	8.158920060666535
ENSG00000133878	6.96974977829155e-08	8.73727103620937
ENSG00000224536	7.06535729309866e-08	6.279430185698658
ENSG00000272003	7.06535729309866e-08	7.89018277662391
ENSG00000182472	7.081415180171574e-08	8.125248844472333
ENSG00000240751	7.081415180171574e-08	4.518898316272856
ENSG00000147606	7.081415180171624e-08	7.000794261136223
ENSG00000111291	7.081415180171624e-08	8.896762294795762
ENSG00000148584	7.359882255441165e-08	5.043955957766794
ENSG00000138119	7.494576162775428e-08	8.604056894138969
ENSG00000229191	7.511580230713196e-08	5.27115358187558
ENSG00000165185	7.511580230713196e-08	8.39861224400683
ENSG00000133112	7.528621747610059e-08	8.941387041246065
ENSG00000128266	7.631661759444175e-08	7.262551344250066
ENSG00000114646	7.788793057227837e-08	6.172660914693457
ENSG00000067113	7.806444727552242e-08	8.409048850553944
ENSG00000268154	7.806444727552298e-08	3.584352593894493
ENSG00000057252	7.824135226594596e-08	8.79939921163146
ENSG00000230266	8.130895274818575e-08	5.362910150034408
ENSG00000075290	8.27926185700687e-08	6.315668405580604
ENSG00000220749	8.297991422954889e-08	7.0384056528465235
ENSG00000171453	8.430254690285263e-08	8.655800859664987
ENSG00000213719	8.449315684255411e-08	8.941387041246065
ENSG00000104490	8.603316836480177e-08	7.006584404006371
ENSG00000162148	8.622757472411466e-08	7.933884011731752
ENSG00000136161	8.622757472411466e-08	8.818151975318758
ENSG00000145284	8.6422407397458e-08	8.37296274519528
ENSG00000133019	9.102332592125103e-08	6.148343638605109
ENSG00000130037	9.143445524959081e-08	6.389214731147438
ENSG00000137558	9.143445524959081e-08	5.670385688919409
ENSG00000250215	9.478899998694456e-08	5.309963712348457
ENSG00000162849	9.500257807340038e-08	6.0539723281082445
ENSG00000144893	9.521662309239169e-08	7.999399207191313
ENSG00000225272	9.716420385656475e-08	2.4816881956646895
ENSG00000050628	9.848400670334116e-08	4.651257539536176
ENSG00000271380	9.870565834267437e-08	4.150000759467101
ENSG00000183921	9.870565834267437e-08	7.47555839263415
ENSG00000186635	9.870565834267471e-08	8.879003902296445
ENSG00000258733	1.0094896408500983e-07	7.531420000477473
ENSG00000188342	1.0254862880785798e-07	8.73747360308586
ENSG00000231890	1.0254862880785798e-07	7.241741659501236
ENSG00000187486	1.0254862880785798e-07	8.553844140584886
ENSG00000261159	1.0301017507198812e-07	7.7827232615133335
ENSG00000167107	1.0417287561348779e-07	8.448367467156894
ENSG00000225401	1.0440693880472504e-07	4.705096266945024
ENSG00000267270	1.0653659581067849e-07	7.181990662666548
ENSG00000187984	1.0701554446856612e-07	6.427282710114115
ENSG00000162739	1.0870837035069995e-07	8.82067755847867
ENSG00000271993	1.1067484513891241e-07	3.703122547856905
ENSG00000122591	1.1092306762206764e-07	8.819146346506736
ENSG00000259129	1.1092306762206764e-07	4.14179952400473
ENSG00000197497	1.1117183012390577e-07	6.2073522877459535
ENSG00000120896	1.1292838389757825e-07	8.52490973387801
ENSG00000131871	1.1343518172836459e-07	8.900819089927607
ENSG00000175591	1.1522640698035545e-07	7.616179196883866
ENSG00000163191	1.1548452554315587e-07	8.815626392158844
ENSG00000163170	1.1548452554315587e-07	8.427880924621174
ENSG00000227477	1.1756976313491152e-07	5.101443823638765
ENSG00000090776	1.2212285854928636e-07	7.291995678012005
ENSG00000225964	1.2212285854928636e-07	7.244311722402493
ENSG00000088387	1.2432422621112923e-07	8.72377200571839
ENSG00000187098	1.246020885161831e-07	7.7957082529825685
ENSG00000253924	1.2488055308254753e-07	3.1589570267393468
ENSG00000177602	1.2656405883087327e-07	7.216899747035712
ENSG00000141424	1.268467747114521e-07	8.834379155846138
ENSG00000230005	1.27130103022686e-07	4.6958144160183934
ENSG00000242125	1.27130103022686e-07	8.835910367818073
ENSG00000158258	1.27130103022686e-07	6.512935958909693
ENSG00000151498	1.27130103022686e-07	8.827796777554383
ENSG00000162510	1.2741404504731646e-07	7.2683474840775135
ENSG00000234993	1.2941893148980857e-07	3.9875593319851053
ENSG00000143318	1.2941893148980995e-07	5.176830169011729
ENSG00000154114	1.2970782971190766e-07	8.912989475323146
ENSG00000163486	1.3174770125093057e-07	8.811032756243042
ENSG00000128641	1.3204163927001565e-07	8.469358370900498
ENSG00000122026	1.320416392700166e-07	8.933273450982373
ENSG00000188859	1.341170858400556e-07	7.192821842548373
ENSG00000166347	1.3441614861324972e-07	8.619826544262331
ENSG00000208317	1.3441614861324972e-07	6.593754242819469
ENSG00000119042	1.347158580226919e-07	8.434129029005465
ENSG00000260081	1.347158580226919e-07	5.87833702085336
ENSG00000178935	1.396002624524674e-07	8.024875734015204
ENSG00000224032	1.399111737230342e-07	8.794805575715658
ENSG00000137434	1.399111737230342e-07	6.620992984486002
ENSG00000180867	1.399111737230342e-07	8.014694090995622
ENSG00000248138	1.4242275191105284e-07	3.16528576648346
ENSG00000215838	1.4242275191105284e-07	4.409866240742913
ENSG00000134321	1.4273975635820137e-07	8.52516469740554
ENSG00000182508	1.4305744490790947e-07	6.837369463914543
ENSG00000089050	1.4530053986073578e-07	8.30249849555804
ENSG00000249602	1.4757771975617486e-07	4.732101078090031
ENSG00000244128	1.5055641260707963e-07	3.3143616157969307
ENSG00000116574	1.5055641260707963e-07	7.808802033072476
ENSG00000121454	1.5055641260707963e-07	8.08873768828572
ENSG00000224614	1.5055641260708125e-07	6.748226163065845
ENSG00000152910	1.566896580010613e-07	3.06125447533942
ENSG00000162542	1.598464313774004e-07	8.649755322157187
ENSG00000273075	1.5984643137740267e-07	4.857409046882078
ENSG00000185222	1.5984643137740267e-07	8.46405780690032
ENSG00000259732	1.623442382179434e-07	2.616723977681235
ENSG00000152061	1.627041421391072e-07	8.85466313150537
ENSG00000159208	1.630648194473051e-07	6.4473761573227355
ENSG00000230943	1.6306481944730681e-07	7.4898312875175606
ENSG00000111678	1.6597827323692916e-07	8.630465717685935
ENSG00000139344	1.6671448372118034e-07	7.80989107494952
ENSG00000120278	1.6931623059264e-07	7.017911803737608
ENSG00000206113	1.7310139222803533e-07	4.345805550207666
ENSG00000242861	1.7541172185723297e-07	8.174185349582013
ENSG00000167588	1.7541172185723297e-07	6.704541992402647
ENSG00000130695	1.7579967120787186e-07	8.71114408991883
ENSG00000173451	1.7657806627104383e-07	8.405986426610076
ENSG00000257008	1.7657806627104507e-07	2.5215656414577103
ENSG00000160179	1.7972518505265378e-07	7.695093076345205
ENSG00000226321	1.8252345255622967e-07	6.0383417772579415
ENSG00000253923	1.8252345255622967e-07	2.4332772376080567
ENSG00000118407	1.829266360411673e-07	5.928205014832072
ENSG00000254198	1.8618332496483467e-07	6.847289882940105
ENSG00000255139	1.8659434067067304e-07	6.42532538297573
ENSG00000110723	1.8949617207421695e-07	8.000403256193154
ENSG00000197355	1.899142729903126e-07	8.811569597026997
ENSG00000232671	1.9414475271728955e-07	4.9842102096325736
ENSG00000109452	1.9414475271728955e-07	6.989366817396597
ENSG00000014641	1.9716027367423548e-07	8.864307933740994
ENSG00000103495	1.9716027367423548e-07	8.409963911361986
ENSG00000149806	1.9759475034559022e-07	8.921103065586836
ENSG00000136152	1.9759475034559022e-07	8.850606336373524
ENSG00000272426	2.0110412219406707e-07	5.2658810358097154
ENSG00000214900	2.0154701738406714e-07	7.247743585738609
ENSG00000232645	2.051243651275831e-07	6.861323174605116
ENSG00000126890	2.051243651275831e-07	4.944425877380029
ENSG00000164574	2.051243651275831e-07	8.860251138609149
ENSG00000267593	2.0512436512758455e-07	4.484123246461417
ENSG00000178445	2.0922243087204855e-07	7.771127088089856
ENSG00000260910	2.1293166361752734e-07	7.185096023645697
ENSG00000221887	2.1670457308074018e-07	2.8463013339473826
ENSG00000236779	2.1670457308074018e-07	3.576696236782796
ENSG00000140443	2.176578732116259e-07	8.529555766444851
ENSG00000236942	2.2054221436801183e-07	5.42041684287565
ENSG00000150093	2.210265241867635e-07	8.876478319136533
ENSG00000172766	2.2941916281215293e-07	8.718720839398566
ENSG00000213062	2.2992234479992422e-07	7.043642266775899
ENSG00000158985	2.334746742308952e-07	8.912989475323146
ENSG00000238511	2.3398646997964275e-07	4.020935526152072
ENSG00000136931	2.344993524076237e-07	2.659771569166951
ENSG00000112079	2.381201441032163e-07	8.831316731902271
ENSG00000225125	2.386418005321979e-07	4.600538415793997
ENSG00000125409	2.386418005321979e-07	6.853293506182997
ENSG00000224326	2.3916456384850177e-07	2.7764269211893025
ENSG00000138642	2.39688436319659e-07	8.744592822161575
ENSG00000149823	2.433867913656258e-07	8.900819089927607
ENSG00000273038	2.4391961924419565e-07	6.999412189924234
ENSG00000251520	2.4768117762539565e-07	3.499241214259089
ENSG00000227502	2.4768117762539697e-07	6.966821558377523
ENSG00000273340	2.4768117762539697e-07	5.325705600588676
ENSG00000234476	2.4876618802379423e-07	4.4060380708869555
ENSG00000206921	2.5204891253320465e-07	5.06003998235334
ENSG00000250831	2.5204891253320465e-07	6.9979167972772105
ENSG00000174437	2.5260009671808844e-07	8.912989475323146
ENSG00000197217	2.5260009671808844e-07	8.917046270454989
ENSG00000176788	2.5260009671808844e-07	8.565072551443485
ENSG00000120251	2.5761357099427435e-07	4.093995675820218
ENSG00000197646	2.576135709942766e-07	7.9850202766282985
ENSG00000261884	2.5817653630071055e-07	7.69713978121938
ENSG00000236846	2.6215078907982137e-07	2.144540440886669
ENSG00000261194	2.661842607786979e-07	1.2513706803983715
ENSG00000187695	2.667653547125647e-07	5.7576767816665235
ENSG00000164949	2.667653547125647e-07	8.110991943126429
ENSG00000184979	2.685160169758897e-07	8.246495168023687
ENSG00000229017	2.7205078015210486e-07	6.417093427827514
ENSG00000246560	2.7205078015210486e-07	6.031243090640158
ENSG00000122122	2.7683395791276215e-07	8.846549541241677
ENSG00000155875	2.7743755065607343e-07	3.4524519447706914
ENSG00000253553	2.7743755065607343e-07	3.37703173860035
ENSG00000267348	2.7743755065607343e-07	6.616731302633972
ENSG00000171206	2.7743755065607343e-07	8.805981589923219
ENSG00000204347	2.8416174700146326e-07	2.6108573645704682
ENSG00000231599	2.866458185880084e-07	4.10015650503752
ENSG00000186198	2.8789572629952513e-07	4.173598179656749
ENSG00000135838	2.88522657487748e-07	8.340795827244117
ENSG00000143476	2.8915091047457047e-07	8.411777000590348
ENSG00000188060	2.89150910474572e-07	7.154308693560523
ENSG00000188095	2.929483371340254e-07	5.363087799635843
ENSG00000267327	2.929483371340254e-07	2.2581497606912686
ENSG00000197768	2.9358591830585347e-07	6.484511103940255
ENSG00000162702	2.942248429382536e-07	8.771996016896518
ENSG00000261026	2.942248429382536e-07	5.81372905936468
ENSG00000232059	3.0397179795651476e-07	3.9030585316994535
ENSG00000251665	3.046325931110631e-07	2.089766944834208
ENSG00000184489	3.059583581361092e-07	8.870890312032751
ENSG00000237576	3.1064266789118355e-07	5.206437697702412
ENSG00000133313	3.1064266789118355e-07	8.908932680191299
ENSG00000253047	3.1608119834299314e-07	4.297864453482011
ENSG00000135424	3.1608119834299314e-07	7.572636800733996
ENSG00000137509	3.160811983429948e-07	8.900819089927607
ENSG00000139641	3.1745516677999016e-07	8.900819089927607
ENSG00000104921	3.223097354186445e-07	8.048943412930466
ENSG00000149054	3.230090850247402e-07	8.900819089927607
ENSG00000074276	3.279458267238323e-07	6.034412798853537
ENSG00000147873	3.286570106687088e-07	2.6755452010461376
ENSG00000010319	3.286570106687088e-07	7.046914575271251
ENSG00000273226	3.293696874206719e-07	6.03302350997344
ENSG00000157796	3.3440047793812654e-07	8.81409518018691
ENSG00000270028	3.4097802188618556e-07	5.05201179467578
ENSG00000145451	3.4097802188618556e-07	4.019274898450166
ENSG00000139292	3.4171654367468114e-07	3.3290378861211303
ENSG00000007062	3.4171654367468114e-07	4.545079513578493
ENSG00000140451	3.469297194344513e-07	8.770464804924584
ENSG00000173080	3.4768071421752505e-07	5.314852327504811
ENSG00000258572	3.484332823394636e-07	8.525904105065987
ENSG00000254852	3.529819096580843e-07	3.942245769950599
ENSG00000233621	3.545108503232474e-07	7.304467522892742
ENSG00000165643	3.545108503232474e-07	5.2535237833916595
ENSG00000258920	3.545108503232474e-07	7.910211788755608
ENSG00000213401	3.59912781480778e-07	4.170618631735168
ENSG00000126970	3.6147076600449276e-07	8.232564090050829
ENSG00000142089	3.6776822905097926e-07	8.310075245037776
ENSG00000203327	3.8068322786440305e-07	4.6088625024326015
ENSG00000272374	3.8068322786440305e-07	6.263912902407568
ENSG00000235664	3.8068322786440305e-07	3.6344264719018584
ENSG00000272030	3.8068322786440305e-07	3.8700500449976007
ENSG00000234337	3.881396575574068e-07	3.822314493627688
ENSG00000254266	3.898157318682516e-07	5.291528496322009
ENSG00000159712	3.898157318682516e-07	6.078223916596248
ENSG00000259666	3.9065639318954927e-07	2.9466360184004823
ENSG00000165178	3.9488608256003874e-07	8.5949489326873
ENSG00000213033	4.0174590847992377e-07	5.257986486333487
ENSG00000174607	4.026114514009178e-07	8.62413830292171
ENSG00000078589	4.0347879849581623e-07	8.75676320755711
ENSG00000159423	4.0521891971802413e-07	7.5731000136332876
ENSG00000142252	4.104829620988771e-07	8.465386451995762
ENSG00000104998	4.1136671076771603e-07	8.770464804924583
ENSG00000187510	4.1136671076771603e-07	7.546242328414822
ENSG00000237708	4.1136671076771603e-07	2.7684594268283256
ENSG00000159917	4.12252300186061e-07	8.218757699381278
ENSG00000234614	4.1760469993723977e-07	8.244427115267795
ENSG00000136367	4.1850327850304765e-07	6.738655050540679
ENSG00000144362	4.1850327850304765e-07	7.20118249356339
ENSG00000170919	4.2030605095290137e-07	8.298036566673213
ENSG00000092969	4.2484591378647766e-07	7.221635515154245
ENSG00000175730	4.257595620372894e-07	6.975603028916132
ENSG00000249413	4.257595620372894e-07	4.611244247322513
ENSG00000204262	4.266751110434742e-07	7.869827941119165
ENSG00000241316	4.266751110434742e-07	7.2824713344649075
ENSG00000272798	4.266751110434742e-07	2.5283765186923497
ENSG00000198947	4.350012175080642e-07	7.045767619330258
ENSG00000273305	4.4158553108233294e-07	4.206231061393856
ENSG00000082482	4.4158553108233294e-07	2.468108975831743
ENSG00000228065	4.425339822039867e-07	5.527527049629835
ENSG00000079931	4.42533982203989e-07	8.880535114268378
ENSG00000168062	4.5019286184113637e-07	7.467728133507375
ENSG00000146938	4.589623821699958e-07	8.18687091341776
ENSG00000163406	4.769998184707897e-07	8.826265565582448
ENSG00000230829	4.769998184707923e-07	4.611116181795031
ENSG00000170037	4.769998184707923e-07	8.687797690315731
ENSG00000168918	4.780217489187739e-07	8.778578395188276
ENSG00000254726	4.841979463110396e-07	6.012061053079951
ENSG00000241794	4.841979463110396e-07	1.9125051341735968
ENSG00000188015	4.946635037272741e-07	3.049934789302191
ENSG00000130598	4.957220113909418e-07	5.812866736290997
ENSG00000236030	5.021192097926447e-07	4.444418041131207
ENSG00000164744	5.031931425590535e-07	4.633147659991132
ENSG00000239377	5.042692965174932e-07	5.142918457586622
ENSG00000236924	5.042692965174932e-07	4.992853988049473
ENSG00000118058	5.053476760947069e-07	8.908932680191299
ENSG00000242353	5.229080786972408e-07	3.707465530244894
ENSG00000141497	5.240249793477049e-07	6.246155224911724
ENSG00000180720	5.240249793477049e-07	6.396479735026656
ENSG00000119537	5.240249793477105e-07	8.797867999659527
ENSG00000168118	5.307749862291008e-07	8.706550454003029
ENSG00000197747	5.319081309193161e-07	8.743598450973597
ENSG00000137198	5.42212251762082e-07	8.636053724789715
ENSG00000247774	5.42212251762082e-07	8.786691985451967
ENSG00000006747	5.445281295189584e-07	7.108637124470142
ENSG00000164344	5.515332929051514e-07	6.864542843197905
ENSG00000267676	5.527092600379532e-07	3.5379149722388212
ENSG00000224462	5.538876513540121e-07	3.109989629297422
ENSG00000270062	5.550684716674087e-07	6.403051036319859
ENSG00000163898	5.622046732379943e-07	5.209491836751614
ENSG00000122033	5.622046732379964e-07	8.766408009792737
ENSG00000198822	5.634026320993633e-07	6.652938890027465
ENSG00000198805	5.646030588021898e-07	8.868364728872839
ENSG00000186369	5.742959043421985e-07	4.235814748369433
ENSG00000143278	5.829089526969613e-07	1.6785480876340706
ENSG00000225644	5.84149537258986e-07	1.7765724284621063
ENSG00000116260	5.84149537258986e-07	8.856194343477304
ENSG00000108700	5.853926741937048e-07	6.033995123495042
ENSG00000167083	5.866383685590608e-07	5.664294246655064
ENSG00000162139	5.866383685590608e-07	8.819146346506736
ENSG00000233270	5.941665252516844e-07	5.144912695867296
ENSG00000273329	6.043494753119149e-07	8.078942715824644
ENSG00000152520	6.043494753119149e-07	8.810038385055064
ENSG00000165732	6.069214536943556e-07	8.933273450982373
ENSG00000267627	6.082114076238593e-07	2.570922318163141
ENSG00000269086	6.160069678801865e-07	4.992534972935053
ENSG00000266261	6.173155832082645e-07	3.1347926052010933
ENSG00000172954	6.173155832082645e-07	8.282463917579163
ENSG00000263711	6.186268855841978e-07	3.6620427817645242
ENSG00000110455	6.186268855842033e-07	8.721246422558476
ENSG00000075391	6.278816871632013e-07	7.950799657149035
ENSG00000198929	6.278816871632013e-07	6.2117652342328205
ENSG00000103342	6.278816871632013e-07	8.884591909400223
ENSG00000228541	6.278816871632013e-07	6.014287483312094
ENSG00000162105	6.292146780572372e-07	6.996967990426742
ENSG00000134884	6.292146780572395e-07	8.917046270454989
ENSG00000254503	6.305504041849785e-07	6.765182512427431
ENSG00000263847	6.386225042475695e-07	7.253222687573624
ENSG00000242575	6.399775289211515e-07	2.938699307196434
ENSG00000138172	6.413353323547683e-07	7.984275303120674
ENSG00000012171	6.509182239109566e-07	7.685341715154558
ENSG00000142583	6.509182239109635e-07	8.562344401407085
ENSG00000232485	6.522984558405731e-07	5.255865819618153
ENSG00000272288	6.536815162909242e-07	7.459039657036477
ENSG00000233122	6.634426081934783e-07	6.51512183927331
ENSG00000108679	6.634426081934806e-07	8.731683029105591
ENSG00000165457	6.634426081934806e-07	7.643591395197525
ENSG00000213085	6.648484986289926e-07	5.585317171632045
ENSG00000212195	6.776317571264229e-07	7.999108544554276
ENSG00000110200	6.776317571264229e-07	7.874158162973017
ENSG00000174123	6.877381940107092e-07	8.806975961111196
ENSG00000197283	6.891938091636479e-07	8.677158516892128
ENSG00000112218	6.906524014340549e-07	8.16147812340252
ENSG00000139679	6.906524014340549e-07	8.105639317321407
ENSG00000262468	7.009464004290215e-07	8.011881064732108
ENSG00000147202	7.024290216065381e-07	8.349342918870176
ENSG00000235121	7.039146730602909e-07	6.013484605021195
ENSG00000248478	7.054033607526764e-07	1.9916768029377943
ENSG00000238207	7.128925522645792e-07	1.9098650332429727
ENSG00000214029	7.143995832292212e-07	7.809929455218963
ENSG00000166263	7.159096924849049e-07	7.621432930080182
ENSG00000170035	7.265671593033506e-07	8.856194343477304
ENSG00000148737	7.265671593033506e-07	7.890282004078813
ENSG00000267251	7.265671593033506e-07	3.2045546898495614
ENSG00000167840	7.281021137506944e-07	8.244224548391305
ENSG00000243926	7.281021137506944e-07	5.642836614739797
ENSG00000197563	7.281021137506944e-07	8.742067239001663
ENSG00000158220	7.404950623585933e-07	5.287447171772796
ENSG00000255100	7.420584380169435e-07	4.222495284337663
ENSG00000183971	7.420584380169474e-07	5.155887863492134
ENSG00000163527	7.436250026792217e-07	8.933273450982373
ENSG00000198937	7.562730779496499e-07	8.652280905317097
ENSG00000250850	7.578686268220509e-07	4.18497861282716
ENSG00000166681	7.658952812003286e-07	7.782135477958829
ENSG00000235330	7.675104389072812e-07	4.801986130946487
ENSG00000229272	7.675104389072812e-07	1.9644991838155101
ENSG00000265692	7.675104389072812e-07	5.891644108192574
ENSG00000163040	7.707506326013111e-07	5.704983919732099
ENSG00000167769	7.707506326013151e-07	2.8948917255407736
ENSG00000149926	7.821957125078275e-07	5.128158843891199
ENSG00000187944	7.838440681174918e-07	3.3604768369213875
ENSG00000092036	7.838440681174918e-07	8.209852304806098
ENSG00000270038	7.838440681174918e-07	4.233068591611878
ENSG00000248019	7.838440681174961e-07	7.879190866098367
ENSG00000169026	7.854957794068258e-07	7.444761602933215
ENSG00000198885	7.954768854474102e-07	6.559182478132779
ENSG00000180245	7.971522712701852e-07	4.8584324330189155
ENSG00000167653	7.971522712701852e-07	4.307139409870744
ENSG00000198380	8.00513275454185e-07	8.89117428769198
ENSG00000205334	8.089757880391509e-07	2.554057994998402
ENSG00000258465	8.261608335962288e-07	3.777725543000765
ENSG00000133250	8.261608335962331e-07	8.267184277435897
ENSG00000022355	8.401622590762802e-07	2.0672063072508378
ENSG00000233196	8.436982689685128e-07	2.5174211975448313
ENSG00000200502	8.561878610973022e-07	6.113673827239118
ENSG00000105467	8.579866026216405e-07	5.198684604569738
ENSG00000133466	8.579866026216405e-07	8.70348803005916
ENSG00000250966	8.5978899394155e-07	6.229910515191243
ENSG00000167524	8.743403749721503e-07	6.709778333438118
ENSG00000137411	8.928643404065238e-07	8.856194343477304
ENSG00000261044	9.041600505786253e-07	2.813970913529332
ENSG00000227212	9.041600505786253e-07	3.2568527594258523
ENSG00000100342	9.060560374737236e-07	8.904875885059452
ENSG00000180479	9.079558638111346e-07	7.667576179584346
ENSG00000146555	9.194358699435359e-07	4.370991374532574
ENSG00000104325	9.213627825807056e-07	8.79381120452768
ENSG00000229645	9.213627825807056e-07	8.771996016896516
ENSG00000134365	9.232935948865958e-07	3.381004801920538
ENSG00000267508	9.388813953746205e-07	5.55076544054314
ENSG00000244219	9.388813953746205e-07	5.684128031647219
ENSG00000237422	9.547231849609366e-07	2.694827697215666
ENSG00000189143	9.547231849609366e-07	5.658403069195719
ENSG00000183549	9.56721464767487e-07	5.5541787713379795
ENSG00000151883	9.708229421016064e-07	8.831853572686226
ENSG00000107338	9.72853750547182e-07	6.155510657078153
ENSG00000151611	9.748886607059305e-07	7.772555634875349
ENSG00000134571	9.76927680545444e-07	5.774135095400476
ENSG00000108819	9.87184704860407e-07	8.856194343477304
ENSG00000166743	9.87184704860407e-07	5.079021895158473
ENSG00000249628	9.913165628826482e-07	5.028790966716231
ENSG00000012174	9.913165628826482e-07	8.689328902287667
ENSG00000223505	1.0059099720722288e-06	5.62604465151797
ENSG00000135245	1.0080116033744658e-06	7.567289522578047
ENSG00000236534	1.012227591787773e-06	3.547081074701484
ENSG00000224687	1.024977957482597e-06	2.992565114929067
ENSG00000158079	1.0271180388566037e-06	8.360904149755749
ENSG00000122367	1.0422198629157983e-06	5.092501467211406
ENSG00000114999	1.0443946893119076e-06	8.692848856635557
ENSG00000248405	1.0443946893119076e-06	2.969492268839087
ENSG00000223813	1.0443946893119076e-06	7.215207191575842
ENSG00000211662	1.044394689311917e-06	8.876478319136533
ENSG00000235145	1.0465738967888484e-06	4.676600326554761
ENSG00000258994	1.0509454889456661e-06	5.519251422120658
ENSG00000251669	1.0641662971655229e-06	7.328892050876631
ENSG00000198886	1.0641662971655229e-06	8.945443836377912
ENSG00000266865	1.0663853181411108e-06	7.853671620437297
ENSG00000131979	1.0663853181411108e-06	8.464057806900321
ENSG00000234237	1.0663853181411108e-06	2.7871954263652836
ENSG00000142227	1.0686088057703814e-06	8.912989475323146
ENSG00000166387	1.0865585470692146e-06	8.82320314163858
ENSG00000133640	1.10479917603345e-06	3.7761358448716082
ENSG00000166569	1.10479917603345e-06	4.896852568032945
ENSG00000272006	1.10479917603345e-06	6.023864294194057
ENSG00000253741	1.1210019044443792e-06	6.015035037742233
ENSG00000242759	1.1233352223435862e-06	6.076673738103723
ENSG00000139618	1.1233352223435862e-06	8.702493658871182
ENSG00000203817	1.125673227881034e-06	4.742655349076803
ENSG00000114204	1.1280159301101181e-06	4.026885173152679
ENSG00000102710	1.1421712831099819e-06	8.726631862785766
ENSG00000225498	1.142171283109986e-06	2.424545422343809
ENSG00000173821	1.1445471170840963e-06	8.925159860718681
ENSG00000153071	1.1445471170840963e-06	8.527769590945384
ENSG00000213638	1.1445471170841065e-06	6.51858850453691
ENSG00000185332	1.1445471170841065e-06	4.127263038292555
ENSG00000244039	1.1469277207815608e-06	4.063410024321634
ENSG00000110711	1.1469277207815608e-06	8.824734353610515
ENSG00000163235	1.1493131034073358e-06	8.28889612564547
ENSG00000011590	1.1613120238258661e-06	6.898544131764095
ENSG00000232872	1.1613120238258661e-06	3.413143879954618
ENSG00000260088	1.1613120238258661e-06	4.81003986206735
ENSG00000229057	1.1613120238258661e-06	2.4277760262447154
ENSG00000224939	1.1661453685735391e-06	4.705834609703168
ENSG00000119787	1.1685693160498506e-06	8.759825631500979
ENSG00000203804	1.183215443046114e-06	6.341555790220874
ENSG00000118894	1.183215443046114e-06	8.357507451904416
ENSG00000252808	1.183215443046114e-06	4.449463309047279
ENSG00000184060	1.1881367371277735e-06	8.26731598446687
ENSG00000235944	1.1906047864747707e-06	7.243413363884758
ENSG00000262454	1.1906047864747707e-06	7.495540573961985
ENSG00000179388	1.190604786474775e-06	8.088634348864131
ENSG00000223635	1.208020198437909e-06	3.2828390378875003
ENSG00000065600	1.2105280961093966e-06	8.56986875423578
ENSG00000186184	1.2513443859846677e-06	8.86277672176906
ENSG00000271109	1.2539390247999213e-06	5.8522418709010235
ENSG00000074855	1.2539390247999213e-06	8.708081665974962
ENSG00000230863	1.2539390247999213e-06	4.432120925450669
ENSG00000232310	1.2539390247999278e-06	6.268380513787666
ENSG00000117601	1.277525580469508e-06	3.821175235474195
ENSG00000232634	1.2801725828118395e-06	3.7021919153201424
ENSG00000100156	1.2961660823765597e-06	6.575474488383198
ENSG00000085662	1.2988503418777412e-06	8.81508955137489
ENSG00000260841	1.2988503418777412e-06	8.411116903309834
ENSG00000137496	1.3042349614261846e-06	8.370214678083912
ENSG00000187867	1.3425349660926358e-06	3.0187754575385566
ENSG00000225091	1.3453118170818213e-06	5.560033133483748
ENSG00000174564	1.3480942091403918e-06	6.981401200595293
ENSG00000166171	1.3480942091403918e-06	8.100960470332296
ENSG00000272841	1.3508821528918464e-06	6.396725694975471
ENSG00000238401	1.3649055202288827e-06	3.9487777217526308
ENSG00000261442	1.3649055202288827e-06	3.5067340286908313
ENSG00000150593	1.3905022888557634e-06	8.907401468219364
ENSG00000251323	1.393374796136537e-06	7.06641867632658
ENSG00000150783	1.3962530277565015e-06	5.048426250970892
ENSG00000100605	1.396253027756514e-06	8.745129662945532
ENSG00000260929	1.419486276234296e-06	6.173671457457965
ENSG00000168071	1.419486276234296e-06	8.896762294795762
ENSG00000272195	1.4194862762343036e-06	6.893475218053071
ENSG00000214226	1.4194862762343036e-06	7.7509245509262
ENSG00000261098	1.4224165224781473e-06	7.621808468944332
ENSG00000159618	1.4253526035582157e-06	8.816083922562868
ENSG00000183690	1.4430922480530874e-06	4.380135997644108
ENSG00000213839	1.4430922480530874e-06	7.693153511086857
ENSG00000234006	1.4430922480530874e-06	3.9333322610809414
ENSG00000162654	1.443092248053095e-06	8.551318557424976
ENSG00000168509	1.4460694866434467e-06	2.1644068080097876
ENSG00000249506	1.4460694866434467e-06	3.2566425927412292
ENSG00000164076	1.491445409307889e-06	2.5579132851861366
ENSG00000163352	1.491445409307889e-06	2.8556519047995734
ENSG00000228008	1.494518813763174e-06	4.38479885872709
ENSG00000088926	1.494518813763174e-06	3.714746424528145
ENSG00000164237	1.4975983266246984e-06	7.927847259604562
ENSG00000231261	1.4975983266246984e-06	4.903013570487728
ENSG00000163155	1.5193269342065677e-06	7.995809620277352
ENSG00000230175	1.5224557358915522e-06	3.4021469589336184
ENSG00000249307	1.5224557358915522e-06	6.063511680353166
ENSG00000086717	1.5224557358915522e-06	5.055293275159185
ENSG00000251396	1.5255907516970762e-06	6.106403558197515
ENSG00000123739	1.5255907516970762e-06	8.700425606115292
ENSG00000204371	1.5508960134296692e-06	8.782635190320123
ENSG00000102003	1.5508960134296692e-06	6.670259370239615
ENSG00000213860	1.5508960134296857e-06	5.5881392202770215
ENSG00000256347	1.5540874923210465e-06	4.028583972436408
ENSG00000173166	1.5540874923210685e-06	7.828893236317168
ENSG00000187838	1.573369795167469e-06	4.350528114893646
ENSG00000202078	1.5798483508931992e-06	4.666059630273634
ENSG00000272947	1.5798483508931992e-06	6.466796484494897
ENSG00000128422	1.6027265113006637e-06	2.5410171260698693
ENSG00000258365	1.6027265113006637e-06	6.839371528052785
ENSG00000203871	1.6027265113006637e-06	6.358564851979442
ENSG00000143674	1.6060207891807436e-06	8.544736179133215
ENSG00000270933	1.6060207891807436e-06	8.533560164925657
ENSG00000155850	1.6060207891807436e-06	8.734948019925948
ENSG00000224141	1.60932159648634e-06	3.426171099133182
ENSG00000090659	1.6093215964863485e-06	5.410934296526006
ENSG00000182534	1.6359646102702984e-06	8.22427484663954
ENSG00000183230	1.6359646102703217e-06	7.494609130371944
ENSG00000153132	1.6393247443496545e-06	7.873858157368311
ENSG00000144567	1.6426915331479788e-06	8.858719926637214
ENSG00000245248	1.6664464527792627e-06	4.517213797950573
ENSG00000238058	1.6698669368409229e-06	6.582449722619987
ENSG00000257718	1.694000591666912e-06	5.33077809161919
ENSG00000118961	1.6974755927558158e-06	8.672564880976328
ENSG00000234722	1.6974755927558158e-06	5.751347104915874
ENSG00000180581	1.7009574668493692e-06	5.445970981651133
ENSG00000183463	1.7044462269985764e-06	1.592621301454564
ENSG00000221743	1.7219937770231653e-06	7.507417950406741
ENSG00000103044	1.7219937770231653e-06	7.4169645227877385
ENSG00000249142	1.7219937770231653e-06	5.062122720169823
ENSG00000159958	1.7255241289053593e-06	8.33255898048387
ENSG00000203260	1.7255241289053593e-06	1.8386858116330316
ENSG00000252612	1.7504327214548419e-06	5.046807611729616
ENSG00000261019	1.7540192700644332e-06	5.29120990748332
ENSG00000269293	1.7576129033572667e-06	8.230980481427855
ENSG00000148123	1.7576129033572667e-06	2.995858594526194
ENSG00000165507	1.7612136347678484e-06	8.761356843472914
ENSG00000257949	1.7829678391084408e-06	3.41053087632619
ENSG00000011198	1.7866186355587609e-06	8.422750447921416
ENSG00000171243	1.7902766384822804e-06	2.8057268696883955
ENSG00000144369	1.8198017386962584e-06	8.33301651088789
ENSG00000107738	1.8497959839939464e-06	8.904875885059452
ENSG00000121057	1.8535786064538286e-06	8.846549541241677
ENSG00000107736	1.8535786064538386e-06	8.122370524210478
ENSG00000232457	1.8841091929986046e-06	7.756478624573416
ENSG00000224220	1.8841091929986313e-06	7.919862491684605
ENSG00000106290	1.919035556801758e-06	8.675627304920196
ENSG00000178921	1.919035556801758e-06	8.815626392158844
ENSG00000187653	1.9229545677821978e-06	6.905101708520084
ENSG00000101546	1.9229545677821978e-06	8.516259302830361
ENSG00000232480	1.942665623286371e-06	4.719878546246225
ENSG00000106080	1.946631136875169e-06	8.884591909400223
ENSG00000166667	1.9466311368751794e-06	6.972786899767273
ENSG00000166394	1.9506044522055872e-06	8.197276785657579
ENSG00000109927	1.9545855840071855e-06	8.61171295399864
ENSG00000151117	1.9545855840071855e-06	7.786412968315448
ENSG00000112941	1.9867178077147394e-06	8.879003902296445
ENSG00000108518	1.9867178077147466e-06	8.861245509797127
ENSG00000255853	2.019358855666267e-06	3.277182968954197
ENSG00000231615	2.019358855666267e-06	2.8958621895798062
ENSG00000064787	2.019358855666274e-06	8.159503732254354
ENSG00000224144	2.0234751470000702e-06	3.3459096592148017
ENSG00000227962	2.0234751470000702e-06	3.302217245051353
ENSG00000214301	2.0234751470000702e-06	5.585524091513844
ENSG00000130055	2.056697864136901e-06	4.755974156970287
ENSG00000110011	2.056697864136901e-06	8.79733115887557
ENSG00000159733	2.0608874821555624e-06	8.493449744011219
ENSG00000165672	2.0608874821555624e-06	8.844023958081767
ENSG00000205593	2.0650853245261553e-06	8.730891224794103
ENSG00000142959	2.094701807650665e-06	6.028861565944216
ENSG00000270009	2.098966004822133e-06	3.0023575067721207
ENSG00000154016	2.098966004822133e-06	6.345096535411592
ENSG00000257345	2.098966004822133e-06	5.6659426950237135
ENSG00000095587	2.1032385667619065e-06	7.706314155703687
ENSG00000143412	2.1290504820826215e-06	8.198186280618446
ENSG00000231084	2.133382039769939e-06	6.9335006460923045
ENSG00000181588	2.137722088957638e-06	7.513436239339455
ENSG00000197943	2.142070645615528e-06	8.921103065586836
ENSG00000267731	2.1683415403561824e-06	6.218166531681183
ENSG00000162779	2.1727500988698827e-06	6.074176351209308
ENSG00000171747	2.172750098869902e-06	6.2829003134942205
ENSG00000165923	2.177167293647006e-06	6.631199829130881
ENSG00000102057	2.20385273472116e-06	7.531509323517463
ENSG00000075213	2.2083308393952915e-06	7.680868537927283
ENSG00000228192	2.2083308393952915e-06	5.123859089067573
ENSG00000155849	2.2128177109846215e-06	8.82067755847867
ENSG00000188818	2.2444726723864023e-06	8.329901690292983
ENSG00000213024	2.2444726723864023e-06	8.811032756243042
ENSG00000169203	2.2444726723864023e-06	6.598872222104126
ENSG00000198650	2.2858134817061454e-06	5.818035829623121
ENSG00000103550	2.290451933974718e-06	8.088253244152805
ENSG00000224699	2.290451933974718e-06	6.485083390153374
ENSG00000255224	2.2950994540528745e-06	6.473075407480152
ENSG00000152213	2.3278874252668804e-06	7.984642056604211
ENSG00000086619	2.337338001560733e-06	8.880535114268378
ENSG00000230155	2.3611264317826894e-06	5.701587033440682
ENSG00000184856	2.36112643178271e-06	1.5898891526567174
ENSG00000188042	2.3659120263529297e-06	8.689047025031241
ENSG00000107968	2.3659120263529297e-06	8.642099262297517
ENSG00000097046	2.3707069644403808e-06	8.29923350473768
ENSG00000198756	2.3707069644403808e-06	5.721657699666137
ENSG00000102290	2.3707069644403808e-06	2.739064682280656
ENSG00000260359	2.3755112635395785e-06	8.824734353610515
ENSG00000201129	2.4094049416755437e-06	2.465425223322802
ENSG00000197951	2.4094049416755437e-06	8.260399332267648
ENSG00000273406	2.4142847624307767e-06	3.2714542592488165
ENSG00000204315	2.4142847624307767e-06	7.998179467364636
ENSG00000162191	2.4142847624307767e-06	8.828791148742358
ENSG00000211593	2.4586336873651995e-06	8.528763962133363
ENSG00000261089	2.4636095121023904e-06	6.625642769246413
ENSG00000091436	2.498712886038274e-06	8.51021376532256
ENSG00000224812	2.498712886038274e-06	3.5878350447434597
ENSG00000226352	2.503766815428834e-06	5.3473191281960535
ENSG00000158636	2.503766815428834e-06	8.729896853606125
ENSG00000111912	2.5496974340443766e-06	8.832847943874205
ENSG00000227666	2.5807675554352424e-06	4.2298606176543005
ENSG00000143867	2.5859812354835886e-06	3.4738290817391757
ENSG00000135119	2.5912050590644487e-06	7.715675626802393
ENSG00000223662	2.5912050590644487e-06	4.023370119912951
ENSG00000100433	2.5964390450975997e-06	3.6116742119127223
ENSG00000227285	2.6227620765981787e-06	6.811203442735248
ENSG00000143353	2.628057436548153e-06	8.65434895807299
ENSG00000232586	2.628057436548153e-06	2.4910076842463167
ENSG00000090920	2.6333630923338678e-06	8.319517480396911
ENSG00000122863	2.6333630923338678e-06	6.704514943222915
ENSG00000267751	2.676181298731551e-06	4.761058253969559
ENSG00000246090	2.6815804847113554e-06	8.046893488522858
ENSG00000156298	2.6815804847113554e-06	8.027402959484833
ENSG00000272827	2.714196560393667e-06	3.5473922294924995
ENSG00000088827	2.7196695827683745e-06	7.792156037256709
ENSG00000250673	2.763837990473608e-06	5.852545082813813
ENSG00000203778	2.774987552621212e-06	7.794455698733623
ENSG00000186564	2.774987552621212e-06	5.751187940436699
ENSG00000130158	2.820020460829254e-06	8.586298501639652
ENSG00000101000	2.8256988076455263e-06	5.43273428168246
ENSG00000225400	2.8256988076455263e-06	3.6997589768359576
ENSG00000088448	2.865756623632277e-06	8.880535114268378
ENSG00000197653	2.8657566236322923e-06	6.5692287421119
ENSG00000153790	2.871523613857011e-06	8.536622588869525
ENSG00000173157	2.8715236138570266e-06	4.51874157739863
ENSG00000228196	2.8715236138570266e-06	4.233176918707821
ENSG00000186026	2.8715236138570266e-06	7.002081001477968
ENSG00000115652	2.8715236138570266e-06	8.805444749139262
ENSG00000219700	2.877301777315693e-06	2.4876789251120526
ENSG00000207964	2.877301777315693e-06	4.452618904979973
ENSG00000150457	2.883091134753992e-06	8.620284074666351
ENSG00000229780	2.923931818614607e-06	5.618064196535137
ENSG00000164542	2.923931818614607e-06	8.099631825236854
ENSG00000112039	2.9653292120738175e-06	8.535883181209078
ENSG00000215795	2.9653292120738175e-06	4.948091189347251
ENSG00000204410	2.9712889937929055e-06	7.966771874148887
ENSG00000065357	2.977260306455705e-06	8.749186458077379
ENSG00000118939	3.0133315320608916e-06	6.695370051111297
ENSG00000234473	3.0193841620304036e-06	3.8413395443390312
ENSG00000244723	3.025448495027736e-06	5.7120777790927955
ENSG00000170921	3.025448495027736e-06	8.379827000743465
ENSG00000115556	3.0315245527345426e-06	7.866333469693421
ENSG00000228232	3.037612356870904e-06	6.635015215793664
ENSG00000256968	3.074387077863614e-06	4.004428243707546
ENSG00000170959	3.086740280496259e-06	4.057947614448185
ENSG00000178184	3.1240872446645784e-06	7.212037131210781
ENSG00000273198	3.1240872446645784e-06	2.2694681769377425
ENSG00000135454	3.1303538778516256e-06	6.5200834580935085
ENSG00000165246	3.136632610243073e-06	5.535840035322962
ENSG00000231305	3.1936893717375066e-06	7.9565703140543365
ENSG00000102359	3.245244079143782e-06	4.193449744774658
ENSG00000198576	3.284434812286316e-06	5.996625031943516
ENSG00000271308	3.2910107311439875e-06	4.020310015937434
ENSG00000181847	3.2975993206890537e-06	7.831903263609996
ENSG00000087495	3.297599320689065e-06	5.781446995761752
ENSG00000238711	3.3507669967187743e-06	4.604150489264598
ENSG00000205784	3.3574706797489953e-06	4.086239756469314
ENSG00000084073	3.3574706797489953e-06	8.85466313150537
ENSG00000107295	3.3574706797489953e-06	3.2667338203810363
ENSG00000090097	3.3574706797489953e-06	8.636053724789715
ENSG00000224565	3.3574706797489953e-06	6.903315631942036
ENSG00000273381	3.404759175891196e-06	5.718244746052019
ENSG00000185250	3.411566778861699e-06	6.123651836091535
ENSG00000110324	3.425221302852591e-06	8.831316731902271
ENSG00000179520	3.432068272186745e-06	5.050893511604329
ENSG00000225370	3.4665011623414796e-06	3.905630937611183
ENSG00000211976	3.4803671933947386e-06	7.911897727718829
ENSG00000162073	3.4803671933947572e-06	7.235666861950797
ENSG00000236444	3.5293198439053066e-06	4.489430060952047
ENSG00000143107	3.5293198439053066e-06	4.879912189299309
ENSG00000109062	3.5293198439053066e-06	8.872421524004686
ENSG00000262769	3.536366937892089e-06	5.5774766256571215
ENSG00000269997	3.593233189803761e-06	4.0598935397143885
ENSG00000132965	3.5932331898037802e-06	8.364934031158702
ENSG00000236545	3.600403034720297e-06	3.8379040260162265
ENSG00000176046	3.6075866443400094e-06	5.220195385144317
ENSG00000225087	3.6509787809361183e-06	2.192902328951904
ENSG00000181097	3.6509787809361183e-06	6.597287782438834
ENSG00000152749	3.6509787809361183e-06	8.727371270446213
ENSG00000100739	3.6582594544661373e-06	6.048330361389692
ENSG00000174206	3.6582594544661373e-06	8.442242619269157
ENSG00000116544	3.7170098653479152e-06	7.303544346396473
ENSG00000243024	3.7170098653479152e-06	4.557654634468509
ENSG00000183250	3.7244171817983424e-06	7.012333231322666
ENSG00000106025	3.7244171817983424e-06	6.746069752528456
ENSG00000179088	3.7244171817983555e-06	6.902466401672775
ENSG00000157306	3.7766674860668565e-06	7.600809114666308
ENSG00000269358	3.7841891424165356e-06	3.6126044856428714
ENSG00000158517	3.7841891424165356e-06	8.759825631500979
ENSG00000179241	3.7841891424165356e-06	4.684241793607849
ENSG00000113302	3.7841891424165356e-06	2.4898325786262427
ENSG00000085382	3.7992757137832345e-06	8.277163353578986
ENSG00000169894	3.8372457211772455e-06	3.64627019561439
ENSG00000226329	3.85253571469468e-06	6.505587123293039
ENSG00000125772	3.852535714694694e-06	8.876478319136533
ENSG00000261368	3.9142838550737625e-06	1.7562963037614672
ENSG00000069974	3.914283855073797e-06	8.852137548345457
ENSG00000251992	3.9220689868802765e-06	4.852399539623926
ENSG00000227917	3.9220689868802765e-06	3.3085141489631784
ENSG00000136688	3.9769834624248376e-06	4.629637401885997
ENSG00000169583	3.984888509782495e-06	5.850670361879195
ENSG00000199709	3.984888509782495e-06	3.2350761531501053
ENSG00000186952	3.992808670320672e-06	6.989247666171593
ENSG00000167447	3.992808670320672e-06	8.64363047426945
ENSG00000104808	4.0406485624949295e-06	4.18705412938872
ENSG00000163815	4.048675292388012e-06	5.569450702298577
ENSG00000175548	4.048675292388012e-06	8.193219990525732
ENSG00000167964	4.064774787579429e-06	8.455486686232609
ENSG00000224520	4.1216093473980595e-06	2.5207086848120173
ENSG00000270036	4.137987677066423e-06	4.340402297669699
ENSG00000162236	4.137987677066423e-06	8.864307933740994
ENSG00000272449	4.187499109912358e-06	8.016395390267974
ENSG00000235277	4.254401319630574e-06	1.5893724921804921
ENSG00000272505	4.271286806036172e-06	7.377804526944658
ENSG00000225077	4.271286806036172e-06	5.710082884793001
ENSG00000215244	4.271286806036172e-06	5.305654816752465
ENSG00000152484	4.271286806036172e-06	8.788223197423902
ENSG00000166211	4.271286806036172e-06	4.92324612316915
ENSG00000139880	4.3394755227901755e-06	7.422834407147945
ENSG00000162552	4.3394755227902145e-06	8.351180037140189
ENSG00000156172	4.348072361804038e-06	6.934193674443172
ENSG00000242612	4.348072361804038e-06	8.142470396187694
ENSG00000110013	4.408710457250653e-06	8.812563968214976
ENSG00000272942	4.408710457250653e-06	3.036250934820554
ENSG00000132680	4.417439148446092e-06	8.83996716294992
ENSG00000133710	4.417439148446092e-06	8.039632884602309
ENSG00000100290	4.426184456585106e-06	8.607656158866794
ENSG00000253030	4.47900695988546e-06	1.3886130422855953
ENSG00000251258	4.47900695988546e-06	3.158415689581457
ENSG00000197140	4.505645003762466e-06	4.833505561533667
ENSG00000136867	4.50564500376249e-06	6.579776165997689
ENSG00000115705	4.568394150490566e-06	2.4329497869947265
ENSG00000145088	4.577426620620796e-06	8.88864870453207
ENSG00000185507	4.577426620620796e-06	8.852137548345457
ENSG00000128245	4.59554310164548e-06	8.792279992555747
ENSG00000166068	4.641136419570446e-06	8.586095934763163
ENSG00000140057	4.650307125776244e-06	4.541443778635279
ENSG00000117360	4.650307125776244e-06	8.816620763346823
ENSG00000162723	4.6594952531372825e-06	3.840683744728863
ENSG00000236861	4.724302603203253e-06	7.866968084051788
ENSG00000230470	4.733631244107105e-06	2.6334213076453072
ENSG00000138646	4.733631244107146e-06	8.856194343477304
ENSG00000246375	4.742977593066403e-06	5.600832889813558
ENSG00000145850	4.7523416822347285e-06	8.394810412402517
ENSG00000265485	4.7523416822347285e-06	1.7303662685690802
ENSG00000251187	4.7994293604745866e-06	4.422174090450017
ENSG00000253753	4.799429360474612e-06	4.708188541634271
ENSG00000105219	4.808900569235106e-06	6.491111849962363
ENSG00000204219	4.808900569235106e-06	6.915085290332619
ENSG00000163689	4.808900569235106e-06	6.064454905687494
ENSG00000130303	4.894953879816789e-06	8.912989475323146
ENSG00000227400	4.894953879816806e-06	3.0586827382816493
ENSG00000251484	4.894953879816806e-06	4.027184418408659
ENSG00000196923	4.904606230765286e-06	8.470103344408123
ENSG00000187037	4.904606230765286e-06	5.005806130092457
ENSG00000235096	4.962905702306063e-06	1.1510282221864794
ENSG00000213943	4.982486465290919e-06	3.106680531163303
ENSG00000259032	4.982486465290919e-06	4.440075057308758
ENSG00000185519	4.982486465290919e-06	2.709822542756452
ENSG00000240291	4.982486465290919e-06	7.614026267900865
ENSG00000157343	4.992304673474194e-06	7.257467363507976
ENSG00000052802	4.992304673474194e-06	8.709612877946897
ENSG00000156384	5.0021414775997895e-06	8.255066288691399
ENSG00000170819	5.051605618320975e-06	8.26292491542756
ENSG00000139597	5.051605618320975e-06	8.752706412425267
ENSG00000189030	5.0615547074891735e-06	2.4852325838683207
ENSG00000132622	5.0615547074891735e-06	5.254511060206303
ENSG00000196659	5.081509418762236e-06	8.035514907438806
ENSG00000254995	5.141828278052882e-06	7.874107220202469
ENSG00000123191	5.141828278052928e-06	7.464470474187137
ENSG00000251039	5.151948095983165e-06	7.044858000728664
ENSG00000159388	5.151948095983193e-06	8.941387041246065
ENSG00000257497	5.162087055802847e-06	7.107990981724195
ENSG00000166548	5.233598663235405e-06	8.785160773480033
ENSG00000205885	5.243892009586906e-06	8.433134657817487
ENSG00000213519	5.243892009586906e-06	3.7432908399760016
ENSG00000211664	5.243892009586906e-06	6.5588592287108485
ENSG00000259337	5.2542048115792894e-06	4.376524968150416
ENSG00000254978	5.2542048115792894e-06	5.82078341240459
ENSG00000138074	5.326942144636643e-06	8.818151975318758
ENSG00000257410	5.326942144636643e-06	7.251030259286879
ENSG00000074660	5.421884487757043e-06	7.0669041499250005
ENSG00000169499	5.421884487757043e-06	8.828791148742358
ENSG00000162775	5.421884487757043e-06	8.620363385046288
ENSG00000116147	5.4325334648714685e-06	5.413205333492761
ENSG00000259182	5.4325334648714685e-06	4.300486815378738
ENSG00000117395	5.432533464871488e-06	8.764876797820804
ENSG00000115526	5.496850653959355e-06	5.599250894922241
ENSG00000231226	5.496850653959355e-06	2.5006423582209405
ENSG00000031003	5.507641079779008e-06	8.788223197423902
ENSG00000244754	5.594700285261284e-06	8.86277672176906
ENSG00000171433	5.605675214617504e-06	2.463812211104052
ENSG00000182397	5.605675214617504e-06	5.750506279996448
ENSG00000234782	5.605675214617533e-06	7.30976696785862
ENSG00000044459	5.616670829548407e-06	8.149589615263407
ENSG00000173627	5.683081007732051e-06	2.4648303293628095
ENSG00000136159	5.69422246879415e-06	8.424941757173862
ENSG00000272720	5.69422246879415e-06	6.334846930487904
ENSG00000227868	5.705384915373544e-06	2.0318752269847673
ENSG00000166562	5.727772916276499e-06	8.921103065586836
ENSG00000231381	5.784112817744037e-06	3.3279960560944986
ENSG00000231424	5.784112817744037e-06	6.105917308693028
ENSG00000163519	5.886869119533888e-06	8.023891929804531
ENSG00000144278	5.909940863131414e-06	7.583172634736011
ENSG00000251562	5.909940863131414e-06	8.941387041246065
ENSG00000265386	5.9796784937383674e-06	2.862671410954662
ENSG00000132507	5.991378026836645e-06	8.904875885059452
ENSG00000083845	5.991378026836677e-06	8.945443836377912
ENSG00000226891	5.991378026836677e-06	5.382601830873568
ENSG00000248610	6.00309954904233e-06	6.806851230386588
ENSG00000243144	6.014843099850381e-06	5.7265419371720885
ENSG00000162734	6.014843099850381e-06	8.868364728872839
ENSG00000148200	6.097668088130734e-06	7.032080584396041
ENSG00000203667	6.097668088130734e-06	7.904271044549887
ENSG00000228205	6.205768292954463e-06	7.348758330281776
ENSG00000203740	6.291116515194317e-06	1.536553607177229
ENSG00000165959	6.303400777678112e-06	8.876478319136533
ENSG00000116985	6.3157080783074884e-06	8.917046270454989
ENSG00000211649	6.402507727270252e-06	8.046940319326723
ENSG00000264462	6.415000825098047e-06	3.5989801825318515
ENSG00000152292	6.415000825098047e-06	5.6306077526591904
ENSG00000182718	6.427517335138503e-06	8.912989475323146
ENSG00000010803	6.427517335138583e-06	8.739004815057795
ENSG00000186496	6.440057299308636e-06	7.6350821307966115
ENSG00000114487	6.4400572993086924e-06	8.270216989842842
ENSG00000130119	6.528497300134236e-06	8.484931019994548
ENSG00000228812	6.528497300134236e-06	6.0871407096738
ENSG00000264920	6.528497300134236e-06	7.457159819929289
ENSG00000143452	6.528497300134236e-06	5.201855796268138
ENSG00000196605	6.630999979802701e-06	7.6643074183386295
ENSG00000080823	6.643920969203844e-06	7.48427000571345
ENSG00000113356	6.748162921207722e-06	8.288005093879082
ENSG00000145692	6.748162921207782e-06	2.817083639642874
ENSG00000119878	6.76130307190801e-06	8.61270732518662
ENSG00000180098	6.76130307190801e-06	8.568082578736313
ENSG00000213657	6.853974529648625e-06	7.085694264416236
ENSG00000144395	6.880675327863774e-06	7.054656862415561
ENSG00000139200	6.880675327863774e-06	5.292227903132143
ENSG00000260766	6.961378356752446e-06	8.350185665952212
ENSG00000198720	6.961378356752446e-06	7.964005343843042
ENSG00000176933	6.9884807709177776e-06	6.444076128500344
ENSG00000186818	7.084139348557842e-06	8.371595719830394
ENSG00000250240	7.097907068149141e-06	3.932839944207348
ENSG00000174015	7.097907068149141e-06	7.103340720542577
ENSG00000099219	7.097907068149205e-06	8.699968075711269
ENSG00000151615	7.097907068149205e-06	3.4097478579639238
ENSG00000169740	7.097907068149205e-06	8.514349870834339
ENSG00000138400	7.111700476609665e-06	5.216581840957582
ENSG00000133104	7.111700476609729e-06	8.84808075321361
ENSG00000122188	7.12551961971339e-06	8.904875885059452
ENSG00000173805	7.208977478952735e-06	3.1674323841937184
ENSG00000133805	7.237004730168922e-06	8.60033437291459
ENSG00000166997	7.237004730168986e-06	8.114407104172239
ENSG00000123901	7.335926287554715e-06	6.635357610675438
ENSG00000226266	7.350163473713715e-06	6.394366045581165
ENSG00000084444	7.350163473713715e-06	8.29790485964224
ENSG00000112078	7.4505691174034375e-06	8.850606336373524
ENSG00000138346	7.46501982710667e-06	8.201078617261894
ENSG00000227417	7.479497441263375e-06	3.31965971376647
ENSG00000165406	7.479497441263375e-06	8.880535114268378
ENSG00000133069	7.581598092557879e-06	8.30189079492857
ENSG00000164142	7.5815980925579735e-06	7.821085552351556
ENSG00000130595	7.596292670841065e-06	5.799636190401588
ENSG00000202415	7.714837546641761e-06	3.3066157758019394
ENSG00000270022	7.714837546641803e-06	7.582928919550929
ENSG00000136147	7.729779919942275e-06	8.753243253209222
ENSG00000251603	7.850323056474154e-06	5.62963126658921
ENSG00000229525	7.850323056474154e-06	3.382801246654457
ENSG00000157368	7.865517211107391e-06	3.211122668697023
ENSG00000163947	7.865517211107432e-06	8.836904739006052
ENSG00000224790	7.865517211107432e-06	5.190301381362789
ENSG00000135476	7.88073959014311e-06	8.289588702502057
ENSG00000167085	7.88073959014311e-06	8.743061610189642
ENSG00000225518	7.957276605936246e-06	5.337377310298663
ENSG00000170264	8.003540724207586e-06	8.461250346483983
ENSG00000251273	8.096844638666161e-06	2.3520991720882938
ENSG00000248587	8.096844638666161e-06	3.9167484275415463
ENSG00000272695	8.096844638666161e-06	7.236413149617079
ENSG00000201813	8.096844638666161e-06	2.7124870917003387
ENSG00000142945	8.1124964366755e-06	7.886983079801889
ENSG00000260977	8.1124964366755e-06	5.17218682826719
ENSG00000196482	8.112496436675542e-06	8.70907603716294
ENSG00000129625	8.112496436675542e-06	8.896762294795762
ENSG00000164284	8.128177270000686e-06	8.360824839375816
ENSG00000102575	8.128177270000686e-06	8.72936001282217
ENSG00000273027	8.238760421298124e-06	3.5048912228577795
ENSG00000099785	8.25467539510961e-06	8.678152888080106
ENSG00000090889	8.28659389824231e-06	7.985283690690249
ENSG00000211650	8.415456334279866e-06	7.629604787919405
ENSG00000273365	8.415456334279866e-06	4.347494371924134
ENSG00000176974	8.52978647465834e-06	8.598011356631169
ENSG00000012061	8.52978647465834e-06	8.835910367818073
ENSG00000229229	8.52978647465834e-06	2.5894342120399205
ENSG00000138297	8.546240525174512e-06	8.533357598049166
ENSG00000255568	8.546240525174512e-06	4.974836553990339
ENSG00000153317	8.579240042030424e-06	8.77452160005643
ENSG00000112304	8.662274609422629e-06	8.562952102036554
ENSG00000169413	8.662274609422705e-06	8.299285901388723
ENSG00000139133	8.67897380307503e-06	8.028853218767116
ENSG00000143847	8.67897380307503e-06	5.808647802747518
ENSG00000248360	8.67897380307503e-06	4.278212065495889
ENSG00000198171	8.67897380307503e-06	8.856194343477304
ENSG00000119013	8.695703883549005e-06	8.79381120452768
ENSG00000143184	8.695703883549005e-06	4.033712646219672
ENSG00000099377	8.695703883549005e-06	7.413769047885361
ENSG00000146263	8.712464905353478e-06	8.555375352556819
ENSG00000232792	8.796736048534974e-06	1.870914633994239
ENSG00000102572	8.81368386812407e-06	8.83996716294992
ENSG00000239419	8.81368386812407e-06	4.089392776023943
ENSG00000101222	8.830663013165828e-06	4.549915830608037
ENSG00000211653	8.830663013165828e-06	8.74385341450113
ENSG00000197892	8.847673538902334e-06	8.860251138609149
ENSG00000171462	8.967630538240773e-06	7.163624904383954
ENSG00000064199	8.984894109345627e-06	5.620655091997253
ENSG00000243433	9.002189562491678e-06	5.947008963257527
ENSG00000185634	9.019516953850076e-06	6.26683994603802
ENSG00000117477	9.019516953850076e-06	6.759505899541854
ENSG00000249721	9.089147028111322e-06	1.373205502932629
ENSG00000271936	9.089147028111322e-06	5.668556190959624
ENSG00000202461	9.106634956382761e-06	3.4567687130468223
ENSG00000151366	9.10663495638281e-06	8.446096847524512
ENSG00000229417	9.124155161866212e-06	8.010919173120202
ENSG00000126953	9.124155161866294e-06	8.174132952930972
ENSG00000196227	9.141707701391958e-06	8.72584005847428
ENSG00000255443	9.141707701391958e-06	5.817164180998614
ENSG00000179967	9.141707701391958e-06	5.735194672728724
ENSG00000162337	9.141707701391958e-06	8.63551688400576
ENSG00000265666	9.141707701391958e-06	6.248738873963775
ENSG00000180178	9.141707701391958e-06	3.4961571198576453
ENSG00000250874	9.141707701391958e-06	4.537364039807114
ENSG00000267470	9.159292631884782e-06	5.886230457337877
ENSG00000147642	9.283298894077305e-06	6.9135963963438725
ENSG00000203288	9.301145013024564e-06	6.338179665014265
ENSG00000254777	9.408914815083732e-06	7.022142438363442
ENSG00000171680	9.408914815083732e-06	7.76277355976157
ENSG00000079112	9.408914815083766e-06	5.7467783493935745
ENSG00000187957	9.426992505961827e-06	2.753563502613114
ENSG00000234219	9.426992505961827e-06	5.192615265494683
ENSG00000213045	9.445103511613532e-06	2.4247104594337867
ENSG00000171044	9.445103511613532e-06	8.286473881907147
ENSG00000150656	9.445103511613532e-06	6.953880766705255
ENSG00000175106	9.445103511613532e-06	8.385702450950847
ENSG00000091490	9.59119793619763e-06	8.941387041246065
ENSG00000228624	9.59119793619763e-06	5.600397644046502
ENSG00000211611	9.609611421669248e-06	7.447809450756059
ENSG00000121380	9.758144890705655e-06	6.206129049812101
ENSG00000124641	9.758144890705742e-06	8.567008897168401
ENSG00000224728	9.758144890705742e-06	6.275140656599104
ENSG00000184613	9.758144890705742e-06	6.448385014211563
ENSG00000126903	9.776865670801116e-06	8.770464804924583
ENSG00000109670	9.776865670801202e-06	8.925159860718681
ENSG00000213131	9.889915798278333e-06	4.5726486308758885
ENSG00000105373	9.908878960425698e-06	8.929216655850528
ENSG00000237324	1.0042600868678965e-05	1.1332960747120235
ENSG00000163285	1.006184470339829e-05	4.759517044022698
ENSG00000173894	1.006184470339829e-05	5.5301230551181
ENSG00000232470	1.0081123899466403e-05	6.3840889390995
ENSG00000182180	1.0081123899466493e-05	8.808507173083129
ENSG00000183808	1.0081123899466493e-05	8.72584005847428
ENSG00000211937	1.0256238181863892e-05	8.607911122394325
ENSG00000273432	1.0394451053654505e-05	4.689932590538124
ENSG00000214110	1.041434095658301e-05	6.4807389087929
ENSG00000232879	1.041434095658301e-05	3.5520090504059993
ENSG00000124243	1.0414340956583104e-05	8.361616643687302
ENSG00000242110	1.0434267351957779e-05	6.633299448645431
ENSG00000177990	1.0434267351957779e-05	5.372832734078142
ENSG00000206635	1.0554595647573107e-05	1.0925885905498467
ENSG00000244437	1.0594999925087125e-05	8.70555608281505
ENSG00000257761	1.0737586034346973e-05	1.3210224770552474
ENSG00000264112	1.0737586034346973e-05	8.621815286638286
ENSG00000223375	1.0758105062245277e-05	2.4527752143472465
ENSG00000205181	1.0778661682213648e-05	6.7710133765946825
ENSG00000185621	1.0799255959902465e-05	8.563743906348043
ENSG00000264043	1.0799255959902502e-05	4.71413493530905
ENSG00000205542	1.0799255959902502e-05	8.88864870453207
ENSG00000223511	1.0944475857346397e-05	7.546621235106991
ENSG00000106688	1.0944475857346493e-05	3.9359032165647547
ENSG00000162929	1.096537377326244e-05	7.91921641078569
ENSG00000065613	1.096537377326244e-05	8.78010960716021
ENSG00000225946	1.1091566931570751e-05	2.3113440732396473
ENSG00000203497	1.1112734027262546e-05	8.20678988086223
ENSG00000185875	1.1133939845945477e-05	8.416907477290106
ENSG00000259343	1.1133939845945477e-05	7.755941783789458
ENSG00000248663	1.1133939845945477e-05	7.038229623284606
ENSG00000272368	1.1133939845945477e-05	5.840332960282566
ENSG00000182504	1.1133939845945477e-05	8.830322360714293
ENSG00000186487	1.1283470505966082e-05	2.75757656976946
ENSG00000101203	1.130498854856823e-05	5.143822100554788
ENSG00000199471	1.1326545925838313e-05	3.3917451295435823
ENSG00000125826	1.134814270630154e-05	8.822208770450601
ENSG00000269904	1.1522343725341759e-05	4.599272716884963
ENSG00000123297	1.1522343725341759e-05	8.358836096999859
ENSG00000103599	1.1522343725341759e-05	7.142501167879942
ENSG00000149273	1.1544298236870118e-05	8.945443836377912
ENSG00000162630	1.167686974063368e-05	3.0358127454730184
ENSG00000109944	1.167686974063368e-05	7.79534149949903
ENSG00000113448	1.1676869740633846e-05	8.722777634530411
ENSG00000205837	1.1676869740633846e-05	6.489737125752326
ENSG00000196924	1.1699106384294351e-05	8.880535114268378
ENSG00000244671	1.1699106384294351e-05	2.0517310773073567
ENSG00000150471	1.1699106384294351e-05	5.684538372664622
ENSG00000270696	1.1699106384294351e-05	7.756988551628478
ENSG00000108515	1.1721383613494754e-05	8.559432147688666
ENSG00000236120	1.1743701498819573e-05	4.533062485079017
ENSG00000204314	1.1855903245892661e-05	5.706254839989476
ENSG00000078401	1.1855903245892661e-05	7.46495102455147
ENSG00000273032	1.1855903245892661e-05	7.19269624912279
ENSG00000120690	1.1855903245892661e-05	8.88864870453207
ENSG00000168528	1.1855903245892661e-05	7.844762113895433
ENSG00000156711	1.1878466556745464e-05	8.835910367818073
ENSG00000213949	1.1878466556745464e-05	5.351487027322458
ENSG00000164292	1.190107102107247e-05	8.733953648737971
ENSG00000220323	1.2060460590961631e-05	5.929369921744771
ENSG00000237764	1.2060460590961631e-05	4.20322226624789
ENSG00000224531	1.2106374945649831e-05	8.386441858611294
ENSG00000231848	1.2106374945649831e-05	5.060054160197313
ENSG00000187837	1.2129394897645298e-05	8.929216655850528
ENSG00000248008	1.2268398042425358e-05	7.994659513016746
ENSG00000149177	1.2291713154472518e-05	8.482608003711125
ENSG00000163811	1.2315070725440065e-05	8.808507173083129
ENSG00000184922	1.2315070725440065e-05	8.896762294795762
ENSG00000231532	1.2432498046435684e-05	2.251613247348814
ENSG00000111816	1.252721170951038e-05	8.248935874956485
ENSG00000161921	1.2670579738238392e-05	8.3537056203001
ENSG00000215817	1.2694626752353705e-05	5.235061032442557
ENSG00000251148	1.2718717494173608e-05	2.351082262612204
ENSG00000060718	1.2888583440392766e-05	5.541795324327209
ENSG00000130826	1.2888583440392766e-05	8.841955905325873
ENSG00000165495	1.2888583440392766e-05	2.9323339427121438
ENSG00000184949	1.291302674090419e-05	5.5310929965500675
ENSG00000183486	1.2913026740904306e-05	8.811032756243042
ENSG00000198492	1.2937514455253468e-05	8.844023958081767
ENSG00000225556	1.3085377745022288e-05	7.498518121678741
ENSG00000271138	1.3110178515423369e-05	2.4307385930772862
ENSG00000103145	1.3110178515423369e-05	8.249680848464111
ENSG00000273384	1.3110178515423369e-05	4.332922775010182
ENSG00000143630	1.3110178515423369e-05	7.8803029279357215
ENSG00000264425	1.3135024318087785e-05	2.123522439425463
ENSG00000118181	1.3135024318087785e-05	8.941387041246065
ENSG00000077458	1.3135024318087785e-05	8.758294419529046
ENSG00000169282	1.3135024318087785e-05	8.363350422535728
ENSG00000054282	1.3310212397491452e-05	8.672564880976328
ENSG00000201544	1.3310212397491452e-05	3.7630570071420775
ENSG00000229152	1.331021239749157e-05	8.15231776529981
ENSG00000104972	1.331021239749157e-05	8.866833516900904
ENSG00000120656	1.333542127239831e-05	8.698436863739335
ENSG00000121073	1.3385976314384249e-05	8.904875885059452
ENSG00000198712	1.3538745483792395e-05	8.945443836377912
ENSG00000227740	1.3538745483792395e-05	5.36418868835787
ENSG00000143819	1.3564368853898531e-05	8.77452160005643
ENSG00000237101	1.3564368853898531e-05	3.7895191456054653
ENSG00000144868	1.3564368853898531e-05	8.514807401238363
ENSG00000112280	1.3564368853898531e-05	2.78125976218526
ENSG00000234171	1.3564368853898531e-05	7.53925171348474
ENSG00000170525	1.3590038677605193e-05	8.759825631500979
ENSG00000116353	1.3615755035105e-05	8.539148172029437
ENSG00000170365	1.3719087411476519e-05	8.176012790038163
ENSG00000141441	1.3980715308901118e-05	8.18813634462984
ENSG00000257135	1.4033611297599541e-05	6.890061706012113
ENSG00000231057	1.4193451925140645e-05	1.3616734817936749
ENSG00000133422	1.4220260996435977e-05	8.786691985451967
[truncated: 116 more rows]
