# Supplementary material for: Machine learning predicts treatment sensitivity in multiple myeloma based on molecular and clinical information coupled with drug response
Source: PLoS One. 2021 Jul 28;16(7):e0254596. doi: 10.1371/journal.pone.0254596 (PMC8318243; doi:10.1371/journal.pone.0254596)
Supplement: S1 File — (ZIP) [file pone.0254596.s004.zip › Supplementary Material 1/15q15/selected_genes_experiment_4.csv]

gene	pvalue	entropy
ENSG00000119280	3.09407958554002e-40	8.134814336328024
ENSG00000125827	1.0936927336863373e-39	8.846549541241677
ENSG00000174444	2.2478639645418876e-38	8.945443836377912
ENSG00000188004	7.711107865614891e-38	6.0571820092492015
ENSG00000228031	9.639266196141235e-38	5.699848283482569
ENSG00000170677	2.3020558742593826e-37	7.072168269243516
ENSG00000140474	1.1066785948560209e-36	8.917046270454989
ENSG00000272668	4.591741976858429e-36	6.039776314137716
ENSG00000247746	8.100147672214039e-36	7.335776558345976
ENSG00000225579	1.523201846373619e-35	7.169733940468273
ENSG00000248991	1.530383227469766e-35	6.880042047138786
ENSG00000197183	4.985132355483757e-35	8.553844140584886
ENSG00000104611	1.420410680535613e-34	6.856025158157949
ENSG00000255815	2.010595104020582e-34	5.6190619531892185
ENSG00000178982	2.830711635888866e-34	8.908932680191299
ENSG00000155886	4.593540185993079e-34	5.190533545962893
ENSG00000117461	8.580253726061666e-34	8.672564880976328
ENSG00000178741	1.3812223707326268e-33	8.896762294795762
ENSG00000002586	2.7374635757416112e-33	8.225726748231542
ENSG00000164181	5.7627696346683844e-33	8.743598450973597
ENSG00000137818	9.263436358611947e-33	8.945443836377912
ENSG00000115268	1.1296923995101138e-32	8.945443836377912
ENSG00000063177	3.0899581270459836e-32	8.93733024611422
ENSG00000113272	3.5024104208625713e-32	8.710607249134874
ENSG00000148303	4.0230669961829837e-32	8.945443836377912
ENSG00000198353	6.426924392158672e-32	5.207674118703906
ENSG00000243284	9.548495048531456e-32	5.153940139700555
ENSG00000111752	1.251710713710749e-31	7.855065559531079
ENSG00000105372	1.5278950788061383e-31	8.945443836377912
ENSG00000159556	1.6255785869730558e-31	8.1098602990603
ENSG00000165169	2.937842149536167e-31	8.736479231897881
ENSG00000272899	3.5818057151138133e-31	7.91667091055081
ENSG00000179520	4.663152661629454e-31	5.0491591808795215
ENSG00000131773	4.980702665719636e-31	6.7100354134085345
ENSG00000204628	8.920515016134476e-31	8.941387041246065
ENSG00000173218	8.998868647635856e-31	7.119632812551037
ENSG00000182054	1.621819141011831e-30	8.908932680191299
ENSG00000219665	2.890468508164623e-30	8.312882705454113
ENSG00000165102	2.9030279855820332e-30	8.747118405321485
ENSG00000099624	3.291787645257806e-30	8.842492746109832
ENSG00000180447	3.764621554418461e-30	7.415879374679276
ENSG00000229638	4.553620121558104e-30	8.532565793737678
ENSG00000185905	5.161289251359758e-30	8.904875885059452
ENSG00000165801	7.608025878511914e-30	8.725303217690323
ENSG00000114631	9.272896372412416e-30	8.028612606467377
ENSG00000131386	1.54512646661976e-29	6.225672808831522
ENSG00000230207	1.54512646661976e-29	7.1897252967187155
ENSG00000167658	4.54586956564097e-29	8.945443836377912
ENSG00000253982	6.630936624520682e-29	7.650569903663549
ENSG00000129757	7.560896694349724e-29	7.938708582133432
ENSG00000218175	1.8408291707253418e-28	8.437112142569399
ENSG00000169857	3.645290678562127e-28	8.747655246105444
ENSG00000241741	4.985731769777113e-28	6.708671604151758
ENSG00000081913	9.266540732125911e-28	7.605202332205421
ENSG00000249184	1.0537985284774864e-27	6.54107048148774
ENSG00000114391	1.1167524509697376e-27	8.93733024611422
ENSG00000140367	1.431601460776782e-27	8.876478319136533
ENSG00000152422	1.5106530752828473e-27	8.744592822161575
ENSG00000105855	1.7099915770797183e-27	7.6563715999534585
ENSG00000075073	1.7241723869149888e-27	7.019816004732644
ENSG00000168264	1.826758056026337e-27	8.917046270454989
ENSG00000176399	2.0759597475739237e-27	6.618659731264857
ENSG00000131188	4.05790063416526e-27	8.356938131544391
ENSG00000271133	4.297627259947453e-27	7.602040899004754
ENSG00000122787	4.315278447759596e-27	7.594103814724189
ENSG00000259514	5.539636462291598e-27	6.717789410782223
ENSG00000182742	6.658251877258748e-27	7.154265592206086
ENSG00000142541	7.02124236091852e-27	8.945443836377912
ENSG00000164587	7.935541945896232e-27	8.945443836377912
ENSG00000232346	1.0133079106531773e-26	7.345793345066123
ENSG00000105894	1.0257559875683068e-26	7.241969764122171
ENSG00000145592	1.2168154151560656e-26	8.945443836377912
ENSG00000105640	1.5461578313445368e-26	8.945443836377912
ENSG00000130255	2.2351158189470298e-26	8.93733024611422
ENSG00000227097	2.2351158189470298e-26	8.86277672176906
ENSG00000242071	2.6807848473448165e-26	8.316402659802002
ENSG00000223891	3.62741979112673e-26	8.451148013844337
ENSG00000180573	5.16740444059062e-26	8.892705499663915
ENSG00000214870	6.189823759908334e-26	7.14671037800097
ENSG00000261418	1.0003968494881952e-25	8.511208136510536
ENSG00000232533	1.1186592566257312e-25	6.854272760186867
ENSG00000233927	1.123129961412713e-25	8.933273450982373
ENSG00000160293	1.2607754537787146e-25	8.196334811120643
ENSG00000251249	1.3544907182678743e-25	4.599791862865128
ENSG00000137876	1.5262666124787426e-25	8.904875885059452
ENSG00000171792	1.7127953234687136e-25	8.593417720715367
ENSG00000146066	2.1562827099808254e-25	8.827796777554383
ENSG00000197016	2.9252018161914003e-25	6.799978488273577
ENSG00000162004	3.079518299623746e-25	8.377131330283135
ENSG00000151287	3.693220500196169e-25	7.7395784494182225
ENSG00000105373	4.410525466818108e-25	8.933273450982373
ENSG00000118473	5.925133501682988e-25	5.580893072918346
ENSG00000261739	6.3096589677837265e-25	8.683204054399932
ENSG00000185950	7.07069999353814e-25	7.69754479832427
ENSG00000136942	7.469991214285105e-25	8.93733024611422
ENSG00000162244	1.0060742253900737e-24	8.93733024611422
ENSG00000172365	1.0544257688332182e-24	3.5131068348531973
ENSG00000130159	1.1902555499203322e-24	8.750180829265354
ENSG00000105193	1.257150492850393e-24	8.941387041246065
ENSG00000163673	1.6908172246777956e-24	4.271144386027081
ENSG00000184083	1.907646993675456e-24	8.333755918548338
ENSG00000117308	2.2722854732008418e-24	8.29463986882188
ENSG00000187446	2.3899339755926722e-24	8.84808075321361
ENSG00000156384	2.8567945788554412e-24	8.285197633462746
ENSG00000115649	4.0626579016698035e-24	8.846549541241677
ENSG00000120093	5.101531551182421e-24	7.271655545561318
ENSG00000166411	6.353927703115232e-24	8.79939921163146
ENSG00000228933	6.783286184704719e-24	5.396755985149556
ENSG00000213442	6.783286184704719e-24	8.538408764368988
ENSG00000244165	6.809419161690142e-24	8.229678750061305
ENSG00000114423	7.185927421172721e-24	8.563488942820513
ENSG00000166200	7.61223426196513e-24	8.870890312032751
ENSG00000166441	8.54143182376161e-24	8.941387041246065
ENSG00000105202	9.047318805269016e-24	8.900819089927607
ENSG00000121797	9.509690898965859e-24	8.265705462115001
ENSG00000108107	9.54621257441178e-24	8.933273450982373
ENSG00000255086	1.0111008417804029e-23	3.5102149122498356
ENSG00000140374	1.1385263274260464e-23	8.861245509797127
ENSG00000204396	1.2672258816602113e-23	8.730891224794103
ENSG00000242021	1.2720795719282139e-23	5.441884362101388
ENSG00000134698	1.599632432985026e-23	8.710607249134876
ENSG00000140451	1.6873589292901318e-23	8.766408009792737
ENSG00000188959	1.700274302510246e-23	5.3592703294809825
ENSG00000196562	2.516175008522731e-23	8.909927051379277
ENSG00000260144	2.6535613740021593e-23	6.0553069179242325
ENSG00000239815	3.159429581223244e-23	6.205775079315809
ENSG00000179820	3.183468749865377e-23	8.604848698450457
ENSG00000175197	3.183468749865377e-23	8.691854485447578
ENSG00000255760	3.5396668728826866e-23	5.970971269048754
ENSG00000047346	3.965177487010269e-23	8.93733024611422
ENSG00000213862	4.682447619931427e-23	6.697332549450746
ENSG00000186056	5.263556596748362e-23	8.416704910413614
ENSG00000214717	5.548880782884971e-23	8.648224110185254
ENSG00000137309	5.569837526883754e-23	8.838435950977985
ENSG00000254615	5.849514830842062e-23	8.587829713611585
ENSG00000181163	5.893759213609025e-23	8.945443836377912
ENSG00000259560	7.844638039941531e-23	5.671731533554442
ENSG00000080947	8.206330252066961e-23	7.538393496140615
ENSG00000076662	8.237206327802468e-23	8.93733024611422
ENSG00000256733	8.268197442759516e-23	4.517237784454132
ENSG00000137154	8.649219896024647e-23	8.945443836377912
ENSG00000257698	8.681745703499165e-23	8.178981552374305
ENSG00000230516	9.150030302796324e-23	3.189813449630454
ENSG00000137824	9.218938861954125e-23	8.858719926637214
ENSG00000188846	9.789028644981766e-23	8.941387041246065
ENSG00000149273	9.789028644981766e-23	8.945443836377912
ENSG00000008513	1.1414200684241199e-22	8.739999186245774
ENSG00000162929	1.1499974990676437e-22	7.911102820521998
ENSG00000221890	1.2962442567304634e-22	4.23862937839195
ENSG00000230131	1.3607877279469467e-22	6.09948748052406
ENSG00000165168	1.3658824260198652e-22	8.89117428769198
ENSG00000105426	1.3709960107464818e-22	7.313429634899034
ENSG00000158458	1.522132774840518e-22	8.446299414401004
ENSG00000177283	1.7936056882371486e-22	5.3689116095923355
ENSG00000121858	1.8967006174871042e-22	8.824734353610515
ENSG00000147100	1.9180129895587837e-22	5.316610958173274
ENSG00000103253	1.9180129895587837e-22	8.441168937701246
ENSG00000140563	2.1129362098226507e-22	8.89117428769198
ENSG00000070081	2.507017320937665e-22	8.925159860718681
ENSG00000204060	2.507017320937665e-22	4.6297363089702905
ENSG00000236552	2.650628974756571e-22	8.736479231897881
ENSG00000269533	3.2989284527583137e-22	4.146603570457805
ENSG00000227838	3.2989284527583137e-22	3.1022211176008296
ENSG00000259562	3.3234597507272327e-22	7.53768656805624
ENSG00000130810	3.3234597507272327e-22	7.649164832875412
ENSG00000104852	3.5003095882338597e-22	8.933273450982373
ENSG00000135253	3.7001374543058245e-22	8.495517796767109
ENSG00000111445	4.369903549389005e-22	8.434129029005465
ENSG00000105173	6.135030300974619e-22	8.695911280579425
ENSG00000157625	6.435712468218643e-22	8.736479231897881
ENSG00000164122	6.775849945685483e-22	5.990773922903749
ENSG00000155792	6.825871935019913e-22	8.856194343477304
ENSG00000058404	7.5936328294407355e-22	7.062154443090376
ENSG00000144671	8.023684543805102e-22	4.615529771699135
ENSG00000260591	8.446778127488947e-22	6.980513702824368
ENSG00000229766	8.446778127488947e-22	6.060530517105727
ENSG00000165171	8.446778127488947e-22	6.331418187913577
ENSG00000147408	8.957405722847424e-22	8.876478319136533
ENSG00000071205	8.990315613924546e-22	7.11014689894851
ENSG00000131725	1.0524573602463077e-21	8.622352127422241
ENSG00000221983	1.1200251141118093e-21	8.93733024611422
ENSG00000181524	1.305922714252931e-21	8.26876788605887
ENSG00000175505	1.3107022613933558e-21	7.369512733692322
ENSG00000233762	1.4570981982705975e-21	7.9473121823772175
ENSG00000245008	1.4570981982705975e-21	6.557119513386233
ENSG00000221413	1.4731365835466383e-21	2.155147298832357
ENSG00000164346	1.5390560707042355e-21	8.887117492560137
ENSG00000170899	2.022469736186742e-21	8.346920675131853
ENSG00000207954	2.0372337356749384e-21	5.822013560617022
ENSG00000223949	2.0372337356749384e-21	4.763125796551778
ENSG00000136928	2.2554826628870297e-21	4.095749286109854
ENSG00000144713	2.2554826628870297e-21	8.945443836377912
ENSG00000179299	2.2636910529457597e-21	7.419807682313581
ENSG00000214711	2.3904240099392514e-21	6.257295281675811
ENSG00000111666	2.3904240099392514e-21	8.68067847124002
ENSG00000231969	2.6460642203677e-21	4.0395499815740346
ENSG00000132704	2.9822604055152547e-21	8.879003902296445
ENSG00000225573	3.1487314403153405e-21	7.165161347356872
ENSG00000137054	3.459341109764716e-21	8.770464804924584
ENSG00000226926	3.47187466276356e-21	4.469701695473112
ENSG00000169330	3.484453149450755e-21	8.514604834361869
ENSG00000138172	4.099677910638378e-21	7.97523820151452
ENSG00000149972	4.3277420960195384e-21	8.818151975318758
ENSG00000159259	4.822192425855263e-21	7.877862221002923
ENSG00000144591	5.089979899600534e-21	8.887117492560137
ENSG00000134153	6.0063698773513764e-21	8.896762294795762
ENSG00000171759	6.33912391776578e-21	6.730698955307425
ENSG00000254343	6.33912391776578e-21	8.296426044321343
ENSG00000171469	7.009798325689477e-21	8.76893359295265
ENSG00000130340	7.397489732615698e-21	8.538074490461524
ENSG00000100678	7.806382928296163e-21	7.3105824596704325
ENSG00000006756	8.296875402932941e-21	6.37121678139652
ENSG00000173207	8.723608132960767e-21	8.593417720715367
ENSG00000165689	1.0247773127435362e-20	8.842492746109832
ENSG00000175806	1.0284476973759936e-20	8.39861224400683
ENSG00000251405	1.1326164615768958e-20	7.036925383645138
ENSG00000156427	1.2606320956808831e-20	5.7986474788560916
ENSG00000186153	1.2741952102648888e-20	8.473702609135946
ENSG00000186468	1.4905256555812187e-20	8.921103065586836
ENSG00000218426	1.5666956075345297e-20	8.36587600569564
ENSG00000162878	1.7431225498592276e-20	5.016707970759315
ENSG00000167614	2.1417725044925052e-20	7.040560709945169
ENSG00000187824	2.3990371947958845e-20	8.401595357570764
ENSG00000224032	2.512077062377238e-20	8.794805575715658
ENSG00000154358	2.6490658999231383e-20	8.773984759272473
ENSG00000117242	2.677337487551942e-20	7.9165731369764
ENSG00000269696	2.7934390420494613e-20	4.231309515076989
ENSG00000243276	2.8033359890255e-20	7.046964562835024
ENSG00000141441	3.1169234749567095e-20	8.246712086127966
ENSG00000173221	3.263359819877048e-20	8.921103065586836
ENSG00000107745	3.6405823973063224e-20	8.675627304920196
ENSG00000270036	4.046597017990382e-20	4.385443939786779
ENSG00000130312	4.7243409881225484e-20	8.822208770450603
ENSG00000127920	4.9801396202570625e-20	7.461195763984786
ENSG00000213885	5.015264931072387e-20	6.329906415140487
ENSG00000104131	5.2312208443233756e-20	8.896762294795762
ENSG00000104921	5.853096658448628e-20	8.03713133048405
ENSG00000247982	5.853096658448628e-20	8.181102001781237
ENSG00000205664	6.126130811863349e-20	7.949262879329923
ENSG00000118705	6.169239299069433e-20	8.945443836377912
ENSG00000100373	6.212647733389949e-20	3.9934409451834654
ENSG00000251680	6.456848567745091e-20	4.19943696904897
ENSG00000140400	6.479513733923752e-20	8.904875885059452
ENSG00000143624	6.502257571029622e-20	8.892705499663915
ENSG00000214097	6.547982338579971e-20	5.112344316537649
ENSG00000147400	6.829084566303135e-20	8.660394495580789
ENSG00000133872	8.049684000332961e-20	8.929216655850528
ENSG00000169239	8.453302602439356e-20	8.23146492556077
ENSG00000257027	8.453302602439356e-20	7.902602559699801
ENSG00000169255	8.907970328384826e-20	6.647156614040466
ENSG00000089692	9.35410464583281e-20	7.945370605651319
ENSG00000163040	9.354104645833143e-20	5.670295797957085
ENSG00000196668	9.386803792434131e-20	7.385700524868922
ENSG00000215086	9.822319159420589e-20	4.683102320672265
ENSG00000160691	9.891071715426953e-20	8.921103065586836
ENSG00000125841	1.0943131707667938e-19	8.190615096985887
ENSG00000149256	1.1449959329274803e-19	7.9752522178961165
ENSG00000160062	1.2147895732770586e-19	7.693455305418249
ENSG00000144040	1.270984349051956e-19	8.628397664930045
ENSG00000123144	1.4155704744685796e-19	8.880535114268378
ENSG00000173153	1.4155704744685796e-19	8.818151975318758
ENSG00000139352	1.4204957596292014e-19	6.714457540200343
ENSG00000260027	1.4254379866481943e-19	7.029475988803518
ENSG00000179899	1.4303972131155656e-19	5.194900437647516
ENSG00000205339	1.4964406652065744e-19	8.912989475323146
ENSG00000188818	1.6721294062577085e-19	8.349393861640726
ENSG00000168159	1.743143309359033e-19	8.887117492560137
ENSG00000176371	1.7431433093590577e-19	8.432650213684573
ENSG00000171425	1.8361158235858063e-19	8.710607249134876
ENSG00000167196	1.9273053519047464e-19	8.744592822161575
ENSG00000130811	1.9406927548277528e-19	8.881529485456355
ENSG00000237212	2.1380577479808968e-19	5.428484582843325
ENSG00000179456	2.1528914030039816e-19	8.559432147688666
ENSG00000166483	2.2674344534306615e-19	8.450893050316806
ENSG00000166268	2.2674344534306615e-19	6.705525881204495
ENSG00000120256	2.396257395648994e-19	8.330975371860895
ENSG00000091428	2.497597946571378e-19	8.792279992555748
ENSG00000114942	2.5062317702131242e-19	8.945443836377912
ENSG00000269988	2.5062317702131242e-19	5.139869578578575
ENSG00000183023	2.52358802249833e-19	8.422266003788499
ENSG00000234771	2.769859594039214e-19	8.710607249134874
ENSG00000086730	2.779423178681973e-19	8.78569761426399
ENSG00000145194	2.789019402283222e-19	8.440711407297222
ENSG00000260719	3.0714221383725343e-19	8.371340756302862
ENSG00000226086	3.0820142890927007e-19	5.401490268281916
ENSG00000198521	3.092642544978113e-19	6.9014361804324205
ENSG00000101577	3.24529800474105e-19	8.544736179133215
ENSG00000198937	3.24529800474105e-19	8.649755322157185
ENSG00000214612	3.245298004741096e-19	5.967624314070791
ENSG00000249353	3.256482658401381e-19	7.770821856026924
ENSG00000170889	3.4171272353457522e-19	8.941387041246065
ENSG00000237857	3.5856003796847803e-19	7.819888614287087
ENSG00000100266	3.5856003796847803e-19	8.5949489326873
ENSG00000260359	3.974751327473268e-19	8.822208770450603
ENSG00000102871	4.213504596412217e-19	8.805444749139262
ENSG00000179862	4.405594993702345e-19	6.586564382425943
ENSG00000000460	4.405594993702345e-19	7.981702889156899
ENSG00000211448	4.916090627240747e-19	7.600143786384811
ENSG00000128928	5.139800025906793e-19	8.876478319136533
ENSG00000131943	5.139800025906793e-19	8.721783263342434
ENSG00000123570	5.157419381867347e-19	6.954272955110271
ENSG00000166896	5.157419381867347e-19	8.15542702004754
ENSG00000236854	5.391976327245327e-19	3.5813097368085502
ENSG00000142279	5.410449787299229e-19	5.576286850942451
ENSG00000158089	5.714675769889317e-19	6.011699794041154
ENSG00000235280	5.714675769889317e-19	5.63103312729588
ENSG00000083845	6.015214477135585e-19	8.941387041246065
ENSG00000144895	6.2882802649646e-19	8.896762294795762
ENSG00000230852	6.2882802649646e-19	2.1550035842899784
ENSG00000248319	6.309785709969895e-19	2.894128256510366
ENSG00000094631	6.331363835836632e-19	8.860251138609149
ENSG00000157680	6.331363835836856e-19	8.391493024931117
ENSG00000127946	6.6186049308784e-19	8.464849611211807
ENSG00000132846	6.989861937042152e-19	8.622352127422245
ENSG00000136521	7.356572846834833e-19	8.884591909400223
ENSG00000152402	7.381685319857294e-19	7.704211403534915
ENSG00000052126	7.742284290599076e-19	7.2479859569961596
ENSG00000246090	8.092686791196383e-19	8.075140884220328
ENSG00000208028	8.12028096602331e-19	7.559246792159873
ENSG00000166946	8.120280966023484e-19	8.892705499663915
ENSG00000175395	8.147968115896314e-19	8.288999465067059
ENSG00000053371	8.175748550237592e-19	8.495772760294642
ENSG00000136383	9.05411598779302e-19	7.88087224829575
ENSG00000185666	9.463115555446839e-19	3.798880116833286
ENSG00000160055	9.495322819719517e-19	8.232591003779723
ENSG00000163754	9.527638396489594e-19	8.856194343477304
ENSG00000073150	9.527638396489594e-19	6.178964227383179
ENSG00000110700	9.991632915643227e-19	8.933273450982373
ENSG00000132640	9.991632915643227e-19	8.874947107164598
ENSG00000164258	1.0477942946136709e-18	8.7542376243972
ENSG00000149823	1.0477942946136709e-18	8.880535114268378
ENSG00000151208	1.0987627909172394e-18	8.54213128559337
ENSG00000260660	1.1024957416405452e-18	6.397102488862068
ENSG00000102158	1.1024957416405452e-18	8.908932680191299
ENSG00000258118	1.1521796848947253e-18	2.718936618580899
ENSG00000138629	1.1600172416651682e-18	8.850606336373524
ENSG00000213523	1.1600172416651682e-18	8.778578395188276
ENSG00000163931	1.1679074733387445e-18	8.892705499663915
ENSG00000198794	1.220502294458452e-18	8.929216655850528
ENSG00000158828	1.22464365098222e-18	8.507688182162648
ENSG00000125462	1.2246436509822374e-18	7.8194624377297055
ENSG00000127184	1.2246436509822374e-18	8.917046270454989
ENSG00000069493	1.5053470214486758e-18	8.447628059496447
ENSG00000256917	1.6490619288582481e-18	5.2815198356542155
ENSG00000162913	1.6602313136912592e-18	6.323402424993218
ENSG00000104219	1.7346762732918595e-18	8.807512801895154
ENSG00000126217	1.8308409113021865e-18	7.637151394752098
ENSG00000271192	1.843225883214887e-18	5.578958809022976
ENSG00000126249	1.9192930062523923e-18	8.07735910720167
ENSG00000038002	2.0187505146598974e-18	8.88306069742829
ENSG00000235663	2.1232965410743563e-18	5.043059736639418
ENSG00000261786	2.1304534224172786e-18	8.749441421604908
ENSG00000137177	2.2482584150399344e-18	7.637162071818458
ENSG00000175886	2.3486946190211298e-18	6.554484087530852
ENSG00000234160	2.5889943112375456e-18	7.37292901377243
ENSG00000158710	2.5976999280921835e-18	8.900819089927607
ENSG00000166816	2.606434461434202e-18	8.31620009292551
ENSG00000259026	2.7226583672192348e-18	4.563766675069439
ENSG00000137720	2.7226583672192348e-18	8.777047183216341
ENSG00000258847	3.0310110649224096e-18	3.880482328575879
ENSG00000235501	3.041183430303673e-18	5.830689544811279
ENSG00000241324	3.1659139540951624e-18	6.866098820398932
ENSG00000226851	3.176533417359947e-18	6.093488663433562
ENSG00000107816	3.3401126994817066e-18	8.589897766367475
ENSG00000260625	3.5120075844017356e-18	6.293345783454083
ENSG00000249167	3.692635170518773e-18	3.5368562631652534
ENSG00000181026	3.704998105932227e-18	8.887117492560137
ENSG00000136710	3.8824331878381564e-18	8.632454460061892
ENSG00000178722	3.882433187838212e-18	5.357516266016416
ENSG00000261231	3.8954235731337925e-18	6.0405712404518495
ENSG00000273388	4.054697147139237e-18	3.966035299377521
ENSG00000139239	4.068256682084e-18	8.14693232507252
ENSG00000177628	4.095510258348661e-18	8.860251138609149
ENSG00000243926	4.262859876857923e-18	5.6228318230803
ENSG00000102271	4.2914006774493455e-18	4.2129893494831405
ENSG00000159840	4.481571456228397e-18	8.590355296771499
ENSG00000140750	4.969298882728966e-18	8.527514627417855
ENSG00000233016	4.9858753806573846e-18	8.757757578745089
ENSG00000114270	5.24117670187795e-18	8.35118003714019
ENSG00000100316	5.509381121963982e-18	8.945443836377912
ENSG00000197180	5.7527585909250094e-18	6.811267422574929
ENSG00000236772	5.7527585909250094e-18	4.412127284235654
ENSG00000224858	5.7719137968476295e-18	5.611068016164059
ENSG00000248757	5.7719137968476295e-18	3.7074012681397477
ENSG00000204387	6.046794526263623e-18	8.884591909400223
ENSG00000115266	6.087104293509894e-18	7.9326870736672825
ENSG00000197647	6.087104293509894e-18	8.011828668081066
ENSG00000143195	6.087104293509894e-18	6.097375878244726
ENSG00000166143	6.1073585811352915e-18	6.574151912026189
ENSG00000260361	6.6801041134359055e-18	7.423711087686544
ENSG00000244313	6.6801041134359055e-18	8.569076949924291
ENSG00000103740	6.702305881326681e-18	5.797429903402715
ENSG00000167992	6.724580518327737e-18	7.213268002731815
ENSG00000166348	7.067606705228166e-18	8.387436229799272
ENSG00000135324	7.378834680732924e-18	3.162846945666657
ENSG00000109046	7.832219382011166e-18	8.868364728872839
ENSG00000149295	7.832219382011166e-18	5.70387183157563
ENSG00000166562	8.149648136338354e-18	8.921103065586836
ENSG00000197696	8.176666915834582e-18	8.097519826364342
ENSG00000182185	8.203774149232783e-18	7.47747627516459
ENSG00000125691	8.203774149232783e-18	8.941387041246065
ENSG00000147251	8.592724802388681e-18	8.772990388084494
ENSG00000146147	9.059573192707536e-18	6.583974133823328
ENSG00000184381	9.457257571145183e-18	8.804450377951285
ENSG00000197565	9.457257571145183e-18	7.916658348049706
ENSG00000228323	9.488553096066464e-18	5.9823215222931205
ENSG00000021826	9.551451253814278e-18	7.97902156992436
ENSG00000128165	9.970443691862807e-18	8.826265565582448
ENSG00000143653	9.970443691862807e-18	8.369070136670482
ENSG00000259331	1.0407575403595784e-17	1.9956519989945913
ENSG00000094804	1.1007871923524292e-17	8.621612719761798
ENSG00000072195	1.1007871923524292e-17	6.618694113892325
ENSG00000170989	1.1565855382832849e-17	6.750968037689376
ENSG00000177917	1.1565855382832849e-17	8.65480648847701
ENSG00000267169	1.2191833954068428e-17	7.485701990230481
ENSG00000124785	1.2724977005532476e-17	7.2727391930403344
ENSG00000188153	1.2724977005532476e-17	8.104359651529627
ENSG00000086619	1.3368792542345105e-17	8.88864870453207
ENSG00000114023	1.3368792542345105e-17	8.762351214660892
ENSG00000231500	1.3412839274473969e-17	8.945443836377912
ENSG00000196867	1.3457029288309432e-17	5.739132771459859
ENSG00000026103	1.4044749380511202e-17	7.768851576845442
ENSG00000136021	1.4090994301426824e-17	8.907401468219364
ENSG00000147036	1.413738955823319e-17	5.408732691468589
ENSG00000080839	1.4802981293024136e-17	8.604593734922926
ENSG00000169184	1.5398045775269644e-17	8.080087257238072
ENSG00000110002	1.5499493653012415e-17	8.742067239001663
ENSG00000248544	1.7906028801385636e-17	6.320232258853015
ENSG00000171827	1.8023773331480662e-17	5.789943992320914
ENSG00000124143	1.886966243777303e-17	5.01043867553402
ENSG00000239559	1.886966243777303e-17	7.187631066421369
ENSG00000105676	1.8931561182883162e-17	8.74864961729342
ENSG00000140464	1.9754720995643518e-17	8.842492746109832
ENSG00000088881	1.9819485067312307e-17	6.339205421775877
ENSG00000174748	1.9884458741924675e-17	8.941387041246065
ENSG00000118162	2.074849782142835e-17	8.352913815988614
ENSG00000013016	2.088467641548308e-17	8.6583264428249
ENSG00000152582	2.193453135348175e-17	8.767939221764673
ENSG00000185686	2.2006345400532203e-17	7.42775839482353
ENSG00000047365	2.4035531527105197e-17	8.64011051992156
ENSG00000169567	2.5159322893913068e-17	8.915515058483056
ENSG00000139644	2.532404225254231e-17	8.93733024611422
ENSG00000171119	2.532404225254231e-17	5.861145702231567
ENSG00000226833	2.6420970158201624e-17	4.854011383694228
ENSG00000179151	2.6420970158201624e-17	8.724308846502344
ENSG00000232176	2.6420970158201624e-17	5.075599872412538
ENSG00000235670	2.6507266189616775e-17	4.006300804593413
ENSG00000104765	2.6507266189616775e-17	8.810038385055064
ENSG00000174132	2.783559391527912e-17	8.864307933740994
ENSG00000259362	2.9134547724217497e-17	4.269355404367493
ENSG00000179085	2.92295868682581e-17	8.706550454003029
ENSG00000156738	2.932493202562576e-17	7.839470218627779
ENSG00000182220	2.942058416838767e-17	8.842492746109832
ENSG00000143768	3.069244556840724e-17	6.820959364280282
ENSG00000165195	3.2332515800746823e-17	8.745587193349552
ENSG00000172456	3.2332515800746823e-17	7.936207028015174
ENSG00000149548	3.3838338112009823e-17	7.2800746902968205
ENSG00000187123	3.3948507749058363e-17	5.363832117747744
ENSG00000170540	3.405903141309468e-17	8.787228826235923
ENSG00000120280	3.4169910226409113e-17	8.670294261343948
ENSG00000105341	3.529848099577e-17	8.717726468210587
ENSG00000174485	3.576014118539444e-17	8.839430322165963
ENSG00000179057	3.7302083150841615e-17	6.104463234112844
ENSG00000151229	3.742337633599021e-17	8.508225022946602
ENSG00000248458	3.754505878746339e-17	4.733538751559724
ENSG00000188906	3.9162919900352584e-17	8.788223197423902
ENSG00000213609	4.1115320040960174e-17	6.5290244093347205
ENSG00000224738	4.111532004096105e-17	4.884157555195154
ENSG00000150967	4.302408582341536e-17	8.858719926637214
ENSG00000164334	4.316372512308402e-17	3.9453640257775677
ENSG00000198053	4.5312788965350744e-17	8.54606482422866
ENSG00000137814	4.531278896535171e-17	8.67861041848413
ENSG00000228205	4.531278896535171e-17	7.374459890898171
ENSG00000008226	4.7413696608288966e-17	8.599542568603102
ENSG00000089169	4.756738764276169e-17	8.15029516736333
ENSG00000086598	4.7721570336830766e-17	8.929216655850528
ENSG00000144026	5.009437642151494e-17	8.679147259268085
ENSG00000256594	5.501671014958634e-17	8.270044134503275
ENSG00000165891	5.519469894374398e-17	8.303747830273549
ENSG00000164741	5.519469894374398e-17	8.114757877807296
ENSG00000130779	5.519469894374398e-17	8.850606336373524
ENSG00000106993	5.719047661207122e-17	8.671033669004395
ENSG00000116852	6.041576707046699e-17	8.826265565582448
ENSG00000095110	6.361501349904423e-17	8.209984011837074
ENSG00000106948	6.402649390423216e-17	8.83996716294992
ENSG00000057468	6.65511111098777e-17	6.4423449689860615
ENSG00000172379	6.65511111098777e-17	8.444394422522727
ENSG00000118308	6.65511111098777e-17	8.887117492560137
ENSG00000162373	6.676587684312419e-17	6.5714604133775545
ENSG00000089177	6.698132647933211e-17	8.406188993486566
ENSG00000156976	7.28302415427787e-17	8.945443836377912
ENSG00000131153	7.33004863970759e-17	7.970456015103825
ENSG00000082512	7.40114768165256e-17	8.615030341470039
ENSG00000108828	7.667714704809046e-17	8.807512801895154
ENSG00000260521	7.71718924815622e-17	6.024732827239153
ENSG00000170915	8.443821955113525e-17	6.975652001089803
ENSG00000169116	8.888931003080041e-17	8.933273450982373
ENSG00000261400	9.357175898673785e-17	3.334622735849951
ENSG00000223722	9.75547660506006e-17	5.00867139902461
ENSG00000049769	1.0235873211182334e-16	8.002981236004107
ENSG00000105649	1.0235873211182334e-16	7.627892051875382
ENSG00000103707	1.0235873211182334e-16	8.5609633596606
ENSG00000264920	1.0268716946962617e-16	7.504709382599113
ENSG00000230629	1.0705266487185238e-16	7.654070275782664
ENSG00000255046	1.0739595791359043e-16	4.801497384395939
ENSG00000188636	1.0843236733506483e-16	8.109358421198412
ENSG00000063660	1.1267760479491364e-16	7.367861033262982
ENSG00000230979	1.1267760479491525e-16	7.038746166836315
ENSG00000156222	1.1821536005594468e-16	3.529548174433869
ENSG00000262703	1.193547110575728e-16	3.7496294224121973
ENSG00000137767	1.240214613500511e-16	8.691854485447578
ENSG00000144354	1.2441838643058197e-16	5.524218990308931
ENSG00000106571	1.2969389193751124e-16	7.264770919453211
ENSG00000175697	1.3052486143143287e-16	5.397375358194672
ENSG00000128463	1.356221287718935e-16	8.884591909400223
ENSG00000240298	1.3649055860599832e-16	5.655786220388256
ENSG00000101997	1.3649055860599832e-16	8.583315388075718
ENSG00000159788	1.3649055860599832e-16	8.296707921577768
ENSG00000135116	1.3649055860599832e-16	5.950036469519074
ENSG00000246334	1.3692682851304013e-16	7.823475316513807
ENSG00000099326	1.3692682851304013e-16	8.872421524004686
ENSG00000107187	1.3692682851304013e-16	4.813898330779664
ENSG00000222375	1.3736447409430634e-16	5.145596668333021
ENSG00000245954	1.3824390940062557e-16	7.623090618082105
ENSG00000137806	1.4318101704405502e-16	8.79381120452768
ENSG00000198108	1.4318101704405502e-16	8.741530398217707
ENSG00000231007	1.4363837716530278e-16	6.274026344102686
ENSG00000273056	1.4363837716530278e-16	5.483844346101298
ENSG00000117090	1.440971785096688e-16	8.896762294795762
ENSG00000250519	1.5019480349824067e-16	4.976049344243748
ENSG00000102316	1.5754731399433905e-16	8.887117492560137
ENSG00000188825	1.6578151539801455e-16	7.042316054873412
ENSG00000089159	1.818021796791193e-16	8.676621676108173
ENSG00000153179	1.9007366637143555e-16	8.62082091545031
ENSG00000174989	2.0061794490518727e-16	8.797867999659527
ENSG00000232995	2.0840630111234362e-16	7.093999173213971
ENSG00000205022	2.090686340540283e-16	6.843257116849911
ENSG00000241852	2.0973304325428856e-16	7.620556249541582
ENSG00000224596	2.1106811611471138e-16	4.057995987385359
ENSG00000174446	2.1925640807008206e-16	8.71213846110681
ENSG00000101974	2.1925640807008206e-16	8.798862370847504
ENSG00000104979	2.199527421352025e-16	8.844023958081767
ENSG00000237991	2.411232109834876e-16	6.513722279636551
ENSG00000178922	2.426551792942589e-16	8.637303059505223
ENSG00000249348	2.4342475963361084e-16	7.704381921945457
ENSG00000204131	2.5365109442417432e-16	6.2901316628765365
ENSG00000173581	2.5365109442417432e-16	8.522181583841606
ENSG00000187098	2.5445506094427114e-16	7.8156380376593635
ENSG00000070886	2.651381799750692e-16	5.819867875012777
ENSG00000255438	2.6597804628258034e-16	6.351146363486459
ENSG00000166104	2.6597804628258034e-16	5.652310903833143
ENSG00000244398	2.668205364953856e-16	8.35903866387635
ENSG00000251535	2.771380496100369e-16	2.894650353928444
ENSG00000236914	2.780153949038028e-16	5.480620977963628
ENSG00000267868	2.788954794858694e-16	3.436886831298562
ENSG00000140471	2.905897251927331e-16	8.727828800850236
ENSG00000111276	2.915090567263357e-16	8.884591909400223
ENSG00000235776	2.9335633399946175e-16	6.169882369209858
ENSG00000148484	3.0564823427657744e-16	8.808507173083129
ENSG00000228903	3.1945401217707265e-16	8.527972157821875
ENSG00000168081	3.2249145774101966e-16	8.752706412425267
ENSG00000235673	3.3492868304042276e-16	4.97136783801624
ENSG00000152409	3.3598622027713887e-16	8.895231082823827
ENSG00000223387	3.3598622027713887e-16	4.2968267665180555
ENSG00000161031	3.3811118405221243e-16	5.141547946627745
ENSG00000186187	3.5225016237879036e-16	7.525040523908399
ENSG00000225156	3.522501623787954e-16	3.7423339080323794
ENSG00000233585	3.69290019152471e-16	5.477487306427533
ENSG00000150667	3.871422505895591e-16	6.927851142494841
ENSG00000100092	3.883622082307032e-16	8.427264773457283
ENSG00000168556	4.045709016961073e-16	8.45341863347672
ENSG00000250148	4.2543818568345656e-16	2.4001361416866835
ENSG00000166557	4.267770694611622e-16	8.908932680191299
ENSG00000140521	4.267770694611622e-16	8.836904739006052
ENSG00000250692	4.64539943574e-16	3.9596336088931183
ENSG00000166295	4.66000098331799e-16	8.874947107164598
ENSG00000175643	4.66000098331799e-16	7.555388451937831
ENSG00000181418	4.66000098331799e-16	7.481137949203511
ENSG00000248300	4.66000098331799e-16	2.3983780839247446
ENSG00000272016	4.674647787383332e-16	6.746432322532658
ENSG00000100994	4.674647787383332e-16	8.88864870453207
ENSG00000224545	4.884533147294388e-16	2.8759561087502648
ENSG00000158813	4.930703271476138e-16	7.352914352868522
ENSG00000088298	4.930703271476138e-16	8.884591909400223
ENSG00000198081	5.103705227748336e-16	8.54213128559337
ENSG00000230565	5.119726323075669e-16	6.854599780626352
ENSG00000134339	5.34929799086153e-16	4.372054421829401
ENSG00000272156	5.399796949300815e-16	5.7218804015394324
ENSG00000234719	5.641743464379317e-16	7.791138311262226
ENSG00000197119	5.659428746187952e-16	7.939265339992357
ENSG00000058056	5.894372730327245e-16	8.50462575821878
ENSG00000271344	5.894372730327329e-16	7.097990674347479
ENSG00000268592	5.931361527207839e-16	4.439082885315356
ENSG00000205683	5.949941656929171e-16	7.483989527206855
ENSG00000117519	5.949941656929171e-16	8.036814175843523
ENSG00000204219	6.196769584970836e-16	6.83074961147562
ENSG00000165548	6.216169206324755e-16	8.375620035386168
ENSG00000089157	6.473880154546983e-16	8.945443836377912
ENSG00000103978	6.494134861170081e-16	8.816620763346823
ENSG00000143603	6.805560366905828e-16	8.912989475323146
ENSG00000115286	7.08734085569593e-16	8.801387954007417
ENSG00000137877	7.109486680084449e-16	8.291859322134437
ENSG00000271334	7.109486680084449e-16	2.814542196101618
ENSG00000150867	7.131700727934674e-16	8.811569597026997
ENSG00000259673	7.131700727934776e-16	8.675882268447726
ENSG00000120805	7.153983206327762e-16	8.872421524004686
ENSG00000231193	7.449977961194424e-16	4.850722447821605
ENSG00000207146	7.47324056063689e-16	3.871046975004346
ENSG00000128915	7.47324056063689e-16	8.84808075321361
ENSG00000188266	7.496574772137621e-16	7.980708517968921
ENSG00000261597	7.806535938348042e-16	8.626408922554088
ENSG00000008283	7.830895822937755e-16	8.846549541241677
ENSG00000102387	8.179907093108802e-16	6.117468310702108
ENSG00000226237	8.544244170691566e-16	7.148717248725207
ENSG00000163517	8.544244170691566e-16	7.799304298176956
ENSG00000250978	8.570872032161604e-16	3.697225506590398
ENSG00000271086	8.980247021046273e-16	4.630760534984773
ENSG00000215595	8.980247021046273e-16	6.198685147796889
ENSG00000162869	8.9802470210464e-16	8.698436863739335
ENSG00000188971	9.036266747227417e-16	8.607656158866794
ENSG00000134779	9.438168048215845e-16	8.670496828220438
ENSG00000206120	9.827114981854543e-16	6.118681547910475
ENSG00000116990	9.857680184052333e-16	7.473205664813806
ENSG00000144036	9.857680184052473e-16	8.392029865715072
ENSG00000100206	9.888339100228872e-16	6.307659241715884
ENSG00000137747	1.0295562932887564e-15	5.683708838787893
ENSG00000196437	1.1264503185075851e-15	7.658879034380926
ENSG00000040199	1.133454595406008e-15	8.80291916597935
ENSG00000172382	1.133454595406008e-15	6.748962140124748
ENSG00000162607	1.1837011551649755e-15	8.792279992555747
ENSG00000089280	1.1873730658962e-15	8.925159860718681
ENSG00000229914	1.1910562041724405e-15	6.5669296028289095
ENSG00000111602	1.1947506038113894e-15	8.812563968214976
ENSG00000184863	1.2948709360663038e-15	8.917046270454989
ENSG00000139219	1.2988825490096735e-15	4.665540468440359
ENSG00000134955	1.3029064120086475e-15	7.875383468646873
ENSG00000090487	1.3563483014599241e-15	8.835910367818073
ENSG00000124357	1.3689846315408443e-15	8.852137548345457
ENSG00000249734	1.4163185034364751e-15	3.1202397500653083
ENSG00000146904	1.420700734301177e-15	5.359702050175992
ENSG00000101444	1.429505328487055e-15	8.881529485456355
ENSG00000237292	1.4295053284870854e-15	4.214989531639412
ENSG00000149679	1.4339277722140312e-15	8.392029865715072
ENSG00000242732	1.4972764902502113e-15	7.942280933132362
ENSG00000203801	1.5730574359966248e-15	6.215639679673699
ENSG00000129474	1.6374025885441484e-15	6.566660910274487
ENSG00000157978	1.6424583151324328e-15	8.86277672176906
ENSG00000254966	1.642458315132456e-15	5.023913127286987
ENSG00000140395	1.642458315132456e-15	8.831853572686226
ENSG00000260618	1.7043403444803049e-15	8.43591520450493
ENSG00000116147	1.709599711059344e-15	5.3815404780745295
ENSG00000235065	1.709599711059344e-15	7.829128282769731
ENSG00000242247	1.7201664774428164e-15	8.887117492560137
ENSG00000273002	1.725473973210437e-15	6.989272841326842
ENSG00000147003	1.790436711328971e-15	5.4281944178907215
ENSG00000259291	1.8750383066570498e-15	7.70948548491632
ENSG00000165359	1.8750383066570498e-15	8.836904739006052
ENSG00000123684	1.8866121373657167e-15	8.419890590854038
ENSG00000178761	1.9696239921133094e-15	8.868364728872839
ENSG00000140263	1.9696239921133094e-15	8.295229106256874
ENSG00000235169	1.975689285498603e-15	7.205770563632014
ENSG00000110092	1.9939958246049334e-15	8.794805575715658
ENSG00000053501	2.0499243593705738e-15	8.682209683211953
ENSG00000112531	2.0625613234134783e-15	8.864307933740994
ENSG00000230067	2.1531954332644705e-15	4.756831352469332
ENSG00000124795	2.1598174510985844e-15	8.251343767467018
ENSG00000118181	2.166459538158956e-15	8.941387041246065
ENSG00000227372	2.166459538158956e-15	8.684735266371867
ENSG00000198429	2.2615898915169974e-15	8.23457974615568
ENSG00000123901	2.2685403042795155e-15	6.613010200417088
ENSG00000101849	2.3536051660761633e-15	8.800393582819439
ENSG00000255516	2.3753578683071463e-15	3.309166405196427
ENSG00000239183	2.4719315790786764e-15	5.928083325565272
ENSG00000198960	2.4719315790787115e-15	8.50110580387089
ENSG00000157514	2.4795185858405025e-15	8.945443836377912
ENSG00000242615	2.479518585840538e-15	5.431469276169283
ENSG00000134138	2.5802628617455308e-15	6.987802796852282
ENSG00000185483	2.5881774087034304e-15	5.724120892698972
ENSG00000166321	2.5961158771254587e-15	7.895483340624086
ENSG00000232472	2.70980644104211e-15	8.32107560609774
ENSG00000235269	2.7181123928947052e-15	3.316479955074714
ENSG00000078061	2.845754166632766e-15	8.835373527034116
ENSG00000155495	2.845754166632806e-15	8.623398895261262
ENSG00000144589	2.854470570139697e-15	8.692848856635557
ENSG00000119906	2.9702063675450105e-15	8.742067239001663
ENSG00000156042	2.979298255929174e-15	8.137876760271892
ENSG00000177731	2.979298255929174e-15	8.907401468219364
ENSG00000258422	2.9884175660286046e-15	4.488658665628674
ENSG00000166025	3.1381230667255138e-15	6.818331546381605
ENSG00000160789	3.245307648097245e-15	8.921103065586836
ENSG00000095585	3.265179664831428e-15	8.82067755847867
ENSG00000145626	3.386954414982903e-15	3.6529722069912314
ENSG00000145808	3.3973019967169327e-15	4.335453003246585
ENSG00000273382	3.4076807254688457e-15	6.233399157260621
ENSG00000246089	3.418090693548502e-15	7.92598143887897
ENSG00000173208	3.418090693548502e-15	8.698973704523292
ENSG00000100626	3.5454809485985425e-15	4.737912036054752
ENSG00000140548	3.5563055516657575e-15	8.686803319127755
ENSG00000244061	3.5563055516657575e-15	5.5085505107231905
ENSG00000141524	3.567162715014871e-15	8.768933592952651
ENSG00000198890	3.733993644683446e-15	8.239375948947972
ENSG00000172362	3.745385079908062e-15	3.4415140435394593
ENSG00000104626	3.745385079908062e-15	8.403205879922634
ENSG00000188419	3.8966266032553026e-15	8.656337700448944
ENSG00000180979	3.8966266032553026e-15	8.565020154792444
ENSG00000183128	3.920422487293171e-15	4.561234180030759
ENSG00000125089	4.0786233513463025e-15	8.721246422558476
ENSG00000177971	4.0786233513463025e-15	8.803456006763307
ENSG00000213755	4.091049931173742e-15	4.501793285034294
ENSG00000123975	4.1035138104196665e-15	8.699968075711269
ENSG00000261373	4.4816972423497665e-15	8.297499725889256
ENSG00000259495	4.495332826851678e-15	6.522028511600501
ENSG00000213261	4.676358796868496e-15	6.824990251176025
ENSG00000144847	4.690577656536155e-15	8.502270262359287
ENSG00000259420	4.8793446018736986e-15	3.571227048558482
ENSG00000075568	4.894171283404628e-15	8.88864870453207
ENSG00000120519	4.894171283404628e-15	8.62334649861022
ENSG00000120327	4.909042346651561e-15	7.773295042535795
ENSG00000145087	4.9090423466517006e-15	5.6698059463600154
ENSG00000260219	4.938918141793679e-15	6.6391256348559935
ENSG00000137634	4.9389181417937495e-15	8.767402380980716
ENSG00000137575	5.091004865035851e-15	8.823739982422536
ENSG00000158714	5.121971243784133e-15	6.5043395768693575
ENSG00000157216	5.343992605453349e-15	8.840961534137898
ENSG00000196924	5.3764742627236294e-15	8.872421524004686
ENSG00000183386	5.6093556373918335e-15	6.6626356429575635
ENSG00000234444	5.6093556373918335e-15	8.48600470156246
ENSG00000163817	5.6263651699647695e-15	5.214765155844632
ENSG00000167186	5.869901906037652e-15	8.299770345521637
ENSG00000047230	5.8876894245320975e-15	8.38491064663936
ENSG00000102007	5.905530036520556e-15	8.88864870453207
ENSG00000147324	5.9234238979957754e-15	7.456456299807573
ENSG00000141736	6.427269000135786e-15	8.00099249362815
ENSG00000102409	6.427269000135786e-15	8.67861041848413
ENSG00000035403	6.427269000135786e-15	8.53968501281339
ENSG00000150873	6.427269000135786e-15	3.3433494756135325
ENSG00000136810	6.427269000135786e-15	8.908932680191299
ENSG00000136149	6.427269000135786e-15	7.917180837605872
ENSG00000170417	6.446719046132746e-15	8.261930544239581
ENSG00000125869	6.466227066798054e-15	8.818609505722778
ENSG00000262089	6.684690620111045e-15	5.724858935095923
ENSG00000065183	6.725185094438078e-15	8.788223197423902
ENSG00000267166	6.765921173564578e-15	7.035184013530364
ENSG00000205078	7.03669356874514e-15	7.579172464869982
ENSG00000106868	7.057958874362723e-15	7.873244556045466
ENSG00000167779	7.384638866935653e-15	5.840883473764517
ENSG00000101052	7.406939471375285e-15	8.497840813050532
ENSG00000185088	7.702954456699612e-15	8.912989475323146
ENSG00000213262	7.726201533489947e-15	8.091852508880628
ENSG00000251478	8.034775631189053e-15	2.8461092136718853
ENSG00000234361	8.083313731493112e-15	2.25801023763994
ENSG00000180592	8.405926167912376e-15	4.957704865433349
ENSG00000272717	8.43126132422806e-15	6.08836338342315
ENSG00000244436	8.482157463607993e-15	2.764578186754835
ENSG00000175602	8.741212266838014e-15	8.834379155846138
ENSG00000148343	8.7675423708863e-15	8.83996716294992
ENSG00000120860	8.79395058291837e-15	8.684735266371867
ENSG00000254754	8.793950582918495e-15	2.673521273622417
ENSG00000164466	8.820437130962551e-15	8.826265565582448
ENSG00000064787	8.820437130962551e-15	8.110350309040394
ENSG00000184293	8.900369081281014e-15	8.6862664783438
ENSG00000006788	9.171995785033302e-15	3.4286514401376307
ENSG00000200168	9.199603350189235e-15	2.388580664365659
ENSG00000164620	9.22729275137974e-15	8.496107034202106
ENSG00000198755	9.255064227331211e-15	8.933273450982373
ENSG00000236204	9.255064227331211e-15	6.504651409222592
ENSG00000140612	9.255064227331211e-15	8.904875885059452
ENSG00000025039	9.310854361849561e-15	8.908932680191299
ENSG00000136643	9.623672093354342e-15	8.77452160005643
ENSG00000165661	9.681649784113309e-15	8.88864870453207
ENSG00000052850	1.0036809689486465e-14	4.698539703106538
ENSG00000083067	1.0066979015629964e-14	6.755978315438159
ENSG00000184984	1.0097237645470057e-14	5.9238088538311615
ENSG00000267401	1.0127585839138323e-14	4.961323676980593
ENSG00000079335	1.0127585839138467e-14	8.309283440726288
ENSG00000183955	1.049884585296875e-14	8.708081665974962
ENSG00000260401	1.0530382390254937e-14	7.2832135399333815
ENSG00000236796	1.0530382390254937e-14	5.377654451964774
ENSG00000147437	1.0530382390255087e-14	6.255451272109832
ENSG00000237301	1.0530382390255087e-14	5.237027153233129
ENSG00000119979	1.1014778113923725e-14	8.629471346497956
ENSG00000008853	1.1047840231823433e-14	8.63551688400576
ENSG00000236801	1.1521101325832224e-14	7.078042316523251
ENSG00000125459	1.1555659518313788e-14	8.762351214660892
ENSG00000254369	1.1555659518314116e-14	4.946242623138448
ENSG00000228998	1.1590319784466143e-14	8.288260057406612
ENSG00000268798	1.2050328095044877e-14	6.244848474846963
ENSG00000205143	1.2050328095044877e-14	5.1598579497943335
ENSG00000242299	1.2086448931319858e-14	8.488856108095417
ENSG00000158427	1.2086448931319858e-14	7.730154677253562
ENSG00000273230	1.2086448931319858e-14	7.5811793355942205
ENSG00000118816	1.2122676381333128e-14	8.93733024611422
ENSG00000181444	1.2122676381333128e-14	7.955250119493313
ENSG00000247735	1.2603477179010049e-14	5.582717016273386
ENSG00000089220	1.2641230138504536e-14	8.921103065586836
ENSG00000120784	1.2641230138504536e-14	6.3692793734639555
ENSG00000120306	1.2679094450202439e-14	8.660394495580789
ENSG00000239268	1.3103044210157237e-14	4.486032004420814
ENSG00000137070	1.3221069453399367e-14	8.608113689270816
ENSG00000258072	1.3260643348211358e-14	6.328924190697764
ENSG00000165006	1.3744725028686919e-14	8.772990388084494
ENSG00000101057	1.3785841835668478e-14	8.70348803005916
ENSG00000244879	1.3785841835668871e-14	8.628397664930045
ENSG00000257221	1.3827079750401696e-14	7.878196494910388
ENSG00000104738	1.3827079750401696e-14	8.720252051370498
ENSG00000181544	1.3868439123859547e-14	7.318163554413036
ENSG00000109685	1.4374354513284167e-14	8.868364728872839
ENSG00000135502	1.4417325247490536e-14	6.0233681223926245
ENSG00000198838	1.4460422460316594e-14	8.30456654831393
ENSG00000155974	1.4460422460316594e-14	8.583772918479742
ENSG00000101310	1.4460422460316594e-14	8.900819089927607
ENSG00000180815	1.4546997787944788e-14	5.279123962735808
ENSG00000269165	1.503236386590943e-14	5.822136911931718
ENSG00000111450	1.507727071609073e-14	8.60306252295099
ENSG00000219626	1.5122309649748822e-14	7.759546614364461
ENSG00000236719	1.5167481049103233e-14	5.554123598503448
ENSG00000055070	1.5212785297461536e-14	8.745129662945532
ENSG00000172687	1.5673219587252612e-14	6.321849048801366
ENSG00000166428	1.5861211185599664e-14	7.829095803193661
ENSG00000177600	1.6487647849254198e-14	8.93733024611422
ENSG00000189143	1.6487647849254432e-14	5.64774031681868
ENSG00000148187	1.6536832003718303e-14	8.792279992555747
ENSG00000153291	1.7189524243491663e-14	6.977679204352884
ENSG00000252213	1.8027736526495172e-14	2.3953170578875653
ENSG00000053918	1.8027736526495172e-14	8.537080119273545
ENSG00000272711	1.8027736526495172e-14	6.442460030460164
ENSG00000197603	1.8738306840019866e-14	8.684735266371867
ENSG00000249198	1.8738306840019866e-14	2.164130315927424
ENSG00000256287	1.8738306840019866e-14	3.283656011935843
ENSG00000228748	1.8738306840019866e-14	4.986154976721324
ENSG00000136631	1.8850045389584125e-14	8.720252051370501
ENSG00000239552	1.890616040289358e-14	3.1901033629567612
ENSG00000144485	1.890616040289358e-14	7.746390643161559
ENSG00000225938	1.890616040289358e-14	2.7066971383074416
ENSG00000114013	1.9592504666934664e-14	8.669044926628438
ENSG00000241556	1.9650794972180078e-14	6.375460479617417
ENSG00000078725	1.9709256002571034e-14	4.282397194620178
ENSG00000225342	1.9826692207736067e-14	6.580723015505451
ENSG00000147536	2.066825678488324e-14	7.393507764035382
ENSG00000095002	2.1544964750526848e-14	8.624340869798198
ENSG00000112812	2.1544964750526848e-14	8.786691985451967
ENSG00000137802	2.1608969287240956e-14	8.738010443869817
ENSG00000125378	2.167316100001177e-14	7.984915946790761
ENSG00000232070	2.245825880902142e-14	5.250905076081579
ENSG00000136758	2.2591802778545964e-14	8.904875885059452
ENSG00000103160	2.340963983602336e-14	8.620618348573819
ENSG00000010404	2.340963983602336e-14	8.904875885059452
ENSG00000159399	2.3479093906196585e-14	8.684735266371863
ENSG00000179133	2.347909390619692e-14	2.879274311586853
ENSG00000136044	2.347909390619692e-14	8.758831260313004
ENSG00000171735	2.3548750818172435e-14	8.526440945849941
ENSG00000006453	2.3548750818172435e-14	6.357232564643387
ENSG00000131127	2.447301666422047e-14	8.203166587092753
ENSG00000187243	2.4618345691606846e-14	4.232695753613044
ENSG00000185662	2.4691328448779013e-14	5.41981655330557
ENSG00000182117	2.565970921838483e-14	8.835373527034116
ENSG00000234741	2.5735729878724527e-14	8.908932680191299
ENSG00000182050	2.5735729878724527e-14	7.0831732653303
ENSG00000146677	2.6823588488870886e-14	7.903983601446283
ENSG00000242715	2.6823588488870886e-14	6.226301302318737
ENSG00000228649	2.8039396199384813e-14	7.743823795044962
ENSG00000241644	2.8122351616452446e-14	6.404239920877238
ENSG00000152760	2.8122351616452446e-14	5.275445172078394
ENSG00000213585	2.8122351616452446e-14	8.908932680191299
ENSG00000197256	2.8205548601110278e-14	8.523712795813541
ENSG00000164615	2.8205548601110477e-14	8.818151975318758
ENSG00000196154	2.939606198976897e-14	8.72915744594568
ENSG00000078177	2.948296661119288e-14	8.838435950977985
ENSG00000105467	3.063600368340585e-14	5.219038068926113
ENSG00000185112	3.0726515140285875e-14	7.72693962012241
ENSG00000102054	3.08172897896808e-14	8.868364728872839
ENSG00000260990	3.1833398422633444e-14	5.479876609359895
ENSG00000102882	3.202165612050315e-14	8.745129662945532
ENSG00000186918	3.346895078119863e-14	8.804450377951285
ENSG00000230202	3.3567694174626126e-14	8.53509137689759
ENSG00000166341	3.4775214613694563e-14	8.221362592921123
ENSG00000147853	3.6451963161479296e-14	8.872421524004686
ENSG00000172216	3.655936229136626e-14	8.77452160005643
ENSG00000268362	3.8096056238449415e-14	6.431425198449201
ENSG00000171530	3.8096056238449415e-14	8.835910367818073
ENSG00000068308	3.832071073664213e-14	8.836904739006052
ENSG00000111452	3.832071073664213e-14	7.063808100291465
ENSG00000176700	3.969627740608693e-14	8.62334649861022
ENSG00000253986	3.9930215543985706e-14	5.036881281331455
ENSG00000270681	3.9930215543985706e-14	7.153348372477202
ENSG00000232573	3.9930215543985706e-14	8.520932249126096
ENSG00000108852	4.0047692880045725e-14	7.391770765653524
ENSG00000104205	4.004769288004601e-14	8.455407375852673
ENSG00000203930	4.004769288004601e-14	3.760641629724984
ENSG00000137285	4.004769288004601e-14	5.6290819160723915
ENSG00000133640	4.016551034749373e-14	3.817912189356309
ENSG00000106018	4.1606205414267105e-14	6.7263230443228945
ENSG00000116771	4.1606205414267105e-14	7.524931501991543
ENSG00000267687	4.347875524368825e-14	2.964924008217976
ENSG00000255547	4.347875524368825e-14	3.779534695710515
ENSG00000143578	4.347875524368856e-14	8.530497740981788
ENSG00000255527	4.373461333789019e-14	4.136039224948881
ENSG00000172296	4.373461333789019e-14	6.23783601548317
ENSG00000268584	4.5301171712681116e-14	6.4411900202664665
ENSG00000204262	4.543418349112644e-14	7.848869851797826
ENSG00000145050	4.5567579580567e-14	8.933273450982373
ENSG00000261438	4.5567579580567e-14	3.476835710161494
ENSG00000104447	4.583552906266987e-14	6.902913883386331
ENSG00000072778	4.7337201995982144e-14	8.93733024611422
ENSG00000233048	4.775508360938627e-14	3.4096396873209684
ENSG00000156650	4.775508360938661e-14	8.828791148742358
ENSG00000008086	4.775508360938661e-14	8.02153143281491
ENSG00000269979	4.946321775302046e-14	7.1722990296270615
ENSG00000105146	4.9608246396124613e-14	6.842911516123733
ENSG00000181191	4.975369346411924e-14	8.644704155837362
ENSG00000177337	4.975369346411924e-14	5.249094822101946
ENSG00000220583	4.989956014393663e-14	6.7068014803406735
ENSG00000198088	4.989956014393663e-14	8.3230374347448
ENSG00000198380	5.1834557770948075e-14	8.892705499663915
ENSG00000108387	5.198642551291838e-14	6.980546633894725
ENSG00000042980	5.198642551291838e-14	8.767402380980716
ENSG00000163961	5.4001002762673796e-14	8.755768836369135
ENSG00000005108	5.4159114147614955e-14	6.793411120128111
ENSG00000246863	5.4317681041546196e-14	5.813102193596017
ENSG00000213402	5.625648671189445e-14	8.673154118411322
ENSG00000101888	5.642109394643953e-14	8.590355296771499
ENSG00000236255	5.642109394644033e-14	8.338217847433166
ENSG00000140157	5.658617508288117e-14	8.864307933740994
ENSG00000147454	5.675173146256022e-14	8.703030499655137
ENSG00000200959	5.691776443055475e-14	3.8154937293282187
ENSG00000079616	5.946637572926441e-14	8.788223197423902
ENSG00000271239	6.140640059926768e-14	2.489340674285817
ENSG00000260785	6.140640059926768e-14	2.5565296938415933
ENSG00000169071	6.194621907621456e-14	8.469076493644074
ENSG00000164967	6.4152577118815e-14	8.673356685287814
ENSG00000233379	6.4152577118815e-14	5.090813259651152
ENSG00000065970	6.490507269312553e-14	8.694380068607492
ENSG00000149124	7.021653204072914e-14	3.305646629587658
ENSG00000115977	7.062656395677784e-14	8.264201163871961
ENSG00000198242	7.062656395677784e-14	8.912989475323146
ENSG00000064692	7.062656395677784e-14	4.810578824564437
ENSG00000129353	7.083246240626904e-14	8.730891224794103
ENSG00000267373	7.356349206323377e-14	4.1942224626800595
ENSG00000114698	7.399274475518863e-14	6.043734530505391
ENSG00000154227	7.399274475518863e-14	5.2040327731167775
ENSG00000164924	7.399274475518863e-14	8.929216655850528
ENSG00000100246	7.729164810551575e-14	8.06896363968155
ENSG00000158716	7.729164810551575e-14	8.444363068676088
ENSG00000108924	8.003458315366151e-14	7.299698419970531
ENSG00000271396	8.335586838671048e-14	4.461731020055725
ENSG00000118898	8.384127449439128e-14	6.725995321905261
ENSG00000267381	8.384127449439128e-14	4.092993232045723
ENSG00000013619	8.384127449439128e-14	6.978096013333307
ENSG00000107959	8.408501926649095e-14	8.840961534137898
ENSG00000185668	8.408501926649095e-14	3.333032535983756
ENSG00000145425	8.408501926649095e-14	8.93733024611422
ENSG00000271978	8.731785451365086e-14	6.380432186006626
ENSG00000259660	8.731785451365211e-14	5.470318005285181
ENSG00000119900	8.757153873884002e-14	8.808507173083129
ENSG00000148411	8.757153873884002e-14	7.994843616698762
ENSG00000124635	8.757153873884125e-14	8.57798234449947
ENSG00000168028	9.093615682037649e-14	8.941387041246065
ENSG00000143499	9.1200178616431e-14	8.695963677230464
ENSG00000188107	9.1464954454303e-14	8.45341863347672
ENSG00000156313	9.146495445430399e-14	8.30601844990593
ENSG00000068650	9.146495445430399e-14	8.70448240124714
ENSG00000065320	9.173048645060871e-14	4.3873291370282175
ENSG00000109705	9.49766292227126e-14	6.525511037045343
ENSG00000130734	9.525218656671006e-14	8.533560164925657
ENSG00000122882	9.552853032155915e-14	8.73954165584175
ENSG00000088833	9.608358589307983e-14	8.832847943874205
ENSG00000123836	1.0005880093973938e-13	8.80291916597935
ENSG00000228643	1.0419568659322583e-13	5.165838587616133
ENSG00000167526	1.0419568659322583e-13	8.945443836377912
ENSG00000132589	1.0419568659322805e-13	8.84808075321361
ENSG00000176928	1.044975338936203e-13	7.5959598596532185
ENSG00000259494	1.0850070062265813e-13	7.659959742371643
ENSG00000125650	1.0850070062265813e-13	7.574898751633856
ENSG00000108405	1.0881481082971634e-13	8.915515058483056
ENSG00000255353	1.0881481082971866e-13	5.6204260769080285
ENSG00000205293	1.0912981545865312e-13	5.771369122833296
ENSG00000135185	1.133074162983368e-13	8.904875885059452
ENSG00000111716	1.133074162983368e-13	8.93733024611422
ENSG00000214226	1.1429359448484238e-13	7.824915751565258
ENSG00000205763	1.1730306154096437e-13	7.157642560375355
ENSG00000165675	1.1832343334816234e-13	8.607911122394324
ENSG00000141447	1.1866549341789921e-13	8.210945903448977
ENSG00000102265	1.1900852606522195e-13	8.86530230492897
ENSG00000154479	1.2355770173529496e-13	6.2862933632770135
ENSG00000140988	1.2355770173529759e-13	8.945443836377912
ENSG00000242265	1.2391463922477238e-13	6.023698480373423
ENSG00000164236	1.2391463922477238e-13	5.1717293033034695
ENSG00000176978	1.2391463922477414e-13	8.933273450982373
ENSG00000198342	1.242725908461311e-13	7.474597954902736
ENSG00000259404	1.242725908461311e-13	4.834624719849453
ENSG00000179588	1.2864815104398014e-13	8.286473881907147
ENSG00000213513	1.2901954688681578e-13	4.140105530976721
ENSG00000063438	1.2901954688681762e-13	7.8492096915524705
ENSG00000173295	1.2939199721558976e-13	7.45660862791754
ENSG00000163249	1.3433115939023984e-13	8.630465717685935
ENSG00000124198	1.3471868512960443e-13	8.91145826335121
ENSG00000221968	1.3471868512960443e-13	8.668508085844481
ENSG00000143882	1.3510731034112028e-13	8.076992353718133
ENSG00000264349	1.358878714497306e-13	4.704324936308208
ENSG00000145741	1.4026089623360076e-13	8.921103065586836
ENSG00000124942	1.4026089623360276e-13	8.945443836377912
ENSG00000124222	1.4066523974729086e-13	8.876478319136533
ENSG00000110080	1.4107072960202867e-13	7.638549688493461
ENSG00000087008	1.4644787974004504e-13	8.354445027960548
ENSG00000118985	1.4686975768275063e-13	8.945443836377912
ENSG00000143862	1.4729283079529026e-13	8.693843227823534
ENSG00000120798	1.4729283079529026e-13	8.722575067653919
ENSG00000267193	1.5290306792853924e-13	3.66651939689367
ENSG00000210196	1.5290306792853924e-13	8.836904739006052
ENSG00000229727	1.5290306792853924e-13	5.363982900734631
ENSG00000102241	1.5334322691146667e-13	8.85466313150537
ENSG00000166477	1.5378463193320618e-13	8.582778547291763
ENSG00000166716	1.5963787669431886e-13	8.847543912429655
ENSG00000189056	1.6009709451212744e-13	8.309429498985054
ENSG00000152578	1.6009709451212744e-13	5.862853604114668
ENSG00000106004	1.6101943085271645e-13	6.80950361772755
ENSG00000179195	1.6101943085271645e-13	8.876478319136533
ENSG00000099800	1.6666419855485422e-13	8.742067239001663
ENSG00000187372	1.6714328546177236e-13	6.877036623442792
ENSG00000116871	1.7399442214686792e-13	8.79733115887557
ENSG00000229278	1.7399442214686792e-13	3.792908646724815
ENSG00000171189	1.7499543395994511e-13	5.715162900554642
ENSG00000225159	1.8112152769682482e-13	5.206443642190148
ENSG00000040341	1.8216284487904691e-13	8.71160162032285
ENSG00000168405	1.8216284487904691e-13	8.900819089927607
ENSG00000117322	1.8268570889242756e-13	7.887515808619161
ENSG00000081760	1.8321004862468522e-13	8.696368810983445
ENSG00000234891	1.8907636141047697e-13	2.326153899326941
ENSG00000172661	1.9070806722227193e-13	8.623883339394176
ENSG00000188559	1.9070806722227193e-13	8.627403293742066
ENSG00000197958	1.9125504005664601e-13	8.93733024611422
ENSG00000223725	1.912550400566494e-13	5.390800378221859
ENSG00000260352	1.973744950231303e-13	5.039161374598574
ENSG00000143514	1.98507625581374e-13	8.760820002688957
ENSG00000172568	2.066206292349827e-13	6.414776857043501
ENSG00000261441	2.0721244742344138e-13	6.436936181082262
ENSG00000078674	2.072124474234458e-13	8.85466313150537
ENSG00000260919	2.1444559615831572e-13	4.037969872243269
ENSG00000259666	2.1505944473294944e-13	2.9239188829926754
ENSG00000132646	2.16911375363194e-13	8.795342416499613
ENSG00000055813	2.175321631733874e-13	4.961606178882911
ENSG00000171631	2.2319844231094583e-13	7.930168815312357
ENSG00000272975	2.3296638812474537e-13	1.9765610504920306
ENSG00000163519	2.343001342513018e-13	8.048224616964298
ENSG00000266088	2.349698197871504e-13	3.122119663265464
ENSG00000184164	2.3564138720748663e-13	8.899287877955674
ENSG00000176732	2.3631484170691877e-13	6.115511160755058
ENSG00000113328	2.4454539802675633e-13	8.856194343477304
ENSG00000180530	2.45243863717409e-13	8.328370478321048
ENSG00000267421	2.473510502317578e-13	1.8334995526607205
ENSG00000207279	2.545043796746582e-13	5.7034044500190095
ENSG00000240376	2.559592610767173e-13	8.31160645700971
ENSG00000101940	2.5668976496557434e-13	8.784166402292056
ENSG00000151117	2.5815692728591905e-13	7.794828352910533
ENSG00000181798	2.671346217951378e-13	7.158318774536599
ENSG00000116977	2.671346217951378e-13	8.767939221764673
ENSG00000149485	2.6866045471803656e-13	8.088941709042704
ENSG00000105220	2.779970318966577e-13	8.912989475323146
ENSG00000118197	2.787893252241796e-13	8.748112776509464
ENSG00000164619	2.7958383834525095e-13	6.720196100376433
ENSG00000271734	2.892933797604523e-13	4.080364891554158
ENSG00000182749	2.901173121121289e-13	8.003131406229556
ENSG00000236998	2.901173121121309e-13	5.448802742780597
ENSG00000146276	3.027567004190021e-13	5.732025641428045
ENSG00000236305	3.0534877567011506e-13	5.960463459945129
ENSG00000141401	3.1593701749925213e-13	8.297113055330751
ENSG00000161570	3.1683548956095555e-13	8.367741491575037
ENSG00000173578	3.1863997549224555e-13	8.612504758310125
ENSG00000011021	3.1863997549224555e-13	8.58476728966772
ENSG00000148824	3.2968098329812396e-13	8.079092886050093
ENSG00000259250	3.306178624642707e-13	7.51243073645712
ENSG00000173171	3.306178624642754e-13	8.525446574661965
ENSG00000137310	3.306178624642754e-13	8.713132832294786
ENSG00000151640	3.315573586725962e-13	5.469405692362518
ENSG00000188342	3.58955456325668e-13	8.730891224794103
ENSG00000012174	3.5997404960228884e-13	8.697442492551358
ENSG00000249487	3.7453623359394635e-13	2.9167539907525195
ENSG00000135473	3.7559826906988887e-13	8.880535114268378
ENSG00000188868	3.755982690698942e-13	7.107602662160838
ENSG00000241352	3.766632645269842e-13	5.494332981769237
ENSG00000257743	3.766632645269842e-13	5.528823671418124
ENSG00000139626	3.7773122806634823e-13	8.925159860718681
ENSG00000272071	3.896770592366876e-13	3.335680520225688
ENSG00000268061	3.907812796253541e-13	7.54968686615136
ENSG00000169021	3.94112426839889e-13	8.834379155846138
ENSG00000234377	4.077183845267325e-13	5.572858342137129
ENSG00000141905	4.0887283331936373e-13	8.767939221764673
ENSG00000266308	4.2537647803087805e-13	4.048826583364311
ENSG00000269243	4.2537647803087805e-13	7.2508472746391615
ENSG00000213293	4.2537647803087805e-13	3.7995816423330884
ENSG00000090581	4.253764780308856e-13	8.843487117297808
ENSG00000204390	4.253764780308856e-13	7.230527265024233
ENSG00000146350	4.253764780308856e-13	7.933303224831174
ENSG00000206561	4.2658005010986383e-13	8.248941440803662
ENSG00000214274	4.2658005010986383e-13	7.743700538548407
ENSG00000135913	4.2658005010986383e-13	8.465589018872256
ENSG00000206077	4.2899724410189504e-13	7.943504784925724
ENSG00000166855	4.425344060008615e-13	8.830322360714293
ENSG00000257543	4.4378567525080374e-13	5.931595763418409
ENSG00000100739	4.475603835187673e-13	6.1153344200650555
ENSG00000233922	4.603720696507188e-13	6.679783937417274
ENSG00000259894	4.629773242300162e-13	3.6128538120207176
ENSG00000113231	4.629773242300162e-13	8.139073698336361
ENSG00000100997	4.629773242300179e-13	8.777584024000298
ENSG00000148730	4.642853797387371e-13	8.872421524004686
ENSG00000142676	4.655970672182846e-13	8.933273450982373
ENSG00000223269	4.802681904345839e-13	2.5458040645251185
ENSG00000185834	4.829840553576058e-13	7.316981302422553
ENSG00000196576	4.843476422347158e-13	8.884591909400223
ENSG00000236830	4.87086176213293e-13	4.31538630268652
ENSG00000222222	5.255800074592415e-13	4.131440383559318
ENSG00000069849	5.300373819042256e-13	8.812027127431021
ENSG00000138964	5.300373819042256e-13	8.502152571709907
ENSG00000232633	5.467011966724946e-13	4.9376580595812305
ENSG00000103742	5.482413732276285e-13	5.314681360881761
ENSG00000155130	5.497858135845526e-13	8.917046270454989
ENSG00000101400	5.497858135845526e-13	8.42308472182888
ENSG00000040487	5.513345293316003e-13	8.406523267394034
ENSG00000124098	5.702568592766522e-13	8.687797690315735
ENSG00000248780	5.750862876161056e-13	2.678122712971004
ENSG00000122359	5.981602973122601e-13	8.88864870453207
ENSG00000142937	5.99842819472591e-13	8.93733024611422
ENSG00000228510	6.221434165505334e-13	5.070359833896129
ENSG00000069329	6.221434165505334e-13	8.850606336373524
ENSG00000269890	6.238922042115104e-13	6.453269250872279
ENSG00000241743	6.434505528831925e-13	1.8966517944821788
ENSG00000158555	6.470707840084319e-13	8.382097620375845
ENSG00000170469	6.488883974290446e-13	8.254811325163868
ENSG00000141556	6.507110274838005e-13	8.784166402292056
ENSG00000168032	6.507110274838005e-13	5.255781699810196
ENSG00000168807	6.748679656480272e-13	8.299567778645146
ENSG00000122705	6.786618032070553e-13	8.852137548345457
ENSG00000100060	6.805665726435344e-13	8.879003902296445
ENSG00000090661	7.038376074298844e-13	8.714461477390229
ENSG00000246523	7.077913959021064e-13	4.704789224959634
ENSG00000116497	7.360855614962528e-13	8.85466313150537
ENSG00000147485	7.36085561496258e-13	7.25728325982596
ENSG00000206549	7.612200009435817e-13	6.3765644498477965
ENSG00000136379	7.697840711987261e-13	8.312345864670156
ENSG00000102081	7.960482735802034e-13	8.797867999659527
ENSG00000119326	7.960482735802034e-13	8.585304130451673
ENSG00000122026	7.982762815843102e-13	8.929216655850528
ENSG00000214160	8.027506930750023e-13	8.858719926637214
ENSG00000165138	8.324408985271766e-13	8.842492746109832
ENSG00000258178	8.324408985271766e-13	4.237729538443698
ENSG00000197747	8.371033702968043e-13	8.763882426632826
ENSG00000133195	8.394442176799007e-13	8.69463503213502
ENSG00000068394	8.394442176799007e-13	8.567343171075866
ENSG00000147044	8.68040973227843e-13	8.676084835324216
ENSG00000151553	8.68040973227843e-13	8.750180829265354
ENSG00000165912	8.72899257316805e-13	8.03824305747521
ENSG00000268496	9.026149574171458e-13	3.8900586043211436
ENSG00000237316	9.026149574171458e-13	2.443121909028717
ENSG00000170502	9.026149574171587e-13	8.73727103620937
ENSG00000145287	9.026149574171587e-13	8.826265565582448
ENSG00000010810	9.076632697084632e-13	8.358756786619926
ENSG00000238961	9.076632697084632e-13	4.447327812823895
ENSG00000108679	9.076632697084632e-13	8.741327831341216
ENSG00000250493	9.076632697084632e-13	5.8295668495623385
ENSG00000260810	9.076632697084632e-13	4.33430852785404
ENSG00000226957	9.437864845328435e-13	2.8949083265763673
ENSG00000237434	9.437864845328435e-13	4.285951376034089
ENSG00000185305	9.437864845328435e-13	8.354779301868014
ENSG00000123595	9.437864845328435e-13	8.776052812028363
ENSG00000257591	9.464200896422483e-13	4.165497278603234
ENSG00000234498	9.464200896422483e-13	6.294397686030159
ENSG00000134709	9.490609139069019e-13	8.798659803971013
ENSG00000172053	9.517089767470925e-13	8.899287877955674
ENSG00000246705	9.840574790057781e-13	8.696448121363382
ENSG00000140297	9.868014340564277e-13	6.090332895500498
ENSG00000153347	9.868014340564277e-13	5.524170344089313
ENSG00000131759	9.895529050044668e-13	8.692848856635557
ENSG00000196208	9.923119120523837e-13	7.554720238969094
ENSG00000124444	1.0203209508148147e-12	8.428541021901685
ENSG00000196507	1.0288740783897358e-12	8.648224110185254
ENSG00000137478	1.0608423830883793e-12	8.900819089927607
ENSG00000166224	1.0697290466490449e-12	8.648224110185254
ENSG00000085465	1.072707486644556e-12	8.092794483417565
ENSG00000261645	1.072707486644556e-12	7.346523293110809
ENSG00000082293	1.0756940723354563e-12	4.932119722485433
ENSG00000166192	1.075694072335464e-12	6.721203745326029
ENSG00000184634	1.0786888255823948e-12	8.844023958081767
ENSG00000183617	1.109090424276083e-12	8.767939221764673
ENSG00000107104	1.1121764799927877e-12	8.908932680191299
ENSG00000107863	1.1152709701209017e-12	8.815626392158844
ENSG00000170962	1.1152709701209017e-12	7.610147893955764
ENSG00000205209	1.1183739172803097e-12	7.081899764312039
ENSG00000232453	1.12148534415028e-12	6.537210905120765
ENSG00000121406	1.1562772468784349e-12	8.247947069615686
ENSG00000251286	1.1627159753721513e-12	2.3382181465696203
ENSG00000101003	1.1691899181293802e-12	7.94745678675549
ENSG00000115841	1.20878372617513e-12	8.369475270423463
ENSG00000269425	1.2087837261751387e-12	4.178639094752217
ENSG00000204682	1.2087837261751387e-12	3.7208228826676835
ENSG00000104936	1.2087837261751387e-12	8.50462575821878
ENSG00000169230	1.2087837261751387e-12	8.80291916597935
ENSG00000081721	1.2121420390236736e-12	8.743598450973597
ENSG00000155660	1.2188861811825281e-12	8.929216655850528
ENSG00000233080	1.2188861811825281e-12	5.066263456865138
ENSG00000237214	1.2566430236883308e-12	6.940091809764676
ENSG00000213625	1.2601318885690216e-12	8.876478319136533
ENSG00000171428	1.2671381839798325e-12	7.84274500391009
ENSG00000101868	1.2671381839798325e-12	8.59846888703519
ENSG00000115966	1.2671381839798325e-12	8.830322360714293
ENSG00000149294	1.2706556654818973e-12	8.72708939318979
ENSG00000119403	1.309986576338491e-12	8.626408922554088
ENSG00000167393	1.313620845328316e-12	8.585840971235632
ENSG00000142784	1.3209191166023288e-12	8.868364728872839
ENSG00000189233	1.3282572090950187e-12	8.818151975318758
ENSG00000250321	1.361777154690412e-12	4.8855993937335755
ENSG00000138814	1.3655524898834929e-12	8.834379155846138
ENSG00000257178	1.3693381043335116e-12	2.433556297040591
ENSG00000125755	1.3693381043335116e-12	8.892705499663915
ENSG00000183688	1.373134025499603e-12	8.75656064068062
ENSG00000143870	1.373134025499603e-12	8.921103065586836
ENSG00000170482	1.373134025499603e-12	8.537616960057504
ENSG00000117362	1.373134025499603e-12	8.880535114268378
ENSG00000248503	1.3769402809128804e-12	5.933651441531796
ENSG00000273032	1.4273746763934387e-12	7.197610142564461
ENSG00000229414	1.4273746763934387e-12	2.9233684673800613
ENSG00000107864	1.4313285427268704e-12	8.608650530054772
ENSG00000012061	1.4313285427268908e-12	8.83996716294992
ENSG00000226084	1.4313285427268908e-12	7.78538055170422
ENSG00000234332	1.439268571997949e-12	3.9629341275420655
ENSG00000214021	1.4960729157957418e-12	8.677158516892128
ENSG00000184258	1.4960729157957525e-12	4.195529636938348
ENSG00000213931	1.5507881456012276e-12	5.028088031727235
ENSG00000272102	1.5550774884439103e-12	5.434117914508657
ENSG00000145700	1.5550774884439103e-12	7.5885154727742155
ENSG00000251108	1.5593784819039882e-12	2.5982816761096945
ENSG00000171444	1.5593784819039882e-12	8.896762294795762
ENSG00000243789	1.6119105333649001e-12	7.111251555500553
ENSG00000105063	1.61636583962196e-12	8.887117492560137
ENSG00000148334	1.61636583962196e-12	8.808507173083129
ENSG00000230666	1.61636583962196e-12	4.924131102737919
ENSG00000162139	1.61636583962196e-12	8.813558339402954
ENSG00000166484	1.6163658396219714e-12	8.42448422676984
ENSG00000145214	1.6208332385729085e-12	8.741072867813685
ENSG00000221562	1.6253127624161945e-12	2.6522611177444446
ENSG00000003096	1.6253127624161945e-12	4.653568325905245
ENSG00000204852	1.6753970608659797e-12	8.721783263342434
ENSG00000188991	1.6753970608659797e-12	1.822401139635599
ENSG00000235052	1.689317442321355e-12	5.271858331413361
ENSG00000199933	1.6893174423213668e-12	4.207814264541097
ENSG00000159363	1.6939827610025032e-12	8.732959277549993
ENSG00000168803	1.6939827610025032e-12	8.560426518876644
ENSG00000049319	1.6986607313232608e-12	5.309929092130571
ENSG00000185339	1.698660731323273e-12	8.728902482418148
ENSG00000196963	1.8248407609719997e-12	7.151254938349177
ENSG00000142444	1.829873339598676e-12	8.543204967161282
ENSG00000187151	1.829873339598676e-12	4.661016242354424
ENSG00000105997	1.834919546141029e-12	5.442966965393422
ENSG00000135093	1.834919546141042e-12	8.35903866387635
ENSG00000227630	1.83997941679797e-12	2.83542552065379
ENSG00000061455	1.9017769713273406e-12	6.488538426917249
ENSG00000143772	1.9122728351039594e-12	8.845018329269742
ENSG00000126733	1.9122728351039594e-12	3.8941225813709384
ENSG00000177189	1.917542075980621e-12	8.810038385055064
ENSG00000147606	1.9175420759806484e-12	7.025115422619227
ENSG00000102886	1.987353398589711e-12	6.672998832825477
ENSG00000146374	1.9928257061929902e-12	4.677961857303213
ENSG00000149806	2.071009477201413e-12	8.917046270454989
ENSG00000175463	2.146301157490026e-12	8.83996716294992
ENSG00000196998	2.1581205638932383e-12	8.778578395188276
ENSG00000136830	2.1581205638932383e-12	7.810795004063208
ENSG00000164056	2.1581205638932383e-12	8.023443749498172
ENSG00000011451	2.1581205638932537e-12	8.849075124401589
ENSG00000129595	2.1581205638932537e-12	8.776052812028363
ENSG00000115159	2.1640542086554146e-12	8.753243253209222
ENSG00000095059	2.164054208655453e-12	8.842492746109832
ENSG00000172345	2.1700038708175814e-12	8.868364728872839
ENSG00000184905	2.1700038708175814e-12	5.055624936842611
ENSG00000141526	2.2550049172707807e-12	8.710070408350918
ENSG00000152518	2.2611999913471444e-12	8.925159860718681
ENSG00000242294	2.3304583986336285e-12	8.680141630456063
ENSG00000125648	2.349705769551104e-12	8.852137548345457
ENSG00000068745	2.349705769551104e-12	8.82320314163858
ENSG00000111540	2.3497057695511207e-12	8.54399677147277
ENSG00000101412	2.35615617614491e-12	8.583236077695783
ENSG00000185100	2.3626239671683983e-12	6.85788145960353
ENSG00000258994	2.4349302677312204e-12	5.54453165952691
ENSG00000230897	2.4416102901956264e-12	7.700861967597566
ENSG00000168781	2.4416102901956264e-12	8.608447963178282
ENSG00000147475	2.4483083037964948e-12	8.767939221764673
ENSG00000125817	2.4550243560532733e-12	8.740536027029728
ENSG00000166913	2.4550243560532733e-12	8.908932680191299
ENSG00000262468	2.4617584946085516e-12	8.033649421559408
ENSG00000226763	2.550970052017313e-12	6.788306093232877
ENSG00000185519	2.557962470807233e-12	2.802250654824996
ENSG00000155970	2.572003805747179e-12	5.4452749212317695
ENSG00000043039	2.6217469408565564e-12	6.730265151248958
ENSG00000249995	2.6361319143854894e-12	2.951209257289477
ENSG00000213096	2.6361319143854894e-12	7.970502845907688
ENSG00000249421	2.6361319143854894e-12	2.5966919503946513
ENSG00000131187	2.6433534294622795e-12	8.056910944935392
ENSG00000261147	2.6505943648128354e-12	4.356959421175642
ENSG00000272121	2.6651347013240692e-12	7.071090168741823
ENSG00000228929	2.7540355105821604e-12	7.145185036953529
ENSG00000162267	2.7615739704211508e-12	6.664686535015742
ENSG00000138650	2.7691326860220644e-12	3.6253672490060427
ENSG00000176896	2.776711710756191e-12	8.355976239932483
ENSG00000143815	2.776711710756191e-12	8.818151975318758
ENSG00000164989	2.8614367883562197e-12	7.254109045926086
ENSG00000177082	2.8614367883562197e-12	8.82067755847867
ENSG00000249717	2.8692637361272832e-12	6.121064709476548
ENSG00000178035	2.8692637361273034e-12	8.88864870453207
ENSG00000102921	2.8771116995183065e-12	8.827259936770426
ENSG00000138621	2.884980733860717e-12	8.838435950977985
ENSG00000149346	2.8849807338607576e-12	7.244360904268874
ENSG00000226200	2.98922107393763e-12	8.228402501616904
ENSG00000116668	2.98922107393763e-12	8.74612403413351
ENSG00000269946	3.0055828282236386e-12	4.921098709163976
ENSG00000185787	3.1056156236400054e-12	8.88864870453207
ENSG00000259422	3.114097698439556e-12	4.602440276462861
ENSG00000258393	3.114097698439556e-12	2.961346962483087
ENSG00000163132	3.114097698439556e-12	5.5260561324737285
ENSG00000180209	3.1140976984395893e-12	5.020998121243755
ENSG00000257241	3.122602512352232e-12	3.2458097074153787
ENSG00000260672	3.122602512352232e-12	4.647469168635746
ENSG00000198056	3.1311301251498722e-12	8.419688023977548
ENSG00000198795	3.139680596758419e-12	5.033118169366116
ENSG00000135404	3.2440912680334204e-12	8.933273450982373
ENSG00000264469	3.252944428151399e-12	6.471366965136906
ENSG00000104142	3.3794072128976756e-12	8.549787345453039
ENSG00000256757	3.3794072128976756e-12	4.309140473066542
ENSG00000103496	3.3794072128977e-12	8.66598250268457
ENSG00000119737	3.3978628487598457e-12	7.278091513768044
ENSG00000147121	3.4071277294625943e-12	8.338754688217122
ENSG00000179029	3.5106922821915946e-12	8.61755592462995
ENSG00000128641	3.5202590335909634e-12	8.500668190541836
ENSG00000254650	3.5298513718115753e-12	5.60568232532225
ENSG00000138796	3.549113077262321e-12	8.702493658871182
ENSG00000116791	3.656910933347252e-12	8.73142806557806
ENSG00000223807	3.656910933347252e-12	3.3515008129733532
ENSG00000272727	3.666868610845625e-12	3.9838364827599975
ENSG00000163362	3.666868610845677e-12	7.792683518431792
ENSG00000212802	3.6768528998525854e-12	7.914720548444297
ENSG00000123989	3.676852899852664e-12	8.933273450982373
ENSG00000038532	3.676852899852664e-12	8.706550454003029
ENSG00000185567	3.686863870091546e-12	5.021512630516394
ENSG00000078098	3.798765624869329e-12	6.04325474975232
ENSG00000253766	3.798765624869329e-12	2.4820131116030955
ENSG00000173166	3.798765624869397e-12	7.809735338876892
ENSG00000266976	3.8194665269623245e-12	6.337837336976962
ENSG00000083290	3.819466526962392e-12	7.676724098529175
ENSG00000261435	3.82985845639458e-12	5.02179192207961
ENSG00000171466	3.967505308114148e-12	8.695911280579425
ENSG00000163482	3.978292399227452e-12	8.745129662945532
ENSG00000087077	3.978292399227523e-12	8.699431234927314
ENSG00000256383	3.978292399227523e-12	7.6213620702346665
ENSG00000134318	3.999953005362373e-12	8.790748780583813
ENSG00000173442	3.999953005362373e-12	8.921103065586836
ENSG00000215301	4.132368397801965e-12	8.941387041246065
ENSG00000233220	4.132368397801965e-12	5.102358322634429
ENSG00000078246	4.1435952257921295e-12	8.333958485424828
ENSG00000175061	4.1548519864639374e-12	8.900819089927607
ENSG00000189362	4.303949620010832e-12	8.576196169000003
ENSG00000224165	4.303949620010832e-12	6.956335992910908
ENSG00000154845	4.303949620010832e-12	8.760820002688957
ENSG00000224611	4.315633744465627e-12	3.133227347332224
ENSG00000177932	4.327348996346812e-12	5.944994353126097
ENSG00000250659	4.327348996346812e-12	7.131821205920861
ENSG00000099994	4.327348996346873e-12	6.94440813188502
ENSG00000115808	4.4582945751407574e-12	8.714461477390229
ENSG00000111707	4.494676804892583e-12	8.831853572686226
ENSG00000248830	4.50686884019973e-12	4.897582265620469
ENSG00000069275	4.506868840199794e-12	8.86277672176906
ENSG00000099814	4.506868840199794e-12	8.760820002688957
ENSG00000100767	4.519093328792241e-12	8.348786161011251
ENSG00000179528	4.6810037546012056e-12	5.803380253744734
ENSG00000236133	4.8486030212266624e-12	4.119174661344458
ENSG00000111859	4.874904839423199e-12	8.892705499663915
ENSG00000198732	4.874904839423199e-12	8.900819089927607
ENSG00000233266	4.9146202859143885e-12	5.025096265628353
ENSG00000140876	4.9146202859143885e-12	5.961429836985867
ENSG00000154478	5.0493118668307666e-12	2.0852847192361335
ENSG00000119446	5.0629785945339e-12	8.776052812028363
ENSG00000245017	5.076681618808017e-12	6.084599897775282
ENSG00000222020	5.104196935242034e-12	7.328799843149398
ENSG00000172955	5.272388449857499e-12	6.213821322545484
ENSG00000246095	5.272388449857499e-12	6.343428892680767
ENSG00000266258	5.2866473965709385e-12	2.5946295967593107
ENSG00000250156	5.286647396571014e-12	4.029612013554524
ENSG00000069712	5.3009441808116945e-12	7.122660153198841
ENSG00000183283	5.315278900987543e-12	8.917046270454989
ENSG00000198453	5.475492991311823e-12	7.802954840521522
ENSG00000138286	5.475492991311823e-12	8.682209683211953
ENSG00000160282	5.490290710339749e-12	5.875870971615033
ENSG00000153162	5.490290710339749e-12	8.912989475323146
ENSG00000197557	5.50512766763111e-12	8.218555132504786
ENSG00000173320	5.534919705154052e-12	6.7755151073419935
ENSG00000143811	5.549874990109425e-12	8.822208770450603
ENSG00000262165	5.701625547921832e-12	3.304124033366453
ENSG00000258920	5.71702266692857e-12	7.946435501838617
ENSG00000238001	5.71702266692857e-12	2.9244115762566194
ENSG00000184007	5.71702266692857e-12	8.904875885059452
ENSG00000137563	5.732460581318911e-12	8.816620763346823
ENSG00000175215	5.732460581318911e-12	8.896762294795762
ENSG00000251417	5.95293471287959e-12	6.690775912304239
ENSG00000100221	5.968997421850173e-12	8.836904739006052
ENSG00000120217	5.968997421850258e-12	8.588366554395542
ENSG00000116117	5.985102653800848e-12	7.591219887047028
ENSG00000107902	6.00125051905241e-12	8.429332826213173
ENSG00000105364	6.1983908408099615e-12	8.690323273475645
ENSG00000273107	6.231859579887282e-12	4.837877458137845
ENSG00000174013	6.231859579887326e-12	8.718720839398566
ENSG00000272782	6.248660375310949e-12	6.487967727756689
ENSG00000240087	6.4364274521532166e-12	6.005859652616406
ENSG00000197279	6.4537691581352104e-12	8.184419389252636
ENSG00000109466	6.471156702717266e-12	8.538945605152945
ENSG00000258449	6.471156702717266e-12	5.26795405741935
ENSG00000213626	6.4885902046324574e-12	7.04232365495352
ENSG00000231459	6.701420531605011e-12	2.8889351287687437
ENSG00000224616	6.701420531605011e-12	6.20634139312308
ENSG00000272864	6.701420531605011e-12	3.619179432214976
ENSG00000258527	6.719462421551182e-12	5.761897307417521
ENSG00000270012	6.719462421551182e-12	7.658278360174259
ENSG00000144567	6.737551963041781e-12	8.868364728872839
ENSG00000250220	6.737551963041781e-12	5.783104846705883
ENSG00000257261	6.755689279404171e-12	7.840841137761246
ENSG00000135686	6.755689279404171e-12	8.738010443869817
ENSG00000176871	6.958388486751346e-12	8.557443405312709
ENSG00000134504	6.9771088355796866e-12	8.574999230935537
ENSG00000198917	7.014697881512062e-12	8.72584005847428
ENSG00000130165	7.033566834482586e-12	8.796336787687592
ENSG00000132824	7.033566834482636e-12	8.892705499663915
ENSG00000253051	7.2444400166436645e-12	5.265873667130205
ENSG00000226113	7.263915032224541e-12	3.3435366675666987
ENSG00000073417	7.263915032224541e-12	8.644167315053407
ENSG00000170043	7.263915032224593e-12	8.683740895183888
ENSG00000108774	7.263915032224593e-12	8.571065692300248
ENSG00000227487	7.303019269271881e-12	5.115574769243359
ENSG00000178209	7.303019269271933e-12	8.925159860718681
ENSG00000197992	7.322648756487306e-12	4.453548075968857
ENSG00000238061	7.582590976692883e-12	6.068499469134496
ENSG00000167747	7.60295735191007e-12	8.769470433736606
ENSG00000074964	7.623377387073858e-12	6.174478571069771
ENSG00000107014	7.623377387073941e-12	6.433993589157582
ENSG00000188859	7.643851220709732e-12	7.2007604289726945
ENSG00000213145	7.893784408700232e-12	7.07074647383455
ENSG00000101224	7.914970388696816e-12	8.900819089927607
ENSG00000271147	7.914970388696816e-12	7.996935698496304
ENSG00000100360	7.914970388696816e-12	8.733953648737971
ENSG00000267623	7.93621214366103e-12	5.008343643830375
ENSG00000136828	8.217496437686561e-12	8.818151975318758
ENSG00000108239	8.508553615309158e-12	8.499495281519021
ENSG00000204186	8.554220095927028e-12	8.815626392158844
ENSG00000238150	8.554220095927087e-12	4.640530990988214
ENSG00000213967	8.83331081488319e-12	6.05222380620484
ENSG00000150054	8.880686291306637e-12	6.732171345842672
ENSG00000138279	8.904467400192399e-12	8.868364728872839
ENSG00000170209	8.904467400192399e-12	7.991681965299991
ENSG00000260987	8.904467400192399e-12	4.849344639881273
ENSG00000078900	8.92831096981419e-12	6.102902765429964
ENSG00000240907	8.92831096981419e-12	4.7166248485345
ENSG00000153250	8.952217160891061e-12	8.892705499663915
ENSG00000133135	8.976186134547156e-12	3.824780820442399
ENSG00000155366	9.194758900514666e-12	8.41430258375026
ENSG00000164332	9.244034984423832e-12	8.742067239001663
ENSG00000147852	9.26877006533438e-12	7.018045524388505
ENSG00000228141	9.268770065334513e-12	4.414722940472449
ENSG00000119608	9.268770065334513e-12	6.506723405900105
ENSG00000221988	9.31843513744502e-12	8.271575346475208
ENSG00000258451	9.343365462852725e-12	2.176601994931044
ENSG00000107679	9.621953729827726e-12	8.223653129628474
ENSG00000155761	9.647680244009006e-12	6.58641506487743
ENSG00000101096	9.69933583295132e-12	8.719715210586543
ENSG00000099821	1.0015014446714399e-11	8.852137548345457
ENSG00000189343	1.0015014446714399e-11	8.921103065586836
ENSG00000185038	1.0015014446714399e-11	6.502099249301703
ENSG00000167978	1.0041771293463788e-11	8.941387041246065
ENSG00000255224	1.0041771293463788e-11	6.488939823756705
ENSG00000131373	1.004177129346386e-11	8.669044926628438
ENSG00000242866	1.0068598248365574e-11	6.605880665985222
ENSG00000225697	1.0068598248365574e-11	8.789754409395835
ENSG00000197265	1.0068598248365574e-11	8.676084835324216
ENSG00000170049	1.0095495491366511e-11	6.462989859261252
ENSG00000244038	1.0095495491366511e-11	8.933273450982373
ENSG00000260855	1.0423810999809053e-11	4.300669686309008
ENSG00000070610	1.0423810999809127e-11	8.900819089927607
ENSG00000089876	1.0451638570355641e-11	8.678152888080106
ENSG00000143258	1.047953899620616e-11	8.788223197423902
ENSG00000170745	1.0791305904012587e-11	7.975484516693692
ENSG00000072609	1.0791305904012587e-11	8.81409518018691
ENSG00000239697	1.090691619561822e-11	7.121061142698608
ENSG00000183150	1.090691619561822e-11	7.054691804953468
ENSG00000223802	1.090691619561822e-11	3.595697204265794
ENSG00000230188	1.1261083789875076e-11	4.444346539168677
ENSG00000237595	1.132119820322878e-11	6.405020900597561
ENSG00000174917	1.1351373313250688e-11	8.844023958081767
ENSG00000241978	1.1719684653630284e-11	6.255404336457131
ENSG00000125652	1.1750900976876222e-11	8.85466313150537
ENSG00000008300	1.1750900976876222e-11	8.828791148742358
ENSG00000270102	1.1782198835486914e-11	6.478457471928194
ENSG00000142408	1.1813578438052872e-11	3.7990264234223106
ENSG00000141150	1.1813578438052872e-11	5.495445081898585
ENSG00000197961	1.2229047835450165e-11	8.786691985451967
ENSG00000134109	1.2261594049995417e-11	8.933273450982373
ENSG00000116251	1.2261594049995548e-11	8.921103065586836
ENSG00000244247	1.229422520070445e-11	3.6677462064034194
ENSG00000220008	1.229422520070445e-11	5.049068080566281
ENSG00000096093	1.2726258874510051e-11	8.674096092948263
ENSG00000126231	1.2726258874510187e-11	6.52309746203954
ENSG00000143761	1.2760102175396129e-11	8.933273450982373
ENSG00000205730	1.2760102175396129e-11	6.555962799709459
ENSG00000154359	1.2760102175396129e-11	8.747655246105444
ENSG00000126768	1.2760102175396129e-11	8.743598450973597
ENSG00000178718	1.2794033726486382e-11	8.805981589923219
ENSG00000108468	1.2794033726486473e-11	8.708081665974962
ENSG00000005379	1.2794033726486473e-11	8.412366238025342
ENSG00000167797	1.3243277978822328e-11	8.870890312032751
ENSG00000256248	1.3278468955492137e-11	4.2196114715880375
ENSG00000204520	1.3278468955492137e-11	8.36255861822424
ENSG00000178026	1.3313751622776253e-11	7.251698355607525
ENSG00000003056	1.334912621464163e-11	8.868364728872839
ENSG00000150625	1.3780877400028202e-11	6.401234481448573
ENSG00000235779	1.3780877400028202e-11	3.0455138926264356
ENSG00000171159	1.3817468570161068e-11	8.78569761426399
ENSG00000079974	1.3817468570161264e-11	8.526440945849941
ENSG00000125743	1.4264062952847803e-11	8.868364728872839
ENSG00000132026	1.4301911648881145e-11	4.464472556497401
ENSG00000148700	1.4339858812073155e-11	8.884591909400223
ENSG00000174915	1.4377904693289367e-11	8.70348803005916
ENSG00000115875	1.437790469328957e-11	8.925159860718681
ENSG00000165215	1.4416049544021006e-11	5.876704800784318
ENSG00000110492	1.4454293616385806e-11	8.879003902296445
ENSG00000090776	1.4881599777584036e-11	7.315388908418965
ENSG00000241469	1.49210544048741e-11	2.7513312580526095
ENSG00000005189	1.4960611589040765e-11	7.625804416890719
ENSG00000226029	1.5484307328951754e-11	6.330562290501354
ENSG00000212978	1.556645524780034e-11	8.13762179674436
ENSG00000118307	1.556645524780034e-11	5.585926431064487
ENSG00000156170	1.556645524780034e-11	8.661925707552724
ENSG00000159403	1.5566455247800564e-11	8.670039297816416
ENSG00000138617	1.5566455247800564e-11	8.698436863739335
ENSG00000176208	1.560768929058334e-11	8.264050993646512
ENSG00000240440	1.560768929058334e-11	3.162853954556101
ENSG00000156140	1.5649030417566555e-11	4.145380956991518
ENSG00000107984	1.606839156422176e-11	8.868364728872839
ENSG00000180773	1.61963345631938e-11	8.592423349527389
ENSG00000231419	1.61963345631938e-11	3.6116357907643613
ENSG00000147604	1.61963345631938e-11	8.945443836377912
ENSG00000130511	1.623920377242281e-11	8.6862664783438
ENSG00000183943	1.6674060976918298e-11	8.421756076733438
ENSG00000179604	1.6762392405375857e-11	7.219809537792296
ENSG00000167487	1.6806729993272747e-11	8.198684741132958
ENSG00000167619	1.6851182551623993e-11	6.360268038393091
ENSG00000248610	1.689575037233871e-11	6.84546067414143
ENSG00000263080	1.689575037233871e-11	3.1236588422147964
ENSG00000113600	1.689575037233871e-11	3.676057000344763
ENSG00000139641	1.73936879314139e-11	8.904875885059452
ENSG00000146094	1.74396619350255e-11	8.908932680191299
ENSG00000157823	1.7485755062420537e-11	8.538611331245479
ENSG00000240616	1.7485755062420537e-11	7.112203629576761
ENSG00000095752	1.75319676158154e-11	6.083868125271005
ENSG00000227373	1.75319676158154e-11	5.480971222093933
ENSG00000247011	1.7578299898177643e-11	2.6918704522563157
ENSG00000138756	1.8048275007293498e-11	8.545730550321194
ENSG00000196659	1.8143737457047836e-11	8.047482725957856
ENSG00000156802	1.819165413036161e-11	8.665445661900613
ENSG00000213881	1.819165413036161e-11	5.584184220081152
ENSG00000068383	1.819165413036161e-11	8.290988207443014
ENSG00000226386	1.819165413036161e-11	4.538084739861791
ENSG00000271420	1.82396948539141e-11	2.5429118783572617
ENSG00000225135	1.82396948539141e-11	6.72055332585938
ENSG00000151414	1.82396948539141e-11	8.835373527034116
ENSG00000238153	1.8287859942136782e-11	4.560990735848711
ENSG00000143443	1.8875656967598932e-11	8.278615255170985
ENSG00000251603	1.8925467766964688e-11	5.639599549105429
ENSG00000226221	1.8925467766964688e-11	7.616527822019122
ENSG00000228714	1.897540741572824e-11	5.2819477438477795
ENSG00000163625	1.9025476240210074e-11	8.443826227892131
ENSG00000198918	1.96882759035791e-11	8.921103065586836
ENSG00000237765	1.96882759035791e-11	7.854331717717808
ENSG00000128944	1.9740187907770554e-11	8.497049008739044
ENSG00000196182	1.9740187907770696e-11	8.838435950977985
ENSG00000232324	1.9792234080541478e-11	3.53105632686251
ENSG00000134490	1.9792234080541478e-11	8.205927216705227
ENSG00000258418	2.032015018401026e-11	2.467547023839884
ENSG00000205138	2.037369480289275e-11	8.48686736571946
ENSG00000150403	2.0373694802892896e-11	8.709612877946897
ENSG00000140455	2.0481199285158465e-11	8.807512801895154
ENSG00000254211	2.0481199285158465e-11	8.065848819086645
ENSG00000214189	2.0481199285158465e-11	4.519387598224602
ENSG00000074054	2.0589259762394052e-11	8.838435950977985
ENSG00000229809	2.0589259762394052e-11	8.469645814004101
ENSG00000186815	2.064349937823847e-11	8.858719926637214
ENSG00000120328	2.119365729085695e-11	6.215884175748061
ENSG00000236841	2.1249457133528985e-11	3.560743427310993
ENSG00000124116	2.1249457133529137e-11	3.80578070752687
ENSG00000170906	2.1305400974524624e-11	8.81409518018691
ENSG00000225218	2.1305400974524624e-11	5.463591839129491
ENSG00000135299	2.13614891776236e-11	8.458469799796541
ENSG00000067248	2.13614891776236e-11	8.784166402292056
ENSG00000250137	2.1417722107505254e-11	4.658079978106691
ENSG00000164556	2.1417722107505254e-11	7.449850596478187
ENSG00000227802	2.2045941507825517e-11	2.600467404939101
ENSG00000234648	2.2103939934033545e-11	7.548123174603353
ENSG00000248866	2.2162087910594204e-11	7.737373123784179
ENSG00000007516	2.2162087910594204e-11	7.5696649355125105
ENSG00000213315	2.2162087910594204e-11	6.451816328399688
ENSG00000179476	2.2162087910594204e-11	8.279152095954942
ENSG00000204104	2.2162087910594204e-11	8.464647044335317
ENSG00000157933	2.287166689856099e-11	8.722777634530411
ENSG00000220472	2.3052512522451957e-11	7.183007718968645
ENSG00000135677	2.3113105281465274e-11	8.872421524004686
ENSG00000167552	2.3790015035178665e-11	8.357102318151435
ENSG00000187735	2.3915160124997913e-11	8.864307933740994
ENSG00000225830	2.3977974401204712e-11	8.31739703098998
ENSG00000126749	2.3977974401204712e-11	8.608113689270814
ENSG00000147027	2.404095037317709e-11	4.880027982100151
ENSG00000171241	2.404095037317709e-11	8.45946417098452
ENSG00000072422	2.404095037317709e-11	7.341970302612345
ENSG00000162840	2.4809423618952352e-11	4.625297126700688
ENSG00000226360	2.4874539079329642e-11	7.425693929369127
ENSG00000270127	2.4939822031633917e-11	8.17906086275424
ENSG00000120709	2.4939822031633917e-11	8.864307933740994
ENSG00000225643	2.493982203163445e-11	6.967462884696663
ENSG00000172794	2.493982203163445e-11	8.007674099374812
ENSG00000176108	2.5005272897561796e-11	8.073962409350335
ENSG00000067445	2.5005272897561796e-11	7.586094682916383
ENSG00000167748	2.5136680062258482e-11	3.998602562800735
ENSG00000175390	2.580393547245473e-11	8.912989475323146
ENSG00000260534	2.5871608065354595e-11	7.232853384192999
ENSG00000177383	2.5939454585717643e-11	8.815626392158844
ENSG00000186275	2.5939454585717643e-11	8.210696505768627
ENSG00000177504	2.6837487299702378e-11	3.537765852505263
ENSG00000099385	2.6907815237696307e-11	8.015891029060091
ENSG00000136997	2.6907815237696307e-11	8.89117428769198
ENSG00000117215	2.6978323780165083e-11	7.495246439281773
ENSG00000204282	2.6978323780165083e-11	7.469110204719363
ENSG00000266208	2.6978323780165083e-11	6.2744376632421925
ENSG00000089248	2.7049013381043643e-11	8.912989475323146
ENSG00000249584	2.7838679792592024e-11	2.0887681111187977
ENSG00000182087	2.7911577909854636e-11	8.933273450982373
ENSG00000175279	2.7984663089124976e-11	7.148758848528086
ENSG00000231327	2.8057935800194163e-11	6.036673450594999
ENSG00000203666	2.8205045702659536e-11	8.423947385985885
ENSG00000146263	2.910371043821957e-11	8.549382211700056
ENSG00000229855	2.910371043821957e-11	5.386484286265819
ENSG00000111726	2.910371043821957e-11	8.542210595973303
ENSG00000146828	2.917985329182821e-11	8.796336787687592
ENSG00000138674	2.9332725110283215e-11	8.929216655850528
ENSG00000154803	3.01876537247212e-11	8.615769749130488
ENSG00000203832	3.01876537247212e-11	8.158697576715076
ENSG00000167178	3.0266574487760234e-11	6.488089727830769
ENSG00000140577	3.0266574487760234e-11	8.76334558584887
ENSG00000171365	3.034569742509334e-11	8.114327793792304
ENSG00000112787	3.034569742509334e-11	8.819683187290691
ENSG00000104687	3.042502304356869e-11	8.759825631500979
ENSG00000125885	3.042502304356869e-11	8.659400124392812
ENSG00000189419	3.042502304356869e-11	5.9253618912562604
ENSG00000162631	3.1311128009528666e-11	6.627443342674533
ENSG00000103066	3.1392925790793464e-11	8.709612877946897
ENSG00000132185	3.1392925790793464e-11	8.921103065586836
ENSG00000132359	3.1392925790793464e-11	8.801924794791372
ENSG00000156535	3.1557150030558735e-11	6.971678678457618
ENSG00000166965	3.155715003055896e-11	8.690780803879667
ENSG00000140307	3.163957753935019e-11	8.77452160005643
ENSG00000173406	3.264531469125284e-11	6.095211501031773
ENSG00000169679	3.2815955811752e-11	8.658863283608856
ENSG00000242712	3.2815955811752e-11	5.243549349977677
ENSG00000130751	3.2815955811752234e-11	7.40411412303672
ENSG00000212664	3.2815955811752234e-11	6.334587725091429
ENSG00000147144	3.3858308704463256e-11	8.505954403314222
ENSG00000176236	3.403515992546224e-11	6.145312838902758
ENSG00000218283	3.529871438471599e-11	7.053823240103093
ENSG00000175985	3.529871438471599e-11	5.31562697962398
ENSG00000188386	3.529871438471599e-11	2.867801832675349
ENSG00000108306	3.5390706701818774e-11	8.305613316152948
ENSG00000196090	3.5390706701819026e-11	5.873164733250519
ENSG00000166111	3.548293390685526e-11	7.490859296365463
ENSG00000124422	3.548293390685526e-11	8.903344673087517
ENSG00000110697	3.6703531354358716e-11	8.777584024000298
ENSG00000188001	3.6703531354358716e-11	6.750427633683356
ENSG00000134508	3.689493101951647e-11	8.48666479884297
ENSG00000169241	3.69909972246626e-11	8.85466313150537
ENSG00000109906	3.7087308491263194e-11	4.921780269988977
ENSG00000134443	3.816308248758217e-11	3.0129058484841225
ENSG00000250565	3.816308248758217e-11	8.485336153747527
ENSG00000167900	3.836193590443853e-11	8.351514311047655
ENSG00000273384	3.836193590443853e-11	4.316352303303819
ENSG00000227895	3.836193590443853e-11	5.292468705120312
ENSG00000183291	3.836193590443853e-11	8.908932680191299
ENSG00000160783	3.836193590443853e-11	8.388228034110758
ENSG00000117407	3.9473910193370835e-11	8.258260419666241
ENSG00000187741	3.978261680042319e-11	8.555375352556819
ENSG00000255302	3.9782616800423473e-11	8.921103065586836
ENSG00000140839	3.9782616800423473e-11	7.105375770446977
ENSG00000126267	3.988604365980005e-11	8.885586280588202
ENSG00000228413	3.9989733937696605e-11	4.721704032687049
ENSG00000231119	3.998973393769689e-11	6.446999863692271
ENSG00000261069	4.093490910594418e-11	8.044622868890478
ENSG00000116918	4.114790149244752e-11	8.70348803005916
ENSG00000213930	4.125480445089901e-11	8.762351214660892
ENSG00000117877	4.146942727729851e-11	7.657146716108128
ENSG00000186998	4.1577148501819635e-11	4.533068518635641
ENSG00000203761	4.289138050440126e-11	7.94506847647373
ENSG00000249196	4.300271892584463e-11	5.777361864995722
ENSG00000261220	4.4591506884925136e-11	6.2249739139965685
ENSG00000100297	4.482312056349039e-11	8.838435950977985
ENSG00000116885	4.6237754760011326e-11	7.3425947672784
ENSG00000147364	4.635759586346871e-11	8.644167315053407
ENSG00000107262	4.635759586346871e-11	8.884591909400223
ENSG00000216895	4.635759586346871e-11	8.359425334434857
ENSG00000184992	4.6598191580076743e-11	8.687797690315731
ENSG00000184304	4.6718947706291715e-11	6.165589180832687
ENSG00000259891	4.6718947706291715e-11	6.9879103523436275
ENSG00000198157	4.806766402486869e-11	8.324313683189203
ENSG00000180098	4.8192149078324346e-11	8.568082578736313
ENSG00000253619	4.831694991182332e-11	4.553256250534619
ENSG00000231738	4.8442067308936514e-11	5.349680379893767
ENSG00000128989	4.8442067308936514e-11	8.912989475323146
ENSG00000242013	4.8442067308936514e-11	7.3873641181069765
ENSG00000175336	4.8442067308936514e-11	4.858616462940315
ENSG00000269071	4.8567502055132175e-11	5.151715258635645
ENSG00000226779	4.983947788660903e-11	4.221181109410475
ENSG00000121075	4.996845586129603e-11	3.818929655392193
ENSG00000136261	4.996845586129603e-11	8.761356843472914
ENSG00000252612	5.0097760760461045e-11	5.066021793784082
ENSG00000222800	5.0097760760461045e-11	2.324251149200695
ENSG00000162998	5.035735457646093e-11	8.88306069742829
ENSG00000262155	5.035735457646093e-11	4.647525499059377
ENSG00000137764	5.048764512032535e-11	8.556369723744798
ENSG00000152377	5.048764512032535e-11	5.419705525497575
ENSG00000100505	5.180884607890686e-11	5.769984020021587
ENSG00000104408	5.221176834598169e-11	8.921103065586836
ENSG00000078369	5.221176834598169e-11	8.904875885059452
ENSG00000228991	5.221176834598169e-11	6.283152590757695
ENSG00000163995	5.234675659415378e-11	5.341009046233724
ENSG00000245556	5.4133019562103873e-11	8.338015280556675
ENSG00000243574	5.4133019562103873e-11	5.680082536926874
ENSG00000137817	5.42728710663002e-11	8.85466313150537
ENSG00000243144	5.42728710663002e-11	5.733372576827145
ENSG00000150281	5.427287106630059e-11	5.7349101478071445
ENSG00000149657	5.427287106630059e-11	8.704024870843115
ENSG00000257433	5.441307643008334e-11	6.965955458641354
ENSG00000227533	5.441307643008334e-11	4.9180824385833235
ENSG00000002834	5.441307643008334e-11	8.872421524004686
ENSG00000170445	5.597894214292968e-11	8.868364728872839
ENSG00000162755	5.5978942142930076e-11	7.886970182454593
ENSG00000147168	5.612346273758771e-11	8.921103065586836
ENSG00000042781	5.641360106232643e-11	7.616244825728398
ENSG00000213553	5.641360106232643e-11	8.577190540187981
ENSG00000234902	5.641360106232643e-11	4.931182222642302
ENSG00000268218	5.641360106232643e-11	7.592807314358623
ENSG00000221817	5.6559220601863514e-11	8.434129029005465
ENSG00000269069	5.6559220601864315e-11	8.235266757165084
ENSG00000069011	5.8185533324130834e-11	5.580583944988077
ENSG00000240342	5.848610779149437e-11	8.37498396714731
ENSG00000153774	5.86369647570296e-11	8.334697893085275
ENSG00000120158	5.863696475703023e-11	8.668508085844481
ENSG00000126583	5.878820279527933e-11	3.7371759934906708
ENSG00000234284	6.047724289794103e-11	6.219113188708399
ENSG00000084234	6.047724289794103e-11	8.88306069742829
ENSG00000217648	6.078940638119322e-11	7.022741775337708
ENSG00000218052	6.078940638119322e-11	7.921505493612545
ENSG00000182179	6.094607932939295e-11	8.908932680191299
ENSG00000173273	6.126061250757965e-11	8.809298977394617
ENSG00000182319	6.126061250757965e-11	7.015233962426521
ENSG00000035681	6.318146864565521e-11	8.767939221764673
ENSG00000144426	6.318146864565521e-11	8.51021376532256
ENSG00000163584	6.334417668816919e-11	8.876478319136533
ENSG00000177119	6.532896978494565e-11	8.764876797820804
ENSG00000251192	6.566563728211849e-11	7.878469921632393
ENSG00000137040	6.566563728211919e-11	8.864307933740994
ENSG00000143793	6.600400364984133e-11	8.494778389106663
ENSG00000272870	6.807035041139907e-11	7.227265828583501
ENSG00000179796	6.824537779716043e-11	2.665045385767656
ENSG00000072274	6.842084586585261e-11	8.904875885059452
ENSG00000162836	6.842084586585309e-11	8.677616047296151
ENSG00000177888	6.842084586585309e-11	8.699431234927314
ENSG00000236205	7.05612335162038e-11	2.0665981216836076
ENSG00000173812	7.07425301520928e-11	8.941387041246065
ENSG00000134982	7.092428290026939e-11	8.810038385055064
ENSG00000164932	7.128916122441665e-11	8.670039297816416
ENSG00000183208	7.351734644996643e-11	7.349020290463232
ENSG00000115524	7.370607705012234e-11	8.941387041246065
ENSG00000271522	7.389528204243995e-11	3.684226937476605
ENSG00000060237	7.389528204243995e-11	8.904875885059452
ENSG00000143498	7.389528204243995e-11	8.309080873849798
ENSG00000168314	7.389528204243995e-11	3.637463940904358
ENSG00000149547	7.389528204243995e-11	8.858719926637214
ENSG00000142765	7.389528204243995e-11	8.900819089927607
ENSG00000163346	7.639865097054205e-11	8.900819089927607
ENSG00000178162	7.639865097054205e-11	6.2741855253207905
ENSG00000227986	7.639865097054205e-11	5.732485564292877
ENSG00000166797	7.659462115872283e-11	8.842492746109832
ENSG00000138036	7.6791083524908e-11	8.402669039138678
ENSG00000006047	7.698803927769505e-11	3.141455465808279
ENSG00000140398	7.898500104014153e-11	8.810038385055064
ENSG00000272677	7.918746464637882e-11	6.100674439577662
ENSG00000068323	7.979790916136943e-11	8.796336787687592
ENSG00000165271	8.207587887873392e-11	8.876478319136533
ENSG00000216866	8.249684132123438e-11	5.792091627303463
ENSG00000162894	8.27081145393063e-11	8.303087732993038
ENSG00000121413	8.27081145393063e-11	8.287685171199406
ENSG00000107518	8.27081145393063e-11	5.046469954989924
ENSG00000120705	8.291991748145455e-11	8.892705499663915
ENSG00000265369	8.506736894500248e-11	4.434307192730025
ENSG00000148156	8.572215570930202e-11	4.242813955995967
ENSG00000198856	8.572215570930202e-11	8.892705499663915
ENSG00000143036	8.572215570930202e-11	5.936951648937514
ENSG00000157110	8.616141893535746e-11	7.375420328629583
ENSG00000170271	8.616141893535746e-11	7.685760865289137
ENSG00000080031	8.884365207074497e-11	4.285555099828822
ENSG00000183475	8.929856862406103e-11	8.65733207163692
ENSG00000101443	8.952688129648486e-11	5.72366648703212
ENSG00000065809	8.952688129648486e-11	8.88864870453207
ENSG00000232940	8.952688129648486e-11	6.275608184383138
ENSG00000164904	8.952688129648486e-11	8.412445548405277
ENSG00000260177	8.975576542490978e-11	2.986573713758071
ENSG00000198393	9.231160923900132e-11	5.7715490936909655
ENSG00000163875	9.254746086581167e-11	8.7542376243972
ENSG00000119969	9.254746086581167e-11	8.324568646716735
ENSG00000151422	9.278390238895159e-11	8.76893359295265
ENSG00000166922	9.278390238895159e-11	6.469416458319978
ENSG00000224566	9.302093525072484e-11	5.787287466787068
ENSG00000006704	9.591198372498843e-11	5.99397112301875
ENSG00000104047	9.59119837249891e-11	8.81409518018691
ENSG00000107242	9.615683681534977e-11	8.900819089927607
ENSG00000169189	9.64023018016078e-11	8.71366967307874
ENSG00000196683	9.64023018016078e-11	8.917046270454989
ENSG00000253284	9.64023018016078e-11	2.208636920023382
ENSG00000143198	9.64023018016078e-11	8.83996716294992
ENSG00000158062	9.64023018016078e-11	8.674096092948263
ENSG00000177426	9.664838017853798e-11	7.100529319503445
ENSG00000173744	9.689507344447735e-11	8.813558339402954
ENSG00000162409	1.0041419013635983e-10	3.3885072619504903
ENSG00000272256	1.0041419013635983e-10	8.18283578062966
ENSG00000140948	1.0067028898690669e-10	8.636053724789715
ENSG00000214046	1.0326670062045059e-10	8.779115235972231
ENSG00000129214	1.0379379368336526e-10	4.832786377019399
ENSG00000167895	1.0405832689923416e-10	8.653275276505076
ENSG00000232648	1.0405832689923416e-10	5.0506542616825785
ENSG00000178343	1.0405832689923416e-10	3.9820429083422626
ENSG00000140682	1.0432352004392144e-10	5.801843572823236
ENSG00000095203	1.0432352004392144e-10	4.847828587232397
ENSG00000084112	1.0432352004392144e-10	8.773527228868451
ENSG00000067082	1.0432352004392144e-10	8.941387041246065
ENSG00000129691	1.0458937472661054e-10	8.63758493676165
ENSG00000049768	1.0755790182092462e-10	5.0458234284215795
ENSG00000015171	1.0783182187849175e-10	8.83996716294992
ENSG00000004975	1.0783182187849175e-10	8.751712041237289
ENSG00000169016	1.0810642474511316e-10	8.63551688400576
ENSG00000172348	1.0865768556389548e-10	5.352517400765774
ENSG00000107829	1.1202349868498219e-10	8.733953648737971
ENSG00000120802	1.1230854555145401e-10	8.853131919533435
ENSG00000271430	1.1230854555145401e-10	8.388888131391273
ENSG00000259959	1.1230854555145401e-10	8.300227875925657
ENSG00000072501	1.1259430232441313e-10	8.858719926637214
ENSG00000069943	1.1259430232441472e-10	8.473245078731924
ENSG00000116903	1.1578497780865834e-10	8.720252051370501
ENSG00000148357	1.1637453373210553e-10	4.939844516015179
ENSG00000215270	1.1637453373210553e-10	4.93999123494932
ENSG00000118960	1.1667041251585441e-10	8.57007132111227
ENSG00000189157	1.1667041251585441e-10	6.216741176914968
ENSG00000267475	1.166704125158565e-10	6.423549045396127
ENSG00000060138	1.2058449255824178e-10	8.645953490552873
ENSG00000227939	1.2058449255824263e-10	7.421831250579354
ENSG00000152670	1.2058449255824263e-10	4.693293963069634
ENSG00000241527	1.2058449255824263e-10	6.4746953347519804
ENSG00000108984	1.208908435037027e-10	8.434920833316953
ENSG00000187535	1.208908435037027e-10	8.577190540187985
ENSG00000185386	1.2089084350370526e-10	8.645161686241385
ENSG00000147799	1.2150583240511644e-10	7.5892834662421516
ENSG00000155111	1.2150583240511644e-10	8.424941757173862
ENSG00000217130	1.249434004593289e-10	5.428638768102634
ENSG00000105656	1.249434004593289e-10	8.827796777554383
ENSG00000169253	1.2526058552655155e-10	4.495843778321261
ENSG00000268041	1.2526058552655155e-10	7.633658931660192
ENSG00000260296	1.2557855862995e-10	7.315210370584127
ENSG00000082458	1.2557855862995e-10	8.540679384001372
ENSG00000181991	1.2557855862995178e-10	8.60053693979108
ENSG00000180998	1.2589732168284718e-10	6.62396878275616
ENSG00000103275	1.262168766030866e-10	8.750435792792885
ENSG00000179750	1.262168766030866e-10	8.179439082778327
ENSG00000112029	1.3011400562749064e-10	8.391747988458649
ENSG00000119242	1.3011400562749064e-10	8.405731463082544
ENSG00000168216	1.3011400562749064e-10	8.866833516900904
ENSG00000115263	1.3011400562749247e-10	2.2770748097090716
ENSG00000169371	1.3044403142858774e-10	8.286271315030657
ENSG00000110060	1.3044403142858774e-10	8.631460088873913
ENSG00000160856	1.3044403142858913e-10	8.625872081770133
ENSG00000100284	1.307748764286725e-10	8.619289703478376
ENSG00000187837	1.307748764286725e-10	8.933273450982373
ENSG00000124313	1.307748764286725e-10	8.62541455136611
ENSG00000270673	1.307748764286725e-10	6.912346007235939
ENSG00000126353	1.307748764286725e-10	4.498177845319454
ENSG00000198720	1.3110654261483837e-10	7.942058449180903
ENSG00000004838	1.3110654261483837e-10	6.885423362865328
ENSG00000156232	1.3110654261483837e-10	8.776052812028363
ENSG00000136856	1.3110654261483837e-10	8.6228889682062
ENSG00000113924	1.3110654261483837e-10	6.669291607703216
ENSG00000181104	1.3480964198300238e-10	8.220382572960936
ENSG00000167202	1.3515131911834872e-10	8.799856742035482
ENSG00000267390	1.3515131911835064e-10	6.8879427104856745
ENSG00000204389	1.3549384370393413e-10	8.237439603223056
ENSG00000171617	1.3583721779367877e-10	7.545961765317053
ENSG00000168916	1.3583721779367877e-10	8.218404962279337
ENSG00000169752	1.3583721779367877e-10	7.877862221002922
ENSG00000174885	1.3583721779367877e-10	7.498022211005273
ENSG00000144619	1.3618144344636576e-10	7.826570220033747
ENSG00000260940	1.3618144344636672e-10	2.160890807325306
ENSG00000148798	1.3618144344636672e-10	3.6361986302631637
ENSG00000164032	1.3967099236151243e-10	8.904875885059452
ENSG00000184305	1.4002472248622664e-10	8.080849350012638
ENSG00000248540	1.403793292621367e-10	5.369147419113988
ENSG00000012048	1.4073481481217637e-10	8.566551366764378
ENSG00000100218	1.4073481481217637e-10	5.389547773345293
ENSG00000134198	1.4073481481217637e-10	6.138391098268946
ENSG00000213339	1.4073481481217637e-10	8.88306069742829
ENSG00000122884	1.4109118126430233e-10	8.874947107164598
ENSG00000232712	1.4109118126430233e-10	5.668415128889968
ENSG00000259436	1.410911812643033e-10	8.107137714871074
ENSG00000233560	1.4144843075149232e-10	5.1083254501528685
ENSG00000229251	1.4580508464935528e-10	5.770746000099974
ENSG00000104267	1.4580508464935528e-10	8.024876068861397
ENSG00000133056	1.4654384878526263e-10	8.666976873872548
ENSG00000237289	1.5105397141561655e-10	4.372499880656664
ENSG00000171813	1.5143588780333654e-10	8.58025296413185
ENSG00000096092	1.5143588780333654e-10	8.606124946894859
ENSG00000204923	1.5143588780333654e-10	8.381311381911535
ENSG00000101049	1.5220255740340523e-10	6.401789084407446
ENSG00000179832	1.5220255740340523e-10	8.539939976340923
ENSG00000135486	1.5258731518890858e-10	8.929216655850528
ENSG00000225973	1.5767661512097791e-10	8.47875377545577
ENSG00000155254	1.5767661512097848e-10	8.294634302974702
ENSG00000150938	1.5767661512097848e-10	7.8099877227944985
ENSG00000162783	1.5767661512097848e-10	8.908932680191299
ENSG00000257167	1.5807490820570203e-10	7.1517286132504365
ENSG00000184277	1.6334317086093156e-10	8.793274363743723
ENSG00000103174	1.637554641071921e-10	8.534097005709611
ENSG00000257446	1.637554641071921e-10	5.0773665192284065
ENSG00000231473	1.641687755611163e-10	5.813540486852482
ENSG00000173769	1.687831100224673e-10	2.5386687723535677
ENSG00000236882	1.687831100224673e-10	6.32266004954259
ENSG00000198146	1.69208833252632e-10	8.826265565582448
ENSG00000272009	1.6920883325263318e-10	7.166574868679427
ENSG00000267127	1.700634340437061e-10	5.227360998349798
ENSG00000102931	1.700634340437061e-10	8.71114408991883
ENSG00000153048	1.7049231667632664e-10	8.530295174105298
ENSG00000127483	1.7049231667632664e-10	8.925159860718681
ENSG00000171291	1.7049231667632724e-10	8.531289545293276
ENSG00000255495	1.709222575247496e-10	4.45769611101167
ENSG00000139116	1.709222575247496e-10	8.757300048341069
ENSG00000259236	1.7572218293025152e-10	5.553616574540404
ENSG00000254003	1.7572218293025339e-10	6.048107429242779
ENSG00000251819	1.7616502305441525e-10	5.82660391754115
ENSG00000127990	1.7616502305441525e-10	6.317321832736254
ENSG00000120669	1.7660895502625928e-10	6.332394077658237
ENSG00000165804	1.770539814756033e-10	8.228572588917322
ENSG00000133020	1.8202226627295198e-10	3.163577133045535
ENSG00000102780	1.8294013064099668e-10	7.521017662233118
ENSG00000243517	1.834007593912488e-10	7.045726987304446
ENSG00000117020	1.8340075939125008e-10	8.113130855727835
ENSG00000269001	1.8340075939125008e-10	5.446559879874377
ENSG00000140497	1.83862522815492e-10	8.892705499663915
ENSG00000130055	1.8386252281549526e-10	4.770773919156939
ENSG00000105287	1.8901759444964246e-10	8.921103065586836
ENSG00000115758	1.8949318877308384e-10	8.933273450982373
ENSG00000188779	1.899699537692003e-10	6.815481602784254
ENSG00000160791	1.899699537692003e-10	7.252594297651336
ENSG00000170832	1.8996995376920165e-10	8.52743531703792
ENSG00000159433	1.9044789225279653e-10	8.85718871466528
ENSG00000181852	1.904478922527999e-10	8.772990388084494
ENSG00000255121	1.9092700704528167e-10	7.247790416542473
ENSG00000226828	1.9092700704528167e-10	2.8043389406221575
ENSG00000088970	1.9140730097466255e-10	8.71466404426672
ENSG00000105523	1.972638392999588e-10	4.168289911257694
ENSG00000246898	1.972638392999588e-10	8.338015280556675
ENSG00000115539	1.972638392999623e-10	8.60260499254697
ENSG00000203780	1.972638392999623e-10	3.706572395942165
ENSG00000245849	1.9775972239613083e-10	8.805981589923219
ENSG00000250889	1.9775972239613083e-10	5.463133798898019
ENSG00000120324	1.9775972239613083e-10	7.280461360855327
ENSG00000064393	1.9775972239613083e-10	8.917046270454989
ENSG00000140961	2.0483146826423476e-10	7.205063635547639
ENSG00000157343	2.053459535389414e-10	7.243146933816676
ENSG00000179178	2.0586170290940036e-10	7.040797467525881
ENSG00000172508	2.0586170290940036e-10	8.257794438727801
ENSG00000225806	2.0586170290940036e-10	6.08925743889493
ENSG00000144645	2.0637871940924407e-10	8.908932680191299
ENSG00000233101	2.121504062029952e-10	2.5550127746641906
ENSG00000034713	2.1268286747865358e-10	8.800393582819439
ENSG00000214960	2.1268286747865358e-10	5.481336666249864
ENSG00000180817	2.1268286747865586e-10	8.892705499663915
ENSG00000111713	2.1268286747865586e-10	5.3427241606070535
ENSG00000104331	2.1321663597276602e-10	8.864307933740994
ENSG00000188878	2.1321663597276602e-10	8.075370364825714
ENSG00000137776	2.132166359727683e-10	8.88306069742829
ENSG00000197816	2.1375171481981812e-10	8.194874458994224
ENSG00000197971	2.1375171481981812e-10	7.707556805537719
ENSG00000142197	2.1375171481981812e-10	8.39753856243892
ENSG00000126458	2.1375171481981812e-10	8.341737801781054
ENSG00000117411	2.1375171481981812e-10	8.739004815057795
ENSG00000270919	2.197249692648392e-10	3.056652682393463
ENSG00000219481	2.2027601952165419e-10	8.79939921163146
ENSG00000167283	2.2027601952165651e-10	8.900819089927607
[truncated: 4,581 more rows]
