# Supplementary material for: Machine learning predicts treatment sensitivity in multiple myeloma based on molecular and clinical information coupled with drug response
Source: PLoS One. 2021 Jul 28;16(7):e0254596. doi: 10.1371/journal.pone.0254596 (PMC8318243; doi:10.1371/journal.pone.0254596)
Supplement: S1 File — (ZIP) [file pone.0254596.s004.zip › Supplementary Material 1/1q21/selected_genes_experiment_4.csv]

gene	pvalue	entropy
ENSG00000143321	9.892179575045215e-37	8.900819089927607
ENSG00000143294	3.312154800088518e-33	8.861245509797127
ENSG00000143515	4.319329416256573e-32	8.941387041246065
ENSG00000143314	1.3536066921230365e-30	8.82067755847867
ENSG00000143222	2.349968043132204e-30	8.879003902296445
ENSG00000121644	8.542076752942847e-30	8.853131919533435
ENSG00000169905	8.58066237373906e-30	8.853131919533435
ENSG00000143252	5.497794329103067e-29	8.779572766376255
ENSG00000169231	6.895187151269777e-29	8.392284829242604
ENSG00000163467	9.741977642978868e-29	6.248909614315377
ENSG00000159352	1.9393614460235357e-28	8.879003902296445
ENSG00000116586	3.9837564293982575e-28	8.710607249134874
ENSG00000143458	5.386460759289538e-28	8.751712041237289
ENSG00000143420	7.028553448998864e-28	8.88864870453207
ENSG00000143393	8.475828520375017e-28	8.88864870453207
ENSG00000143164	1.3315434263472347e-27	8.853131919533435
ENSG00000143374	2.8126714683221568e-27	8.717189627426633
ENSG00000160752	4.089797052391418e-27	8.790748780583813
ENSG00000160685	4.3995994651581346e-27	8.805444749139262
ENSG00000160714	6.147106871138638e-27	8.846549541241677
ENSG00000198715	7.38888653905849e-27	8.722777634530411
ENSG00000143418	9.226799895026108e-27	8.828791148742358
ENSG00000132676	1.3830655779915961e-26	8.88864870453207
ENSG00000160803	1.430933359353102e-26	8.844023958081767
ENSG00000159377	1.660420579877183e-26	8.921103065586836
ENSG00000160688	2.1417700411741366e-26	8.784166402292056
ENSG00000116521	2.680613490845824e-26	8.904875885059452
ENSG00000163348	3.711099054963573e-26	8.835910367818073
ENSG00000117262	3.854687616910796e-26	8.3476600827923
ENSG00000143436	4.4673881100722396e-26	8.619826544262331
ENSG00000143612	4.9632381921897343e-26	8.908932680191299
ENSG00000183155	5.154793291791229e-26	8.5036313870308
ENSG00000163159	8.895640870945878e-26	8.761814373876936
ENSG00000135845	1.9657544373697423e-25	8.766944850576694
ENSG00000067704	2.1185073945632833e-25	8.892705499663915
ENSG00000117362	2.1992389522536374e-25	8.884591909400223
ENSG00000163444	2.9162333664783345e-25	8.72936001282217
ENSG00000143543	3.37117917770352e-25	8.904875885059452
ENSG00000143569	4.484025579301311e-25	8.88864870453207
ENSG00000143319	6.8552287053977125e-25	8.776052812028363
ENSG00000152332	8.214178092954193e-25	8.88306069742829
ENSG00000091483	2.061703840632777e-24	8.824734353610515
ENSG00000143401	2.1299808523321043e-24	8.856194343477304
ENSG00000143155	2.138671505798212e-24	8.713132832294786
ENSG00000131788	2.537215219076207e-24	8.70348803005916
ENSG00000198860	2.8314249257040306e-24	8.79128562136777
ENSG00000163374	3.133869693568085e-24	8.828791148742358
ENSG00000160741	4.161755201329645e-24	8.86277672176906
ENSG00000197622	4.9521678752440146e-24	8.880535114268378
ENSG00000117479	5.1355429042932745e-24	8.5269777866339
ENSG00000116747	5.914875322504714e-24	8.822208770450603
ENSG00000163468	6.5422132828719e-24	8.941387041246065
ENSG00000143450	7.034292295476803e-24	6.2996540983605325
ENSG00000228106	7.810465303495849e-24	7.986545922753054
ENSG00000158796	1.2294916433047871e-23	8.638579307949625
ENSG00000143398	1.358963853076063e-23	8.826265565582448
ENSG00000131791	1.5632004483391002e-23	8.67057613860037
ENSG00000177628	2.5328923994096655e-23	8.84808075321361
ENSG00000143437	2.899621549914931e-23	8.764876797820804
ENSG00000163156	3.114585628267755e-23	8.57698797331149
ENSG00000117593	5.1924344209226394e-23	8.734490489521928
ENSG00000171163	6.3758874840313e-23	8.808507173083129
ENSG00000132716	6.3758874840313e-23	8.884591909400223
ENSG00000116161	6.401086800401415e-23	8.830322360714293
ENSG00000231064	6.817952905979181e-23	5.994480881335801
ENSG00000176393	8.140062948608873e-23	8.716195256238654
ENSG00000125459	9.639556765852267e-23	8.74864961729342
ENSG00000163125	1.1775823423655469e-22	8.856194343477304
ENSG00000134375	1.648929148601778e-22	8.866833516900904
ENSG00000143368	1.8323391251138778e-22	8.797867999659527
ENSG00000143621	1.950412381049267e-22	8.908932680191299
ENSG00000163463	1.958037150708947e-22	8.342661313123516
ENSG00000116191	2.9241743869349007e-22	8.921103065586836
ENSG00000135775	3.578303082448424e-22	8.80291916597935
ENSG00000143575	3.578303082448424e-22	8.900819089927607
ENSG00000158864	3.5922076193713206e-22	8.85718871466528
ENSG00000162851	3.95774592069233e-22	8.690323273475645
ENSG00000143183	3.973109378375001e-22	8.925159860718681
ENSG00000234222	4.0981614447572014e-22	6.815616077854378
ENSG00000143363	4.3769804247231895e-22	8.744592822161575
ENSG00000143799	5.916844140742193e-22	8.929216655850528
ENSG00000143756	5.916844140742193e-22	8.765871169008783
ENSG00000163344	6.566207209258158e-22	8.80291916597935
ENSG00000162736	7.48507672828903e-22	8.908932680191299
ENSG00000135847	9.758898726813798e-22	8.74864961729342
ENSG00000187145	1.0063238629037844e-21	8.826265565582448
ENSG00000163479	1.078277811352198e-21	8.925159860718681
ENSG00000143553	1.3210533744231592e-21	8.675627304920196
ENSG00000160783	1.6616388568359104e-21	8.387436229799272
ENSG00000134371	1.9578700336145476e-21	8.80291916597935
ENSG00000246203	2.2286069935991173e-21	6.638084624592208
ENSG00000162910	2.634603103915421e-21	8.733953648737971
ENSG00000196352	2.810366429735019e-21	8.908932680191299
ENSG00000116906	3.0901203662809498e-21	8.819683187290691
ENSG00000058668	3.777556439767954e-21	8.874947107164598
ENSG00000076321	3.893701720543565e-21	8.616764120318463
ENSG00000160767	4.013379443207494e-21	8.46638082318374
ENSG00000116580	4.296125208628547e-21	8.81409518018691
ENSG00000159445	4.296125208628547e-21	8.811569597026997
ENSG00000143224	6.555000242347499e-21	8.767939221764673
ENSG00000185499	7.505501846732786e-21	7.488913458670367
ENSG00000143643	7.705567314368065e-21	8.777584024000298
ENSG00000160753	9.401639427509898e-21	8.554838511772864
ENSG00000173726	1.1770438192914354e-20	8.908932680191299
ENSG00000160818	1.4728104483106825e-20	8.769470433736606
ENSG00000223599	1.8419009288791962e-20	5.2333537256238065
ENSG00000238365	1.8487702090682736e-20	5.946850074059996
ENSG00000173171	1.8556648292038162e-20	8.494980955983154
ENSG00000228013	2.2431574545389993e-20	6.707950885851974
ENSG00000143158	2.3194034831472783e-20	8.750180829265354
ENSG00000143376	2.3893263131886862e-20	8.755768836369135
ENSG00000196169	2.4704839236474907e-20	8.757757578745089
ENSG00000136628	2.7205719250000334e-20	8.921103065586836
ENSG00000118971	2.995672267483886e-20	8.103265358267436
ENSG00000224358	2.995672267483886e-20	6.517924431277858
ENSG00000143442	3.2020678451913476e-20	8.912989475323146
ENSG00000236675	3.98225348754498e-20	7.237770832014297
ENSG00000117153	5.671907030723446e-20	8.76893359295265
ENSG00000182827	5.841198786824071e-20	8.870890312032751
ENSG00000152382	5.862708527155253e-20	8.609644901242751
ENSG00000143774	6.240590842338009e-20	8.896762294795762
ENSG00000136636	6.642541331147627e-20	8.852137548345457
ENSG00000122218	6.865595654147718e-20	8.917046270454989
ENSG00000160766	7.09605374061392e-20	8.116193279671704
ENSG00000143761	7.334158412092581e-20	8.941387041246065
ENSG00000143157	8.037806333755681e-20	8.834379155846138
ENSG00000067533	8.307129273759742e-20	8.679147259268085
ENSG00000023572	1.00106116781777e-19	8.254477051256401
ENSG00000163113	1.1711999445263666e-19	8.730891224794103
ENSG00000215845	1.2552043681150305e-19	8.728365641634191
ENSG00000117280	1.7100537751895668e-19	8.766408009792737
ENSG00000143570	1.7162751245187176e-19	8.740536027029728
ENSG00000159346	1.8255272199324257e-19	8.903344673087517
ENSG00000121848	1.8321637202942525e-19	8.85718871466528
ENSG00000143549	2.5018044507003144e-19	8.912989475323146
ENSG00000128284	2.5752172129008947e-19	8.75676320755711
ENSG00000168275	2.839061196832724e-19	8.395092289658942
ENSG00000176444	3.198045201996309e-19	8.876478319136533
ENSG00000188092	3.2095966201064185e-19	7.293992086734274
ENSG00000133059	3.747318119237438e-19	8.677158516892128
ENSG00000254911	4.665985174760014e-19	7.484590263239318
ENSG00000143373	4.801905257195946e-19	8.804450377951285
ENSG00000198892	4.801905257195946e-19	7.513360148492955
ENSG00000198837	4.941737188976473e-19	8.852137548345457
ENSG00000171161	5.122197822768394e-19	8.678152888080106
ENSG00000075945	5.444045814837941e-19	8.751175200453332
ENSG00000135778	5.463588396532782e-19	8.602068151763014
ENSG00000143578	5.602341339851262e-19	8.5330233241417
ENSG00000182004	5.622445402173173e-19	8.840961534137898
ENSG00000225855	5.785865652873421e-19	8.2615254104866
ENSG00000143858	6.148880721745904e-19	6.194433849035698
ENSG00000198700	6.350085673438761e-19	8.85466313150537
ENSG00000143315	7.170649931563296e-19	8.745587193349552
ENSG00000143258	7.40485902074109e-19	8.781103978348188
ENSG00000135766	7.619381400280996e-19	8.872421524004686
ENSG00000233461	7.6466248660980265e-19	7.562959184076104
ENSG00000116406	7.86806623740842e-19	8.892705499663915
ENSG00000163431	7.896188214552567e-19	5.242458658467974
ENSG00000158882	9.470102971633027e-19	8.297165451981792
ENSG00000116857	9.503876711166995e-19	8.812563968214976
ENSG00000158793	9.503876711166995e-19	8.716195256238654
ENSG00000160785	9.778386202507942e-19	8.759288790717024
ENSG00000160712	1.0725786067179355e-18	8.933273450982373
ENSG00000143303	1.1074422004678796e-18	8.783172031104078
ENSG00000054277	1.5456063272558724e-18	8.188089513825975
ENSG00000121481	1.5956232672481044e-18	8.619289703478376
ENSG00000162819	1.6012784715411291e-18	8.7542376243972
ENSG00000116604	2.1695128158844882e-18	8.908932680191299
ENSG00000010165	2.1695128158844882e-18	8.781640819132145
ENSG00000203668	2.3776207941920224e-18	8.796336787687592
ENSG00000273058	2.3776207941920224e-18	7.341929322348813
ENSG00000069248	2.5242303973053903e-18	8.830322360714293
ENSG00000158716	2.689202212089851e-18	8.427801614241238
ENSG00000160679	2.7658997791184586e-18	8.860251138609149
ENSG00000143742	3.85963694586424e-18	8.870890312032751
ENSG00000186283	4.2271601348860216e-18	8.929216655850528
ENSG00000228126	4.347047307219976e-18	5.4386852942022
ENSG00000014914	4.377540076652594e-18	7.33345320721636
ENSG00000116584	4.912273889371526e-18	8.921103065586836
ENSG00000163382	5.9090978129251475e-18	8.870890312032751
ENSG00000180764	6.075985814954222e-18	5.724175488470634
ENSG00000143149	6.075985814954222e-18	8.852137548345457
ENSG00000143624	6.651177400793804e-18	8.904875885059452
ENSG00000143179	6.651177400793804e-18	8.884591909400223
ENSG00000143748	6.838744245738667e-18	8.685729637559842
ENSG00000203761	7.08056282415875e-18	7.921821304325537
ENSG00000235477	7.722675551178709e-18	7.9499554561865065
ENSG00000186141	8.191822051360957e-18	8.71160162032285
ENSG00000143257	9.216147120763336e-18	5.8258518112370465
ENSG00000163472	9.808628476291797e-18	8.369272703546972
ENSG00000118873	1.0402662166854405e-17	8.831853572686226
ENSG00000010072	1.0438690894888432e-17	8.323776842405247
ENSG00000163346	1.1739772696180045e-17	8.899287877955674
ENSG00000153157	1.2110182286419279e-17	4.842443791897506
ENSG00000213064	1.2885961056840842e-17	8.783629561508098
ENSG00000163041	1.3710769046810298e-17	8.89117428769198
ENSG00000162885	1.4487557933724685e-17	8.699968075711269
ENSG00000198400	1.4892088521262564e-17	5.905395033617043
ENSG00000198336	1.53605262775446e-17	6.552039488536025
ENSG00000160691	1.8942236128581775e-17	8.917046270454989
ENSG00000162923	1.953622462275071e-17	8.900819089927607
ENSG00000143387	2.128439133879194e-17	8.138060863953907
ENSG00000081692	2.128439133879194e-17	8.140939184215757
ENSG00000235919	2.1875763319563756e-17	7.564787968459789
ENSG00000116918	2.3346064948055435e-17	8.70348803005916
ENSG00000175137	2.47440320486545e-17	8.727371270446213
ENSG00000136653	2.779249130664103e-17	8.889643075720047
ENSG00000143256	2.8659665964219623e-17	8.656337700448944
ENSG00000117143	3.421876217811874e-17	8.900819089927607
ENSG00000143740	3.8677993985396006e-17	8.721783263342434
ENSG00000116199	4.083956377339428e-17	8.818151975318758
ENSG00000256164	4.3266924285225685e-17	3.5462851985200174
ENSG00000081721	4.583656903232502e-17	8.733953648737971
ENSG00000235655	4.583656903232502e-17	8.76334558584887
ENSG00000072858	4.709737210961041e-17	8.799856742035482
ENSG00000000457	5.0060675123069514e-17	8.625414551366113
ENSG00000158711	5.143606167326531e-17	8.88306069742829
ENSG00000047410	5.466850646669459e-17	8.912989475323146
ENSG00000118200	5.466850646669459e-17	8.804450377951285
ENSG00000156535	6.153825620950456e-17	6.98373705953021
ENSG00000092978	6.153825620950456e-17	8.68320405439993
ENSG00000242444	6.517573599368226e-17	3.86369288668037
ENSG00000143337	6.517573599368226e-17	8.835373527034116
ENSG00000171208	7.139355247590476e-17	8.394942119433491
ENSG00000135862	7.309891147580138e-17	8.93733024611422
ENSG00000143379	7.334579302444392e-17	8.732422436766038
ENSG00000121851	7.535069286680902e-17	8.747655246105444
ENSG00000225857	8.006156598758938e-17	5.349345209589543
ENSG00000159348	8.224747140749903e-17	8.86277672176906
ENSG00000162735	8.767781155366902e-17	8.729896853606125
ENSG00000162814	9.536511690440706e-17	4.4530161550028105
ENSG00000119285	1.0063013413412643e-16	8.82320314163858
ENSG00000160710	1.1017268069353982e-16	8.941387041246065
ENSG00000117597	1.3834278859561276e-16	8.683740895183888
ENSG00000171806	1.6457699641798557e-16	8.395681527093938
ENSG00000117523	1.9056451813578228e-16	8.921103065586836
ENSG00000132688	2.0165505716404717e-16	7.982127290676625
ENSG00000255920	2.077818390546636e-16	3.4001577897904522
ENSG00000135801	2.077818390546636e-16	8.70907603716294
ENSG00000198952	2.1338178520864415e-16	8.88306069742829
ENSG00000116750	2.326297365999279e-16	8.767939221764673
ENSG00000120370	2.334032824076037e-16	8.671033669004395
ENSG00000135837	2.396836746539309e-16	8.896762294795762
ENSG00000116957	2.544304319094861e-16	8.628934505714
ENSG00000186063	2.7007135454705433e-16	8.797867999659527
ENSG00000143771	2.7732374607132833e-16	8.547059195416638
ENSG00000179085	2.9240958553631683e-16	8.717726468210587
ENSG00000117625	2.9337887237025077e-16	8.822208770450603
ENSG00000233791	2.9337887237025077e-16	6.827052286590453
ENSG00000152904	3.2828862712017295e-16	8.672564880976328
ENSG00000151414	3.472490478000705e-16	8.839430322165963
ENSG00000257315	4.260059618661089e-16	8.66391444992868
ENSG00000117691	4.76422298658644e-16	8.842492746109832
ENSG00000143514	5.054503173754398e-16	8.77452160005643
ENSG00000118298	5.189050112858373e-16	7.425595371606612
ENSG00000143537	5.975053832907834e-16	8.790748780583813
ENSG00000158773	6.506097856627639e-16	8.88864870453207
ENSG00000120333	6.506097856627639e-16	8.729896853606125
ENSG00000162704	6.700553219649708e-16	8.887117492560137
ENSG00000157181	7.083620184189789e-16	8.83996716294992
ENSG00000138640	7.686485215207729e-16	8.868364728872839
ENSG00000238055	7.915674496632982e-16	3.715882500656813
ENSG00000131778	7.941552171528076e-16	8.73142806557806
ENSG00000035687	8.151598387721317e-16	8.820140717694711
ENSG00000228606	8.367119692956396e-16	6.916810369313722
ENSG00000116183	8.843927747061307e-16	6.626247818484826
ENSG00000213047	9.136812983389132e-16	8.858719926637214
ENSG00000143324	9.377988141209502e-16	8.840961534137898
ENSG00000027869	9.65681698809907e-16	6.5379123341505165
ENSG00000117222	9.943815078220682e-16	8.749186458077379
ENSG00000273062	1.0509050391250512e-15	8.476228192295856
ENSG00000168159	1.1142066392261541e-15	8.879003902296445
ENSG00000143156	1.1435334031485585e-15	7.982136390519267
ENSG00000094975	1.1472523360787717e-15	8.884591909400223
ENSG00000183814	1.2044882225581086e-15	8.630465717685935
ENSG00000182134	1.3146921426999572e-15	8.525446574661965
ENSG00000143443	1.4301857017864426e-15	8.29790485964224
ENSG00000162909	1.4676934821083828e-15	8.929216655850528
ENSG00000100228	1.472449601281591e-15	8.818151975318758
ENSG00000135763	1.5061704568552367e-15	8.65480648847701
ENSG00000273478	1.6015829888554142e-15	6.610588561948856
ENSG00000272654	1.7931910413057057e-15	7.319398872746948
ENSG00000133065	2.1066777876718535e-15	8.796336787687592
ENSG00000252817	2.2322763478884713e-15	6.603260416450158
ENSG00000143633	2.426823529965752e-15	8.387973070583229
ENSG00000174606	2.497985596715573e-15	8.850606336373524
ENSG00000143622	2.646534413056282e-15	8.62334649861022
ENSG00000119283	2.776948005976123e-15	5.283861179705988
ENSG00000162813	2.8673875611729485e-15	8.777584024000298
ENSG00000110092	3.2073791466162745e-15	8.810038385055064
ENSG00000188931	3.2905027676727886e-15	8.073962409350335
ENSG00000143862	3.4965233510416345e-15	8.676621676108173
ENSG00000185278	3.787070735993051e-15	8.622352127422245
ENSG00000231407	4.469718381543186e-15	5.509737119229221
ENSG00000133121	4.733191707987246e-15	8.450813739936871
ENSG00000136631	5.42612276657707e-15	8.721783263342434
ENSG00000117697	5.565644668718419e-15	8.682209683211953
ENSG00000174827	6.730950045468209e-15	6.643887380916303
ENSG00000154370	7.542237278538264e-15	8.497383282646508
ENSG00000116539	7.73520420453817e-15	8.896762294795762
ENSG00000273002	7.73520420453817e-15	6.939563997486356
ENSG00000058673	7.73520420453817e-15	8.921103065586836
ENSG00000270361	7.75966440088049e-15	5.365441400944176
ENSG00000135829	7.958108108346394e-15	8.904875885059452
ENSG00000203721	9.113503798749225e-15	5.269456611840195
ENSG00000118197	9.142251042457413e-15	8.739004815057795
ENSG00000232093	9.345997540734667e-15	5.816148862584641
ENSG00000118217	9.890677408194132e-15	8.912989475323146
ENSG00000143207	1.0110837776306018e-14	8.733953648737971
ENSG00000271721	1.0699368991443801e-14	7.4302124768246385
ENSG00000203724	1.160946839511812e-14	7.238767331317915
ENSG00000189171	1.224531791569055e-14	7.556834452836459
ENSG00000120334	1.6076373083458044e-14	7.954431401452932
ENSG00000159176	1.6482910938058966e-14	8.884591909400223
ENSG00000223774	1.6482910938058966e-14	2.445074436882206
ENSG00000153207	1.6482910938058966e-14	8.844023958081767
ENSG00000116711	1.8847717269094712e-14	8.648760950969208
ENSG00000143457	1.9934077419683882e-14	8.79733115887557
ENSG00000196754	2.1016579805077464e-14	3.961444020331325
ENSG00000117475	2.1016579805077464e-14	8.681672842427998
ENSG00000228264	2.2785045402866697e-14	4.769642975453674
ENSG00000234719	2.4019729844581887e-14	7.7945025295374855
ENSG00000132694	2.6772771625924186e-14	8.805981589923219
ENSG00000116698	2.9835865874083854e-14	8.884591909400223
ENSG00000197956	3.058303921029488e-14	8.925159860718681
ENSG00000261126	3.253249462108367e-14	6.751589602130622
ENSG00000232860	3.691909848683635e-14	6.930568926793202
ENSG00000116984	4.346107777241526e-14	8.84808075321361
ENSG00000116194	5.209008616768745e-14	7.160387829678697
ENSG00000188206	5.504351857056721e-14	8.471634556380055
ENSG00000173801	5.6408472924137834e-14	8.167132878385129
ENSG00000177855	6.817866661464525e-14	5.337564082671079
ENSG00000154217	7.158921257207714e-14	8.301301557493572
ENSG00000143751	7.180785827304122e-14	8.794805575715658
ENSG00000272906	7.335688222016469e-14	6.465760755214128
ENSG00000163462	7.940359996118656e-14	6.368677688051828
ENSG00000169432	8.160887277401716e-14	8.60663487394992
ENSG00000203705	9.587191926186445e-14	8.697442492551358
ENSG00000178096	9.587191926186445e-14	8.597271948970722
ENSG00000160678	1.0596322216486332e-13	7.18746097912095
ENSG00000226862	1.0889215030742298e-13	4.359724822255044
ENSG00000143603	1.1816507306776963e-13	8.896762294795762
ENSG00000141858	1.1816507306776963e-13	8.810038385055064
ENSG00000143811	1.2105878433217139e-13	8.826265565582448
ENSG00000179397	1.2477409075217508e-13	7.2244764965154475
ENSG00000027644	1.3055825652092725e-13	3.8720731134641233
ENSG00000216863	1.345600502485212e-13	7.9207531886048015
ENSG00000213190	1.3868242169234503e-13	8.397081032034897
ENSG00000241627	1.3868242169234503e-13	4.723901638874338
ENSG00000232995	1.4597733027651497e-13	7.067328171287446
ENSG00000262180	1.4908964036309133e-13	7.623703549712562
ENSG00000117650	1.531872253360561e-13	7.87799426288009
ENSG00000077152	1.57870061704498e-13	8.306725377990306
ENSG00000122025	1.656569944984732e-13	7.898231407735458
ENSG00000213057	1.7912364268365047e-13	6.025550132704574
ENSG00000143702	1.890715463828228e-13	8.71160162032285
ENSG00000198417	1.9483085957749267e-13	6.269325751601285
ENSG00000066027	1.9896466952637152e-13	8.819683187290691
ENSG00000273026	2.037946938552041e-13	5.6078792150506285
ENSG00000133063	2.087399643944883e-13	8.29691048845426
ENSG00000143322	2.3883581070954406e-13	8.827796777554383
ENSG00000196154	2.438858565517372e-13	8.736479231897881
ENSG00000223945	2.707537789225916e-13	4.457422561218748
ENSG00000133106	3.077708141551238e-13	8.752706412425267
ENSG00000244998	3.170681983141896e-13	4.590991516807657
ENSG00000224831	3.3351136879840763e-13	5.4963798298175615
ENSG00000204616	3.4153662059250316e-13	5.30610604698415
ENSG00000185420	3.4255302942328074e-13	8.497506539143066
ENSG00000216109	3.4255302942328074e-13	4.463193356163112
ENSG00000131142	3.4255302942328074e-13	5.395754474015189
ENSG00000171033	3.50792056468769e-13	8.232001766344727
ENSG00000231507	3.6136517936628503e-13	7.529802458397933
ENSG00000173409	3.6785875993091995e-13	8.752706412425267
ENSG00000069275	3.7004866981446413e-13	8.864307933740994
ENSG00000242252	3.891877350275222e-13	4.828122535020621
ENSG00000177888	3.9034337347129047e-13	8.681672842427998
ENSG00000257877	4.553187656627732e-13	3.974342295738405
ENSG00000135776	4.553187656627732e-13	8.732422436766036
ENSG00000227239	4.662162360108299e-13	6.416543391440574
ENSG00000162729	4.787824562281305e-13	8.860251138609149
ENSG00000082126	5.154614118283092e-13	5.159206400788377
ENSG00000035720	5.419662792560535e-13	8.835910367818073
ENSG00000186517	5.565358710113689e-13	8.892705499663915
ENSG00000203666	6.008223385019254e-13	8.392029865715074
ENSG00000116668	6.169449600628165e-13	8.735484860709903
ENSG00000143499	6.31632572866267e-13	8.746915838444998
ENSG00000198771	6.797812269837446e-13	8.887117492560137
ENSG00000174448	6.817803889541685e-13	3.4681054009565293
ENSG00000143590	7.187691607843712e-13	5.861967635279679
ENSG00000121486	7.358349275672759e-13	8.728365641634191
ENSG00000197959	7.532986467541934e-13	7.383076388489253
ENSG00000223396	7.711694233214108e-13	8.0939121111021
ENSG00000085552	7.757018065445283e-13	6.07181042096435
ENSG00000117724	8.346133082268112e-13	8.587372183207565
ENSG00000188739	9.49155953833917e-13	6.798244050836252
ENSG00000231073	9.519310186156627e-13	4.659445705525732
ENSG00000157045	9.974314157799548e-13	8.776052812028363
ENSG00000231265	1.0209760708408922e-12	5.600385015892946
ENSG00000162769	1.1272810433647364e-12	8.332016573852737
ENSG00000162931	1.1305668775772356e-12	6.097770233460144
ENSG00000229196	1.2848429707119322e-12	5.343129881159446
ENSG00000158615	1.318857194083062e-12	8.921103065586836
ENSG00000149506	1.3459227197997776e-12	6.094983874375171
ENSG00000143493	1.3815240558411768e-12	8.696703084890911
ENSG00000242258	1.3855363990180723e-12	8.675627304920196
ENSG00000152022	1.4180498405196462e-12	8.702291091994692
ENSG00000174529	1.451312302628492e-12	7.286092979229534
ENSG00000162755	1.6484199253499963e-12	7.889927813096378
ENSG00000135835	1.686980655797736e-12	6.982492315892174
ENSG00000135823	1.6967584168648825e-12	8.57213937386816
ENSG00000196954	1.7264268250258998e-12	8.868364728872839
ENSG00000131795	1.7364290438941263e-12	8.82067755847867
ENSG00000186847	1.8663618626300665e-12	5.06872637839815
ENSG00000143434	1.9657783703764303e-12	6.816559389623719
ENSG00000163357	2.0525826767279674e-12	6.254037628853102
ENSG00000242798	2.058501611132561e-12	6.807106746958415
ENSG00000271387	2.0644373036286835e-12	5.193237531085199
ENSG00000169241	2.0644373036286835e-12	8.85466313150537
ENSG00000227268	2.161725848078019e-12	6.9143709996133245
ENSG00000232940	2.27656176954708e-12	6.224501455848457
ENSG00000203799	2.2831142373385943e-12	7.787128346934241
ENSG00000188112	2.510046558474565e-12	5.212199661490391
ENSG00000132692	2.643014515489539e-12	8.052533892277678
ENSG00000197965	2.8392280849335117e-12	8.900819089927607
ENSG00000164061	2.9892866884430757e-12	7.175516180562217
ENSG00000229841	3.0584529268709176e-12	7.413901763997677
ENSG00000162852	3.2290805002041328e-12	8.773527228868451
ENSG00000175229	3.2942702624497593e-12	3.4527786098207964
ENSG00000134369	3.370355536603209e-12	8.866833516900904
ENSG00000188676	3.3799866470949022e-12	4.575526964459825
ENSG00000143369	3.4777957745954695e-12	6.466352024500836
ENSG00000196550	3.547909702950827e-12	6.9163119087992095
ENSG00000271580	3.640097814380852e-12	5.7967428400558
ENSG00000215840	3.820689962706873e-12	5.333148191362258
ENSG00000243587	3.930998164620369e-12	7.243181085471345
ENSG00000143248	3.930998164620369e-12	7.743544802475778
ENSG00000154305	4.021489875219748e-12	8.929216655850528
ENSG00000168016	4.03294410995625e-12	8.880535114268378
ENSG00000121858	4.329937224384173e-12	8.83996716294992
ENSG00000272068	4.442025047547316e-12	8.582778547291763
ENSG00000112378	4.442025047547316e-12	8.912989475323146
ENSG00000236364	4.768534809527762e-12	6.504621084841455
ENSG00000158850	4.905633786719012e-12	8.925159860718681
ENSG00000272645	5.280451191965075e-12	8.580507927659381
ENSG00000225171	5.386075011421893e-12	5.956271742426691
ENSG00000143479	5.40133237817369e-12	8.01615444312204
ENSG00000057294	5.40133237817369e-12	7.704132544649266
ENSG00000163565	6.099088497514288e-12	8.884591909400223
ENSG00000000460	6.116325229492886e-12	8.005756216844372
ENSG00000173207	6.273622104241331e-12	8.585840971235632
ENSG00000237188	6.398701757831e-12	7.026522375708397
ENSG00000234072	6.56311872019698e-12	8.422416174013952
ENSG00000238934	7.2225010942502795e-12	2.3984153712857026
ENSG00000243452	7.407655310056851e-12	8.678152888080106
ENSG00000163141	7.991503867864599e-12	6.671211686996719
ENSG00000175294	8.572219660596637e-12	4.650564282684705
ENSG00000196418	9.428876907773134e-12	7.729141842871109
ENSG00000143614	9.915838496304948e-12	8.777584024000298
ENSG00000182179	9.915838496305125e-12	8.908932680191299
ENSG00000126952	1.0903873373403676e-11	6.005751438778356
ENSG00000180667	1.0934349040051804e-11	8.81508955137489
ENSG00000197121	1.2674845646519425e-11	7.755509736307583
ENSG00000131779	1.321493411779864e-11	8.755231995585177
ENSG00000169242	1.5310158004601626e-11	6.548130488095174
ENSG00000234478	1.5310158004601626e-11	5.764287205678138
ENSG00000243364	1.640833470933751e-11	7.738268267517254
ENSG00000272750	1.6822288121929084e-11	7.419177179921901
ENSG00000101115	1.6822288121929323e-11	3.9467821794845523
ENSG00000228238	1.7681143059896928e-11	3.037014954465886
ENSG00000158555	1.8126545629512608e-11	8.433102178241416
ENSG00000184825	1.94222890066842e-11	7.1834141899540285
ENSG00000171631	1.991063740606464e-11	7.931436110331086
ENSG00000259420	2.0411016387746785e-11	3.603594383809896
ENSG00000198625	2.0981455946193787e-11	8.900819089927607
ENSG00000236021	2.2353428601182704e-11	5.662052095804923
ENSG00000115539	2.2476804086771356e-11	8.581247335319828
ENSG00000139187	2.2476804086771356e-11	6.321586822421138
ENSG00000136643	2.2977015154769936e-11	8.776052812028363
ENSG00000272205	2.3040303654883562e-11	4.854056477074681
ENSG00000116903	2.3617642991788234e-11	8.735484860709903
ENSG00000128039	2.4076465551595934e-11	8.691854485447578
ENSG00000143793	2.4142720765382802e-11	8.507151341378691
ENSG00000168961	2.522742964829416e-11	8.515344242022318
ENSG00000229739	2.58584200810698e-11	3.5362289807045206
ENSG00000233217	2.9737178452870656e-11	4.053765570858531
ENSG00000272631	3.132342760585027e-11	4.619778233114007
ENSG00000135870	3.362913745317419e-11	8.763882426632826
ENSG00000238121	3.532198751595582e-11	8.012103548683566
ENSG00000107779	3.679624423514803e-11	8.536622588869525
ENSG00000253051	3.791551531199871e-11	5.29590914009794
ENSG00000229399	3.864507484573884e-11	5.038888296515816
ENSG00000185155	3.938838248515457e-11	8.864307933740994
ENSG00000271959	4.0474602607417184e-11	4.923992602725428
ENSG00000260990	4.058482515872543e-11	5.521211313977545
ENSG00000227773	4.1590152962858136e-11	2.9343027529541446
ENSG00000230280	4.238890360676208e-11	5.935865606324641
ENSG00000188295	4.238890360676208e-11	7.921557890263586
ENSG00000196950	4.451248001724899e-11	8.724845687286303
ENSG00000122912	4.9881023797523023e-11	8.740536027029728
ENSG00000225721	5.001628398612652e-11	4.020244091095786
ENSG00000272579	5.0151903421586586e-11	7.475158824728346
ENSG00000235750	5.1111377078772376e-11	8.912989475323146
ENSG00000267127	5.366191649837592e-11	5.246403950199339
ENSG00000101190	5.63369904142637e-11	8.207915959081182
ENSG00000272405	5.914254010678689e-11	8.759825631500979
ENSG00000134463	6.464575678662624e-11	8.095235190350365
ENSG00000220785	6.605361821296367e-11	8.362408447998789
ENSG00000140009	6.623169839207921e-11	8.390682757425155
ENSG00000165269	6.78557220983173e-11	3.876732291131685
ENSG00000178458	6.803855855261821e-11	5.112608793600587
ENSG00000042832	6.951872169361522e-11	8.126780056444266
ENSG00000116128	7.257425751001502e-11	8.834379155846138
ENSG00000143498	7.27695347726624e-11	8.276881476322561
ENSG00000173728	7.455034141413648e-11	5.770277113244998
ENSG00000007968	7.616905520786047e-11	8.694380068607492
ENSG00000163995	7.972392805373497e-11	5.380520227299423
ENSG00000234604	8.32178109547819e-11	4.276444460574417
ENSG00000203697	8.3441087945272e-11	5.41484437564623
ENSG00000270149	8.3441087945272e-11	4.349715417555096
ENSG00000117592	8.366495143202268e-11	8.89117428769198
ENSG00000143390	8.547715472734006e-11	8.864307933740994
ENSG00000215784	8.547715472734006e-11	6.48379985177698
ENSG00000143632	8.547715472734006e-11	6.142734435396965
ENSG00000143815	8.756183885768247e-11	8.816620763346823
ENSG00000224261	8.969627471452513e-11	5.25508224228864
ENSG00000132952	9.163625524413094e-11	8.736479231897881
ENSG00000230091	9.188162249728457e-11	7.559365601843551
ENSG00000206417	9.615262743464874e-11	8.65273843572112
ENSG00000102385	9.822917942036399e-11	5.168545525251804
ENSG00000162757	1.0061779743924596e-10	7.287807175849185
ENSG00000183856	1.052857526076097e-10	7.990079893482543
ENSG00000164647	1.052857526076097e-10	6.0134886716654465
ENSG00000119862	1.052857526076097e-10	8.695911280579425
ENSG00000273455	1.0556684359202048e-10	3.6404530830996555
ENSG00000230124	1.1283779808442499e-10	8.204598571609784
ENSG00000236307	1.1837414300248797e-10	4.764179142347327
ENSG00000118193	1.2091926719649278e-10	7.921335406312127
ENSG00000077157	1.2650677827217928e-10	8.6601919287043
ENSG00000228863	1.319960235944365e-10	7.358867659575347
ENSG00000227815	1.3554446150873677e-10	4.0793762313962
ENSG00000168264	1.384502750679769e-10	8.907401468219364
ENSG00000174171	1.4216837863779334e-10	8.213098832431982
ENSG00000154175	1.4910874371901762e-10	8.033639627097456
ENSG00000148225	1.4910874371901762e-10	7.434541696292281
ENSG00000236713	1.5555553150005125e-10	3.1243051667810966
ENSG00000223863	1.5555553150005125e-10	3.271360414120119
ENSG00000184319	1.631344342708684e-10	7.642130490026809
ENSG00000150076	1.6661770985514775e-10	6.992536686033605
ENSG00000231663	1.7844844570930687e-10	7.682830148376243
ENSG00000149256	1.7891951825002636e-10	7.980391363328397
ENSG00000239453	1.8273215517504735e-10	5.452917176750022
ENSG00000117036	1.8273215517504867e-10	8.710070408350918
ENSG00000270084	1.871164200495397e-10	6.241209403483358
ENSG00000158710	1.876098673331852e-10	8.912989475323146
ENSG00000238526	1.9109982323585158e-10	3.913438324477724
ENSG00000180061	1.9109982323585362e-10	7.301459479450959
ENSG00000260360	1.9568035572034635e-10	5.357933522039852
ENSG00000111275	1.9984198915935992e-10	8.765413638604759
ENSG00000183423	2.139741631696685e-10	6.074342884130097
ENSG00000183741	2.139741631696685e-10	8.86277672176906
ENSG00000157765	2.2373818703841806e-10	6.01891092849993
ENSG00000012779	2.243259190651255e-10	8.917046270454989
ENSG00000232946	2.2908245901558282e-10	3.1448741981672845
ENSG00000137460	2.3028692415668385e-10	8.09231003928465
ENSG00000233996	2.339376065774633e-10	3.027184933852571
ENSG00000267834	2.4459136434342137e-10	6.331394258967016
ENSG00000229930	2.4523262277236027e-10	4.012673173525752
ENSG00000201492	2.4976770328473835e-10	5.0839251239253835
ENSG00000132677	2.504222319159779e-10	3.4892197439577095
ENSG00000158887	2.570604777016867e-10	6.786253927360364
ENSG00000205238	2.6249471063810236e-10	6.911404032699001
ENSG00000232519	2.80943363344096e-10	4.265694169822758
ENSG00000073861	2.8167768560690307e-10	7.328360126631626
ENSG00000134376	2.8687075877891023e-10	3.444674500508061
ENSG00000114670	2.876202283298482e-10	7.932970404804202
ENSG00000117281	2.929203959110192e-10	7.18746097912095
ENSG00000232372	2.9368531768715667e-10	7.661024973405137
ENSG00000004478	3.142733340282497e-10	8.838435950977985
ENSG00000111450	3.142733340282497e-10	8.613701696374594
ENSG00000030110	3.142733340282497e-10	8.777584024000298
ENSG00000186854	3.2849087524431295e-10	8.539403135556967
ENSG00000207181	3.3539725701285455e-10	4.9568689506982855
ENSG00000236935	3.362704751065492e-10	7.25716237002731
ENSG00000133328	3.442301303622981e-10	7.418200221278929
ENSG00000228343	3.4423013036230177e-10	7.780217260582195
ENSG00000232694	3.6827372106789636e-10	5.367701149326748
ENSG00000246465	3.9395669522076935e-10	4.8824603235912525
ENSG00000216809	4.116876066866741e-10	5.985180785240733
ENSG00000117335	4.202992276776474e-10	8.921103065586836
ENSG00000164236	4.290868608444528e-10	5.144328819920659
ENSG00000239494	4.3019786489244204e-10	5.317706901563727
ENSG00000250493	4.495208677987612e-10	5.825888725345368
ENSG00000216990	4.495208677987612e-10	4.826611242649847
ENSG00000237409	4.6009154582003167e-10	4.2444149908033335
ENSG00000268154	4.6009154582003167e-10	3.5754459075904577
ENSG00000149403	4.709050691680929e-10	8.721246422558476
ENSG00000243440	5.048577211153784e-10	6.8617097675650855
ENSG00000261716	5.398086758517723e-10	8.673101721760284
ENSG00000236206	5.482040731724616e-10	4.133488296434036
ENSG00000187486	5.496156569767676e-10	8.579513556471404
ENSG00000134575	5.510307927431495e-10	8.810038385055064
ENSG00000117533	5.524494891914812e-10	8.801924794791372
ENSG00000172955	5.639282986147365e-10	6.195932218842365
ENSG00000163050	5.741632114673384e-10	8.85466313150537
ENSG00000160781	5.756400818881782e-10	8.559889678092686
ENSG00000229373	5.891000592611261e-10	5.044675768029161
ENSG00000226121	6.169490455395386e-10	5.279214222774366
ENSG00000175793	6.28123135612819e-10	6.494276351472884
ENSG00000226920	6.28123135612819e-10	5.758255510920005
ENSG00000143178	6.411357761465223e-10	7.692833253560988
ENSG00000143198	6.42780763130372e-10	8.831853572686226
ENSG00000072071	6.560899666346589e-10	8.43772829373329
ENSG00000205898	6.560899666346589e-10	3.7447119601458367
ENSG00000150995	6.560899666346706e-10	8.689786432691688
ENSG00000137478	6.887877482079958e-10	8.904875885059452
ENSG00000081479	7.193895108555376e-10	5.314692621599637
ENSG00000140280	7.687779648471319e-10	8.125315592351162
ENSG00000143786	7.84630029441074e-10	7.0705022685392285
ENSG00000234678	8.578193464244598e-10	5.810788554149132
ENSG00000223356	8.732376065904793e-10	6.0583481764337614
ENSG00000196420	8.754621964379949e-10	3.080443502776525
ENSG00000118491	8.957342148050664e-10	6.120223537969708
ENSG00000120913	9.569079065389447e-10	8.025870105203182
ENSG00000146005	9.99092708305578e-10	7.164410808002069
ENSG00000225598	1.0221556404286824e-09	3.2313622982510206
ENSG00000254577	1.024750059633613e-09	6.4506561831172435
ENSG00000198298	1.0671460122178625e-09	7.707869396717275
ENSG00000230005	1.091741509230362e-09	4.711852833622618
ENSG00000116667	1.111253243098815e-09	8.51374807089824
ENSG00000213719	1.1397190548626997e-09	8.93733024611422
ENSG00000122591	1.1397190548626997e-09	8.806975961111196
ENSG00000260805	1.1630032469902279e-09	6.782862135175034
ENSG00000136848	1.2201805610131346e-09	8.67861041848413
ENSG00000187054	1.2419303219835353e-09	4.034144441505929
ENSG00000116679	1.2736593814380265e-09	8.879003902296445
ENSG00000271380	1.2963392351951624e-09	4.13060851004031
ENSG00000172987	1.2963392351951624e-09	3.0120533109389345
ENSG00000116852	1.2996112350827855e-09	8.838435950977985
ENSG00000264349	1.2996112350827855e-09	4.6826081627686635
ENSG00000127920	1.29961123508279e-09	7.463736611189902
ENSG00000240356	1.3028912979180046e-09	7.043061479875321
ENSG00000104490	1.326079132534884e-09	7.040797726423649
ENSG00000162836	1.332777906010745e-09	8.673559252164305
ENSG00000228208	1.3530730695449413e-09	1.7711497856587672
ENSG00000232065	1.3840827179867751e-09	4.990296366093487
ENSG00000066279	1.387570766747044e-09	8.666976873872548
ENSG00000048462	1.387570766747044e-09	8.925159860718681
ENSG00000178199	1.3875707667470489e-09	8.331969743048875
ENSG00000204277	1.415785820115028e-09	4.021859529524783
ENSG00000250091	1.415785820115028e-09	6.680705466171364
ENSG00000243155	1.4813331199980898e-09	4.3740798171924204
ENSG00000110492	1.5114075337242415e-09	8.870890312032751
ENSG00000235664	1.5420777034002787e-09	3.701458821022543
ENSG00000253651	1.5498396749065515e-09	5.644114879652298
ENSG00000122696	1.6835562403986435e-09	8.38371370857489
ENSG00000232750	1.75676994691627e-09	3.625610563208924
ENSG00000130037	1.801278848084315e-09	6.402571738161877
ENSG00000132196	1.8376766523813975e-09	8.504705068598714
ENSG00000167566	1.8376766523813975e-09	7.25107601905711
ENSG00000227741	1.8422765441544407e-09	6.814116031299859
ENSG00000234337	1.874791913440341e-09	3.8133042982609773
ENSG00000183128	1.965897086962027e-09	4.543361911940869
ENSG00000171365	2.0055369331934063e-09	8.084319705517515
ENSG00000181873	2.0871704182689423e-09	8.302093361805056
ENSG00000112182	2.0975998465741647e-09	8.54192871871688
ENSG00000241666	2.1398284656764196e-09	5.9197798373350174
ENSG00000140386	2.1451650210959143e-09	8.831853572686226
ENSG00000228824	2.182886243843357e-09	4.804946927332898
ENSG00000163486	2.182886243843357e-09	8.81508955137489
ENSG00000140443	2.2885648020575118e-09	8.536877552397055
ENSG00000154928	2.3345397274759216e-09	8.307531198683389
ENSG00000135248	2.3755060575988585e-09	5.445719909804229
ENSG00000144061	2.381415351575511e-09	6.8880570351846515
ENSG00000197580	2.4902681622331846e-09	7.0286728714984426
ENSG00000226321	2.5338979397758635e-09	6.027465230700869
ENSG00000249628	2.54019132914455e-09	5.036230120132615
ENSG00000108474	2.5910904150780663e-09	8.58816398751905
ENSG00000226807	2.5975223411221656e-09	3.673179646071267
ENSG00000026751	2.7025765342932457e-09	8.93733024611422
ENSG00000258181	2.7092782876294733e-09	6.297047273844322
ENSG00000152558	2.7092782876294733e-09	8.93733024611422
ENSG00000236581	2.7092782876294733e-09	4.774191176603511
ENSG00000112210	2.832719237688102e-09	7.8326101916943704
ENSG00000180867	2.889327098909532e-09	8.011913544308179
ENSG00000272933	2.9470378602647493e-09	7.091906756570232
ENSG00000227373	2.954330290279532e-09	5.451662174077325
ENSG00000153187	2.954330290279532e-09	8.929216655850528
ENSG00000212916	3.0058724303110095e-09	8.350264976332147
ENSG00000196405	3.0133068256352834e-09	8.765668602132292
ENSG00000205129	3.0810284751165435e-09	7.362785416176099
ENSG00000014641	3.142470065830244e-09	8.880535114268378
ENSG00000222222	3.150233790399477e-09	4.132663467403197
ENSG00000078081	3.2051061112032634e-09	8.876478319136533
ENSG00000115963	3.2051061112032973e-09	8.420649915589452
ENSG00000272016	3.2051061112032973e-09	6.679862072162324
ENSG00000271748	3.2051061112032973e-09	1.5619615166105378
ENSG00000171793	3.3587867469883577e-09	8.728902482418148
ENSG00000184992	3.510994926237597e-09	8.701499287683204
ENSG00000160460	3.5719859241335276e-09	7.317982553616363
ENSG00000226124	3.580782836667556e-09	7.135386961607111
ENSG00000179431	3.651922815847916e-09	6.41104602724241
ENSG00000260398	3.6609116445881804e-09	5.114386428500825
ENSG00000111291	3.733603181481368e-09	8.912989475323146
ENSG00000103404	3.892776611568506e-09	8.513073622389937
ENSG00000227477	3.892776611568506e-09	5.080470020374399
ENSG00000143512	3.969952838751183e-09	5.6383032981335734
ENSG00000159409	3.969952838751183e-09	2.5183763503753402
ENSG00000258130	3.979704143220516e-09	5.617954787302328
ENSG00000130054	4.0486202069537866e-09	3.7279029205266996
ENSG00000153233	4.068523312307898e-09	4.953128710617075
ENSG00000057252	4.068523312307898e-09	8.79128562136777
ENSG00000249894	4.1490940705631854e-09	2.4389000734539565
ENSG00000160838	4.231219735875043e-09	5.076058509475098
ENSG00000165188	4.241596221132942e-09	5.139482339573292
ENSG00000167046	4.241596221132972e-09	6.1146636278361335
ENSG00000173451	4.251997514691645e-09	8.43545767410091
ENSG00000065057	4.314929491091572e-09	8.347123242008344
ENSG00000258427	4.421839630629777e-09	4.447781268167225
ENSG00000061938	4.531330604976056e-09	8.866833516900904
ENSG00000121039	4.7120360122589765e-09	8.134893646707958
ENSG00000152207	4.82852410391207e-09	5.165953204192507
ENSG00000272562	4.9117311231055615e-09	5.363544363809982
ENSG00000168614	5.020767620969184e-09	8.691854485447578
ENSG00000110660	5.1321622069736045e-09	8.850606336373524
ENSG00000224032	5.233199303216543e-09	8.792279992555747
ENSG00000187695	5.2331993032165616e-09	5.786007817929953
ENSG00000163362	5.245964459111396e-09	7.795599114417622
ENSG00000267270	5.336174228949443e-09	7.205976233393848
ENSG00000250546	5.467673065813294e-09	5.046639922843826
ENSG00000134070	5.5615959432334e-09	8.55769836884024
ENSG00000249602	5.6708624658968074e-09	4.788118165698156
ENSG00000234996	5.924417193943148e-09	4.202616590015364
ENSG00000232124	5.9388229234438264e-09	6.201193707953786
ENSG00000186073	5.95326278759788e-09	8.021347329132894
ENSG00000111640	6.070020023786424e-09	8.93733024611422
ENSG00000150636	6.084770660404673e-09	7.044260516286553
ENSG00000112079	6.310267075826814e-09	8.849075124401589
ENSG00000254266	6.340941824994336e-09	5.346287337396662
ENSG00000244968	6.449451962016554e-09	3.422650704101619
ENSG00000271267	6.575679883651764e-09	4.730471174552456
ENSG00000213559	6.591626644591216e-09	3.272026778554956
ENSG00000154114	6.607611085821767e-09	8.912989475323146
ENSG00000143486	6.720564518494255e-09	8.830322360714293
ENSG00000236779	6.720564518494255e-09	3.592336704335556
ENSG00000265753	6.720564518494255e-09	3.7703122292377325
ENSG00000229808	6.7368535346868394e-09	6.732123578555458
ENSG00000261159	6.901873984037379e-09	7.797307105266582
ENSG00000254685	7.036719920735512e-09	8.320793728841313
ENSG00000100625	7.314156041804189e-09	7.492509913790913
ENSG00000238711	7.314156041804241e-09	4.6234761194887275
ENSG00000163435	7.314156041804241e-09	6.482724240516614
ENSG00000167107	7.438858992412794e-09	8.44377383124109
ENSG00000188859	7.45684194245375e-09	7.197058016551335
ENSG00000139641	7.492934989333526e-09	8.908932680191299
ENSG00000158769	7.787871669382008e-09	8.739004815057795
ENSG00000175482	7.82552467465357e-09	8.534351969237141
ENSG00000213062	8.133200934762952e-09	7.048969074812582
ENSG00000198380	8.331449100747933e-09	8.88306069742829
ENSG00000123739	8.493429455103328e-09	8.717189627426633
ENSG00000166682	8.61692371846412e-09	7.182783586012336
ENSG00000156009	8.637675427351463e-09	4.204840139937111
ENSG00000265559	8.637675427351463e-09	2.9602394559429897
ENSG00000248019	8.65847581113777e-09	7.913326609350516
ENSG00000257954	8.65847581113777e-09	6.730969898683434
ENSG00000153029	8.826644544430962e-09	8.823739982422536
ENSG00000231563	9.019638070277529e-09	4.71235198371575
ENSG00000134287	9.238896613559266e-09	8.88306069742829
ENSG00000267412	9.395457310422085e-09	5.038655299020212
ENSG00000141367	9.418033001380905e-09	8.895231082823827
ENSG00000259384	9.577548758350447e-09	6.482494496846169
ENSG00000261606	9.60055044898734e-09	5.387989220649083
ENSG00000214212	9.60055044898741e-09	8.492992213607199
ENSG00000182397	9.999910582810955e-09	5.786308640895732
ENSG00000204356	1.0023899529907505e-08	8.819683187290691
ENSG00000113327	1.0193398376575465e-08	6.009419476696742
ENSG00000225205	1.0193398376575537e-08	8.698436863739335
ENSG00000054267	1.0217839207787456e-08	8.82067755847867
ENSG00000234814	1.0390530081065825e-08	6.61341554708209
ENSG00000188342	1.0415431062995565e-08	8.730891224794103
ENSG00000154330	1.0667658619555422e-08	6.577216428213881
ENSG00000139508	1.084774657134736e-08	8.724308846502344
ENSG00000166582	1.1057187391795632e-08	7.704376690944471
ENSG00000148175	1.1083642742071594e-08	8.88864870453207
ENSG00000211451	1.1083642742071713e-08	8.025615141675651
ENSG00000133466	1.1324530966837977e-08	8.71160162032285
ENSG00000176532	1.135160891260418e-08	8.519001804094554
ENSG00000149289	1.135160891260418e-08	8.294437301945388
ENSG00000103495	1.1570513816676e-08	8.419151183193591
ENSG00000116141	1.1992091692916436e-08	5.624688889857078
ENSG00000184384	1.2020722505606832e-08	8.811569597026997
ENSG00000115364	1.204941986393845e-08	8.647687269401297
ENSG00000196503	1.2547603298661093e-08	5.390136175130933
ENSG00000143199	1.2788926417644174e-08	6.129589808515149
ENSG00000143933	1.2819407668699935e-08	8.896762294795762
ENSG00000230899	1.3065817004652703e-08	3.0185915522175533
ENSG00000238805	1.3096940496231738e-08	1.9954041098842124
ENSG00000123353	1.3096940496231738e-08	8.420427431637995
ENSG00000162676	1.3316834715158913e-08	8.766408009792737
ENSG00000268034	1.334854010620806e-08	4.3503295653243805
ENSG00000174371	1.3380318973470523e-08	7.996832359074717
ENSG00000172954	1.3604842314674164e-08	8.292853693322414
ENSG00000183921	1.3898909664250763e-08	7.441162454853484
ENSG00000224897	1.3898909664250763e-08	7.002430604999388
ENSG00000265565	1.481871997747291e-08	4.423592394569371
ENSG00000260682	1.485390074199268e-08	8.772990388084494
ENSG00000112218	1.5138288508498563e-08	8.126682282869856
ENSG00000273226	1.5138288508498563e-08	6.00458760326549
ENSG00000171115	1.535504995203759e-08	8.247692106088154
ENSG00000155093	1.539146933004706e-08	8.020701583080172
ENSG00000249459	1.572304926051778e-08	6.43065960753857
ENSG00000197980	1.5760317795457927e-08	7.147312512783263
ENSG00000211941	1.5760317795457927e-08	8.713132832294786
ENSG00000116977	1.6023615382136858e-08	8.779115235972231
ENSG00000171786	1.6023615382136858e-08	6.46080208400427
ENSG00000143228	1.6061577054396938e-08	8.163748743034901
ENSG00000258572	1.6061577054396938e-08	8.544991142660749
ENSG00000181039	1.6099626243961144e-08	7.919319750207277
ENSG00000197584	1.6137763146711247e-08	7.55946051111488
ENSG00000081923	1.640719397862233e-08	6.368906923150972
ENSG00000248478	1.648497489618098e-08	2.035130371470913
ENSG00000166347	1.672047677654748e-08	8.55438098136884
ENSG00000107338	1.672047677654748e-08	6.140197873598356
ENSG00000149054	1.6760044079318802e-08	8.900819089927607
ENSG00000188015	1.703957768240528e-08	3.095643088999272
ENSG00000229191	1.7079879583201642e-08	5.290840297858515
ENSG00000120756	1.7079879583201642e-08	8.012036800804736
ENSG00000213033	1.7364601538545115e-08	5.294560916636983
ENSG00000234782	1.7779373189568862e-08	7.354640777143082
ENSG00000221643	1.7779373189568925e-08	3.5201737619024946
ENSG00000075290	1.7779373189568925e-08	6.301636217680803
ENSG00000143595	1.78634767031205e-08	3.661736475944977
ENSG00000203739	1.78634767031205e-08	6.55144551599866
ENSG00000250831	1.8118116531511687e-08	7.032616551412139
ENSG00000158079	1.8160898468558407e-08	8.382719337386915
ENSG00000112799	1.8858926538846326e-08	8.54419933834926
ENSG00000121454	1.8858926538846527e-08	8.072307940881846
ENSG00000234993	1.8903409470817128e-08	3.996670980036946
ENSG00000136104	1.8903409470817128e-08	8.850606336373524
ENSG00000251520	1.890340947081733e-08	3.501556244504734
ENSG00000152061	1.926296685795162e-08	8.85466313150537
ENSG00000223991	2.0049256295168826e-08	4.16465934160539
ENSG00000203327	2.0049256295168826e-08	4.649222711691103
ENSG00000181450	2.0143788668434006e-08	8.579716123347895
ENSG00000180660	2.019121732047713e-08	6.828712079931778
ENSG00000232611	2.0478078960580276e-08	6.617443776790608
ENSG00000188921	2.09158190320465e-08	8.800393582819439
ENSG00000143384	2.0965015053914813e-08	8.945443836377912
ENSG00000214514	2.1767630462688662e-08	3.5291217466111324
ENSG00000110876	2.1818774319002146e-08	8.908932680191299
ENSG00000165185	2.1818774319002146e-08	8.38284259388347
ENSG00000138964	2.187003505506247e-08	8.490316460221838
ENSG00000121797	2.2284359833094807e-08	8.299691035141702
ENSG00000234937	2.2600103891191306e-08	3.9501282074778126
ENSG00000012174	2.2706315679907195e-08	8.667513714656502
ENSG00000233270	2.3136038901768814e-08	5.179710883657054
ENSG00000180999	2.3136038901768814e-08	2.9588711040579314
ENSG00000272709	2.3136038901768814e-08	4.354849001998494
ENSG00000167283	2.3628934708240532e-08	8.904875885059452
ENSG00000234184	2.4075626979741725e-08	8.717189627426633
ENSG00000232224	2.4132037711128783e-08	6.961450810919352
ENSG00000120896	2.4587974987150123e-08	8.488856108095417
ENSG00000213085	2.4645552869150242e-08	5.562233708673872
ENSG00000232059	2.5052285681604e-08	3.970878426810386
ENSG00000262333	2.5169689119650908e-08	6.4994424334103
ENSG00000138741	2.5228591316215662e-08	7.591879691049475
ENSG00000076258	2.6189459345524172e-08	7.99183213552544
ENSG00000162753	2.625068098826834e-08	4.834062402887421
ENSG00000148584	2.668314627038912e-08	5.082043886769818
ENSG00000238511	2.668314627038912e-08	4.045215668606988
ENSG00000225620	2.718587817329324e-08	2.8613729412956443
ENSG00000184557	2.724936360788196e-08	8.718518272522076
ENSG00000167588	2.7697815713260837e-08	6.734807812244117
ENSG00000109062	2.7762463285697942e-08	8.884591909400223
ENSG00000163527	2.7892198883826705e-08	8.929216655850528
ENSG00000225272	2.7892198883826705e-08	2.4962639503508517
ENSG00000237605	2.8417061575239803e-08	5.330884376242043
ENSG00000074660	2.895152260714436e-08	7.072938432395222
ENSG00000267040	2.9427183339497027e-08	7.575224909853096
ENSG00000092036	2.9495752131577425e-08	8.238249870729017
ENSG00000197768	2.9495752131577425e-08	6.461519141396792
ENSG00000143768	2.9633356056203616e-08	6.79878187093267
ENSG00000054967	3.0190039918001825e-08	8.566551366764378
ENSG00000137558	3.1334073642175535e-08	5.722352193711411
ENSG00000258733	3.1334073642175535e-08	7.491224703335922
ENSG00000122863	3.140695835366321e-08	6.703237803782991
ENSG00000137965	3.140695835366321e-08	8.766408009792737
ENSG00000168118	3.1921786184156375e-08	8.728365641634191
ENSG00000197283	3.20703805388041e-08	8.681215312023975
ENSG00000204262	3.267151094835852e-08	7.888933441908401
ENSG00000011198	3.3283589079218816e-08	8.420427431637995
ENSG00000117360	3.3360878194871475e-08	8.830322360714293
ENSG00000135838	3.3360878194871475e-08	8.38848299763829
ENSG00000179314	3.398550363528919e-08	6.746941744674722
ENSG00000139344	3.398550363528919e-08	7.752482676627029
ENSG00000213400	3.406437664906619e-08	2.263120534966428
ENSG00000100422	3.406437664906619e-08	8.900819089927607
ENSG00000144567	3.4143427582099336e-08	8.870890312032751
ENSG00000254441	3.6178677391941e-08	4.029255269444653
ENSG00000075391	3.676936587189426e-08	7.954621405828319
ENSG00000162739	3.676936587189426e-08	8.810038385055064
ENSG00000232586	3.676936587189426e-08	2.4930656510983464
ENSG00000137434	3.685451143310367e-08	6.601089996890011
ENSG00000228288	3.745591921287456e-08	7.906829442132064
ENSG00000100605	3.7629494765215247e-08	8.757300048341069
ENSG00000168899	3.824318720088547e-08	8.481736889019706
ENSG00000086619	3.850916588839932e-08	8.880535114268378
ENSG00000169100	3.9866257614155486e-08	8.93733024611422
ENSG00000070182	4.070270183622862e-08	7.257187852949456
ENSG00000163126	4.165208885557448e-08	6.895562068849631
ENSG00000182704	4.2329426899096064e-08	7.502668578418312
ENSG00000232457	4.2329426899096216e-08	7.786605857378075
ENSG00000174437	4.2427059004174214e-08	8.912989475323146
ENSG00000170035	4.311663682111502e-08	8.844023958081767
ENSG00000224543	4.321603268784279e-08	6.376809214273303
ENSG00000272836	4.40192550079951e-08	6.288507086581754
ENSG00000136881	4.4120672023175916e-08	4.92526097513832
ENSG00000158258	4.4120672023175916e-08	6.57859247035362
ENSG00000155115	4.4120672023175916e-08	8.717726468210587
ENSG00000231964	4.577455567456189e-08	7.789484177639928
ENSG00000118407	4.587989962749977e-08	5.950726185673281
ENSG00000250966	4.598547910878483e-08	6.235248878673565
ENSG00000141424	4.673117326736161e-08	8.846549541241677
ENSG00000215795	4.759778425471438e-08	4.9863829906027695
ENSG00000224536	4.759778425471438e-08	6.279268660911491
ENSG00000145863	4.759778425471438e-08	1.9966087408248199
ENSG00000182472	4.770720231483558e-08	8.089732059473699
ENSG00000135842	4.870302425008926e-08	8.74864961729342
ENSG00000231305	4.8814909727490934e-08	7.973721005924182
ENSG00000254198	4.960512959433666e-08	6.867992389194565
ENSG00000141854	4.960512959433666e-08	8.566551366764378
ENSG00000163170	4.9719027740589535e-08	8.466662700440168
ENSG00000180479	4.9719027740589535e-08	7.6692993329284995
ENSG00000198732	5.063940448577328e-08	8.879003902296445
ENSG00000246090	5.0755608820061687e-08	8.07529105444578
ENSG00000121073	5.087207217280234e-08	8.904875885059452
ENSG00000135424	5.157632308032614e-08	7.560571208640541
ENSG00000116883	5.157632308032651e-08	6.9615224753371345
ENSG00000214900	5.1694615288614824e-08	7.261425266031112
ENSG00000254739	5.169461528861519e-08	4.997202182735481
ENSG00000197872	5.253007139967307e-08	8.876478319136533
ENSG00000144362	5.265048780476243e-08	7.255144347224556
ENSG00000255449	5.265048780476243e-08	4.594399110404848
ENSG00000213028	5.265048780476243e-08	4.30168706372212
ENSG00000183831	5.2771172318664513e-08	6.307042243030582
ENSG00000197747	5.362351968877008e-08	8.770464804924583
ENSG00000133313	5.374636999205854e-08	8.912989475323146
ENSG00000143452	5.374636999205854e-08	5.253651245176066
ENSG00000162073	5.386949365207167e-08	7.266698581456201
ENSG00000113594	5.473906290695091e-08	7.160794949993542
ENSG00000221887	5.473906290695091e-08	2.940513621148853
ENSG00000175591	5.47390629069511e-08	7.657237493028612
ENSG00000164574	5.486439473479422e-08	8.85466313150537
ENSG00000198805	5.587713327639679e-08	8.88864870453207
ENSG00000117139	5.613314118408786e-08	8.74612403413351
ENSG00000147246	5.703817117753359e-08	5.689994655262061
ENSG00000136367	5.8089848787189564e-08	6.727610353822102
ENSG00000114646	5.916034871417282e-08	6.1659909468312355
ENSG00000151883	5.916034871417366e-08	8.808507173083129
ENSG00000100290	5.943095277818464e-08	8.59474636581081
ENSG00000233196	5.943095277818464e-08	2.499313223794013
ENSG00000246560	6.163949054825825e-08	6.03361631205177
ENSG00000253619	6.206237224869728e-08	4.547886889031381
ENSG00000236942	6.525075341193233e-08	5.440812446392796
ENSG00000198937	6.569767037896746e-08	8.64569852702534
ENSG00000273038	6.690402889675028e-08	7.0131699565204775
ENSG00000229057	6.782288475416247e-08	2.4318556347747027
ENSG00000112941	6.938160639548768e-08	8.887117492560137
ENSG00000199572	6.938160639548768e-08	2.2891784428611524
ENSG00000213612	6.953937793939596e-08	5.200277245559467
ENSG00000241316	7.081415180171624e-08	7.233959880183175
ENSG00000272426	7.081415180171624e-08	5.286488031179543
ENSG00000134533	7.211160126705026e-08	3.6080394633844897
ENSG00000171931	7.227539619663102e-08	4.250903673800282
ENSG00000273329	7.343211662459406e-08	8.058508569939965
ENSG00000135205	7.359882255441165e-08	8.100828763301323
ENSG00000272798	7.511580230713196e-08	2.58364992521359
ENSG00000198739	7.648967663672149e-08	3.0591883779704645
ENSG00000232036	7.648967663672149e-08	2.0730748719699497
ENSG00000108679	7.648967663672231e-08	8.733214241077526
ENSG00000234219	7.806444727552298e-08	5.214620343722749
ENSG00000160179	7.824135226594541e-08	7.729301133323366
ENSG00000143320	7.824135226594596e-08	7.2734598324289905
ENSG00000225125	7.967067009096403e-08	4.610891079239535
ENSG00000232907	8.112531899260555e-08	6.902211554793335
ENSG00000231890	8.112531899260555e-08	7.250773195260213
ENSG00000178935	8.112531899260555e-08	7.990150753328057
ENSG00000079337	8.112531899260555e-08	8.838435950977985
ENSG00000175701	8.130895274818489e-08	8.316402659802002
ENSG00000220749	8.130895274818575e-08	7.070706405944305
ENSG00000225603	8.449315684255411e-08	3.4501490354974123
ENSG00000208317	8.603316836480177e-08	6.6599266806411785
ENSG00000164076	9.143445524959081e-08	2.5617596198806014
ENSG00000224614	9.143445524959081e-08	6.746354416719959
ENSG00000164949	9.478899998694456e-08	8.100960470332296
ENSG00000163354	9.651075423933459e-08	7.173330553805037
ENSG00000224687	9.848400670334116e-08	3.005981762894794
ENSG00000140451	9.848400670334256e-08	8.770464804924583
ENSG00000138119	9.848400670334256e-08	8.617758491506441
ENSG00000005810	9.848400670334256e-08	8.908932680191299
ENSG00000171206	9.870565834267437e-08	8.811569597026997
ENSG00000178445	9.870565834267437e-08	7.745318603903365
ENSG00000180245	9.89277939812533e-08	4.878574256228219
ENSG00000139163	9.89277939812533e-08	8.860251138609149
ENSG00000224939	1.007224261930048e-07	4.689379477672966
ENSG00000132837	1.007224261930048e-07	6.879784940809181
ENSG00000232884	1.0094896408500983e-07	8.517790514802295
ENSG00000230122	1.0231860870483582e-07	3.912535916430472
ENSG00000089050	1.0254862880785798e-07	8.317933871773935
ENSG00000236924	1.0254862880785798e-07	4.931571410736781
ENSG00000269086	1.0440693880472504e-07	5.004775448337842
ENSG00000102755	1.0464151219013404e-07	6.1138133333658695
ENSG00000107242	1.0464151219013404e-07	8.912989475323146
ENSG00000109452	1.0677580961446799e-07	7.014531659163213
ENSG00000079263	1.0870837035069918e-07	8.85466313150537
ENSG00000111678	1.0895231331509319e-07	8.631460088873913
ENSG00000188060	1.0919678729041834e-07	7.1173396925078585
ENSG00000175730	1.1067484513891241e-07	7.018456960176103
ENSG00000119042	1.1067484513891241e-07	8.452344951908804
ENSG00000102057	1.1292838389757665e-07	7.542723717994466
ENSG00000132541	1.1292838389757665e-07	8.393024236903052
ENSG00000131871	1.1343518172836459e-07	8.896762294795762
ENSG00000130695	1.1783297177230457e-07	8.697442492551358
ENSG00000133878	1.1809675192967722e-07	8.752503845548775
ENSG00000241794	1.1942426760406807e-07	1.9562832396663654
ENSG00000162849	1.1942426760406807e-07	6.070734379393666
ENSG00000132481	1.2022771242843696e-07	8.52470716700152
ENSG00000248138	1.2212285854928636e-07	3.2410737286438938
ENSG00000157470	1.2656405883087327e-07	3.735997369876418
ENSG00000200127	1.27130103022686e-07	5.055531290159687
ENSG00000152213	1.2941893148980857e-07	7.997237492827699
ENSG00000106290	1.3204163927001565e-07	8.683740895183888
ENSG00000170921	1.3204163927001565e-07	8.377013974479949
ENSG00000149972	1.3501621542006766e-07	8.823739982422536
ENSG00000233467	1.36832043588938e-07	3.727955080103919
ENSG00000166743	1.3929002117053872e-07	5.073912950016639
ENSG00000223813	1.396002624524674e-07	7.275475371885748
ENSG00000203288	1.396002624524674e-07	6.36963926533906
ENSG00000250215	1.3960026245246888e-07	5.295309405150055
ENSG00000147650	1.399111737230342e-07	7.7237815711039355
ENSG00000272947	1.399111737230342e-07	6.494541772162118
ENSG00000203804	1.4210643014228763e-07	6.359191057718169
ENSG00000136931	1.4273975635819987e-07	2.684317825791058
ENSG00000173080	1.4273975635819987e-07	5.337038197809256
ENSG00000260081	1.4273975635819987e-07	5.904353593839916
ENSG00000262454	1.4305744490790947e-07	7.508176940295963
ENSG00000224899	1.4465619924167097e-07	4.710864360589565
ENSG00000272030	1.4497802247508836e-07	3.9029130803896916
ENSG00000185222	1.4530053986073578e-07	8.442779460053115
ENSG00000260088	1.4757771975617486e-07	4.832814403092247
ENSG00000232872	1.5055641260707963e-07	3.471219663522382
ENSG00000273305	1.5055641260707963e-07	4.252555207375593
ENSG00000110013	1.5089095439384638e-07	8.828791148742358
ENSG00000155850	1.5089095439384638e-07	8.715200885050676
ENSG00000067113	1.508909543938469e-07	8.409251417430434
ENSG00000203817	1.5122621683200129e-07	4.813737460077468
ENSG00000242125	1.5122621683200129e-07	8.831853572686226
ENSG00000271109	1.5122621683200129e-07	5.8477219123388045
ENSG00000260910	1.5156220142193017e-07	7.220194332744901
ENSG00000271993	1.5359335855019832e-07	3.6639478665207497
ENSG00000267348	1.539344404667908e-07	6.6497319938573325
ENSG00000128266	1.5634265902886148e-07	7.258952079522242
ENSG00000145451	1.566896580010613e-07	4.106132624800781
ENSG00000272006	1.5703740354425786e-07	6.04349766706153
ENSG00000171747	1.5703740354425952e-07	6.282748521343214
ENSG00000150593	1.5949265712116278e-07	8.903344673087517
ENSG00000150093	1.5984643137740267e-07	8.868364728872839
ENSG00000141873	1.6020096628783464e-07	8.699968075711269
ENSG00000197563	1.6020096628783464e-07	8.733953648737971
ENSG00000138172	1.6055626343295512e-07	7.984190426893561
ENSG00000143278	1.627041421391072e-07	1.7680684367213468
ENSG00000147873	1.630648194473051e-07	2.6767357341734477
ENSG00000253047	1.6597827323692916e-07	4.334319583196125
ENSG00000244671	1.6634598368313699e-07	2.1012868500416255
ENSG00000259775	1.6634598368313699e-07	4.766947269410743
ENSG00000125409	1.6634598368313699e-07	6.866368251802343
ENSG00000102007	1.6671448372118034e-07	8.880535114268378
ENSG00000189143	1.6894215735450562e-07	5.622824894388561
ENSG00000235505	1.6931623059264e-07	8.302342759485411
ENSG00000118292	1.6931623059264e-07	7.501359515551642
ENSG00000169894	1.7195731485065963e-07	3.6663491566147735
ENSG00000206921	1.72337857211131e-07	5.022839554850424
ENSG00000248405	1.72337857211131e-07	2.9689204340155606
ENSG00000253741	1.7310139222803533e-07	6.012711436357598
ENSG00000116574	1.7541172185723297e-07	7.849147500439476
ENSG00000122367	1.7579967120787186e-07	5.099807093707052
ENSG00000143641	1.7579967120787186e-07	8.896762294795762
ENSG00000119787	1.7657806627104383e-07	8.764876797820804
ENSG00000246740	1.789333467769206e-07	6.331141946830544
ENSG00000074855	1.793288423301779e-07	8.681215312023975
ENSG00000179520	1.801223766975287e-07	5.0907923262543715
ENSG00000185634	1.8012237669753191e-07	6.247611321777671
ENSG00000225265	1.8252345255622967e-07	7.188423205579049
ENSG00000230470	1.829266360411673e-07	2.5392597253898335
ENSG00000166667	1.8577318671174968e-07	6.999088045324918
ENSG00000184489	1.8700623564272003e-07	8.866833516900904
ENSG00000104325	1.899142729903126e-07	8.815626392158844
ENSG00000267676	1.899142729903126e-07	3.557380503152033
ENSG00000198108	1.903332678106831e-07	8.723569438841897
ENSG00000138642	1.907531583814922e-07	8.74864961729342
ENSG00000251396	1.937176292393558e-07	6.073511159833568
ENSG00000249738	1.937176292393558e-07	3.6734481098264027
ENSG00000185033	1.9414475271728955e-07	8.847543912429655
ENSG00000054282	1.9759475034558882e-07	8.682209683211953
ENSG00000117643	2.0110412219406707e-07	8.534351969237141
ENSG00000248916	2.0110412219406707e-07	5.818485639594277
ENSG00000235944	2.0557583629257842e-07	7.1999715391173265
ENSG00000166562	2.0968263829986266e-07	8.921103065586836
ENSG00000146350	2.0968263829986266e-07	7.887599230965779
ENSG00000188095	2.1246454866037766e-07	5.3777801207778255
ENSG00000100678	2.1293166361752507e-07	7.3062808507033665
ENSG00000119537	2.1339977350216816e-07	8.805981589923219
ENSG00000254726	2.16229441174661e-07	6.039616484435451
ENSG00000163898	2.1670457308074018e-07	5.255836184579365
ENSG00000232645	2.1718071640002922e-07	6.898222461925861
ENSG00000097046	2.1718071640002922e-07	8.312882705454113
ENSG00000165475	2.1718071640003e-07	8.658863283608856
ENSG00000239377	2.2054221436801183e-07	5.202925934101028
ENSG00000234476	2.2199823676182994e-07	4.370920995331743
ENSG00000144355	2.249382708944778e-07	4.5318266269068905
ENSG00000257345	2.2592663801497162e-07	5.766865021169933
ENSG00000203730	2.2891704765058758e-07	3.8182033184173516
ENSG00000118961	2.344993524076237e-07	8.655343329260965
ENSG00000155755	2.381201441032163e-07	8.350925073612657
ENSG00000149269	2.3916456384850177e-07	8.86277672176906
ENSG00000174564	2.3916456384850177e-07	7.021698924341016
ENSG00000115556	2.3916456384850177e-07	7.869743064892052
ENSG00000163155	2.4232451567463255e-07	7.983096828250679
ENSG00000174032	2.428550909436034e-07	8.611176113214684
ENSG00000242759	2.433867913656258e-07	6.0909549623471655
ENSG00000142227	2.4391961924419565e-07	8.908932680191299
ENSG00000257949	2.4714039267119036e-07	3.4605356703152363
ENSG00000082482	2.4714039267119036e-07	2.4973655773075842
ENSG00000230426	2.5204891253320465e-07	2.197719095168496
ENSG00000095002	2.5260009671808844e-07	8.607656158866794
ENSG00000272195	2.5260009671808844e-07	6.884834485203448
ENSG00000139679	2.531524482197085e-07	8.067106604336571
ENSG00000259032	2.5761357099427435e-07	4.481333288762284
ENSG00000273075	2.5761357099427435e-07	4.877977046949794
ENSG00000259590	2.6215078907982137e-07	3.97408469465874
ENSG00000168056	2.627233539448107e-07	8.896762294795762
ENSG00000152092	2.667653547125647e-07	4.292941762101452
ENSG00000230399	2.673476770516474e-07	2.0822185659126027
ENSG00000166997	2.679312303023264e-07	8.081383422757442
ENSG00000177602	2.714585399275857e-07	7.226497718467476
ENSG00000042781	2.7264427151699124e-07	7.619723515119602
ENSG00000272841	2.732390165732035e-07	6.373239860169293
ENSG00000251992	2.780424176791011e-07	4.868283580279003
ENSG00000166681	2.816985254399309e-07	7.80281868667767
ENSG00000175548	2.8231238540242886e-07	8.17114983936704
ENSG00000169203	2.8231238540242886e-07	6.6087257799015955
ENSG00000110723	2.823123854024319e-07	7.964736300969069
ENSG00000083845	2.823123854024319e-07	8.941387041246065
ENSG00000104998	2.8292754055784026e-07	8.804450377951285
ENSG00000102290	2.8292754055784026e-07	2.728459412347904
ENSG00000086848	2.8852265748775105e-07	8.601531310979057
ENSG00000223662	2.942248429382536e-07	4.030099661942358
ENSG00000254978	2.942248429382536e-07	5.813594945030931
ENSG00000112290	2.987351623905712e-07	6.962726410055529
ENSG00000238045	2.993849334953159e-07	6.367455838478657
ENSG00000107736	2.9938493349531853e-07	8.136058105196355
ENSG00000119878	3.0529477889635866e-07	8.621357756234266
ENSG00000151611	3.0529477889635866e-07	7.785838082108242
ENSG00000226266	3.0529477889635866e-07	6.414550907134754
ENSG00000186496	3.059583581361092e-07	7.609667678437624
ENSG00000130119	3.1064266789118355e-07	8.502689412493863
ENSG00000198156	3.1064266789118355e-07	6.388550977502424
ENSG00000227671	3.1131749708376413e-07	8.872421524004686
ENSG00000196924	3.1676746140697646e-07	8.874947107164598
ENSG00000182504	3.1676746140697646e-07	8.849075124401589
ENSG00000008277	3.2161185167745253e-07	8.324568646716735
ENSG00000266913	3.4245661358879294e-07	4.540952600973766
ENSG00000231261	3.476807142175219e-07	4.943527479748575
ENSG00000197921	3.59912781480778e-07	5.569089662800401
ENSG00000186635	3.606909596260668e-07	8.879003902296445
ENSG00000139292	3.6147076600449276e-07	3.354861821301753
ENSG00000159208	3.6697527798530963e-07	6.480347517149398
ENSG00000237422	3.741718084964418e-07	2.7191558492198737
ENSG00000095303	3.7417180849644576e-07	8.187141973441861
ENSG00000235121	3.7578948543332743e-07	6.01308643600258
ENSG00000148730	3.7578948543332743e-07	8.874947107164598
ENSG00000185332	3.8150482466209564e-07	4.072906360475347
ENSG00000110455	3.823281372219395e-07	8.727828800850236
ENSG00000138400	3.8897682116278246e-07	5.181890580174856
ENSG00000198650	3.9573732178782624e-07	5.833945484596778
ENSG00000177519	3.965903364324264e-07	6.712378463667508
ENSG00000236484	4.0174590847992377e-07	2.343226676729156
ENSG00000233215	4.0261145140091425e-07	2.0947555228703565
ENSG00000135454	4.034787984958141e-07	6.545817055205597
ENSG00000244723	4.1136671076771603e-07	5.738862275204019
ENSG00000116985	4.1136671076771603e-07	8.917046270454989
ENSG00000243224	4.1136671076771603e-07	6.468242846885413
ENSG00000162733	4.12252300186061e-07	8.73142806557806
ENSG00000258465	4.1850327850304765e-07	3.7670449419135865
ENSG00000159733	4.194037275903241e-07	8.55438098136884
ENSG00000255224	4.2030605095290137e-07	6.487896897680052
ENSG00000221743	4.257595620372894e-07	7.498715122708053
ENSG00000143412	4.257595620372894e-07	8.21441346114583
ENSG00000159712	4.257595620372894e-07	6.052060093634938
ENSG00000237424	4.257595620372894e-07	6.727334377259048
ENSG00000231084	4.266751110434742e-07	6.993451528643544
ENSG00000166387	4.2759256461707945e-07	8.836904739006052
ENSG00000203819	4.2759256461707945e-07	6.501407406510834
ENSG00000012171	4.2759256461707945e-07	7.642640751928066
ENSG00000198929	4.340683892775473e-07	6.247219509489471
ENSG00000126890	4.350012175080642e-07	4.988291713296131
ENSG00000167840	4.350012175080642e-07	8.244629682144286
ENSG00000198886	4.425339822039867e-07	8.945443836377912
ENSG00000147606	4.434844038318499e-07	7.022293060083175
ENSG00000114480	4.434844038318499e-07	8.66391444992868
ENSG00000136169	4.5019286184113637e-07	8.789754409395835
ENSG00000132680	4.511591902216451e-07	8.84808075321361
ENSG00000196199	4.5212752489859367e-07	8.830322360714293
ENSG00000224326	4.5212752489859367e-07	2.7859758058145045
ENSG00000106080	4.5797989056549794e-07	8.88864870453207
ENSG00000133069	4.589623821699917e-07	8.294182338417858
ENSG00000137509	4.589623821699958e-07	8.900819089927607
ENSG00000139174	4.5994691240751693e-07	7.878733335694344
ENSG00000186827	4.759800012519131e-07	7.756715124906471
ENSG00000261644	4.769998184707897e-07	7.38997902430688
ENSG00000133112	4.780217489187739e-07	8.945443836377912
ENSG00000261442	4.841979463110396e-07	3.520956196341125
ENSG00000120675	4.852347879797745e-07	8.828791148742358
ENSG00000255100	4.862737768657656e-07	4.248761614751779
ENSG00000156384	4.883582134385405e-07	8.24496395605175
ENSG00000198885	4.936071821444344e-07	6.506114318182695
ENSG00000197951	4.946635037272741e-07	8.227002996675944
ENSG00000117586	4.957220113909471e-07	6.87648168636747
ENSG00000261766	5.053476760947041e-07	5.013639726517389
ENSG00000144893	5.053476760947069e-07	8.00060171110296
ENSG00000185220	5.129590240893422e-07	8.490466630447287
ENSG00000102738	5.129590240893449e-07	8.776052812028363
ENSG00000255139	5.140553689986891e-07	6.427499703298357
ENSG00000258920	5.229080786972408e-07	7.914320980538495
ENSG00000213638	5.229080786972408e-07	6.495047973493661
ENSG00000261194	5.307749862291008e-07	1.2416431027698136
ENSG00000122033	5.319081309193161e-07	8.771996016896516
ENSG00000237025	5.410578871492757e-07	3.9617876752760632
ENSG00000116260	5.42212251762082e-07	8.868364728872839
ENSG00000266970	5.42212251762082e-07	4.038334544124921
ENSG00000134308	5.445281295189631e-07	8.884591909400223
ENSG00000090776	5.527092600379532e-07	7.311115530029031
ENSG00000141497	5.538876513540121e-07	6.282273159049998
ENSG00000185885	5.634026320993633e-07	8.907401468219364
ENSG00000162734	5.646030588021898e-07	8.872421524004686
ENSG00000234614	5.71857718586109e-07	8.228657465144433
ENSG00000247624	5.730755578236999e-07	4.761450588217964
ENSG00000183463	5.767441391202418e-07	1.607964172622669
ENSG00000166068	5.829089526969613e-07	8.608113689270814
ENSG00000232634	5.853926741937048e-07	3.729285813219496
ENSG00000177613	5.853926741937079e-07	8.80291916597935
ENSG00000162702	5.853926741937079e-07	8.773527228868451
ENSG00000269990	5.866383685590608e-07	8.378714938906107
ENSG00000103342	6.069214536943556e-07	8.884591909400223
ENSG00000257008	6.082114076238593e-07	2.364944975441473
ENSG00000187867	6.160069678801865e-07	3.0158368026882876
ENSG00000148513	6.160069678801865e-07	2.9166652727930824
ENSG00000142583	6.160069678801865e-07	8.565609392227442
ENSG00000249413	6.160069678801865e-07	4.672900359595384
ENSG00000088992	6.160069678801865e-07	6.5218906279631055
ENSG00000224144	6.17315583208259e-07	3.421773989236338
ENSG00000170264	6.186268855841978e-07	8.471968830287523
ENSG00000141968	6.292146780572372e-07	8.884591909400223
ENSG00000260841	6.292146780572395e-07	8.40192963147823
ENSG00000109927	6.292146780572395e-07	8.616764120318463
ENSG00000251348	6.292146780572395e-07	6.0241948896261786
ENSG00000149823	6.292146780572395e-07	8.89117428769198
ENSG00000158220	6.399775289211515e-07	5.368432465500018
ENSG00000234473	6.413353323547683e-07	3.866535556178114
ENSG00000171243	6.413353323547683e-07	2.8154674678764113
ENSG00000148737	6.509182239109635e-07	7.887252059711016
ENSG00000198171	6.522984558405731e-07	8.852137548345457
ENSG00000230266	6.522984558405766e-07	5.33039236591594
ENSG00000211976	6.536815162909172e-07	7.91726893336642
ENSG00000203871	6.747706661232565e-07	6.396058601041034
ENSG00000251187	6.747706661232565e-07	4.385910321304693
ENSG00000229645	6.761997491983366e-07	8.777047183216341
ENSG00000141232	6.776317571264254e-07	8.818151975318758
ENSG00000084073	6.906524014340549e-07	8.846549541241677
ENSG00000213839	6.906524014340549e-07	7.712618768705706
ENSG00000261098	6.906524014340549e-07	7.60229349583438
ENSG00000224520	7.009464004290215e-07	2.478621969640418
ENSG00000108405	7.039146730602934e-07	8.915515058483056
ENSG00000261884	7.039146730602934e-07	7.709720866215077
ENSG00000259732	7.128925522645792e-07	2.644345923191498
ENSG00000249993	7.143995832292148e-07	6.023440234058131
ENSG00000267251	7.143995832292212e-07	3.236049822743755
ENSG00000270028	7.143995832292212e-07	5.090343595291022
ENSG00000214029	7.143995832292212e-07	7.832275917786906
ENSG00000162148	7.159096924849049e-07	7.925746392426407
ENSG00000163352	7.265671593033506e-07	2.875358537042995
ENSG00000262769	7.281021137506944e-07	5.581748448914055
ENSG00000212195	7.296402013770174e-07	7.979845853811918
ENSG00000211650	7.296402013770174e-07	7.6115746474718105
ENSG00000230457	7.420584380169474e-07	5.552021052297682
ENSG00000136425	7.436250026792256e-07	8.041508048295569
ENSG00000136141	7.546807748583419e-07	8.626408922554088
ENSG00000109944	7.675104389072812e-07	7.749358279768271
ENSG00000250673	7.675104389072812e-07	5.921943953289608
ENSG00000074276	7.675104389072812e-07	6.051112649514752
ENSG00000198822	7.691288872235236e-07	6.680715766949902
ENSG00000157873	7.691288872235236e-07	8.876478319136533
ENSG00000130055	7.821957125078275e-07	4.732190994444508
ENSG00000163947	7.988310657145443e-07	8.82320314163858
ENSG00000173805	8.106786304009527e-07	3.2069390518201257
ENSG00000129562	8.123849351257174e-07	8.876478319136533
ENSG00000231599	8.226958533556895e-07	4.162067101016435
ENSG00000158985	8.244265850183101e-07	8.908932680191299
ENSG00000006576	8.27898605966063e-07	8.766408009792737
ENSG00000234237	8.27898605966063e-07	2.8310659525539794
ENSG00000185621	8.296399090173441e-07	8.569076949924291
ENSG00000112039	8.401622590762802e-07	8.550324186236994
ENSG00000154358	8.419284708904799e-07	8.759288790717024
ENSG00000157483	8.543927622565828e-07	6.765195948319235
ENSG00000163131	8.561878610973022e-07	8.917046270454989
ENSG00000163923	8.561878610973022e-07	8.422750447921416
ENSG00000141441	8.561878610973022e-07	8.283157948316243
ENSG00000126970	8.5978899394155e-07	8.266039736022467
ENSG00000142945	8.725085276575121e-07	7.93173396743599
ENSG00000143318	8.743403749721503e-07	5.167411176366058
ENSG00000236030	8.854097154297265e-07	4.49250592043854
ENSG00000154144	8.891294824071365e-07	8.836904739006052
ENSG00000237576	8.891294824071365e-07	5.17804837046416
ENSG00000213860	9.041600505786286e-07	5.598471970790166
ENSG00000267590	9.060560374737236e-07	4.328736692453909
ENSG00000149926	9.060560374737236e-07	5.105847177592455
ENSG00000162510	9.060560374737236e-07	7.241199252870102
ENSG00000107669	9.079558638111346e-07	8.742067239001663
ENSG00000133019	9.194358699435359e-07	6.220579901815792
ENSG00000203667	9.213627825807056e-07	7.912639598341111
ENSG00000144712	9.232935948865958e-07	8.499574591898956
ENSG00000108091	9.232935948865958e-07	8.900819089927607
ENSG00000186026	9.388813953746205e-07	6.996424854440657
ENSG00000166171	9.408476480230246e-07	8.151402704491767
ENSG00000213024	9.547231849609366e-07	8.796336787687592
ENSG00000187098	9.547231849609366e-07	7.798313481368608
ENSG00000156206	9.56721464767487e-07	4.622822831410528
ENSG00000269293	9.56721464767487e-07	8.260654295795177
ENSG00000150457	9.60730147737101e-07	8.607119318082837
ENSG00000169740	9.72853750547182e-07	8.520932249126096
ENSG00000171433	9.72853750547182e-07	2.4268205240143472
ENSG00000139880	9.72853750547182e-07	7.421368489174348
ENSG00000211649	9.728537505471924e-07	8.03288041901013
ENSG00000150783	9.748886607059165e-07	5.044612658118736
ENSG00000181744	9.748886607059305e-07	8.74612403413351
ENSG00000270009	9.748886607059305e-07	2.9999132726826554
ENSG00000111412	9.913165628826482e-07	8.587829713611585
ENSG00000205084	9.913165628826482e-07	8.031915642710985
ENSG00000258365	9.933887487862881e-07	6.869623331512657
ENSG00000206113	9.933887487862881e-07	4.34366517110929
ENSG00000242861	1.0059099720722288e-06	8.181383879037663
ENSG00000251603	1.027118038856589e-06	5.647042333810578
ENSG00000271138	1.0271180388566037e-06	2.4806883758706495
ENSG00000084444	1.0292624339848147e-06	8.318188835301466
ENSG00000184060	1.044394689311917e-06	8.25960752795616
ENSG00000174206	1.0465738967888484e-06	8.454413004664694
ENSG00000138686	1.0465738967888484e-06	8.378125701471111
ENSG00000010319	1.0465738967888484e-06	7.071916094939101
ENSG00000244116	1.046573896788854e-06	6.510817992226687
ENSG00000251039	1.046573896788854e-06	7.027071692114243
ENSG00000167769	1.048757493832794e-06	2.9091165831462065
ENSG00000143674	1.0641662971655229e-06	8.52950336979381
ENSG00000236534	1.0641662971655229e-06	3.571454707289168
ENSG00000120251	1.0663853181411108e-06	4.12336265766502
ENSG00000137288	1.0663853181411108e-06	8.71114408991883
ENSG00000272449	1.0820440164983967e-06	8.040231799851167
ENSG00000162929	1.0865585470692204e-06	7.9372622463886096
ENSG00000170037	1.10479917603345e-06	8.688334531099688
ENSG00000262468	1.10479917603345e-06	7.98956151589306
ENSG00000168509	1.125673227881034e-06	2.1991515836632956
ENSG00000173166	1.1469277207815608e-06	7.813184433379266
ENSG00000252612	1.1613120238258661e-06	5.012159482267631
ENSG00000118058	1.1685693160498506e-06	8.904875885059452
ENSG00000230565	1.1856736258175086e-06	6.826542389304269
ENSG00000260766	1.1856736258175086e-06	8.295379276482326
ENSG00000255568	1.1881367371277777e-06	4.982227352948287
ENSG00000267627	1.1906047864747707e-06	2.5573631784784627
ENSG00000143476	1.1906047864747707e-06	8.432597817033532
ENSG00000177917	1.1906047864747707e-06	8.656337700448944
ENSG00000186198	1.208020198437909e-06	4.157218268788665
ENSG00000225077	1.208020198437909e-06	5.7822992343225295
ENSG00000240751	1.208020198437909e-06	4.5169381423120845
ENSG00000263711	1.2105280961093966e-06	3.6579345682556967
ENSG00000116544	1.2282246034711432e-06	7.286387753833257
ENSG00000105467	1.2307729674946154e-06	5.1910028773779215
ENSG00000137714	1.2307729674946154e-06	8.760820002688957
ENSG00000116133	1.2307729674946154e-06	8.538206197492498
ENSG00000243926	1.2358850119707866e-06	5.660547195732159
ENSG00000273032	1.2487549284220928e-06	7.233833855647471
ENSG00000201129	1.2513443859846722e-06	2.4836691171064063
ENSG00000235145	1.2513443859846722e-06	4.682965061526236
ENSG00000163191	1.2539390247999213e-06	8.810038385055064
ENSG00000178538	1.2539390247999213e-06	7.107671041245902
ENSG00000122026	1.2539390247999278e-06	8.929216655850528
ENSG00000227666	1.2722474107894293e-06	4.226692030780478
ENSG00000132824	1.277525580469508e-06	8.876478319136533
ENSG00000102003	1.277525580469508e-06	6.696671727782045
ENSG00000143107	1.2961660823765597e-06	4.855029519101326
ENSG00000166548	1.2961660823765597e-06	8.798862370847504
ENSG00000159884	1.3232512708121315e-06	7.636038121715146
ENSG00000162552	1.3453118170818141e-06	8.320054321180868
ENSG00000197497	1.3480942091403797e-06	6.178024425816869
ENSG00000170832	1.3508821528918464e-06	8.549250504669082
ENSG00000226397	1.36772699832327e-06	7.507124205268524
ENSG00000271046	1.3677269983232821e-06	7.092489042662389
ENSG00000091436	1.3705541030218985e-06	8.527972157821875
ENSG00000149806	1.3705541030218985e-06	8.917046270454989
ENSG00000189030	1.393374796136537e-06	2.537412867456595
ENSG00000183230	1.393374796136537e-06	7.547631717301803
ENSG00000007062	1.396253027756514e-06	4.604452536911665
ENSG00000167083	1.3991369946747551e-06	5.698044651287107
ENSG00000197217	1.419486276234296e-06	8.917046270454989
ENSG00000237708	1.4194862762343036e-06	2.7341454145495185
ENSG00000266456	1.4194862762343036e-06	2.8383545892143203
ENSG00000133657	1.4224165224781473e-06	8.846549541241677
ENSG00000157796	1.4430922480530874e-06	8.808507173083129
ENSG00000134884	1.443092248053095e-06	8.925159860718681
ENSG00000162105	1.4460694866434467e-06	6.909110166961355
ENSG00000183971	1.4460694866434467e-06	5.1793193646402464
ENSG00000186564	1.4460694866434467e-06	5.781973461308675
ENSG00000137841	1.4490526499322846e-06	8.766865540196758
ENSG00000065600	1.4490526499322846e-06	8.57446239015158
ENSG00000214226	1.4670766840022485e-06	7.811729647100025
ENSG00000236846	1.4701016384507197e-06	2.1715040111570425
ENSG00000171462	1.4701016384507197e-06	7.189619808797325
ENSG00000104059	1.4701016384507197e-06	1.9995086957627386
ENSG00000261019	1.5224557358915522e-06	5.359495713779371
ENSG00000223375	1.5224557358915522e-06	2.440716050247261
ENSG00000224616	1.5287319934765348e-06	6.167941641894163
ENSG00000244219	1.5508960134296857e-06	5.662518337804364
ENSG00000149761	1.5540874923210465e-06	8.744592822161575
ENSG00000141429	1.5830972688676597e-06	8.864307933740994
ENSG00000213262	1.5830972688676597e-06	8.096314437765455
ENSG00000231424	1.6027265113006637e-06	6.120541592299973
ENSG00000202415	1.6060207891807436e-06	3.329929555491983
ENSG00000242612	1.60932159648634e-06	8.123567462274947
ENSG00000050438	1.6093215964863485e-06	7.809806198722408
ENSG00000136161	1.6093215964863485e-06	8.834379155846138
ENSG00000092969	1.6292642557637646e-06	7.2134317714829095
ENSG00000272374	1.63261111827803e-06	6.28160240270607
ENSG00000142494	1.632611118278036e-06	8.743316573717172
ENSG00000269904	1.6393247443496545e-06	4.663803173084655
ENSG00000084774	1.6393247443496545e-06	8.872421524004686
ENSG00000160791	1.642691533147973e-06	7.244067204441739
ENSG00000273381	1.663032725321425e-06	5.710332589942747
ENSG00000236861	1.663032725321425e-06	7.863703093231428
ENSG00000199709	1.663032725321425e-06	3.225072485722517
ENSG00000114902	1.6698669368409229e-06	8.921103065586836
ENSG00000236120	1.673294190346204e-06	4.544191618143516
ENSG00000231381	1.6905324505552734e-06	3.351928853483662
ENSG00000230175	1.694000591666912e-06	3.4270531080697397
ENSG00000152292	1.694000591666912e-06	5.604316304015662
ENSG00000086717	1.694000591666912e-06	5.056311091538586
ENSG00000186184	1.694000591666921e-06	8.879003902296445
ENSG00000162779	1.6974755927558158e-06	6.029937879387486
ENSG00000172575	1.6974755927558158e-06	8.61875286269442
ENSG00000156172	1.6974755927558158e-06	6.957021026764402
ENSG00000160999	1.6974755927558158e-06	8.749186458077379
ENSG00000114204	1.7009574668493692e-06	4.03060712590715
ENSG00000103044	1.7219937770231653e-06	7.452009761000755
ENSG00000249142	1.7219937770231653e-06	5.053788082981997
ENSG00000264635	1.7255241289053593e-06	5.419332632204751
ENSG00000139133	1.7255241289053593e-06	8.021813310071336
ENSG00000228008	1.7540192700644332e-06	4.414468104841032
ENSG00000133640	1.7576129033572667e-06	3.830716312740949
ENSG00000101546	1.7612136347678484e-06	8.540142543217414
ENSG00000170525	1.7612136347678577e-06	8.751712041237289
ENSG00000140105	1.7648214777550669e-06	8.925159860718681
ENSG00000248587	1.7829678391084408e-06	3.9969552476491046
ENSG00000254873	1.7866186355587609e-06	6.655719568866916
ENSG00000182534	1.7866186355587609e-06	8.216698097159805
ENSG00000242575	1.7866186355587609e-06	3.0083522706744916
ENSG00000176788	1.7866186355587609e-06	8.537721753359584
ENSG00000134760	1.7866186355587609e-06	2.725419972249052
ENSG00000064199	1.7902766384822804e-06	5.626729420331367
ENSG00000243181	1.7902766384823058e-06	4.600433325226495
ENSG00000233985	1.8198017386962584e-06	3.547922909937636
ENSG00000177788	1.8198017386962584e-06	5.108926789146332
ENSG00000155875	1.8235252173239068e-06	3.437029789975056
ENSG00000011590	1.8460208035295366e-06	6.9018937055334995
ENSG00000143353	1.8497959839939629e-06	8.669044926628438
ENSG00000152520	1.8535786064538386e-06	8.789754409395835
ENSG00000139618	1.8535786064538386e-06	8.700962446899247
ENSG00000159917	1.8573686849897886e-06	8.23353297831666
ENSG00000102001	1.8802665255300322e-06	7.321165131171444
ENSG00000134321	1.8879594301076678e-06	8.535803870829143
ENSG00000224462	1.8879594301076746e-06	2.9999935199430183
ENSG00000137338	1.8918172511682735e-06	8.294129941766817
ENSG00000251484	1.919035556801758e-06	4.015864653654078
ENSG00000259129	1.919035556801758e-06	4.211699769074658
ENSG00000167964	1.919035556801758e-06	8.449696112252338
ENSG00000253924	1.9229545677821978e-06	3.1632758365241553
ENSG00000119922	1.9229545677821978e-06	7.836889470777677
ENSG00000106479	1.9268812926813843e-06	8.708539196378982
ENSG00000258994	1.9268812926814046e-06	5.495515283666111
ENSG00000128422	1.9466311368751794e-06	2.4415089544197843
ENSG00000183690	1.95060445220558e-06	4.390523407821207
ENSG00000186260	1.9585745470361423e-06	8.608650530054772
ENSG00000187984	1.9585745470361423e-06	6.457241169777012
ENSG00000224220	1.9867178077147394e-06	7.926641536159482
ENSG00000115652	1.990769954983261e-06	8.801387954007417
ENSG00000187944	1.9948300674861404e-06	3.3839615295904806
ENSG00000196696	1.9948300674861404e-06	8.287344996598568
ENSG00000108819	2.015250635304499e-06	8.868364728872839
ENSG00000166394	2.019358855666274e-06	8.16022878868701
ENSG00000134326	2.0234751470000702e-06	8.583989836584022
ENSG00000051128	2.0275995245202314e-06	8.763882426632826
ENSG00000270038	2.0275995245202314e-06	4.367067995366545
ENSG00000227857	2.056697864136901e-06	4.2253965477093915
ENSG00000229017	2.056697864136901e-06	6.420078949657481
ENSG00000106025	2.0608874821555624e-06	6.773592697941093
ENSG00000124641	2.0608874821555624e-06	8.52950336979381
ENSG00000234171	2.0608874821555624e-06	7.513116316659779
ENSG00000247498	2.098966004822133e-06	8.383836965071449
ENSG00000187653	2.098966004822133e-06	6.883068393808929
ENSG00000256347	2.098966004822133e-06	4.084677603483779
ENSG00000255547	2.098966004822133e-06	3.7738520605889585
ENSG00000205334	2.1247273999546973e-06	2.5157776830838317
ENSG00000171453	2.1290504820826215e-06	8.632991300845847
ENSG00000132016	2.1727500988698827e-06	7.391958423715168
ENSG00000050628	2.20385273472116e-06	4.690136872577791
ENSG00000186952	2.212817710984641e-06	6.958790832873395
ENSG00000150656	2.212817710984641e-06	6.993637616176605
ENSG00000227376	2.2173133659526393e-06	5.536666691360434
ENSG00000114999	2.2444726723864023e-06	8.695911280579425
ENSG00000232671	2.2535967926941157e-06	4.972895316517551
ENSG00000172888	2.2535967926941157e-06	8.691317644663624
ENSG00000184979	2.2581722438063864e-06	8.244963956051752
ENSG00000137496	2.2581722438063864e-06	8.356513080716438
ENSG00000266865	2.2858134817061577e-06	7.8606406692875606
ENSG00000224790	2.290451933974718e-06	5.1938507028581
ENSG00000228192	2.327887425266893e-06	5.14490542131892
ENSG00000108700	2.3326081024510246e-06	6.043131249204439
ENSG00000139644	2.337338001560733e-06	8.933273450982373
ENSG00000211662	2.3659120263529297e-06	8.872421524004686
ENSG00000134548	2.3659120263529297e-06	5.856984414617486
ENSG00000226688	2.3707069644403808e-06	6.781038164507335
ENSG00000254503	2.3707069644403935e-06	6.745527280202075
ENSG00000211653	2.3707069644403935e-06	8.733416807954013
ENSG00000052802	2.3755112635395785e-06	8.737016072681838
ENSG00000272288	2.3755112635395785e-06	7.4711901253570465
ENSG00000151498	2.3755112635395785e-06	8.822208770450603
ENSG00000169413	2.4045346230170757e-06	8.287854923653631
ENSG00000139200	2.4094049416755437e-06	5.301608247490201
ENSG00000204253	2.4094049416755437e-06	6.789918411006562
ENSG00000214654	2.4094049416755437e-06	7.993002159861014
ENSG00000232310	2.4142847624307767e-06	6.21700103659729
ENSG00000185684	2.4142847624307767e-06	8.604593734922927
ENSG00000145284	2.4191741030603556e-06	8.349191294764234
ENSG00000132274	2.4191741030603556e-06	8.85718871466528
ENSG00000162139	2.4191741030603556e-06	8.827259936770426
ENSG00000168062	2.4487110637424696e-06	7.455557748111838
ENSG00000143409	2.4536675439335163e-06	8.772990388084494
ENSG00000182551	2.4636095121023904e-06	8.876478319136533
ENSG00000120278	2.49366878363566e-06	7.056856532963232
ENSG00000272505	2.498712886038274e-06	7.373478751903685
ENSG00000142959	2.498712886038274e-06	5.998867579986885
ENSG00000205885	2.498712886038274e-06	8.449696112252337
ENSG00000228065	2.5394210229006277e-06	5.546184109723204
ENSG00000079931	2.5445542317833452e-06	8.879003902296445
ENSG00000136021	2.5496974340443766e-06	8.907401468219364
ENSG00000159388	2.5859812354835886e-06	8.941387041246065
ENSG00000124783	2.5859812354835886e-06	8.917046270454989
ENSG00000179967	2.5912050590644487e-06	5.763707329741797
ENSG00000116147	2.5912050590644487e-06	5.435425775795493
ENSG00000184922	2.5912050590644487e-06	8.892705499663915
ENSG00000152910	2.628057436548153e-06	3.046566300314656
ENSG00000261089	2.638679063145699e-06	6.628678279461386
ENSG00000263847	2.670792582533475e-06	7.275500636609793
ENSG00000182718	2.6815804847113554e-06	8.908932680191299
ENSG00000224699	2.6815804847113554e-06	6.515602389637644
ENSG00000143882	2.6869901599722094e-06	8.075795415653664
ENSG00000137968	2.7196695827683745e-06	7.790109814512471
ENSG00000267470	2.725153231891569e-06	5.906771315603993
ENSG00000121068	2.725153231891569e-06	4.419729891857691
ENSG00000197646	2.7805785628151143e-06	8.029979296986069
ENSG00000164344	2.814353102176554e-06	6.8250073704429655
ENSG00000269358	2.820020460829254e-06	3.654337412389714
ENSG00000225724	2.820020460829254e-06	4.72723412135198
ENSG00000265386	2.820020460829254e-06	2.846740471641323
ENSG00000272003	2.820020460829254e-06	7.888906528179507
ENSG00000213046	2.8657566236322923e-06	2.8428631507069646
ENSG00000171044	2.8715236138570266e-06	8.289791269378545
ENSG00000197943	2.883091134753992e-06	8.917046270454989
ENSG00000154309	2.923931818614607e-06	7.727728321548553
ENSG00000264091	2.923931818614607e-06	4.695536978702056
ENSG00000125772	2.929811479152477e-06	8.880535114268378
ENSG00000238207	2.9653292120738175e-06	1.9606816082240208
ENSG00000132622	2.9712889937929055e-06	5.287676671457416
ENSG00000211593	2.977260306455705e-06	8.500333916634371
ENSG00000065613	2.9772603064557313e-06	8.775058440840384
ENSG00000267731	3.025448495027736e-06	6.199589746831808
ENSG00000271888	3.025448495027736e-06	6.2979850973650215
ENSG00000172361	3.025448495027736e-06	6.729224864797431
ENSG00000095564	3.0682283368803052e-06	8.933273450982373
ENSG00000107518	3.0682283368803218e-06	5.005679525248797
ENSG00000260101	3.086740280496259e-06	8.75676320755711
ENSG00000169026	3.0867402804962864e-06	7.463355832739855
ENSG00000138346	3.1303538778516256e-06	8.25940496107967
ENSG00000238133	3.136632610243073e-06	4.248070188638678
ENSG00000228527	3.136632610243084e-06	3.337051759293581
ENSG00000186187	3.136632610243084e-06	7.513870075548017
ENSG00000163235	3.136632610243084e-06	8.310377039369168
ENSG00000270441	3.174560343939308e-06	6.282703907077333
ENSG00000179902	3.18092439961948e-06	4.184140280374501
ENSG00000138646	3.1873007346530716e-06	8.880535114268378
ENSG00000267593	3.1873007346530716e-06	4.4619893905929136
ENSG00000179387	3.2000903336101056e-06	8.797867999659527
ENSG00000231652	3.2322808134074674e-06	2.216241746979064
ENSG00000257987	3.2387562037387507e-06	2.1806305827406316
ENSG00000115705	3.2387562037387507e-06	2.46539866593861
ENSG00000272325	3.2452440791437705e-06	8.471634556380055
ENSG00000181588	3.2452440791437705e-06	7.566790727217341
ENSG00000214193	3.2910107311439583e-06	7.788292805422637
ENSG00000231532	3.2910107311439875e-06	2.274441496574592
ENSG00000259666	3.2975993206890537e-06	2.95519346356148
ENSG00000113302	3.297599320689065e-06	2.624226010369237
ENSG00000112812	3.364187269180073e-06	8.772990388084494
ENSG00000238058	3.364187269180073e-06	6.567771923980947
ENSG00000254852	3.404759175891196e-06	3.95858702820649
ENSG00000153132	3.411566778861699e-06	7.886932137031343
ENSG00000172543	3.4183874798035757e-06	8.422953014797907
ENSG00000196659	3.4252213028525482e-06	8.056133157005503
ENSG00000143867	3.4734275195065545e-06	3.4337894815096606
ENSG00000108518	3.4734275195065545e-06	8.866833516900904
ENSG00000163040	3.4734275195065545e-06	5.679093306125593
ENSG00000202078	3.4734275195065545e-06	4.616916857383738
ENSG00000100433	3.487320208525436e-06	3.669166137473205
ENSG00000142252	3.5293198439053066e-06	8.485670427654993
ENSG00000153071	3.5293198439053066e-06	8.499424421673506
ENSG00000272668	3.536366937892089e-06	5.974435954780829
ENSG00000213639	3.5434275708286156e-06	8.872421524004686
ENSG00000146555	3.586077084330974e-06	4.374636595269125
ENSG00000256968	3.593233189803761e-06	4.027055217745965
ENSG00000260977	3.593233189803761e-06	5.191952457845688
ENSG00000250222	3.6075866443400094e-06	4.9688547971561565
ENSG00000164744	3.6509787809361183e-06	4.63722554837443
ENSG00000203260	3.6582594544661373e-06	1.8844266942538437
ENSG00000231848	3.665554096372567e-06	5.09068642946552
ENSG00000136152	3.6655540963725865e-06	8.828791148742358
ENSG00000128245	3.6728627323152834e-06	8.798862370847504
ENSG00000086598	3.6728627323152834e-06	8.929216655850528
ENSG00000250734	3.709616723813014e-06	2.577053062819561
ENSG00000124942	3.7244171817983424e-06	8.941387041246065
ENSG00000166263	3.731838699185045e-06	7.641632029512298
ENSG00000180098	3.791725209511144e-06	8.566551366764378
ENSG00000085382	3.7992757137832345e-06	8.288541934663037
ENSG00000088926	3.844883406185486e-06	3.7064418212501007
ENSG00000253923	3.844883406185486e-06	2.430602412592315
ENSG00000254995	3.84488340618552e-06	7.881258918854257
ENSG00000152749	3.84488340618552e-06	8.71466404426672
ENSG00000211648	3.852535714694694e-06	8.61523290834653
ENSG00000211647	3.852535714694694e-06	5.205803378357212
ENSG00000182487	3.852535714694694e-06	8.615769749130484
ENSG00000159423	3.867884309477143e-06	7.580336923358379
ENSG00000272541	3.914283855073797e-06	5.098947635637872
ENSG00000112280	3.9220689868802765e-06	2.8832146571387027
ENSG00000228624	3.9220689868802765e-06	5.611852994551721
ENSG00000179101	4.000743971696185e-06	3.6115271173721437
ENSG00000243433	4.000743971696185e-06	5.974408730929556
ENSG00000035115	4.056717358068159e-06	8.706550454003029
ENSG00000183808	4.056717358068159e-06	8.710607249134874
ENSG00000213131	4.056717358068159e-06	4.605916079132572
ENSG00000238061	4.064774787579429e-06	6.0579338877074775
ENSG00000258929	4.113443581726743e-06	5.008287108938418
ENSG00000262246	4.1216093473980595e-06	8.536622588869525
ENSG00000100156	4.1216093473980595e-06	6.555912579620545
ENSG00000234006	4.1216093473980595e-06	3.9106922737173666
ENSG00000213519	4.1216093473980595e-06	3.708116617578848
ENSG00000185875	4.1297907030159425e-06	8.421501113205908
ENSG00000250874	4.1379876770663855e-06	4.562607493382406
ENSG00000225964	4.19580621476522e-06	7.242894106072088
ENSG00000273384	4.195806214765235e-06	4.349512367567739
ENSG00000261924	4.195806214765235e-06	4.4121103378300734
ENSG00000270062	4.212467997732081e-06	6.411877182467393
ENSG00000165507	4.262836022335884e-06	8.765413638604759
ENSG00000241770	4.271286806036172e-06	3.209497299365726
ENSG00000187510	4.271286806036172e-06	7.556324743979499
ENSG00000225401	4.271286806036172e-06	4.737589863831726
ENSG00000229233	4.279753700069921e-06	4.488296849681154
ENSG00000215838	4.3394755227901755e-06	4.400904522913984
ENSG00000064787	4.3480723618040155e-06	8.159720315512441
ENSG00000224812	4.408710457250653e-06	3.6174180510184955
ENSG00000219700	4.426184456585106e-06	2.434088390036623
ENSG00000163219	4.426184456585106e-06	8.84808075321361
ENSG00000251258	4.47900695988546e-06	3.1281414563826018
ENSG00000260123	4.4878694370592676e-06	3.362482686564408
ENSG00000165495	4.4878694370592676e-06	2.8760125667776113
ENSG00000243284	4.496748774788522e-06	5.083559725933879
ENSG00000107295	4.496748774788522e-06	3.28306620588309
ENSG00000200502	4.505645003762466e-06	6.117195806308728
ENSG00000224728	4.505645003762466e-06	6.326489611784958
ENSG00000197619	4.505645003762466e-06	8.180970294750262
ENSG00000118894	4.559378819036947e-06	8.3416145452845
ENSG00000224014	4.559378819036947e-06	3.9703182830405015
ENSG00000251669	4.568394150490566e-06	7.3165135327574236
ENSG00000156711	4.568394150490566e-06	8.834379155846138
ENSG00000227502	4.577426620620796e-06	6.986775706942166
ENSG00000211961	4.586476260597717e-06	5.040013269761516
ENSG00000242353	4.650307125776244e-06	3.782172527707714
ENSG00000204371	4.650307125776244e-06	8.776052812028363
ENSG00000176463	4.724302603203253e-06	8.417346544499651
ENSG00000198754	4.733631244107105e-06	8.064651881022176
ENSG00000146263	4.742977593066377e-06	8.540274250248387
ENSG00000226352	4.742977593066403e-06	5.3330408253163935
ENSG00000244128	4.799429360474612e-06	3.3624162914717246
ENSG00000229229	4.808900569235106e-06	2.633650796881902
ENSG00000105219	4.808900569235106e-06	6.501343816213145
ENSG00000102882	4.818389744838166e-06	8.751712041237289
ENSG00000165672	4.818389744838166e-06	8.842492746109832
ENSG00000271936	4.8853197911415984e-06	5.709204680827161
ENSG00000178184	4.8853197911415984e-06	7.249862581265047
ENSG00000144369	4.894953879816806e-06	8.36215348447126
ENSG00000187838	4.894953879816806e-06	4.418511200121455
ENSG00000253553	4.894953879816806e-06	3.430862652660022
ENSG00000232698	4.904606230765286e-06	7.554280502067161
ENSG00000205784	4.904606230765286e-06	4.116021292738099
ENSG00000166569	4.904606230765303e-06	4.867737369742103
ENSG00000243024	4.972686819424214e-06	4.55201117859687
ENSG00000130511	4.972686819424214e-06	8.644167315053407
ENSG00000109929	4.982486465290945e-06	8.718720839398566
ENSG00000147400	4.992304673474194e-06	8.684735266371863
ENSG00000198492	5.0021414775997895e-06	8.835910367818073
ENSG00000108932	5.051605618320975e-06	8.670039297816416
ENSG00000214803	5.05160561832102e-06	4.429847005730474
ENSG00000162542	5.0615547074891735e-06	8.636053724789715
ENSG00000130598	5.071522629605814e-06	5.773662946863226
ENSG00000179388	5.081509418762218e-06	8.068016099297438
ENSG00000270820	5.081509418762236e-06	7.500356693829245
ENSG00000272663	5.081509418762236e-06	5.176280621045476
ENSG00000196814	5.1317275674489445e-06	7.960249224008289
ENSG00000203497	5.141828278052882e-06	8.228605068493394
ENSG00000142089	5.151948095983165e-06	8.30601844990593
ENSG00000200534	5.151948095983193e-06	7.207565073017808
ENSG00000265666	5.162087055802847e-06	6.23772661763436
ENSG00000152763	5.162087055802847e-06	6.649856827577605
ENSG00000238401	5.223324737423858e-06	3.939381327622197
ENSG00000102879	5.233598663235387e-06	8.93733024611422
ENSG00000101017	5.233598663235405e-06	8.766408009792737
ENSG00000099219	5.326942144636643e-06	8.683740895183888
ENSG00000272720	5.411255572300355e-06	6.3486703856021
ENSG00000187045	5.411255572300355e-06	4.516675694174411
ENSG00000005469	5.421884487757043e-06	8.582778547291763
ENSG00000196437	5.421884487757043e-06	7.631846030861058
ENSG00000114770	5.421884487757043e-06	8.726834429662258
ENSG00000105373	5.4325334648714685e-06	8.929216655850528
ENSG00000219027	5.507641079779008e-06	3.217578027624163
ENSG00000213949	5.518451858604524e-06	5.405694114691073
ENSG00000183250	5.518451858604524e-06	7.016101129470416
ENSG00000165972	5.605675214617504e-06	6.0796565881584685
ENSG00000197355	5.605675214617533e-06	8.819683187290691
ENSG00000107738	5.69422246879415e-06	8.912989475323146
ENSG00000236431	5.69422246879415e-06	4.261980210246387
ENSG00000165178	5.705384915373524e-06	8.60053693979108
ENSG00000137547	5.716568385252169e-06	8.766408009792737
ENSG00000252808	5.784112817744037e-06	4.401517960101046
ENSG00000100342	5.7954445140480555e-06	8.908932680191299
ENSG00000229780	5.806797538240119e-06	5.615030460124416
ENSG00000090659	5.806797538240139e-06	5.45860876483917
ENSG00000170919	5.829567723821248e-06	8.317986268424976
ENSG00000168924	5.898394153553989e-06	8.858719926637214
ENSG00000231770	5.991378026836645e-06	8.33523473386923
ENSG00000269919	5.991378026836645e-06	8.219628814072697
ENSG00000197653	5.991378026836645e-06	6.5399489094190395
ENSG00000227285	5.991378026836677e-06	6.81929434788482
ENSG00000207964	6.014843099850348e-06	4.415396387717051
ENSG00000225920	6.085769225573181e-06	7.162919095333877
ENSG00000198712	6.097668088130734e-06	8.945443836377912
ENSG00000254944	6.097668088130734e-06	5.354141522346811
ENSG00000058091	6.10958929768465e-06	8.880535114268378
ENSG00000071859	6.121532894339907e-06	8.788223197423902
ENSG00000226174	6.121532894339907e-06	7.208503944669402
ENSG00000233621	6.121532894339907e-06	7.335018352644861
ENSG00000022355	6.193666857898737e-06	2.0557793163714204
ENSG00000167085	6.230039335017976e-06	8.75676320755711
ENSG00000157870	6.230039335017976e-06	8.402669039138678
ENSG00000187837	6.230039335017976e-06	8.929216655850528
ENSG00000188580	6.30340077767809e-06	4.449194462444586
ENSG00000254869	6.30340077767809e-06	4.1917246463861835
ENSG00000121380	6.3157080783074325e-06	6.228250023119758
ENSG00000185697	6.3157080783074884e-06	8.298775974333658
ENSG00000260769	6.4025077272702745e-06	3.982919776100825
ENSG00000253753	6.4025077272702745e-06	4.70632481589745
ENSG00000104921	6.415000825098047e-06	8.074569100898467
ENSG00000187514	6.440057299308636e-06	8.941387041246065
ENSG00000181097	6.5157919773866896e-06	6.560917801483868
ENSG00000140057	6.528497300134236e-06	4.572065027398723
ENSG00000138587	6.541226414919928e-06	8.296831178074326
ENSG00000232640	6.618103124963863e-06	6.5768389802490494
ENSG00000198947	6.643920969203844e-06	7.087472056173836
ENSG00000264920	6.643920969203844e-06	7.477908322646465
ENSG00000230898	6.735047296000304e-06	1.4354161255598459
ENSG00000231789	6.748162921207782e-06	8.120584348711015
ENSG00000102359	6.761303071907973e-06	4.184277957144401
ENSG00000116138	6.76130307190801e-06	8.720252051370501
ENSG00000225793	6.774467791906704e-06	6.354562267152247
ENSG00000230699	6.840661469776345e-06	1.8931516129467685
ENSG00000088448	6.853974529648625e-06	8.896762294795762
ENSG00000164292	6.867312467543554e-06	8.766408009792737
ENSG00000113205	6.974916923653732e-06	4.654949224352005
ENSG00000227212	6.974916923653732e-06	3.272969675636797
ENSG00000133104	6.974916923653794e-06	8.852137548345457
ENSG00000198157	6.9884807709177776e-06	8.288594331314078
ENSG00000134317	6.9884807709177776e-06	8.728365641634191
ENSG00000147642	6.9884807709177776e-06	6.92227398706152
ENSG00000229914	6.9884807709177776e-06	6.565483491016483
ENSG00000104852	6.9884807709177776e-06	8.933273450982373
ENSG00000185519	6.9884807709177776e-06	2.7326799091889007
ENSG00000258017	6.9884807709177776e-06	4.4251558470189565
ENSG00000126903	7.002069943628053e-06	8.78010960716021
ENSG00000132763	7.097907068149205e-06	8.443034423580645
ENSG00000133710	7.12551961971339e-06	8.08296146553324
ENSG00000202461	7.208977478952735e-06	3.4884118738624372
ENSG00000261754	7.208977478952735e-06	4.561156920379756
ENSG00000133250	7.208977478952735e-06	8.262590641520095
ENSG00000272942	7.208977478952735e-06	3.1304763960561104
ENSG00000112195	7.222978052745525e-06	8.577242936839022
ENSG00000153790	7.222978052745525e-06	8.536085748085569
ENSG00000137411	7.251057557697445e-06	8.856194343477304
ENSG00000224950	7.350163473713715e-06	4.67683681379833
ENSG00000103381	7.350163473713715e-06	8.134356805924003
ENSG00000204410	7.350163473713715e-06	8.00194881939288
ENSG00000242512	7.350163473713781e-06	5.765161163762394
ENSG00000246375	7.364427184609489e-06	5.639686160526305
ENSG00000232879	7.46501982710667e-06	3.576888762089821
ENSG00000006071	7.46501982710667e-06	3.110863770466167
ENSG00000206651	7.46501982710667e-06	4.773989777561174
ENSG00000167524	7.479497441263375e-06	6.730723525412159
ENSG00000104812	7.479497441263375e-06	8.831853572686226
ENSG00000134365	7.479497441263375e-06	3.42424527416026
ENSG00000184608	7.581598092557879e-06	2.8850982852354465
ENSG00000123191	7.581598092557879e-06	7.529705019669716
ENSG00000088756	7.581598092557879e-06	5.819297979138142
ENSG00000162775	7.596292670841106e-06	8.619826544262331
ENSG00000211611	7.6110145869179015e-06	7.388147157422015
ENSG00000162600	7.6110145869179286e-06	8.650212852561207
ENSG00000119013	7.6110145869179286e-06	8.789754409395835
ENSG00000134899	7.699922901873573e-06	8.605051265326948
ENSG00000257718	7.714837546641761e-06	5.302245145342886
ENSG00000093217	7.714837546641761e-06	7.964009790655919
ENSG00000188818	7.714837546641761e-06	8.351259347520124
ENSG00000152154	7.714837546641803e-06	8.056185553656542
ENSG00000184613	7.729779919942234e-06	6.464313218659911
ENSG00000102158	7.744750070987916e-06	8.921103065586836
ENSG00000078401	7.835157076280512e-06	7.5407803458467475
ENSG00000225556	7.835157076280512e-06	7.487112626865796
ENSG00000203832	7.835157076280512e-06	8.148921067448477
ENSG00000186818	7.835157076280512e-06	8.364679067631172
ENSG00000174607	7.835157076280541e-06	8.65812387594841
ENSG00000173821	7.850323056474154e-06	8.929216655850528
ENSG00000236545	7.865517211107432e-06	3.8751065657891526
ENSG00000239319	7.895990243627777e-06	2.5433572389761783
ENSG00000226891	7.972669385314237e-06	5.398387445005364
ENSG00000163393	7.98809074119192e-06	8.528966529009853
ENSG00000271018	7.988090741191962e-06	3.2459177678770814
ENSG00000143753	8.1124964366755e-06	8.828791148742358
ENSG00000137959	8.128177270000686e-06	8.243989501938742
ENSG00000182508	8.143887190049824e-06	6.864849820529615
ENSG00000112078	8.143887190049824e-06	8.838435950977985
ENSG00000133138	8.238760421298124e-06	7.3210533568508245
ENSG00000227711	8.238760421298124e-06	1.4677468429975542
ENSG00000225644	8.25467539510961e-06	1.7923317250403998
ENSG00000142669	8.25467539510961e-06	8.770464804924583
ENSG00000180720	8.270619870027905e-06	6.38909507003728
ENSG00000165923	8.28659389824231e-06	6.629729677256425
ENSG00000175928	8.38306162039472e-06	8.867827888088883
ENSG00000087338	8.38306162039472e-06	8.719715210586543
ENSG00000270022	8.39924399035125e-06	7.580389320009419
ENSG00000188211	8.39924399035125e-06	7.315825396018586
ENSG00000171084	8.415456334279866e-06	7.281534707577045
ENSG00000162746	8.431698705162498e-06	8.531747075697297
ENSG00000228983	8.52978647465834e-06	3.225207404012247
ENSG00000132530	8.546240525174512e-06	8.876478319136533
ENSG00000175387	8.546240525174512e-06	8.81409518018691
ENSG00000171150	8.546240525174512e-06	8.762351214660892
ENSG00000228329	8.562725029703543e-06	4.7333977730812915
ENSG00000141665	8.67897380307503e-06	5.632524904539912
ENSG00000246145	8.67897380307503e-06	5.153956068110313
ENSG00000204387	8.67897380307506e-06	8.904875885059452
ENSG00000100647	8.695703883548897e-06	8.812563968214976
ENSG00000155097	8.712464905353478e-06	8.771996016896516
ENSG00000204403	8.81368386812407e-06	5.350532168209973
ENSG00000155660	8.830663013165828e-06	8.933273450982373
ENSG00000198440	8.830663013165828e-06	8.364881634507661
ENSG00000259405	8.830663013165828e-06	6.28289513344608
ENSG00000101222	8.830663013165828e-06	4.542961970471234
ENSG00000218052	8.950398793099565e-06	7.947227306150105
ENSG00000161036	8.967630538240773e-06	8.804450377951285
ENSG00000125648	9.106634956382761e-06	8.880535114268378
ENSG00000163406	9.141707701391958e-06	8.834379155846138
ENSG00000161800	9.141707701391958e-06	8.556906564528754
ENSG00000176933	9.141707701391958e-06	6.422732655699862
ENSG00000180581	9.159292631884782e-06	5.506733798217119
ENSG00000173200	9.265485624925606e-06	8.60306252295099
ENSG00000198756	9.283298894077305e-06	5.7657993376667065
ENSG00000213943	9.283298894077305e-06	3.140457078632496
ENSG00000151366	9.301145013024615e-06	8.474951943851455
ENSG00000247774	9.408914815083732e-06	8.784166402292056
ENSG00000258984	9.408914815083766e-06	4.16116780429227
ENSG00000119899	9.426992505961827e-06	8.735484860709903
ENSG00000260460	9.426992505961827e-06	1.8659223512079481
ENSG00000251323	9.426992505961912e-06	7.056876878666348
ENSG00000202474	9.445103511613532e-06	7.243460194688621
ENSG00000224745	9.57281829604677e-06	5.8673833615009965
ENSG00000174123	9.57281829604677e-06	8.816620763346823
ENSG00000163738	9.609611421669281e-06	8.505496872910202
ENSG00000137571	9.720806421859987e-06	8.77452160005643
ENSG00000260719	9.720806421859987e-06	8.39820711025385
ENSG00000188042	9.739458494470557e-06	8.699431234927314
ENSG00000230943	9.73945849447068e-06	7.508859722690592
ENSG00000242076	9.758144890705655e-06	7.493976882413979
ENSG00000157224	9.758144890705742e-06	8.509474357662114
ENSG00000165338	9.758144890705742e-06	8.505620129406758
ENSG00000164542	9.758144890705742e-06	8.079923070631025
ENSG00000177570	9.795620895092902e-06	8.772990388084494
ENSG00000251665	9.870987444452797e-06	2.0795573577806143
ENSG00000126247	9.908878960425698e-06	8.872421524004686
ENSG00000230863	9.908878960425698e-06	4.491896454055171
ENSG00000139722	9.927876991935829e-06	8.929216655850528
ENSG00000246308	9.927876991935829e-06	6.301548306953178
ENSG00000128641	9.927876991935829e-06	8.489858929817814
ENSG00000169446	9.965977907713923e-06	8.85466313150537
ENSG00000159958	1.0061844703398236e-05	8.302885166116546
ENSG00000164142	1.0061844703398236e-05	7.804180029547288
ENSG00000225370	1.006184470339829e-05	3.9163713608513535
ENSG00000150630	1.0081123899466403e-05	7.40515433461261
ENSG00000114904	1.010043851884187e-05	8.732422436766036
ENSG00000256223	1.010043851884187e-05	8.545730550321194
ENSG00000134779	1.010043851884187e-05	8.667971245060526
ENSG00000033050	1.023663793317394e-05	8.856194343477304
ENSG00000237101	1.0256238181863838e-05	3.8311419246990237
ENSG00000211937	1.0256238181863892e-05	8.580710494535873
ENSG00000247373	1.0295546698956361e-05	7.574716101832333
ENSG00000170365	1.0374597579445475e-05	8.150137922587911
ENSG00000128050	1.0394451053654468e-05	8.903344673087517
ENSG00000157306	1.0394451053654468e-05	7.6092569788374655
ENSG00000065357	1.0434267351957723e-05	8.769470433736606
ENSG00000225492	1.0454230303610558e-05	6.092840347952148
ENSG00000169188	1.0454230303610614e-05	8.506156970190712
ENSG00000271963	1.0574779283295216e-05	4.428467083965492
ENSG00000085662	1.0594999925087125e-05	8.846549541241677
ENSG00000108515	1.0615257637630386e-05	8.542668126377325
ENSG00000273365	1.0615257637630386e-05	4.336796145791519
ENSG00000111206	1.0615257637630386e-05	8.295091833378724
ENSG00000134107	1.0615257637630386e-05	8.644624845457429
ENSG00000258123	1.0758105062245277e-05	3.480250651098
ENSG00000172766	1.0758105062245373e-05	8.712138461106807
ENSG00000205593	1.0758105062245373e-05	8.739999186245774
ENSG00000240291	1.0778661682213648e-05	7.596607715156191
ENSG00000265589	1.0778661682213648e-05	5.24719251953498
ENSG00000213123	1.0778661682213648e-05	5.131901491826983
ENSG00000203778	1.0778661682213648e-05	7.803864000636194
ENSG00000004700	1.0799255959902465e-05	8.719257680182523
ENSG00000230965	1.0799255959902502e-05	6.258850460331897
ENSG00000130997	1.0923616128272337e-05	8.24496395605175
ENSG00000095587	1.0986309942652972e-05	7.714728086418279
ENSG00000242028	1.1112734027262546e-05	7.518548252844738
ENSG00000107968	1.1112734027262546e-05	8.633985672033823
ENSG00000267508	1.1133939845945477e-05	5.667632460912054
ENSG00000178921	1.1133939845945477e-05	8.810038385055064
ENSG00000211898	1.1133939845945477e-05	8.244016415667637
ENSG00000204366	1.1133939845945477e-05	7.954686364980462
ENSG00000244437	1.1133939845945477e-05	8.704024870843115
ENSG00000198689	1.1133939845945477e-05	8.659857654796832
ENSG00000173894	1.1283470505966082e-05	5.5310674977370065
ENSG00000213199	1.130498854856823e-05	8.379656913443046
ENSG00000103550	1.1326545925838313e-05	8.067177464182087
ENSG00000239975	1.1326545925838394e-05	7.569084366810033
ENSG00000101842	1.13481427063016e-05	5.4630493713689825
ENSG00000013503	1.1478554707805094e-05	8.396256748147337
ENSG00000273198	1.1478554707805094e-05	2.2793729346229488
ENSG00000167447	1.1522343725341759e-05	8.63804246716567
ENSG00000006042	1.167686974063368e-05	5.702450291853077
ENSG00000162419	1.1721383613494754e-05	8.524452203473988
ENSG00000198924	1.1878466556745464e-05	8.65480648847701
ENSG00000234722	1.1901071021072363e-05	5.7728590370605035
ENSG00000169299	1.1901071021072363e-05	8.561957730848578
ENSG00000166689	1.2060460590961631e-05	8.551573520952504
ENSG00000109255	1.2060460590961631e-05	2.8280415783731194
ENSG00000220842	1.2060460590961673e-05	6.636592187535829
ENSG00000106397	1.2083396867615927e-05	8.874947107164598
ENSG00000261026	1.2106374945649722e-05	5.78083208122646
ENSG00000267052	1.2106374945649831e-05	3.1074857405519754
ENSG00000165732	1.2129394897645298e-05	8.929216655850528
ENSG00000158006	1.2129394897645298e-05	8.484676056467015
ENSG00000163545	1.2268398042425358e-05	8.741530398217707
ENSG00000184949	1.2291713154472518e-05	5.5602874820662995
ENSG00000148484	1.2315070725440065e-05	8.80291916597935
ENSG00000225698	1.2503468678998528e-05	7.971464737519593
ENSG00000162191	1.2503468678998528e-05	8.824734353610515
ENSG00000273489	1.2503468678998528e-05	4.711387264879282
ENSG00000134571	1.252721170951038e-05	5.791387031339945
ENSG00000108344	1.252721170951038e-05	8.884591909400223
ENSG00000270110	1.2670579738238392e-05	5.475870573557949
ENSG00000204947	1.2670579738238392e-05	7.927715217727394
ENSG00000232470	1.2694626752353637e-05	6.412874184662267
ENSG00000099377	1.2718717494173608e-05	7.390285040557917
ENSG00000266313	1.2718717494173608e-05	4.463119520458617
ENSG00000122188	1.2742852039437452e-05	8.912989475323146
ENSG00000135747	1.2864184476982846e-05	7.46303527013667
[truncated: 172 more rows]
