# Supplementary material for: Machine learning predicts treatment sensitivity in multiple myeloma based on molecular and clinical information coupled with drug response
Source: PLoS One. 2021 Jul 28;16(7):e0254596. doi: 10.1371/journal.pone.0254596 (PMC8318243; doi:10.1371/journal.pone.0254596)
Supplement: S1 File — (ZIP) [file pone.0254596.s004.zip › Supplementary Material 1/13q14/selected_genes_experiment_9.csv]

gene	pvalue	entropy
ENSG00000134884	1.0676847932427355e-35	8.928124316604919
ENSG00000133112	1.0691355444656213e-34	8.948367231584678
ENSG00000136104	3.341402233290471e-34	8.837527378341429
ENSG00000186184	1.0356797985162426e-33	8.868387929956484
ENSG00000122026	3.183633077137439e-33	8.936221482596823
ENSG00000220749	2.6164990712605294e-31	7.07339465901607
ENSG00000102763	1.5203362229242892e-28	8.769693825701092
ENSG00000253051	1.5203362229242892e-28	5.286106973481934
ENSG00000132952	4.26624180264923e-28	8.750979023073892
ENSG00000136152	3.276871293628271e-27	8.83195068299292
ENSG00000118971	8.96948436156665e-27	8.10556093220919
ENSG00000088448	8.96948436156665e-27	8.883589903649453
ENSG00000118939	2.4348730713936922e-26	6.71849460622801
ENSG00000164647	1.7502347211010431e-25	6.016873576081764
ENSG00000197121	4.634548314925943e-25	7.757844953366762
ENSG00000242444	4.634548314926042e-25	3.7967924021264383
ENSG00000122033	1.2170804582973368e-24	8.772750050406207
ENSG00000136100	3.169800438356913e-24	8.835006907698036
ENSG00000213860	8.187386817277781e-24	5.59519889665096
ENSG00000188342	5.32812438723696e-23	8.751971381364728
ENSG00000122034	1.342424941715199e-22	8.86433934696053
ENSG00000057294	1.342424941715199e-22	7.654740879893832
ENSG00000136169	1.342424941715199e-22	8.797041548381916
ENSG00000220842	1.342424941715199e-22	6.626681220533283
ENSG00000256164	1.3424249417152277e-22	3.5382661511982887
ENSG00000120685	3.354334944135907e-22	8.833478795345478
ENSG00000243181	8.312345704263913e-22	4.601791904173017
ENSG00000110092	8.312345704263913e-22	8.814228238656558
ENSG00000255920	8.31234570426409e-22	3.3474560675160427
ENSG00000244754	2.042873730007515e-21	8.8795413206535
ENSG00000230091	2.042873730007515e-21	7.550649520614803
ENSG00000262468	2.042873730007515e-21	7.993041649438831
ENSG00000139675	2.042873730007544e-21	8.00900696535289
ENSG00000133114	2.042873730007544e-21	8.631506249777022
ENSG00000075945	2.885358910120189e-20	8.753499493717285
ENSG00000102572	2.885358910120189e-20	8.817284463361672
ENSG00000102796	2.885358910120189e-20	8.107578062618805
ENSG00000083520	2.885358910120189e-20	8.80513871437382
ENSG00000188243	2.885358910120189e-20	8.753499493717285
ENSG00000234782	2.885358910120189e-20	7.368138456153795
ENSG00000139746	2.885358910120189e-20	8.883589903649453
ENSG00000171365	2.885358910120189e-20	8.060698476594368
ENSG00000083544	2.88535891012023e-20	8.623409083785122
ENSG00000152484	6.859947552719098e-20	8.811707768013164
ENSG00000198715	6.859947552719195e-20	8.71247790969605
ENSG00000244582	1.6174933519085637e-19	4.269366542105576
ENSG00000169432	1.6174933519085868e-19	8.594585539336684
ENSG00000156535	3.7823783566249237e-19	6.934313198492526
ENSG00000243406	3.7823783566249237e-19	7.035878898411368
ENSG00000102786	3.7823783566249237e-19	8.740361386438595
ENSG00000163995	3.7823783566249237e-19	5.300451763770663
ENSG00000242571	8.771789306765895e-19	4.704464918465514
ENSG00000165416	8.771789306765895e-19	8.726151771036463
ENSG00000136159	8.771789306765895e-19	8.403099189985973
ENSG00000136147	8.77178930676602e-19	8.726151771036463
ENSG00000171208	8.77178930676602e-19	8.367179271264543
ENSG00000217027	2.0174936196268427e-18	6.936527367630232
ENSG00000174448	2.0174936196268427e-18	3.425244065422468
ENSG00000102471	2.0174936196268427e-18	8.80361060202126
ENSG00000138172	2.0174936196268427e-18	7.989732428264101
ENSG00000123179	2.0174936196268427e-18	8.556032135373897
ENSG00000126952	2.0174936196268427e-18	6.017949022723491
ENSG00000152749	2.017493619626886e-18	8.70896508076182
ENSG00000102531	2.017493619626886e-18	8.93217289960087
ENSG00000169905	2.017493619626886e-18	8.849673127329284
ENSG00000126226	4.6018971126522956e-18	8.749450910721334
ENSG00000091483	1.0410279644354712e-17	8.806131072664654
ENSG00000139842	1.0410279644354712e-17	8.825381629353576
ENSG00000203778	1.0410279644354712e-17	7.779715007288687
ENSG00000005810	1.0410279644354712e-17	8.895735652637308
ENSG00000083535	1.0410279644354712e-17	8.392024949121561
ENSG00000120686	1.0410279644354712e-17	8.895735652637308
ENSG00000260101	1.0410279644354712e-17	8.721110829749675
ENSG00000107518	1.0410279644354712e-17	5.008780476149247
ENSG00000139344	1.0410279644354712e-17	7.784972093405915
ENSG00000134899	1.0410279644354712e-17	8.600566548329361
ENSG00000229152	1.0410279644354712e-17	8.14747584793165
ENSG00000163947	1.041027964435486e-17	8.844096431980775
ENSG00000233672	1.041027964435486e-17	5.885242536202296
ENSG00000007968	1.041027964435486e-17	8.70690121434754
ENSG00000197584	2.3355471725100158e-17	7.554315810874201
ENSG00000143257	2.3355471725100158e-17	5.792154960623534
ENSG00000136144	2.3355471725100158e-17	8.80361060202126
ENSG00000157045	2.3355471725100158e-17	8.783367687041503
ENSG00000066185	2.3355471725100158e-17	6.715632642200577
ENSG00000107745	2.3355471725100158e-17	8.699339802417361
ENSG00000088451	2.3355471725100158e-17	8.553643105148057
ENSG00000214460	2.335547172510049e-17	5.407781448810237
ENSG00000206549	2.335547172510049e-17	6.378661011367355
ENSG00000143401	5.19655642719548e-17	8.855249822677791
ENSG00000085382	5.19655642719548e-17	8.278919072641951
ENSG00000147872	5.196556427195553e-17	8.72767988338902
ENSG00000102738	5.196556427195553e-17	8.788944382390012
ENSG00000189403	5.196556427195553e-17	8.924075733608968
ENSG00000120690	5.196556427195553e-17	8.899784235633259
ENSG00000139641	5.196556427195553e-17	8.899784235633259
ENSG00000136122	5.196556427195664e-17	8.153790454163966
ENSG00000173171	1.1466830896637457e-16	8.537853086808418
ENSG00000014914	1.1466830896637457e-16	7.289291270250103
ENSG00000120675	1.1466830896637457e-16	8.814228238656558
ENSG00000144061	1.1466830896637457e-16	6.885547212484648
ENSG00000219133	1.1466830896637457e-16	3.6833173464167057
ENSG00000272016	1.1466830896637457e-16	6.692159496698452
ENSG00000183155	1.1466830896637457e-16	8.485678112090165
ENSG00000120697	1.1466830896637457e-16	8.876485095948386
ENSG00000184719	1.1466830896637457e-16	8.311026429954872
ENSG00000102710	1.146683089663762e-16	8.742143946198183
ENSG00000152520	1.146683089663762e-16	8.798569660734474
ENSG00000196368	2.509411736448989e-16	6.234208292326394
ENSG00000204977	2.509411736448989e-16	8.681617358080997
ENSG00000122378	2.5094117364490245e-16	8.734248937028365
ENSG00000150459	2.5094117364490245e-16	8.835006907698036
ENSG00000168615	2.5094117364490245e-16	8.84389427515869
ENSG00000163898	2.5094117364490245e-16	5.281124461353462
ENSG00000228397	2.5094117364490245e-16	5.50648061346096
ENSG00000148730	5.446295462373678e-16	8.867395571665647
ENSG00000204899	5.446295462373678e-16	8.658318218396126
ENSG00000120688	5.446295462373678e-16	8.226489650516667
ENSG00000149926	5.446295462373678e-16	5.078433432670941
ENSG00000176268	5.446295462373678e-16	4.778024171712926
ENSG00000143420	5.446295462373678e-16	8.895735652637308
ENSG00000168159	5.446295462373678e-16	8.886110374292846
ENSG00000165837	5.446295462373755e-16	5.218846471604722
ENSG00000085552	1.1722796553333429e-15	6.0754881372074125
ENSG00000112981	1.1722796553333429e-15	4.559743308578425
ENSG00000171161	1.1722796553333429e-15	8.699339802417361
ENSG00000247746	1.1722796553333429e-15	7.300466995680205
ENSG00000187944	1.1722796553333429e-15	3.4075853568186387
ENSG00000139438	1.1722796553333429e-15	7.215511914589476
ENSG00000187098	1.1722796553333429e-15	7.796844186566471
ENSG00000225721	1.1722796553333429e-15	3.9778508103957444
ENSG00000142733	1.1722796553333429e-15	8.521123000762891
ENSG00000149929	1.1722796553333429e-15	8.64617246940827
ENSG00000166171	2.5024304395819292e-15	8.115552221621227
ENSG00000116161	2.5024304395819292e-15	8.82232540464846
ENSG00000196199	2.5024304395819292e-15	8.841575961337382
ENSG00000236444	2.5024304395819292e-15	4.446854167016028
ENSG00000172766	2.5024304395819292e-15	8.711485551405216
ENSG00000180660	2.5024304395819292e-15	6.84646253394721
ENSG00000136141	2.5024304395819292e-15	8.615311917793216
ENSG00000197747	2.5024304395819292e-15	8.78489579939406
ENSG00000227354	2.5024304395819292e-15	7.944563234657306
ENSG00000162929	2.5024304395819292e-15	7.89715632799922
ENSG00000136146	2.5024304395819647e-15	8.589948911694067
ENSG00000160712	2.5024304395819647e-15	8.936221482596823
ENSG00000198380	2.5024304395819647e-15	8.890158957288799
ENSG00000134590	2.5024304395819647e-15	8.71247790969605
ENSG00000144369	2.5024304395819647e-15	8.326026246825757
ENSG00000173451	2.5024304395819647e-15	8.404960899578166
ENSG00000143374	5.297775576251454e-15	8.705908856056706
ENSG00000143368	5.297775576251454e-15	8.821333046357623
ENSG00000136161	5.297775576251454e-15	8.829430212349527
ENSG00000223685	5.297775576251454e-15	7.11775056138095
ENSG00000143553	5.297775576251454e-15	8.665423026097193
ENSG00000143294	5.297775576251454e-15	8.860290763964581
ENSG00000241612	5.297775576251454e-15	3.8399026979169997
ENSG00000143515	5.297775576251454e-15	8.940270065592774
ENSG00000177628	5.297775576251454e-15	8.863346988669695
ENSG00000121644	5.297775576251454e-15	8.868387929956484
ENSG00000116667	5.297775576251454e-15	8.542861614267265
ENSG00000254911	5.297775576251454e-15	7.496216956088259
ENSG00000185101	5.297775576251454e-15	8.766637600995976
ENSG00000119862	5.29777557625153e-15	8.694755465359687
ENSG00000152332	1.1123100364275386e-14	8.887638486645404
ENSG00000120334	1.1123100364275386e-14	7.948813974475341
ENSG00000182397	1.1123100364275544e-14	5.769441907659098
ENSG00000111450	1.1123100364275544e-14	8.637539549354646
ENSG00000130177	1.1123100364275544e-14	8.891687069641355
ENSG00000035403	1.1123100364275544e-14	8.545950252800322
ENSG00000105982	1.1123100364275544e-14	7.890300413124904
ENSG00000138794	1.1123100364275544e-14	8.369516010905441
ENSG00000112210	1.1123100364275544e-14	7.878643682194107
ENSG00000128581	1.1123100364275544e-14	7.71607990388144
ENSG00000232224	1.1123100364275701e-14	6.94495503425757
ENSG00000271738	1.1123100364275701e-14	7.27718628181492
ENSG00000065613	1.1123100364275701e-14	8.787416270037454
ENSG00000125304	1.1123100364275701e-14	8.928124316604919
ENSG00000160753	2.3161085586757997e-14	8.54136591574265
ENSG00000101134	2.3161085586757997e-14	4.138148109210767
ENSG00000214309	2.3161085586757997e-14	6.909048204531855
ENSG00000065150	2.3161085586757997e-14	8.887638486645404
ENSG00000102805	2.3161085586757997e-14	8.702852631351591
ENSG00000186063	2.3161085586757997e-14	8.798569660734474
ENSG00000112218	2.3161085586757997e-14	8.160059775329032
ENSG00000271387	2.3161085586757997e-14	5.266645449329494
ENSG00000165338	2.3161085586757997e-14	8.478037550327377
ENSG00000081721	2.3161085586757997e-14	8.753499493717285
ENSG00000143198	2.3161085586757997e-14	8.855249822677791
ENSG00000117593	2.3161085586757997e-14	8.741889498791155
ENSG00000133103	2.3161085586757997e-14	8.707436968409263
ENSG00000159352	2.3161085586757997e-14	8.882061791296895
ENSG00000139505	2.3161085586757997e-14	8.801090131377867
ENSG00000000460	2.3161085586757997e-14	7.962285678993668
ENSG00000017621	2.3161085586757997e-14	7.170671880411085
ENSG00000088387	2.3161085586757997e-14	8.710949797343492
ENSG00000116852	2.3161085586757997e-14	8.821333046357623
ENSG00000160710	2.3161085586757997e-14	8.944318648588725
ENSG00000171206	2.3161085586757997e-14	8.797041548381916
ENSG00000094841	2.316108558675833e-14	8.368646659604083
ENSG00000163113	2.316108558675833e-14	8.71805460504456
ENSG00000102385	2.316108558675833e-14	5.15694202888228
ENSG00000155962	2.316108558675833e-14	8.863346988669695
ENSG00000102057	2.316108558675833e-14	7.545848704558322
ENSG00000136943	2.316108558675833e-14	4.5100114696746205
ENSG00000163584	2.3161085586758657e-14	8.863346988669695
ENSG00000253710	4.782915666598344e-14	8.279173520048982
ENSG00000058668	4.782915666598344e-14	8.865867459313089
ENSG00000267270	4.782915666598344e-14	7.160008176107859
ENSG00000152382	4.782915666598344e-14	8.621345217370841
ENSG00000148484	4.782915666598344e-14	8.82385351700102
ENSG00000168477	4.782915666598344e-14	7.278986260355429
ENSG00000198157	4.782915666598344e-14	8.301936905672134
ENSG00000139517	4.782915666598344e-14	8.387976366125608
ENSG00000236675	4.782915666598344e-14	7.192873625521338
ENSG00000204219	4.782915666598378e-14	6.823145524239981
ENSG00000116521	4.782915666598378e-14	8.899784235633259
ENSG00000117362	4.782915666598378e-14	8.87549273765755
ENSG00000213612	4.782915666598378e-14	5.19094426159132
ENSG00000117697	4.782915666598378e-14	8.667943496740586
ENSG00000116954	4.782915666598378e-14	8.710493193114377
ENSG00000260388	4.782915666598378e-14	4.288065505908625
ENSG00000089050	4.782915666598378e-14	8.29383973968023
ENSG00000175198	4.782915666598378e-14	8.411529953217512
ENSG00000156711	4.782915666598378e-14	8.837527378341429
ENSG00000158220	4.782915666598378e-14	5.324290884283359
ENSG00000188404	4.782915666598446e-14	8.566649772009194
ENSG00000132436	4.782915666598446e-14	8.398391845938821
ENSG00000102007	9.795515400392125e-14	8.887638486645404
ENSG00000160752	9.795515400392125e-14	8.764117130352583
ENSG00000184156	9.795515400392125e-14	5.505046681795486
ENSG00000203995	9.795515400392195e-14	7.279325016306339
ENSG00000186187	9.795515400392195e-14	7.512952596714067
ENSG00000164237	9.795515400392195e-14	7.919345991152426
ENSG00000117280	9.795515400392195e-14	8.796505794320195
ENSG00000123178	9.795515400392195e-14	8.20364711506091
ENSG00000123200	9.795515400392195e-14	8.829430212349527
ENSG00000176393	9.795515400392195e-14	8.71805460504456
ENSG00000042832	9.795515400392195e-14	8.134619047307652
ENSG00000120656	9.795515400392195e-14	8.679096887437602
ENSG00000147400	9.795515400392195e-14	8.660838689039519
ENSG00000132953	9.795515400392195e-14	8.797041548381916
ENSG00000171877	9.795515400392195e-14	5.062274755778929
ENSG00000107771	9.795515400392333e-14	8.673520192089095
ENSG00000143549	9.795515400392333e-14	8.903832818629208
ENSG00000127870	9.795515400392333e-14	8.703388385413312
ENSG00000204227	9.795515400392333e-14	8.77122193805365
ENSG00000025423	9.795515400392333e-14	6.375695976967912
ENSG00000226352	9.795515400392333e-14	5.353217039501398
ENSG00000205106	9.795515400392333e-14	4.887414924160341
ENSG00000147251	9.795515400392333e-14	8.766637600995976
ENSG00000012174	1.9895855431264604e-13	8.71301366375777
ENSG00000070182	1.9895855431264604e-13	7.316821558998812
ENSG00000163348	1.9895855431264604e-13	8.841575961337382
ENSG00000134900	1.9895855431264604e-13	8.86433934696053
ENSG00000150477	1.9895855431264604e-13	8.090874835820937
ENSG00000187601	1.9895855431264604e-13	8.843104073689938
ENSG00000143363	1.9895855431264604e-13	8.743874215372825
ENSG00000132950	1.9895855431264604e-13	8.541163758920563
ENSG00000169740	1.9895855431264604e-13	8.518145925890384
ENSG00000133328	1.9895855431264604e-13	7.422696790105647
ENSG00000143321	1.9895855431264604e-13	8.911929984621112
ENSG00000131791	1.9895855431264604e-13	8.658853972457846
ENSG00000101489	1.9895855431264604e-13	5.200545019220327
ENSG00000180964	1.9895855431264604e-13	8.734784691090086
ENSG00000164403	1.9895855431264604e-13	8.492326315562117
ENSG00000188419	1.9895855431264604e-13	8.650221052404223
ENSG00000139133	1.9895855431264604e-13	8.030909433102757
ENSG00000132481	1.9895855431264604e-13	8.53578922039414
ENSG00000168852	1.9895855431264604e-13	5.396381186425071
ENSG00000271147	1.9895855431264604e-13	7.997194813604673
ENSG00000139433	1.9895855431264604e-13	8.699339802417361
ENSG00000109685	1.9895855431264816e-13	8.87549273765755
ENSG00000165169	1.9895855431264816e-13	8.720575075687954
ENSG00000134371	1.9895855431264816e-13	8.82232540464846
ENSG00000143158	1.9895855431264816e-13	8.763124772061747
ENSG00000204616	1.9895855431264816e-13	5.2655855884366085
ENSG00000122359	1.9895855431264816e-13	8.883589903649453
ENSG00000139684	4.007732236132696e-13	8.736769407671758
ENSG00000130827	4.007732236132696e-13	8.883589903649453
ENSG00000143376	4.007732236132696e-13	8.750979023073892
ENSG00000239470	4.007732236132696e-13	4.445238458323246
ENSG00000134905	4.007732236132696e-13	8.804602960312097
ENSG00000225579	4.007732236132696e-13	7.19219878689625
ENSG00000118873	4.007732236132696e-13	8.839055490693989
ENSG00000163191	4.007732236132696e-13	8.81323588036572
ENSG00000118217	4.007732236132696e-13	8.920027150613016
ENSG00000143815	4.007732236132696e-13	8.808651543308047
ENSG00000165240	4.007732236132696e-13	8.669471609093144
ENSG00000117262	4.007732236132696e-13	8.361621001735623
ENSG00000164171	4.007732236132696e-13	6.078196883710781
ENSG00000144935	4.007732236132696e-13	6.599673199334799
ENSG00000219891	4.007732236132696e-13	6.739633058886486
ENSG00000116957	4.0077322361327387e-13	8.615311917793216
ENSG00000175793	4.0077322361327387e-13	6.479299706485078
ENSG00000176933	4.0077322361327387e-13	6.428403612967098
ENSG00000165868	4.0077322361327387e-13	4.556634891967911
ENSG00000163344	4.0077322361327387e-13	8.802082489668702
ENSG00000143412	4.0077322361327387e-13	8.201916845886268
ENSG00000115556	4.0077322361327387e-13	7.821781240185704
ENSG00000165434	4.0077322361327387e-13	8.11442842291284
ENSG00000119979	4.0077322361327387e-13	8.600109944100248
ENSG00000148450	4.0077322361327387e-13	8.429252397553876
ENSG00000162735	4.0077322361327387e-13	8.737305161733481
ENSG00000173960	4.0077322361327387e-13	8.734784691090086
ENSG00000139597	4.0077322361327387e-13	8.747922798368778
ENSG00000198908	4.0077322361327387e-13	7.531014192870349
ENSG00000159346	4.0077322361327387e-13	8.907881401625161
ENSG00000023892	4.0077322361327387e-13	8.8795413206535
ENSG00000133640	4.0077322361327387e-13	3.804263535293178
ENSG00000238098	4.0077322361327387e-13	5.369285508767749
ENSG00000119242	4.007732236132767e-13	8.435567003786192
ENSG00000162522	4.007732236132767e-13	8.346419028042654
ENSG00000169894	4.007732236132767e-13	3.644973506192773
ENSG00000003096	8.006367771969878e-13	4.679317826056999
ENSG00000115539	8.006367771969878e-13	8.57581844612454
ENSG00000267251	8.006367771969878e-13	3.1515732774551757
ENSG00000158882	8.006367771969878e-13	8.300944547381297
ENSG00000163689	8.006367771969878e-13	6.070919271618164
ENSG00000185222	8.006367771969878e-13	8.46597095117213
ENSG00000130695	8.006367771969878e-13	8.699339802417361
ENSG00000133065	8.006367771969878e-13	8.811707768013164
ENSG00000073605	8.006367771969878e-13	8.855249822677791
ENSG00000116747	8.006367771969878e-13	8.833478795345478
ENSG00000133678	8.006367771969992e-13	8.619614948196197
ENSG00000122367	8.006367771969992e-13	5.1125906403340196
ENSG00000175137	8.006367771969992e-13	8.718590359106281
ENSG00000102543	8.006367771969992e-13	8.241208160732862
ENSG00000230565	8.006367771969992e-13	6.845540321487334
ENSG00000143437	8.006367771969992e-13	8.767173355057698
ENSG00000080371	8.006367771969992e-13	8.821333046357623
ENSG00000260719	8.006367771969992e-13	8.398927600000542
ENSG00000001561	8.006367771969992e-13	8.781839574688947
ENSG00000182220	8.006367771969992e-13	8.861818876317137
ENSG00000084764	8.006367771969992e-13	8.455523057530977
ENSG00000227268	8.006367771969992e-13	6.935575769892067
ENSG00000196950	8.006367771969992e-13	8.718590359106281
ENSG00000120913	8.006367771969992e-13	8.009589455419276
ENSG00000136156	8.006367771969992e-13	8.936221482596823
ENSG00000198860	8.006367771969992e-13	8.810715409722327
ENSG00000121039	8.006367771970049e-13	8.088810969406659
ENSG00000023516	8.006367771970049e-13	8.859298405673744
ENSG00000133059	8.006367771970049e-13	8.689714524072901
ENSG00000143418	8.006367771970049e-13	8.826373987644413
ENSG00000179222	8.006367771970049e-13	8.907881401625161
ENSG00000076321	8.006367771970049e-13	8.605686639448757
ENSG00000166845	8.006367771970049e-13	7.544917070280505
ENSG00000102316	1.586255458770128e-12	8.890158957288799
ENSG00000143155	1.5862554587701448e-12	8.696283577712245
ENSG00000159259	1.5862554587701448e-12	7.900532161935619
ENSG00000257698	1.5862554587701448e-12	8.15590661116319
ENSG00000160131	1.5862554587701448e-12	8.764652884414305
ENSG00000267127	1.5862554587701448e-12	5.244042095253591
ENSG00000162704	1.5862554587701448e-12	8.890158957288799
ENSG00000261801	1.5862554587701448e-12	3.9413839122449077
ENSG00000215784	1.5862554587701448e-12	6.435996602683595
ENSG00000198553	1.5862554587701448e-12	4.053516828421765
ENSG00000144567	1.5862554587701448e-12	8.86991604230904
ENSG00000102001	1.5862554587701448e-12	7.3549267536227765
ENSG00000203705	1.5862554587701448e-12	8.691242636425457
ENSG00000181804	1.5862554587701448e-12	8.563136943074964
ENSG00000110876	1.5862554587701448e-12	8.915978567617064
ENSG00000162909	1.5862554587701448e-12	8.93217289960087
ENSG00000156384	1.5862554587701448e-12	8.24472098966709
ENSG00000083642	1.5862554587701448e-12	8.760068547356632
ENSG00000121741	1.5862554587701448e-12	8.8795413206535
ENSG00000125459	1.5862554587701448e-12	8.738297520024316
ENSG00000136643	1.5862554587701448e-12	8.76564524270514
ENSG00000080823	1.5862554587701448e-12	7.504784714317632
ENSG00000160691	1.5862554587701561e-12	8.920027150613016
ENSG00000160767	1.5862554587701561e-12	8.489726695086116
ENSG00000189143	1.5862554587701561e-12	5.664305956523403
ENSG00000174938	1.5862554587701561e-12	5.798030527637838
ENSG00000229503	1.5862554587701561e-12	2.9936207204222285
ENSG00000231327	1.5862554587701561e-12	6.030992377849825
ENSG00000101842	1.5862554587701561e-12	5.464689904125045
ENSG00000143862	1.5862554587701561e-12	8.703844989642427
ENSG00000145861	1.5862554587701561e-12	2.5598897106906837
ENSG00000164023	1.5862554587701561e-12	5.3011484412286185
ENSG00000102096	3.1168182647546704e-12	8.944318648588725
ENSG00000173163	3.1168182647546704e-12	8.597053719395133
ENSG00000234476	3.1168182647546704e-12	4.372512957391034
ENSG00000064601	3.1168182647546704e-12	8.853721710325235
ENSG00000214900	3.1168182647546704e-12	7.244074029140226
ENSG00000138279	3.1168182647546704e-12	8.863346988669695
ENSG00000143252	3.1168182647546704e-12	8.792457211324242
ENSG00000186073	3.1168182647546704e-12	8.000570647541071
ENSG00000235944	3.1168182647546704e-12	7.195508451969729
ENSG00000239827	3.1168182647546704e-12	4.97089685759934
ENSG00000165678	3.1168182647546704e-12	8.907881401625161
ENSG00000243284	3.1168182647546704e-12	5.097259140897902
ENSG00000132128	3.1168182647546704e-12	8.772750050406207
ENSG00000133111	3.1168182647546704e-12	8.36314911408818
ENSG00000121481	3.1168182647546704e-12	8.615768522022332
ENSG00000198440	3.1168182647546704e-12	8.382654118184131
ENSG00000198892	3.1168182647546704e-12	7.5154207767725145
ENSG00000103381	3.1168182647546704e-12	8.06709223265929
ENSG00000182551	3.1168182647546927e-12	8.883589903649453
ENSG00000180098	3.1168182647546927e-12	8.583915612116442
ENSG00000101190	3.1168182647546927e-12	8.197666106068231
ENSG00000196550	3.1168182647546927e-12	6.863314056051555
ENSG00000104626	3.1168182647546927e-12	8.372572235610557
ENSG00000163041	3.1168182647546927e-12	8.878013208300944
ENSG00000090776	3.1168182647546927e-12	7.275562355888914
ENSG00000172955	3.1168182647546927e-12	6.181996513251001
ENSG00000139644	3.1168182647546927e-12	8.940270065592774
ENSG00000089876	3.1168182647546927e-12	8.686658299367785
ENSG00000126947	3.1168182647546927e-12	7.466415375525709
ENSG00000233695	3.1168182647546927e-12	6.719542133951584
ENSG00000225946	3.1168182647546927e-12	2.211007743705734
ENSG00000161714	3.1168182647546927e-12	7.406284333456251
ENSG00000163374	3.1168182647546927e-12	8.83195068299292
ENSG00000126790	3.1168182647546927e-12	8.717062246753724
ENSG00000125841	3.1168182647546927e-12	8.246497994846397
ENSG00000155755	3.116818264754737e-12	8.363403561495211
ENSG00000179630	3.116818264754737e-12	8.42594172544173
ENSG00000067704	3.116818264754737e-12	8.907881401625161
ENSG00000160685	6.073661545172174e-12	8.830422570640364
ENSG00000198853	6.073661545172174e-12	7.426100600058753
ENSG00000084444	6.073661545172174e-12	8.257068895477031
ENSG00000130985	6.073661545172174e-12	8.928124316604919
ENSG00000249738	6.073661545172174e-12	3.6396362747358904
ENSG00000088280	6.073661545172174e-12	7.256210446957741
ENSG00000131788	6.073661545172174e-12	8.701122362176948
ENSG00000143771	6.073661545172174e-12	8.553511664730504
ENSG00000272841	6.073661545172174e-12	6.396793686796409
ENSG00000168264	6.073661545172174e-12	8.906353289272603
ENSG00000259343	6.073661545172174e-12	7.769938411769671
ENSG00000134779	6.073661545172174e-12	8.663359159682912
ENSG00000107960	6.073661545172174e-12	8.537853086808418
ENSG00000104325	6.073661545172174e-12	8.801090131377867
ENSG00000067533	6.073661545172174e-12	8.662621248799105
ENSG00000143164	6.073661545172174e-12	8.861818876317137
ENSG00000135549	6.073661545172217e-12	6.3701481968623614
ENSG00000173110	6.073661545172217e-12	7.633379425725184
ENSG00000242866	6.073661545172217e-12	6.6316285064227545
ENSG00000231738	6.073661545172217e-12	5.346430154468652
ENSG00000042781	6.073661545172217e-12	7.639065140054816
ENSG00000136098	6.073661545172217e-12	8.414788334744712
ENSG00000105373	6.073661545172217e-12	8.936221482596823
ENSG00000260360	6.073661545172217e-12	5.347890291428152
ENSG00000175344	6.073661545172217e-12	2.798494347604942
ENSG00000163913	6.073661545172217e-12	8.580402783182212
ENSG00000143761	6.073661545172217e-12	8.940270065592774
ENSG00000179085	6.073661545172217e-12	8.73325657873753
ENSG00000166224	6.073661545172217e-12	8.634026720420415
ENSG00000106211	6.073661545172217e-12	8.861818876317137
ENSG00000162885	6.073661545172217e-12	8.666415384388028
ENSG00000151773	6.073661545172217e-12	7.845517107342689
ENSG00000204054	6.073661545172217e-12	8.7939853236768
ENSG00000187554	6.073661545172217e-12	6.758900992872346
ENSG00000101940	6.073661545172217e-12	8.776262879340436
ENSG00000077152	6.073661545172217e-12	8.277560703283536
ENSG00000141665	6.073661545172217e-12	5.614154791499225
ENSG00000149273	6.073661545172217e-12	8.948367231584678
ENSG00000160714	6.073661545172217e-12	8.857770293321186
ENSG00000111445	6.073661545172217e-12	8.456600120234699
ENSG00000170677	6.073661545172304e-12	7.035302556477883
ENSG00000063177	6.073661545172304e-12	8.940270065592774
ENSG00000065135	6.073661545172304e-12	8.78436004533234
ENSG00000103489	6.073661545172304e-12	8.484861051373752
ENSG00000143570	1.1737901226050418e-11	8.773742408697043
ENSG00000184584	1.1737901226050418e-11	8.8714441546616
ENSG00000082126	1.1737901226050502e-11	5.151613978159727
ENSG00000143458	1.1737901226050502e-11	8.745402327725383
ENSG00000149679	1.1737901226050502e-11	8.387897216293004
ENSG00000196369	1.1737901226050502e-11	8.07997589253095
ENSG00000186496	1.1737901226050502e-11	7.576342910937431
ENSG00000196924	1.1737901226050502e-11	8.873964625304993
ENSG00000139826	1.1737901226050502e-11	8.635554832772975
ENSG00000159712	1.1737901226050502e-11	6.061035727059312
ENSG00000204262	1.1737901226050502e-11	7.856787950448903
ENSG00000228812	1.1737901226050502e-11	6.0871658104856285
ENSG00000253982	1.1737901226050502e-11	7.661992379923461
ENSG00000204310	1.1737901226050502e-11	8.677568775085046
ENSG00000135823	1.1737901226050502e-11	8.57077750483775
ENSG00000135631	1.1737901226050502e-11	8.764117130352583
ENSG00000078328	1.1737901226050502e-11	2.7133895756840976
ENSG00000143393	1.1737901226050502e-11	8.87549273765755
ENSG00000228013	1.1737901226050502e-11	6.683498784684827
ENSG00000230216	1.1737901226050502e-11	3.9734411257027924
ENSG00000137261	1.1737901226050502e-11	5.29654459017365
ENSG00000112182	1.1737901226050627e-11	8.540628004858842
ENSG00000189369	1.1737901226050627e-11	8.548470723443716
ENSG00000102882	1.1737901226050627e-11	8.755027606069843
ENSG00000214514	1.1737901226050627e-11	3.5473015967333548
ENSG00000183741	1.1737901226050627e-11	8.837527378341429
ENSG00000158023	1.1737901226050627e-11	6.0745111740276565
ENSG00000165487	1.1737901226050627e-11	8.75250713542645
ENSG00000188004	1.1737901226050627e-11	6.012156086491911
ENSG00000183128	1.1737901226050627e-11	4.561352170374019
ENSG00000231769	1.1737901226050627e-11	6.166303988953999
ENSG00000261603	1.1737901226050627e-11	4.330555615393188
ENSG00000158773	1.1737901226050627e-11	8.895735652637308
ENSG00000197622	2.2497334750878373e-11	8.883589903649453
ENSG00000169231	2.249733475087853e-11	8.38377791689252
ENSG00000102271	2.249733475087853e-11	4.211722621228729
ENSG00000186665	2.249733475087853e-11	8.34960669316532
ENSG00000141404	2.249733475087853e-11	7.765200104831993
ENSG00000101945	2.249733475087853e-11	8.073811152535775
ENSG00000121486	2.249733475087853e-11	8.725159412745626
ENSG00000139514	2.249733475087853e-11	8.915978567617064
ENSG00000165972	2.249733475087853e-11	6.075751181721306
ENSG00000221887	2.249733475087853e-11	2.9259413741388207
ENSG00000255121	2.249733475087853e-11	7.2598033234668415
ENSG00000143387	2.249733475087853e-11	8.100774438329431
ENSG00000068308	2.249733475087853e-11	8.85624218096863
ENSG00000196972	2.249733475087853e-11	5.7514968298467695
ENSG00000196668	2.249733475087853e-11	7.324082668335059
ENSG00000196632	2.249733475087853e-11	6.490106891738327
ENSG00000177189	2.249733475087853e-11	8.81323588036572
ENSG00000137338	2.249733475087853e-11	8.24978879020154
ENSG00000135778	2.249733475087853e-11	8.612791447149823
ENSG00000260081	2.249733475087877e-11	5.916475038687186
ENSG00000162600	2.249733475087877e-11	8.644108602993992
ENSG00000112195	2.249733475087877e-11	8.580323633349606
ENSG00000013725	2.249733475087877e-11	7.001159306110051
ENSG00000198689	2.249733475087877e-11	8.682609716371832
ENSG00000151276	2.249733475087877e-11	5.837379738595207
ENSG00000143569	2.249733475087877e-11	8.899784235633259
ENSG00000216990	2.249733475087877e-11	4.840115654330261
ENSG00000225151	2.249733475087877e-11	7.26117012625333
ENSG00000159556	2.249733475087877e-11	8.066283939539318
ENSG00000101557	2.249733475087877e-11	8.857770293321186
ENSG00000148468	2.249733475087877e-11	7.367272650618576
ENSG00000136636	2.249733475087877e-11	8.84715265668589
ENSG00000101746	2.249733475087877e-11	7.9048704850143325
ENSG00000142669	2.249733475087877e-11	8.788408628328291
ENSG00000171224	2.249733475087877e-11	7.190816796182797
ENSG00000163362	2.249733475087877e-11	7.757657022652338
ENSG00000164430	2.249733475087877e-11	8.677568775085046
ENSG00000143157	2.249733475087877e-11	8.83195068299292
ENSG00000151414	2.2497334750878932e-11	8.846616902624168
ENSG00000151893	2.2497334750878932e-11	8.71400602204861
ENSG00000213943	2.2497334750878932e-11	3.126535832701068
ENSG00000162607	2.2497334750878932e-11	8.791464853033405
ENSG00000152193	4.2763421595634755e-11	7.532659423463735
ENSG00000135845	4.2763421595634755e-11	8.754035247779008
ENSG00000163399	4.2763421595634755e-11	8.87549273765755
ENSG00000120509	4.2763421595634755e-11	8.60820711009215
ENSG00000152784	4.2763421595634755e-11	8.301348861025467
ENSG00000138823	4.2763421595634755e-11	4.478912467084674
ENSG00000229521	4.2763421595634755e-11	3.16667572454483
ENSG00000161970	4.2763421595634755e-11	8.84715265668589
ENSG00000160783	4.2763421595634755e-11	8.387440612063887
ENSG00000100206	4.2763421595634755e-11	6.275259525404239
ENSG00000236577	4.2763421595634755e-11	5.408703456151151
ENSG00000140545	4.2763421595634755e-11	8.469281623284274
ENSG00000204681	4.2763421595634755e-11	7.677733538450721
ENSG00000158864	4.2763421595634755e-11	8.848145014976726
ENSG00000118193	4.2763421595634755e-11	7.885579081069399
ENSG00000152380	4.2763421595635214e-11	7.037422333297735
ENSG00000101843	4.2763421595635214e-11	8.726687525098185
ENSG00000079156	4.2763421595635214e-11	5.776997738360916
ENSG00000180530	4.2763421595635214e-11	8.326026246825757
ENSG00000237188	4.2763421595635214e-11	7.006752829344204
ENSG00000165188	4.2763421595635214e-11	5.117545997132884
ENSG00000116857	4.2763421595635214e-11	8.80513871437382
ENSG00000185437	4.2763421595635214e-11	7.746790589259353
ENSG00000149925	4.2763421595635214e-11	8.911929984621112
ENSG00000233217	4.2763421595635214e-11	4.036775902350178
ENSG00000064309	4.2763421595635214e-11	5.739633576294825
ENSG00000068394	4.2763421595635214e-11	8.545950252800322
ENSG00000166997	4.2763421595635214e-11	8.113280643804584
ENSG00000122126	4.2763421595635214e-11	8.83195068299292
ENSG00000168528	4.2763421595635214e-11	7.825542961946684
ENSG00000228264	4.2763421595635214e-11	4.724660781441638
ENSG00000102753	4.2763421595635214e-11	8.675048304441653
ENSG00000143514	4.2763421595635214e-11	8.768165713348534
ENSG00000142227	4.276342159563552e-11	8.911929984621112
ENSG00000085185	4.276342159563552e-11	8.693763107068852
ENSG00000140470	4.276342159563552e-11	6.265796899395446
ENSG00000268584	4.276342159563552e-11	6.441360680043294
ENSG00000215374	4.276342159563552e-11	5.397015075385582
ENSG00000143575	4.276342159563552e-11	8.891687069641355
ENSG00000185499	4.276342159563552e-11	7.507394013359679
ENSG00000198216	4.276342159563552e-11	5.851566270127223
ENSG00000174827	4.276342159563552e-11	6.617988699917266
ENSG00000166562	4.276342159563552e-11	8.924075733608968
ENSG00000141441	8.061476262566926e-11	8.23258956285596
ENSG00000250091	8.061476262566926e-11	6.628692871290595
ENSG00000144395	8.061476262566926e-11	7.021641082554539
ENSG00000186976	8.061476262566926e-11	6.787367035407439
ENSG00000188811	8.061476262566926e-11	8.826909741706134
ENSG00000184319	8.06147626256704e-11	7.607285825401252
ENSG00000198108	8.06147626256704e-11	8.721365277156705
ENSG00000186283	8.06147626256704e-11	8.928124316604919
ENSG00000183690	8.06147626256704e-11	4.389198680629457
ENSG00000141367	8.06147626256704e-11	8.902304706276652
ENSG00000092470	8.06147626256704e-11	8.375294863076036
ENSG00000182287	8.06147626256704e-11	8.85120123968184
ENSG00000083635	8.06147626256704e-11	7.868600102197121
ENSG00000268856	8.06147626256704e-11	5.2136736524334175
ENSG00000072682	8.06147626256704e-11	8.599372033216442
ENSG00000231856	8.06147626256704e-11	6.042621927354807
ENSG00000260521	8.06147626256704e-11	6.054858236838874
ENSG00000049541	8.06147626256704e-11	8.419829276031502
ENSG00000125247	8.06147626256704e-11	8.530264815630575
ENSG00000155959	8.06147626256704e-11	8.833478795345478
ENSG00000125657	8.06147626256704e-11	4.901070119857058
ENSG00000253309	8.06147626256704e-11	7.239620798331736
ENSG00000087510	8.06147626256704e-11	4.375550750495987
ENSG00000175701	8.06147626256704e-11	8.374302504785199
ENSG00000259236	8.06147626256704e-11	5.573941668617922
ENSG00000165507	8.06147626256704e-11	8.78084721639811
ENSG00000143493	8.06147626256704e-11	8.685463784254864
ENSG00000169679	8.06147626256704e-11	8.656790106043568
ENSG00000166819	8.06147626256704e-11	5.206997220520617
ENSG00000147065	8.06147626256704e-11	8.92254762125641
ENSG00000169188	8.06147626256704e-11	8.498816219368857
ENSG00000168275	8.06147626256704e-11	8.37835108778115
ENSG00000105784	8.06147626256704e-11	5.416679352045373
ENSG00000272668	8.061476262567098e-11	5.99628372190301
ENSG00000169062	8.061476262567098e-11	8.791464853033405
ENSG00000188015	8.061476262567098e-11	3.0564440178369616
ENSG00000267801	8.061476262567098e-11	5.981680284843436
ENSG00000259802	8.061476262567098e-11	6.7070365671045495
ENSG00000225598	8.061476262567098e-11	3.2553001401834343
ENSG00000197858	8.061476262567098e-11	8.895735652637308
ENSG00000131725	8.061476262567098e-11	8.628450025071906
ENSG00000224945	8.061476262567098e-11	5.416698425733774
ENSG00000180815	8.061476262567098e-11	5.191506725750505
ENSG00000225302	1.5071534384385795e-10	2.768746700014207
ENSG00000240298	1.507153438438601e-10	5.656634945030614
ENSG00000167920	1.507153438438601e-10	8.068281193191929
ENSG00000121152	1.507153438438601e-10	8.002112747901982
ENSG00000083845	1.507153438438601e-10	8.948367231584678
ENSG00000057252	1.507153438438601e-10	8.786423911746619
ENSG00000117595	1.507153438438601e-10	5.32930901445092
ENSG00000121900	1.507153438438601e-10	6.343853544402284
ENSG00000011198	1.507153438438601e-10	8.445982483599403
ENSG00000226856	1.507153438438601e-10	5.381460964703254
ENSG00000122376	1.507153438438601e-10	8.750979023073892
ENSG00000160766	1.507153438438601e-10	8.085604878464403
ENSG00000226025	1.507153438438601e-10	7.096704946832007
ENSG00000111266	1.507153438438601e-10	8.662366801392077
ENSG00000110002	1.507153438438601e-10	8.74288185708199
ENSG00000125246	1.507153438438601e-10	8.299082837789102
ENSG00000147883	1.507153438438601e-10	7.794949394809598
ENSG00000166681	1.507153438438601e-10	7.77426975235773
ENSG00000023572	1.507153438438601e-10	8.253758223364883
ENSG00000273058	1.507153438438601e-10	7.31828134467652
ENSG00000117640	1.507153438438601e-10	8.644644357055713
ENSG00000148219	1.507153438438601e-10	7.820552860307425
ENSG00000101928	1.507153438438601e-10	8.591020419817509
ENSG00000118181	1.507153438438601e-10	8.940270065592774
ENSG00000254635	1.507153438438601e-10	8.577803162706212
ENSG00000128641	1.507153438438601e-10	8.48184600809302
ENSG00000143258	1.507153438438601e-10	8.782831932979782
ENSG00000120662	1.507153438438601e-10	8.358643926863115
ENSG00000004487	1.507153438438601e-10	8.744409969434548
ENSG00000116604	1.507153438438601e-10	8.928124316604919
ENSG00000164542	1.507153438438601e-10	8.114800322729067
ENSG00000158796	1.507153438438601e-10	8.626465308490236
ENSG00000040341	1.507153438438601e-10	8.702852631351591
ENSG00000158711	1.507153438438601e-10	8.873964625304993
ENSG00000133104	1.507153438438601e-10	8.867395571665647
ENSG00000166401	1.507153438438601e-10	7.943233175483965
ENSG00000224687	1.507153438438601e-10	3.0457899892200566
ENSG00000117410	1.507153438438601e-10	8.87549273765755
ENSG00000005812	1.507153438438601e-10	8.782375328750668
ENSG00000142945	1.507153438438601e-10	7.85958972774699
ENSG00000107249	1.5071534384386064e-10	8.214298616461566
ENSG00000166349	1.5071534384386064e-10	5.888534828284016
ENSG00000233461	1.5071534384386064e-10	7.521943094407196
ENSG00000259514	1.5071534384386064e-10	6.6830360054330455
ENSG00000160679	1.5071534384386064e-10	8.859298405673744
ENSG00000242712	1.5071534384386064e-10	5.218244202804996
ENSG00000166743	1.5071534384386064e-10	5.0691230211912535
ENSG00000135766	1.5071534384386064e-10	8.8714441546616
ENSG00000203950	1.5071534384386064e-10	8.619281350956562
ENSG00000267052	1.5071534384386064e-10	3.08473435665161
ENSG00000271420	1.5071534384386064e-10	2.5649767327476662
ENSG00000117650	1.5071534384386064e-10	7.837956029580876
ENSG00000118298	1.5071534384386064e-10	7.41991467180816
ENSG00000173801	1.5071534384386064e-10	8.174588999962447
ENSG00000140988	1.5071534384386064e-10	8.940270065592774
ENSG00000186827	1.5071534384386064e-10	7.757697565448606
ENSG00000143578	1.5071534384386064e-10	8.52616394204968
ENSG00000188042	1.5071534384386064e-10	8.687448500836537
ENSG00000189014	1.5071534384386064e-10	4.3484376557871505
ENSG00000139687	1.5071534384386064e-10	8.891687069641355
ENSG00000165475	1.5071534384386064e-10	8.671992079736537
ENSG00000116584	1.5071534384386064e-10	8.928124316604919
ENSG00000213559	1.5071534384386064e-10	3.324693066493101
ENSG00000144320	1.5071534384386064e-10	8.786880515975733
ENSG00000136653	1.5071534384386064e-10	8.896728010928143
ENSG00000130997	1.5071534384386064e-10	8.249507483546848
ENSG00000204815	1.5071534384386064e-10	5.925168932287512
ENSG00000009780	1.5071534384386064e-10	8.41020399768704
ENSG00000105520	1.5071534384386064e-10	8.605686639448757
ENSG00000215005	1.5071534384386064e-10	3.3127143081642383
ENSG00000196754	1.5071534384386276e-10	3.984353228296451
ENSG00000199477	1.5071534384386276e-10	4.788927809551442
ENSG00000078246	1.5071534384386276e-10	8.319320198188578
ENSG00000159423	1.5071534384386276e-10	7.586357290122633
ENSG00000269996	1.5071534384386276e-10	7.908582591922857
ENSG00000182993	1.5071534384386276e-10	6.496612144977115
ENSG00000151208	2.7944806985306676e-10	8.529474614161824
ENSG00000128245	2.7944806985306676e-10	8.802082489668702
ENSG00000115364	2.7944806985306676e-10	8.645180111117435
ENSG00000142534	2.7944806985306676e-10	8.944318648588725
ENSG00000116586	2.7944806985306676e-10	8.718590359106281
ENSG00000000457	2.7944806985306676e-10	8.602630414743642
ENSG00000185875	2.7944806985306676e-10	8.413795976453876
ENSG00000163125	2.7944806985306676e-10	8.863346988669695
ENSG00000203668	2.7944806985306676e-10	8.791464853033405
ENSG00000198954	2.7944806985306676e-10	8.547934969381995
ENSG00000166272	2.7944806985306676e-10	8.810715409722327
ENSG00000186310	2.7944806985306676e-10	5.841343776899354
ENSG00000185621	2.7944806985306676e-10	8.556822336842648
ENSG00000167524	2.7944806985306676e-10	6.661727064139314
ENSG00000185000	2.7944806985306676e-10	8.801090131377867
ENSG00000184517	2.7944806985306676e-10	7.996281605146444
ENSG00000160803	2.7944806985306676e-10	8.817284463361672
ENSG00000168434	2.7944806985306676e-10	8.612255693088102
ENSG00000184207	2.7944806985306676e-10	8.468745869222554
ENSG00000236854	2.7944806985306676e-10	3.6146900489019673
ENSG00000159348	2.7944806985306676e-10	8.853721710325235
ENSG00000259709	2.7944806985306676e-10	5.912515670389267
ENSG00000170921	2.7944806985306676e-10	8.36820437755169
ENSG00000170919	2.7944806985306676e-10	8.305274437031938
ENSG00000171103	2.7944806985306676e-10	8.296895964385344
ENSG00000171033	2.7944806985306676e-10	8.249507483546848
ENSG00000179397	2.7944806985306676e-10	7.234071296399256
ENSG00000180479	2.7944806985306676e-10	7.644624721082155
ENSG00000169895	2.7944806985306676e-10	8.801090131377867
ENSG00000139160	2.7944806985306774e-10	7.816843429131391
ENSG00000148225	2.7944806985306774e-10	7.423291956681972
ENSG00000120802	2.7944806985306774e-10	8.844096431980775
ENSG00000143398	2.7944806985306774e-10	8.849673127329284
ENSG00000198700	2.7944806985306774e-10	8.861818876317137
ENSG00000120805	2.7944806985306774e-10	8.855249822677791
ENSG00000079332	2.7944806985306774e-10	8.8714441546616
ENSG00000120699	2.7944806985306774e-10	8.622873329723399
ENSG00000144712	2.7944806985306774e-10	8.4785733043891
ENSG00000197208	2.7944806985306774e-10	7.30898555992883
ENSG00000165646	2.7944806985306774e-10	8.115622938025762
ENSG00000140443	2.7944806985306774e-10	8.51977861941283
ENSG00000141642	2.7944806985306774e-10	8.307259153613611
ENSG00000185630	2.7944806985306774e-10	5.682995373374393
ENSG00000176659	2.7944806985306774e-10	5.166505447462776
ENSG00000204390	2.7944806985306774e-10	7.255682348690956
ENSG00000178096	2.7944806985306774e-10	8.590484665755788
ENSG00000182518	2.7944806985306774e-10	8.012508685126559
ENSG00000164953	2.7944806985306774e-10	7.972004429347458
ENSG00000204540	2.7944806985306774e-10	3.4293152424764606
ENSG00000116141	2.7944806985306774e-10	5.509255338868279
ENSG00000154240	2.7944806985306774e-10	7.606703001166498
ENSG00000243517	2.7944806985306774e-10	7.033570686711955
ENSG00000270101	2.7944806985306774e-10	7.677095327026819
ENSG00000137434	2.7944806985306774e-10	6.6080703125443545
ENSG00000130377	2.7944806985306774e-10	5.039119478337577
ENSG00000221743	2.7944806985306774e-10	7.4531116288957415
ENSG00000076258	2.7944806985306774e-10	8.009419712425133
ENSG00000162999	2.7944806985306774e-10	7.29979257124525
ENSG00000213719	2.7944806985306774e-10	8.940270065592774
ENSG00000163156	2.7944806985306774e-10	8.564462898605436
ENSG00000004961	2.7944806985306774e-10	8.602630414743642
ENSG00000073861	2.7944806985306774e-10	7.2649544480995605
ENSG00000257543	2.794480698530717e-10	5.9092993813914445
ENSG00000138107	2.794480698530717e-10	8.841575961337382
ENSG00000152022	2.794480698530717e-10	8.708227169878015
ENSG00000130255	2.794480698530717e-10	8.948367231584678
ENSG00000232022	2.794480698530717e-10	5.485379765767701
ENSG00000147144	2.794480698530717e-10	8.534594705281219
ENSG00000150076	2.794480698530717e-10	6.929943991814164
ENSG00000108861	5.138608327093851e-10	8.696283577712247
ENSG00000153132	5.138608327093851e-10	7.895806609825285
ENSG00000115085	5.138608327093851e-10	7.635271004465894
ENSG00000126247	5.138608327093851e-10	8.883589903649453
ENSG00000261485	5.138608327093851e-10	6.471797293382004
ENSG00000224597	5.138608327093851e-10	8.52058724670117
ENSG00000230005	5.138608327093851e-10	4.677725128191865
ENSG00000198431	5.138608327093851e-10	8.859298405673744
ENSG00000219027	5.138608327093851e-10	3.1532281130859094
ENSG00000163382	5.138608327093851e-10	8.86991604230904
ENSG00000092841	5.138608327093851e-10	8.911929984621112
ENSG00000139793	5.138608327093887e-10	8.878013208300944
ENSG00000198650	5.138608327093887e-10	5.7883464952118375
ENSG00000137274	5.138608327093887e-10	7.922016328032961
ENSG00000118200	5.138608327093887e-10	8.827902099996969
ENSG00000130477	5.138608327093887e-10	3.017904076895375
ENSG00000143457	5.138608327093887e-10	8.826373987644413
ENSG00000213846	5.138608327093887e-10	6.796175966591585
ENSG00000122218	5.138608327093887e-10	8.915978567617064
ENSG00000173947	5.138608327093887e-10	5.69576483354229
ENSG00000117479	5.138608327093887e-10	8.528227808463958
ENSG00000272259	5.138608327093887e-10	5.506374195401914
ENSG00000273314	5.138608327093887e-10	6.738529107226485
ENSG00000183856	5.138608327093887e-10	7.951851773360868
ENSG00000197852	5.138608327093887e-10	8.395335621233707
ENSG00000025800	5.138608327093887e-10	8.801090131377867
ENSG00000251350	5.138608327093887e-10	6.589338281349284
ENSG00000228205	5.138608327093887e-10	7.40505707034702
ENSG00000188092	5.138608327093887e-10	7.27874680799542
ENSG00000228486	5.138608327093887e-10	8.525961785227594
ENSG00000099377	5.138608327093887e-10	7.404052145276627
ENSG00000078668	5.138608327093887e-10	8.840047848984822
ENSG00000099622	5.138608327093887e-10	8.936221482596823
ENSG00000092847	5.138608327093887e-10	8.843104073689938
ENSG00000185634	5.138608327093887e-10	6.259527543569771
ENSG00000189221	5.138608327093887e-10	4.092508132718487
ENSG00000134690	5.138608327093887e-10	8.030236684043201
ENSG00000090013	5.138608327093887e-10	8.760068547356632
ENSG00000133106	5.138608327093887e-10	8.780311462336389
ENSG00000184949	5.138608327093887e-10	5.511206515558144
ENSG00000184831	5.138608327093887e-10	8.20621987628925
ENSG00000184752	5.138608327093887e-10	8.673520192089095
ENSG00000095203	5.138608327093887e-10	4.81448470506408
ENSG00000172888	5.138608327093887e-10	8.704380743704148
ENSG00000157578	5.138608327093887e-10	6.662546603174707
ENSG00000170191	5.138608327093887e-10	7.923041100151739
ENSG00000146555	5.138608327093887e-10	4.420194407567217
ENSG00000143756	5.138608327093887e-10	8.752963739655565
ENSG00000164111	5.138608327093887e-10	8.883589903649453
ENSG00000164061	5.138608327093887e-10	7.1503827813514365
ENSG00000163798	5.138608327093887e-10	8.71400602204861
ENSG00000163346	5.138608327093887e-10	8.910401872268555
ENSG00000163040	5.138608327093887e-10	5.64484457611612
ENSG00000106025	5.138608327093887e-10	6.7531419314497665
ENSG00000162734	5.138608327093887e-10	8.867395571665647
ENSG00000152133	5.138608327093887e-10	8.71805460504456
ENSG00000105640	5.138608327093887e-10	8.944318648588725
ENSG00000149289	5.138608327093942e-10	8.26104676206845
ENSG00000143315	5.138608327093942e-10	8.73119271232325
ENSG00000204356	5.138608327093942e-10	8.81323588036572
ENSG00000143740	5.138608327093942e-10	8.749450910721334
ENSG00000159788	5.138608327093942e-10	8.262443434003455
ENSG00000153207	5.138608327093942e-10	8.84715265668589
ENSG00000184545	5.138608327093942e-10	7.942317088177942
ENSG00000101811	5.138608327093942e-10	8.389838075717805
ENSG00000123360	5.138608327093942e-10	8.32982038241468
ENSG00000089220	5.138608327093942e-10	8.924075733608968
ENSG00000145476	5.138608327093942e-10	8.677568775085046
ENSG00000229808	5.138608327093942e-10	6.6991712842548194
ENSG00000119537	5.138608327093942e-10	8.822861158710182
ENSG00000243071	5.138608327093942e-10	3.1862298539527596
ENSG00000138686	5.138608327093942e-10	8.344688758868012
ENSG00000116514	5.138608327093978e-10	8.52901800993271
ENSG00000197712	5.138608327093978e-10	8.652741523047615
ENSG00000169436	9.371102211653182e-10	3.78545619084682
ENSG00000259363	9.371102211653215e-10	6.325422610467692
ENSG00000095002	9.371102211653215e-10	8.626719755897264
ENSG00000151917	9.371102211653215e-10	6.0370208745542
ENSG00000120053	9.371102211653215e-10	8.817284463361672
ENSG00000229196	9.371102211653215e-10	5.415564865074847
ENSG00000091157	9.371102211653215e-10	8.635019078711252
ENSG00000090020	9.371102211653215e-10	8.479565662679935
ENSG00000068354	9.371102211653215e-10	8.656790106043568
ENSG00000229111	9.371102211653215e-10	4.547609652487236
ENSG00000162244	9.371102211653215e-10	8.944318648588725
ENSG00000158062	9.371102211653215e-10	8.676040662732488
ENSG00000147155	9.371102211653215e-10	8.64265964047404
ENSG00000164742	9.371102211653215e-10	5.588569101715277
ENSG00000086598	9.371102211653215e-10	8.93217289960087
ENSG00000130055	9.371102211653215e-10	4.7347453974782425
ENSG00000006125	9.371102211653215e-10	8.873964625304993
ENSG00000151729	9.371102211653215e-10	8.817284463361672
ENSG00000130779	9.371102211653215e-10	8.865867459313089
ENSG00000073711	9.371102211653215e-10	7.324347174494047
ENSG00000204277	9.371102211653215e-10	3.998020148228567
ENSG00000162814	9.371102211653215e-10	4.4488570579337985
ENSG00000117308	9.371102211653215e-10	8.306925556373976
ENSG00000109452	9.371102211653215e-10	6.985651358398183
ENSG00000158716	9.371102211653215e-10	8.431237114135548
ENSG00000162065	9.371102211653215e-10	8.294375493741951
ENSG00000205129	9.371102211653215e-10	7.338807017248383
ENSG00000214612	9.371102211653215e-10	5.994445206413571
ENSG00000212978	9.371102211653215e-10	8.140318749645639
ENSG00000125827	9.371102211653215e-10	8.849673127329284
ENSG00000076003	9.371102211653215e-10	8.727144129327298
ENSG00000138346	9.371102211653215e-10	8.251773506783213
ENSG00000233927	9.371102211653215e-10	8.940270065592774
ENSG00000163624	9.371102211653215e-10	7.478532814328487
ENSG00000105372	9.371102211653215e-10	8.948367231584678
ENSG00000181191	9.371102211653215e-10	8.640139169830647
ENSG00000176871	9.371102211653215e-10	8.555575531144783
ENSG00000100316	9.371102211653215e-10	8.948367231584678
ENSG00000170417	9.371102211653215e-10	8.259870672775115
ENSG00000101868	9.371102211653215e-10	8.61378380544066
ENSG00000143543	9.371102211653215e-10	8.911929984621112
ENSG00000183250	9.371102211653215e-10	7.009416183734078
ENSG00000179604	9.371102211653215e-10	7.231140841119451
ENSG00000103404	9.371102211653215e-10	8.525707337820565
ENSG00000170385	9.371102211653348e-10	8.795513436029358
ENSG00000143195	9.371102211653348e-10	6.098899472977297
ENSG00000143365	9.371102211653348e-10	6.2650771749776295
ENSG00000197951	9.371102211653348e-10	8.229519015974121
ENSG00000151553	9.371102211653348e-10	8.732720824675809
ENSG00000225471	9.371102211653348e-10	6.025303597626804
ENSG00000182827	9.371102211653348e-10	8.890158957288799
ENSG00000122406	9.371102211653348e-10	8.940270065592774
ENSG00000135776	9.371102211653348e-10	8.723095546331347
ENSG00000135248	9.371102211653348e-10	5.42345018107157
ENSG00000235374	9.371102211653348e-10	6.513637784926075
ENSG00000236914	9.371102211653348e-10	5.441283938185414
ENSG00000171960	9.371102211653348e-10	8.480637170803378
ENSG00000054277	9.371102211653348e-10	8.167464315504379
ENSG00000143590	9.371102211653348e-10	5.855589873854721
ENSG00000158710	9.371102211653348e-10	8.911929984621112
ENSG00000008256	9.371102211653348e-10	7.833084497119862
ENSG00000266258	9.371102211653348e-10	2.5903717055252042
ENSG00000145331	9.371102211653348e-10	8.370508369196276
ENSG00000166130	9.371102211653348e-10	8.811707768013164
ENSG00000143450	9.371102211653348e-10	6.286928239197795
ENSG00000139880	9.371102211653348e-10	7.405639560413405
ENSG00000196154	9.371102211653348e-10	8.736567250849674
ENSG00000260805	9.371102211653348e-10	6.781544314430853
ENSG00000185928	9.371102211653348e-10	7.709182807582738
ENSG00000103723	9.371102211653348e-10	5.04714389553032
ENSG00000166896	9.371102211653348e-10	8.155985760995797
ENSG00000161940	9.371102211653348e-10	5.904079334925381
ENSG00000157214	9.371102211653348e-10	4.1176246839035
ENSG00000204147	9.37110221165338e-10	7.567229406254822
ENSG00000103148	1.6948707694752514e-09	8.666415384388028
ENSG00000137404	1.6948707694752514e-09	8.336134988646993
ENSG00000214655	1.6948707694752514e-09	8.85120123968184
ENSG00000238121	1.6948707694752514e-09	8.043506231739446
ENSG00000221100	1.6948707694752514e-09	3.665155665972312
ENSG00000173166	1.6948707694752514e-09	7.753171808253336
ENSG00000246203	1.6948707694752514e-09	6.650723589730952
ENSG00000102606	1.6948707694752514e-09	8.72011847145884
ENSG00000124120	1.6948707694752514e-09	8.730200354032414
ENSG00000232065	1.6948707694752514e-09	4.990383524572536
ENSG00000173207	1.6948707694752514e-09	8.585443724469
ENSG00000135775	1.6948707694752514e-09	8.797041548381916
ENSG00000234817	1.6948707694752514e-09	5.229929424123472
ENSG00000117475	1.6948707694752514e-09	8.689178770011178
ENSG00000134375	1.6948707694752514e-09	8.857770293321186
ENSG00000006453	1.6948707694752514e-09	6.348286327930012
ENSG00000176974	1.6948707694752514e-09	8.593005136399182
ENSG00000225855	1.6948707694752514e-09	8.25992296336006
ENSG00000198855	1.6948707694752514e-09	8.8714441546616
ENSG00000120885	1.6948707694752514e-09	7.017460942729074
ENSG00000120784	1.6948707694752514e-09	6.304004369675779
ENSG00000120370	1.6948707694752514e-09	8.635554832772975
ENSG00000104852	1.6948707694752514e-09	8.936221482596823
ENSG00000167447	1.6948707694752514e-09	8.66488727203547
ENSG00000184788	1.6948707694752514e-09	7.603196060980916
ENSG00000163159	1.6948707694752514e-09	8.770686183991927
ENSG00000203697	1.6948707694752514e-09	5.407347192128331
ENSG00000080709	1.6948707694752514e-09	1.8992486468593124
ENSG00000164442	1.6948707694752514e-09	8.936221482596823
ENSG00000038002	1.6948707694752754e-09	8.891687069641355
ENSG00000234719	1.6948707694752754e-09	7.800277531499726
ENSG00000143621	1.6948707694752754e-09	8.915978567617064
ENSG00000066027	1.6948707694752754e-09	8.817284463361672
ENSG00000185515	1.6948707694752754e-09	8.676040662732488
ENSG00000213722	1.6948707694752754e-09	8.692234994716294
ENSG00000123739	1.6948707694752754e-09	8.705373101994985
ENSG00000126970	1.6948707694752754e-09	8.257454783301613
ENSG00000170959	1.6948707694752754e-09	4.1295040771462554
ENSG00000158164	1.6948707694752754e-09	5.092046843584378
ENSG00000115317	1.6948707694752754e-09	8.534261108041582
ENSG00000162105	1.6948707694752754e-09	6.930797974792549
ENSG00000242798	1.6948707694752754e-09	6.771189456015838
ENSG00000185010	1.6948707694752754e-09	8.238020495610193
ENSG00000228106	1.6948707694752754e-09	7.961038873295802
ENSG00000107789	1.6948707694752754e-09	8.66488727203547
ENSG00000270820	1.6948707694752754e-09	7.512220240410541
ENSG00000144713	1.6948707694752754e-09	8.948367231584678
ENSG00000109475	1.6948707694752754e-09	8.948367231584678
ENSG00000005189	1.6948707694752754e-09	7.582718575351132
ENSG00000169372	1.6948707694752754e-09	8.386448253773054
ENSG00000101882	1.6948707694752754e-09	8.602630414743642
ENSG00000174327	1.6948707694752754e-09	7.749161193665608
ENSG00000130413	1.6948707694752754e-09	8.252329137601937
ENSG00000166313	1.6948707694752754e-09	7.325262527102891
ENSG00000138400	1.6948707694752754e-09	5.163016668154178
ENSG00000116138	1.6948707694752754e-09	8.71247790969605
ENSG00000198937	1.6948707694752754e-09	8.673520192089095
ENSG00000248596	1.6948707694752754e-09	3.8634494557766037
ENSG00000158560	1.6948707694752754e-09	7.188862342596874
ENSG00000163918	1.6948707694752754e-09	8.605686639448757
ENSG00000166068	1.6948707694752754e-09	8.594331091929654
ENSG00000198400	1.6948707694752816e-09	5.842714210036755
ENSG00000248663	1.6948707694752816e-09	7.075725079670888
ENSG00000100228	1.6948707694752816e-09	8.819804934005067
ENSG00000143434	1.6948707694752816e-09	6.7978845220025
ENSG00000116815	1.6948707694752816e-09	7.943538462538527
ENSG00000175470	1.6948707694752816e-09	8.633034362129582
ENSG00000264539	1.6948707694752816e-09	4.253263901865784
ENSG00000269761	1.6948707694752816e-09	4.174632295915247
ENSG00000158553	1.6948707694752816e-09	2.3429100789693176
ENSG00000178074	1.6948707694752816e-09	8.668479250802307
ENSG00000074590	1.6948707694752816e-09	5.298617870779566
ENSG00000204116	1.6948707694752816e-09	8.700332160708196
ENSG00000179314	1.6948707694752816e-09	6.725587826973533
ENSG00000272047	1.6948707694752816e-09	8.495022083779935
ENSG00000161800	3.0400677415037896e-09	8.53578922039414
ENSG00000107669	3.0400677415037896e-09	8.717062246753724
ENSG00000133318	3.0400677415037896e-09	8.93217289960087
ENSG00000160688	3.0400677415037896e-09	8.758540435004074
ENSG00000242391	3.0400677415037896e-09	2.371541886028693
ENSG00000143314	3.0400677415037896e-09	8.819804934005067
ENSG00000086730	3.0400677415037896e-09	8.797041548381916
ENSG00000242265	3.0400677415037896e-09	5.9623768091528015
ENSG00000085719	3.0400677415037896e-09	8.899784235633259
ENSG00000102265	3.0400677415037896e-09	8.842568319628215
ENSG00000085491	3.0400677415037896e-09	8.640060019998039
ENSG00000231105	3.0400677415037896e-09	7.266008794306072
ENSG00000234546	3.0400677415037896e-09	5.683707216361396
ENSG00000109758	3.0400677415037896e-09	3.2822343258577393
ENSG00000136149	3.0400677415037896e-09	7.917882706455756
ENSG00000235609	3.0400677415037896e-09	5.972100862646636
ENSG00000167553	3.0400677415037896e-09	8.635554832772975
ENSG00000162910	3.0400677415037896e-09	8.75250713542645
ENSG00000105088	3.0400677415037896e-09	3.980867040459835
ENSG00000203799	3.0400677415038223e-09	7.7932898420394885
ENSG00000143442	3.0400677415038223e-09	8.915978567617064
ENSG00000166348	3.0400677415038223e-09	8.412522311508349
ENSG00000155660	3.0400677415038223e-09	8.93217289960087
ENSG00000227906	3.0400677415038223e-09	2.3662783654300843
ENSG00000139737	3.0400677415038223e-09	8.680624999790162
ENSG00000143324	3.0400677415038223e-09	8.833478795345478
ENSG00000139508	3.0400677415038223e-09	8.719582717397117
ENSG00000224812	3.0400677415038223e-09	3.559196084513605
ENSG00000167085	3.0400677415038223e-09	8.777790991692996
ENSG00000158301	3.0400677415038223e-09	7.822885496305456
ENSG00000163467	3.0400677415038223e-09	6.20527843915621
ENSG00000188295	3.0400677415038223e-09	7.901778967633485
ENSG00000239374	3.0400677415038223e-09	2.9541559457951774
ENSG00000176399	3.0400677415038223e-09	6.6102306849469015
ENSG00000142676	3.0400677415038223e-09	8.936221482596823
ENSG00000237276	3.0400677415038223e-09	7.83217717741028
ENSG00000152270	3.0400677415038223e-09	7.421462660917719
ENSG00000152213	3.0400677415038223e-09	7.962332414998332
ENSG00000235664	3.0400677415038223e-09	3.6874059719516827
ENSG00000135677	3.0400677415038223e-09	8.87549273765755
ENSG00000250056	3.0400677415038223e-09	5.307090624034289
ENSG00000170889	3.0400677415038223e-09	8.944318648588725
ENSG00000174799	3.0400677415038223e-09	8.597053719395133
ENSG00000257718	3.0400677415038223e-09	5.30010888972
ENSG00000143799	3.0400677415038223e-09	8.928124316604919
ENSG00000152684	3.0400677415038223e-09	8.638075303416368
ENSG00000143850	3.0400677415038223e-09	5.064087307060527
ENSG00000260992	3.0400677415038223e-09	6.012900379692777
ENSG00000263753	3.0400677415038223e-09	8.788408628328291
ENSG00000176124	3.0400677415038223e-09	8.283424259867017
ENSG00000184557	3.0400677415038223e-09	8.718844806513312
ENSG00000264058	3.0400677415038223e-09	6.817968587540286
ENSG00000163431	3.0400677415038223e-09	5.23412955599374
ENSG00000116918	3.0400677415038223e-09	8.691699240654572
ENSG00000091039	3.0400677415038223e-09	8.817284463361672
ENSG00000113269	3.0400677415038223e-09	8.695747823650523
ENSG00000123595	3.0400677415038223e-09	8.764652884414305
ENSG00000052802	3.0400677415038223e-09	8.71301366375777
ENSG00000112378	3.0400677415038223e-09	8.891687069641355
ENSG00000115204	3.0400677415038223e-09	8.696819331773968
ENSG00000114670	3.0400677415038223e-09	7.918965657908126
ENSG00000117724	3.0400677415038223e-09	8.568713638423473
ENSG00000109680	3.0400677415038223e-09	7.606167247104777
ENSG00000105369	3.0400677415038223e-09	8.855249822677791
ENSG00000122591	3.0400677415038223e-09	8.810179655660605
ENSG00000117143	3.0400677415038223e-09	8.911929984621112
ENSG00000110108	3.040067741503844e-09	8.907881401625161
ENSG00000162398	3.040067741503844e-09	4.941477951605365
ENSG00000262333	3.040067741503844e-09	6.501925666806134
ENSG00000166340	3.040067741503844e-09	8.89420754028475
ENSG00000146918	3.040067741503844e-09	8.652741523047615
ENSG00000135454	3.040067741503844e-09	6.502280488555565
ENSG00000176890	3.040067741503844e-09	8.382478820609705
ENSG00000073792	3.040067741503844e-09	5.3556973139265756
ENSG00000220472	3.040067741503844e-09	7.197836089845818
ENSG00000223843	3.040067741503844e-09	2.831087472488438
ENSG00000137831	3.040067741503844e-09	7.74803431869592
ENSG00000070831	3.040067741503844e-09	8.899784235633259
ENSG00000114480	3.040067741503844e-09	8.642580490641434
ENSG00000164032	3.040067741503844e-09	8.915978567617064
ENSG00000197296	3.040067741503844e-09	8.70896508076182
ENSG00000141696	5.4079253596796e-09	8.54747836515288
ENSG00000186312	5.4079253596796e-09	8.15358829734188
ENSG00000078061	5.4079253596796e-09	8.840047848984822
ENSG00000107758	5.4079253596796e-09	8.855249822677791
ENSG00000103253	5.4079253596796e-09	8.461843218343573
ENSG00000073670	5.4079253596796e-09	6.984345709862141
ENSG00000117118	5.407925359679677e-09	8.7939853236768
ENSG00000167526	5.407925359679677e-09	8.948367231584678
ENSG00000143499	5.407925359679677e-09	8.714796223517359
ENSG00000117222	5.407925359679677e-09	8.74288185708199
ENSG00000185905	5.407925359679677e-09	8.895735652637308
ENSG00000224745	5.407925359679677e-09	5.839185941126902
ENSG00000271936	5.407925359679677e-09	5.681588308378403
ENSG00000197965	5.407925359679677e-09	8.887638486645404
ENSG00000259424	5.407925359679677e-09	3.488662953550396
ENSG00000118655	5.407925359679677e-09	7.55059689586149
ENSG00000143222	5.407925359679677e-09	8.8714441546616
ENSG00000143149	5.407925359679677e-09	8.852193597972677
ENSG00000181744	5.407925359679677e-09	8.73119271232325
ENSG00000225828	5.407925359679677e-09	7.854548786460201
ENSG00000101608	5.407925359679677e-09	8.907881401625161
ENSG00000226321	5.407925359679677e-09	6.074825168326495
ENSG00000224790	5.407925359679677e-09	5.126250422323985
ENSG00000101189	5.407925359679677e-09	8.442469654665173
ENSG00000187325	5.407925359679677e-09	8.638075303416368
ENSG00000179051	5.407925359679677e-09	8.819804934005067
ENSG00000116030	5.407925359679677e-09	8.855249822677791
ENSG00000084073	5.407925359679677e-09	8.859298405673744
ENSG00000204789	5.407925359679677e-09	8.023526415351197
ENSG00000239887	5.407925359679677e-09	7.116567473115679
ENSG00000146263	5.407925359679677e-09	8.53864328827717
ENSG00000128567	5.407925359679677e-09	8.35808131355373
ENSG00000197275	5.407925359679677e-09	6.428235679955202
ENSG00000197140	5.407925359679677e-09	4.862733140892631
ENSG00000134291	5.407925359679677e-09	8.791464853033405
ENSG00000169016	5.407925359679677e-09	8.667943496740586
ENSG00000154277	5.407925359679677e-09	7.921080807868682
ENSG00000092036	5.407925359679677e-09	8.230459083680012
ENSG00000154639	5.407925359679677e-09	7.769138886246141
ENSG00000251323	5.407925359679677e-09	7.0907831719444285
ENSG00000075340	5.407925359679677e-09	6.162851063334467
ENSG00000074964	5.407925359679677e-09	6.043537812951719
ENSG00000094916	5.407925359679677e-09	8.807659185017213
ENSG00000272709	5.407925359679677e-09	4.295210064527962
ENSG00000113212	5.407925359679677e-09	6.265536455070926
ENSG00000254685	5.407925359679677e-09	8.247241460310484
ENSG00000177855	5.407925359679677e-09	5.305294215847382
ENSG00000203805	5.407925359679677e-09	2.3781291845867467
ENSG00000229656	5.407925359679677e-09	2.5178011402389124
ENSG00000163625	5.407925359679677e-09	8.427926442023402
ENSG00000108375	5.407925359679677e-09	5.422300083486213
ENSG00000232237	5.407925359679677e-09	2.948757860928176
ENSG00000131171	5.407925359679677e-09	8.859298405673744
ENSG00000267470	5.407925359679677e-09	5.86808666020306
ENSG00000227252	5.407925359679677e-09	5.720727899824459
ENSG00000126107	5.407925359679677e-09	8.815756351009115
ENSG00000119004	5.407925359679677e-09	8.710414043281771
ENSG00000109787	5.407925359679677e-09	8.899784235633259
ENSG00000108344	5.407925359679677e-09	8.883589903649453
ENSG00000171806	5.407925359679677e-09	8.405294496817804
ENSG00000177613	5.407925359679677e-09	8.7939853236768
ENSG00000230470	5.407925359679677e-09	2.5959912195678516
ENSG00000121851	5.407925359679677e-09	8.738833274086039
ENSG00000154114	5.407925359679696e-09	8.915978567617064
ENSG00000188389	5.407925359679696e-09	6.759018978133795
ENSG00000074276	5.407925359679696e-09	6.046124530196389
ENSG00000214562	5.407925359679696e-09	5.917564505798681
ENSG00000108671	5.407925359679696e-09	8.859298405673744
ENSG00000187695	5.407925359679696e-09	5.787382949133432
ENSG00000213995	5.407925359679696e-09	8.490437746722263
ENSG00000141127	5.407925359679696e-09	8.769693825701092
ENSG00000174628	5.407925359679696e-09	6.94887527344017
ENSG00000227543	5.407925359679696e-09	7.087721610415439
ENSG00000231982	5.407925359679696e-09	6.362352877786732
ENSG00000168016	5.407925359679696e-09	8.887638486645404
ENSG00000261292	5.407925359679696e-09	5.700854406045044
ENSG00000139187	5.407925359679696e-09	6.31449769542938
ENSG00000081026	5.407925359679696e-09	8.53253083886694
ENSG00000242759	5.407925359679696e-09	6.0889237830721745
ENSG00000198924	5.407925359679696e-09	8.6709997214457
ENSG00000139117	5.407925359679696e-09	8.14246321682994
ENSG00000115526	5.407925359679696e-09	5.640501455809973
ENSG00000135424	5.407925359679696e-09	7.556193467967002
ENSG00000151151	5.407925359679696e-09	8.45932274770018
ENSG00000239719	5.407925359679696e-09	6.212802810619495
ENSG00000138780	5.407925359679696e-09	8.441600303363815
ENSG00000231407	5.407925359679696e-09	5.513939933849624
ENSG00000134882	5.407925359679696e-09	8.388028656710555
ENSG00000213729	5.407925359679696e-09	6.569667143355496
ENSG00000123416	5.407925359679696e-09	8.839055490693989
ENSG00000114698	5.407925359679696e-09	5.982974878498364
ENSG00000122042	5.407925359679696e-09	8.829430212349527
ENSG00000197771	5.407925359679696e-09	8.826909741706134
ENSG00000255020	5.407925359679696e-09	3.6370107415177806
ENSG00000197444	5.407925359679696e-09	6.272055893093717
ENSG00000145592	5.407925359679696e-09	8.948367231584678
ENSG00000176049	5.407925359679696e-09	4.311821512216379
ENSG00000188385	5.407925359679696e-09	7.665739779507717
ENSG00000132646	5.407925359679696e-09	8.81881257571423
ENSG00000161243	5.407925359679696e-09	4.4179096643867055
ENSG00000099256	5.407925359679696e-09	7.336384122257185
ENSG00000169442	5.407925359679696e-09	7.732527559821649
ENSG00000110400	5.407925359679696e-09	7.861222421269438
ENSG00000169446	5.407925359679696e-09	8.857770293321186
ENSG00000258472	5.407925359679696e-09	7.456272434770747
ENSG00000132694	5.407925359679696e-09	8.761596659709188
ENSG00000143322	5.407925359679696e-09	8.825381629353576
ENSG00000255224	9.540669970247668e-09	6.478839813446808
ENSG00000116406	9.540669970247668e-09	8.903832818629208
ENSG00000134864	9.540669970247668e-09	8.124255858079385
ENSG00000128039	9.540669970247668e-09	8.650221052404223
ENSG00000160058	9.540669970247668e-09	8.87549273765755
ENSG00000176973	9.540669970247668e-09	7.890789431181961
ENSG00000248478	9.540669970247668e-09	2.098844776497142
ENSG00000162817	9.540669970247668e-09	7.661352044691851
ENSG00000141837	9.540669970247668e-09	5.460620667890667
ENSG00000213064	9.540669970247668e-09	8.792457211324242
ENSG00000244998	9.540669970247668e-09	4.595303281436415
ENSG00000233621	9.540669970247668e-09	7.309949724446552
ENSG00000198056	9.540669970247668e-09	8.374890549431866
ENSG00000101412	9.540669970247668e-09	8.565455256896273
ENSG00000240342	9.540669970247668e-09	8.381126005831574
ENSG00000150636	9.540669970247668e-09	7.083814242472147
ENSG00000104356	9.540669970247668e-09	8.043205048327751
ENSG00000178947	9.540669970247668e-09	6.949489388052237
ENSG00000243224	9.540669970247668e-09	6.464190156655184
ENSG00000162073	9.540669970247668e-09	7.221629802168028
ENSG00000178184	9.540669970247668e-09	7.230158257463723
ENSG00000177917	9.540669970247668e-09	8.666415384388028
ENSG00000198960	9.540669970247668e-09	8.526163942049681
ENSG00000115902	9.540669970247668e-09	8.936221482596823
ENSG00000101935	9.540669970247668e-09	8.563385835901713
ENSG00000244242	9.540669970247668e-09	7.995857748913639
ENSG00000072062	9.540669970247668e-09	8.837527378341429
ENSG00000234222	9.540669970247668e-09	6.806116559184521
ENSG00000102241	9.540669970247668e-09	8.857770293321186
ENSG00000102158	9.540669970247668e-09	8.920027150613016
ENSG00000186260	9.540669970247668e-09	8.611263334797266
ENSG00000224023	9.540669970247668e-09	4.699664676740371
ENSG00000176732	9.540669970247668e-09	6.101505913851728
ENSG00000010165	9.540669970247668e-09	8.787416270037454
ENSG00000227939	9.540669970247668e-09	7.410228335282311
ENSG00000100129	9.540669970247668e-09	8.940270065592774
ENSG00000116701	9.540669970247668e-09	8.686122545306063
ENSG00000177738	9.540669970247668e-09	8.421488828801609
ENSG00000174437	9.540669970247668e-09	8.915978567617064
ENSG00000155115	9.540669970247668e-09	8.726687525098185
ENSG00000262583	9.540669970247668e-09	3.296791896396435
ENSG00000264364	9.540669970247668e-09	8.843104073689938
ENSG00000185339	9.540669970247668e-09	8.7297437498033
ENSG00000155008	9.540669970247668e-09	7.8881051062930725
ENSG00000069275	9.540669970247668e-09	8.86991604230904
ENSG00000143319	9.540669970247668e-09	8.773742408697043
ENSG00000134287	9.540669970247668e-09	8.865867459313089
ENSG00000158828	9.540669970247668e-09	8.517531021996056
ENSG00000189050	9.540669970247668e-09	8.499149816608492
ENSG00000100997	9.540669970247668e-09	8.792992965385965
ENSG00000224165	9.540669970247668e-09	6.969094091608098
ENSG00000169607	9.540669970247668e-09	7.922713057492383
ENSG00000143537	9.540669970247736e-09	8.782831932979782
ENSG00000118513	9.540669970247736e-09	7.339581106901067
ENSG00000223612	9.540669970247736e-09	6.909640803401715
ENSG00000165832	9.540669970247736e-09	8.667943496740586
ENSG00000144647	9.540669970247736e-09	8.495303390434625
ENSG00000105011	9.540669970247736e-09	8.470476138397196
ENSG00000241316	9.540669970247736e-09	7.297085824919933
ENSG00000070371	9.540669970247736e-09	6.649833283441326
ENSG00000076356	9.540669970247736e-09	6.694549686027643
ENSG00000226853	9.540669970247736e-09	5.864262529533519
ENSG00000077264	9.540669970247736e-09	5.040050984997619
ENSG00000143774	9.540669970247736e-09	8.895735652637308
ENSG00000138160	9.540669970247736e-09	8.563136943074964
ENSG00000147168	9.540669970247736e-09	8.920027150613016
ENSG00000232818	9.540669970247736e-09	6.925230809069881
ENSG00000148688	9.540669970247736e-09	8.624401442075957
ENSG00000234184	9.540669970247736e-09	8.727144129327298
ENSG00000066279	9.540669970247736e-09	8.638075303416368
ENSG00000013306	9.540669970247736e-09	8.899784235633259
ENSG00000197956	9.540669970247736e-09	8.928124316604919
ENSG00000269430	9.540669970247736e-09	7.413572872159813
ENSG00000100450	9.540669970247736e-09	5.571219329267312
ENSG00000101003	9.540669970247736e-09	7.926770073916408
ENSG00000184900	9.540669970247736e-09	8.806131072664654
ENSG00000162923	9.540669970247736e-09	8.911929984621112
ENSG00000198171	9.540669970247736e-09	8.859298405673744
ENSG00000186212	9.540669970247736e-09	7.0406102911047865
ENSG00000152147	9.540669970247736e-09	8.39174364246687
ENSG00000125726	9.540669970247736e-09	5.358752088311381
ENSG00000103260	9.540669970247736e-09	8.329232337768012
ENSG00000163866	9.540669970247736e-09	8.596851562573047
ENSG00000174371	9.540669970247736e-09	7.994955649615971
ENSG00000179241	9.540669970247736e-09	4.674175168811091
ENSG00000014919	9.540669970247736e-09	8.705908856056706
ENSG00000180867	9.540669970247736e-09	8.021899058652624
ENSG00000187323	9.540669970247736e-09	7.921945945796794
ENSG00000108387	9.540669970247736e-09	6.950409274541375
ENSG00000006704	9.540669970247736e-09	5.9195958100386274
ENSG00000133069	9.540669970247837e-09	8.292847381389395
ENSG00000224326	9.540669970247837e-09	2.795863450779206
ENSG00000269086	9.540669970247837e-09	5.023002895570286
ENSG00000225806	9.540669970247837e-09	6.075862572179077
ENSG00000266970	9.540669970247837e-09	4.049564433832735
ENSG00000237773	9.540669970247837e-09	2.99989242657889
ENSG00000164587	9.540669970247837e-09	8.944318648588725
ENSG00000132122	9.540669970247837e-09	5.8674594162782245
ENSG00000230155	9.540669970247837e-09	5.682190794927346
ENSG00000243452	9.540669970247837e-09	8.692234994716294
ENSG00000116191	9.540669970247837e-09	8.924075733608968
ENSG00000273062	9.540669970247837e-09	8.461843218343573
ENSG00000243710	9.540669970247837e-09	5.161721747651379
ENSG00000272933	1.6692747098021695e-08	7.090769518104441
ENSG00000175294	1.6692747098021695e-08	4.658073504884053
ENSG00000235670	1.6692747098021695e-08	4.040389631489816
ENSG00000182472	1.6692747098021695e-08	8.125502663777251
ENSG00000112852	1.6692747098021695e-08	6.222486647993017
ENSG00000132541	1.6692747098021695e-08	8.401904674873052
ENSG00000224032	1.6692747098021695e-08	8.795513436029358
ENSG00000100097	1.6692747098021695e-08	8.907881401625161
ENSG00000112079	1.6692747098021695e-08	8.844096431980775
ENSG00000162851	1.6692747098021695e-08	8.725159412745626
ENSG00000225093	1.6692747098021695e-08	7.052399510975785
ENSG00000261827	1.6692747098021695e-08	7.8214688312014875
ENSG00000070388	1.6692747098021695e-08	4.781134032807474
ENSG00000187240	1.6692747098021695e-08	7.381235047839732
ENSG00000185900	1.6692747098021695e-08	7.789594733040178
ENSG00000069329	1.6692747098021695e-08	8.841575961337382
ENSG00000149548	1.6692747098021695e-08	7.2742235291191335
ENSG00000124209	1.6692747098021695e-08	8.739825632376874
ENSG00000164104	1.6692747098021695e-08	8.907881401625161
ENSG00000243587	1.6692747098021695e-08	7.246744366020758
ENSG00000135269	1.6692747098021695e-08	8.865867459313089
ENSG00000004142	1.6692747098021695e-08	8.863346988669695
ENSG00000245008	1.6692747098021695e-08	6.559960584584088
ENSG00000151611	1.6692747098021695e-08	7.810842877550077
ENSG00000213190	1.6692747098021695e-08	8.374354795370143
ENSG00000236312	1.6692747098021695e-08	4.955922371125731
ENSG00000247373	1.6692747098021695e-08	7.496137472087285
ENSG00000120820	1.6692747098021695e-08	7.328270205821095
ENSG00000095739	1.6692747098021695e-08	6.159716669228296
ENSG00000189343	1.6692747098021695e-08	8.915978567617064
ENSG00000223431	1.6692747098021695e-08	3.970830942278766
ENSG00000154760	1.6692747098021695e-08	8.899784235633259
ENSG00000119906	1.6692747098021695e-08	8.747922798368778
ENSG00000220793	1.6692747098021695e-08	3.649964207466934
ENSG00000008405	1.6692747098021695e-08	8.625191643544708
ENSG00000215483	1.6692747098021695e-08	4.319498198660979
ENSG00000090889	1.6692747098021695e-08	7.955443752127707
ENSG00000108468	1.6692747098021695e-08	8.695747823650525
ENSG00000171433	1.6692747098021754e-08	2.516787801155329
ENSG00000230359	1.6692747098021754e-08	6.045833189666203
ENSG00000070785	1.6692747098021754e-08	8.647164827699108
ENSG00000164588	1.6692747098021754e-08	1.9895377982252687
ENSG00000228376	1.6692747098021754e-08	3.1008222041256777
ENSG00000140451	1.6692747098021754e-08	8.785888157684896
ENSG00000228549	1.6692747098021754e-08	2.767791499236034
ENSG00000229766	1.6692747098021754e-08	6.055372600349247
ENSG00000102109	1.6692747098021754e-08	5.248988572904665
ENSG00000171931	1.6692747098021754e-08	4.285671768066217
ENSG00000229689	1.6692747098021754e-08	6.342091841413889
ENSG00000203602	1.6692747098021754e-08	5.811414231330874
ENSG00000166664	1.6692747098021754e-08	2.2653844135398598
ENSG00000092931	1.6692747098021754e-08	8.749450910721334
ENSG00000197779	1.6692747098021754e-08	8.369182413665804
ENSG00000213742	1.6692747098021754e-08	7.183523460623169
ENSG00000088833	1.6692747098021754e-08	8.827902099996969
ENSG00000213639	1.6692747098021754e-08	8.867395571665647
ENSG00000170832	1.6692747098021754e-08	8.513482439000104
ENSG00000144048	1.6692747098021754e-08	8.670999721445702
ENSG00000197982	1.6692747098021754e-08	8.659310576686961
ENSG00000147082	1.6692747098021754e-08	6.8742747237116495
ENSG00000205838	1.6692747098021754e-08	4.443185836629992
ENSG00000198755	1.6692747098021754e-08	8.936221482596823
ENSG00000204628	1.6692747098021754e-08	8.944318648588725
ENSG00000168393	1.6692747098021754e-08	8.534796862103304
ENSG00000212884	1.6692747098021754e-08	8.348652637451075
ENSG00000188971	1.6692747098021754e-08	8.624401442075957
ENSG00000155875	1.6692747098021754e-08	3.4503799439170164
ENSG00000156140	1.6692747098021754e-08	4.123521080773877
ENSG00000183317	1.6692747098021754e-08	8.466532136571134
ENSG00000071859	1.6692747098021754e-08	8.789936740680849
ENSG00000159377	1.6692747098021754e-08	8.915978567617064
ENSG00000184613	1.6692747098021754e-08	6.5019104591250505
ENSG00000185267	1.6692747098021754e-08	8.110327549331945
ENSG00000158793	1.6692747098021754e-08	8.706444610118426
ENSG00000224747	1.6692747098021754e-08	5.319837835775712
ENSG00000117625	1.6692747098021754e-08	8.800554377316146
ENSG00000203721	1.6692747098021754e-08	5.1920642378540025
ENSG00000165802	1.6692747098021754e-08	8.780311462336389
ENSG00000112977	1.6692747098021754e-08	8.887638486645404
ENSG00000143624	1.6692747098021754e-08	8.907881401625161
ENSG00000167900	1.6692747098021754e-08	8.32597395624081
ENSG00000169241	1.6692747098021754e-08	8.853721710325235
ENSG00000156374	1.6692747098021754e-08	8.203444958238824
ENSG00000166263	1.6692747098021754e-08	7.608772756329425
ENSG00000103415	1.6692747098021754e-08	8.72363130039307
ENSG00000213023	1.6692747098021754e-08	2.830286387891987
ENSG00000135709	1.6692747098021754e-08	8.861818876317137
ENSG00000130699	1.6692747098021754e-08	8.609199468382988
ENSG00000124613	1.6692747098021754e-08	8.166923006862376
ENSG00000264659	1.6692747098021754e-08	2.6870198519236457
ENSG00000135250	1.6692747098021754e-08	8.783367687041503
ENSG00000240455	1.6692747098021754e-08	3.0547039627604686
ENSG00000129757	1.6692747098021754e-08	7.928222133040559
ENSG00000232036	1.6692747098021754e-08	2.033036361445988
ENSG00000251680	1.6692747098021754e-08	4.187675193426426
ENSG00000123562	1.6692747098021754e-08	8.906353289272603
ENSG00000250546	1.6692747098021754e-08	5.016143012757293
ENSG00000123353	1.6692747098021754e-08	8.415244938973828
ENSG00000131475	1.6692747098021754e-08	8.743874215372825
ENSG00000272610	1.6692747098021754e-08	1.9381117796219502
ENSG00000116580	1.6692747098021933e-08	8.833478795345478
ENSG00000143933	1.6692747098021933e-08	8.903832818629208
ENSG00000163794	1.6692747098021933e-08	6.44071166163518
ENSG00000172987	1.6692747098021933e-08	3.044163645016402
ENSG00000143643	1.6692747098021933e-08	8.763124772061747
ENSG00000116984	1.6692747098021933e-08	8.833478795345478
ENSG00000143369	1.6692747098021933e-08	6.457256665979218
ENSG00000213699	1.6692747098021933e-08	8.653277277109337
ENSG00000171471	1.6692747098021933e-08	5.817529988123227
ENSG00000143183	1.6692747098021933e-08	8.924075733608968
ENSG00000131773	1.6692747098021933e-08	6.658888841767905
ENSG00000229214	1.6692747098021933e-08	4.169891807160169
ENSG00000109927	1.6692747098021933e-08	8.621880971432562
ENSG00000231500	1.6692747098021933e-08	8.948367231584678
ENSG00000132824	1.6692747098021933e-08	8.87549273765755
ENSG00000162757	1.6692747098021933e-08	7.307683701210189
ENSG00000184634	1.6692747098021933e-08	8.839055490693989
ENSG00000113368	1.6692747098021933e-08	8.696283577712247
ENSG00000180764	1.6692747098021933e-08	5.701290746649664
ENSG00000131931	1.6692747098021933e-08	8.445648886359766
ENSG00000162063	1.6692747098021933e-08	7.76717781589597
ENSG00000143502	2.8965265307371098e-08	4.194313441587629
ENSG00000235477	2.8965265307371098e-08	7.931040690491447
ENSG00000216915	2.8965265307371098e-08	4.1957496449459235
ENSG00000261431	2.8965265307371098e-08	3.4812715563242675
ENSG00000101222	2.8965265307371098e-08	4.510821401931165
ENSG00000117408	2.8965265307371098e-08	8.781839574688947
ENSG00000249784	2.8965265307371098e-08	3.5673079682623086
ENSG00000108061	2.8965265307371098e-08	8.747922798368778
ENSG00000184675	2.8965265307371098e-08	8.46973822751339
ENSG00000147183	2.8965265307371098e-08	5.2840724743358205
ENSG00000185008	2.8965265307371098e-08	3.2352199090334386
ENSG00000261754	2.8965265307371098e-08	4.602932097328953
ENSG00000172954	2.8965265307371098e-08	8.29966532785549
ENSG00000126010	2.8965265307371098e-08	4.76978959071798
ENSG00000126216	2.8965265307371098e-08	8.695291219421408
ENSG00000234215	2.8965265307371098e-08	2.0694058967904483
ENSG00000114790	2.8965265307371098e-08	5.947632737362378
ENSG00000188931	2.8965265307371098e-08	8.043082041338272
ENSG00000197358	2.8965265307371098e-08	2.510398644019226
ENSG00000123473	2.8965265307371098e-08	8.105874652691822
ENSG00000114942	2.8965265307371098e-08	8.948367231584678
ENSG00000121957	2.8965265307371098e-08	8.264507300417735
ENSG00000227999	2.8965265307371098e-08	5.610213199745746
ENSG00000100473	2.8965265307371306e-08	8.189875678068304
ENSG00000186847	2.8965265307371306e-08	5.118570528091109
ENSG00000204377	2.8965265307371306e-08	6.741639803057356
ENSG00000177600	2.8965265307371306e-08	8.940270065592774
ENSG00000125629	2.8965265307371306e-08	8.760604301418354
ENSG00000126562	2.8965265307371306e-08	5.439234518998803
ENSG00000202415	2.8965265307371306e-08	3.2985023509224534
ENSG00000231991	2.8965265307371306e-08	6.444706674539792
ENSG00000101152	2.8965265307371306e-08	8.795513436029358
ENSG00000119927	2.8965265307371306e-08	8.565736563550965
ENSG00000116903	2.8965265307371306e-08	8.734248937028365
ENSG00000136631	2.8965265307371306e-08	8.741353744729432
ENSG00000162836	2.8965265307371306e-08	8.689178770011178
ENSG00000187957	2.8965265307371306e-08	2.743959734841983
ENSG00000104447	2.8965265307371306e-08	6.8419946013458866
ENSG00000183337	2.8965265307371306e-08	8.84715265668589
ENSG00000123728	2.8965265307371306e-08	8.853721710325235
ENSG00000149806	2.8965265307371306e-08	8.920027150613016
ENSG00000183160	2.8965265307371306e-08	7.597177083580014
ENSG00000173218	2.8965265307371306e-08	7.110117439234909
ENSG00000188112	2.8965265307371306e-08	5.139528436495347
ENSG00000102780	2.8965265307371306e-08	7.52850659346626
ENSG00000165304	2.8965265307371306e-08	8.13584742718593
ENSG00000177932	2.8965265307371306e-08	5.9551429399734666
ENSG00000271721	2.8965265307371306e-08	7.457904794124827
ENSG00000172336	2.8965265307371306e-08	8.567185526070915
ENSG00000133083	2.8965265307371306e-08	6.894964002916327
ENSG00000078369	2.8965265307371306e-08	8.907881401625161
ENSG00000257987	2.8965265307371306e-08	2.1413390982433445
ENSG00000185420	2.8965265307371306e-08	8.486670470381002
ENSG00000270036	2.8965265307371306e-08	4.347212439081537
ENSG00000138778	2.8965265307371306e-08	8.16578633691468
ENSG00000051620	2.8965265307371306e-08	8.817284463361672
ENSG00000136143	2.8965265307371306e-08	8.612255693088102
ENSG00000112305	2.8965265307371306e-08	8.287016238633855
ENSG00000213625	2.8965265307371306e-08	8.887638486645404
ENSG00000068784	2.8965265307371306e-08	8.699339802417361
ENSG00000076382	2.8965265307371306e-08	8.558096001788176
ENSG00000239223	2.8965265307371306e-08	3.701746725675859
ENSG00000125834	2.8965265307371306e-08	8.71805460504456
ENSG00000240291	2.8965265307371306e-08	7.616626584074859
ENSG00000116199	2.8965265307371306e-08	8.80918729736977
ENSG00000162723	2.8965265307371306e-08	3.8448927937513435
ENSG00000099785	2.8965265307371306e-08	8.659846330748683
ENSG00000158079	2.8965265307371306e-08	8.372774392432639
ENSG00000135842	2.8965265307371306e-08	8.76564524270514
ENSG00000123297	2.8965265307371306e-08	8.345962423813537
ENSG00000205500	2.8965265307371306e-08	3.838769587392131
ENSG00000158006	2.8965265307371306e-08	8.514553947123547
ENSG00000102100	2.8965265307371306e-08	8.769158071639371
ENSG00000147649	2.8965265307371306e-08	8.948367231584678
ENSG00000138796	2.8965265307371306e-08	8.692234994716294
ENSG00000116688	2.8965265307371306e-08	8.826909741706134
ENSG00000143373	2.8965265307371306e-08	8.7939853236768
ENSG00000267312	2.8965265307371306e-08	6.195552022063552
ENSG00000188086	2.8965265307371306e-08	5.773226698506223
ENSG00000122696	2.8965265307371306e-08	8.3523293206308
ENSG00000166598	2.8965265307371306e-08	8.948367231584678
ENSG00000138085	2.8965265307371306e-08	8.8795413206535
ENSG00000139679	2.8965265307371306e-08	8.089027448405465
ENSG00000167964	2.8965265307371306e-08	8.467296906702604
ENSG00000251927	2.8965265307371306e-08	7.323409414110096
ENSG00000134419	2.8965265307371306e-08	8.886110374292846
ENSG00000225724	2.8965265307371306e-08	4.701646876940808
ENSG00000197557	2.8965265307371306e-08	8.229010121160062
ENSG00000134376	2.8965265307371306e-08	3.4066914432693953
ENSG00000120437	2.8965265307371306e-08	8.349193946093079
ENSG00000197279	2.8965265307371306e-08	8.165329732685565
ENSG00000033011	2.8965265307371306e-08	8.735777049380923
ENSG00000134333	2.8965265307371306e-08	8.924075733608968
ENSG00000180758	2.8965265307371306e-08	8.163415732508426
ENSG00000130764	2.8965265307371306e-08	8.734248937028365
ENSG00000119280	2.8965265307371306e-08	8.111626645614756
ENSG00000119283	2.8965265307371306e-08	5.255964747838478
ENSG00000119403	2.8965265307371306e-08	8.586436082759835
ENSG00000167283	2.8965265307371306e-08	8.907881401625161
ENSG00000068323	2.8965265307371306e-08	8.827902099996969
ENSG00000227311	2.8965265307371306e-08	3.847056159528906
ENSG00000174748	2.8965265307371306e-08	8.944318648588725
ENSG00000126088	2.8965265307371306e-08	8.780311462336389
ENSG00000146411	2.8965265307371306e-08	7.285070515992545
ENSG00000224897	2.8965265307371306e-08	7.009342537632051
ENSG00000267215	2.8965265307371306e-08	4.487937274298242
ENSG00000246705	2.8965265307371306e-08	8.708965080761821
ENSG00000229017	2.8965265307371306e-08	6.4168794392229005
ENSG00000237708	2.8965265307371614e-08	2.7414894265604266
ENSG00000108219	2.8965265307371614e-08	8.720575075687954
ENSG00000256018	2.8965265307371614e-08	5.532577566052947
ENSG00000159208	2.8965265307371614e-08	6.449229092941218
ENSG00000237301	2.8965265307371614e-08	5.203330231507631
ENSG00000002834	2.8965265307371614e-08	8.8795413206535
ENSG00000153233	2.8965265307371614e-08	4.9506219421527105
ENSG00000068438	2.8965265307371614e-08	8.833478795345478
ENSG00000162813	2.8965265307371614e-08	8.78489579939406
ENSG00000151006	2.8965265307371614e-08	6.847004729634634
ENSG00000143793	2.8965265307371614e-08	8.496093591903376
ENSG00000214226	2.8965265307371614e-08	7.78079206999241
ENSG00000224452	2.8965265307371614e-08	4.200604851891222
ENSG00000197958	2.8965265307371614e-08	8.936221482596823
ENSG00000142686	2.8965265307371614e-08	8.559624114140734
ENSG00000256552	2.8965265307371614e-08	3.576078334081701
ENSG00000113302	2.8965265307371614e-08	2.5557280421305304
ENSG00000100243	2.8965265307371614e-08	8.761596659709188
ENSG00000179918	2.8965265307371614e-08	8.817284463361672
ENSG00000179774	2.8965265307371614e-08	3.87937849784221
ENSG00000232860	2.8965265307371614e-08	6.942465187802773
ENSG00000170011	2.8965265307371614e-08	7.314089850111426
ENSG00000105767	2.8965265307371614e-08	7.705965607479923
ENSG00000253327	2.8965265307371614e-08	4.727590824385832
ENSG00000104331	2.8965265307371614e-08	8.855249822677791
ENSG00000162755	2.8965265307371614e-08	7.882973571844749
ENSG00000010072	2.8965265307371614e-08	8.316884431958073
ENSG00000166863	2.8965265307371614e-08	2.8427872450301237
ENSG00000198739	2.8965265307371614e-08	3.045981318013598
ENSG00000093217	2.8965265307371614e-08	7.940128763836771
ENSG00000156482	2.8965265307371614e-08	8.915978567617064
ENSG00000134548	2.8965265307371614e-08	5.885406074307355
ENSG00000149573	2.8965265307371614e-08	5.58074148373612
ENSG00000223750	2.8965265307371614e-08	3.5825171784447947
ENSG00000235618	2.8965265307371614e-08	6.101323203549216
ENSG00000149636	2.8965265307371614e-08	8.71805460504456
ENSG00000200534	2.8965265307371614e-08	7.177829647033831
ENSG00000201492	2.8965265307371614e-08	5.026691194993398
ENSG00000223599	2.8965265307371614e-08	5.216733925975807
ENSG00000110700	2.8965265307371614e-08	8.940270065592774
ENSG00000235616	2.8965265307371614e-08	2.090703611804981
ENSG00000124641	2.8965265307371614e-08	8.53021252504563
ENSG00000131061	2.8965265307371614e-08	8.0532953643294
ENSG00000169221	2.8965265307371614e-08	8.815756351009115
ENSG00000227708	2.8965265307371614e-08	5.750659307836348
ENSG00000013364	2.8965265307371614e-08	8.895735652637308
ENSG00000225205	2.8965265307371614e-08	8.659846330748682
ENSG00000085063	4.9845730411641107e-08	8.93217289960087
ENSG00000095794	4.9845730411641107e-08	8.546406857029437
ENSG00000158321	4.9845730411641107e-08	6.196492894223567
ENSG00000176463	4.9845730411641107e-08	8.404740316936495
ENSG00000154217	4.9845730411641107e-08	8.276503183168447
ENSG00000108384	4.9845730411641107e-08	8.395792225462822
ENSG00000027001	4.9845730411641107e-08	8.137139517951045
ENSG00000151849	4.9845730411641107e-08	8.722638942102233
ENSG00000109158	4.9845730411641107e-08	6.2708090687234295
ENSG00000164056	4.9845730411641107e-08	8.010092795653055
ENSG00000196352	4.9845730411641107e-08	8.907881401625161
ENSG00000154153	4.9845730411641107e-08	5.423057837571128
ENSG00000176896	4.9845730411641107e-08	8.298424076737902
ENSG00000158186	4.9845730411641107e-08	8.169984786147772
ENSG00000198324	4.9845730411641107e-08	8.08546788346657
ENSG00000109390	4.9845730411641107e-08	8.726687525098185
ENSG00000174010	4.9845730411641107e-08	8.785888157684898
ENSG00000102384	4.9845730411641107e-08	7.114430565214027
ENSG00000172458	4.9845730411641107e-08	6.3507245583854575
ENSG00000172586	4.9845730411641107e-08	8.697811690064801
ENSG00000171862	4.9845730411641107e-08	8.853721710325235
ENSG00000163444	4.9845730411641107e-08	8.780311462336389
ENSG00000154839	4.9845730411641107e-08	7.781064943219027
ENSG00000131795	4.9845730411641107e-08	8.81323588036572
ENSG00000135637	4.9845730411641107e-08	8.528684412693073
ENSG00000147485	4.9845730411641107e-08	7.270084687130015
ENSG00000027869	4.9845730411641107e-08	6.513684763563607
ENSG00000150054	4.9845730411641107e-08	6.693065930783992
ENSG00000228889	4.9845730411641107e-08	5.628908611387592
ENSG00000196954	4.9845730411641107e-08	8.867395571665647
ENSG00000114391	4.9845730411641107e-08	8.940270065592774
ENSG00000188878	4.9845730411641107e-08	8.060804485674636
ENSG00000206559	4.9845730411641107e-08	6.523239943788757
ENSG00000133131	4.9845730411641107e-08	8.545414498738602
ENSG00000163069	4.9845730411641107e-08	7.750377347614277
ENSG00000238045	4.9845730411641107e-08	6.353981628414241
ENSG00000143858	4.9845730411641107e-08	6.150019627006161
ENSG00000159261	4.9845730411641107e-08	7.119301650107743
ENSG00000121848	4.9845730411641107e-08	8.848145014976726
ENSG00000136688	4.9845730411641107e-08	4.611893334033961
ENSG00000015133	4.9845730411641107e-08	8.911929984621112
ENSG00000101138	4.9845730411641107e-08	8.640595774059761
ENSG00000223478	4.9845730411641107e-08	7.536029702819852
ENSG00000159714	4.9845730411641107e-08	7.551641544737271
ENSG00000072506	4.9845730411641107e-08	8.768165713348534
ENSG00000105427	4.9845730411641107e-08	3.6907012869594866
ENSG00000138814	4.9845730411641107e-08	8.82232540464846
ENSG00000139292	4.9845730411641107e-08	3.4009171675469347
ENSG00000184743	4.9845730411641107e-08	8.841575961337382
ENSG00000058091	4.9845730411641107e-08	8.86991604230904
ENSG00000261126	4.9845730411641107e-08	6.744708842268681
ENSG00000120664	4.9845730411641107e-08	5.169273555041685
ENSG00000117523	4.9845730411641107e-08	8.920027150613016
ENSG00000178163	4.9845730411641107e-08	8.732720824675809
ENSG00000060688	4.9845730411641107e-08	8.618824746727446
ENSG00000143228	4.9845730411641107e-08	8.135865853005518
ENSG00000111206	4.9845730411641107e-08	8.282686348983212
ENSG00000272732	4.9845730411641107e-08	6.21870028957864
ENSG00000143107	4.9845730411641107e-08	4.824124709627199
ENSG00000064886	4.9845730411641107e-08	6.513464590018282
ENSG00000273107	4.9845730411641107e-08	4.837897069896315
ENSG00000273226	4.9845730411641107e-08	5.99432981752984
ENSG00000259726	4.9845730411641107e-08	6.2696999647198
ENSG00000177106	4.9845730411641107e-08	8.43734956354578
ENSG00000235437	4.9845730411641107e-08	8.591477024046624
ENSG00000164344	4.9845730411641107e-08	6.844506467946645
ENSG00000213755	4.9845730411641107e-08	4.536632170310333
ENSG00000069248	4.9845730411641107e-08	8.821333046357623
ENSG00000258099	4.9845730411641107e-08	4.139848583012517
ENSG00000214018	4.9845730411641107e-08	3.897934523665111
ENSG00000132688	4.9845730411641107e-08	7.960092127559002
ENSG00000250850	4.9845730411641636e-08	4.069925262648201
ENSG00000136153	4.9845730411641636e-08	8.176280966560498
ENSG00000135245	4.9845730411641636e-08	7.586277806121658
ENSG00000235297	4.9845730411641636e-08	6.082715417040951
ENSG00000119608	4.9845730411641636e-08	6.460200876443454
ENSG00000106290	4.9845730411641636e-08	8.700867914769919
ENSG00000169813	4.9845730411641636e-08	8.907881401625161
ENSG00000150756	4.9845730411641636e-08	8.447431446119353
ENSG00000163472	4.9845730411641636e-08	8.353857432983355
ENSG00000272009	4.9845730411641636e-08	7.152888712061702
ENSG00000115268	4.9845730411641636e-08	8.948367231584678
ENSG00000173894	4.9845730411641636e-08	5.482974238320332
ENSG00000101856	4.9845730411641636e-08	8.768165713348534
ENSG00000143436	4.9845730411641636e-08	8.639603415768926
ENSG00000227527	4.9845730411641636e-08	4.154984518057773
ENSG00000102886	4.9845730411641636e-08	6.6862642622685104
ENSG00000117399	4.9845730411641636e-08	8.207493541234777
ENSG00000162441	4.9845730411641636e-08	8.486134716319281
ENSG00000118197	4.9845730411641636e-08	8.742346103020267
ENSG00000250673	4.9845730411641636e-08	5.887386612102655
ENSG00000181826	4.9845730411641636e-08	7.827356484596798
ENSG00000178397	4.9845730411641636e-08	8.625929554428513
ENSG00000196584	4.9845730411641636e-08	8.22170315663691
ENSG00000077235	4.9845730411641636e-08	8.845624544333333
ENSG00000171222	4.9845730411641636e-08	8.806131072664654
ENSG00000232940	4.9845730411641636e-08	6.228812754548991
ENSG00000165813	4.9845730411641636e-08	8.849673127329284
ENSG00000225889	4.9845730411641636e-08	8.920027150613016
ENSG00000237975	4.9845730411641636e-08	3.1292460740109522
ENSG00000175395	4.9845730411641636e-08	8.291855023098558
ENSG00000178538	4.9845730411641636e-08	7.089696700628909
ENSG00000071073	4.9845730411641636e-08	8.697811690064801
ENSG00000250081	4.9845730411641636e-08	3.9506137850762757
ENSG00000188827	4.9845730411641636e-08	8.356580060448836
ENSG00000234337	4.9845730411641636e-08	3.803281279111756
ENSG00000132763	4.9845730411641636e-08	8.445446729537682
ENSG00000227799	4.9845730411641636e-08	5.822647096766977
ENSG00000118454	4.9845730411641636e-08	8.688722165782064
ENSG00000173065	4.9845730411641636e-08	8.582308349931276
ENSG00000088826	4.9845730411641636e-08	8.770686183991927
ENSG00000077721	4.9845730411641636e-08	8.825381629353576
ENSG00000182646	4.9845730411641636e-08	5.586512891309137
ENSG00000229605	4.9845730411641636e-08	3.583255160490733
ENSG00000237686	4.9845730411641636e-08	5.765420027018646
ENSG00000140105	4.9845730411641636e-08	8.924075733608968
ENSG00000105467	4.9845730411641636e-08	5.214476233511145
ENSG00000184867	4.9845730411641636e-08	8.715534134401166
ENSG00000132964	4.9845730411641636e-08	8.394545419764956
ENSG00000270681	4.9845730411641636e-08	7.207434959522945
ENSG00000236983	4.9845730411641636e-08	3.8341522201388254
ENSG00000067992	4.9845730411641636e-08	8.093447597049277
ENSG00000172465	4.9845730411641636e-08	8.337048197105222
ENSG00000143669	4.9845730411641636e-08	8.693763107068852
ENSG00000213885	4.9845730411641636e-08	6.310097270740414
ENSG00000055950	4.9845730411641636e-08	8.691242636425457
ENSG00000187607	4.9845730411641636e-08	7.359650848114114
ENSG00000125843	4.9845730411641636e-08	8.307461310435697
ENSG00000232573	4.9845730411641636e-08	8.477580946098263
ENSG00000121390	4.9845730411641636e-08	8.734248937028365
ENSG00000083457	4.9845730411641636e-08	8.682609716371832
ENSG00000231346	4.9845730411641815e-08	4.4460182813231865
ENSG00000180998	4.9845730411641815e-08	6.632924307417484
ENSG00000127252	4.9845730411641815e-08	2.8018635067053395
ENSG00000216863	4.9845730411641815e-08	7.922571624683319
ENSG00000105193	4.9845730411641815e-08	8.944318648588725
ENSG00000167588	4.9845730411641815e-08	6.723268533328209
ENSG00000097046	4.9845730411641815e-08	8.266035412770291
ENSG00000188672	4.9845730411641815e-08	6.439213488960945
ENSG00000246090	4.9845730411641815e-08	8.0539541253806
ENSG00000111224	4.9845730411641815e-08	8.213272393405372
ENSG00000166173	4.9845730411641815e-08	4.125395856968058
ENSG00000253704	8.507053699710578e-08	5.321554838976815
ENSG00000171435	8.507053699710578e-08	3.3535674966363294
ENSG00000232434	8.507053699710578e-08	7.342414659398977
ENSG00000175305	8.507053699710578e-08	8.13418231983554
ENSG00000238178	8.507053699710578e-08	4.19472178577095
ENSG00000123374	8.507053699710578e-08	8.474524721393148
ENSG00000154978	8.507053699710578e-08	8.920027150613016
ENSG00000241484	8.507053699710578e-08	5.532576850970862
ENSG00000157343	8.507053699710578e-08	7.226769552288018
ENSG00000012171	8.507053699710578e-08	7.655704632938807
ENSG00000197170	8.507053699710578e-08	8.839055490693989
ENSG00000255449	8.507053699710578e-08	4.583102201081187
ENSG00000196935	8.507053699710578e-08	5.744100473058536
ENSG00000157470	8.507053699710578e-08	3.6391496662381027
ENSG00000068489	8.507053699710578e-08	8.020742846116294
ENSG00000131828	8.507053699710578e-08	8.78436004533234
ENSG00000204843	8.507053699710578e-08	8.859298405673744
ENSG00000248302	8.507053699710578e-08	6.290305316783664
ENSG00000087586	8.507053699710578e-08	7.880523817605888
ENSG00000116212	8.507053699710578e-08	8.429331547386484
ENSG00000133142	8.507053699710578e-08	8.760604301418354
ENSG00000168610	8.507053699710578e-08	8.86991604230904
ENSG00000254577	8.507053699710578e-08	6.445163142014047
ENSG00000082781	8.507053699710578e-08	8.215572281407093
ENSG00000221990	8.507053699710578e-08	7.5162942317167385
ENSG00000182180	8.507053699710578e-08	8.815756351009115
ENSG00000147224	8.507053699710578e-08	8.86433934696053
ENSG00000109265	8.507053699710578e-08	3.362008034063269
ENSG00000185033	8.507053699710578e-08	8.880533678944337
ENSG00000242258	8.507053699710578e-08	8.662366801392077
ENSG00000198753	8.507053699710578e-08	6.835916727347439
ENSG00000160460	8.507053699710578e-08	7.300450549695769
ENSG00000157483	8.507053699710669e-08	6.675105628461474
ENSG00000155850	8.507053699710669e-08	8.70491649776587
ENSG00000131089	8.507053699710669e-08	8.751971381364728
ENSG00000230399	8.507053699710669e-08	2.0538490170141874
ENSG00000179195	8.507053699710669e-08	8.899784235633259
ENSG00000021355	8.507053699710669e-08	8.845624544333333
ENSG00000162409	8.507053699710669e-08	3.405509980414572
ENSG00000180096	8.507053699710669e-08	8.521123000762893
ENSG00000105948	8.507053699710669e-08	7.806319264505422
ENSG00000254198	8.507053699710669e-08	6.825928776729241
ENSG00000132677	8.507053699710669e-08	3.498986879222518
ENSG00000182134	8.507053699710669e-08	8.491254807438674
ENSG00000258984	8.507053699710669e-08	4.124602508955858
ENSG00000159445	8.507053699710669e-08	8.814763992718278
ENSG00000110660	8.507053699710669e-08	8.859298405673744
ENSG00000251669	8.507053699710669e-08	7.323878033193993
ENSG00000229267	8.507053699710669e-08	6.21401534662502
ENSG00000106397	8.507053699710669e-08	8.861818876317137
ENSG00000166441	8.507053699710669e-08	8.940270065592774
ENSG00000182831	8.507053699710669e-08	8.778326745754716
ENSG00000263006	8.507053699710669e-08	7.049580523287464
ENSG00000184640	8.507053699710669e-08	8.915978567617064
ENSG00000101349	8.507053699710669e-08	3.8102372476761412
ENSG00000177888	8.507053699710669e-08	8.697811690064801
ENSG00000184486	8.507053699710669e-08	2.9176208618873813
ENSG00000181577	8.507053699710669e-08	3.7440450932315037
ENSG00000027644	8.507053699710669e-08	3.792134494729005
ENSG00000261512	8.507053699710669e-08	7.581053133832374
ENSG00000150093	8.507053699710669e-08	8.883589903649453
ENSG00000196391	8.507053699710669e-08	7.276744333930894
ENSG00000206052	8.507053699710669e-08	5.010612235351911
ENSG00000271109	8.507053699710669e-08	5.8721468899838785
ENSG00000164796	8.507053699710669e-08	3.230874178466721
ENSG00000216866	8.507053699710669e-08	5.840737757409625
ENSG00000135476	8.507053699710669e-08	8.296026613083988
ENSG00000149658	8.507053699710669e-08	8.843104073689938
ENSG00000268034	8.507053699710669e-08	4.307205902320217
ENSG00000143819	8.507053699710669e-08	8.806131072664654
ENSG00000164574	8.507053699710669e-08	8.853721710325235
ENSG00000169727	8.507053699710669e-08	8.817284463361672
ENSG00000169862	8.507053699710669e-08	2.7932523011969743
ENSG00000119899	8.507053699710669e-08	8.746930440077941
ENSG00000269904	8.507053699710669e-08	4.644626062101263
ENSG00000241794	8.507053699710669e-08	2.0197188831336486
ENSG00000119787	8.507053699710669e-08	8.768165713348534
ENSG00000213839	8.507053699710669e-08	7.6801191379039935
ENSG00000144821	8.507053699710669e-08	8.586971836821558
ENSG00000228149	8.507053699710669e-08	4.3535348786997545
ENSG00000171943	8.507053699710669e-08	6.8277276181578035
ENSG00000204624	8.507053699710669e-08	4.7048503242181035
ENSG00000116183	8.507053699710669e-08	6.614509012826579
ENSG00000145425	8.507053699710669e-08	8.944318648588725
ENSG00000238055	8.507053699710669e-08	3.701425637234463
ENSG00000171307	8.507053699710669e-08	8.697811690064801
ENSG00000147003	8.507053699710669e-08	5.476257900459864
ENSG00000206527	8.507053699710669e-08	8.826909741706134
ENSG00000135837	8.507053699710669e-08	8.895735652637308
ENSG00000269965	8.507053699710669e-08	3.3370656501225686
ENSG00000143622	8.507053699710669e-08	8.596517965333412
ENSG00000150630	8.507053699710669e-08	7.4326703526084685
ENSG00000236830	8.507053699710669e-08	4.305061936802695
ENSG00000232415	8.507053699710669e-08	1.607655501737448
ENSG00000227359	8.507053699710669e-08	5.0603799694984035
ENSG00000227345	8.507053699710669e-08	8.30386933166886
ENSG00000232909	8.507053699710669e-08	6.4207343352150374
ENSG00000175595	8.507053699710669e-08	8.523977068645921
ENSG00000113657	8.507053699710669e-08	4.369662997125112
ENSG00000167972	8.507053699710669e-08	8.665423026097193
ENSG00000249115	8.507053699710669e-08	8.667943496740586
ENSG00000143224	8.507053699710669e-08	8.78084721639811
ENSG00000108932	8.507053699710669e-08	8.654805389461895
ENSG00000248538	8.507053699710669e-08	5.014790127152714
ENSG00000122912	8.507053699710669e-08	8.75601996436068
ENSG00000227781	8.507053699710669e-08	3.998462155755012
ENSG00000224899	8.507053699710669e-08	4.7295274192965335
ENSG00000138757	8.507053699710669e-08	8.903832818629208
ENSG00000224831	8.507053699710669e-08	5.489334824419401
ENSG00000087258	8.507053699710669e-08	4.174845058235106
ENSG00000126231	8.507053699710669e-08	6.515699465705759
ENSG00000227868	8.507053699710669e-08	2.022227868217602
ENSG00000197915	8.507053699710669e-08	3.2571731216635857
ENSG00000104689	8.507053699710669e-08	8.47506047545487
ENSG00000107863	8.507053699710669e-08	8.835006907698036
ENSG00000245017	8.507053699710669e-08	6.126184022573834
ENSG00000174595	8.507053699710669e-08	1.7221299673350914
ENSG00000272123	8.507053699710669e-08	3.5854635538767132
ENSG00000224424	8.5070536997107e-08	7.626076899013265
ENSG00000169242	8.5070536997107e-08	6.55946555197951
ENSG00000165650	8.5070536997107e-08	8.70896508076182
ENSG00000100650	8.5070536997107e-08	8.936221482596823
ENSG00000169550	8.5070536997107e-08	2.7795802039029027
ENSG00000142910	8.5070536997107e-08	5.301616256040492
ENSG00000206921	8.5070536997107e-08	5.018442040765396
ENSG00000226435	8.5070536997107e-08	3.1120875626957343
ENSG00000104808	8.5070536997107e-08	4.175524833362469
ENSG00000132676	8.5070536997107e-08	8.890158957288799
ENSG00000108094	8.5070536997107e-08	8.647164827699108
ENSG00000116194	8.5070536997107e-08	7.149417282308262
ENSG00000248099	8.5070536997107e-08	5.261183315977913
ENSG00000089163	8.5070536997107e-08	6.784686834504318
ENSG00000205208	8.5070536997107e-08	8.50393631048825
ENSG00000186301	8.5070536997107e-08	8.438877675898336
ENSG00000099381	8.5070536997107e-08	8.822861158710182
ENSG00000163631	8.5070536997107e-08	6.632838692034992
ENSG00000130119	8.507053699710759e-08	8.501670287251887
ENSG00000204860	8.507053699710759e-08	3.505998443183137
ENSG00000107882	8.507053699710759e-08	8.250043237608569
ENSG00000173482	1.4398960509918724e-07	8.527255326930126
ENSG00000197329	1.4398960509918724e-07	8.93217289960087
ENSG00000143603	1.4398960509918724e-07	8.898256123280701
ENSG00000101182	1.4398960509918724e-07	8.863346988669695
ENSG00000169951	1.4398960509918724e-07	8.308251511904448
ENSG00000060237	1.4398960509918724e-07	8.895735652637308
ENSG00000143337	1.4398960509918724e-07	8.830422570640364
ENSG00000157191	1.4398960509918724e-07	8.760068547356632
ENSG00000165704	1.4398960509918724e-07	8.588420799341508
ENSG00000092200	1.4398960509918724e-07	7.482195175331489
ENSG00000232739	1.4398960509918724e-07	2.126606403745649
ENSG00000157985	1.4398960509918724e-07	6.641589389341676
ENSG00000196922	1.4398960509918724e-07	8.769693825701092
ENSG00000260588	1.4398960509918724e-07	5.64274573376278
ENSG00000118997	1.4398960509918724e-07	7.176682758552279
ENSG00000136942	1.4398960509918724e-07	8.944318648588725
ENSG00000124098	1.4398960509918724e-07	8.669471609093144
ENSG00000047410	1.4398960509918724e-07	8.89420754028475
ENSG00000143409	1.4398960509918878e-07	8.751971381364728
ENSG00000167046	1.4398960509918878e-07	6.105659760379826
ENSG00000137312	1.4398960509918878e-07	8.843104073689938
ENSG00000117632	1.4398960509918878e-07	8.815756351009115
ENSG00000260063	1.4398960509918878e-07	6.219937341109184
ENSG00000119965	1.4398960509918878e-07	8.407683527043647
ENSG00000165175	1.4398960509918878e-07	8.553107351086334
ENSG00000115211	1.4398960509918878e-07	8.718590359106281
ENSG00000023839	1.4398960509918878e-07	8.209478257816448
ENSG00000168556	1.4398960509918878e-07	8.426731926910483
ENSG00000154222	1.4398960509918878e-07	8.75250713542645
ENSG00000122507	1.4398960509918878e-07	8.567185526070915
ENSG00000232907	1.4398960509918878e-07	6.951463363883897
ENSG00000226791	1.4398960509918878e-07	4.818938138772143
ENSG00000154102	1.4398960509918878e-07	8.457926075765172
ENSG00000153187	1.4398960509918878e-07	8.93217289960087
ENSG00000102760	1.4398960509918878e-07	8.837527378341429
ENSG00000181467	1.4398960509918878e-07	8.746394686016219
ENSG00000168394	1.4398960509918878e-07	8.936221482596823
ENSG00000137693	1.4398960509918878e-07	4.794374645513224
ENSG00000174405	1.4398960509918878e-07	8.628450025071908
ENSG00000162961	1.4398960509918878e-07	8.648236335822551
ENSG00000111540	1.4398960509918878e-07	8.539635646568007
ENSG00000265559	1.4398960509918878e-07	2.933668699116772
ENSG00000229278	1.4398960509918878e-07	3.7989679863968293
ENSG00000229388	1.4398960509918878e-07	5.671578534069412
ENSG00000236060	1.4398960509918878e-07	5.372918619949448
ENSG00000163463	1.4398960509918878e-07	8.345022356107648
ENSG00000261335	1.4398960509918878e-07	3.4996842244282633
ENSG00000213864	1.4398960509918878e-07	5.022809927379778
ENSG00000204386	1.4398960509918878e-07	8.863346988669695
ENSG00000172292	1.4398960509918878e-07	7.934846765208988
ENSG00000258920	1.4398960509918878e-07	7.953319161700407
ENSG00000162729	1.4398960509918878e-07	8.867395571665647
ENSG00000112304	1.4398960509918878e-07	8.581851745702163
ENSG00000144648	1.4398960509918878e-07	5.0817006601825225
ENSG00000204410	1.4398960509918878e-07	7.976665037389943
ENSG00000146143	1.4398960509918878e-07	8.020207092054573
ENSG00000231652	1.4398960509918878e-07	2.1535137021955846
ENSG00000240356	1.4398960509918878e-07	7.04834570756792
ENSG00000146350	1.4398960509918878e-07	7.898090841124832
ENSG00000023909	1.4398960509918878e-07	8.315356319605515
ENSG00000228527	1.4398960509918878e-07	3.2936772657155076
ENSG00000116198	1.4398960509918878e-07	8.762589018000027
ENSG00000230979	1.4398960509918878e-07	7.066129093673707
ENSG00000204164	1.4398960509918878e-07	8.032314538465835
ENSG00000110921	1.4398960509918878e-07	8.194812038185201
ENSG00000107954	1.4398960509918878e-07	6.691558811628551
ENSG00000198612	1.4398960509918878e-07	8.77122193805365
ENSG00000159239	1.4398960509918878e-07	8.490516896554869
ENSG00000254266	1.4398960509918878e-07	5.288517486323651
ENSG00000216809	1.4398960509918878e-07	6.019315275847558
ENSG00000150401	1.4398960509918878e-07	8.419627119209414
ENSG00000054118	1.4398960509918878e-07	8.8714441546616
ENSG00000095587	1.4398960509918878e-07	7.717026977105026
ENSG00000116906	1.4398960509918878e-07	8.81881257571423
ENSG00000258929	1.4398960509918878e-07	4.945783942983494
ENSG00000254087	1.4398960509918878e-07	8.830422570640364
ENSG00000177602	1.4398960509918878e-07	7.224967784108164
ENSG00000086475	1.4398960509918878e-07	8.731728466384972
ENSG00000143614	1.4398960509918878e-07	8.792992965385965
ENSG00000104432	1.439896050991898e-07	6.368361417047946
ENSG00000171227	1.439896050991898e-07	7.547268132098123
ENSG00000131462	1.439896050991898e-07	8.74288185708199
ENSG00000167371	1.439896050991898e-07	6.982199901470806
ENSG00000176171	1.439896050991898e-07	8.458716277233924
ENSG00000268088	1.439896050991898e-07	5.00793945538907
ENSG00000164484	1.439896050991898e-07	8.055561387565763
ENSG00000168994	1.439896050991898e-07	7.0396616853342255
ENSG00000175215	1.439896050991898e-07	8.895735652637308
ENSG00000196227	1.439896050991898e-07	8.72363130039307
ENSG00000137364	1.439896050991898e-07	8.626465308490236
ENSG00000187867	1.439896050991898e-07	2.998536973362731
ENSG00000232995	1.439896050991898e-07	7.095871183404246
ENSG00000203761	1.439896050991898e-07	7.909165081989243
ENSG00000186818	1.439896050991898e-07	8.37628722136687
ENSG00000072501	1.439896050991898e-07	8.852193597972677
ENSG00000158258	1.439896050991898e-07	6.565509525795876
ENSG00000226161	1.439896050991898e-07	4.349763930191549
ENSG00000101057	1.439896050991898e-07	8.726151771036463
ENSG00000243024	1.439896050991898e-07	4.575689889877797
ENSG00000226913	1.439896050991898e-07	5.610884686835603
ENSG00000188549	1.439896050991898e-07	7.733096851161939
ENSG00000198756	1.439896050991898e-07	5.757694493478276
ENSG00000101298	1.439896050991898e-07	7.87454280861321
ENSG00000068724	1.439896050991898e-07	8.845624544333333
ENSG00000117385	1.439896050991898e-07	8.670999721445702
ENSG00000183479	1.439896050991898e-07	6.615582312737383
ENSG00000144481	1.439896050991898e-07	2.8057383454648135
ENSG00000229473	1.439896050991898e-07	6.39528340232112
ENSG00000181350	1.439896050991898e-07	6.314167995224046
ENSG00000135392	1.439896050991898e-07	8.553511664730504
ENSG00000075188	1.439896050991898e-07	8.55244015660706
ENSG00000160741	1.439896050991898e-07	8.845624544333333
ENSG00000230291	1.439896050991898e-07	6.093597279290421
ENSG00000215845	1.439896050991898e-07	8.760068547356632
ENSG00000165171	2.417040143434151e-07	6.299870893831693
ENSG00000135763	2.417040143434151e-07	8.663894913744633
ENSG00000115216	2.417040143434151e-07	8.859298405673744
ENSG00000163728	2.417040143434151e-07	8.895735652637308
ENSG00000087338	2.417040143434151e-07	8.73119271232325
ENSG00000124333	2.417040143434151e-07	8.845624544333333
ENSG00000224531	2.417040143434151e-07	8.442671811487257
ENSG00000203666	2.417040143434151e-07	8.387774209303526
ENSG00000242732	2.417040143434151e-07	7.928096247203286
ENSG00000202290	2.417040143434151e-07	6.452370147836901
ENSG00000135617	2.417040143434151e-07	8.72767988338902
ENSG00000137310	2.417040143434151e-07	8.685130187015226
ENSG00000143476	2.417040143434151e-07	8.427469837794288
ENSG00000174326	2.417040143434151e-07	5.223090513190742
ENSG00000165197	2.417040143434151e-07	4.864203592486539
ENSG00000198814	2.417040143434151e-07	8.126724038137832
ENSG00000163468	2.417040143434151e-07	8.944318648588725
ENSG00000173786	2.417040143434151e-07	8.835999265988871
ENSG00000173852	2.417040143434151e-07	8.859298405673744
ENSG00000143443	2.417040143434151e-07	8.298292636320351
ENSG00000137154	2.417040143434151e-07	8.948367231584678
ENSG00000081692	2.417040143434151e-07	8.16618509597857
ENSG00000204104	2.417040143434151e-07	8.458128232587256
ENSG00000236846	2.417040143434151e-07	2.209090024011299
ENSG00000169756	2.417040143434151e-07	8.801090131377867
ENSG00000077147	2.417040143434151e-07	8.911929984621112
ENSG00000108055	2.417040143434151e-07	8.843104073689938
ENSG00000136492	2.417040143434151e-07	8.075137108066246
ENSG00000006576	2.417040143434151e-07	8.769693825701092
ENSG00000213588	2.417040143434151e-07	8.40264258575686
ENSG00000213315	2.417040143434151e-07	6.479894404662585
ENSG00000169641	2.417040143434151e-07	8.475517079683984
ENSG00000129167	2.417040143434151e-07	6.5238426993655905
ENSG00000105968	2.417040143434151e-07	8.883589903649453
ENSG00000171311	2.417040143434151e-07	8.685665941076948
ENSG00000171314	2.417040143434151e-07	8.78084721639811
ENSG00000006659	2.417040143434151e-07	5.198406954376968
ENSG00000212657	2.417040143434151e-07	3.4498609194128664
ENSG00000237082	2.417040143434151e-07	4.365554867781462
ENSG00000206113	2.417040143434151e-07	4.295269341992131
ENSG00000169599	2.417040143434151e-07	8.62340908378512
ENSG00000171603	2.417040143434151e-07	8.883589903649453
ENSG00000205277	2.417040143434151e-07	3.2682222356775976
ENSG00000171817	2.417040143434151e-07	7.521983909671189
ENSG00000217181	2.417040143434151e-07	3.1646421528379753
ENSG00000107874	2.417040143434151e-07	8.734784691090086
ENSG00000129810	2.417040143434151e-07	7.203145917128318
ENSG00000116133	2.417040143434151e-07	8.540425848036758
[truncated: 2,020 more rows]
