# Supplementary material for: Machine learning predicts treatment sensitivity in multiple myeloma based on molecular and clinical information coupled with drug response
Source: PLoS One. 2021 Jul 28;16(7):e0254596. doi: 10.1371/journal.pone.0254596 (PMC8318243; doi:10.1371/journal.pone.0254596)
Supplement: S1 File — (ZIP) [file pone.0254596.s004.zip › Supplementary Material 1/15q15/selected_genes_experiment_3.csv]

gene	pvalue	entropy
ENSG00000119280	4.637341294309432e-44	8.129763170008198
ENSG00000174444	3.593912912966902e-39	8.945443836377912
ENSG00000140474	3.2266149926894104e-38	8.921103065586836
ENSG00000272668	2.4628659233158216e-37	5.993034366003319
ENSG00000188004	2.6348387046795855e-37	6.010745818832433
ENSG00000228031	3.5345994911391533e-37	5.705557276115922
ENSG00000170677	6.290485899334388e-37	7.060615215669468
ENSG00000125827	5.6554323957742744e-36	8.852137548345457
ENSG00000247746	9.332287812994927e-36	7.321689409454297
ENSG00000248991	1.6422306952392906e-35	6.8837564240488165
ENSG00000117461	2.8707141611690487e-35	8.672564880976328
ENSG00000137818	3.319239727006517e-35	8.945443836377912
ENSG00000104611	4.3535877371239555e-35	6.872126809910888
ENSG00000159556	4.921868807612676e-34	8.074598812435386
ENSG00000225579	5.273502776061881e-34	7.1894325724610875
ENSG00000178741	1.1986693725460651e-33	8.904875885059452
ENSG00000229638	1.808324760791681e-33	8.522384150718098
ENSG00000182054	1.8165941648840628e-33	8.917046270454989
ENSG00000155886	4.370915694279966e-33	5.242880064815606
ENSG00000255815	5.384298062166178e-33	5.626861776446835
ENSG00000002586	7.559729299666782e-33	8.225420841933463
ENSG00000178982	1.2032602419314874e-32	8.912989475323146
ENSG00000197183	1.67877042721538e-32	8.55330729980093
ENSG00000243284	3.289770771309845e-32	5.103517791468006
ENSG00000063177	3.3045245366577094e-32	8.933273450982373
ENSG00000115268	4.0410845268795367e-32	8.941387041246065
ENSG00000230207	6.426924392158672e-32	7.1887124623362615
ENSG00000105372	6.455615002507079e-32	8.945443836377912
ENSG00000218175	1.1006216657137594e-31	8.429535393089663
ENSG00000164181	1.5278950788061383e-31	8.759825631500979
ENSG00000198353	1.856276014648424e-31	5.191733008657513
ENSG00000131773	1.9835346573110466e-31	6.644569234412414
ENSG00000253982	3.8093943306617752e-31	7.647194553693931
ENSG00000129757	3.8261895286653592e-31	7.913569315454259
ENSG00000259514	3.843058249101478e-31	6.696217699190076
ENSG00000111752	4.105132335988799e-31	7.838787436233147
ENSG00000272899	4.980702665719636e-31	7.8643052280137224
ENSG00000180447	1.0259569919383751e-30	7.4166676449952975
ENSG00000148303	1.0259569919383751e-30	8.945443836377912
ENSG00000131386	2.9030279855820332e-30	6.236710126049313
ENSG00000113272	3.27755926539933e-30	8.686266478343798
ENSG00000241741	8.693690795767153e-30	6.7825183170606325
ENSG00000114631	1.0548670733883964e-29	7.999979659245697
ENSG00000140367	1.9973354844192172e-29	8.876478319136533
ENSG00000165102	2.4206159794406163e-29	8.759825631500979
ENSG00000099624	3.770381438649554e-29	8.846549541241677
ENSG00000165169	5.163405824496314e-29	8.728365641634191
ENSG00000165801	7.09578666002363e-29	8.767402380980716
ENSG00000122787	7.09578666002363e-29	7.575794230213123
ENSG00000152422	7.528969477589353e-29	8.724308846502344
ENSG00000204628	9.145582288302934e-29	8.941387041246065
ENSG00000185905	1.0337207867085464e-28	8.896762294795762
ENSG00000271133	1.0337207867085464e-28	7.650026371302982
ENSG00000173218	1.1732127130279284e-28	7.111549956594638
ENSG00000167658	1.6090761668682143e-28	8.945443836377912
ENSG00000232346	1.825420673657523e-28	7.349902536849009
ENSG00000249184	2.3582888812030095e-28	6.579151204166016
ENSG00000182742	3.228919095868724e-28	7.078146711661824
ENSG00000227097	4.399165646233067e-28	8.879003902296445
ENSG00000114391	4.683346564262518e-28	8.941387041246065
ENSG00000179520	4.964983599519176e-28	5.118363868170691
ENSG00000131188	4.964983599519176e-28	8.377588860687155
ENSG00000219665	5.989052578499395e-28	8.29691048845426
ENSG00000142541	6.785546413932599e-28	8.945443836377912
ENSG00000137876	9.9025122249827e-28	8.921103065586836
ENSG00000176399	1.431601460776782e-27	6.680513668526532
ENSG00000168264	1.71706746005894e-27	8.899287877955674
ENSG00000145592	3.1850961113437775e-27	8.945443836377912
ENSG00000105894	3.415462544835477e-27	7.261629475217322
ENSG00000251249	5.167416418990869e-27	4.594092050949679
ENSG00000105373	5.866044970544556e-27	8.93733024611422
ENSG00000169857	7.495041117664677e-27	8.73954165584175
ENSG00000214870	9.532795452004739e-27	7.141596284380715
ENSG00000118473	1.2217704903261152e-26	5.571080513650302
ENSG00000163673	1.3745062239815752e-26	4.29146812013763
ENSG00000162004	1.643118678044252e-26	8.365215908415127
ENSG00000232533	1.6497930296810492e-26	6.8447343935630425
ENSG00000197016	1.855491824922261e-26	6.775795868082694
ENSG00000166200	1.863021190796545e-26	8.879003902296445
ENSG00000158458	2.0950562462052792e-26	8.409251417430434
ENSG00000188959	2.5334300607210502e-26	5.387311179887182
ENSG00000140451	2.648509740618466e-26	8.766408009792737
ENSG00000105855	2.8252103282354983e-26	7.70065373860997
ENSG00000075073	3.0380013827672576e-26	7.004712419078218
ENSG00000261418	3.401007145090173e-26	8.518864196370206
ENSG00000255086	3.598320687760842e-26	3.5877350756935775
ENSG00000256733	4.904553572258008e-26	4.455163115527695
ENSG00000081913	5.188192874797902e-26	7.6448229613378675
ENSG00000047346	5.851918262056779e-26	8.933273450982373
ENSG00000242071	7.442213339451972e-26	8.331432902264917
ENSG00000108107	9.422309127873558e-26	8.93733024611422
ENSG00000204396	1.1276183790436704e-25	8.721246422558476
ENSG00000130255	1.7127953234687136e-25	8.941387041246065
ENSG00000260144	1.8035853196417045e-25	6.024087080626332
ENSG00000136942	1.8179701911709083e-25	8.93733024611422
ENSG00000146066	2.2884177165652535e-25	8.826265565582448
ENSG00000120093	2.9252018161914003e-25	7.283023439294067
ENSG00000137824	3.0917176932444465e-25	8.85466313150537
ENSG00000076662	3.4808352623842963e-25	8.941387041246065
ENSG00000162244	4.17369968437227e-25	8.93733024611422
ENSG00000172365	4.642340203313212e-25	3.603841113925709
ENSG00000251405	6.66634350368447e-25	7.050845692386337
ENSG00000121797	7.015412626698833e-25	8.33194282931998
ENSG00000196562	7.043002541541382e-25	8.89117428769198
ENSG00000239815	7.469991214285105e-25	6.182835448201288
ENSG00000185950	7.499352461564815e-25	7.6946707066771936
ENSG00000105640	8.876168990151262e-25	8.941387041246065
ENSG00000180573	9.982320890004846e-25	8.896762294795762
ENSG00000164587	1.2620688349891942e-24	8.941387041246065
ENSG00000261739	1.348658788655741e-24	8.6741484895993
ENSG00000140374	1.5101648513220247e-24	8.855657502693346
ENSG00000213862	1.5948530553710794e-24	6.725105077279152
ENSG00000170899	2.6849682026966426e-24	8.408257046242456
ENSG00000257698	2.845743267135079e-24	8.152625125478382
ENSG00000181163	3.208856292368897e-24	8.945443836377912
ENSG00000058404	3.603861162162273e-24	7.045704418838417
ENSG00000213442	4.0469921717927715e-24	8.555375352556819
ENSG00000140563	5.042863885644719e-24	8.895231082823827
ENSG00000147100	5.121237321130944e-24	5.346789246324465
ENSG00000184083	5.726700581918461e-24	8.308755050476751
ENSG00000187446	6.378421387140029e-24	8.852137548345457
ENSG00000111666	6.378421387140029e-24	8.66598250268457
ENSG00000070081	6.783286184704719e-24	8.933273450982373
ENSG00000103253	7.213596792810427e-24	8.45135058072083
ENSG00000255760	8.001905312246179e-24	5.924781370086661
ENSG00000137309	8.063583652839685e-24	8.853131919533435
ENSG00000117308	8.063583652839685e-24	8.323319312001225
ENSG00000233927	8.094599213979489e-24	8.933273450982373
ENSG00000166441	1.0149817218478838e-23	8.93733024611422
ENSG00000270036	1.0708890434056959e-23	4.357308062723953
ENSG00000226926	1.3419967304588263e-23	4.477231146652228
ENSG00000242021	1.426572918201974e-23	5.422212815421675
ENSG00000115649	1.426572918201974e-23	8.830322360714293
ENSG00000204060	1.5048950074208368e-23	4.599147461601582
ENSG00000149273	1.516426213241352e-23	8.945443836377912
ENSG00000223949	1.516426213241352e-23	4.686941256265516
ENSG00000105173	1.5222245956429926e-23	8.71114408991883
ENSG00000244165	1.605745896933736e-23	8.289588702502057
ENSG00000160293	1.6809377341526093e-23	8.206516454140225
ENSG00000171792	2.0105377860569913e-23	8.585304130451673
ENSG00000179299	2.2536063231148494e-23	7.388214953431739
ENSG00000105202	2.3858377576202542e-23	8.900819089927607
ENSG00000188846	2.8304094483530536e-23	8.941387041246065
ENSG00000223891	2.9961161746012615e-23	8.432395250157041
ENSG00000104852	3.159429581223244e-23	8.933273450982373
ENSG00000230516	3.512964875477023e-23	3.2064858928186517
ENSG00000260591	3.5396668728826866e-23	6.930482255144271
ENSG00000247982	3.746443569243849e-23	8.175259031149926
ENSG00000187824	3.7606464594632877e-23	8.403584099946722
ENSG00000175197	3.9651774870102124e-23	8.686266478343798
ENSG00000130159	4.682447619931427e-23	8.742067239001663
ENSG00000166411	4.7179407343277216e-23	8.78569761426399
ENSG00000151287	5.569837526883754e-23	7.7356068653596814
ENSG00000105426	5.590872654456913e-23	7.325376047009399
ENSG00000228933	6.573816100688804e-23	5.369169291369682
ENSG00000105193	6.929383112697824e-23	8.941387041246065
ENSG00000225573	7.41465208121793e-23	7.190100140963555
ENSG00000121858	8.681745703499165e-23	8.824734353610515
ENSG00000155792	9.789028644981766e-23	8.852137548345457
ENSG00000260027	9.825796399879127e-23	7.040436905690399
ENSG00000134698	1.0316406686006833e-22	8.717726468210587
ENSG00000245008	1.087190538873858e-22	6.559699189381468
ENSG00000164122	1.1499974990676192e-22	5.983573935212713
ENSG00000221890	1.715141271042092e-22	4.153189544400462
ENSG00000259560	1.9180129895587837e-22	5.6347334389549975
ENSG00000008513	2.4977219211936157e-22	8.74864961729342
ENSG00000162929	2.8023810002087423e-22	7.937054113664941
ENSG00000114423	2.9737370721702504e-22	8.547261762293129
ENSG00000137154	2.984784795355685e-22	8.945443836377912
ENSG00000080947	3.4873742434018794e-22	7.502389469201037
ENSG00000134153	3.5263229477227033e-22	8.908932680191299
ENSG00000135253	3.5263229477227033e-22	8.5269777866339
ENSG00000165168	3.713853850003647e-22	8.88306069742829
ENSG00000218426	3.9257437709595943e-22	8.36255861822424
ENSG00000221983	4.653036877131066e-22	8.933273450982373
ENSG00000259562	4.881736590573219e-22	7.515245216601129
ENSG00000144671	5.159475275273075e-22	4.6313555751832345
ENSG00000166946	5.432785883351773e-22	8.892705499663915
ENSG00000160691	5.472982690353819e-22	8.912989475323146
ENSG00000221413	5.4931913595078675e-22	2.1630707798328697
ENSG00000167614	6.775849945685483e-22	7.068373150399777
ENSG00000140400	7.160043455420882e-22	8.912989475323146
ENSG00000154358	8.446778127488947e-22	8.801387954007417
ENSG00000162878	8.47783050745598e-22	5.02147535231533
ENSG00000229766	8.924615080602268e-22	6.06060955341787
ENSG00000071205	8.990315613924546e-22	7.097236247919226
ENSG00000230131	9.429193185203554e-22	6.108893030067043
ENSG00000171425	9.96199238737102e-22	8.694380068607492
ENSG00000156384	1.2362655047932756e-21	8.186637612233975
ENSG00000177283	1.305922714252931e-21	5.299525333785917
ENSG00000164346	1.5390560707042355e-21	8.887117492560137
ENSG00000254615	1.55032297018776e-21	8.604056894138969
ENSG00000138172	1.6315098642097314e-21	8.01777643201446
ENSG00000104131	1.6315098642097314e-21	8.88864870453207
ENSG00000269696	1.716902295415087e-21	4.26682840478986
ENSG00000197565	2.022469736186742e-21	7.93283313192605
ENSG00000233016	2.1436111068803547e-21	8.770464804924583
ENSG00000254343	2.1514164826281503e-21	8.302014051425123
ENSG00000102871	2.2719290050385e-21	8.828791148742358
ENSG00000215086	2.6460642203677e-21	4.722517201190363
ENSG00000111445	2.6556780706703902e-21	8.479290616239725
ENSG00000188153	2.804103266467507e-21	8.137805900426375
ENSG00000181524	3.1373528540177973e-21	8.265987339371428
ENSG00000127920	3.6653602592919995e-21	7.460237310104418
ENSG00000236552	3.678632189223297e-21	8.73954165584175
ENSG00000100373	3.911669695134802e-21	4.033561354470508
ENSG00000125841	4.327742096019446e-21	8.19066192778975
ENSG00000123144	4.5519082838447335e-21	8.872421524004686
ENSG00000214717	4.8048440073769095e-21	8.64569852702534
ENSG00000156427	5.071678490606737e-21	5.756540628035421
ENSG00000170889	5.372472860506468e-21	8.941387041246065
ENSG00000132704	6.6901066685687124e-21	8.88306069742829
ENSG00000114942	7.424077307918415e-21	8.945443836377912
ENSG00000243276	7.778441113355212e-21	7.088964821083772
ENSG00000130340	7.806382928295996e-21	8.523228351680624
ENSG00000144591	7.834424044417164e-21	8.879003902296445
ENSG00000233762	9.643271081843128e-21	7.944276672162243
ENSG00000107745	1.0174753764065491e-20	8.705019242031094
ENSG00000227838	1.0696903486982373e-20	3.0808800844958486
ENSG00000198521	1.0812195367312668e-20	6.905138029699928
ENSG00000100678	1.1366687333902119e-20	7.30636797169421
ENSG00000166268	1.1366687333902119e-20	6.6949204948204875
ENSG00000188818	1.1407353473550982e-20	8.345337066508879
ENSG00000269533	1.1906718493939706e-20	4.135444648974368
ENSG00000186056	1.1992022976188618e-20	8.399940889102275
ENSG00000186153	1.2741952102648888e-20	8.477222563483835
ENSG00000147408	1.334656250551321e-20	8.876478319136533
ENSG00000235663	1.479947597255584e-20	5.041842407531729
ENSG00000136928	1.5611294925771616e-20	4.155377373663333
ENSG00000176371	1.7369367583595138e-20	8.423744819109393
ENSG00000207146	1.838567238845432e-20	3.888159341581075
ENSG00000179820	1.8451109306035526e-20	8.579513556471404
ENSG00000168159	2.0307668420533713e-20	8.89117428769198
ENSG00000139352	2.0379867899298472e-20	6.68284625437867
ENSG00000052126	2.3905532020029955e-20	7.233112569640171
ENSG00000260625	2.5209875109995742e-20	6.235923605179888
ENSG00000160062	2.6490658999231383e-20	7.709587480410374
ENSG00000207954	2.8132676152896747e-20	5.841693334805446
ENSG00000175395	2.956019740922987e-20	8.250420256124556
ENSG00000214711	3.1169234749567095e-20	6.315639122635231
ENSG00000173153	3.274901948669273e-20	8.823739982422536
ENSG00000205664	3.440795160087297e-20	7.956866542538553
ENSG00000231969	3.440795160087297e-20	4.0342995766765855
ENSG00000120256	3.6405823973063224e-20	8.287312517022498
ENSG00000241324	4.0323682098677e-20	6.837212683887576
ENSG00000196668	4.060875479034384e-20	7.391755521992483
ENSG00000130811	4.060875479034384e-20	8.895231082823827
ENSG00000169330	4.060875479034384e-20	8.54399677147277
ENSG00000186468	4.251092627129048e-20	8.912989475323146
ENSG00000173207	4.266084482615868e-20	8.578721752159916
ENSG00000127184	4.497338517753904e-20	8.925159860718681
ENSG00000110002	4.497338517753968e-20	8.751712041237289
ENSG00000083845	4.757681657074517e-20	8.941387041246065
ENSG00000224032	4.997671758546877e-20	8.81508955137489
ENSG00000123570	5.2312208443233756e-20	6.985321459036424
ENSG00000205339	5.268096871278236e-20	8.908932680191299
ENSG00000243926	5.812173411984739e-20	5.635746471717906
ENSG00000006756	5.894304818211009e-20	6.313369775982508
ENSG00000144040	6.456848567745091e-20	8.632991300845847
ENSG00000171827	6.829084566303135e-20	5.808615087152282
ENSG00000226086	6.85304137454071e-20	5.414548077252239
ENSG00000198937	6.85304137454071e-20	8.638579307949628
ENSG00000175806	6.901204578994952e-20	8.38284259388347
ENSG00000132640	7.222526947873403e-20	8.879003902296445
ENSG00000167196	7.965705816104977e-20	8.722777634530411
ENSG00000175697	8.021594456933406e-20	5.387187234498592
ENSG00000175886	8.049684000332961e-20	6.588312658589527
ENSG00000234771	8.077870800962656e-20	8.694380068607492
ENSG00000224858	8.423820756828736e-20	5.6104854386928835
ENSG00000100266	8.87692099347453e-20	8.584309759263697
ENSG00000250519	8.87692099347453e-20	4.929028583339315
ENSG00000137814	8.907970328384699e-20	8.658863283608856
ENSG00000260361	9.321518132261048e-20	7.40645705639511
ENSG00000166816	9.386803792434131e-20	8.327376107133071
ENSG00000144895	9.822319159420589e-20	8.896762294795762
ENSG00000157680	9.891071715426953e-20	8.411319470186324
ENSG00000125462	1.0422108583958524e-19	7.847229617909036
ENSG00000175505	1.0943131707667938e-19	7.371632848253061
ENSG00000198794	1.0943131707667938e-19	8.925159860718681
ENSG00000248319	1.0943131707667938e-19	2.928777729400307
ENSG00000070886	1.0943131707667938e-19	5.791367432713942
ENSG00000086730	1.1529965952137644e-19	8.789754409395835
ENSG00000163040	1.1529965952137644e-19	5.66058885800446
ENSG00000171759	1.1529965952137644e-19	6.73773852915701
ENSG00000107816	1.279854850531135e-19	8.592423349527389
ENSG00000049769	1.3436856432127029e-19	7.999461281656217
ENSG00000162913	1.353057621052803e-19	6.357125748303352
ENSG00000149295	1.3577678159133948e-19	5.695894573496563
ENSG00000214612	1.4204957596292217e-19	6.008732685710292
ENSG00000140464	1.5709379451878532e-19	8.876478319136533
ENSG00000196437	1.649099703878755e-19	7.634392731905334
ENSG00000133872	1.6663423457248232e-19	8.929216655850528
ENSG00000169567	1.737113329001077e-19	8.915515058483056
ENSG00000179151	1.737113329001077e-19	8.726834429662258
ENSG00000255438	1.74919398208295e-19	6.37478416208504
ENSG00000131725	1.8361158235858063e-19	8.604593734922926
ENSG00000240298	1.8361158235858063e-19	5.6675481169560795
ENSG00000156976	1.920645927410206e-19	8.941387041246065
ENSG00000173221	2.0299795512953787e-19	8.925159860718681
ENSG00000165689	2.044071758329449e-19	8.830322360714293
ENSG00000139239	2.3797671069574976e-19	8.198139449814581
ENSG00000166896	2.3879981805029324e-19	8.144793412471113
ENSG00000117090	2.39625739564896e-19	8.88864870453207
ENSG00000149972	2.5148950956537806e-19	8.822208770450603
ENSG00000179456	2.5148950956538163e-19	8.545730550321194
ENSG00000249353	2.6393357287186435e-19	7.766483183638654
ENSG00000213885	2.789019402283222e-19	6.323671166535363
ENSG00000157625	2.9268559287498396e-19	8.721783263342433
ENSG00000104921	2.9268559287498396e-19	8.018346087220682
ENSG00000128928	2.9268559287499436e-19	8.864307933740994
ENSG00000159840	3.0714221383725343e-19	8.609108060458793
ENSG00000235280	3.082014289092635e-19	5.6540472844813765
ENSG00000164258	3.4171272353457522e-19	8.75676320755711
ENSG00000152402	3.4288970481818214e-19	7.71753201283915
ENSG00000136521	3.597943583635702e-19	8.880535114268378
ENSG00000230067	3.775222980632528e-19	4.803568872191048
ENSG00000246090	3.961131151296628e-19	8.029214406403476
ENSG00000182899	3.9884177904076684e-19	8.941387041246065
ENSG00000147400	4.405594993702345e-19	8.626408922554088
ENSG00000179862	4.420724691683756e-19	6.5896543333935735
ENSG00000179085	4.638011507021115e-19	8.747655246105444
ENSG00000110700	4.653929819997164e-19	8.93733024611422
ENSG00000236772	4.865847901900221e-19	4.378858509522807
ENSG00000114023	4.882538830522339e-19	8.762351214660892
ENSG00000260719	4.882538830522408e-19	8.394889722782452
ENSG00000147036	4.916090627240747e-19	5.439193765806091
ENSG00000185666	5.139800025906793e-19	3.8865834950595164
ENSG00000149823	5.139800025906793e-19	8.887117492560137
ENSG00000137877	5.139800025906793e-19	8.332964114236852
ENSG00000151229	5.157419381867347e-19	8.504168227814759
ENSG00000226833	5.391976327245327e-19	4.820408280394009
ENSG00000102158	5.410449787299345e-19	8.912989475323146
ENSG00000174485	5.42898579661485e-19	8.839430322165963
ENSG00000258118	5.656373599880225e-19	2.742188203666261
ENSG00000211448	5.734241495372611e-19	7.603475190237807
ENSG00000172379	5.994701528836093e-19	8.41302291795848
ENSG00000260618	6.266847258978908e-19	8.442242619269157
ENSG00000248458	6.353014885204369e-19	4.750625479339225
ENSG00000165171	7.013736994262731e-19	6.297910757129826
ENSG00000117519	7.406882503803257e-19	8.054874027828038
ENSG00000150967	7.71595983864535e-19	8.858719926637214
ENSG00000171469	8.147968115896199e-19	8.762351214660892
ENSG00000181026	8.175748550237592e-19	8.88306069742829
ENSG00000146904	9.924005835495914e-19	5.386293688472862
ENSG00000163754	9.957762646590089e-19	8.860251138609149
ENSG00000089692	1.1024957416405452e-18	7.9264882834328505
ENSG00000124785	1.1024957416405452e-18	7.237783816411815
ENSG00000138629	1.1024957416405452e-18	8.842492746109832
ENSG00000183023	1.1099992777484116e-18	8.457527825259604
ENSG00000163931	1.2287988916792562e-18	8.88864870453207
ENSG00000196867	1.2287988916792562e-18	5.713910051641727
ENSG00000130312	1.2797616301816671e-18	8.796336787687592
ENSG00000166143	1.292825223452772e-18	6.599267162917877
ENSG00000142279	1.4212839814983533e-18	5.571375289818389
ENSG00000169255	1.5002689346718018e-18	6.543508531076906
ENSG00000145194	1.500268934671823e-18	8.440711407297222
ENSG00000139644	1.5729280723357697e-18	8.933273450982373
ENSG00000101577	1.5729280723357697e-18	8.551318557424972
ENSG00000228205	1.6546373098191215e-18	7.390385611940355
ENSG00000271086	1.6546373098191215e-18	4.651521279962904
ENSG00000174748	1.6602313136912592e-18	8.941387041246065
ENSG00000177628	1.7346762732918595e-18	8.856194343477304
ENSG00000232995	1.818538161165239e-18	7.083393598400739
ENSG00000166104	1.8308409113021865e-18	5.64364923074397
ENSG00000117242	1.843225883214887e-18	7.953357719885018
ENSG00000164620	1.925770167302185e-18	8.50110580387089
ENSG00000261231	1.9322689229046436e-18	6.0483559740876025
ENSG00000126249	2.018750514659926e-18	8.109021663944949
ENSG00000169239	2.0255591648326913e-18	8.265987339371428
ENSG00000244398	2.137634134642903e-18	8.351461914396616
ENSG00000008226	2.2331880046029124e-18	8.593954561499322
ENSG00000260359	2.3486946190211298e-18	8.812563968214976
ENSG00000053371	2.3645348082721755e-18	8.521644743057651
ENSG00000188825	2.478410095051274e-18	7.049922515890069
ENSG00000269988	2.4784100950513095e-18	5.131865419266124
ENSG00000231500	2.4784100950513095e-18	8.945443836377912
ENSG00000258847	2.597699928092239e-18	3.906386583332114
ENSG00000170989	2.606434461434202e-18	6.713974786970005
ENSG00000137720	2.7226583672192348e-18	8.797867999659527
ENSG00000118308	2.7318078300947125e-18	8.895231082823827
ENSG00000131943	2.7318078300947125e-18	8.728365641634191
ENSG00000103740	2.8631350733757635e-18	5.796176499642815
ENSG00000116852	2.8631350733757635e-18	8.838435950977985
ENSG00000228903	2.8631350733757635e-18	8.521926620314074
ENSG00000151208	2.8631350733757635e-18	8.53534634042512
ENSG00000259026	3.0310110649224096e-18	4.550165463182776
ENSG00000235501	3.041183430303673e-18	5.832260317018556
ENSG00000230852	3.1659139540951624e-18	2.12703165832086
ENSG00000260521	3.187188065605656e-18	6.0637683922954775
ENSG00000100316	3.3289532056939784e-18	8.945443836377912
ENSG00000124143	3.5120075844016855e-18	5.020888697663988
ENSG00000069493	3.535577366505725e-18	8.447425492619956
ENSG00000132846	4.081861003807325e-18	8.611176113214682
ENSG00000251680	4.262859876858014e-18	4.160119544952862
ENSG00000137054	4.262859876858014e-18	8.769470433736606
ENSG00000208028	4.27710676345825e-18	7.558644992223772
ENSG00000215595	4.291400677449498e-18	6.228522823309781
ENSG00000223387	4.481571456228461e-18	4.323285144134412
ENSG00000205022	4.496540070885667e-18	6.864559157892579
ENSG00000272016	4.5115580640814505e-18	6.690601032540457
ENSG00000179057	4.5115580640814505e-18	6.154306760348606
ENSG00000143624	4.742863973003262e-18	8.88864870453207
ENSG00000088881	4.7745767053509105e-18	6.361865331572303
ENSG00000139219	4.969298882728966e-18	4.6805817568639805
ENSG00000159259	4.9858753806573846e-18	7.856885668487108
ENSG00000107187	5.24117670187795e-18	4.795867203349868
ENSG00000118705	5.2411767018780616e-18	8.941387041246065
ENSG00000251478	5.472852207027916e-18	2.826254957411033
ENSG00000235670	5.491086664545085e-18	4.045314202003256
ENSG00000141441	5.5093811219639035e-18	8.227709924760317
ENSG00000246334	5.509381121963982e-18	7.80135833455125
ENSG00000158828	6.087104293509894e-18	8.52743531703792
ENSG00000144026	6.087104293509894e-18	8.687260849531777
ENSG00000204387	6.3556636416057264e-18	8.892705499663915
ENSG00000128165	6.4192817791982245e-18	8.812563968214976
ENSG00000136383	7.067606705228166e-18	7.856178740402735
ENSG00000103707	7.378834680732924e-18	8.545730550321194
ENSG00000148484	7.378834680732924e-18	8.826265565582448
ENSG00000102316	7.78051497184666e-18	8.876478319136533
ENSG00000125691	7.80632490363045e-18	8.941387041246065
ENSG00000254754	8.564348785556776e-18	2.71189895914723
ENSG00000164334	8.592724802388681e-18	3.9669675154960475
ENSG00000170915	8.999874748917739e-18	7.001623796408928
ENSG00000166295	8.999874748917739e-18	8.858719926637214
ENSG00000136710	9.029675252585047e-18	8.627403293742066
ENSG00000152582	9.059573192707536e-18	8.792279992555747
ENSG00000231007	9.488553096066464e-18	6.2662909534789195
ENSG00000250148	9.970443691862807e-18	2.4845235757906408
ENSG00000164741	1.0545845806150577e-17	8.132136119980826
ENSG00000120805	1.0971632862516451e-17	8.860251138609149
ENSG00000213523	1.1527803037465303e-17	8.776052812028363
ENSG00000171119	1.1565855382832849e-17	5.805316408573272
ENSG00000137767	1.2111793585156277e-17	8.68879206150371
ENSG00000162607	1.2111793585156535e-17	8.790748780583813
ENSG00000160055	1.2151748700371963e-17	8.22447741351603
ENSG00000214097	1.2191833954068428e-17	5.075640508572542
ENSG00000237991	1.2724977005532476e-17	6.518127724830575
ENSG00000273382	1.2724977005532476e-17	6.2296913937648615
ENSG00000155974	1.2766928729121678e-17	8.6028599560745
ENSG00000261597	1.3368792542345105e-17	8.632454460061892
ENSG00000239559	1.3412839274473969e-17	7.196243117199573
ENSG00000237857	1.3998654314734498e-17	7.768517302937978
ENSG00000259495	1.4090994301426824e-17	6.505895841414292
ENSG00000137806	1.413738955823319e-17	8.773527228868451
ENSG00000267169	1.413738955823319e-17	7.525346095360285
ENSG00000250692	1.5398045775269644e-17	3.901398027820941
ENSG00000231193	1.5499493653012415e-17	4.858352934797997
ENSG00000203801	1.5601601368652413e-17	6.222899056314807
ENSG00000226237	1.6228343291085148e-17	7.124451676347381
ENSG00000143195	1.633518995830778e-17	6.106489074369734
ENSG00000254966	1.633518995830778e-17	5.054803453974101
ENSG00000188906	1.710281335830996e-17	8.805981589923219
ENSG00000167992	1.715898667418778e-17	7.194010877836637
ENSG00000150867	1.7906028801385892e-17	8.807512801895154
ENSG00000147251	1.7964805830671172e-17	8.767402380980716
ENSG00000250978	1.7964805830671172e-17	3.7527642098916063
ENSG00000187123	1.8023773331480662e-17	5.364451839953768
ENSG00000248544	1.8807963504207614e-17	6.340851549557967
ENSG00000204131	1.886966243777303e-17	6.278981612652824
ENSG00000178922	1.8931561182883162e-17	8.629189469241533
ENSG00000271192	1.899366037802356e-17	5.547923777989531
ENSG00000118162	1.9754720995643518e-17	8.330104257169472
ENSG00000180979	1.9754720995643518e-17	8.585304130451673
ENSG00000104219	1.9754720995643518e-17	8.819683187290691
ENSG00000242732	1.9819485067312307e-17	7.952169450553073
ENSG00000239552	2.088467641548308e-17	3.2234931550900217
ENSG00000149256	2.1720474446517482e-17	7.9436691897308735
ENSG00000174446	2.1791596610812055e-17	8.72584005847428
ENSG00000126217	2.1862948668738065e-17	7.658669163083612
ENSG00000179899	2.2006345400532203e-17	5.175855369606342
ENSG00000197119	2.303645252575905e-17	7.961904811511079
ENSG00000100994	2.4114131918161394e-17	8.892705499663915
ENSG00000257027	2.4114131918161394e-17	7.9137785739073605
ENSG00000185686	2.4272094690511177e-17	7.4902519733077275
ENSG00000157216	2.6420970158201624e-17	8.836904739006052
ENSG00000047365	2.6507266189616775e-17	8.654269647693054
ENSG00000226851	2.659384044258735e-17	6.1033608496066005
ENSG00000198838	2.792644925703243e-17	8.301504124370062
ENSG00000204219	2.792644925703243e-17	6.808946938674493
ENSG00000163519	3.059271275915961e-17	8.0172678421918
ENSG00000095110	3.0792499295992625e-17	8.169163580337079
ENSG00000086598	3.0792499295992625e-17	8.933273450982373
ENSG00000237212	3.2122869230262044e-17	5.406942290472419
ENSG00000131127	3.5183988186617145e-17	8.199934075848466
ENSG00000236854	3.541334153329971e-17	3.5912224493821445
ENSG00000166483	3.564417045754366e-17	8.467120230844188
ENSG00000178761	3.9162919900352584e-17	8.852137548345457
ENSG00000213609	3.9417854748924493e-17	6.551973621555044
ENSG00000235065	4.0982223455736495e-17	7.843216550695709
ENSG00000249167	4.1115320040960174e-17	3.5537764746348173
ENSG00000267381	4.111532004096105e-17	4.109822927980874
ENSG00000178722	4.316372512308402e-17	5.320471938158567
ENSG00000224738	4.3163725123085557e-17	4.870496775274924
ENSG00000158089	4.330381171309376e-17	6.054995460603988
ENSG00000230629	4.502025830628756e-17	7.628330000050629
ENSG00000162373	4.5312788965350744e-17	6.5867540438946515
ENSG00000188636	4.56071954607332e-17	8.14968884271831
ENSG00000159788	4.72604956868369e-17	8.26065429579518
ENSG00000166562	4.7413696608288966e-17	8.921103065586836
ENSG00000127946	4.7413696608288966e-17	8.442779460053115
ENSG00000116147	4.741369660828964e-17	5.447583855316911
ENSG00000146147	4.772157033683178e-17	6.6486489999574
ENSG00000094631	5.009437642151494e-17	8.84808075321361
ENSG00000134339	5.20761355742201e-17	4.386767456593878
ENSG00000234444	5.224473259086753e-17	8.480619261335171
ENSG00000264920	5.241386827176282e-17	7.440154851472014
ENSG00000239183	5.756092095447419e-17	6.00745065763823
ENSG00000140750	5.7560920954475e-17	8.49452342557913
ENSG00000102271	5.774703012231671e-17	4.159660128501746
ENSG00000205683	5.812103176592205e-17	7.491152744840271
ENSG00000261786	6.06109823100421e-17	8.754492587924732
ENSG00000038002	6.361501349904423e-17	8.89117428769198
ENSG00000197647	6.361501349904423e-17	7.999253148932548
ENSG00000255046	6.361501349904423e-17	4.853324121851666
ENSG00000108828	6.633702713834779e-17	8.795342416499613
ENSG00000177917	6.962085506677495e-17	8.648224110185254
ENSG00000094804	7.007064619590603e-17	8.653275276505076
ENSG00000161031	7.02966158817995e-17	5.123021938627788
ENSG00000150667	7.330048639707433e-17	6.872850666451761
ENSG00000000460	7.33004863970759e-17	7.964423374943319
ENSG00000230565	7.33004863970759e-17	6.8212806272989415
ENSG00000105341	7.353673110267166e-17	8.708081665974962
ENSG00000118985	7.692412727673586e-17	8.933273450982373
ENSG00000181418	7.692412727673586e-17	7.455260400593322
ENSG00000143603	8.046540291953172e-17	8.895231082823827
ENSG00000091428	8.443821955113525e-17	8.801924794791372
ENSG00000013016	8.49823443559805e-17	8.647687269401295
ENSG00000166348	8.49823443559805e-17	8.400398419506296
ENSG00000260990	8.803745531708877e-17	5.510103158901707
ENSG00000259420	8.83205080192847e-17	3.5657132841942074
ENSG00000206120	9.297340102469075e-17	6.13795798093089
ENSG00000182185	9.357175898673785e-17	7.420177116957058
ENSG00000073150	9.387236125111929e-17	6.137589348673797
ENSG00000106571	1.0203133127869e-16	7.282213208867733
ENSG00000230979	1.0268716946962763e-16	7.053755701341024
ENSG00000229727	1.1303868829072853e-16	5.332472676366604
ENSG00000103978	1.1340091339116545e-16	8.804450377951285
ENSG00000272156	1.1340091339116706e-16	5.684419670983361
ENSG00000260219	1.1376428365516274e-16	6.623582792762993
ENSG00000052850	1.1783796621945363e-16	4.735210159452082
ENSG00000143653	1.2441838643058197e-16	8.388614704669266
ENSG00000232176	1.2969389193751124e-16	5.072806215177105
ENSG00000168081	1.3094231373965314e-16	8.751712041237289
ENSG00000101997	1.3649055860599832e-16	8.567545737952356
ENSG00000080839	1.3692682851303722e-16	8.610181742026704
ENSG00000089220	1.3692682851303722e-16	8.912989475323146
ENSG00000165548	1.3736447409430634e-16	8.411005113353829
ENSG00000258422	1.3736447409430634e-16	4.483200121356245
ENSG00000172687	1.43181017044053e-16	6.32286391314575
ENSG00000260660	1.5019480349824067e-16	6.404430952336909
ENSG00000135324	1.5704628935482792e-16	3.123760327852337
ENSG00000099326	1.5804991543083142e-16	8.892705499663915
ENSG00000182220	1.5855409855680886e-16	8.850606336373524
ENSG00000120280	1.5905986827973592e-16	8.668763049372014
ENSG00000248757	1.6525466644756742e-16	3.7359750900670434
ENSG00000235169	1.7388598300213086e-16	7.19098093346884
ENSG00000140521	1.7388598300213455e-16	8.821671929666646
ENSG00000198890	1.818021796791193e-16	8.20513541239374
ENSG00000140612	1.8238103530914582e-16	8.904875885059452
ENSG00000242247	1.8296170897804305e-16	8.896762294795762
ENSG00000168556	1.9007366637143555e-16	8.445102476336535
ENSG00000158813	1.9189384774703748e-16	7.432714590682325
ENSG00000105676	2.006179449051844e-16	8.74864961729342
ENSG00000225938	2.0061794490518727e-16	2.745539186879747
ENSG00000241852	2.0973304325428856e-16	7.630050881551757
ENSG00000118181	2.103995351292789e-16	8.941387041246065
ENSG00000267166	2.2065125749473499e-16	6.9973186542461985
ENSG00000063660	2.3066331806949227e-16	7.373926487845752
ENSG00000228998	2.3139537273243463e-16	8.295124312954796
ENSG00000021826	2.4342475963361084e-16	7.979845853811921
ENSG00000184381	2.5284963349583027e-16	8.782635190320123
ENSG00000261373	2.5365109442417432e-16	8.27828943179794
ENSG00000111276	2.651381799750692e-16	8.870890312032751
ENSG00000135116	2.788954794858694e-16	5.951115129717005
ENSG00000072195	2.9243125672132444e-16	6.588259218647857
ENSG00000090487	3.0468493726712565e-16	8.85466313150537
ENSG00000251535	3.0468493726712565e-16	2.8860789222369827
ENSG00000261400	3.056482342765818e-16	3.4057169482957463
ENSG00000188266	3.085561840410253e-16	7.987238499609638
ENSG00000144354	3.2147582437715035e-16	5.449805555693591
ENSG00000230202	3.2351025552217406e-16	8.551855398208929
ENSG00000104765	3.3598622027713887e-16	8.811569597026997
ENSG00000105649	3.3598622027713887e-16	7.631685432945278
ENSG00000058056	3.3598622027713887e-16	8.48227372980366
ENSG00000236801	3.3598622027713887e-16	7.087545399067845
ENSG00000177600	3.3704705057884263e-16	8.941387041246065
ENSG00000057468	3.522501623787954e-16	6.469557191705908
ENSG00000136021	3.5336161873436733e-16	8.91145826335121
ENSG00000248780	3.5447653357968653e-16	2.7203642673560173
ENSG00000128463	3.669719137156029e-16	8.868364728872839
ENSG00000213755	3.69290019152471e-16	4.436512138714502
ENSG00000166428	3.7162256435239237e-16	7.759739503427089
ENSG00000169184	3.8471366209650236e-16	8.05372526449497
ENSG00000153179	3.859260723916895e-16	8.629471346497956
ENSG00000197696	3.871422505895591e-16	8.107032921568992
ENSG00000115286	3.883622082307032e-16	8.78010960716021
ENSG00000198081	4.033007451146376e-16	8.579716123347895
ENSG00000147003	4.045709016961073e-16	5.446973004323976
ENSG00000259291	4.241034442299988e-16	7.719162766728017
ENSG00000236255	4.2543818568345656e-16	8.346868278480812
ENSG00000242299	4.459635511453757e-16	8.508145712566668
ENSG00000109046	4.487730218889725e-16	8.860251138609149
ENSG00000166025	4.70407771831801e-16	6.8005220179125025
ENSG00000120519	4.884533147294388e-16	8.62082091545031
ENSG00000158710	4.8998756215595335e-16	8.904875885059452
ENSG00000100246	4.915265614608601e-16	8.08899265181325
ENSG00000115266	4.915265614608671e-16	7.964481337441537
ENSG00000008853	5.135797007807919e-16	8.637048095977692
ENSG00000224596	5.1680877509663155e-16	4.040995396431508
ENSG00000158714	5.366079017704653e-16	6.505921873621713
ENSG00000273056	5.366079017704729e-16	5.479406264058336
ENSG00000104979	5.382911951113216e-16	8.84808075321361
ENSG00000228323	5.382911951113216e-16	5.926791230183267
ENSG00000234719	5.382911951113216e-16	7.793828415875377
ENSG00000134955	5.641743464379317e-16	7.8849814400786356
ENSG00000147324	5.677168689743779e-16	7.427353984068957
ENSG00000124795	5.912838609542641e-16	8.230517385176654
ENSG00000271239	6.138928184610828e-16	2.4822705378873406
ENSG00000136810	6.177429661498568e-16	8.917046270454989
ENSG00000226957	6.177429661498568e-16	2.8926441526333266
ENSG00000114270	6.196769584970925e-16	8.367609784544063
ENSG00000089157	6.235628707134147e-16	8.945443836377912
ENSG00000101444	6.235628707134147e-16	8.881529485456355
ENSG00000140471	6.453687737919236e-16	8.71466404426672
ENSG00000173581	6.494134861170081e-16	8.536877552397057
ENSG00000166855	6.763201362869143e-16	8.805444749139262
ENSG00000152409	6.78434826974317e-16	8.903344673087517
ENSG00000128915	6.805560366905731e-16	8.844023958081767
ENSG00000268798	7.109486680084449e-16	6.271140316188985
ENSG00000106948	7.176334322963967e-16	8.856194343477304
ENSG00000239268	7.40366673289554e-16	4.583855270225916
ENSG00000149485	7.496574772137621e-16	8.040953079163332
ENSG00000105467	7.806535938348042e-16	5.200362565101649
ENSG00000172456	7.830895822937755e-16	7.948358950216234
ENSG00000101310	7.830895822937755e-16	8.884591909400223
ENSG00000102387	8.179907093108802e-16	6.096598290495623
ENSG00000249734	8.517697871041824e-16	3.205386964681522
ENSG00000271344	8.544244170691566e-16	7.0515910007401565
ENSG00000140548	8.544244170691566e-16	8.678152888080106
ENSG00000267401	8.544244170691566e-16	4.897773944702632
ENSG00000165195	8.597581702340019e-16	8.71213846110681
ENSG00000244436	8.624373428850548e-16	2.763825863222808
ENSG00000273388	8.924569701794616e-16	3.9081423203294716
ENSG00000174132	8.95236568972746e-16	8.880535114268378
ENSG00000186187	8.9802470210464e-16	7.516200423331557
ENSG00000170540	9.036266747227417e-16	8.823739982422536
ENSG00000225342	9.036266747227417e-16	6.602135361001576
ENSG00000100626	9.350589092579985e-16	4.794192727244475
ENSG00000086619	9.408885585601236e-16	8.868364728872839
ENSG00000144036	9.438168048215845e-16	8.415913106102128
ENSG00000157978	9.438168048215845e-16	8.861245509797127
ENSG00000254369	9.827114981854543e-16	4.963785065522007
ENSG00000234160	9.827114981854543e-16	7.37722085535684
ENSG00000272717	9.857680184052473e-16	6.030678503630071
ENSG00000262703	9.888339100228872e-16	3.7594982960632692
ENSG00000198755	9.888339100228872e-16	8.933273450982373
ENSG00000104447	9.919092013447557e-16	6.8718889022064875
ENSG00000256917	1.0295562932887418e-15	5.321672909016704
ENSG00000101974	1.0295562932887564e-15	8.784166402292056
ENSG00000255527	1.0359663022166605e-15	4.083203180324815
ENSG00000137747	1.0391860436921479e-15	5.657850314175586
ENSG00000235673	1.0752608322688313e-15	5.005805929680614
ENSG00000235776	1.1299471070251936e-15	6.17162554346703
ENSG00000204390	1.1299471070252097e-15	7.216655580356341
ENSG00000047230	1.133454595406008e-15	8.39654419125094
ENSG00000177731	1.133454595406008e-15	8.917046270454989
ENSG00000229914	1.1369728159024937e-15	6.561562497791863
ENSG00000105146	1.1837011551649755e-15	6.8542249983338035
ENSG00000232472	1.1837011551649755e-15	8.31268013857762
ENSG00000179133	1.1837011551649755e-15	2.9494759638673593
ENSG00000120784	1.2476738202004513e-15	6.359087784791632
ENSG00000181444	1.2476738202004513e-15	7.980270904639869
ENSG00000130779	1.3069425619105235e-15	8.876478319136533
ENSG00000089177	1.3689846315408443e-15	8.385905017827339
ENSG00000245954	1.3774732449766928e-15	7.638428220723591
ENSG00000234741	1.429505328487055e-15	8.900819089927607
ENSG00000235269	1.4972764902502326e-15	3.3850744173988763
ENSG00000197256	1.5019055148685876e-15	8.510011198446069
ENSG00000236719	1.5730574359966248e-15	5.5858247342370415
ENSG00000259362	1.6323622009108935e-15	4.286297931797535
ENSG00000262089	1.7043403444803049e-15	5.748778191342689
ENSG00000234361	1.7201664774428164e-15	2.292605050218825
ENSG00000114013	1.784932322697264e-15	8.660931336364747
ENSG00000146677	1.795957828748569e-15	7.878950253798624
ENSG00000225156	1.795957828748569e-15	3.774549731777003
ENSG00000259673	1.801495725029208e-15	8.670039297816416
ENSG00000227372	1.801495725029208e-15	8.679147259268085
ENSG00000137802	1.8924254270566317e-15	8.743598450973597
ENSG00000249198	1.9575484054739945e-15	2.212486758182023
ENSG00000205078	1.9696239921133094e-15	7.622887716359421
ENSG00000078061	1.975689285498603e-15	8.828791148742358
ENSG00000184293	1.9878751466519603e-15	8.71366967307874
ENSG00000268362	2.0562332742107057e-15	6.4275986145724575
ENSG00000183955	2.0625613234134783e-15	8.724308846502344
ENSG00000082512	2.1731217543444355e-15	8.62541455136611
ENSG00000256287	2.2477519628254536e-15	3.317018490081084
ENSG00000244313	2.2546604651685016e-15	8.543741807945237
ENSG00000249487	2.2546604651685016e-15	2.9158962510442996
ENSG00000165891	2.2825043395974935e-15	8.320106717831907
ENSG00000259331	2.3536051660761302e-15	1.9784671029463556
ENSG00000273002	2.4871285388739513e-15	6.953360265542894
ENSG00000168028	2.5881774087034304e-15	8.941387041246065
ENSG00000205143	2.5961158771254587e-15	5.1472313857940195
ENSG00000183386	2.70980644104211e-15	6.64094871265558
ENSG00000244061	2.70980644104211e-15	5.527645197442835
ENSG00000156222	2.70980644104211e-15	3.601959350673581
ENSG00000267868	2.7181123928946666e-15	3.4536595467766373
ENSG00000268592	2.7264434307187694e-15	4.413950439497933
ENSG00000255516	2.7264434307187694e-15	3.3487039580012996
ENSG00000102882	2.8283999667112673e-15	8.755768836369135
ENSG00000244879	2.8370639913966972e-15	8.65580085966499
ENSG00000122882	2.845754166632766e-15	8.746660874917465
ENSG00000125869	2.854470570139697e-15	8.821671929666646
ENSG00000042980	2.854470570139697e-15	8.794805575715658
ENSG00000175602	2.952104531364154e-15	8.82320314163858
ENSG00000120860	2.952104531364154e-15	8.638579307949625
ENSG00000119979	2.9702063675450105e-15	8.630465717685935
ENSG00000140395	2.979298255929174e-15	8.819683187290691
ENSG00000182050	2.979298255929174e-15	7.13382787114836
ENSG00000137070	2.979298255929174e-15	8.616764120318463
ENSG00000065183	3.090563272052851e-15	8.800393582819439
ENSG00000176928	3.119013227775437e-15	7.591586565450603
ENSG00000095585	3.265179664831428e-15	8.816620763346823
ENSG00000137177	3.27516058559144e-15	7.580692428499469
ENSG00000152760	3.428531993535017e-15	5.203257361295783
ENSG00000144485	3.5563055516657575e-15	7.790256064876448
ENSG00000141524	3.567162715014871e-15	8.771459176112561
ENSG00000106004	3.5671627150149226e-15	6.848755255248139
ENSG00000164236	3.578052535075135e-15	5.123655124755531
ENSG00000125089	3.722636346779427e-15	8.749643988481399
ENSG00000149548	3.733993644683446e-15	7.266886122869754
ENSG00000233585	3.756810753475879e-15	5.474359580434772
ENSG00000148343	3.884782081908656e-15	8.835910367818073
ENSG00000187098	3.908506703310914e-15	7.805687329125658
ENSG00000172345	3.908506703310914e-15	8.872421524004686
ENSG00000148187	3.920422487293171e-15	8.790748780583813
ENSG00000137575	4.066233961035212e-15	8.827796777554383
ENSG00000169116	4.091049931173685e-15	8.929216655850528
ENSG00000141736	4.28198687023818e-15	7.926975810066948
ENSG00000112531	4.28198687023818e-15	8.876478319136533
ENSG00000198053	4.28198687023818e-15	8.555375352556819
ENSG00000213262	4.468102407093287e-15	8.114609671048731
ENSG00000267193	4.468102407093287e-15	3.711795625756765
ENSG00000152578	4.4816972423497665e-15	5.862389095059663
ENSG00000162869	4.4816972423497665e-15	8.716195256238654
ENSG00000089169	4.4816972423497665e-15	8.133305926118299
ENSG00000026103	4.495332826851678e-15	7.7724892218427115
ENSG00000108924	4.676358796868496e-15	7.315735008640096
ENSG00000116771	4.676358796868496e-15	7.597293717084254
ENSG00000270681	4.690577656536155e-15	7.1371308697636815
ENSG00000188971	4.719143271459693e-15	8.634522512817782
ENSG00000224545	4.894171283404559e-15	2.9143897619276093
ENSG00000232573	4.909042346651561e-15	8.48036429780764
ENSG00000249348	4.938918141793679e-15	7.699553239577091
ENSG00000204852	5.106464930645789e-15	8.717189627426633
ENSG00000109705	5.106464930645789e-15	6.512662423331427
ENSG00000236796	5.121971243783987e-15	5.3959204190217065
ENSG00000053501	5.343992605453273e-15	8.708081665974962
ENSG00000182117	5.376474262723706e-15	8.850606336373524
ENSG00000115841	5.6093556373918335e-15	8.393358510810515
ENSG00000247735	5.6093556373918335e-15	5.57436258178622
ENSG00000104626	5.626365169964609e-15	8.383916275451382
ENSG00000163817	5.6263651699647695e-15	5.2408700941462385
ENSG00000106993	5.834485527805439e-15	8.687797690315731
ENSG00000198108	5.869901906037819e-15	8.739004815057795
ENSG00000111716	5.869901906037819e-15	8.93733024611422
ENSG00000120306	5.905530036520471e-15	8.660931336364747
ENSG00000150873	6.142361096259448e-15	3.3218077450219754
ENSG00000196507	6.1609616032802386e-15	8.66598250268457
ENSG00000197180	6.704907745027161e-15	6.801946654985663
ENSG00000188419	6.704907745027161e-15	8.64363047426945
ENSG00000153291	6.725185094437982e-15	6.992897214122473
ENSG00000143768	7.03669356874514e-15	6.805002250113059
ENSG00000158427	7.079287476537963e-15	7.77782338445326
ENSG00000145626	7.31813309101506e-15	3.674784175305953
ENSG00000121406	7.384638866935653e-15	8.246160894116219
ENSG00000102265	7.406939471375285e-15	8.840961534137898
ENSG00000163517	8.059008690527429e-15	7.8161391793338115
ENSG00000053918	8.059008690527429e-15	8.545273019917172
ENSG00000198242	8.083313731493112e-15	8.917046270454989
ENSG00000233379	8.380665994896944e-15	5.08066704059107
ENSG00000166716	8.405926167912376e-15	8.846549541241677
ENSG00000124098	8.405926167912496e-15	8.670039297816416
ENSG00000165359	8.405926167912496e-15	8.842492746109832
ENSG00000253986	8.820437130962551e-15	5.037972410491882
ENSG00000185668	8.847002243701853e-15	3.3619769467058527
ENSG00000106018	9.199603350189235e-15	6.667310985857439
ENSG00000185483	9.255064227331211e-15	5.669866682504524
ENSG00000107959	9.255064227331211e-15	8.856194343477304
ENSG00000271396	9.594811607158553e-15	4.490034374360799
ENSG00000213625	9.623672093354342e-15	8.892705499663915
ENSG00000171735	9.652618069271451e-15	8.485415464127462
ENSG00000214021	9.681649784113309e-15	8.68067847124002
ENSG00000140988	1.0127585839138323e-14	8.93733024611422
ENSG00000203930	1.0127585839138467e-14	3.718975663919662
ENSG00000100206	1.0593735590946147e-14	6.289372663168997
ENSG00000156738	1.0593735590946147e-14	7.821473676790556
ENSG00000136149	1.1081000073556999e-14	7.9453234400012605
ENSG00000184984	1.1555659518314116e-14	5.946073495862703
ENSG00000144847	1.1590319784466143e-14	8.519491814074646
ENSG00000101052	1.1590319784466143e-14	8.533560164925657
ENSG00000111450	1.2050328095044534e-14	8.606582477298883
ENSG00000102054	1.2050328095044534e-14	8.880535114268378
ENSG00000176700	1.2603477179010049e-14	8.633985672033823
ENSG00000158716	1.3181611856162927e-14	8.40192963147823
ENSG00000259494	1.3181611856162927e-14	7.67751556799447
ENSG00000222375	1.3260643348211358e-14	5.139758444147716
ENSG00000145087	1.3260643348211358e-14	5.671815662136871
ENSG00000165006	1.3744725028686919e-14	8.790748780583813
ENSG00000167186	1.3785841835668478e-14	8.27741831710652
ENSG00000236914	1.3785841835668478e-14	5.476188615384108
ENSG00000242615	1.3827079750401696e-14	5.4857705869687665
ENSG00000206561	1.3827079750401696e-14	8.260654295795177
ENSG00000055070	1.3909920308014244e-14	8.757300048341069
ENSG00000184863	1.4374354513284372e-14	8.925159860718681
ENSG00000166321	1.4460422460316594e-14	7.8577284155691425
ENSG00000111602	1.4460422460316594e-14	8.819146346506736
ENSG00000237292	1.4460422460316594e-14	4.213742375299945
ENSG00000174989	1.5122309649748822e-14	8.797867999659527
ENSG00000173295	1.5122309649748822e-14	7.486183214829963
ENSG00000145808	1.5720010786922828e-14	4.398562460341174
ENSG00000164056	1.576693952120147e-14	8.005515604544632
ENSG00000184905	1.5861211185599664e-14	5.0735528156922065
ENSG00000137478	1.634095794058742e-14	8.900819089927607
ENSG00000185112	1.6389711232116817e-14	7.729476116778574
ENSG00000273032	1.6536832003718303e-14	7.224377269060545
ENSG00000177971	1.718952424349142e-14	8.78569761426399
ENSG00000108405	1.797418940388257e-14	8.907401468219364
ENSG00000170482	1.8027736526495172e-14	8.51480740123836
ENSG00000183128	1.8081440698409997e-14	4.583963726039207
ENSG00000114698	1.8081440698409997e-14	6.002777153503025
ENSG00000205293	1.8081440698410256e-14	5.761661553709992
ENSG00000124635	1.8850045389584393e-14	8.574919920555601
ENSG00000198429	1.8850045389584393e-14	8.249609988618595
ENSG00000261441	1.8850045389584393e-14	6.4519240130841435
ENSG00000183291	1.890616040289358e-14	8.912989475323146
ENSG00000104205	1.890616040289358e-14	8.439227026129151
ENSG00000025039	1.901888427050716e-14	8.892705499663915
ENSG00000257178	1.9650794972180078e-14	2.4637016797506592
ENSG00000180592	2.0545914577679375e-14	5.054470997266735
ENSG00000241352	2.066825678488324e-14	5.528681114400339
ENSG00000241556	2.148114685294962e-14	6.400719679454976
ENSG00000243789	2.148114685294962e-14	7.147945361488688
ENSG00000223722	2.1481146852949927e-14	4.9638181123892755
ENSG00000269890	2.1544964750526848e-14	6.424713297485672
ENSG00000145425	2.1608969287240956e-14	8.93733024611422
ENSG00000137634	2.167316100001177e-14	8.757757578745089
ENSG00000131153	2.2524933366657402e-14	7.988751248387096
ENSG00000197958	2.368867549996145e-14	8.93733024611422
ENSG00000198960	2.4545575299373305e-14	8.512818658862406
ENSG00000183688	2.4618345691607197e-14	8.769725397264136
ENSG00000230897	2.4691328448779013e-14	7.6722094381471155
ENSG00000135404	2.5659709218384646e-14	8.929216655850528
ENSG00000204682	2.565970921838483e-14	3.826727243889333
ENSG00000166557	2.581197223032506e-14	8.908932680191299
ENSG00000164615	2.581197223032506e-14	8.826265565582448
ENSG00000170502	2.674440562917268e-14	8.724106279625854
ENSG00000119906	2.6823588488870886e-14	8.7542376243972
ENSG00000177337	2.6903002106953134e-14	5.246981502207847
ENSG00000153347	2.6903002106953708e-14	5.492909512929068
ENSG00000258072	2.6982647144840424e-14	6.280196781825811
ENSG00000185662	2.6982647144840424e-14	5.395604116225271
ENSG00000140157	2.8039396199384813e-14	8.851600707561502
ENSG00000106868	2.8122351616452045e-14	7.825731584918397
ENSG00000165912	2.8205548601110278e-14	8.078150911513156
ENSG00000241644	2.948296661119288e-14	6.4189865090984535
ENSG00000251286	3.0636003683406064e-14	2.3460263390196876
ENSG00000177932	3.0726515140285875e-14	5.967154665981728
ENSG00000144589	3.08172897896808e-14	8.705019242031094
ENSG00000173578	3.202165612050315e-14	8.59474636581081
ENSG00000145741	3.202165612050315e-14	8.933273450982373
ENSG00000068745	3.211619546589841e-14	8.82320314163858
ENSG00000168803	3.221100951862844e-14	8.566551366764378
ENSG00000087008	3.33704932881526e-14	8.36028799859186
ENSG00000260401	3.346895078119815e-14	7.302577107135493
ENSG00000233080	3.3666724284870055e-14	5.086282835817933
ENSG00000100092	3.518714419670633e-14	8.414636857657724
ENSG00000213261	3.6451963161479296e-14	6.850866127707616
ENSG00000198732	3.655936229136626e-14	8.870890312032751
ENSG00000213585	3.6667072837288855e-14	8.884591909400223
ENSG00000173208	3.832071073664213e-14	8.698973704523292
ENSG00000146350	3.9930215543985706e-14	7.919117183330786
ENSG00000110092	4.040216955269933e-14	8.818151975318758
ENSG00000236998	4.17285337038944e-14	5.477267190827202
ENSG00000136631	4.17285337038947e-14	8.722777634530411
ENSG00000136044	4.347875524368856e-14	8.775058440840384
ENSG00000112812	4.3606499620210625e-14	8.772990388084494
ENSG00000252213	4.3606499620210625e-14	2.4186353728313112
ENSG00000134779	4.373461333789019e-14	8.648681640589274
ENSG00000229278	4.543418349112644e-14	3.7734866323348797
ENSG00000140455	4.556757958056668e-14	8.775058440840384
ENSG00000101940	4.5567579580567e-14	8.804450377951285
ENSG00000256594	4.5567579580567e-14	8.241901532107882
ENSG00000147852	4.5567579580567e-14	6.970444947611125
ENSG00000227630	4.570136107280024e-14	2.8881514458196804
ENSG00000272071	4.733720199598181e-14	3.3438101265599287
ENSG00000147437	4.7476094475930727e-14	6.219094542506449
ENSG00000196924	4.761538796760269e-14	8.868364728872839
ENSG00000123901	4.775508360938627e-14	6.613291353285327
ENSG00000102409	4.9608246396124613e-14	8.692312015851602
ENSG00000146276	4.9608246396124613e-14	5.744944076570857
ENSG00000172568	4.9608246396124613e-14	6.425453312886216
ENSG00000260672	4.9753693464118886e-14	4.645893352431119
ENSG00000155495	4.9753693464118886e-14	8.589780410564291
ENSG00000273230	4.9753693464118886e-14	7.592243559845774
ENSG00000123975	4.989956014393663e-14	8.690323273475645
ENSG00000130734	5.18345577709477e-14	8.540679384001368
ENSG00000145287	5.4001002762674175e-14	8.835910367818073
ENSG00000255547	5.4159114147614955e-14	3.831895331928435
ENSG00000132589	5.431768104154542e-14	8.868364728872839
ENSG00000259250	5.4317681041546196e-14	7.512450318685896
ENSG00000168781	5.4476704734655526e-14	8.607119318082837
ENSG00000163961	5.4476704734655526e-14	8.767939221764673
ENSG00000261147	5.4476704734655526e-14	4.391680549399161
ENSG00000178026	5.4476704734655526e-14	7.247584935209862
ENSG00000144567	5.4476704734655526e-14	8.850606336373524
ENSG00000246863	5.675173146256062e-14	5.798620253809587
ENSG00000182319	5.691776443055394e-14	7.012140722417317
ENSG00000129353	5.691776443055394e-14	8.715121574670741
ENSG00000078725	5.708427533567597e-14	4.292225588228532
ENSG00000172053	5.708427533567597e-14	8.903344673087517
ENSG00000072778	5.894782867714423e-14	8.941387041246065
ENSG00000269243	5.91201814104302e-14	7.257297945899945
ENSG00000116497	5.946637572926441e-14	8.858719926637214
ENSG00000266088	5.964022012320495e-14	3.1651272490037723
ENSG00000113328	6.1585823799147e-14	8.868364728872839
ENSG00000123595	6.176576280554272e-14	8.751712041237289
ENSG00000135502	6.176576280554403e-14	5.986550002128469
ENSG00000142676	6.194621907621456e-14	8.933273450982373
ENSG00000168405	6.194621907621456e-14	8.900819089927607
ENSG00000143499	6.433989233744608e-14	8.711935894230319
ENSG00000233048	6.452774565892105e-14	3.4273525050790945
ENSG00000238961	6.471613860286581e-14	4.484275723008141
ENSG00000141905	6.721505167119815e-14	8.78010960716021
ENSG00000188342	6.721505167119815e-14	8.755231995585177
ENSG00000063438	6.74111612720374e-14	7.854967785956669
ENSG00000125648	6.74111612720374e-14	8.86277672176906
ENSG00000225159	6.74111612720374e-14	5.206871410643072
ENSG00000089280	6.760783380203991e-14	8.925159860718681
ENSG00000149124	6.760783380203991e-14	3.293398580311407
ENSG00000248300	7.021653204072914e-14	2.377642556548038
ENSG00000108852	7.083246240626954e-14	7.366863559189661
ENSG00000123836	7.083246240626954e-14	8.79733115887557
ENSG00000099800	7.334978540135257e-14	8.755029428708687
ENSG00000129595	7.356349206323377e-14	8.777584024000298
ENSG00000167526	7.66204946378009e-14	8.945443836377912
ENSG00000089159	7.68435729179341e-14	8.691854485447578
ENSG00000155761	7.684357291793465e-14	6.574348410164245
ENSG00000008283	7.70672901408798e-14	8.852137548345457
ENSG00000213553	7.729164810551465e-14	8.619289703478376
ENSG00000169021	8.050095677981546e-14	8.846549541241677
ENSG00000013619	8.050095677981661e-14	7.037162480614803
ENSG00000213096	8.335586838671167e-14	7.94462518064941
ENSG00000101849	8.335586838671167e-14	8.763882426632826
ENSG00000272711	8.384127449439008e-14	6.426894702652807
ENSG00000109685	8.408501926649095e-14	8.880535114268378
ENSG00000101400	8.408501926649095e-14	8.409383124461408
ENSG00000205763	8.6561131634718e-14	7.1472343214376295
ENSG00000242294	8.706489327055962e-14	8.662383237956744
ENSG00000196090	8.782594797709419e-14	5.869059563214909
ENSG00000043039	9.041036691633962e-14	6.755927554511531
ENSG00000219626	9.1200178616431e-14	7.716302909660642
ENSG00000172362	9.12001786164323e-14	3.4631450703960556
ENSG00000172296	9.173048645060871e-14	6.2422614513842065
ENSG00000220583	9.173048645061001e-14	6.709604205952148
ENSG00000168807	9.525218656671142e-14	8.296989798834193
ENSG00000269979	9.919357450344311e-14	7.177157416837215
ENSG00000149806	9.948116240603301e-14	8.912989475323146
ENSG00000105063	9.948116240603301e-14	8.896762294795762
ENSG00000232070	9.948116240603301e-14	5.231995296633327
ENSG00000187243	9.976957045190841e-14	4.2501887486403644
ENSG00000134138	1.0359456266944874e-13	6.969744952327122
ENSG00000176978	1.044975338936203e-13	8.933273450982373
ENSG00000164989	1.0818748234141095e-13	7.241853469841405
ENSG00000242715	1.0850070062265813e-13	6.250026516019448
ENSG00000122026	1.0850070062265813e-13	8.929216655850528
ENSG00000184277	1.0850070062265813e-13	8.782635190320123
ENSG00000258449	1.0881481082971634e-13	5.300521108800843
ENSG00000212802	1.0881481082971866e-13	7.912030778677339
ENSG00000102007	1.0912981545865235e-13	8.880535114268378
ENSG00000124222	1.0912981545865235e-13	8.864307933740994
ENSG00000164466	1.1396393398768873e-13	8.82067755847867
ENSG00000260785	1.1764222010864023e-13	2.5396142282689222
ENSG00000172216	1.1832343334816234e-13	8.75676320755711
ENSG00000231327	1.1866549341789921e-13	6.021341586583669
ENSG00000105997	1.186654934179013e-13	5.468887661008773
ENSG00000160789	1.2320177555399938e-13	8.921103065586836
ENSG00000267373	1.232017755540007e-13	4.214785399925088
ENSG00000259894	1.2355770173529759e-13	3.6250421021458776
ENSG00000234498	1.2391463922477414e-13	6.333817637019685
ENSG00000156232	1.2463155943081395e-13	8.765413638604759
ENSG00000136643	1.2864815104398014e-13	8.778578395188276
ENSG00000140263	1.2976550497231394e-13	8.30461894496497
ENSG00000118816	1.2976550497231394e-13	8.933273450982373
ENSG00000116791	1.3433115939023984e-13	8.735484860709905
ENSG00000101057	1.3471868512960443e-13	8.679147259268085
ENSG00000246089	1.3510731034112028e-13	7.987337727064542
ENSG00000254650	1.3510731034112028e-13	5.6987490493099875
ENSG00000214226	1.3945563549927075e-13	7.7618186878773345
ENSG00000184164	1.4107072960202867e-13	8.91145826335121
ENSG00000145050	1.4107072960202867e-13	8.921103065586836
ENSG00000171530	1.4644787974004607e-13	8.844023958081767
ENSG00000255353	1.4729283079529236e-13	5.635619950897218
ENSG00000090661	1.5290306792853924e-13	8.71466404426672
ENSG00000129474	1.5334322691146884e-13	6.602966378033873
ENSG00000227487	1.5334322691146884e-13	5.07504905512254
ENSG00000064692	1.5378463193320618e-13	4.772105557755921
ENSG00000266976	1.5378463193320618e-13	6.333542388056711
ENSG00000166477	1.5378463193320618e-13	8.590892137555453
ENSG00000175643	1.5963787669431717e-13	7.551331991652179
ENSG00000263400	1.5963787669431717e-13	5.568162646535499
ENSG00000141401	1.5963787669431717e-13	8.272287840406761
ENSG00000135093	1.6009709451212744e-13	8.358501823092395
ENSG00000095752	1.6055761136143742e-13	6.090587066694845
ENSG00000168032	1.6055761136143858e-13	5.245990102830751
ENSG00000150625	1.6618646213192629e-13	6.404988400637326
ENSG00000250156	1.6666419855485422e-13	4.038490830372439
ENSG00000258178	1.6666419855485422e-13	4.316357748328234
ENSG00000225697	1.6762372660347172e-13	8.767939221764673
ENSG00000226763	1.6762372660347172e-13	6.7631397514748794
ENSG00000100060	1.6810552574095715e-13	8.869359100060818
ENSG00000198453	1.7399442214686792e-13	7.815703331657701
ENSG00000269946	1.7499543395994511e-13	4.917294481461534
ENSG00000229809	1.754980613926698e-13	8.479545579767256
ENSG00000189233	1.7600210841046016e-13	8.810038385055064
ENSG00000156042	1.8112152769682482e-13	8.13660051182749
ENSG00000227895	1.8268570889242756e-13	5.283705106539024
ENSG00000234891	1.8907636141047697e-13	2.29849317373901
ENSG00000262468	1.8961873214395947e-13	8.047148452050388
ENSG00000152670	1.8961873214395947e-13	4.772484150794826
ENSG00000214274	1.9016263266822206e-13	7.774028884349063
ENSG00000064787	1.9016263266822206e-13	8.18248304352772
ENSG00000226113	1.9016263266822206e-13	3.3626449903748146
ENSG00000136758	1.9070806722227193e-13	8.896762294795762
ENSG00000088298	1.912550400566494e-13	8.86277672176906
ENSG00000104142	1.9794026300199797e-13	8.52950336979381
ENSG00000143578	1.9794026300199797e-13	8.530497740981788
ENSG00000111859	1.985076255813733e-13	8.892705499663915
ENSG00000164556	1.9964715221445866e-13	7.386760864290384
ENSG00000081760	1.9964715221446007e-13	8.66950245703246
ENSG00000237301	2.0662062923498418e-13	5.211221773234744
ENSG00000003096	2.0780593231342696e-13	4.642772153639097
ENSG00000005379	2.0780593231342696e-13	8.39613905749796
ENSG00000198088	2.0780593231342696e-13	8.289993836255038
ENSG00000163249	2.1505944473295096e-13	8.642636103081472
ENSG00000198056	2.156750209388625e-13	8.408846283677454
ENSG00000173166	2.2383691713032505e-13	7.788829646206593
ENSG00000099385	2.2511925880974118e-13	8.035180633531342
ENSG00000260534	2.2511925880974118e-13	7.212267614202376
ENSG00000149679	2.2640882301752693e-13	8.398075403222874
ENSG00000088833	2.2705632604794097e-13	8.842492746109832
ENSG00000035403	2.349698197871504e-13	8.565556995576403
ENSG00000040487	2.369901884941232e-13	8.371798286706884
ENSG00000119326	2.4454539802675456e-13	8.57818491137596
ENSG00000154479	2.45243863717409e-13	6.2913974033437485
ENSG00000180530	2.45243863717409e-13	8.35350305342361
ENSG00000271334	2.4524386371741426e-13	2.760408324009676
ENSG00000184258	2.459442907062631e-13	4.142958295901382
ENSG00000101888	2.5450437967465636e-13	8.596937675063257
ENSG00000176871	2.5450437967465636e-13	8.540679384001372
ENSG00000166224	2.5523080118580634e-13	8.652280905317097
ENSG00000185088	2.559592610767173e-13	8.908932680191299
ENSG00000175061	2.5668976496557434e-13	8.896762294795762
ENSG00000235052	2.5668976496557434e-13	5.307997030792876
ENSG00000170417	2.5742231848576977e-13	8.221565159797615
ENSG00000236830	2.5742231848576977e-13	4.318928927494881
ENSG00000207279	2.6561730935571004e-13	5.691872649065046
ENSG00000082293	2.678964702650321e-13	4.888632085207633
ENSG00000140297	2.6866045471803656e-13	6.115818380409351
ENSG00000111452	2.6866045471803656e-13	7.060059979496847
ENSG00000213931	2.779970318966577e-13	5.096178205489671
ENSG00000188001	2.787893252241796e-13	6.735771039162046
ENSG00000241469	2.7878932522418355e-13	2.8203178485345983
ENSG00000159399	2.7878932522418355e-13	8.662180671080254
ENSG00000095303	2.7958383834525095e-13	8.169841111346564
ENSG00000257743	2.7958383834525095e-13	5.446784856338698
ENSG00000134709	2.8038057736829604e-13	8.784958206603541
ENSG00000156140	2.8117954841824105e-13	4.094204864127068
ENSG00000185787	2.901173121121309e-13	8.884591909400223
ENSG00000223269	2.9094355129223676e-13	2.5353133903993403
ENSG00000226386	2.9094355129223676e-13	4.544218830405457
ENSG00000236133	3.0189749174046146e-13	4.096705741893295
ENSG00000164967	3.0189749174046146e-13	8.691115077787131
ENSG00000158555	3.027567004190021e-13	8.434181425656506
ENSG00000155366	3.027567004190021e-13	8.423744819109395
ENSG00000140577	3.0361831289391696e-13	8.76334558584887
ENSG00000250493	3.0361831289391696e-13	5.840310380064978
ENSG00000115977	3.0448233577006254e-13	8.229476183184815
ENSG00000107679	3.1593701749925213e-13	8.247588766666567
ENSG00000189343	3.1593701749925436e-13	8.908932680191299
ENSG00000228141	3.1683548956095555e-13	4.410534762615659
ENSG00000238150	3.1683548956095555e-13	4.685268855388861
ENSG00000118197	3.1683548956095555e-13	8.76334558584887
ENSG00000183150	3.1773647326013156e-13	7.086819223600889
ENSG00000199933	3.1773647326013156e-13	4.230428578295839
ENSG00000198342	3.1863997549224555e-13	7.486244396861615
ENSG00000213881	3.2968098329812396e-13	5.598973293896697
ENSG00000124357	3.2968098329812396e-13	8.850606336373524
ENSG00000105220	3.2968098329812396e-13	8.912989475323146
ENSG00000120798	3.315573586725962e-13	8.742067239001663
ENSG00000155903	3.315573586725962e-13	8.834379155846138
ENSG00000148798	3.324994791023566e-13	3.647269600596203
ENSG00000180815	3.4793623386794326e-13	5.2332623500006585
ENSG00000072609	3.569267618577028e-13	8.806975961111196
ENSG00000246705	3.589554563256655e-13	8.735484860709903
ENSG00000266208	3.609954839147858e-13	6.284426836636516
ENSG00000148411	3.7559826906988887e-13	8.011000272226822
ENSG00000261438	3.7559826906988887e-13	3.4122268746665476
ENSG00000173171	3.7559826906988887e-13	8.51480740123836
ENSG00000172382	3.755982690698942e-13	6.735439080592113
ENSG00000010404	3.896770592366876e-13	8.900819089927607
ENSG00000251108	3.9299895500478424e-13	2.6063308053841756
ENSG00000241978	4.0656713969090773e-13	6.273863419213219
ENSG00000258527	4.077183845267325e-13	5.748396772076149
ENSG00000229414	4.077183845267383e-13	2.8819784923060547
ENSG00000149294	4.1003049482443537e-13	8.702748622398714
ENSG00000096092	4.2658005010986383e-13	8.605588106110904
ENSG00000147027	4.277869690873126e-13	4.82618462496241
ENSG00000224616	4.4253440600086627e-13	6.1919567074152
ENSG00000270127	4.4378567525080374e-13	8.19835046722549
ENSG00000257261	4.462986545098179e-13	7.849007124675978
ENSG00000213402	4.603720696507253e-13	8.689047025031241
ENSG00000125459	4.642853797387371e-13	8.759825631500979
ENSG00000116977	4.81624241507962e-13	8.752706412425267
ENSG00000248866	4.829840553575955e-13	7.7379808244136505
ENSG00000078177	4.829840553575955e-13	8.84808075321361
ENSG00000136997	4.829840553576058e-13	8.896762294795762
ENSG00000135185	4.829840553576058e-13	8.900819089927607
ENSG00000133640	4.843476422347158e-13	3.758547802833346
ENSG00000205209	4.843476422347228e-13	7.078616310297204
ENSG00000179029	5.024223316090932e-13	8.58683534242361
ENSG00000155254	5.038398327193633e-13	8.331432902264917
ENSG00000150281	5.052612639528675e-13	5.733278746970033
ENSG00000170209	5.066866360077958e-13	8.017474637683065
ENSG00000166341	5.226289112495582e-13	8.240115356608417
ENSG00000226360	5.255800074592415e-13	7.407818515912819
ENSG00000178343	5.270616904556134e-13	4.025734248767711
ENSG00000172661	5.285474782158535e-13	8.618832173074352
ENSG00000133135	5.300373819042256e-13	3.922314538570043
ENSG00000267421	5.300373819042256e-13	1.8054015019239595
ENSG00000148357	5.482413732276285e-13	4.859531782075066
ENSG00000111540	5.497858135845526e-13	8.556369723744798
ENSG00000010810	5.513345293316003e-13	8.37544149755133
ENSG00000197557	5.718622237963913e-13	8.200286812950406
ENSG00000079335	5.73472029222812e-13	8.293305657879259
ENSG00000155130	5.73472029222812e-13	8.908932680191299
ENSG00000169071	5.981602973122601e-13	8.464241910582338
ENSG00000139626	5.998428194725953e-13	8.921103065586836
ENSG00000155970	6.032218274775398e-13	5.4240990169334555
ENSG00000148824	6.221434165505334e-13	8.112339051416347
ENSG00000221968	6.221434165505334e-13	8.66950245703246
ENSG00000072274	6.238922042115059e-13	8.900819089927607
ENSG00000272121	6.256458219636482e-13	7.075611223729143
ENSG00000182749	6.470707840084319e-13	8.021676037193183
ENSG00000261645	6.488883974290446e-13	7.378676644022289
ENSG00000117322	6.507110274838005e-13	7.877215355915901
ENSG00000068308	6.507110274838005e-13	8.832847943874205
ENSG00000167779	6.507110274838005e-13	5.77176974295573
ENSG00000142937	6.52538687764266e-13	8.933273450982373
ENSG00000197603	6.729788692765232e-13	8.66598250268457
ENSG00000168216	6.748679656480272e-13	8.846549541241677
ENSG00000223802	6.786618032070553e-13	3.5262045631347965
ENSG00000141526	6.786618032070553e-13	8.67861041848413
ENSG00000245017	7.058117814273831e-13	6.103462261350652
ENSG00000123684	7.077913959021064e-13	8.372740261243822
ENSG00000136379	7.097764655707462e-13	8.296655524926729
ENSG00000269165	7.34028217187138e-13	5.8151534423394695
ENSG00000210196	7.360855614962528e-13	8.828791148742358
ENSG00000055813	7.402172615457743e-13	4.920646069114917
ENSG00000268584	7.63352201192451e-13	6.456246848742076
ENSG00000134982	7.654902690784006e-13	8.781640819132145
ENSG00000121413	7.67634220450223e-13	8.294182338417857
ENSG00000143870	8.005104159047166e-13	8.921103065586836
ENSG00000262165	8.301192396915369e-13	3.2723173540706183
ENSG00000159363	8.371033702968043e-13	8.72331447531437
ENSG00000147536	8.371033702968043e-13	7.362061673902101
ENSG00000068394	8.394442176799007e-13	8.580587238039316
ENSG00000272864	8.656218028645144e-13	3.608865842147734
ENSG00000213293	8.68040973227843e-13	3.8373289724615165
ENSG00000216866	8.68040973227843e-13	5.824580016981414
ENSG00000145700	8.704667854131032e-13	7.580322572130589
ENSG00000189143	8.72899257316805e-13	5.649454082847501
ENSG00000113231	9.051356559182408e-13	8.114530360668795
ENSG00000162139	9.051356559182408e-13	8.82067755847867
ENSG00000069275	9.051356559182504e-13	8.879003902296445
ENSG00000250220	9.076632697084632e-13	5.781059549166453
ENSG00000240087	9.41160079209466e-13	6.076600574358265
ENSG00000138814	9.411600792094796e-13	8.816620763346823
ENSG00000008086	9.490609139069019e-13	7.9942784083054175
ENSG00000249584	9.785920360519395e-13	2.079216655141364
ENSG00000262155	9.868014340564277e-13	4.686952993175208
ENSG00000256248	9.895529050044668e-13	4.251960301778165
ENSG00000186918	9.895529050044668e-13	8.800393582819439
ENSG00000171444	9.895529050044668e-13	8.900819089927607
ENSG00000233220	1.0231642036498024e-12	5.130520678402401
ENSG00000240376	1.0231642036498097e-12	8.349983099075722
ENSG00000253766	1.0637965165884876e-12	2.4756050802367287
ENSG00000124942	1.0667587305457147e-12	8.941387041246065
ENSG00000147044	1.0697290466490449e-12	8.666976873872548
ENSG00000255224	1.0697290466490449e-12	6.465768804407303
ENSG00000072422	1.0697290466490449e-12	7.321141436975985
ENSG00000200959	1.075694072335464e-12	3.7984340250428734
ENSG00000137817	1.075694072335464e-12	8.864307933740994
ENSG00000165215	1.1152709701209017e-12	5.962496105207051
ENSG00000147475	1.1152709701209017e-12	8.758294419529046
ENSG00000011451	1.1152709701209058e-12	8.845018329269742
ENSG00000136828	1.1152709701209058e-12	8.81409518018691
ENSG00000008282	1.1183739172803018e-12	8.868364728872839
ENSG00000185100	1.1246052734697374e-12	6.8436000297210215
ENSG00000121853	1.156277246878443e-12	2.6204319505707874
ENSG00000267687	1.1594922211140656e-12	2.886814006208847
ENSG00000200168	1.1594922211140656e-12	2.3260529902930425
ENSG00000099994	1.1627159753721513e-12	6.9559180851538525
ENSG00000226221	1.1627159753721513e-12	7.609917076117978
ENSG00000005108	1.1627159753721513e-12	6.829175863902831
ENSG00000237434	1.1627159753721513e-12	4.303101611336098
ENSG00000212664	1.1659485331806572e-12	6.326724340476661
ENSG00000228649	1.1659485331806572e-12	7.754090314291657
ENSG00000185834	1.1659485331806572e-12	7.329193510361828
ENSG00000266308	1.1659485331806572e-12	4.016365121748013
ENSG00000237214	1.1691899181293677e-12	6.946949038890053
ENSG00000078098	1.2054345528300725e-12	6.071010841243291
ENSG00000227939	1.2087837261751387e-12	7.41125882503458
ENSG00000147606	1.2155095158474655e-12	7.000123681469578
ENSG00000104738	1.2155095158474784e-12	8.71213846110681
ENSG00000198440	1.2496937326461084e-12	8.351716877924147
ENSG00000170469	1.2636302668486382e-12	8.264456127399495
ENSG00000151640	1.2671381839798325e-12	5.471258443565041
ENSG00000099814	1.2706556654818973e-12	8.74864961729342
ENSG00000186174	1.2706556654818973e-12	7.98838449490356
ENSG00000083067	1.3136208453282975e-12	6.720433215271217
ENSG00000103496	1.313620845328316e-12	8.658863283608856
ENSG00000189056	1.317265016592301e-12	8.295237891637488
ENSG00000234332	1.3245831718996463e-12	4.0142681359585115
ENSG00000250321	1.361777154690412e-12	4.912035140658717
ENSG00000106785	1.3655524898834929e-12	8.763882426632826
ENSG00000246095	1.3693381043335116e-12	6.306642203897375
ENSG00000271420	1.3769402809128804e-12	2.5160115047742706
ENSG00000213315	1.3769402809128952e-12	6.480992849550059
ENSG00000228510	1.3769402809128952e-12	5.058935157089286
ENSG00000242083	1.3769402809128952e-12	5.335817835878926
ENSG00000272102	1.4313285427268908e-12	5.385084042621344
ENSG00000122705	1.435293165026181e-12	8.828791148742358
ENSG00000156650	1.435293165026181e-12	8.830322360714293
ENSG00000125755	1.4919434668193362e-12	8.904875885059452
ENSG00000249453	1.4919434668193362e-12	5.627441772641204
ENSG00000240616	1.4960729157957418e-12	7.158153918237164
ENSG00000125817	1.5002135891618085e-12	8.73954165584175
ENSG00000163132	1.5507881456012276e-12	5.509300989503596
ENSG00000234377	1.5507881456012276e-12	5.589153456889635
ENSG00000145214	1.5550774884439212e-12	8.717726468210587
ENSG00000089876	1.5550774884439212e-12	8.658863283608856
ENSG00000095002	1.5550774884439212e-12	8.627200726865576
ENSG00000117407	1.61636583962196e-12	8.279204492605983
ENSG00000125650	1.61636583962196e-12	7.516173174756471
ENSG00000198856	1.6163658396219714e-12	8.892705499663915
ENSG00000143862	1.6253127624161945e-12	8.672028040192371
ENSG00000108774	1.6800246256908925e-12	8.538153800841458
ENSG00000243574	1.68466474171127e-12	5.639468685839094
ENSG00000225218	1.689317442321355e-12	5.45036711083493
ENSG00000253619	1.689317442321355e-12	4.568326777584655
ENSG00000176108	1.6893174423213668e-12	8.050747716778213
ENSG00000173320	1.698660731323273e-12	6.699572868471499
ENSG00000180769	1.7606410786485146e-12	5.475142809248062
ENSG00000038532	1.7606410786485146e-12	8.692848856635557
ENSG00000206077	1.7703715792219033e-12	7.917920245266319
ENSG00000146374	1.834919546141029e-12	4.6192570293731
ENSG00000151422	1.834919546141029e-12	8.792279992555747
ENSG00000260810	1.834919546141029e-12	4.302836589833977
ENSG00000257221	1.834919546141042e-12	7.839716513422788
ENSG00000185339	1.8450529878626054e-12	8.738010443869817
ENSG00000268496	1.9017769713273406e-12	3.9371890919785697
ENSG00000177082	1.981895846839084e-12	8.824734353610515
ENSG00000258920	1.987353398589711e-12	7.905664983643668
ENSG00000269001	1.992825706192962e-12	5.442116668143223
ENSG00000132646	1.9983128087807324e-12	8.807512801895154
ENSG00000138674	2.0038147455866308e-12	8.921103065586836
ENSG00000196208	2.0038147455866308e-12	7.5617343298965345
ENSG00000102886	2.071009477201376e-12	6.666285306133908
ENSG00000224165	2.152202894233985e-12	6.987539042094253
ENSG00000172955	2.1581205638932383e-12	6.207106030200974
ENSG00000143882	2.1640542086554146e-12	8.085105943981825
ENSG00000221988	2.1700038708175814e-12	8.285479510719169
ENSG00000266258	2.248826508372287e-12	2.6392434344076694
ENSG00000188779	2.248826508372335e-12	6.813239015915065
ENSG00000185305	2.248826508372335e-12	8.310946359729197
ENSG00000162267	2.248826508372335e-12	6.611578089423122
ENSG00000119608	2.248826508372335e-12	6.467252775649216
ENSG00000204262	2.2550049172707807e-12	7.819667584216122
ENSG00000137776	2.2550049172707807e-12	8.892705499663915
ENSG00000163625	2.2611999913471444e-12	8.457782788787133
ENSG00000181191	2.3432727015564654e-12	8.63100255846989
ENSG00000139641	2.428268189006253e-12	8.917046270454989
ENSG00000185386	2.4416102901956264e-12	8.639573679137603
ENSG00000164924	2.4550243560532733e-12	8.933273450982373
ENSG00000228748	2.5301051964569537e-12	4.94285815423808
ENSG00000169733	2.537041464175213e-12	8.637048095977692
ENSG00000181798	2.537041464175213e-12	7.148368066002895
ENSG00000178035	2.543996399605569e-12	8.904875885059452
ENSG00000004838	2.543996399605569e-12	6.885529252127965
ENSG00000260940	2.557962470807233e-12	2.225043751502257
ENSG00000242866	2.5579624708072512e-12	6.617329714991574
ENSG00000143514	2.6361319143854894e-12	8.74612403413351
ENSG00000081721	2.6505943648128354e-12	8.74612403413351
ENSG00000140307	2.6505943648128354e-12	8.785160773480033
ENSG00000179195	2.6578547716513196e-12	8.88864870453207
ENSG00000198380	2.6578547716513196e-12	8.892705499663915
ENSG00000196154	2.6578547716513196e-12	8.738802248181305
ENSG00000247011	2.6651347013240692e-12	2.6461677154020813
ENSG00000182087	2.6651347013240692e-12	8.929216655850528
ENSG00000241679	2.6651347013240692e-12	7.522861745100141
ENSG00000258393	2.6651347013240692e-12	2.9606013198346353
ENSG00000196659	2.7540355105821604e-12	8.041102914542588
ENSG00000049768	2.7540355105821604e-12	5.001094031942614
ENSG00000188107	2.7615739704211508e-12	8.43313465781749
ENSG00000162836	2.7691326860220644e-12	8.68672400874782
ENSG00000100767	2.7767117107561615e-12	8.351056780643635
ENSG00000105364	2.8771116995183065e-12	8.672564880976328
ENSG00000124116	2.8849807338607576e-12	3.7830029590075203
ENSG00000246523	2.8849807338607576e-12	4.683446479774602
ENSG00000147485	2.9973909919570165e-12	7.278951831611303
ENSG00000148730	2.997390991957059e-12	8.864307933740994
ENSG00000223725	3.0137966403953293e-12	5.385082861602659
ENSG00000228413	3.0137966403953293e-12	4.7142280830032
ENSG00000268061	3.1056156236400054e-12	7.576110040926114
ENSG00000244247	3.114097698439556e-12	3.6408229214613663
ENSG00000128408	3.1226025123522096e-12	5.817390034095267
ENSG00000120327	3.122602512352232e-12	7.74141145572155
ENSG00000257241	3.122602512352232e-12	3.237631373436962
ENSG00000198795	3.139680596758419e-12	5.034660435297522
ENSG00000101443	3.139680596758419e-12	5.696821630259792
ENSG00000222020	3.139680596758419e-12	7.323201823385562
ENSG00000184992	3.2264558419137832e-12	8.689865743071625
ENSG00000232633	3.2352617599414325e-12	4.980219908751883
ENSG00000075568	3.2440912680334204e-12	8.900819089927607
ENSG00000116251	3.252944428151376e-12	8.912989475323146
ENSG00000259248	3.252944428151376e-12	7.719137283805873
ENSG00000108387	3.252944428151399e-12	6.985342385192732
ENSG00000012174	3.252944428151399e-12	8.683740895183888
ENSG00000079616	3.252944428151399e-12	8.811569597026997
ENSG00000147853	3.3702163284516232e-12	8.884591909400223
ENSG00000253051	3.3794072128976756e-12	5.270198025439834
ENSG00000135473	3.3886226981469653e-12	8.88864870453207
ENSG00000040341	3.3886226981469653e-12	8.743061610189642
ENSG00000164619	3.3978628487598093e-12	6.72063972774812
ENSG00000236204	3.5106922821915946e-12	6.478736484881542
ENSG00000108679	3.5298513718115753e-12	8.736479231897881
ENSG00000107902	3.549113077262321e-12	8.458469799796541
ENSG00000087077	3.666868610845625e-12	8.673559252164305
ENSG00000273314	3.676852899852664e-12	6.773607021792082
ENSG00000259666	3.809102273876904e-12	2.9468002839906924
ENSG00000090776	3.809102273876958e-12	7.28880999757158
ENSG00000167747	3.8298584563946065e-12	8.803456006763307
ENSG00000186815	3.840278134627701e-12	8.868364728872839
ENSG00000124444	3.956746924776788e-12	8.383379434667425
ENSG00000221817	3.956746924776845e-12	8.446756944805026
ENSG00000204520	3.978292399227523e-12	8.374729003619779
ENSG00000260919	3.978292399227523e-12	4.084244629084267
ENSG00000118307	3.989108273213756e-12	5.57727509449545
ENSG00000224215	3.999953005362373e-12	2.942146225179738
ENSG00000105339	3.999953005362401e-12	8.93733024611422
ENSG00000090581	4.1435952257921295e-12	8.811032756243042
ENSG00000119900	4.166138758050154e-12	8.794805575715658
ENSG00000105656	4.166138758050154e-12	8.81409518018691
ENSG00000156535	4.303949620010832e-12	6.93696676359769
ENSG00000267390	4.31563374446555e-12	6.912712425873282
ENSG00000065320	4.31563374446555e-12	4.284963857702048
ENSG00000137310	4.327348996346812e-12	8.713132832294786
ENSG00000171428	4.327348996346812e-12	7.805245042382677
ENSG00000232648	4.327348996346812e-12	5.053312240458728
ENSG00000228714	4.327348996346873e-12	5.2133442568835004
ENSG00000049319	4.339095456943697e-12	5.344653949864515
ENSG00000232341	4.470389756502264e-12	5.394750395519389
ENSG00000060138	4.494676804892583e-12	8.597729479374742
ENSG00000163362	4.494676804892583e-12	7.7676504101661985
ENSG00000100997	4.494676804892583e-12	8.777584024000298
ENSG00000233266	4.506868840199794e-12	5.031971441708761
ENSG00000151117	4.519093328792241e-12	7.868701862900212
ENSG00000181544	4.519093328792241e-12	7.2792120261398185
ENSG00000166913	4.519093328792241e-12	8.908932680191299
ENSG00000142408	4.531350355347419e-12	3.7443970701630795
ENSG00000188386	4.643141881956843e-12	2.900682586166165
ENSG00000226084	4.6810037546012056e-12	7.769506108278778
ENSG00000133195	4.706413150775644e-12	8.707342258314517
ENSG00000140876	4.7191685564531824e-12	5.960404521877406
ENSG00000196967	4.848603021226594e-12	8.03757450966028
ENSG00000261581	4.861736476417469e-12	3.702039323596088
ENSG00000142784	4.888108201186117e-12	8.872421524004686
ENSG00000224611	5.0493118668307666e-12	3.181774845904023
ENSG00000006788	5.0493118668307666e-12	3.392130283101067
ENSG00000008300	5.0629785945339e-12	8.800393582819439
ENSG00000175390	5.0629785945339e-12	8.900819089927607
ENSG00000173406	5.0629785945339e-12	6.133877749200981
ENSG00000236532	5.076681618808017e-12	5.0760253037145295
ENSG00000270673	5.090421034136167e-12	6.914871138901566
ENSG00000239697	5.090421034136167e-12	7.157180092248413
ENSG00000131187	5.090421034136221e-12	8.055300422583526
ENSG00000196372	5.104196935242034e-12	7.335484668429494
ENSG00000167487	5.286647396571014e-12	8.22447741351603
ENSG00000188559	5.3009441808116945e-12	8.62082091545031
ENSG00000138286	5.475492991311823e-12	8.676621676108173
ENSG00000181104	5.475492991311823e-12	8.219314457240202
ENSG00000227986	5.4902907103396704e-12	5.743901736959352
ENSG00000134443	5.490290710339749e-12	3.019121361447318
ENSG00000206549	5.686269118635463e-12	6.410673525312159
ENSG00000229251	5.71702266692857e-12	5.853846158270048
ENSG00000012061	5.732460581318891e-12	8.84808075321361
ENSG00000100739	5.732460581318891e-12	6.006096362694702
ENSG00000171189	5.747939397024867e-12	5.707712112078264
ENSG00000141556	5.747939397024867e-12	8.79381120452768
ENSG00000270102	5.968997421850258e-12	6.445608076659716
ENSG00000236305	5.985102653800848e-12	6.002632884792624
ENSG00000169230	6.181722668252932e-12	8.771459176112561
ENSG00000141101	6.181722668252932e-12	8.687260849531777
ENSG00000272129	6.215103106585808e-12	6.16020659980562
ENSG00000138796	6.231859579887282e-12	8.696905651767402
ENSG00000144645	6.248660375310949e-12	8.925159860718681
ENSG00000272975	6.401881082556533e-12	1.9539223555186487
ENSG00000143036	6.4537691581352104e-12	5.9768288097717654
ENSG00000040199	6.471156702717266e-12	8.810038385055064
ENSG00000135299	6.4885902046324574e-12	8.443236990457136
ENSG00000104936	6.701420531605011e-12	8.514270560454404
ENSG00000130751	6.755689279404052e-12	7.405971493227894
ENSG00000198918	6.755689279404052e-12	8.925159860718681
ENSG00000166192	6.755689279404052e-12	6.695341775223078
ENSG00000273107	6.755689279404171e-12	4.840833603675789
ENSG00000232453	6.755689279404171e-12	6.537466679915696
ENSG00000177189	6.755689279404171e-12	8.834379155846138
ENSG00000175985	6.9771088355796866e-12	5.3294428368804985
ENSG00000157514	6.9958785912428e-12	8.945443836377912
ENSG00000156313	6.9958785912428e-12	8.278949529078453
ENSG00000176732	7.0146978815122116e-12	6.0536639105850725
ENSG00000261435	7.0146978815122116e-12	5.013312903424779
ENSG00000110492	7.05248557857295e-12	8.869359100060818
ENSG00000228643	7.303019269271881e-12	5.20763190914506
ENSG00000242265	7.602957351909961e-12	6.023975376918977
ENSG00000255031	7.623377387073941e-12	7.922179607274654
ENSG00000065970	7.643851220709732e-12	8.694916909391447
ENSG00000237316	7.872654060167593e-12	2.4770042634000933
ENSG00000150938	7.914970388696816e-12	7.70507141630086
ENSG00000153575	7.914970388696927e-12	8.789754409395835
ENSG00000107863	8.195516383252268e-12	8.827796777554383
ENSG00000138279	8.217496437686445e-12	8.856194343477304
ENSG00000126733	8.239534314585159e-12	3.834106322137996
ENSG00000095059	8.23953431458519e-12	8.858719926637214
ENSG00000137764	8.23953431458519e-12	8.559432147688666
ENSG00000259404	8.26163016298026e-12	4.86478858819575
ENSG00000175215	8.261630162980318e-12	8.896762294795762
ENSG00000099821	8.531356883891882e-12	8.834379155846138
ENSG00000136830	8.554220095927028e-12	7.7994688196301984
ENSG00000120709	8.554220095927087e-12	8.868364728872839
ENSG00000106588	8.554220095927087e-12	8.042299852607057
ENSG00000126458	8.600126968260187e-12	8.35237697520466
ENSG00000170043	8.880686291306637e-12	8.716732097022609
ENSG00000147121	8.904467400192399e-12	8.301169850462596
ENSG00000183617	8.904467400192399e-12	8.758294419529046
ENSG00000204673	9.244034984423832e-12	8.78010960716021
ENSG00000240907	9.293570060710146e-12	4.740378616981303
ENSG00000117411	9.318435137444954e-12	8.759288790717024
ENSG00000249857	9.57070239771468e-12	1.7883667299180366
ENSG00000228929	9.621953729827829e-12	7.137851814229654
ENSG00000163482	9.647680244009006e-12	8.733953648737971
ENSG00000137285	9.673474220616715e-12	5.636162246747901
ENSG00000148334	9.961710360138328e-12	8.836904739006052
ENSG00000213967	9.961710360138505e-12	6.017701362930826
ENSG00000140279	1.0015014446714399e-11	3.4914692152771396
ENSG00000068650	1.0041771293463788e-11	8.707544825191007
ENSG00000101868	1.0068598248365574e-11	8.574128116244117
ENSG00000165661	1.0068598248365574e-11	8.876478319136533
ENSG00000164932	1.0095495491366511e-11	8.661388866768768
ENSG00000109906	1.0122463202865043e-11	4.883788360634214
ENSG00000180479	1.0396056098192073e-11	7.683484563161486
ENSG00000269425	1.0396056098192073e-11	4.2280345490603
ENSG00000178162	1.0423810999809053e-11	6.274290475045672
ENSG00000251417	1.0423810999809053e-11	6.690276442708385
ENSG00000169253	1.0423810999809127e-11	4.555284378564552
ENSG00000120217	1.0451638570355641e-11	8.574664957028071
ENSG00000213339	1.0451638570355641e-11	8.879003902296445
ENSG00000065809	1.0451638570355641e-11	8.892705499663915
ENSG00000221562	1.0479538996206011e-11	2.5954179318927033
ENSG00000197265	1.047953899620616e-11	8.672028040192371
ENSG00000100284	1.047953899620616e-11	8.628934505714
ENSG00000176896	1.0507512464202263e-11	8.310612085821731
ENSG00000143815	1.0507512464202263e-11	8.813558339402954
ENSG00000154227	1.0848960021241739e-11	5.205803346371976
ENSG00000251819	1.0848960021241739e-11	5.849258891241523
ENSG00000133138	1.0848960021241739e-11	7.337191240133603
ENSG00000122223	1.08779002545921e-11	7.890464653880334
ENSG00000103742	1.08779002545921e-11	5.330732607244384
ENSG00000103160	1.1261083789875076e-11	8.587627146735096
ENSG00000249421	1.1261083789875076e-11	2.6397805185081973
ENSG00000197279	1.132119820322878e-11	8.16380113968594
ENSG00000220472	1.132119820322886e-11	7.195989825750638
ENSG00000138617	1.132119820322886e-11	8.668508085844481
ENSG00000183475	1.1351373313250688e-11	8.65480648847701
ENSG00000260855	1.175090097687614e-11	4.269846367195969
ENSG00000226200	1.175090097687614e-11	8.222356964109103
ENSG00000197961	1.1750900976876222e-11	8.772990388084494
ENSG00000230666	1.1750900976876222e-11	4.897629344768149
ENSG00000116990	1.1782198835486914e-11	7.496807027944435
ENSG00000148803	1.1782198835486914e-11	8.452881792692763
ENSG00000006453	1.1782198835486914e-11	6.374778144743577
ENSG00000214160	1.1813578438052997e-11	8.858719926637214
ENSG00000138756	1.2164209349171144e-11	8.543204967161282
ENSG00000257591	1.2196586340513811e-11	4.190092955083414
ENSG00000116871	1.2229047835450165e-11	8.82067755847867
ENSG00000227252	1.2229047835450165e-11	5.752739652411057
ENSG00000107262	1.2229047835450165e-11	8.860251138609149
ENSG00000078674	1.2261594049995417e-11	8.860251138609149
ENSG00000116584	1.2692503599011826e-11	8.921103065586836
ENSG00000155660	1.2726258874510051e-11	8.933273450982373
ENSG00000237595	1.2760102175396129e-11	6.386803246479415
ENSG00000102921	1.2760102175396129e-11	8.824734353610515
ENSG00000248503	1.2794033726486473e-11	5.931926580078638
ENSG00000153064	1.2828053753159168e-11	8.799856742035482
ENSG00000169758	1.3173170164362459e-11	6.462942076224222
ENSG00000179588	1.3208178459380416e-11	8.297113055330751
ENSG00000162755	1.3208178459380416e-11	7.887049492834525
ENSG00000171813	1.3243277978822328e-11	8.539148172029437
ENSG00000271147	1.3243277978822328e-11	8.01336544590018
ENSG00000198917	1.3278468955492137e-11	8.73954165584175
ENSG00000141447	1.327846895549242e-11	8.212679682297402
ENSG00000245849	1.3313751622776112e-11	8.792279992555747
ENSG00000235779	1.3780877400028202e-11	3.037862661001209
ENSG00000229855	1.3780877400028202e-11	5.336989247620795
ENSG00000269970	1.3854155002387223e-11	2.8389160971916896
ENSG00000132824	1.385415500238737e-11	8.880535114268378
ENSG00000101003	1.3890936939584275e-11	7.939630639595402
ENSG00000162409	1.3890936939584275e-11	3.3792505122966197
ENSG00000069849	1.3890936939584275e-11	8.793274363743723
ENSG00000138326	1.3890936939584275e-11	8.933273450982373
ENSG00000181666	1.4226312473730404e-11	8.537080119273545
ENSG00000233922	1.4264062952847803e-11	6.689568203861657
ENSG00000074696	1.4301911648881145e-11	8.868364728872839
ENSG00000242593	1.4339858812073155e-11	4.804578578872194
ENSG00000143575	1.4339858812073155e-11	8.896762294795762
ENSG00000166128	1.4377904693289367e-11	8.819683187290691
ENSG00000232912	1.437790469328957e-11	6.086525232871555
ENSG00000261460	1.4416049544021313e-11	5.400974442160436
ENSG00000134504	1.4881599777584036e-11	8.591226411462918
ENSG00000167178	1.49210544048741e-11	6.439031968768229
ENSG00000155545	1.49210544048741e-11	8.804450377951285
ENSG00000141664	1.4921054404874207e-11	8.184027152846951
ENSG00000272264	1.4960611589040765e-11	6.709343371500122
ENSG00000146094	1.4960611589041085e-11	8.917046270454989
ENSG00000103657	1.5443392911626877e-11	8.892705499663915
ENSG00000128641	1.552532801757835e-11	8.473245078731924
ENSG00000111726	1.552532801757835e-11	8.549787345453039
ENSG00000222222	1.552532801757835e-11	4.13429638862156
ENSG00000259685	1.5525328017578623e-11	3.6563556681553413
ENSG00000123989	1.556645524780034e-11	8.941387041246065
ENSG00000267475	1.5566455247800564e-11	6.381766429006165
ENSG00000143199	1.5566455247800564e-11	6.119845171255531
ENSG00000184634	1.560768929058334e-11	8.864307933740994
ENSG00000271978	1.606839156422176e-11	6.372056931127581
ENSG00000150403	1.6068391564221874e-11	8.694380068607492
ENSG00000035681	1.6153576312799373e-11	8.797867999659527
ENSG00000146828	1.61963345631938e-11	8.82067755847867
ENSG00000085465	1.61963345631938e-11	8.069081330330931
ENSG00000042781	1.61963345631938e-11	7.622394821692086
ENSG00000069943	1.623920377242281e-11	8.46712023084419
ENSG00000111224	1.6674060976918298e-11	8.21801829172083
ENSG00000234284	1.67181694967463e-11	6.1880161336820665
ENSG00000272094	1.67181694967463e-11	5.961436405007264
ENSG00000169084	1.6806729993272747e-11	8.47809367817526
ENSG00000254211	1.6806729993272747e-11	8.068119438719025
ENSG00000147604	1.6851182551623993e-11	8.941387041246065
ENSG00000173085	1.74396619350255e-11	8.41078262940237
ENSG00000177383	1.75319676158154e-11	8.815626392158844
ENSG00000261432	1.809594452031819e-11	1.8498126262927121
ENSG00000162191	1.8143737457048156e-11	8.838435950977985
ENSG00000157823	1.819165413036161e-11	8.548256133481104
ENSG00000165675	1.819165413036161e-11	8.590892137555453
ENSG00000174885	1.82396948539141e-11	7.52824022073042
ENSG00000122359	1.82396948539141e-11	8.884591909400223
ENSG00000138621	1.8239694853914164e-11	8.844023958081767
ENSG00000128944	1.8239694853914164e-11	8.455407375852673
ENSG00000258418	1.8776420615809522e-11	2.4660801853514074
ENSG00000171631	1.8776420615809522e-11	7.920029897825087
ENSG00000164332	1.8875656967598932e-11	8.744592822161575
ENSG00000126768	1.8875656967598932e-11	8.738010443869817
ENSG00000068383	1.8925467766964484e-11	8.27430349651161
ENSG00000166682	1.9025476240210006e-11	7.158100512504783
ENSG00000258056	1.9025476240210074e-11	8.04061847040967
ENSG00000271734	1.9584853047181298e-11	4.0976574232336525
ENSG00000169371	1.96882759035791e-11	8.300967283586107
ENSG00000167283	1.9740187907770554e-11	8.900819089927607
ENSG00000181690	1.9792234080541478e-11	8.03495993830657
ENSG00000196081	2.0320150184010402e-11	6.566132268063374
ENSG00000165138	2.0427377720043474e-11	8.834379155846138
ENSG00000238001	2.0427377720043474e-11	2.9448590087050595
ENSG00000167202	2.0427377720043474e-11	8.825728724798493
ENSG00000261220	2.0427377720043474e-11	6.280635654788729
ENSG00000218283	2.0481199285158465e-11	7.047117940160973
ENSG00000260987	2.0481199285158465e-11	4.825252474344864
ENSG00000249196	2.0481199285158465e-11	5.678087924113576
ENSG00000231459	2.0535159848799697e-11	2.90945493846468
ENSG00000261069	2.1082488149839275e-11	8.01563606553256
ENSG00000116885	2.1138001083623708e-11	7.320292672552489
ENSG00000188868	2.1249457133528985e-11	7.112424464523369
ENSG00000260296	2.130540097452432e-11	7.28700980569052
ENSG00000145912	2.13614891776236e-11	8.759288790717024
ENSG00000136848	2.2045941507825517e-11	8.65273843572112
ENSG00000171649	2.210393993403331e-11	7.7343781423384526
ENSG00000174917	2.2220385814993946e-11	8.831853572686226
ENSG00000134321	2.2931793722213047e-11	8.537132515924586
ENSG00000105808	2.2992075466599234e-11	7.131680135538056
ENSG00000270012	2.2992075466599234e-11	7.662132588429613
ENSG00000237765	2.3052512522451792e-11	7.844883916511496
ENSG00000230646	2.3052512522451792e-11	3.2361785022666667
ENSG00000142765	2.3113105281465274e-11	8.896762294795762
ENSG00000169241	2.3173854136299992e-11	8.845018329269742
ENSG00000167978	2.3173854136299992e-11	8.93733024611422
ENSG00000180209	2.3915160124997913e-11	5.03333654486657
ENSG00000138036	2.3915160124997913e-11	8.363350422535726
ENSG00000225077	2.3977974401204712e-11	5.729744273536563
ENSG00000107518	2.404095037317709e-11	4.958563014339524
ENSG00000125743	2.4744475229841185e-11	8.880535114268378
ENSG00000148498	2.4809423618952174e-11	8.13067791635421
ENSG00000160791	2.4809423618952352e-11	7.295382581401385
ENSG00000151553	2.4874539079329642e-11	8.75676320755711
ENSG00000180098	2.4874539079329642e-11	8.596480144659234
ENSG00000249995	2.4939822031633917e-11	2.913497344336398
ENSG00000204282	2.493982203163445e-11	7.466557324983694
ENSG00000128989	2.5005272897561796e-11	8.917046270454989
ENSG00000107984	2.580393547245473e-11	8.84808075321361
ENSG00000257543	2.5939454585717643e-11	5.904640020732184
ENSG00000223797	2.5939454585717643e-11	7.583003891363129
ENSG00000261401	2.6837487299702378e-11	3.420983955159877
ENSG00000061455	2.6837487299702378e-11	6.485836768884334
ENSG00000198157	2.6837487299702853e-11	8.30456654831393
ENSG00000246898	2.697832378016489e-11	8.324111116312713
ENSG00000174915	2.697832378016489e-11	8.718720839398566
ENSG00000118804	2.6978323780165083e-11	7.81455000486366
ENSG00000089248	2.7049013381043643e-11	8.912989475323146
ENSG00000173442	2.7049013381043643e-11	8.925159860718681
ENSG00000196683	2.711988449538158e-11	8.908932680191299
ENSG00000238063	2.7190937579346202e-11	5.293647597725271
ENSG00000105287	2.7838679792592024e-11	8.917046270454989
ENSG00000100505	2.783867979259222e-11	5.8039632551723885
ENSG00000185038	2.7911577909854636e-11	6.497904964697781
ENSG00000232855	2.798466308912478e-11	7.538856562622935
ENSG00000006704	2.7984663089124976e-11	5.911914478321069
ENSG00000110080	2.8057935800194163e-11	7.674315871172449
ENSG00000197992	2.8131396514005637e-11	4.46468340880341
ENSG00000255121	2.8131396514005637e-11	7.267367464117326
ENSG00000197747	2.8131396514005637e-11	8.78010960716021
ENSG00000185567	2.8131396514005637e-11	4.984156871216584
ENSG00000226029	2.9027762303191637e-11	6.315161195842386
ENSG00000111707	2.910371043821957e-11	8.807512801895154
ENSG00000240342	2.910371043821957e-11	8.36008543171537
ENSG00000222800	2.910371043821957e-11	2.3717080674876785
ENSG00000120158	2.917985329182821e-11	8.698973704523292
ENSG00000101096	2.925619135259199e-11	8.759288790717024
ENSG00000104687	2.925619135259199e-11	8.751712041237289
ENSG00000135519	2.925619135259199e-11	6.345984939914043
ENSG00000215386	3.01876537247212e-11	6.918585602311258
ENSG00000132026	3.01876537247212e-11	4.471540924926963
ENSG00000244038	3.0266574487760014e-11	8.933273450982373
ENSG00000156170	3.0266574487760014e-11	8.664451290712634
ENSG00000129214	3.0266574487760014e-11	4.809831206613146
ENSG00000160282	3.034569742509334e-11	5.896739003743508
ENSG00000158062	3.034569742509334e-11	8.653275276505076
ENSG00000267623	3.042502304356869e-11	5.021816013739141
ENSG00000179178	3.042502304356869e-11	7.090553790609991
ENSG00000143258	3.042502304356869e-11	8.777047183216341
ENSG00000257433	3.042502304356869e-11	6.957874013107542
ENSG00000107014	3.042502304356869e-11	6.450257961427013
ENSG00000171466	3.139292579079369e-11	8.700962446899247
ENSG00000114062	3.139292579079369e-11	8.85466313150537
ENSG00000175279	3.1474932956302304e-11	7.134818092741366
ENSG00000157343	3.1474932956302304e-11	7.20632732149094
ENSG00000135248	3.155715003055896e-11	5.4680244331023005
ENSG00000248830	3.155715003055896e-11	4.8801582480470245
ENSG00000145431	3.163957753935019e-11	6.904119023322473
ENSG00000223704	3.172221600975222e-11	7.628886423063361
ENSG00000107537	3.264531469125284e-11	8.539685012813393
ENSG00000213145	3.273052628545308e-11	7.060656398618691
ENSG00000157873	3.2815955811752234e-11	8.866833516900904
ENSG00000100360	3.403515992546224e-11	8.694380068607492
ENSG00000105523	3.403515992546236e-11	4.165489714651851
ENSG00000205730	3.412392463606614e-11	6.521728514638543
ENSG00000272667	3.412392463606614e-11	6.646092610286418
ENSG00000263080	3.421291616729527e-11	3.086095593146951
ENSG00000165804	3.421291616729527e-11	8.197244306081508
ENSG00000113924	3.51154320740725e-11	6.629101993056934
ENSG00000107104	3.529871438471599e-11	8.917046270454989
ENSG00000227373	3.548293390685526e-11	5.462928470336878
ENSG00000079841	3.548293390685526e-11	7.322662730707881
ENSG00000087274	3.5575396586670256e-11	8.921103065586836
ENSG00000189157	3.5575396586670256e-11	6.221576918060558
ENSG00000103855	3.6513104632154715e-11	8.348583594134762
ENSG00000241743	3.6513104632154715e-11	1.9209984786133663
ENSG00000261374	3.6608196678440144e-11	3.902922666888301
ENSG00000116668	3.6703531354358716e-11	8.729896853606125
ENSG00000259660	3.6703531354358716e-11	5.465309132565062
ENSG00000134243	3.6799109265646366e-11	8.816620763346823
ENSG00000109466	3.6799109265646366e-11	8.536085748085569
ENSG00000187837	3.6894931019516084e-11	8.925159860718681
ENSG00000187735	3.689493101951647e-11	8.876478319136533
ENSG00000238153	3.69909972246626e-11	4.605326842487413
ENSG00000153250	3.69909972246626e-11	8.896762294795762
ENSG00000102081	3.806403484507707e-11	8.797867999659527
ENSG00000143443	3.816308248758217e-11	8.286526278558188
ENSG00000226869	3.8262382630768486e-11	3.5391242165738594
ENSG00000196576	3.836193590443853e-11	8.895231082823827
ENSG00000119403	3.9576550719623616e-11	8.588366554395542
ENSG00000091527	3.967945270476684e-11	8.945443836377912
ENSG00000117362	3.978261680042319e-11	8.876478319136533
ENSG00000225973	3.9782616800423473e-11	8.43591520450493
ENSG00000138650	3.988604365980005e-11	3.5994018473242395
ENSG00000188991	4.104126993552257e-11	1.7840159302761538
ENSG00000259205	4.125480445089901e-11	7.215426497561997
ENSG00000140839	4.136197948669459e-11	7.069410240424932
ENSG00000137563	4.136197948669459e-11	8.82320314163858
ENSG00000196182	4.146942727729821e-11	8.864307933740994
ENSG00000165271	4.146942727729851e-11	8.884591909400223
ENSG00000006047	4.1577148501819635e-11	3.100342429257253
ENSG00000265369	4.2559056922807025e-11	4.395253390881968
ENSG00000181007	4.2669550202924405e-11	7.874040807169832
ENSG00000117697	4.2780324497058846e-11	8.676621676108173
ENSG00000260352	4.2780324497058846e-11	4.992612961942838
ENSG00000135486	4.322624582311682e-11	8.93733024611422
ENSG00000268613	4.436106574474868e-11	4.881606788221594
ENSG00000180660	4.4476140111194057e-11	6.828790676900515
ENSG00000184007	4.4591506884925136e-11	8.896762294795762
ENSG00000163597	4.4591506884925776e-11	8.692848856635557
ENSG00000155846	4.4707166792812427e-11	8.732422436766036
ENSG00000107864	4.4707166792812427e-11	8.575659328216048
ENSG00000170271	4.4823120563490075e-11	7.6926491498789735
ENSG00000259728	4.4823120563490075e-11	5.635776780972284
ENSG00000116117	4.4823120563490075e-11	7.566526379154013
ENSG00000166887	4.4823120563490075e-11	8.899287877955674
ENSG00000149346	4.482312056349039e-11	7.228538522648277
ENSG00000157933	4.611821715412583e-11	8.736479231897881
ENSG00000163875	4.635759586346871e-11	8.736479231897881
ENSG00000077420	4.635759586346871e-11	8.717726468210587
ENSG00000225200	4.635759586346871e-11	7.171333360894664
ENSG00000171490	4.647774121828482e-11	8.904875885059452
ENSG00000100221	4.647774121828515e-11	8.812563968214976
ENSG00000135686	4.6598191580076743e-11	8.72915744594568
ENSG00000119943	4.6598191580076743e-11	8.440763803948263
ENSG00000174013	4.6598191580076743e-11	8.727371270446213
ENSG00000066294	4.6598191580076743e-11	8.234245472248213
ENSG00000272256	4.6598191580076743e-11	8.175259031149926
ENSG00000272888	4.831694991182332e-11	8.840961534137898
ENSG00000159403	4.831694991182332e-11	8.653812117289032
ENSG00000198146	4.996845586129603e-11	8.842492746109832
ENSG00000096093	5.0097760760461045e-11	8.670039297816416
ENSG00000182179	5.0097760760461045e-11	8.912989475323146
ENSG00000197471	5.0097760760461045e-11	8.872421524004686
ENSG00000148700	5.0097760760461045e-11	8.892705499663915
ENSG00000078369	5.0227393394672496e-11	8.908932680191299
ENSG00000250790	5.0227393394672496e-11	3.0856543271089842
ENSG00000108061	5.035735457646093e-11	8.7542376243972
ENSG00000072135	5.19428139298766e-11	8.876478319136533
ENSG00000159322	5.207712107206723e-11	8.896762294795762
ENSG00000269656	5.207712107206723e-11	4.4163387993648335
ENSG00000203780	5.2077121072067776e-11	3.7099493257922442
ENSG00000272841	5.2077121072067776e-11	6.367254995686981
ENSG00000125652	5.2482086661157365e-11	8.850606336373524
ENSG00000258629	5.399352104387511e-11	1.9109360106346855
ENSG00000220008	5.4133019562103873e-11	5.032517938036216
ENSG00000104408	5.42728710663002e-11	8.925159860718681
ENSG00000166111	5.42728710663002e-11	7.390397312221213
ENSG00000183604	5.441307643008334e-11	7.428592166705948
ENSG00000153162	5.597894214292968e-11	8.929216655850528
ENSG00000264016	5.612346273758771e-11	4.343136498755737
ENSG00000205837	5.626834874284083e-11	6.527376720531072
ENSG00000185880	5.626834874284083e-11	8.879003902296445
ENSG00000253483	5.6268348742841025e-11	5.571582272565203
ENSG00000170962	5.6268348742841025e-11	7.611265638288388
ENSG00000139722	5.6268348742841025e-11	8.93733024611422
ENSG00000250659	5.641360106232643e-11	7.1843079964547005
ENSG00000242712	5.641360106232643e-11	5.256832321905995
ENSG00000178209	5.641360106232643e-11	8.925159860718681
ENSG00000250889	5.641360106232643e-11	5.444075981570768
ENSG00000147454	5.641360106232643e-11	8.668508085844481
ENSG00000134318	5.6559220601863514e-11	8.78010960716021
ENSG00000172508	5.6559220601863514e-11	8.257134341447289
ENSG00000165066	5.6559220601863514e-11	4.994924450229366
ENSG00000189419	5.67052082694574e-11	5.891947589743984
ENSG00000249818	5.803581395073033e-11	1.6109422208739013
ENSG00000170445	5.8185533324130834e-11	8.868364728872839
ENSG00000118960	5.848610779149437e-11	8.554838511772864
ENSG00000238061	5.848610779149437e-11	6.065069481048936
ENSG00000143554	5.86369647570296e-11	8.762351214660892
ENSG00000160783	5.86369647570296e-11	8.396878465158407
ENSG00000103932	6.063312789450349e-11	8.777584024000298
ENSG00000101439	6.078940638119213e-11	8.89117428769198
ENSG00000179796	6.078940638119322e-11	2.6548535141602816
ENSG00000079974	6.094607932939208e-11	8.519656000681694
ENSG00000142197	6.110314771283017e-11	8.404657781514633
ENSG00000171159	6.110314771283061e-11	8.773527228868451
ENSG00000087128	6.126061250757965e-11	6.7685190305852325
ENSG00000108878	6.30191699195214e-11	2.998325700760096
ENSG00000104047	6.31814686456561e-11	8.81409518018691
ENSG00000159433	6.334417668816919e-11	8.870890312032751
ENSG00000256383	6.334417668816919e-11	7.6338198987338055
ENSG00000071082	6.350729505657588e-11	8.933273450982373
ENSG00000169189	6.367082476282603e-11	8.701499287683204
ENSG00000228798	6.532896978494565e-11	4.6204054030923
ENSG00000176974	6.532896978494565e-11	8.634522512817782
ENSG00000236205	6.532896978494635e-11	2.0550625524742725
ENSG00000004975	6.566563728211849e-11	8.747655246105444
ENSG00000232194	6.566563728211919e-11	2.856386243908201
ENSG00000111713	6.566563728211919e-11	5.335919856202666
ENSG00000120705	6.583460758418113e-11	8.880535114268378
ENSG00000204104	6.583460758418113e-11	8.422011040260967
ENSG00000115966	6.583460758418113e-11	8.826265565582448
ENSG00000270504	6.600400364984133e-11	4.628055209778114
ENSG00000157110	6.617382652820603e-11	7.3636366137925515
ENSG00000179604	6.807035041139907e-11	7.206592267909649
ENSG00000249717	6.807035041139907e-11	6.100250109839072
ENSG00000188878	6.842084586585309e-11	8.053810140722081
ENSG00000136381	7.110649288279369e-11	8.842492746109832
ENSG00000140265	7.351734644996643e-11	8.810038385055064
ENSG00000125962	7.351734644996695e-11	8.495517796767109
ENSG00000180998	7.370607705012234e-11	6.6332318513563955
ENSG00000267593	7.370607705012234e-11	4.442380348894128
ENSG00000102241	7.370607705012234e-11	8.850606336373524
ENSG00000131373	7.370607705012338e-11	8.670039297816416
ENSG00000183323	7.370607705012338e-11	8.682209683211953
ENSG00000218052	7.370607705012338e-11	7.8892083225109
ENSG00000125378	7.408496259285872e-11	8.01553829195815
ENSG00000183283	7.408496259285925e-11	8.921103065586836
ENSG00000272677	7.620317175466077e-11	6.1018529117580735
ENSG00000226003	7.639865097054313e-11	2.2362416038890753
ENSG00000234648	7.639865097054313e-11	7.553810409162034
ENSG00000255302	7.659462115872283e-11	8.921103065586836
ENSG00000188033	7.659462115872283e-11	7.515786169351769
ENSG00000225988	7.679108352490854e-11	6.82140216793535
ENSG00000165795	7.698803927769505e-11	8.49909014776604
ENSG00000177504	7.918746464637882e-11	3.434508343800328
ENSG00000270093	7.939043637030267e-11	4.889529598934835
ENSG00000250565	7.939043637030267e-11	8.489392948879374
ENSG00000139187	7.95939174587067e-11	6.351890074841645
ENSG00000166797	7.959391745870726e-11	8.850606336373524
ENSG00000198873	7.959391745870726e-11	8.769470433736606
ENSG00000144460	8.000241273106188e-11	6.360516807005832
ENSG00000167552	8.207587887873392e-11	8.354981868744506
ENSG00000115758	8.249684132123379e-11	8.929216655850528
ENSG00000256757	8.249684132123438e-11	4.293508996249361
ENSG00000159459	8.249684132123438e-11	8.792279992555747
ENSG00000031823	8.249684132123438e-11	8.766408009792737
ENSG00000179528	8.27081145393063e-11	5.77731107177974
ENSG00000075826	8.291991748145455e-11	8.79939921163146
ENSG00000237517	8.572215570930202e-11	5.6566105138630185
ENSG00000118242	8.638187619139624e-11	7.757996939198051
ENSG00000011021	8.638187619139624e-11	8.565556995576399
ENSG00000104998	8.861704540992234e-11	8.792279992555747
ENSG00000143772	8.884365207074497e-11	8.831853572686226
ENSG00000231292	8.907082601268893e-11	8.016140426740446
ENSG00000167393	8.952688129648486e-11	8.604593734922926
ENSG00000119737	8.952688129648486e-11	7.268649278408908
ENSG00000213626	8.952688129648486e-11	7.0190297662683365
ENSG00000165124	8.952688129648486e-11	5.256143485759008
ENSG00000251192	9.231160923900132e-11	7.863113855796431
ENSG00000203761	9.254746086581167e-11	7.915394662106406
ENSG00000149657	9.254746086581167e-11	8.684735266371867
ENSG00000205791	9.278390238895192e-11	6.454337300097964
ENSG00000171241	9.302093525072352e-11	8.446299414401004
ENSG00000169752	9.302093525072484e-11	7.8966942950701515
ENSG00000176894	9.566774103930232e-11	6.240014551966402
ENSG00000155542	9.59119837249891e-11	8.348117613196322
ENSG00000233101	9.59119837249891e-11	2.517144947026532
ENSG00000105929	9.615683681534977e-11	2.8592769187409286
ENSG00000170522	9.64023018016078e-11	7.844083436772355
ENSG00000143761	9.64023018016078e-11	8.933273450982373
ENSG00000131759	9.664838017853798e-11	8.672564880976328
ENSG00000114115	9.689507344447735e-11	6.29727930597621
ENSG00000109927	9.689507344447735e-11	8.618295332290398
ENSG00000163584	9.93961571986901e-11	8.868364728872839
ENSG00000113048	1.0015872908321585e-10	8.856194343477304
ENSG00000132915	1.0015872908321585e-10	4.319389134135943
ENSG00000103174	1.0015872908321692e-10	8.4696458140041
ENSG00000067445	1.0041419013635983e-10	7.521289300228438
ENSG00000236206	1.0067028898690669e-10	4.207577364897379
ENSG00000167748	1.009270271913552e-10	3.8919678842497154
ENSG00000228160	1.0300413757410987e-10	2.2507059280799306
ENSG00000137699	1.0326670062045059e-10	2.2060989629880146
ENSG00000226779	1.0326670062045059e-10	4.275407229072406
ENSG00000108239	1.0326670062045095e-10	8.505620129406758
ENSG00000162840	1.035299187909537e-10	4.6494175607000825
ENSG00000244560	1.0379379368336378e-10	8.205927216705227
ENSG00000005189	1.0405832689923416e-10	7.612730102381493
ENSG00000163995	1.0432352004392144e-10	5.333077041906169
ENSG00000248610	1.0432352004392219e-10	6.777125354214417
ENSG00000241213	1.0728466291275457e-10	2.3014060183502325
ENSG00000255910	1.0755790182092347e-10	3.4653112665913532
ENSG00000197937	1.0755790182092462e-10	8.176785012120876
ENSG00000213513	1.0783182187849175e-10	4.055208815487674
ENSG00000069329	1.0783182187849175e-10	8.844023958081767
ENSG00000115539	1.0783182187849175e-10	8.571602533084203
ENSG00000187013	1.0810642474511316e-10	3.157317378731479
ENSG00000135677	1.083817120843947e-10	8.872421524004686
ENSG00000196998	1.1202349868498219e-10	8.788223197423902
ENSG00000124198	1.1202349868498219e-10	8.917046270454989
ENSG00000067248	1.1259430232441472e-10	8.796336787687592
ENSG00000241527	1.166704125158565e-10	6.538373131791135
ENSG00000223812	1.2027890148605865e-10	3.4690926677634324
ENSG00000169609	1.2027890148605865e-10	8.58025296413185
ENSG00000217325	1.2058449255824263e-10	4.148237005930445
ENSG00000119446	1.2058449255824263e-10	8.788223197423902
ENSG00000101746	1.2119795616901245e-10	7.906668023564167
ENSG00000197756	1.218144740673555e-10	8.93733024611422
ENSG00000236882	1.249434004593289e-10	6.312796778614135
ENSG00000158113	1.2526058552655155e-10	4.729316421333416
ENSG00000213965	1.2557855862995178e-10	8.51228181807845
ENSG00000245556	1.2557855862995178e-10	8.360367308971794
ENSG00000185133	1.2557855862995178e-10	6.695793842602887
ENSG00000243517	1.2589732168284584e-10	7.037454558082781
ENSG00000259959	1.2589732168284718e-10	8.275350264350628
ENSG00000108468	1.262168766030866e-10	8.697900022955379
ENSG00000154845	1.3011400562749064e-10	8.764876797820804
ENSG00000252612	1.3011400562749064e-10	5.069251070216668
ENSG00000196411	1.307748764286725e-10	7.719392247333404
ENSG00000249948	1.3412882187152327e-10	8.608166085921857
ENSG00000170745	1.3446881024880652e-10	7.929028805302984
ENSG00000217130	1.3480964198300238e-10	5.446157842462748
ENSG00000205138	1.3515131911834872e-10	8.48686736571946
ENSG00000118898	1.3549384370393413e-10	6.726765769750119
ENSG00000273301	1.3549384370393509e-10	6.297660807133172
ENSG00000134508	1.3583721779367877e-10	8.471634556380057
ENSG00000198720	1.3618144344636576e-10	7.9328656115021206
ENSG00000272143	1.3618144344636672e-10	5.149194424818278
ENSG00000080031	1.4002472248622664e-10	4.268487542617578
ENSG00000270030	1.4002472248622664e-10	5.064755498940823
ENSG00000172403	1.4073481481217637e-10	6.953559130378856
ENSG00000103275	1.4144843075149232e-10	8.726834429662258
ENSG00000231119	1.4144843075149232e-10	6.433210820481724
ENSG00000143811	1.4180656541176415e-10	8.828791148742358
ENSG00000147364	1.4506996542468248e-10	8.61171295399864
ENSG00000134986	1.4543707052345674e-10	7.922382174151147
ENSG00000132185	1.4580508464935528e-10	8.925159860718681
ENSG00000231738	1.461740100017657e-10	5.3500606023923325
ENSG00000134198	1.461740100017657e-10	6.123175846078899
ENSG00000223807	1.4617401000176675e-10	3.3480838516605718
ENSG00000251603	1.4617401000176675e-10	5.676426160210872
ENSG00000166922	1.4617401000176675e-10	6.465515936938495
ENSG00000160570	1.4654384878526263e-10	8.819683187290691
ENSG00000187266	1.4654384878526263e-10	8.429077862685643
ENSG00000167900	1.4654384878526263e-10	8.351514311047657
ENSG00000188859	1.469146032096265e-10	7.19974771123833
ENSG00000258875	1.469146032096265e-10	5.852063773623158
ENSG00000144619	1.469146032096265e-10	7.8497933631402885
ENSG00000140688	1.4728627548985183e-10	8.85466313150537
ENSG00000173769	1.5067299759630274e-10	2.4945221933815587
ENSG00000169740	1.5105397141561655e-10	8.512818658862406
ENSG00000142444	1.5143588780333709e-10	8.548256133481104
ENSG00000179476	1.5181874903797094e-10	8.259862491483691
ENSG00000100300	1.5181874903797094e-10	8.788223197423902
ENSG00000167632	1.5258731518890858e-10	8.728902482418148
ENSG00000141002	1.533596882041912e-10	8.864307933740994
ENSG00000140398	1.5648761866171794e-10	8.800393582819439
ENSG00000145494	1.5688297271217375e-10	8.808507173083129
ENSG00000163346	1.5727930407845765e-10	8.908932680191299
ENSG00000270919	1.5727930407845765e-10	3.058396898459693
ENSG00000174718	1.5727930407845765e-10	8.874947107164598
ENSG00000270015	1.5727930407845765e-10	8.659400124392812
ENSG00000239719	1.5807490820570203e-10	6.19143634980584
ENSG00000213614	1.5807490820570203e-10	8.68527210715582
ENSG00000226337	1.584741857041643e-10	4.876579510020298
ENSG00000179335	1.588744499934923e-10	8.876478319136533
ENSG00000069712	1.6252162919349815e-10	7.108108169482318
ENSG00000213930	1.629318933714221e-10	8.757300048341069
ENSG00000235335	1.629318933714221e-10	4.660605646129241
ENSG00000227802	1.629318933714221e-10	2.6089915566622213
ENSG00000243680	1.6334317086093156e-10	6.219986659302606
ENSG00000257446	1.637554641071921e-10	5.062006628045294
ENSG00000262769	1.637554641071921e-10	5.58553982580885
ENSG00000182287	1.637554641071921e-10	8.85466313150537
ENSG00000252106	1.641687755611163e-10	2.5409617392679578
ENSG00000131037	1.641687755611163e-10	6.978506073136453
ENSG00000177426	1.645831076793916e-10	7.011334794587353
ENSG00000127415	1.69208833252632e-10	8.856194343477304
ENSG00000166484	1.6963560708208563e-10	8.384373805855404
ENSG00000167797	1.6963560708208563e-10	8.880535114268378
ENSG00000166965	1.6963560708208744e-10	8.673559252164305
ENSG00000102038	1.700634340437061e-10	5.703227890184979
ENSG00000078401	1.700634340437061e-10	7.479359215157122
ENSG00000053524	1.700634340437061e-10	7.905867550520159
ENSG00000126749	1.700634340437061e-10	8.606582477298883
ENSG00000117020	1.700634340437061e-10	8.080747354518586
ENSG00000108984	1.7616502305441525e-10	8.442242619269157
ENSG00000183208	1.7616502305441525e-10	7.347304974809282
ENSG00000154240	1.7616502305441525e-10	7.5786212728582365
ENSG00000107242	1.7616502305441525e-10	8.88864870453207
ENSG00000236841	1.7616502305441525e-10	3.6340904920883066
ENSG00000187151	1.7616502305441525e-10	4.653508087624454
ENSG00000113600	1.7616502305441525e-10	3.5857297740824454
ENSG00000181218	1.770539814756033e-10	5.934356261192975
ENSG00000119147	1.770539814756033e-10	3.7904096480425102
ENSG00000269071	1.7750010503844103e-10	5.151724319951257
ENSG00000138964	1.7750010503844103e-10	8.491715965162795
ENSG00000251666	1.7750010503844103e-10	5.6102525612616425
ENSG00000069011	1.8202226627295198e-10	5.513412757927499
ENSG00000073060	1.824806338407615e-10	8.733953648737971
ENSG00000218227	1.824806338407615e-10	8.103970497625124
[truncated: 4,622 more rows]
