# Supplementary material for: Machine learning predicts treatment sensitivity in multiple myeloma based on molecular and clinical information coupled with drug response
Source: PLoS One. 2021 Jul 28;16(7):e0254596. doi: 10.1371/journal.pone.0254596 (PMC8318243; doi:10.1371/journal.pone.0254596)
Supplement: S1 File — (ZIP) [file pone.0254596.s004.zip › Supplementary Material 1/1q21/selected_genes_experiment_1.csv]

gene	pvalue	entropy
ENSG00000143321	9.552589405583171e-36	8.897799058184765
ENSG00000143294	2.6755105582743294e-33	8.862210084598736
ENSG00000143515	1.13078394189877e-31	8.938449464688832
ENSG00000169905	3.13149771761663e-30	8.829689759395484
ENSG00000121644	7.225880128184838e-30	8.866275125249143
ENSG00000169231	1.7509112108801163e-29	8.395955315384105
ENSG00000198715	7.205263232391709e-29	8.69347116181692
ENSG00000163467	7.334741478311236e-29	6.239060196685313
ENSG00000143314	4.152486257488988e-28	8.809364556143452
ENSG00000143420	4.152486257488988e-28	8.889668976883954
ENSG00000143393	7.942333922399859e-28	8.865278732981514
ENSG00000160685	1.833044672786782e-27	8.820025353903281
ENSG00000116586	2.8274364516317334e-27	8.708734932150918
ENSG00000160803	3.247015354630952e-27	8.827159042936465
ENSG00000143374	4.8291687528158726e-27	8.697536202467326
ENSG00000160741	6.696689993458128e-27	8.859679368139718
ENSG00000143569	6.696689993458128e-27	8.89373401753436
ENSG00000143458	8.371262513806279e-27	8.72959806732671
ENSG00000143164	1.0108121521730221e-26	8.850014962647515
ENSG00000143252	1.1011496141957835e-26	8.791570069350437
ENSG00000143222	1.1201555903379786e-26	8.880004571391751
ENSG00000143418	1.2843891867689652e-26	8.824090394553687
ENSG00000160688	1.7764184429553135e-26	8.7615804606062
ENSG00000160714	1.8696048214337955e-26	8.839354164887686
ENSG00000159352	5.0023830220668464e-26	8.862210084598736
ENSG00000163374	5.630198052690148e-26	8.801234474842639
ENSG00000117479	1.6782372449057945e-25	8.531327996144528
ENSG00000152332	1.7353122755582803e-25	8.897799058184765
ENSG00000231064	2.120483926382938e-25	6.046284289813891
ENSG00000176393	2.9593338463991457e-25	8.734121568320983
ENSG00000163444	3.4947464172023087e-25	8.731590851861966
ENSG00000183155	3.55330145489508e-25	8.51759855000192
ENSG00000159377	4.265234067285103e-25	8.905929139485579
ENSG00000143436	5.118307901644465e-25	8.620300430109603
ENSG00000116747	5.747112052764898e-25	8.831224083586873
ENSG00000135845	6.452401440811006e-25	8.755522635420538
ENSG00000116521	1.187372740963023e-24	8.884069612042156
ENSG00000158796	1.3993463097493273e-24	8.613704673000179
ENSG00000117262	1.7604426326042316e-24	8.347042852851036
ENSG00000132676	1.819061695202896e-24	8.888134652692564
ENSG00000067704	1.9106356066998765e-24	8.885603936233545
ENSG00000143437	2.1424568009665916e-24	8.779374947399216
ENSG00000131788	2.2501473354038922e-24	8.69886754806093
ENSG00000117362	2.5227344126434823e-24	8.877473854932733
ENSG00000132716	2.564257839380776e-24	8.889668976883954
ENSG00000131791	2.692934945012103e-24	8.642159957553025
ENSG00000163348	3.981057180272274e-24	8.825624718745077
ENSG00000143543	4.760015313659215e-24	8.909994180135985
ENSG00000143612	5.973110541495711e-24	8.897799058184765
ENSG00000143319	9.09396715676885e-24	8.749385338654982
ENSG00000197622	9.70008007875486e-24	8.877473854932733
ENSG00000143450	1.4046717788019866e-23	6.308618878280848
ENSG00000160752	1.5718221335223728e-23	8.78750502870003
ENSG00000116191	1.7870814073460645e-23	8.926254342737613
ENSG00000143398	3.441597107699929e-23	8.847484246188499
ENSG00000198860	6.813334741095545e-23	8.804303123225415
ENSG00000117593	7.732616704376004e-23	8.725533026676304
ENSG00000091483	8.36847880268597e-23	8.820025353903281
ENSG00000134375	9.646201264478176e-23	8.863744408790124
ENSG00000143401	1.0437649883404175e-22	8.861213692331107
ENSG00000177628	1.4756199021715233e-22	8.861213692331107
ENSG00000223599	1.571303688824805e-22	5.290552748658938
ENSG00000228106	2.3616006951336904e-22	7.957938807254357
ENSG00000125459	2.3616006951336904e-22	8.73972093316278
ENSG00000162910	2.676137600801375e-22	8.778378555131589
ENSG00000182827	3.6556856627544123e-22	8.885603936233545
ENSG00000143368	3.8905449430127707e-22	8.796173041924604
ENSG00000163468	5.308428133830041e-22	8.938449464688832
ENSG00000076321	5.308428133830041e-22	8.59997522685757
ENSG00000143155	5.561257165989943e-22	8.690940445357901
ENSG00000058668	5.8260009038406035e-22	8.861213692331107
ENSG00000163125	6.295237591649612e-22	8.844953529729482
ENSG00000143756	1.0162556270422939e-21	8.742251649621798
ENSG00000116580	1.1146602048343746e-21	8.82155967809467
ENSG00000160753	1.3201804284876884e-21	8.559783280697372
ENSG00000163159	1.6118400916493431e-21	8.75345037930539
ENSG00000273058	1.6118400916493431e-21	7.339459748473298
ENSG00000143224	1.6367522609058532e-21	8.745320298004575
ENSG00000135775	1.9974695710466623e-21	8.774313514481182
ENSG00000163463	2.55090483716611e-21	8.342774833602846
ENSG00000234222	2.838430361975686e-21	6.864788998509386
ENSG00000238365	2.8820420961480938e-21	5.9421777294591775
ENSG00000014914	4.3460905519893534e-21	7.351161090823934
ENSG00000143774	4.5485553769445675e-21	8.89373401753436
ENSG00000143575	5.135228574114623e-21	8.889668976883954
ENSG00000143549	5.374026245647223e-21	8.905929139485579
ENSG00000160766	5.539295405825937e-21	8.111984437217409
ENSG00000163156	5.6238058620570984e-21	8.596703599877006
ENSG00000246203	5.709591826228787e-21	6.663803808224259
ENSG00000171163	6.065875760016341e-21	8.789039352891418
ENSG00000160783	6.444142417068057e-21	8.412365953435216
ENSG00000143858	9.539385987853384e-21	6.173507977792868
ENSG00000136636	1.0284887239785511e-20	8.844953529729482
ENSG00000121848	1.2133916940252242e-20	8.837819840696298
ENSG00000236675	1.3079645716810768e-20	7.210564778079105
ENSG00000116161	1.347803570668799e-20	8.815960313252875
ENSG00000173171	1.4746644936793376e-20	8.51759855000192
ENSG00000116604	1.519522081727102e-20	8.905929139485579
ENSG00000118971	1.519522081727102e-20	8.068667219201792
ENSG00000143761	1.6376575353655354e-20	8.930319383388017
ENSG00000225855	1.7914622566640294e-20	8.281005810176904
ENSG00000187145	1.873638275552118e-20	8.839354164887686
ENSG00000133059	2.6406037786293628e-20	8.676214606947665
ENSG00000143553	3.110110178030815e-20	8.676214606947665
ENSG00000135847	3.772302358290596e-20	8.729060135402948
ENSG00000067533	3.772302358290596e-20	8.661947228881296
ENSG00000158864	4.06257831097844e-20	8.850014962647515
ENSG00000162851	4.184778566631397e-20	8.697536202467324
ENSG00000143376	4.2472348257853016e-20	8.764649108988978
ENSG00000162736	4.5064122372212474e-20	8.901864098835173
ENSG00000143643	4.7110027309332e-20	8.775847838672572
ENSG00000203761	4.92477425206876e-20	7.945087823521363
ENSG00000176444	5.1481338777438957e-20	8.88153889558314
ENSG00000143363	5.542869271889645e-20	8.72752581121156
ENSG00000122218	6.146235295990158e-20	8.909994180135985
ENSG00000163113	6.237572755417861e-20	8.709731324418545
ENSG00000162885	7.122398482306151e-20	8.667546593723092
ENSG00000128284	7.228067357840104e-20	8.776844230940199
ENSG00000143373	7.228067357840104e-20	8.79716943419223
ENSG00000117153	7.228067357840104e-20	8.76411117706522
ENSG00000143157	7.78011522739348e-20	8.83528912423728
ENSG00000160767	9.698839270292133e-20	8.46981445446467
ENSG00000186283	1.15647525601577e-19	8.926254342737613
ENSG00000135778	1.1735390794615633e-19	8.595910186207163
ENSG00000173726	1.244319431482434e-19	8.897799058184765
ENSG00000143442	1.4402705115008134e-19	8.901864098835173
ENSG00000143799	1.4829751837543666e-19	8.918124261436798
ENSG00000135766	1.526931275690909e-19	8.88153889558314
ENSG00000075945	1.5952913574223685e-19	8.72752581121156
ENSG00000152382	1.5952913574223685e-19	8.598899363010048
ENSG00000213064	1.6425367711034355e-19	8.779374947399216
ENSG00000160785	1.6425367711034355e-19	8.760046136414811
ENSG00000134371	1.7412160235999274e-19	8.797169434192233
ENSG00000143387	1.766787890699604e-19	8.141606547044196
ENSG00000224358	1.9282035495571276e-19	6.577894271633187
ENSG00000116906	1.985183320820495e-19	8.816498245176636
ENSG00000143621	2.2960228378289405e-19	8.909994180135985
ENSG00000143258	2.329635506251546e-19	8.795635110000843
ENSG00000163344	2.654890429616038e-19	8.79816582645986
ENSG00000010072	2.73305303416055e-19	8.305396054079342
ENSG00000160818	2.85458090173138e-19	8.780909271590605
ENSG00000159346	3.0249627097432367e-19	8.896264733993377
ENSG00000069248	3.6511629738985163e-19	8.828693367127855
ENSG00000196352	3.8684533188757385e-19	8.905929139485579
ENSG00000054277	4.039763326549778e-19	8.18643401137003
ENSG00000198837	4.039763326549778e-19	8.861213692331107
ENSG00000143748	4.039763326549778e-19	8.696001878275936
ENSG00000116857	4.5999679559304e-19	8.78597070450864
ENSG00000131778	4.5999679559304e-19	8.771244866098403
ENSG00000233461	5.627520061928046e-19	7.508557702462261
ENSG00000143183	5.709046876487559e-19	8.909994180135985
ENSG00000143578	5.709046876487559e-19	8.511999185160123
ENSG00000188092	6.404691239837235e-19	7.266804552994444
ENSG00000182004	7.18398582779796e-19	8.827159042936465
ENSG00000273478	7.18398582779796e-19	6.572954309751549
ENSG00000185499	9.985248372157182e-19	7.530785064349906
ENSG00000160710	1.3281546808886285e-18	8.938449464688832
ENSG00000162814	1.3281546808886285e-18	4.438969592951004
ENSG00000143158	1.3472000857543342e-18	8.771244866098403
ENSG00000228013	1.488287250557401e-18	6.687741118687727
ENSG00000160679	1.488287250557401e-18	8.853083611030295
ENSG00000198952	1.509599665635007e-18	8.875939530741345
ENSG00000198892	2.122007617716541e-18	7.507283097226476
ENSG00000143537	2.277613789291037e-18	8.768176217715625
ENSG00000117523	2.479277536256385e-18	8.918124261436798
ENSG00000198400	2.550341968853081e-18	5.877196685697144
ENSG00000092978	2.6607277383806955e-18	8.671611634373498
ENSG00000143303	2.698561623566485e-18	8.770248473830774
ENSG00000143315	2.775830796670323e-18	8.755981095764406
ENSG00000203668	2.81528091922804e-18	8.806833839684433
ENSG00000228126	2.81528091922804e-18	5.468099683046139
ENSG00000158882	3.0209928282668105e-18	8.346584392507168
ENSG00000118873	3.429365302888407e-18	8.844953529729482
ENSG00000117143	3.477977102641258e-18	8.905929139485579
ENSG00000198700	3.527269439238423e-18	8.844953529729482
ENSG00000160712	3.527269439238423e-18	8.934384424038425
ENSG00000116183	4.003119504673835e-18	6.626555347766927
ENSG00000119285	5.08135190319443e-18	8.820025353903281
ENSG00000158793	5.1530314020527145e-18	8.70466989150051
ENSG00000143570	5.374115886673905e-18	8.76311478479759
ENSG00000117280	5.604563558471109e-18	8.773775582557422
ENSG00000252817	5.844765658617462e-18	6.592658331411103
ENSG00000232860	6.5361443154204535e-18	6.975073889230269
ENSG00000158716	6.9115213267651346e-18	8.411422064315888
ENSG00000135801	7.00864443416978e-18	8.699070526658716
ENSG00000153157	7.00864443416978e-18	4.843077129899638
ENSG00000171161	7.206951884470206e-18	8.65995444434604
ENSG00000162819	7.514846705373998e-18	8.77530990674881
ENSG00000163479	7.620337210402475e-18	8.922189302087205
ENSG00000159445	8.400849132921659e-18	8.792108001274197
ENSG00000171208	8.881768930030891e-18	8.374430741266659
ENSG00000168275	9.521298023966126e-18	8.357986100788544
ENSG00000110092	1.172542098581832e-17	8.791570069350437
ENSG00000158773	1.3845347773428025e-17	8.88153889558314
ENSG00000116584	1.4233718751020205e-17	8.922189302087205
ENSG00000273062	1.5252332010403374e-17	8.4804752522245
ENSG00000136628	1.5252332010403374e-17	8.918124261436798
ENSG00000023572	1.703374514475583e-17	8.265204107919145
ENSG00000162923	1.75102803755607e-17	8.889668976883954
ENSG00000116957	1.955162437067851e-17	8.631499159793195
ENSG00000215845	2.065867542291012e-17	8.771244866098403
ENSG00000117625	2.1235181375827024e-17	8.818491029711891
ENSG00000132688	2.1529361407211843e-17	7.988053685549409
ENSG00000163431	2.2746853110020967e-17	5.246716590712364
ENSG00000027869	2.4032262997656346e-17	6.502919555239734
ENSG00000143257	2.4364661081225827e-17	5.855993489595484
ENSG00000254911	2.6821982076123174e-17	7.495107932832085
ENSG00000198336	2.7567945350928737e-17	6.505802425909615
ENSG00000143624	2.952363445170107e-17	8.885603936233545
ENSG00000047410	2.993089806545037e-17	8.901864098835173
ENSG00000081692	3.034370618141307e-17	8.159145552091129
ENSG00000238055	3.161614704933151e-17	3.75201205542897
ENSG00000163041	3.339498923706916e-17	8.86780944944053
ENSG00000256164	3.5272548786001955e-17	3.4803803122229637
ENSG00000162909	3.625002405204663e-17	8.926254342737613
ENSG00000135837	3.881222423949023e-17	8.897799058184765
ENSG00000133121	4.1553008020662365e-17	8.401167223751626
ENSG00000143514	4.3882431425204944e-17	8.743785973813187
ENSG00000196169	4.571363953255766e-17	8.748847406731223
ENSG00000116406	4.6340644312754036e-17	8.885603936233545
ENSG00000121481	4.6340644312754036e-17	8.648755714662448
ENSG00000160691	4.8934665376312646e-17	8.914059220786392
ENSG00000235919	5.028489980942599e-17	7.6022423525076235
ENSG00000175137	5.456011071887549e-17	8.736193824436135
ENSG00000271721	5.456011071887549e-17	7.460103481631462
ENSG00000228606	5.530671158402631e-17	6.944323412407662
ENSG00000158711	5.530671158402631e-17	8.859679368139718
ENSG00000143149	5.839527319750226e-17	8.837819840696298
ENSG00000162735	5.919363759943724e-17	8.744323905736948
ENSG00000010165	6.334989868860775e-17	8.782443595781995
ENSG00000157181	7.453646337829536e-17	8.849018570379888
ENSG00000116199	8.083946116220849e-17	8.840888489079076
ENSG00000117597	8.418535033955096e-17	8.700604850850103
ENSG00000143622	8.649148224232522e-17	8.5968271068949
ENSG00000135862	9.006803237594281e-17	8.930319383388017
ENSG00000118200	9.506465203191256e-17	8.817494637444264
ENSG00000163472	1.2279171623704772e-16	8.351390343679121
ENSG00000143324	1.2279171623704772e-16	8.825624718745077
ENSG00000235477	1.3490354160632464e-16	8.018338026808575
ENSG00000186141	1.367273730572602e-16	8.709731324418545
ENSG00000143379	1.4044832079073196e-16	8.720930054102137
ENSG00000163382	1.4234608070451067e-16	8.861213692331107
ENSG00000231073	1.6277109662254706e-16	4.685256472744466
ENSG00000255920	1.836098399590433e-16	3.3365188966258055
ENSG00000058673	1.9894257097873957e-16	8.914059220786392
ENSG00000213047	2.1843233864998994e-16	8.839354164887686
ENSG00000116194	2.66759720478371e-16	7.166694243319197
ENSG00000242444	2.813376360323538e-16	3.8053138507267863
ENSG00000081721	2.851032048925642e-16	8.753988311229149
ENSG00000162813	3.087632490130923e-16	8.784974312241012
ENSG00000119283	3.620420418556967e-16	5.272426365367762
ENSG00000153207	3.7176329886384653e-16	8.840888489079076
ENSG00000000457	3.9198451056660057e-16	8.594834322359642
ENSG00000035687	4.243663496602732e-16	8.81795309778813
ENSG00000185278	4.533553097355077e-16	8.666012269531702
ENSG00000143740	5.241809460639953e-16	8.715868621184102
ENSG00000116539	5.311363901698497e-16	8.885603936233545
ENSG00000159176	5.381828237228226e-16	8.885603936233545
ENSG00000163346	5.901559747830254e-16	8.90439481529419
ENSG00000143742	5.901559747830254e-16	8.888134652692564
ENSG00000232093	5.901559747830254e-16	5.782603817881309
ENSG00000159348	6.386209957597638e-16	8.859679368139718
ENSG00000235655	6.386209957597638e-16	8.73972093316278
ENSG00000133065	6.819898633683414e-16	8.810898880334841
ENSG00000143337	6.819898633683414e-16	8.825624718745077
ENSG00000143256	7.282598206136082e-16	8.650290038853838
ENSG00000225857	7.574932817780992e-16	5.369081221347663
ENSG00000135829	7.878830440304239e-16	8.897799058184765
ENSG00000072858	8.30279508509256e-16	8.804761583569283
ENSG00000271580	1.0369969115066244e-15	5.773250864092226
ENSG00000143322	1.1814937444336364e-15	8.814963920985246
ENSG00000179085	1.2285903620567533e-15	8.742789581545559
ENSG00000262180	1.345799004487361e-15	7.658888636630155
ENSG00000228264	1.381266043595965e-15	4.7797231830166735
ENSG00000162704	1.3993434651466947e-15	8.89219969334297
ENSG00000186063	1.8140247222053776e-15	8.802768799034027
ENSG00000120370	1.9104535681180534e-15	8.652820755312854
ENSG00000100228	2.0381184795249384e-15	8.831224083586873
ENSG00000273002	2.0646424816609095e-15	7.015646953900471
ENSG00000143771	2.0646424816609095e-15	8.54070995145905
ENSG00000174827	2.1462724196253274e-15	6.663685132080127
ENSG00000233791	2.2600780259830155e-15	6.858892584451365
ENSG00000117691	2.2600780259830155e-15	8.839354164887686
ENSG00000174606	2.289446240540031e-15	8.827159042936465
ENSG00000180764	2.4737195691660454e-15	5.743075403803565
ENSG00000216109	2.6383852901372515e-15	4.412210969057161
ENSG00000143633	2.7072349916715405e-15	8.415972533741755
ENSG00000196754	2.7423207249776005e-15	3.968445141699151
ENSG00000188931	2.777854440913322e-15	8.127786139475168
ENSG00000116918	3.0007846591322457e-15	8.706662676035766
ENSG00000257315	3.039615895724467e-15	8.668542985990719
ENSG00000135763	3.03961589572451e-15	8.636022660787468
ENSG00000156535	3.3686186456243086e-15	6.944560582244663
ENSG00000143156	3.4562059596516202e-15	7.972108213019541
ENSG00000118298	3.6381661209449895e-15	7.438807420828505
ENSG00000132694	4.3525139955438094e-15	8.750919662846371
ENSG00000272750	4.699423978151881e-15	7.423207240332995
ENSG00000143179	5.009211997751366e-15	8.88153889558314
ENSG00000171806	5.138684598499605e-15	8.411959996239649
ENSG00000121851	5.911950378835028e-15	8.75245398703776
ENSG00000152904	6.462574728108064e-15	8.67061524210587
ENSG00000027644	6.713743009345102e-15	3.822072480752318
ENSG00000117222	7.337800157492151e-15	8.734659500244746
ENSG00000216863	1.0197421879866561e-14	7.917019995442793
ENSG00000169432	1.0458156279694896e-14	8.607076370299284
ENSG00000116698	1.0590974435188278e-14	8.88153889558314
ENSG00000183814	1.0590974435188278e-14	8.625361863027637
ENSG00000227239	1.0725453398396336e-14	6.450115529917077
ENSG00000136631	1.0725453398396336e-14	8.747392554119726
ENSG00000116984	1.0725453398396336e-14	8.843419205538092
ENSG00000203721	1.1715056602030026e-14	5.250418063974539
ENSG00000231407	1.2634456549133777e-14	5.549101113766036
ENSG00000154370	1.4327135702157754e-14	8.552191131320319
ENSG00000179397	1.6242654078345264e-14	7.189778457703138
ENSG00000234478	1.6242654078345264e-14	5.772730705774976
ENSG00000154217	1.7292841475087994e-14	8.322837086825087
ENSG00000136653	1.751076330561645e-14	8.882535287850768
ENSG00000203724	1.9113782816273633e-14	7.255775803905211
ENSG00000116711	2.1123195261776747e-14	8.628430511410416
ENSG00000151414	2.1657201466442035e-14	8.854080003297923
ENSG00000188206	2.248322112930119e-14	8.51452990161914
ENSG00000203799	2.3051051239184012e-14	7.7785590442695405
ENSG00000143751	2.5785976773353375e-14	8.801234474842639
ENSG00000272654	2.5785976773353375e-14	7.370698122039223
ENSG00000134369	2.9934696018916126e-14	8.839354164887686
ENSG00000143457	3.2651249637257194e-14	8.802230867110266
ENSG00000237188	3.2651249637257194e-14	7.039718396810601
ENSG00000213190	3.305863208353799e-14	8.37123011815569
ENSG00000173801	3.305863208353823e-14	8.205632304461778
ENSG00000085552	3.650291826734842e-14	6.0843215901337775
ENSG00000133106	3.835515078759543e-14	8.75038173092261
ENSG00000196954	4.182167156099832e-14	8.857148651680701
ENSG00000223945	4.448473828104456e-14	4.504500557312813
ENSG00000270361	4.849538091774786e-14	5.394872359893751
ENSG00000160678	5.2861340025736537e-14	7.149207522778967
ENSG00000094975	5.690975057966984e-14	8.873408814282326
ENSG00000178096	5.83258538410675e-14	8.595372254283403
ENSG00000162729	6.051525263020208e-14	8.857148651680701
ENSG00000242252	6.278546704812356e-14	4.836191577537821
ENSG00000116750	7.01108389142967e-14	8.788042960623791
ENSG00000204616	7.01108389142967e-14	5.252008578006106
ENSG00000177888	7.638394125769386e-14	8.697536202467326
ENSG00000143702	8.526614490405161e-14	8.712262040877564
ENSG00000157045	8.526614490405161e-14	8.780909271590605
ENSG00000188739	9.287005816737333e-14	6.7614462161628355
ENSG00000117475	1.0237916065594174e-13	8.667546593723092
ENSG00000168016	1.0490229939180474e-13	8.877473854932733
ENSG00000163357	1.3213652085826423e-13	6.271004795733381
ENSG00000225171	1.35379258797784e-13	5.983603211024153
ENSG00000135776	1.387002324184429e-13	8.705666283768139
ENSG00000135870	1.4210129577413336e-13	8.759049744147184
ENSG00000126952	1.4915132446955734e-13	5.97021434631955
ENSG00000163462	1.5096690570379497e-13	6.373307077902636
ENSG00000273026	1.5844910567088185e-13	5.649661813757818
ENSG00000168159	1.6429894568732771e-13	8.880004571391751
ENSG00000261126	1.7036104445207085e-13	6.758503294294822
ENSG00000189171	1.7243021222182376e-13	7.568792183055219
ENSG00000234719	1.7452408894492005e-13	7.7596502353508825
ENSG00000143434	1.7878713196573476e-13	6.808267871604484
ENSG00000066027	1.8095688799982458e-13	8.83528912423728
ENSG00000117697	1.8315253253573602e-13	8.659416512422277
ENSG00000236364	1.8537436899184993e-13	6.541367702544433
ENSG00000143793	1.945298253544688e-13	8.495201090634737
ENSG00000215840	2.0168682793612977e-13	5.37228061292887
ENSG00000131142	2.066013565016481e-13	5.418945304804137
ENSG00000182179	2.1163358766713512e-13	8.901864098835173
ENSG00000133063	2.1163358766713964e-13	8.255133745231372
ENSG00000135823	2.302138510280405e-13	8.572516334572352
ENSG00000198625	2.302138510280405e-13	8.901864098835173
ENSG00000242798	2.474094608452488e-13	6.821885327710063
ENSG00000241627	2.7231435475880577e-13	4.714646191486511
ENSG00000143443	2.8567511214640624e-13	8.294655784739618
ENSG00000118217	2.996797845350334e-13	8.901864098835173
ENSG00000162755	3.032851027154428e-13	7.866652680298226
ENSG00000120333	3.069330515210671e-13	8.767717757371758
ENSG00000077152	3.1062412594093643e-13	8.27711120253281
ENSG00000272906	3.1435882660201687e-13	6.533146117209367
ENSG00000143207	3.417665320052227e-13	8.73872454089515
ENSG00000232940	3.5421957359519477e-13	6.287174462474894
ENSG00000118197	4.184865424413277e-13	8.740717325430408
ENSG00000143862	4.712766728192976e-13	8.686875404707495
ENSG00000082126	4.712766728192976e-13	5.1599590161673605
ENSG00000171033	4.769025043464527e-13	8.252753504221843
ENSG00000226862	4.883528945468857e-13	4.3772528679393075
ENSG00000272205	4.883528945468892e-13	4.90662502138034
ENSG00000238121	5.06036824617412e-13	8.049527006418218
ENSG00000120334	5.120701614151001e-13	7.934879908945523
ENSG00000229739	5.305975046381751e-13	3.577035304624578
ENSG00000143614	5.696502193482428e-13	8.76311478479759
ENSG00000223774	6.487173886643252e-13	2.482360022605691
ENSG00000174529	6.564184782506908e-13	7.297357292852367
ENSG00000177855	7.128992485620893e-13	5.344725600853622
ENSG00000143603	7.38542568838551e-13	8.900329774643783
ENSG00000197965	7.56139380419245e-13	8.877473854932733
ENSG00000111275	7.561393804192558e-13	8.763652716721351
ENSG00000116903	8.019536352677275e-13	8.722464378293527
ENSG00000162769	8.11438454732771e-13	8.345299972901987
ENSG00000182134	8.210334639331695e-13	8.4901396577167
ENSG00000078081	8.307399190749595e-13	8.869343773631922
ENSG00000223396	8.809888424334275e-13	8.095521296018
ENSG00000244998	8.913911505300413e-13	4.650553106476321
ENSG00000136643	1.0260326772400273e-12	8.742789581545559
ENSG00000231265	1.0878571038162455e-12	5.613624509049274
ENSG00000158850	1.1006540307360963e-12	8.918124261436798
ENSG00000158555	1.100654030736104e-12	8.404741258466695
ENSG00000188676	1.1135987961895575e-12	4.493099786026942
ENSG00000198417	1.166890036773348e-12	6.263014284873077
ENSG00000229196	1.1805995049652778e-12	5.3526898918976675
ENSG00000186854	1.2084947588814418e-12	8.5261870916466
ENSG00000116668	1.3113216994378515e-12	8.73872454089515
ENSG00000143632	1.3113216994378515e-12	6.142386357842476
ENSG00000203666	1.3899829101806405e-12	8.393830556120657
ENSG00000143479	1.3899829101806405e-12	8.022738020784958
ENSG00000160838	1.422728995569138e-12	5.058837615025035
ENSG00000149506	1.422728995569138e-12	6.07655537514778
ENSG00000154305	1.6168396262564407e-12	8.918124261436798
ENSG00000197956	1.6548259315259003e-12	8.914059220786392
ENSG00000238934	1.6548259315259003e-12	2.391638634043601
ENSG00000143248	1.733446497492697e-12	7.728999187664996
ENSG00000163141	1.815731950880473e-12	6.6692156995771885
ENSG00000152022	1.901849732473917e-12	8.705463305170355
ENSG00000077157	1.9919747718589436e-12	8.645484087681885
ENSG00000132692	2.0385968067314843e-12	8.0692432738769
ENSG00000141858	2.135077916732129e-12	8.813429596793856
ENSG00000162931	2.135077916732129e-12	6.143473013959124
ENSG00000138640	2.2103674459972744e-12	8.88153889558314
ENSG00000243587	2.288262038978445e-12	7.267164705510348
ENSG00000227815	2.3688500438520253e-12	4.071063075259158
ENSG00000081479	2.4241166740401806e-12	5.258149694129519
ENSG00000163565	2.480648673463914e-12	8.897799058184765
ENSG00000175229	2.538474443223345e-12	3.520392162320142
ENSG00000197121	2.538474443223345e-12	7.738707628595195
ENSG00000158615	2.5678815376240894e-12	8.922189302087205
ENSG00000186847	2.6581240323151377e-12	5.062665970313219
ENSG00000196154	2.751477920970669e-12	8.746854622195965
ENSG00000205898	2.9142690571328848e-12	3.746662481768136
ENSG00000233217	2.9479438831802317e-12	4.050171758862408
ENSG00000242258	3.016443467098738e-12	8.663481553072685
ENSG00000143811	3.1221320588366494e-12	8.840888489079076
ENSG00000139508	3.344529453463116e-12	8.702139175041493
ENSG00000122912	3.4220619074125803e-12	8.741255257354169
ENSG00000168961	3.582456400132944e-12	8.511002792892494
ENSG00000165188	3.5824564001329693e-12	5.11847023176869
ENSG00000035720	3.665397912101574e-12	8.849018570379888
ENSG00000243452	3.836974692683829e-12	8.699070526658716
ENSG00000112378	3.836974692683829e-12	8.889668976883954
ENSG00000205238	4.062562223774625e-12	6.939220747546259
ENSG00000226121	4.156397732084214e-12	5.274214630548083
ENSG00000257877	4.156397732084244e-12	3.969440492661162
ENSG00000169242	4.40039208329986e-12	6.570293654545831
ENSG00000270149	4.658427633387096e-12	4.359295455363262
ENSG00000272645	4.875495977553948e-12	8.549915896607386
ENSG00000121858	5.0447813126884144e-12	8.814963920985246
ENSG00000213057	5.102481298639058e-12	6.063972799108343
ENSG00000174171	5.2794944945155905e-12	8.223406833697965
ENSG00000121486	5.400836479800891e-12	8.715330689260341
ENSG00000188112	5.462529484816372e-12	5.1600656141688095
ENSG00000231663	6.118762528435906e-12	7.742020268877529
ENSG00000229399	6.623535598798042e-12	5.079568791564173
ENSG00000173728	6.93009026752198e-12	5.762898835046306
ENSG00000135835	7.169099522753418e-12	6.978295816557163
ENSG00000233996	7.2505521111416475e-12	3.0315742513031583
ENSG00000230091	7.332912372370794e-12	7.5783486917003975
ENSG00000232995	7.332912372370794e-12	7.101056263851047
ENSG00000271959	7.671629923728524e-12	4.988826556712976
ENSG00000223356	8.0256822946832e-12	6.036196093350057
ENSG00000185420	8.0256822946832e-12	8.48101318414826
ENSG00000197959	8.301692799605869e-12	7.3859124984169435
ENSG00000229841	8.301692799605869e-12	7.4088860124592335
ENSG00000272068	9.290675020590255e-12	8.599437294933809
ENSG00000122025	9.395708726173252e-12	7.8441687086469996
ENSG00000143493	9.395708726173252e-12	8.701398264519948
ENSG00000271267	9.60928204659019e-12	4.793828703778511
ENSG00000231507	1.0164266014017982e-11	7.528907100480644
ENSG00000168264	1.0278976742652587e-11	8.897799058184765
ENSG00000143590	1.0871848931837201e-11	5.870023600726042
ENSG00000158887	1.1243535669331502e-11	6.871778485284098
ENSG00000228863	1.1243535669331542e-11	7.380002039488745
ENSG00000227741	1.1370178844891056e-11	6.83065408959612
ENSG00000234072	1.1498220634933569e-11	8.404694332478272
ENSG00000220785	1.1627676165794436e-11	8.395082430134368
ENSG00000115539	1.2024678876447025e-11	8.577577767490387
ENSG00000259420	1.2159943858656086e-11	3.598201620544437
ENSG00000117281	1.3749947981599933e-11	7.180717746371189
ENSG00000057294	1.4060181391099389e-11	7.710130674789948
ENSG00000272579	1.5201005949214305e-11	7.4828799297626185
ENSG00000196550	1.5543301226962677e-11	6.904369764101966
ENSG00000183741	1.5893150312301894e-11	8.855614327489313
ENSG00000069275	1.5893150312301894e-11	8.859679368139718
ENSG00000162852	1.5893150312301894e-11	8.714334296992712
ENSG00000236935	1.625071637154059e-11	7.270714209932293
ENSG00000116128	1.6250716371540766e-11	8.843419205538092
ENSG00000154928	1.6989669372592014e-11	8.340041138546043
ENSG00000203705	1.717949533693996e-11	8.711803580533696
ENSG00000144061	1.8567749617245543e-11	6.879114817388293
ENSG00000117036	2.0065805508997732e-11	8.718857797986987
ENSG00000184319	2.0743523709336694e-11	7.6024124499871615
ENSG00000271387	2.0743523709336694e-11	5.284092335607321
ENSG00000196950	2.1207748365954567e-11	8.723998702484916
ENSG00000117724	2.14436642539262e-11	8.564844713615408
ENSG00000113327	2.1682151965291916e-11	6.06098661573679
ENSG00000226807	2.3168643421810508e-11	3.732868853782802
ENSG00000172955	2.3685993064891716e-11	6.218571659953037
ENSG00000227773	2.3685993064891716e-11	2.961259325165259
ENSG00000270084	2.3948896994841694e-11	6.250633844765402
ENSG00000174448	2.615766629129521e-11	3.4340150855257514
ENSG00000250091	2.644742817402893e-11	6.6385390986426245
ENSG00000188295	2.8565718609654266e-11	7.906962556316439
ENSG00000207181	2.8881596100413666e-11	4.989251130399426
ENSG00000216990	3.0513048141345426e-11	4.8296939379708395
ENSG00000136848	3.085001072905359e-11	8.670077310182107
ENSG00000183856	3.188292691909241e-11	7.994485714829895
ENSG00000012779	3.368024587751434e-11	8.914059220786392
ENSG00000230124	3.368024587751434e-11	8.190472083588844
ENSG00000100625	3.442664633689093e-11	7.507717122935378
ENSG00000143499	3.48059003640226e-11	8.709325367222977
ENSG00000228343	3.636427824176777e-11	7.813524701665266
ENSG00000030110	3.67644325643065e-11	8.806833839684433
ENSG00000230280	3.757772657357883e-11	5.909754913250107
ENSG00000139187	3.925754607169296e-11	6.353522326221348
ENSG00000134463	3.96888651577796e-11	8.19478145166558
ENSG00000265559	3.968886515778017e-11	3.0029215076938276
ENSG00000172987	4.573670539102581e-11	2.9858980038445435
ENSG00000131779	4.573670539102581e-11	8.759049744147184
ENSG00000164061	4.829569138568935e-11	7.175244326685756
ENSG00000225721	4.829569138568935e-11	4.016464371230025
ENSG00000272562	5.099476575060899e-11	5.4015116570320085
ENSG00000148225	5.26845538609829e-11	7.4540242651740805
ENSG00000226920	5.5023159092288227e-11	5.748854581648649
ENSG00000169241	5.562351699930849e-11	8.845949921997109
ENSG00000107779	6.000942430401206e-11	8.469276522540909
ENSG00000143369	6.066301193773635e-11	6.492652377404495
ENSG00000159409	6.33477926386624e-11	2.5241469811246544
ENSG00000227268	6.403696433017772e-11	6.942475190635241
ENSG00000234604	6.61488309844027e-11	4.27538348831428
ENSG00000173409	6.982112870449429e-11	8.772779190289793
ENSG00000264349	7.057918642743101e-11	4.718848745204135
ENSG00000272933	7.211955821695276e-11	7.097732016837004
ENSG00000232946	7.290204059450022e-11	3.1825938459449894
ENSG00000163050	7.369283425843026e-11	8.859679368139718
ENSG00000228208	7.369283425843026e-11	1.7771916488580108
ENSG00000171365	8.661291659507849e-11	8.080839493045756
ENSG00000116667	9.041725808630044e-11	8.514176447571868
ENSG00000234678	9.139361810579183e-11	5.804383784360937
ENSG00000180667	9.238029748477268e-11	8.795635110000843
ENSG00000042832	9.643235681323768e-11	8.092249669037436
ENSG00000137478	1.0966096796770276e-10	8.897799058184765
ENSG00000186517	1.1084029654201325e-10	8.89373401753436
ENSG00000112799	1.1323631591007021e-10	8.528259347761749
ENSG00000185155	1.2466079697488077e-10	8.863744408790124
ENSG00000004478	1.2599777633379156e-10	8.817494637444264
ENSG00000236307	1.2599777633379156e-10	4.792711490791667
ENSG00000224831	1.2871397064927388e-10	5.473288028071772
ENSG00000237409	1.3009347477126428e-10	4.239110471658944
ENSG00000117650	1.3148744539179756e-10	7.872809934620611
ENSG00000150076	1.372109796051756e-10	6.958570716032022
ENSG00000143815	1.4317810567242463e-10	8.807830231952062
ENSG00000222222	1.4470912558406976e-10	4.12933885253678
ENSG00000272631	1.4781938050992455e-10	4.61939063095151
ENSG00000131795	1.526077807229783e-10	8.82462832647745
ENSG00000246465	1.558840270229478e-10	4.903169850760468
ENSG00000133328	1.5754786009384836e-10	7.4434810821710835
ENSG00000198771	1.626443097874509e-10	8.862210084598736
ENSG00000103404	1.6613119583300334e-10	8.49533306536293
ENSG00000267834	1.714990735034924e-10	6.3348679525380955
ENSG00000112079	1.714990735034924e-10	8.845949921997109
ENSG00000178199	1.866567619887018e-10	8.343312765526607
ENSG00000258181	1.9064643838965103e-10	6.3193567698380475
ENSG00000232124	1.9064643838965103e-10	6.246739480740489
ENSG00000224261	2.0098919467782908e-10	5.253801516130962
ENSG00000121039	2.0098919467782908e-10	8.08066348287957
ENSG00000272405	2.0965681664577476e-10	8.766183433180368
ENSG00000112182	2.118802257413025e-10	8.531583477890608
ENSG00000260990	2.2810302876456726e-10	5.503275460005661
ENSG00000239494	2.305175932037555e-10	5.325774426499102
ENSG00000237424	2.429704296123381e-10	6.757666714456534
ENSG00000205129	2.4553880336742393e-10	7.377296652813893
ENSG00000234996	2.534042905307996e-10	4.211674965402429
ENSG00000181873	2.560804768161426e-10	8.29259199633477
ENSG00000132677	2.698815657560886e-10	3.512189671427264
ENSG00000173080	2.785086251526746e-10	5.331903932454009
ENSG00000140009	2.814438016320142e-10	8.36115975546792
ENSG00000214514	2.874051929315591e-10	3.5572471916244273
ENSG00000178458	2.934900118356912e-10	5.095290469798165
ENSG00000260805	3.0285413598998217e-10	6.818947355929096
ENSG00000143384	3.0925854283224283e-10	8.942514505339238
ENSG00000134070	3.0925854283224283e-10	8.563645342749995
ENSG00000143512	3.1579532313906525e-10	5.6748792805275805
ENSG00000262333	3.2246714688464135e-10	6.52167991140929
ENSG00000253651	3.3273405885503354e-10	5.650399615087343
ENSG00000112210	3.3273405885503587e-10	7.860227356195118
ENSG00000175482	3.4692178728575756e-10	8.535190058197148
ENSG00000179431	3.4692178728575756e-10	6.41073304586923
ENSG00000101115	3.4692178728575875e-10	3.9782227285090968
ENSG00000158710	3.505601328447764e-10	8.909994180135985
ENSG00000196420	3.654902572920805e-10	3.082765790509626
ENSG00000157765	3.6931886732250213e-10	6.008659306174385
ENSG00000243364	3.731866792154988e-10	7.702596201670472
ENSG00000228238	3.731866792154988e-10	3.0865044808628688
ENSG00000180660	3.890578372259786e-10	6.794992529780746
ENSG00000196418	3.97238994942281e-10	7.7775297708836675
ENSG00000116679	4.013924040971128e-10	8.871874490090939
ENSG00000143498	4.098269789310448e-10	8.267734824378161
ENSG00000163435	4.1843473806196116e-10	6.477881258653583
ENSG00000213028	4.1843473806196116e-10	4.281735322441396
ENSG00000236021	4.2721915041179996e-10	5.633603260078489
ENSG00000143178	4.2721915041179996e-10	7.667656078991451
ENSG00000201492	4.3167870404612734e-10	5.051284945725583
ENSG00000213612	4.453321500068506e-10	5.207654481673091
ENSG00000175294	4.54668018515717e-10	4.672133943529688
ENSG00000000460	4.594074226227445e-10	7.9916200450449
ENSG00000101190	4.6419510540541437e-10	8.20849651741124
ENSG00000232519	4.991015833435438e-10	4.365707141297927
ENSG00000132952	5.042931646828223e-10	8.73872454089515
ENSG00000072071	5.095375139714316e-10	8.461481394566071
ENSG00000265753	5.477700544640294e-10	3.7758660477719643
ENSG00000173207	5.534558135751634e-10	8.581642808140794
ENSG00000150995	5.534558135751674e-10	8.669080917914481
ENSG00000120913	5.591992354902643e-10	8.037855771520585
ENSG00000187054	5.650008906324162e-10	4.061387435484708
ENSG00000136104	5.70861354918173e-10	8.810898880334841
ENSG00000143199	5.70861354918173e-10	6.133793867565606
ENSG00000100422	5.949030169908628e-10	8.918124261436798
ENSG00000228824	6.13580815517504e-10	4.862426951050402
ENSG00000122696	6.263497573956693e-10	8.36051681724756
ENSG00000152558	6.263497573956693e-10	8.930319383388017
ENSG00000235664	6.263497573956693e-10	3.714723360376406
ENSG00000186073	6.731188827054457e-10	7.984066353945972
ENSG00000164647	6.941918445438483e-10	6.01146409310347
ENSG00000154175	7.085971535938128e-10	8.054693445632854
ENSG00000073861	7.085971535938128e-10	7.252596565357218
ENSG00000213085	7.23294382595623e-10	5.597694442707683
ENSG00000230005	7.23294382595623e-10	4.725012805699314
ENSG00000102385	7.23294382595623e-10	5.16097822020314
ENSG00000114670	7.23294382595623e-10	7.930466991407722
ENSG00000167283	7.307542649823912e-10	8.905929139485579
ENSG00000116977	7.307542649823964e-10	8.759049744147184
ENSG00000134575	7.6919581632583e-10	8.79716943419223
ENSG00000162836	7.932016770358713e-10	8.672608026641125
ENSG00000164236	8.096105731957247e-10	5.245716108879478
ENSG00000183423	8.348474086077743e-10	6.071580282044781
ENSG00000229808	8.786264767635387e-10	6.761962713268638
ENSG00000251520	8.87647567376242e-10	3.5203571028292235
ENSG00000163486	8.967591079334719e-10	8.83528912423728
ENSG00000143320	9.631478228471862e-10	7.277321573773423
ENSG00000111450	9.63147822847193e-10	8.591307213632996
ENSG00000221643	9.829819055529332e-10	3.533427675753091
ENSG00000112280	9.930479835043948e-10	2.8794499897988723
ENSG00000165269	1.003214711789214e-09	3.760239514048865
ENSG00000175793	1.0134830713553837e-09	6.498800649653167
ENSG00000116852	1.0238540524503023e-09	8.82155967809467
ENSG00000243440	1.0238540524503098e-09	6.876275234022635
ENSG00000184825	1.0772836013160488e-09	7.1650022141619605
ENSG00000117335	1.0882916384203496e-09	8.914059220786392
ENSG00000119862	1.0882916384203496e-09	8.7062042156919
ENSG00000197283	1.1219789565351966e-09	8.720930054102137
ENSG00000153187	1.1219789565351966e-09	8.926254342737613
ENSG00000267127	1.1219789565351966e-09	5.244021544142772
ENSG00000143786	1.1334327245472705e-09	7.063048138565407
ENSG00000007968	1.1334327245472705e-09	8.72752581121156
ENSG00000231563	1.1684833921676755e-09	4.723957000672659
ENSG00000118193	1.1804004666907101e-09	7.8794567380428
ENSG00000232694	1.2045917205101383e-09	5.402395641476113
ENSG00000225603	1.280106588089765e-09	3.456152345052903
ENSG00000188342	1.2931338917179106e-09	8.742789581545559
ENSG00000204262	1.2931338917179106e-09	7.85565692921242
ENSG00000163995	1.3062906068638424e-09	5.31699211930084
ENSG00000272836	1.3062906068638424e-09	6.285661022336302
ENSG00000235145	1.3062906068638424e-09	4.685971422253064
ENSG00000254577	1.3195779861414393e-09	6.4282497778153544
ENSG00000214212	1.3602368123789389e-09	8.511002792892496
ENSG00000154016	1.3880195172474017e-09	6.354757337718917
ENSG00000224897	1.4307351831761432e-09	7.005395794965447
ENSG00000236713	1.459922450227804e-09	3.1277336797207047
ENSG00000232750	1.4896907106451253e-09	3.6774495221943826
ENSG00000122591	1.551015479630171e-09	8.802230867110266
ENSG00000215784	1.5667276506114818e-09	6.445791013930249
ENSG00000232372	1.5667276506114818e-09	7.658482679434586
ENSG00000253051	1.5825951566779445e-09	5.297191184172539
ENSG00000225598	1.6311447150384588e-09	3.2416367651985407
ENSG00000167046	1.6311447150384588e-09	6.13802572481138
ENSG00000127920	1.6311447150384588e-09	7.49873377841488
ENSG00000117592	1.6311447150384645e-09	8.896264733993377
ENSG00000164076	1.6311447150384645e-09	2.5395178503633384
ENSG00000132196	1.6811469904915258e-09	8.496276954482259
ENSG00000271748	1.698144521926537e-09	1.5879377665924648
ENSG00000228288	1.7153097553457716e-09	7.851059869324903
ENSG00000070182	1.7501497895905461e-09	7.292827298177827
ENSG00000128039	1.7678278589092377e-09	8.659416512422277
ENSG00000150593	1.8219142084582219e-09	8.901864098835173
ENSG00000154330	1.8402993330969678e-09	6.50864758426752
ENSG00000227373	1.8402993330969678e-09	5.4364976177056725
ENSG00000180867	1.8588654816945315e-09	8.032676408744534
ENSG00000249459	1.896547810540298e-09	6.422536249209779
ENSG00000244968	1.896547810540298e-09	3.3941551282540154
ENSG00000162733	1.9156675112619535e-09	8.756519027688167
ENSG00000236779	1.9156675112619535e-09	3.5711514156362103
ENSG00000162757	1.9741622273332304e-09	7.313073946370357
ENSG00000235750	1.9940450649900283e-09	8.909994180135985
ENSG00000118292	2.0141232750042983e-09	7.517884045436465
ENSG00000197584	2.1388012704835844e-09	7.535851855786221
ENSG00000180999	2.160300416582905e-09	2.9199525933465007
ENSG00000110660	2.203933192765328e-09	8.839354164887686
ENSG00000149403	2.2484254610092545e-09	8.71686501345173
ENSG00000249894	2.2484254610092545e-09	2.403908556570397
ENSG00000259384	2.293793701663046e-09	6.497266504298414
ENSG00000240356	2.3168115455202926e-09	7.025128988979674
ENSG00000236206	2.340054701977043e-09	4.2537025654110625
ENSG00000167566	2.5092484477571925e-09	7.269303392758794
ENSG00000229373	2.611228618483776e-09	5.047632071759305
ENSG00000130054	2.637348827781477e-09	3.680746829897921
ENSG00000143198	2.7172481364956054e-09	8.844953529729482
ENSG00000150636	2.77182105698562e-09	7.013873183411487
ENSG00000162753	2.77182105698562e-09	4.843913312763173
ENSG00000183128	2.799506994698997e-09	4.574056722982792
ENSG00000180061	2.8274626212272363e-09	7.266362824130204
ENSG00000235121	2.8274626212272463e-09	6.055921127071943
ENSG00000261159	2.9129733215610023e-09	7.7903012830367695
ENSG00000171631	2.9713764092854554e-09	7.95892550203777
ENSG00000165475	3.0309210741938923e-09	8.65842012015465
ENSG00000188921	3.0611282672806898e-09	8.779374947399216
ENSG00000110492	3.0916290275262014e-09	8.871874490090939
ENSG00000135424	3.122426131519324e-09	7.5803173983544845
ENSG00000057252	3.184920604821773e-09	8.792108001274197
ENSG00000213062	3.4134064762700963e-09	7.046852421370562
ENSG00000204277	3.481573050742433e-09	4.028054876306356
ENSG00000216809	3.6578497627123214e-09	5.979664498983755
ENSG00000147246	3.6578497627123214e-09	5.742288589987712
ENSG00000148175	3.730771423536591e-09	8.889668976883954
ENSG00000254266	3.767761920673459e-09	5.281611872906838
ENSG00000258427	3.805109961478694e-09	4.429777350180929
ENSG00000111291	3.842818908300631e-09	8.901864098835173
ENSG00000065057	3.919333123109568e-09	8.348577177042424
ENSG00000075290	3.919333123109568e-09	6.294264243695595
ENSG00000232065	3.958145270329767e-09	4.9990827469703625
ENSG00000135248	3.958145270329767e-09	5.461850049031177
ENSG00000225620	4.076843808382411e-09	2.8288310739575397
ENSG00000117643	4.076843808382411e-09	8.558248956505984
ENSG00000257954	4.076843808382411e-09	6.784661350596415
ENSG00000213033	4.076843808382411e-09	5.322072454428053
ENSG00000118491	4.117175855483128e-09	6.119359718289964
ENSG00000054267	4.117175855483128e-09	8.810898880334841
ENSG00000137460	4.240520220297831e-09	8.069007749687646
ENSG00000184992	4.240520220297831e-09	8.673683890488649
ENSG00000261716	4.240520220297831e-09	8.688409728898884
ENSG00000132837	4.282430022460446e-09	6.88337888469876
ENSG00000155755	4.49811112217329e-09	8.344715114989803
ENSG00000260398	4.5425007272843815e-09	5.078540782445941
ENSG00000160781	4.63256477604589e-09	8.582639200408423
ENSG00000260360	4.6782472442072906e-09	5.371831454362368
ENSG00000223863	4.6782472442072906e-09	3.266322970570573
ENSG00000117139	4.724368751972682e-09	8.744323905736948
ENSG00000211451	4.724368751972682e-09	8.033129291928526
ENSG00000238711	4.724368751972682e-09	4.617470797587969
ENSG00000232224	4.77093340319213e-09	6.953441199624206
ENSG00000149256	4.817945338933574e-09	7.95581827849169
ENSG00000204356	4.8654087378092765e-09	8.802768799034027
ENSG00000229930	4.96170682911305e-09	4.077541302495634
ENSG00000143390	5.010550069465229e-09	8.877473854932733
ENSG00000079337	5.0598618694723e-09	8.829689759395484
ENSG00000238805	5.21065253887423e-09	1.979777574641725
ENSG00000198298	5.261882688151791e-09	7.715648730286359
ENSG00000163126	5.365820005546452e-09	6.9089447638209585
ENSG00000134376	5.3658200055464904e-09	3.4433864311411013
ENSG00000238526	5.3658200055464904e-09	3.9114890020161823
ENSG00000117533	5.634495544748496e-09	8.794638717733214
ENSG00000122367	5.689782590525734e-09	5.125895141411936
ENSG00000212916	5.745598210260836e-09	8.395647330489725
ENSG00000203697	6.0327784495393264e-09	5.37059789485927
ENSG00000258130	6.211750851897993e-09	5.631790881115414
ENSG00000184557	6.272550142740143e-09	8.706459697437982
ENSG00000259590	6.333929183068261e-09	3.99728688730634
ENSG00000178935	6.333929183068261e-09	8.019457926094091
ENSG00000143595	6.7802730297584706e-09	3.702189692548152
ENSG00000171793	6.980812396328558e-09	8.715868621184102
ENSG00000234937	7.048934221541317e-09	3.9628476658698544
ENSG00000243155	7.048934221541317e-09	4.369308291961453
ENSG00000267270	7.257208820463041e-09	7.142535286396493
ENSG00000179314	7.617729001149255e-09	6.755342204969894
ENSG00000130695	7.617729001149255e-09	8.708734932150918
ENSG00000026751	7.691898465630762e-09	8.930319383388017
ENSG00000238061	7.76677126432881e-09	6.043981104837313
ENSG00000140443	7.76677126432881e-09	8.485721163019024
ENSG00000181039	7.76677126432881e-09	7.930106503365042
ENSG00000267348	7.995674773628862e-09	6.657738225877712
ENSG00000092969	7.995674773628862e-09	7.202669905866365
ENSG00000155093	8.151914170819204e-09	7.981917852328129
ENSG00000224536	8.231145136575784e-09	6.304404731789338
ENSG00000173451	8.638687951110388e-09	8.4167659474116
ENSG00000203804	8.807150834756841e-09	6.42779982128543
ENSG00000165185	8.978811921527184e-09	8.391502818259424
ENSG00000270028	9.065860180749621e-09	5.090558537670811
ENSG00000268154	9.065860180749621e-09	3.6448377524971325
ENSG00000092036	9.15373018938323e-09	8.24960538425917
ENSG00000168614	9.242429484447475e-09	8.685341080516107
ENSG00000168899	9.242429484447475e-09	8.498728199361382
ENSG00000137434	1.0079318256551788e-08	6.568482355580227
ENSG00000135205	1.0275078442792296e-08	8.11957658659446
ENSG00000234184	1.0374342031421517e-08	8.704925373246594
ENSG00000139641	1.0374342031421627e-08	8.905929139485579
ENSG00000140280	1.057567847084993e-08	8.1609878611769
ENSG00000254739	1.0780817830900093e-08	4.982380282138107
ENSG00000197580	1.0884835355800302e-08	7.051340237751959
ENSG00000228008	1.0989829864513358e-08	4.412490050180919
ENSG00000171786	1.10958102699181e-08	6.44470601087384
ENSG00000197646	1.1310764816808527e-08	8.000208586689583
ENSG00000159208	1.1419757180565758e-08	6.451846638481279
ENSG00000042781	1.1419757180565758e-08	7.618692570145615
ENSG00000186827	1.1419757180565758e-08	7.7581040191559865
ENSG00000255449	1.1529771886917735e-08	4.614848129656064
ENSG00000198739	1.1640818249339222e-08	3.058275269732612
ENSG00000225401	1.1752905663484442e-08	4.709665477893068
ENSG00000174564	1.1752905663484442e-08	7.024697490358661
ENSG00000121797	1.1752905663484442e-08	8.339706185220066
ENSG00000269086	1.1752905663484442e-08	5.013426459909891
ENSG00000054967	1.1866043607887815e-08	8.527262955494121
ENSG00000238511	1.2211856666049261e-08	4.0390094527759315
ENSG00000061938	1.2329293199248255e-08	8.851549286838905
ENSG00000238045	1.2567473829580048e-08	6.350717581902322
ENSG00000248138	1.2933164871119851e-08	3.2652090909010116
ENSG00000120756	1.2933164871119851e-08	7.983457418152617
ENSG00000141367	1.3436903152673743e-08	8.896264733993377
ENSG00000116141	1.3565791895531996e-08	5.572308604708605
ENSG00000188015	1.3695883786196703e-08	3.07351190221207
ENSG00000154358	1.3695883786196703e-08	8.780909271590605
ENSG00000249738	1.3827189729301705e-08	3.6039299365240023
ENSG00000236581	1.4364775485199993e-08	4.718062807139635
ENSG00000197768	1.450231863784937e-08	6.451957129254858
ENSG00000203739	1.4502318637849472e-08	6.578308417975999
ENSG00000225205	1.478126109021148e-08	8.675676675023904
ENSG00000273455	1.4922683674933417e-08	3.6533970815103887
ENSG00000246090	1.4922683674933417e-08	8.035877031855506
ENSG00000234219	1.5354898723043842e-08	5.195252424548402
ENSG00000234814	1.595018021435168e-08	6.621782419575989
ENSG00000183921	1.610247465117362e-08	7.478691717621097
ENSG00000225272	1.656789762645706e-08	2.4748086654375703
ENSG00000213559	1.672592806745512e-08	3.320307731939796
ENSG00000153233	1.688542496137404e-08	4.911347658183667
ENSG00000164574	1.7046401515876977e-08	8.858145043948328
ENSG00000271380	1.7538342952259206e-08	4.1567497865758956
ENSG00000250493	1.7538342952259266e-08	5.830759200153235
ENSG00000119787	1.7705372542859583e-08	8.773775582557422
ENSG00000145863	1.7705372542859583e-08	2.0173461224329454
ENSG00000236942	1.7873949578759175e-08	5.430328528117049
ENSG00000220749	1.8044087973066203e-08	7.0303837030112755
ENSG00000166682	1.8215801759942656e-08	7.150033365155101
ENSG00000198805	1.838910509562119e-08	8.877473854932733
ENSG00000148584	1.838910509562119e-08	5.083579092086743
ENSG00000141854	1.856401225942699e-08	8.589772889441608
ENSG00000261766	1.8740537654812154e-08	5.0602819503467575
ENSG00000272016	1.8740537654812154e-08	6.777056892382748
ENSG00000232059	1.891869581039294e-08	3.9599131634727596
ENSG00000186564	1.9098501381002514e-08	5.796050485407392
ENSG00000224032	1.9098501381002514e-08	8.801234474842639
ENSG00000166667	1.9647951046807798e-08	7.026109654191255
ENSG00000159712	1.98344953873318e-08	6.052217778962436
ENSG00000171453	1.98344953873318e-08	8.637556984978858
ENSG00000238207	2.0022762347570226e-08	1.9294597711220973
ENSG00000140386	2.0212767362144912e-08	8.853083611030295
ENSG00000253619	2.040452599947523e-08	4.6775677065561885
ENSG00000268034	2.0598053962895087e-08	4.340739426535814
ENSG00000203819	2.0793367091778168e-08	6.52791020288771
ENSG00000152207	2.0793367091778168e-08	5.193315040422744
ENSG00000232698	2.0990481362676654e-08	7.563617276130286
ENSG00000254685	2.2211903232209304e-08	8.264666175995382
ENSG00000149269	2.2422084606408123e-08	8.850014962647515
ENSG00000206417	2.2634200012799363e-08	8.644690674012043
ENSG00000241316	2.306430212641066e-08	7.2533469845507685
ENSG00000272709	2.394848440329307e-08	4.360505295647925
ENSG00000241666	2.417462985566042e-08	5.957920676727816
ENSG00000103495	2.417462985566042e-08	8.416148543907946
ENSG00000215838	2.4633168410395063e-08	4.424010069954516
ENSG00000248405	2.5100161239341724e-08	2.9165851012041255
ENSG00000130037	2.5575759483382042e-08	6.4453626554343195
ENSG00000248478	2.58168335806466e-08	2.107179164727915
ENSG00000074855	2.6060116895486233e-08	8.666550201455463
ENSG00000122033	2.6553389884188737e-08	8.780909271590605
ENSG00000198108	2.6803419334419205e-08	8.702394656787575
ENSG00000175701	2.7055737557763605e-08	8.326920628196786
ENSG00000171115	2.7055737557763893e-08	8.255251675089388
ENSG00000249993	2.7567321769100795e-08	6.01440088661976
ENSG00000143768	2.756732176910109e-08	6.824366140837129
ENSG00000113594	2.7826628917144116e-08	7.098322767031524
ENSG00000115556	2.808830716129752e-08	7.845888974259156
ENSG00000239377	2.8352377525517077e-08	5.197698458174119
ENSG00000162779	2.8618861213978156e-08	6.062650268789542
ENSG00000104490	2.9433007001144456e-08	7.00583444446705
ENSG00000226321	2.9709359684994605e-08	6.045481957344311
ENSG00000183831	3.0269653672457774e-08	6.2724629861927665
ENSG00000244723	3.055363980124095e-08	5.75203836037638
ENSG00000254198	3.1129403832914284e-08	6.866867507389955
ENSG00000266970	3.1129403832914284e-08	4.023376167446158
ENSG00000134533	3.1421227720490536e-08	3.566995375707643
ENSG00000143486	3.1421227720490536e-08	8.841884881346704
ENSG00000188859	3.1715710506689634e-08	7.202913927595305
ENSG00000211941	3.2312746920580273e-08	8.743785973813187
ENSG00000157796	3.2312746920580386e-08	8.805299515493045
ENSG00000139344	3.2615348123995125e-08	7.794045415231375
ENSG00000135838	3.3228836989201425e-08	8.36335551860096
ENSG00000112290	3.322883698920178e-08	6.969533300727788
ENSG00000180479	3.353977345465087e-08	7.673346069732892
ENSG00000171931	3.417015402442509e-08	4.246722294344018
ENSG00000187695	3.448964819083668e-08	5.751134703764579
ENSG00000232480	3.4812045341926097e-08	4.712387516774582
ENSG00000144355	3.546565108402258e-08	4.491137023099698
ENSG00000185885	3.546565108402258e-08	8.89219969334297
ENSG00000171747	3.5796911463709286e-08	6.244730256569774
ENSG00000136169	3.749884419246496e-08	8.783439988049624
ENSG00000261644	3.8557481065599675e-08	7.3897518292474915
ENSG00000213719	3.8557481065599675e-08	8.934384424038425
ENSG00000235505	3.891677178580313e-08	8.318634494286613
ENSG00000106211	3.891677178580313e-08	8.859679368139718
ENSG00000153029	3.891677178580327e-08	8.794638717733214
ENSG00000271109	3.927931535397583e-08	5.877819972145684
ENSG00000260682	3.927931535397597e-08	8.768714149639386
ENSG00000121454	4.0014275431086396e-08	8.062430493299516
ENSG00000254852	4.03867497451127e-08	3.908855294596427
ENSG00000014641	4.114183327762054e-08	8.873408814282326
ENSG00000103342	4.152450178224279e-08	8.889668976883954
ENSG00000250831	4.152450178224279e-08	7.036092925013278
ENSG00000138964	4.191062805500026e-08	8.517598550001917
ENSG00000146005	4.269337525626796e-08	7.142738717406231
ENSG00000048462	4.309005750255857e-08	8.922189302087205
ENSG00000181450	4.4712904995197526e-08	8.546591766478524
ENSG00000206113	4.4712904995197526e-08	4.312205055199311
ENSG00000234473	4.5127805040377716e-08	3.8695813494640747
ENSG00000250734	4.5127805040377716e-08	2.6175844904440826
ENSG00000262454	4.596885666304836e-08	7.554968884935763
ENSG00000137558	4.6395073824449394e-08	5.741040934846257
ENSG00000079263	4.682512940298329e-08	8.847484246188499
ENSG00000050628	4.7259056885695764e-08	4.657900421252646
ENSG00000203327	4.7259056885695764e-08	4.622167382025563
ENSG00000211976	4.72590568856961e-08	7.910353569990552
ENSG00000167588	4.7696890041731935e-08	6.752795453460045
ENSG00000230470	4.813866292462387e-08	2.6351368814498937
ENSG00000158079	4.858440987459265e-08	8.363382487032554
ENSG00000163898	4.948796478404228e-08	5.291201117043449
ENSG00000154114	5.0407835314297366e-08	8.922189302087205
ENSG00000136881	5.134430674703875e-08	4.9252868895939645
ENSG00000107338	5.181885826666874e-08	6.151693269639131
ENSG00000271138	5.181885826666874e-08	2.4170628094946855
ENSG00000239453	5.229766917831589e-08	5.430791919442273
ENSG00000104921	5.475692149219051e-08	8.040626578196413
ENSG00000232457	5.47569214921907e-08	7.7824536519136345
ENSG00000260081	5.526207728781595e-08	5.927137219680513
ENSG00000168062	5.577175827856529e-08	7.41706301974847
ENSG00000074660	5.628600371991071e-08	7.076759302628317
ENSG00000163354	5.628600371991071e-08	7.1744155937591945
ENSG00000146555	5.628600371991071e-08	4.348607130555058
ENSG00000122863	5.7328346622355506e-08	6.724839605672342
ENSG00000202078	5.7328346622355704e-08	4.650336846651912
ENSG00000132481	5.8389426660402913e-08	8.517060618078158
ENSG00000260910	5.8389426660403535e-08	7.221391895229648
ENSG00000259032	6.001689358065732e-08	4.475651740384265
ENSG00000118407	6.056910782677014e-08	5.958756802755438
ENSG00000078589	6.112625493535217e-08	8.778378555131589
ENSG00000156009	6.16883775702524e-08	4.215598999774335
ENSG00000198929	6.16883775702524e-08	6.285050922477874
ENSG00000134287	6.225551875139234e-08	8.869343773631922
ENSG00000250673	6.225551875139234e-08	5.910129072146488
ENSG00000187098	6.225551875139234e-08	7.777524529250565
ENSG00000168118	6.225551875139234e-08	8.701601243117732
ENSG00000120251	6.340503062960562e-08	4.193249040945583
ENSG00000177519	6.340503062960562e-08	6.713566454520653
ENSG00000261606	6.398748917270326e-08	5.395358558000048
ENSG00000162849	6.398748917270326e-08	6.0883042085748285
ENSG00000167107	6.398748917270326e-08	8.453554291863043
ENSG00000182704	6.457514195991307e-08	7.539888471169498
ENSG00000149972	6.516803383480466e-08	8.814963920985246
ENSG00000246560	6.516803383480466e-08	6.030562956546082
ENSG00000184489	6.576621001448648e-08	8.88153889558314
ENSG00000206921	6.576621001448648e-08	5.063235509895311
ENSG00000152061	6.576621001448648e-08	8.877473854932733
ENSG00000115963	6.636971609259709e-08	8.431209335644159
ENSG00000184949	6.759290221940762e-08	5.52596835120894
ENSG00000110876	6.759290221940762e-08	8.922189302087205
ENSG00000143452	6.821267536526288e-08	5.208425916668386
ENSG00000089050	6.821267536526288e-08	8.294197324395752
ENSG00000095303	6.88379646099971e-08	8.160693921152694
ENSG00000114999	6.946881747554748e-08	8.69247476954929
ENSG00000143228	7.01052818788041e-08	8.164221029879341
ENSG00000076258	7.01052818788041e-08	8.001487429134887
ENSG00000144893	7.010528187880485e-08	8.028402812336468
ENSG00000258465	7.270822720733205e-08	3.8199105202808106
ENSG00000120675	7.270822720733205e-08	8.813429596793856
ENSG00000163395	7.337348209791863e-08	1.7854745152995293
ENSG00000158769	7.404464449984112e-08	8.73972093316278
ENSG00000149289	7.404464449984165e-08	8.25398687751426
ENSG00000174371	7.472176518431113e-08	8.018338026808573
ENSG00000143933	7.678939097814208e-08	8.901864098835173
ENSG00000133019	7.749086097252961e-08	6.261006044305373
ENSG00000100605	7.819854948582337e-08	8.733663107977115
ENSG00000066279	7.819854948582337e-08	8.65788218823089
ENSG00000157483	7.819854948582337e-08	6.743075816557481
ENSG00000267040	7.891250986517126e-08	7.575359514897514
ENSG00000186952	7.891250986517126e-08	6.978581040400087
ENSG00000123353	7.963279589906885e-08	8.370101751159869
ENSG00000157470	7.963279589906913e-08	3.7080671930797395
ENSG00000205084	8.035946182086907e-08	7.989665718787767
ENSG00000186026	8.035946182086907e-08	6.9742913814091985
ENSG00000197872	8.109256231231269e-08	8.88153889558314
ENSG00000107242	8.183215250709117e-08	8.901864098835173
ENSG00000166582	8.333102482269211e-08	7.693122186741412
ENSG00000139292	8.333102482269269e-08	3.4182330514650183
ENSG00000253741	8.409041950304926e-08	6.0376274747276195
ENSG00000147606	8.485652901311493e-08	7.017132339242587
ENSG00000251484	8.485652901311493e-08	4.0679822444246945
ENSG00000269990	8.562941080066456e-08	8.401554680225901
ENSG00000196405	8.562941080066487e-08	8.767179825447998
ENSG00000184384	8.562941080066487e-08	8.808368163875823
ENSG00000232907	8.640912278734977e-08	6.922023640069867
ENSG00000208317	8.798927143666179e-08	6.623220570537242
ENSG00000136931	8.878982634589602e-08	2.605345386296122
ENSG00000272195	8.959744795512852e-08	6.929926950163526
ENSG00000090776	9.041219661225893e-08	7.2832407257622584
ENSG00000182397	9.041219661225893e-08	5.759217988391221
ENSG00000261368	9.123413316200663e-08	1.7525556288568216
ENSG00000197747	9.206331894984185e-08	8.778378555131589
ENSG00000273226	9.289981582593813e-08	6.026680686344321
ENSG00000163362	9.289981582593878e-08	7.766495780161332
ENSG00000141232	9.37436861491577e-08	8.796173041924604
ENSG00000214900	9.37436861491577e-08	7.285568128096718
ENSG00000242612	9.37436861491577e-08	8.163683097955579
ENSG00000170921	9.459499279106402e-08	8.400676217816287
ENSG00000230266	9.545379913996923e-08	5.382562299622158
ENSG00000223991	9.807585814886613e-08	4.196242378789216
ENSG00000152092	9.807585814886613e-08	4.306166829681116
ENSG00000224899	9.89653076871852e-08	4.670496010101933
ENSG00000141873	9.89653076871852e-08	8.700604850850103
ENSG00000267412	9.89653076871852e-08	5.06906049577937
ENSG00000163170	9.89653076871852e-08	8.463218697355245
ENSG00000116574	9.89653076871852e-08	7.801017357610142
ENSG00000260401	9.986258176903563e-08	7.293464721189768
ENSG00000203260	1.00767746969897e-07	1.8509384876756954
ENSG00000213400	1.0353126325612244e-07	2.2338346210455695
ENSG00000163040	1.0353126325612244e-07	5.646223836037161
ENSG00000233196	1.0353126325612244e-07	2.566288184552098
ENSG00000198885	1.0353126325612281e-07	6.563978037101124
ENSG00000242861	1.0446866967107379e-07	8.16795111720377
ENSG00000111678	1.0446866967107379e-07	8.600433687201438
ENSG00000157873	1.0541430835779127e-07	8.86780944944053
ENSG00000102738	1.0541430835779127e-07	8.767717757371758
ENSG00000169100	1.0541430835779127e-07	8.938449464688832
ENSG00000224812	1.054143083577924e-07	3.524721384115063
ENSG00000197653	1.0830132007542216e-07	6.573364198459245
ENSG00000234476	1.0830132007542216e-07	4.370099937788162
ENSG00000234614	1.0830132007542216e-07	8.269807080493313
ENSG00000232036	1.0830132007542216e-07	2.046879399892206
ENSG00000133112	1.092805927550339e-07	8.938449464688832
ENSG00000106025	1.1126497379502669e-07	6.772273759036032
ENSG00000227477	1.1227022839510165e-07	5.0827344588605365
ENSG00000196503	1.1328429087133622e-07	5.3869571078671195
ENSG00000134760	1.1328429087133622e-07	2.7680720655251716
ENSG00000160460	1.1328429087133622e-07	7.3027680594933315
ENSG00000227212	1.1430723584507018e-07	3.279171281000887
ENSG00000232884	1.1533913854672804e-07	8.570699560203286
ENSG00000224462	1.1638007482058116e-07	3.108091974973579
ENSG00000185621	1.1638007482058116e-07	8.560576694367215
ENSG00000163352	1.1743012112955695e-07	2.883706642048063
ENSG00000012171	1.1743012112955695e-07	7.660308140155551
ENSG00000237605	1.2172295790003742e-07	5.392916590211478
ENSG00000272374	1.2172295790003742e-07	6.337244680305005
ENSG00000144712	1.2281972332211955e-07	8.462142833507723
ENSG00000224543	1.2504208133106806e-07	6.390265204488628
ENSG00000133466	1.2504208133106806e-07	8.6812760398657
ENSG00000106290	1.2504208133106806e-07	8.67214956629726
ENSG00000168056	1.2504208133106806e-07	8.905929139485579
ENSG00000144567	1.2616783643838517e-07	8.859679368139718
ENSG00000169583	1.2616783643838517e-07	5.869206858555262
ENSG00000232586	1.27303418397023e-07	2.5225227108918924
ENSG00000271046	1.2730341839702345e-07	7.055508567569219
ENSG00000261754	1.2844891012862791e-07	4.559354697050508
ENSG00000123739	1.307699579721401e-07	8.697536202467326
ENSG00000149806	1.307699579721406e-07	8.918124261436798
ENSG00000249628	1.3194568331793972e-07	5.062105739550882
ENSG00000171433	1.3313165691511036e-07	2.44330587896085
ENSG00000236924	1.3313165691511036e-07	4.989697252465078
ENSG00000185222	1.3313165691511036e-07	8.46981445446467
ENSG00000109062	1.3432796510775224e-07	8.89373401753436
ENSG00000262468	1.3432796510775224e-07	7.990950138392948
ENSG00000253047	1.3432796510775224e-07	4.364128783674232
ENSG00000145284	1.343279651077532e-07	8.321879152835582
ENSG00000126970	1.3675193416407945e-07	8.236801326514597
ENSG00000117360	1.3797977124057386e-07	8.827159042936465
ENSG00000149926	1.3921829534917748e-07	5.117183188681307
ENSG00000104998	1.3921829534917748e-07	8.799700150651248
ENSG00000139174	1.3921829534917748e-07	7.867210569778815
ENSG00000133878	1.4046759639165695e-07	8.727322832613776
ENSG00000229525	1.4046759639165745e-07	3.378924707062437
ENSG00000238910	1.4428107109698674e-07	4.026032643337689
ENSG00000117601	1.4428107109698674e-07	3.8073561529696436
ENSG00000272798	1.4428107109698777e-07	2.557578756448033
ENSG00000108819	1.455743935416995e-07	8.855614327489313
ENSG00000081923	1.455743935416995e-07	6.373129365851957
ENSG00000231084	1.4819484522598392e-07	6.961007697399373
ENSG00000141441	1.5086100550046945e-07	8.215829064717868
ENSG00000160179	1.5357364457970686e-07	7.740821233538892
ENSG00000107295	1.549476377731177e-07	3.334679439905584
ENSG00000198380	1.5773146658670573e-07	8.89219969334297
ENSG00000134548	1.5914150265485356e-07	5.941264969795539
ENSG00000075391	1.5914150265485356e-07	7.926467377467033
ENSG00000155875	1.6056375481049098e-07	3.456390848705015
ENSG00000272030	1.6056375481049156e-07	3.90952497021941
ENSG00000253924	1.605637548104927e-07	3.1643453351547506
ENSG00000263847	1.6199832530888918e-07	7.249842942572974
ENSG00000237025	1.6199832530888918e-07	4.039089232355944
ENSG00000138686	1.649048344805261e-07	8.323983954542202
ENSG00000008277	1.649048344805261e-07	8.292918481950444
ENSG00000234993	1.663769818089158e-07	4.010587364854183
ENSG00000228065	1.663769818089158e-07	5.592442626163755
ENSG00000132541	1.6786186480322314e-07	8.395364880312046
ENSG00000148513	1.6935958990189635e-07	2.9725831824501032
ENSG00000151611	1.7087026439946547e-07	7.844916659872697
ENSG00000183971	1.7239399645314551e-07	5.174145315333642
ENSG00000128266	1.7239399645314673e-07	7.278671755615099
ENSG00000108474	1.7393089508947007e-07	8.62436547076001
ENSG00000143318	1.75481070210986e-07	5.183121185313749
ENSG00000140451	1.7862169394033817e-07	8.781905663858234
ENSG00000110455	1.802123667942362e-07	8.747851014463592
ENSG00000196199	1.802123667942362e-07	8.844953529729482
ENSG00000197980	1.81816764639189e-07	7.208201502319561
ENSG00000270679	1.81816764639189e-07	4.257153642495599
ENSG00000158258	1.81816764639189e-07	6.57360546296455
ENSG00000224939	1.8343500185989944e-07	4.714391183969162
ENSG00000261019	1.8671345656046246e-07	5.373070334813375
ENSG00000152910	1.8671345656046246e-07	3.137432934706761
ENSG00000163219	1.883739074239458e-07	8.857148651680701
ENSG00000175730	1.9004866444468775e-07	7.007171408873146
ENSG00000162702	1.9004866444468841e-07	8.778378555131587
ENSG00000197563	1.9173784666433e-07	8.722464378293527
ENSG00000166743	1.9173784666433e-07	5.064673800391424
ENSG00000242125	1.9173784666433e-07	8.853083611030295
ENSG00000147650	1.9344157407743933e-07	7.699988810417449
ENSG00000272947	1.9344157407743933e-07	6.519194882744755
ENSG00000176532	1.951599676388047e-07	8.538514523852786
ENSG00000198650	1.9689314927080133e-07	5.813672743042311
ENSG00000267011	1.9689314927080133e-07	4.697378854019396
ENSG00000074276	1.9864124187080203e-07	6.066005224082397
ENSG00000246740	2.004043693186279e-07	6.3351527750254695
ENSG00000232872	2.0397622923447014e-07	3.379975815885078
ENSG00000198756	2.0397622923447014e-07	5.768128983037465
ENSG00000198822	2.0397622923447014e-07	6.64813101929191
ENSG00000231890	2.0760973999302164e-07	7.221919056458663
ENSG00000230175	2.0760973999302164e-07	3.4250460696895138
ENSG00000271993	2.0944993479248777e-07	3.772702595900496
ENSG00000122122	2.1130592877506961e-07	8.857148651680701
ENSG00000005810	2.1130592877506961e-07	8.897799058184765
ENSG00000162073	2.1130592877507112e-07	7.252095110537058
ENSG00000157306	2.1130592877507337e-07	7.617525744871673
ENSG00000233215	2.1130592877507337e-07	2.1122633202846517
ENSG00000138400	2.1317785291134048e-07	5.1780557136665335
ENSG00000171462	2.1506583921601243e-07	7.152849670813202
ENSG00000136161	2.1506583921601243e-07	8.816498245176636
ENSG00000010319	2.1506583921601243e-07	7.0983515732073315
ENSG00000264635	2.1697002075591895e-07	5.4047341296818
ENSG00000178445	2.1697002075591895e-07	7.774107068080638
ENSG00000272003	2.1697002075592125e-07	7.85412260502103
ENSG00000143641	2.2082750711747906e-07	8.897799058184765
ENSG00000224326	2.227810834058293e-07	2.7712161600161256
ENSG00000119042	2.227810834058293e-07	8.461146441240096
ENSG00000100290	2.2475139787914421e-07	8.599234316336025
ENSG00000250546	2.2475139787914421e-07	5.01855162641333
ENSG00000174437	2.2673858898631395e-07	8.922189302087205
ENSG00000224728	2.2673858898631395e-07	6.378702394082537
ENSG00000265386	2.2874279627735244e-07	2.909033107397232
ENSG00000198732	2.287427962773561e-07	8.86780944944053
ENSG00000229417	2.287427962773561e-07	8.043502062350802
ENSG00000201129	2.3076416041178442e-07	2.4937623355078955
ENSG00000110723	2.3280282316706723e-07	7.951631077482488
ENSG00000257008	2.3280282316706723e-07	2.4368698049755064
ENSG00000200502	2.3280282316706845e-07	6.1527724127662795
ENSG00000022355	2.3485892744711526e-07	2.0680007653320267
ENSG00000213839	2.4113333555178015e-07	7.721483619317411
ENSG00000152213	2.432606577997602e-07	7.952215935394672
ENSG00000266913	2.4540615329049984e-07	4.588200383699703
ENSG00000163155	2.497522645660484e-07	7.955310118494154
ENSG00000206651	2.5195318361195963e-07	4.769582839325815
ENSG00000229057	2.5195318361196233e-07	2.4734136208313395
ENSG00000169894	2.5417288244090164e-07	3.5931571568853378
ENSG00000144362	2.5641151570240535e-07	7.257165011165394
ENSG00000145451	2.5641151570240535e-07	4.078215510776792
ENSG00000155115	2.609462102509069e-07	8.714334296992712
ENSG00000103044	2.609462102509069e-07	7.468192549630503
ENSG00000108700	2.6324258699450427e-07	6.008628583329418
ENSG00000189143	2.6324258699450565e-07	5.639950319030491
ENSG00000273075	2.655585291025965e-07	4.931645187386999
ENSG00000170037	2.678941974384374e-07	8.699070526658716
ENSG00000138642	2.7262536261137847e-07	8.72545355509641
ENSG00000231964	2.7502118756884695e-07	7.780645680781643
ENSG00000261089	2.7502118756884843e-07	6.651591979160514
ENSG00000235944	2.7502118756884843e-07	7.2366227844454
ENSG00000165507	2.7502118756884843e-07	8.767717757371758
ENSG00000166171	2.7743739501421295e-07	8.14711495045957
ENSG00000166347	2.7743739501421295e-07	8.58724217298259
ENSG00000069974	2.873094158379253e-07	8.853083611030295
ENSG00000115364	2.873094158379253e-07	8.667546593723092
ENSG00000264384	2.8983007199815367e-07	4.307643904800835
ENSG00000273305	2.923721345350832e-07	4.321640013556505
ENSG00000233467	2.923721345350832e-07	3.713279743810323
ENSG00000162676	2.923721345350858e-07	8.754243792975231
ENSG00000177602	2.949357788334239e-07	7.226008912673994
ENSG00000229874	2.949357788334239e-07	6.447178221747065
ENSG00000115526	2.949357788334239e-07	5.630601652900098
ENSG00000232310	2.949357788334239e-07	6.203946236834257
ENSG00000116260	3.0012852116630874e-07	8.865278732981514
ENSG00000247624	3.0275797691467574e-07	4.8017027875046585
ENSG00000225265	3.0275797691467574e-07	7.203881650976622
ENSG00000187486	3.0275797691467574e-07	8.56592057746293
ENSG00000232611	3.0540972987307964e-07	6.653924742169999
ENSG00000167524	3.0808396243362223e-07	6.696899894228458
ENSG00000143412	3.107808584216366e-07	8.184073727917328
ENSG00000267590	3.135006031064502e-07	4.3480491089041875
ENSG00000126890	3.135006031064502e-07	4.991910053677836
ENSG00000183463	3.135006031064502e-07	1.6493841195806453
ENSG00000166681	3.135006031064502e-07	7.851658772107267
ENSG00000122026	3.162433832122197e-07	8.926254342737613
ENSG00000197951	3.1900938692884695e-07	8.23467656725115
ENSG00000187653	3.274486438605305e-07	6.8907016995772965
ENSG00000164542	3.3030945362096284e-07	8.121648842709611
ENSG00000272426	3.3319445031545813e-07	5.344422873462412
ENSG00000213638	3.3319445031545813e-07	6.507317916009683
ENSG00000114646	3.3319445031545813e-07	6.145332757700143
ENSG00000180245	3.3319445031545813e-07	4.89361022905663
ENSG00000255547	3.4498027402841774e-07	3.808553044935994
ENSG00000255139	3.479891947237904e-07	6.444425213052651
ENSG00000137965	3.479891947237904e-07	8.776844230940199
ENSG00000204410	3.479891947237935e-07	7.948411953650225
ENSG00000200127	3.479891947237935e-07	5.04139872556617
ENSG00000185220	3.571691468979718e-07	8.499804063208904
ENSG00000159917	3.602808885771524e-07	8.248406013393758
ENSG00000203730	3.6658327516657206e-07	3.8207878243654063
ENSG00000249602	3.6658327516657206e-07	4.794224247621319
ENSG00000231261	3.697743481229488e-07	4.922492643602639
ENSG00000100433	3.729922956696152e-07	3.6429519030636928
ENSG00000086619	3.762373360259571e-07	8.873408814282326
ENSG00000273032	3.8280957656316835e-07	7.248076995875075
ENSG00000151883	3.828095765631745e-07	8.813429596793856
ENSG00000150656	3.8613722173885463e-07	6.986056408362217
ENSG00000237708	3.894928497394332e-07	2.779526186186012
ENSG00000102290	3.894928497394332e-07	2.695199195738033
ENSG00000171206	3.928766874170911e-07	8.806833839684433
ENSG00000229017	3.9628896338928396e-07	6.439255568186408
ENSG00000143674	3.9628896338928396e-07	8.513533509351513
ENSG00000249142	3.9972990805184236e-07	5.0945356378280735
ENSG00000250966	3.9972990805184236e-07	6.243262390200984
ENSG00000172888	3.9972990805184236e-07	8.688868189242752
ENSG00000224790	4.031997535921703e-07	5.2024594526339785
ENSG00000233621	4.0669873400254467e-07	7.347992677777659
ENSG00000230457	4.0669873400254467e-07	5.60326636771961
ENSG00000108091	4.0669873400254467e-07	8.888134652692564
ENSG00000172543	4.0669873400254467e-07	8.398891989038692
ENSG00000183808	4.1022708509350153e-07	8.701601243117732
ENSG00000097046	4.1022708509350153e-07	8.299055778716003
ENSG00000232645	4.1022708509350153e-07	6.832353386519127
ENSG00000136425	4.1378504450732744e-07	8.067066011465153
ENSG00000267627	4.1737285173164287e-07	2.591458682340099
ENSG00000255224	4.1737285173164287e-07	6.5204631500162655
ENSG00000236484	4.2099074811305426e-07	2.317463530442915
ENSG00000257345	4.246389768709602e-07	5.747964465679992
ENSG00000227711	4.246389768709617e-07	1.4835718973207075
ENSG00000234337	4.2463897687096397e-07	3.8160589224363735
ENSG00000184922	4.2463897687096397e-07	8.885603936233545
ENSG00000269904	4.2463897687096397e-07	4.665904965990273
ENSG00000241370	4.2831778311138755e-07	7.513039635986391
ENSG00000226124	4.320274138409575e-07	7.145666252296964
ENSG00000228192	4.3576811798097314e-07	5.161484568876857
ENSG00000187957	4.3954014638156037e-07	2.727491978070242
ENSG00000011198	4.3954014638156037e-07	8.453095831519176
ENSG00000067113	4.395401463815643e-07	8.363840947376424
ENSG00000138741	4.4334375183592877e-07	7.599297211142736
ENSG00000132622	4.5104671488053394e-07	5.25353381044696
ENSG00000133313	4.5887906887038686e-07	8.905929139485579
ENSG00000186184	4.628444205106661e-07	8.875939530741345
ENSG00000267251	4.708747968810124e-07	3.086729859599584
ENSG00000139880	4.708747968810124e-07	7.45671950195276
ENSG00000102057	4.708747968810124e-07	7.5669939094074445
ENSG00000225946	4.708747968810124e-07	2.175302267177475
ENSG00000237576	4.831735772028643e-07	5.157079412336373
ENSG00000233985	4.915447600604572e-07	3.549306712378884
ENSG00000266171	4.957827820794323e-07	5.57887704902242
ENSG00000230122	5.000561325084618e-07	3.9086515988973853
ENSG00000101000	5.000561325084644e-07	5.405927113218971
ENSG00000227868	5.087099556625975e-07	2.051866939335327
ENSG00000234782	5.130910023998946e-07	7.391909134102412
ENSG00000272841	5.175085256038495e-07	6.370566577885479
ENSG00000184060	5.219628178324636e-07	8.255539702426942
ENSG00000229780	5.309828908628741e-07	5.617391522020543
ENSG00000214226	5.355492680975007e-07	7.805041166317183
ENSG00000213131	5.355492680975007e-07	4.634695787189559
ENSG00000109929	5.355492680975007e-07	8.719395729910747
ENSG00000271888	5.355492680975007e-07	6.3493455328112995
ENSG00000228196	5.355492680975007e-07	4.252447000964908
ENSG00000185332	5.4015360725577e-07	4.043158862119357
ENSG00000137411	5.4015360725577e-07	8.849018570379888
ENSG00000100156	5.447962123125431e-07	6.54872413892002
ENSG00000188060	5.44796212312546e-07	7.10819888285531
ENSG00000120896	5.44796212312546e-07	8.50333117193555
ENSG00000230426	5.494773895764604e-07	2.204681925183422
ENSG00000225087	5.494773895764604e-07	2.2917690368270387
ENSG00000112078	5.541974477070055e-07	8.843419205538092
ENSG00000149761	5.541974477070055e-07	8.719395729910747
ENSG00000112218	5.589566977317668e-07	8.175287784834739
ENSG00000198947	5.637554530636869e-07	7.033761653118147
ENSG00000108932	5.783919211795613e-07	8.643694281744413
ENSG00000177613	5.833518801899617e-07	8.786508636432401
ENSG00000253959	5.833518801899617e-07	3.4685028851623976
ENSG00000101546	5.833518801899617e-07	8.500800455476531
ENSG00000206129	5.88352947967425e-07	3.4266183717144654
ENSG00000184856	5.88352947967425e-07	1.7473114836978754
ENSG00000182487	5.9339545260756e-07	8.609101700426011
ENSG00000244219	5.984797247159665e-07	5.7232808108220246
ENSG00000172954	5.98479724715976e-07	8.30942854913828
ENSG00000258994	6.298813090085592e-07	5.4871891605854985
ENSG00000261442	6.298813090085626e-07	3.5334183729577053
ENSG00000128245	6.298813090085626e-07	8.803765191301657
ENSG00000243433	6.352674250642163e-07	5.972663549668209
ENSG00000116883	6.406980460144568e-07	6.996571972305661
ENSG00000249413	6.461735258933421e-07	4.677828269585968
ENSG00000272942	6.461735258933421e-07	3.069171541182077
ENSG00000215795	6.461735258933421e-07	4.991635501883281
ENSG00000116147	6.461735258933455e-07	5.3991681016046265
ENSG00000107719	6.516942214335973e-07	8.681125564416213
ENSG00000149054	6.516942214335973e-07	8.89373401753436
ENSG00000179520	6.572604920862801e-07	5.129168527566689
ENSG00000235277	6.572604920862801e-07	1.6256590867889562
ENSG00000229191	6.628727000404626e-07	5.278986052075668
ENSG00000225125	6.628727000404649e-07	4.659132050164428
ENSG00000105219	6.685312102431037e-07	6.498195505801863
ENSG00000272304	6.685312102431037e-07	2.29054826196288
ENSG00000251396	6.975312637103928e-07	6.088235307087621
ENSG00000231599	7.034754082688716e-07	4.149371244131829
ENSG00000242575	7.034754082688716e-07	3.041767968699569
ENSG00000169026	7.09468488622653e-07	7.452231991268754
ENSG00000221887	7.094684886226593e-07	2.9259366143052685
ENSG00000188042	7.094684886226593e-07	8.67974171567431
ENSG00000162734	7.155108925133543e-07	8.844953529729482
ENSG00000168394	7.155108925133568e-07	8.930319383388017
ENSG00000110711	7.21603010625482e-07	8.82155967809467
ENSG00000273038	7.21603010625482e-07	6.994641114954355
ENSG00000205885	7.277452366076792e-07	8.4624777868337
ENSG00000254503	7.339379670941405e-07	6.7888264497844775
ENSG00000104059	7.401816017261517e-07	2.0036111883174406
ENSG00000167769	7.528231971578832e-07	2.8927540738633084
ENSG00000082482	7.592219724717372e-07	2.5255834212066497
ENSG00000225556	7.592219724717372e-07	7.4985111990140645
ENSG00000228527	7.592219724717372e-07	3.3636183762761487
ENSG00000187944	7.656732810035882e-07	3.3665028666774197
ENSG00000159733	7.656732810035882e-07	8.505861888394566
ENSG00000165178	7.721775377587144e-07	8.595372254283403
ENSG00000226329	7.721775377587212e-07	6.508657754291177
ENSG00000012174	7.721775377587212e-07	8.722464378293527
ENSG00000106479	7.787351608819347e-07	8.712262040877564
ENSG00000167653	7.787351608819347e-07	4.319084601259126
ENSG00000168528	7.853465716802229e-07	7.790918686540422
ENSG00000101017	7.85346571680227e-07	8.754446771573017
ENSG00000197140	7.920121946454483e-07	4.813992405921626
ENSG00000115652	7.920121946454483e-07	8.807830231952062
ENSG00000118058	7.987324574772801e-07	8.905929139485579
ENSG00000263711	7.987324574772801e-07	3.698514525639459
ENSG00000264878	8.123386297170855e-07	2.704546577358237
ENSG00000267676	8.192254107718109e-07	3.584133019766358
ENSG00000113302	8.192254107718109e-07	2.527376096457138
ENSG00000124641	8.261685750335806e-07	8.543523118095747
ENSG00000150093	8.261685750335806e-07	8.885603936233545
ENSG00000238058	8.402258328782149e-07	6.606201311793959
ENSG00000204315	8.473408247064366e-07	7.961545387560898
ENSG00000162148	8.473408247064411e-07	7.9481039687558415
ENSG00000128422	8.473408247064411e-07	2.4673710843683563
ENSG00000137714	8.54513996280692e-07	8.742251649621798
ENSG00000162510	8.54513996280692e-07	7.243757594787344
ENSG00000171044	8.54513996280692e-07	8.273334189219957
ENSG00000186198	8.690367126203238e-07	4.160230789039661
ENSG00000167083	8.690367126203268e-07	5.708127803909809
ENSG00000164949	8.763871830009697e-07	8.075786527838025
ENSG00000261098	8.837976844076365e-07	7.637469068809306
ENSG00000254441	8.837976844076365e-07	4.001343193509472
ENSG00000272288	8.912686883984029e-07	7.51485116872236
ENSG00000265565	8.912686883984029e-07	4.343022271918488
ENSG00000252808	8.912686883984029e-07	4.42671745440482
ENSG00000079931	8.912686883984029e-07	8.897799058184765
ENSG00000166569	8.988006700766219e-07	4.896805816998686
ENSG00000260719	8.988006700766219e-07	8.412365953435216
ENSG00000102755	9.063941081163324e-07	6.07361788177364
ENSG00000143409	9.063941081163371e-07	8.75345037930539
ENSG00000100678	9.063941081163371e-07	7.309704611133383
ENSG00000107738	9.21767285983052e-07	8.905929139485579
ENSG00000162775	9.21767285983052e-07	8.62436547076001
ENSG00000187984	9.21767285983052e-07	6.464944318216825
ENSG00000232879	9.373921237782086e-07	3.589582386130691
ENSG00000198754	9.453001505053103e-07	8.094321925152586
ENSG00000085662	9.453001505053153e-07	8.824090394553687
ENSG00000182472	9.532725820633135e-07	8.12691325422543
ENSG00000243926	9.532725820633135e-07	5.668797814104717
ENSG00000142089	9.532725820633135e-07	8.342722330454547
ENSG00000179388	9.613099228451002e-07	8.055455747426118
ENSG00000229645	9.613099228451002e-07	8.7615804606062
ENSG00000189030	9.613099228451002e-07	2.513054247069677
ENSG00000179902	9.613099228451002e-07	4.197406983496718
ENSG00000174032	9.694126810233069e-07	8.596368646551031
ENSG00000044459	9.775813685771608e-07	8.197888222799707
ENSG00000152042	1.0024881849544743e-06	5.510604356199092
ENSG00000173678	1.0024881849544743e-06	4.264247443215076
ENSG00000086848	1.0024881849544832e-06	8.62129682237723
ENSG00000236846	1.0109257868878596e-06	2.1748643765627156
ENSG00000162739	1.0194319361472249e-06	8.79716943419223
ENSG00000258733	1.0280071681270595e-06	7.535851855786221
ENSG00000152749	1.0366520222220323e-06	8.724995094752542
ENSG00000204371	1.0366520222220416e-06	8.780909271590605
ENSG00000244128	1.0366520222220416e-06	3.407706176109753
ENSG00000250106	1.0366520222220416e-06	1.6796017541516604
ENSG00000221743	1.0366520222220416e-06	7.495862888223807
ENSG00000272006	1.0541527745078054e-06	6.056645901808095
ENSG00000186635	1.0630097717455188e-06	8.880004571391751
ENSG00000254873	1.0630097717455188e-06	6.625673776165294
ENSG00000139618	1.0719385892500079e-06	8.708734932150918
ENSG00000114204	1.0719385892500174e-06	4.057886493328689
ENSG00000054282	1.0719385892500174e-06	8.66808452564685
ENSG00000169203	1.0809397868468115e-06	6.581732195883177
ENSG00000162105	1.0991615825162757e-06	6.9970585462186845
ENSG00000211653	1.1083833212258188e-06	8.750919662846371
ENSG00000174206	1.1083833212258188e-06	8.43115683249586
ENSG00000258572	1.1083833212258188e-06	8.535393036794934
ENSG00000231532	1.1176797213610636e-06	2.2746931211192103
ENSG00000219027	1.1270513639125163e-06	3.266148734281682
ENSG00000114904	1.136498834193846e-06	8.745320298004575
ENSG00000244039	1.1460227218726028e-06	3.997105792655091
ENSG00000226849	1.1848943940239205e-06	5.3595409039037785
ENSG00000134884	1.184894394023931e-06	8.922189302087205
ENSG00000107968	1.194809368250576e-06	8.631957620137062
ENSG00000254349	1.2048043910466468e-06	3.8541025753255647
ENSG00000223662	1.2048043910466468e-06	4.050308387086094
ENSG00000258365	1.2148800834291235e-06	6.867598268015329
ENSG00000267470	1.2250370710206573e-06	5.913455617592981
ENSG00000137288	1.2250370710206573e-06	8.715330689260341
ENSG00000134326	1.2352759840819536e-06	8.582771175136614
ENSG00000140057	1.2352759840819601e-06	4.575644752469731
ENSG00000110013	1.2455974575445558e-06	8.817494637444264
ENSG00000223375	1.2455974575445558e-06	2.4837123023719454
ENSG00000225724	1.2455974575445558e-06	4.751363796890938
ENSG00000173894	1.2455974575445558e-06	5.492534974637073
ENSG00000119537	1.2455974575445558e-06	8.802768799034027
ENSG00000136367	1.2560021310435639e-06	6.776977477131601
ENSG00000146938	1.2560021310435639e-06	8.213032935258187
ENSG00000083845	1.2560021310435639e-06	8.938449464688832
ENSG00000130377	1.2560021310435639e-06	5.104624014954955
ENSG00000162542	1.277063660408022e-06	8.649752106930077
ENSG00000231652	1.2770636604080335e-06	2.2187528045873477
ENSG00000007062	1.2770636604080335e-06	4.573516923925295
ENSG00000199471	1.2770636604080335e-06	3.408513757472292
ENSG00000198937	1.2770636604080335e-06	8.63502626851984
ENSG00000203778	1.287721819360568e-06	7.798648387805542
ENSG00000204193	1.29846578459097e-06	3.5729836861494673
ENSG00000155850	1.3092962197530003e-06	8.719395729910747
ENSG00000224614	1.3092962197530003e-06	6.772058747983888
ENSG00000273198	1.331219179048316e-06	2.2793949605716786
ENSG00000112039	1.331219179048316e-06	8.55704958564057
ENSG00000188095	1.331219179048316e-06	5.3714355340712014
ENSG00000137968	1.3423130551539333e-06	7.83054862289569
ENSG00000130598	1.3423130551539333e-06	5.833224319670132
ENSG00000142959	1.353496105205385e-06	6.0262860567115615
ENSG00000198945	1.353496105205385e-06	8.297856407850588
ENSG00000260088	1.353496105205385e-06	4.8342514691093665
ENSG00000262246	1.353496105205385e-06	8.521125658728565
ENSG00000230943	1.364769017729794e-06	7.450542625600325
ENSG00000095587	1.3761324863339744e-06	7.718344302591816
ENSG00000223505	1.3761324863339744e-06	5.641306932013052
ENSG00000175877	1.3761324863339744e-06	0.9911396109426263
ENSG00000112941	1.3761324863339865e-06	8.875939530741345
ENSG00000163235	1.3761324863339865e-06	8.26123849640546
ENSG00000261044	1.3875872097401265e-06	2.837302724620166
ENSG00000238272	1.3991338918214294e-06	2.056417243850088
ENSG00000139679	1.4107732416382384e-06	8.093416494311377
ENSG00000228887	1.4107732416382384e-06	6.434387279071169
ENSG00000166263	1.4107732416382384e-06	7.646575584820921
ENSG00000150783	1.4107732416382384e-06	5.047714770068727
ENSG00000248019	1.422505973474305e-06	7.885496062507168
ENSG00000229272	1.422505973474305e-06	1.9980302358437507
ENSG00000266865	1.422505973474305e-06	7.825313866420916
ENSG00000130997	1.4225059734743178e-06	8.271544383282485
ENSG00000111640	1.4225059734743178e-06	8.930319383388017
ENSG00000147873	1.4343328068732628e-06	2.712667347216364
ENSG00000225091	1.4343328068732628e-06	5.572420649146374
ENSG00000267731	1.4343328068732833e-06	6.243574321236023
ENSG00000251323	1.4462544666753614e-06	7.049978814534738
ENSG00000163815	1.4462544666753614e-06	5.579935618611648
ENSG00000180581	1.4462544666753614e-06	5.483769955120374
ENSG00000224745	1.4462544666753743e-06	5.830201566644175
ENSG00000143476	1.4582716830544631e-06	8.483543900607279
ENSG00000273365	1.4703851915552776e-06	4.3532499447493676
ENSG00000136141	1.4825957331308542e-06	8.602426471736694
ENSG00000234237	1.4949040541802484e-06	2.8015526974447433
ENSG00000206754	1.5198170477550159e-06	6.284214885906085
ENSG00000137198	1.532423240651599e-06	8.625361863027637
ENSG00000202415	1.5324232406516072e-06	3.346877043818836
ENSG00000273381	1.5324232406516072e-06	5.769027112995283
ENSG00000230565	1.5324232406516072e-06	6.850657379968774
ENSG00000163131	1.5451302538416608e-06	8.918124261436798
ENSG00000227962	1.5451302538416608e-06	3.3342321078899912
ENSG00000170035	1.5451302538416608e-06	8.844953529729482
ENSG00000167447	1.5579388615288636e-06	8.649214175006314
ENSG00000163519	1.5579388615288776e-06	8.039459132123897
ENSG00000142733	1.5708498435945425e-06	8.505658909796782
ENSG00000152484	1.583863985636967e-06	8.786508636432401
ENSG00000214029	1.5969820790112918e-06	7.842603302408416
ENSG00000224520	1.610204920869437e-06	2.5197491137715082
ENSG00000199572	1.610204920869437e-06	2.2889884368935722
ENSG00000182534	1.6102049208694456e-06	8.224147744219511
ENSG00000254154	1.623533314200351e-06	7.989515243338281
ENSG00000258457	1.6369680678705843e-06	4.273719240506575
ENSG00000255568	1.650509996664958e-06	4.997795434513279
ENSG00000213262	1.7057659682297198e-06	8.124920469690174
ENSG00000164344	1.7198562044483762e-06	6.834917563242349
ENSG00000170264	1.7198562044483915e-06	8.453606795011343
ENSG00000236030	1.7340586311031337e-06	4.50794641811371
ENSG00000267898	1.748374105571675e-06	6.425564316277146
ENSG00000243775	1.748374105571675e-06	4.693152779636069
ENSG00000203711	1.748374105571675e-06	7.132139566110545
ENSG00000272827	1.748374105571675e-06	3.5741757199070143
ENSG00000264920	1.748374105571675e-06	7.477057628766211
ENSG00000200534	1.7628034914860103e-06	7.189243634971399
ENSG00000116985	1.7773476587756996e-06	8.922189302087205
ENSG00000160791	1.7773476587757092e-06	7.308721457528355
ENSG00000117528	1.7920074837112666e-06	8.625899794951398
ENSG00000253923	1.7920074837112666e-06	2.476531882454408
ENSG00000256347	1.7920074837112666e-06	4.094454167438922
ENSG00000137841	1.7920074837112666e-06	8.758511812223421
ENSG00000201544	1.8067838489481476e-06	3.749213990021401
ENSG00000229233	1.8067838489481476e-06	4.552579131896987
ENSG00000226397	1.8216776435706721e-06	7.536598226582462
ENSG00000184613	1.836689763136397e-06	6.4416689854468006
ENSG00000187510	1.8366897631364133e-06	7.517677978072254
ENSG00000050438	1.851821109720876e-06	7.782000768729643
ENSG00000143867	1.8518211097209024e-06	3.437319933078552
ENSG00000258920	1.8518211097209024e-06	7.934597458767846
ENSG00000107736	1.8670725919624934e-06	8.08076291201629
ENSG00000214837	1.8670725919624934e-06	6.975460900001329
ENSG00000070371	1.8824451251076412e-06	6.684230036005781
ENSG00000143278	1.8979396310564591e-06	1.7085252400438273
ENSG00000238401	1.9135570384083957e-06	3.9547331890811073
ENSG00000182901	1.9135570384083957e-06	1.606824085988103
ENSG00000201512	1.929298282508508e-06	6.001544483829136
ENSG00000232485	1.9451643054937224e-06	5.283636491324381
ENSG00000132274	1.945164305493743e-06	8.848480638456127
ENSG00000261924	1.961156056339683e-06	4.346893919932947
ENSG00000123191	1.993520571991811e-06	7.474164990549623
ENSG00000270110	1.993520571991811e-06	5.501268663894382
ENSG00000253753	2.0098952693670233e-06	4.793640468777201
ENSG00000236545	2.0098952693670233e-06	3.923869733859557
ENSG00000135436	2.0098952693670233e-06	5.937019927887727
ENSG00000132680	2.0430344272804494e-06	8.853083611030295
ENSG00000259129	2.0430344272804494e-06	4.2342184143611705
ENSG00000176974	2.0598008627040306e-06	8.632495552060822
ENSG00000162552	2.0598008627040306e-06	8.340447095741613
ENSG00000269825	2.0598008627040306e-06	7.42625850930324
ENSG00000232671	2.0937324374312285e-06	4.998326821348005
ENSG00000235101	2.0937324374312395e-06	5.849583312763242
ENSG00000271308	2.0937324374312395e-06	4.160744832530498
ENSG00000213046	2.0937324374312395e-06	2.8021749585528117
ENSG00000272720	2.0937324374312395e-06	6.3325846068686555
ENSG00000166387	2.110899594813016e-06	8.829689759395484
ENSG00000124942	2.110899594813016e-06	8.942514505339238
ENSG00000139722	2.110899594813016e-06	8.926254342737613
ENSG00000251148	2.110899594813016e-06	2.342580682278999
ENSG00000173157	2.1456417496533656e-06	4.579407069079707
ENSG00000227417	2.1632188092764727e-06	3.332419410412969
ENSG00000186496	2.1809345775672687e-06	7.612397763935163
ENSG00000266126	2.180934577567288e-06	3.3530091576681302
ENSG00000225969	2.180934577567288e-06	5.539700133422726
ENSG00000100462	2.1987901043184324e-06	8.665015877264075
ENSG00000220323	2.1987901043184324e-06	5.984001905568442
ENSG00000112812	2.1987901043184324e-06	8.77224125836603
ENSG00000203667	2.216786446899006e-06	7.941017205711081
ENSG00000084774	2.216786446899006e-06	8.865278732981514
ENSG00000160999	2.216786446899006e-06	8.726529418943931
ENSG00000273329	2.216786446899006e-06	8.066069619197524
ENSG00000270038	2.234924670306261e-06	4.356285520428776
ENSG00000159423	2.253205847217605e-06	7.546079727918886
ENSG00000167840	2.253205847217605e-06	8.239614493151292
ENSG00000196924	2.253205847217605e-06	8.875939530741345
ENSG00000162929	2.253205847217605e-06	7.880067130671685
ENSG00000115705	2.2902013909780006e-06	2.377919891700307
ENSG00000213199	2.2902013909780006e-06	8.371715546931153
ENSG00000230899	2.2902013909780006e-06	3.0451926381905845
ENSG00000100221	2.3089179420562228e-06	8.819028961635654
ENSG00000248254	2.3089179420562228e-06	5.912072609440029
ENSG00000227666	2.3089179420562228e-06	4.24977475332536
ENSG00000099377	2.327781815203372e-06	7.4372020927675235
ENSG00000205784	2.365955983189119e-06	4.105984796594729
ENSG00000229914	2.365955983189119e-06	6.5733683124648445
ENSG00000108389	2.365955983189132e-06	8.875939530741345
ENSG00000141968	2.365955983189132e-06	8.89373401753436
ENSG00000184979	2.385268525823736e-06	8.263801758455948
ENSG00000165495	2.424350208601731e-06	2.8521701362538705
ENSG00000235700	2.424350208601731e-06	3.986414678405682
ENSG00000227896	2.444121645360828e-06	6.549914364575966
ENSG00000168918	2.4441216453608497e-06	8.791570069350437
ENSG00000248240	2.4640483571990168e-06	5.238816881954328
ENSG00000157224	2.4841315131408696e-06	8.49267037417572
ENSG00000225796	2.4841315131408696e-06	6.1108770797986
ENSG00000228624	2.4841315131408696e-06	5.620315637171761
ENSG00000253553	2.504372290599273e-06	3.445442034609026
ENSG00000187838	2.504372290599273e-06	4.3812246329572115
ENSG00000214654	2.5247718754321195e-06	7.994850658723691
ENSG00000092847	2.5247718754321195e-06	8.814963920985248
ENSG00000145692	2.524771875432133e-06	2.802114723969763
ENSG00000109927	2.524771875432133e-06	8.58931442909774
ENSG00000233270	2.545331461999677e-06	5.136336227544964
ENSG00000163527	2.5453314619996993e-06	8.930319383388017
ENSG00000133805	2.566052253222208e-06	8.580646415873167
ENSG00000164663	2.5660522532222307e-06	8.618228173994451
ENSG00000231381	2.586935460637973e-06	3.3879683310947626
ENSG00000205334	2.6079823044614907e-06	2.567924306099861
ENSG00000136152	2.6079823044614907e-06	8.851549286838905
ENSG00000213943	2.6079823044614907e-06	3.1385947474641878
ENSG00000166415	2.6079823044614907e-06	4.4555516128370005
ENSG00000244671	2.6079823044614907e-06	2.090971934926393
ENSG00000064309	2.6079823044614907e-06	5.736680400889488
ENSG00000124783	2.6291940136425447e-06	8.914059220786392
ENSG00000148200	2.672116987906641e-06	6.987890535009486
ENSG00000169413	2.6938307550984903e-06	8.287248113239057
ENSG00000181588	2.6938307550984903e-06	7.553788014791644
ENSG00000178184	2.693830755098514e-06	7.248307278431231
ENSG00000259732	2.7157143919856316e-06	2.63921734378365
ENSG00000178538	2.7157143919856316e-06	7.105952633021376
ENSG00000250850	2.7157143919856316e-06	4.093135855336245
ENSG00000224699	2.7157143919856316e-06	6.540651109772674
ENSG00000163191	2.7157143919856316e-06	8.806833839684433
ENSG00000242759	2.7377691720874767e-06	6.092893936118768
ENSG00000128591	2.7377691720874767e-06	3.6210746304576937
ENSG00000233583	2.7599963780189084e-06	3.983271778528873
ENSG00000091436	2.7599963780189473e-06	8.520129266460938
ENSG00000158006	2.782397301551656e-06	8.501338387400294
ENSG00000224220	2.782397301551656e-06	7.925221080613196
ENSG00000171150	2.782397301551671e-06	8.719395729910747
ENSG00000230863	2.782397301551671e-06	4.506951592193098
ENSG00000161921	2.8277255146628444e-06	8.328842408862451
ENSG00000166068	2.8277255146628546e-06	8.622090236047075
ENSG00000173805	2.8277255146628546e-06	3.1354164101962887
ENSG00000120800	2.8506554341267458e-06	8.745320298004575
ENSG00000224384	2.8506554341267458e-06	2.6297985616224393
ENSG00000065613	2.8506554341267458e-06	8.783439988049624
ENSG00000186654	2.8506554341267458e-06	8.436808700485955
ENSG00000201813	2.8506554341267458e-06	2.762059179410774
ENSG00000149177	2.8970535440377444e-06	8.510517364117032
ENSG00000204347	2.8970535440377546e-06	2.5661981016513398
ENSG00000237351	2.920524420998721e-06	4.187164214901861
ENSG00000124243	2.920524420998721e-06	8.393292624196896
ENSG00000269997	2.920524420998721e-06	4.111508692638724
ENSG00000141424	2.944178319592357e-06	8.82309400228606
ENSG00000185684	2.9680166071018748e-06	8.609101700426011
ENSG00000257949	2.992040660537487e-06	3.4110970359527872
ENSG00000132965	3.0162518667018006e-06	8.376626504399702
ENSG00000185634	3.0162518667018273e-06	6.225938665468452
ENSG00000227045	3.0162518667018434e-06	2.061756258932117
ENSG00000198720	3.0162518667018434e-06	7.956871411117138
ENSG00000201680	3.0162518667018434e-06	2.076925649554135
ENSG00000240291	3.0162518667018434e-06	7.637067567464854
ENSG00000164953	3.0652413337838487e-06	7.960143038097701
ENSG00000236861	3.0652413337838487e-06	7.857834191624167
ENSG00000242353	3.0652413337838487e-06	3.7723015771909774
ENSG00000247774	3.0900224178626484e-06	8.780909271590605
ENSG00000213519	3.090022417862665e-06	3.759165455962861
ENSG00000109944	3.114996301125996e-06	7.760302195449911
ENSG00000207475	3.1401644203332284e-06	4.5705535276264735
ENSG00000145965	3.1655282224369294e-06	5.4549628794565965
ENSG00000203817	3.1655282224369294e-06	4.765977536483114
ENSG00000226266	3.1655282224369294e-06	6.400741842778682
ENSG00000163386	3.1910891646512543e-06	8.820025353903281
ENSG00000213860	3.2168487145206006e-06	5.54624441469939
ENSG00000228812	3.2168487145206006e-06	6.108280958301918
ENSG00000162782	3.2168487145206006e-06	3.094920417485512
ENSG00000100342	3.2168487145206006e-06	8.901864098835173
ENSG00000177212	3.2168487145206006e-06	1.1090475592238804
ENSG00000250240	3.2428083499887816e-06	3.9666680559817253
ENSG00000218052	3.268969559468426e-06	7.911788465045219
ENSG00000250215	3.268969559468426e-06	5.287853541732159
ENSG00000175548	3.2689695594684433e-06	8.206353257426496
ENSG00000131871	3.2689695594684433e-06	8.889668976883954
ENSG00000261026	3.295333841911257e-06	5.716680694036571
ENSG00000144278	3.295333841911286e-06	7.63872941053332
ENSG00000258879	3.32190270687837e-06	6.687642018369041
ENSG00000258123	3.3486776746111062e-06	3.5586261981215297
ENSG00000109452	3.3486776746111062e-06	6.945116058564368
ENSG00000150457	3.375660276102397e-06	8.607567376234622
ENSG00000159388	3.375660276102427e-06	8.938449464688832
ENSG00000272663	3.4028520531686664e-06	5.258505665701938
ENSG00000229229	3.4028520531686782e-06	2.5722097664075316
ENSG00000141574	3.4028520531686782e-06	8.240290312489897
ENSG00000226891	3.4302545585217534e-06	5.409622629976015
ENSG00000235330	3.4302545585217534e-06	4.826182528540249
ENSG00000112304	3.4578693558418003e-06	8.588238565250219
ENSG00000183530	3.4578693558418185e-06	8.815960313252875
ENSG00000244754	3.4578693558418185e-06	8.869343773631922
ENSG00000203709	3.4856980198504084e-06	8.934384424038425
ENSG00000259349	3.4856980198504084e-06	4.84127551245594
ENSG00000182504	3.5137421363840095e-06	8.82155967809467
ENSG00000197943	3.5420033024680433e-06	8.905929139485579
ENSG00000265293	3.542003302468056e-06	5.239106395205515
ENSG00000227400	3.542003302468056e-06	3.1144669645678698
ENSG00000273384	3.57048312639132e-06	4.314587906606904
ENSG00000139200	3.57048312639132e-06	5.3459111711279705
ENSG00000133703	3.5991832277811554e-06	8.871874490090939
ENSG00000211650	3.6281052376785855e-06	7.643515082773003
ENSG00000179967	3.628105237678605e-06	5.743078799862893
ENSG00000227671	3.628105237678605e-06	8.877473854932733
ENSG00000138119	3.6281052376786177e-06	8.614163133344046
ENSG00000084444	3.6572507986144107e-06	8.279523989133812
ENSG00000078401	3.6572507986144107e-06	7.544152370093348
ENSG00000225400	3.657250798614424e-06	3.751860702989902
ENSG00000259666	3.716219201631135e-06	2.9860426419604362
ENSG00000130119	3.716219201631168e-06	8.502590261414003
ENSG00000250251	3.716219201631168e-06	8.511593227964553
ENSG00000254028	3.716219201631168e-06	3.3916474114663226
ENSG00000199709	3.7460453869115607e-06	3.224749982882878
ENSG00000226856	3.7460453869115607e-06	5.345262643598426
ENSG00000172361	3.7460453869115607e-06	6.7289658727034425
ENSG00000240219	3.7761018097843346e-06	8.651824363045227
ENSG00000167216	3.7761018097843346e-06	7.606923027420016
ENSG00000174123	3.7761018097843346e-06	8.812891664870097
ENSG00000225498	3.806390171383491e-06	2.459326827194937
ENSG00000156206	3.806390171383491e-06	4.601885164648174
ENSG00000228205	3.8063901713835112e-06	7.383989065394792
ENSG00000254030	3.8063901713835112e-06	6.470642052700406
ENSG00000110200	3.83691218479787e-06	7.889376625281084
ENSG00000173166	3.836912184797884e-06	7.7882574521887475
ENSG00000108515	3.836912184797884e-06	8.550118875205172
ENSG00000181744	3.836912184797884e-06	8.73972093316278
ENSG00000189298	3.836912184797884e-06	8.312450271532633
ENSG00000240143	3.867669575150527e-06	5.8478024006932054
ENSG00000158062	3.89866407967844e-06	8.649752106930075
ENSG00000087495	3.89866407967844e-06	5.793273860377645
ENSG00000164292	3.8986640796784745e-06	8.773775582557422
ENSG00000138346	3.929897447812644e-06	8.253343939293902
ENSG00000225370	3.9613714412589625e-06	3.9180851925001368
ENSG00000236431	3.9613714412589625e-06	4.349381915847754
ENSG00000230325	3.9930878340792675e-06	4.580336441984152
ENSG00000088926	3.993087834079281e-06	3.718779784523857
ENSG00000255853	3.993087834079281e-06	3.2298023401218376
ENSG00000183230	4.025048412773038e-06	7.590963753765908
ENSG00000141497	4.025048412773038e-06	6.236420513302918
ENSG00000118894	4.025048412773038e-06	8.370436704485847
ENSG00000267216	4.057254976359731e-06	5.671011455367816
ENSG00000229683	4.057254976359731e-06	3.0868061015897914
ENSG00000168509	4.057254976359731e-06	2.2139866744947296
ENSG00000178921	4.089709336461422e-06	8.802768799034027
ENSG00000100426	4.122413317386002e-06	8.730056527670579
ENSG00000225964	4.122413317386024e-06	7.274441523591477
ENSG00000205542	4.1885775028674786e-06	8.885603936233545
ENSG00000242110	4.22204142022539e-06	6.688424898517708
ENSG00000255100	4.22204142022539e-06	4.271362299745122
ENSG00000233844	4.289742283729979e-06	4.508286288309192
ENSG00000227857	4.3584865117086165e-06	4.244682780229879
ENSG00000237422	4.3584865117086165e-06	2.7901850206878356
ENSG00000251669	4.3584865117086165e-06	7.316680191150121
ENSG00000181097	4.39325468447031e-06	6.589615695134571
ENSG00000185033	4.39325468447031e-06	8.866275125249143
ENSG00000064787	4.39325468447031e-06	8.144859673303467
ENSG00000186818	4.428289481675001e-06	8.414543215846964
ENSG00000187037	4.428289481675001e-06	5.032494915607321
ENSG00000071859	4.428289481675001e-06	8.79870375838362
ENSG00000233012	4.428289481675001e-06	1.7210851067742903
ENSG00000197921	4.428289481675001e-06	5.602432514792193
ENSG00000264112	4.463592859179977e-06	8.626358255295266
ENSG00000270022	4.463592859180001e-06	7.545507458041346
ENSG00000165338	4.499166786478065e-06	8.492670374175718
ENSG00000243224	4.535013246787265e-06	6.490337110692725
ENSG00000251603	4.535013246787265e-06	5.66212309484903
ENSG00000133710	4.535013246787289e-06	8.119807990459375
ENSG00000138172	4.5711342371410316e-06	7.996111000447705
ENSG00000158220	4.5711342371410316e-06	5.351378427786642
ENSG00000137509	4.571134237141072e-06	8.889668976883954
ENSG00000230155	4.571134237141072e-06	5.713448843422486
ENSG00000227285	4.6442078657364346e-06	6.83498207527933
ENSG00000134321	4.681164567939818e-06	8.555894250213154
ENSG00000118939	4.718403928295219e-06	6.704062110285187
ENSG00000243284	4.718403928295236e-06	5.1793742184673865
ENSG00000136813	4.718403928295236e-06	8.89373401753436
ENSG00000138074	4.755928014283296e-06	8.82309400228606
ENSG00000248916	4.755928014283296e-06	5.804201999138842
ENSG00000169740	4.793738907752137e-06	8.532862320335916
ENSG00000130055	4.793738907752137e-06	4.806593405062218
ENSG00000165923	4.793738907752162e-06	6.6579512009483635
ENSG00000148730	4.793738907752162e-06	8.859679368139718
ENSG00000137571	4.831838705011445e-06	8.76311478479759
ENSG00000196659	4.831838705011462e-06	8.036925927271433
ENSG00000272449	4.870229516926994e-06	8.038786737078498
ENSG00000224687	4.870229516926994e-06	3.033717505366328
ENSG00000219700	4.870229516927012e-06	2.4368956100770514
ENSG00000272695	4.9089134690158244e-06	7.265565290136019
ENSG00000227683	4.987169369612841e-06	2.709942531483762
ENSG00000188818	4.9871693696128584e-06	8.345253046913564
ENSG00000107404	4.9871693696128584e-06	8.783439988049624
ENSG00000272668	5.066623707617253e-06	6.061872403415816
ENSG00000223813	5.066623707617253e-06	7.302659395133172
ENSG00000166689	5.106805762857181e-06	8.551705702544858
ENSG00000139597	5.106805762857199e-06	8.73872454089515
ENSG00000102796	5.14729402445172e-06	8.127347636688128
ENSG00000229422	5.188090723190148e-06	6.637103580895764
ENSG00000229384	5.188090723190148e-06	2.5903650227725827
ENSG00000213949	5.188090723190148e-06	5.393522209241204
ENSG00000132824	5.188090723190148e-06	8.884069612042156
ENSG00000203740	5.188090723190148e-06	1.5592937504503441
ENSG00000236423	5.229198105295545e-06	7.414861256872982
ENSG00000177788	5.229198105295545e-06	5.118284166784548
ENSG00000142227	5.229198105295545e-06	8.909994180135985
ENSG00000172318	5.2706184325250375e-06	3.501230420208264
ENSG00000231848	5.2706184325250375e-06	5.058034015422971
ENSG00000130827	5.312353982270802e-06	8.877473854932733
ENSG00000108679	5.312353982270802e-06	8.74025886508654
ENSG00000250874	5.312353982270802e-06	4.567359180966595
ENSG00000072163	5.354407047662059e-06	6.299707610840475
ENSG00000226352	5.354407047662107e-06	5.368762033132951
ENSG00000164744	5.354407047662107e-06	4.5990595873576945
ENSG00000088756	5.354407047662107e-06	5.820215380997586
ENSG00000270009	5.396779937667201e-06	3.016818442207956
ENSG00000183723	5.396779937667201e-06	8.592303605900625
ENSG00000152520	5.39677993766723e-06	8.81243320452623
ENSG00000169299	5.4394749771966145e-06	8.592303605900625
ENSG00000186369	5.439474977196663e-06	4.291923228284303
ENSG00000224144	5.4824945072066e-06	3.3626145640735223
ENSG00000176659	5.569516483346185e-06	5.154248184971223
ENSG00000116544	5.569516483346185e-06	7.320959700244838
ENSG00000213023	5.569516483346185e-06	2.7455337626872685
ENSG00000146263	5.613523692557085e-06	8.517395571404133
ENSG00000187045	5.613523692557115e-06	4.545320757627034
ENSG00000103966	5.613523692557115e-06	8.853083611030295
ENSG00000177990	5.65786491862243e-06	5.433030762527755
ENSG00000254777	5.65786491862245e-06	7.006517010635645
ENSG00000106080	5.70254258430179e-06	8.88153889558314
ENSG00000227543	5.70254258430179e-06	7.106399811419983
ENSG00000241794	5.70254258430179e-06	1.9347041457168779
ENSG00000198440	5.70254258430182e-06	8.378646257366553
ENSG00000272325	5.70254258430182e-06	8.522122050996193
ENSG00000005469	5.747559129034916e-06	8.565382645539168
ENSG00000121073	5.792917009049717e-06	8.897799058184765
ENSG00000181577	5.838618697470976e-06	3.7451659648880686
ENSG00000203497	5.884666684429503e-06	8.230611526600741
ENSG00000167964	5.931063477172127e-06	8.485871638468511
ENSG00000152763	5.931063477172158e-06	6.621851075057957
ENSG00000203871	5.931063477172158e-06	6.407607315316579
ENSG00000254726	5.9778116001723275e-06	6.041594373435962
ENSG00000133104	5.9778116001723275e-06	8.857148651680701
ENSG00000235096	5.9778116001723275e-06	1.1916544979171515
ENSG00000257497	5.97781160017238e-06	7.12328283779996
ENSG00000165672	5.97781160017238e-06	8.851549286838905
ENSG00000196236	6.024913595241573e-06	8.567710383400401
ENSG00000197217	6.024913595241605e-06	8.918124261436798
ENSG00000185519	6.024913595241605e-06	2.648011961216808
ENSG00000132702	6.072372021640992e-06	3.979792970183895
ENSG00000103145	6.072372021640992e-06	8.252268075446379
ENSG00000198171	6.072372021640992e-06	8.861213692331107
ENSG00000249307	6.120189456194343e-06	6.128446090512713
ENSG00000240003	6.1201894561943646e-06	3.672087386608738
ENSG00000225793	6.1201894561943646e-06	6.39981300025806
ENSG00000179051	6.168368493401012e-06	8.814963920985246
ENSG00000241360	6.168368493401034e-06	6.0815652235718165
ENSG00000102710	6.216911745549987e-06	8.736193824436135
ENSG00000183690	6.216911745550021e-06	4.375209016807333
ENSG00000186187	6.216911745550021e-06	7.533477191936564
ENSG00000223552	6.216911745550021e-06	4.820997738380106
ENSG00000256720	6.2658218428347345e-06	2.477125308433137
ENSG00000255310	6.315101433468223e-06	8.286728682036589
ENSG00000170919	6.315101433468223e-06	8.272082315206246
ENSG00000273064	6.364753183799061e-06	4.6233666816041605
ENSG00000237280	6.414779778428314e-06	2.6059209238079615
ENSG00000233122	6.414779778428348e-06	6.554904416445016
ENSG00000137404	6.465183920326648e-06	8.342519351856762
ENSG00000166548	6.465183920326648e-06	8.804761583569283
ENSG00000088387	6.465183920326648e-06	8.742251649621798
ENSG00000243181	6.465183920326648e-06	4.513705600399498
ENSG00000220842	6.465183920326648e-06	6.588127748060061
ENSG00000211611	6.515968330952495e-06	7.4470085059989115
ENSG00000162994	6.515968330952495e-06	7.478041097472421
ENSG00000214796	6.567135750371194e-06	3.031689424149214
ENSG00000225518	6.618688937373913e-06	5.295175605732524
ENSG00000185674	6.618688937373913e-06	6.09120654201633
ENSG00000260841	6.618688937373937e-06	8.392296231929269
ENSG00000130303	6.670630669598334e-06	8.930319383388017
ENSG00000108518	6.670630669598429e-06	8.877473854932733
ENSG00000232553	6.7229637436494914e-06	3.4019476102331345
ENSG00000236055	6.775690975221065e-06	4.527732741488797
ENSG00000203288	6.775690975221065e-06	6.404346812826382
ENSG00000106077	6.775690975221065e-06	8.660950836613667
ENSG00000006071	6.8288151992182875e-06	3.090746491989253
ENSG00000148737	6.8288151992183485e-06	7.893285613322129
ENSG00000180098	6.8823392698807866e-06	8.554721847779337
ENSG00000251992	6.936266060906322e-06	4.867185187886479
ENSG00000252612	6.936266060906358e-06	5.029554930178238
ENSG00000121057	6.936266060906358e-06	8.865278732981514
ENSG00000119899	7.045339396876857e-06	8.745858229928336
ENSG00000120278	7.04533939687692e-06	7.008430426622964
ENSG00000130592	7.04533939687692e-06	8.905929139485579
ENSG00000154277	7.100491787633437e-06	7.937583211277527
ENSG00000261485	7.100491787633437e-06	6.511128839841948
ENSG00000107669	7.100491787633437e-06	8.732128783785727
ENSG00000179452	7.100491787633437e-06	1.8564971816986249
ENSG00000237764	7.156058590628834e-06	4.255306231144351
ENSG00000224863	7.156058590628897e-06	2.415995549320004
ENSG00000105373	7.156058590628897e-06	8.926254342737613
ENSG00000142583	7.156058590628935e-06	8.575637486103428
ENSG00000149823	7.268447345042208e-06	8.89219969334297
ENSG00000205181	7.268447345042208e-06	6.726603680003248
ENSG00000232237	7.268447345042208e-06	2.9560943972143803
ENSG00000147202	7.325275302983764e-06	8.36389345052472
ENSG00000169499	7.325275302983764e-06	8.827159042936465
ENSG00000255035	7.32527530298379e-06	1.6511227580616912
ENSG00000223635	7.32527530298379e-06	3.333021812680436
ENSG00000120656	7.32527530298379e-06	8.674680282756276
ENSG00000182508	7.3825296864707576e-06	6.846158292382445
ENSG00000137073	7.440213550019675e-06	8.801234474842639
ENSG00000123901	7.440213550019675e-06	6.596647220060229
ENSG00000189149	7.440213550019675e-06	3.999860952588836
ENSG00000134571	7.440213550019675e-06	5.774736778452076
ENSG00000178409	7.498329968884909e-06	8.209545412827165
ENSG00000234353	7.556882039190078e-06	6.07185911342545
ENSG00000235321	7.556882039190078e-06	5.230125660819024
ENSG00000155849	7.556882039190078e-06	8.82309400228606
ENSG00000119878	7.61587287806175e-06	8.62436547076001
ENSG00000100092	7.61587287806175e-06	8.424023143462676
ENSG00000232792	7.61587287806175e-06	1.868469688716777
ENSG00000133640	7.675305623762755e-06	3.7676191699250956
ENSG00000259343	7.675305623762782e-06	7.747861070595232
ENSG00000205593	7.675305623762782e-06	8.754984703496778
ENSG00000266897	7.735183435826495e-06	5.222456573486796
ENSG00000135549	7.735183435826495e-06	6.353493236174925
ENSG00000232634	7.735183435826495e-06	3.7783714411043445
ENSG00000159261	7.735183435826495e-06	7.139229321462148
ENSG00000272541	7.795509495192483e-06	5.100389915004016
ENSG00000255443	7.795509495192523e-06	5.799879868553591
ENSG00000177181	7.856287004342322e-06	5.846186389758027
ENSG00000184608	7.856287004342322e-06	2.828402420029632
ENSG00000202461	7.856287004342322e-06	3.4816094480733923
ENSG00000139163	8.041360581320348e-06	8.877473854932733
ENSG00000103653	8.041360581320348e-06	8.901864098835173
ENSG00000261194	8.041360581320392e-06	1.2034651494007385
ENSG00000119922	8.041360581320419e-06	7.841376963111407
ENSG00000125409	8.103976350069032e-06	6.837150534454001
ENSG00000251258	8.103976350069061e-06	3.1171388066898564
ENSG00000165972	8.103976350069061e-06	6.085377029977577
ENSG00000151366	8.167059908958411e-06	8.474214448441051
ENSG00000170832	8.167059908958411e-06	8.50333117193555
ENSG00000165732	8.167059908958453e-06	8.930319383388017
ENSG00000163811	8.230614592624757e-06	8.813429596793856
ENSG00000127528	8.230614592624757e-06	8.926254342737613
ENSG00000224531	8.294643758221442e-06	8.418503250200773
ENSG00000214803	8.294643758221442e-06	4.4598800401859995
ENSG00000173627	8.294643758221442e-06	2.4401379409004074
ENSG00000232901	8.294643758221442e-06	4.469410311020499
ENSG00000272574	8.359150785561358e-06	7.891377877526642
ENSG00000204392	8.359150785561433e-06	8.609101700426011
ENSG00000181847	8.424139077260844e-06	7.8209936795512
ENSG00000270585	8.424139077260875e-06	5.14639404465233
ENSG00000237766	8.424139077260875e-06	5.3363992122764
ENSG00000101222	8.424139077260875e-06	4.552657752287589
ENSG00000112208	8.424139077260875e-06	8.467080759407867
ENSG00000188211	8.424139077260875e-06	7.298538162996487
ENSG00000080823	8.424139077260875e-06	7.4750322986394835
ENSG00000009694	8.424139077260875e-06	6.634372270628338
ENSG00000272438	8.48961205888298e-06	1.08100422858377
ENSG00000179088	8.48961205888298e-06	6.855976405846947
ENSG00000135454	8.48961205888298e-06	6.541483543873291
ENSG00000256546	8.555573179083612e-06	5.766944421730536
ENSG00000204403	8.62202590975708e-06	5.3607016038288755
ENSG00000111012	8.62202590975708e-06	8.40776298086105
ENSG00000035115	8.62202590975708e-06	8.705666283768139
ENSG00000162723	8.688973746182464e-06	3.832811371992419
ENSG00000231871	8.688973746182464e-06	4.0003772258504
ENSG00000165300	8.688973746182464e-06	6.7449516825351745
ENSG00000149273	8.688973746182495e-06	8.942514505339238
ENSG00000213045	8.756420207172e-06	2.4509682461019837
ENSG00000102007	8.824368835218844e-06	8.877473854932733
ENSG00000104808	8.824368835218844e-06	4.176963630194509
ENSG00000099785	8.892823196646932e-06	8.654355079504242
ENSG00000198681	8.892823196646932e-06	5.311762633916156
ENSG00000139133	8.892823196646932e-06	8.028408389496345
ENSG00000166562	8.892823196646963e-06	8.922189302087205
ENSG00000136149	8.961786881761337e-06	7.936419810296789
ENSG00000113205	9.0312635049987e-06	4.645614290148179
ENSG00000260977	9.0312635049987e-06	5.193255235401801
ENSG00000136160	9.0312635049987e-06	8.649804610078375
ENSG00000186260	9.031263504998732e-06	8.586245780714961
ENSG00000272760	9.101256705079965e-06	7.307244634499182
ENSG00000147223	9.101256705080012e-06	2.2638463240527478
ENSG00000118181	9.242807512995496e-06	8.938449464688832
ENSG00000219201	9.242807512995496e-06	4.882100296353576
ENSG00000272994	9.31437252107162e-06	8.487150480913817
ENSG00000259598	9.386468906785558e-06	4.504545006139821
ENSG00000177462	9.386468906785607e-06	1.8658754234074455
ENSG00000089163	9.45910043258916e-06	6.820768211493579
ENSG00000248008	9.45910043258916e-06	8.010778758549767
ENSG00000196092	9.532270886148478e-06	8.174896208036122
ENSG00000088992	9.532270886148478e-06	6.507185715495411
ENSG00000150459	9.532270886148478e-06	8.820563285827042
ENSG00000189157	9.532270886148529e-06	6.205564518286039
ENSG00000198156	9.605984080502891e-06	6.400160320684395
ENSG00000158985	9.605984080502891e-06	8.914059220786392
ENSG00000171722	9.605984080502977e-06	3.4364923781598815
ENSG00000230898	9.605984080502977e-06	1.4169790209883195
ENSG00000165643	9.680243854223725e-06	5.255586597740439
[truncated: 229 more rows]
