# Supplementary material for: Machine learning predicts treatment sensitivity in multiple myeloma based on molecular and clinical information coupled with drug response
Source: PLoS One. 2021 Jul 28;16(7):e0254596. doi: 10.1371/journal.pone.0254596 (PMC8318243; doi:10.1371/journal.pone.0254596)
Supplement: S1 File — (ZIP) [file pone.0254596.s004.zip › Supplementary Material 1/1q21/selected_genes_experiment_2.csv]

gene	pvalue	entropy
ENSG00000143321	4.147821158584948e-37	8.896762294795762
ENSG00000143294	1.445720377798541e-32	8.843487117297808
ENSG00000169905	1.661655308503001e-29	8.852137548345457
ENSG00000143515	1.7146418019429615e-29	8.941387041246065
ENSG00000143314	1.2260100877887415e-28	8.812563968214976
ENSG00000143222	1.4822673315153659e-28	8.879003902296445
ENSG00000116586	3.9837564293982575e-28	8.698436863739335
ENSG00000183155	8.475828520375017e-28	8.51460483436187
ENSG00000163467	1.1439690578141773e-27	6.225075203072062
ENSG00000169231	1.433359134021615e-27	8.403715806977695
ENSG00000159352	1.795227063809337e-27	8.874947107164598
ENSG00000143458	4.072262781480458e-27	8.721783263342434
ENSG00000163444	4.553335189919638e-27	8.7542376243972
ENSG00000121644	5.090721696319697e-27	8.866833516900904
ENSG00000143252	6.870712644842895e-27	8.79733115887557
ENSG00000143164	1.1083907340632726e-26	8.849075124401589
ENSG00000160752	1.6049434513881402e-26	8.80291916597935
ENSG00000160685	3.587924684699119e-26	8.798325530063549
ENSG00000117262	3.854687616910796e-26	8.386899389015314
ENSG00000198715	5.353676289232422e-26	8.720252051370501
ENSG00000160714	5.560164978280295e-26	8.880535114268378
ENSG00000132676	6.633109198647219e-26	8.899287877955674
ENSG00000143436	9.237230481818862e-26	8.622352127422245
ENSG00000198860	1.6436264161023353e-25	8.79939921163146
ENSG00000160803	1.8935247230630887e-25	8.807512801895154
ENSG00000143418	3.142038174153279e-25	8.812563968214976
ENSG00000159377	4.0440604153455535e-25	8.921103065586836
ENSG00000117479	4.179980090819143e-25	8.558437776500687
ENSG00000163374	7.628664076015145e-25	8.811032756243042
ENSG00000143569	9.139365348717887e-25	8.896762294795762
ENSG00000143420	1.1310651151590423e-24	8.896762294795762
ENSG00000160688	1.1687287658307299e-24	8.766408009792737
ENSG00000160741	1.2580770876066626e-24	8.850606336373524
ENSG00000143374	1.2580770876066626e-24	8.697442492551358
ENSG00000143612	1.98748195085777e-24	8.904875885059452
ENSG00000158796	2.4660190502762567e-24	8.640647360705518
ENSG00000116521	2.7297806642552923e-24	8.904875885059452
ENSG00000143393	6.108848339517919e-24	8.876478319136533
ENSG00000067704	8.671401822047329e-24	8.880535114268378
ENSG00000152332	8.954750459205826e-24	8.89117428769198
ENSG00000135845	1.1033641845254361e-23	8.738547284653771
ENSG00000134375	1.6797923881305256e-23	8.88306069742829
ENSG00000143450	3.114585628267755e-23	6.2855126975960784
ENSG00000143437	3.5645895788588115e-23	8.758294419529046
ENSG00000231064	3.813167531152173e-23	5.9988661247617046
ENSG00000143543	4.5391281441662114e-23	8.912989475323146
ENSG00000116747	4.8549097055699916e-23	8.838435950977985
ENSG00000163159	7.319128189587603e-23	8.76893359295265
ENSG00000091483	8.66890778451353e-23	8.827259936770426
ENSG00000143155	8.981190200789539e-23	8.641104891109538
ENSG00000131788	9.564106931250147e-23	8.701754251210735
ENSG00000228106	1.0305142196670198e-22	8.019537124591778
ENSG00000223599	1.388215165896155e-22	5.287272082521292
ENSG00000143621	1.4436284125932573e-22	8.904875885059452
ENSG00000117593	1.4895313004810709e-22	8.716732097022609
ENSG00000162910	1.542901258600371e-22	8.767939221764673
ENSG00000163468	1.8978559317325592e-22	8.941387041246065
ENSG00000163348	2.0201073051310778e-22	8.845018329269742
ENSG00000132716	2.1585483975278677e-22	8.892705499663915
ENSG00000131791	2.397972143137865e-22	8.648760950969208
ENSG00000125459	2.65331979565463e-22	8.75676320755711
ENSG00000176393	3.4824520566778933e-22	8.728902482418148
ENSG00000117362	4.858882816872028e-22	8.88864870453207
ENSG00000187145	5.89405571019458e-22	8.845018329269742
ENSG00000163156	6.125904623172827e-22	8.576196169000003
ENSG00000135847	8.831345199453595e-22	8.71366967307874
ENSG00000116161	9.463671930627511e-22	8.827796777554383
ENSG00000197622	1.0416860818104317e-21	8.876478319136533
ENSG00000143643	1.3990925605632851e-21	8.784166402292056
ENSG00000143319	2.2201389922996707e-21	8.763882426632826
ENSG00000116191	2.297511733469331e-21	8.933273450982373
ENSG00000233461	2.9977254061592174e-21	7.557703017686834
ENSG00000143774	4.7396589052669136e-21	8.892705499663915
ENSG00000143398	5.228452338642974e-21	8.834379155846138
ENSG00000116906	5.388650229573481e-21	8.835910367818073
ENSG00000246203	6.148558989496891e-21	6.639290662499319
ENSG00000177628	6.3605255964737994e-21	8.852137548345457
ENSG00000143756	6.780822765408203e-21	8.779572766376255
ENSG00000182827	7.47734379447442e-21	8.874947107164598
ENSG00000143401	8.495949351259234e-21	8.852137548345457
ENSG00000171163	9.68788623334645e-21	8.811032756243042
ENSG00000143575	1.0325099074866165e-20	8.904875885059452
ENSG00000163344	1.0679056325868302e-20	8.808507173083129
ENSG00000014914	2.0441290000267645e-20	7.35183365157294
ENSG00000186283	2.2431574545389993e-20	8.929216655850528
ENSG00000067533	2.3194034831472783e-20	8.665445661900613
ENSG00000143368	2.995672267483886e-20	8.78010960716021
ENSG00000023572	3.085726675412231e-20	8.241646568580352
ENSG00000118971	3.2982554812476935e-20	8.101027218211128
ENSG00000076321	4.116749641593646e-20	8.618832173074352
ENSG00000162736	4.841760894179517e-20	8.917046270454989
ENSG00000160783	5.004927381729341e-20	8.411574433713856
ENSG00000143549	5.32810613454532e-20	8.904875885059452
ENSG00000163479	5.32810613454532e-20	8.925159860718681
ENSG00000128284	5.671907030723244e-20	8.758294419529046
ENSG00000163113	6.217710561561217e-20	8.72936001282217
ENSG00000135775	7.070074185637646e-20	8.804450377951285
ENSG00000143553	7.55242884207093e-20	8.695911280579425
ENSG00000058668	8.585371978506954e-20	8.85466313150537
ENSG00000162851	1.0383050475442212e-19	8.70907603716294
ENSG00000273058	1.2923319806372113e-19	7.363153935312577
ENSG00000159445	1.6610790364919444e-19	8.807512801895154
ENSG00000152382	1.7162751245187176e-19	8.616227279534508
ENSG00000198400	1.7668581413026636e-19	5.909150695863385
ENSG00000159346	1.8255272199324257e-19	8.904875885059452
ENSG00000163463	1.886121478295112e-19	8.34725494903932
ENSG00000158864	2.3441044531111e-19	8.83789911019403
ENSG00000122218	2.421685837917849e-19	8.912989475323146
ENSG00000173726	2.5752172129009313e-19	8.908932680191299
ENSG00000160818	2.65075871418746e-19	8.782635190320123
ENSG00000010072	2.9222475039166605e-19	8.313877076642092
ENSG00000196352	3.1071012149291015e-19	8.921103065586836
ENSG00000143224	3.6278619480150694e-19	8.74612403413351
ENSG00000143158	4.517616419633159e-19	8.771996016896516
ENSG00000163125	5.271242700433102e-19	8.844023958081767
ENSG00000173171	6.170921949536232e-19	8.541673755189347
ENSG00000203668	6.943764193410311e-19	8.77452160005643
ENSG00000134371	7.196307310069671e-19	8.82320314163858
ENSG00000198837	7.619381400280996e-19	8.860251138609149
ENSG00000136636	7.86806623740842e-19	8.835910367818073
ENSG00000162814	7.896188214552567e-19	4.442110632471354
ENSG00000117153	8.124768922351889e-19	8.779572766376255
ENSG00000121848	8.945576826270762e-19	8.835373527034116
ENSG00000182004	9.503876711166995e-19	8.834379155846138
ENSG00000117280	1.0060727906754604e-18	8.785160773480033
ENSG00000133059	1.0725786067179355e-18	8.668508085844481
ENSG00000135778	1.1805628035663167e-18	8.602068151763014
ENSG00000224358	1.327217980868259e-18	6.558446643083752
ENSG00000143799	1.5024492400623435e-18	8.925159860718681
ENSG00000143376	1.7994298213038923e-18	8.74612403413351
ENSG00000143570	1.8641241984765327e-18	8.752706412425267
ENSG00000160753	1.8641241984765327e-18	8.528966529009853
ENSG00000185499	1.979419099955124e-18	7.567808235013723
ENSG00000143748	2.0360860758321983e-18	8.667971245060526
ENSG00000143183	2.101753690173799e-18	8.921103065586836
ENSG00000116580	2.5242303973053903e-18	8.834379155846138
ENSG00000160785	2.6797639711777824e-18	8.752706412425267
ENSG00000143363	2.7658997791184586e-18	8.744592822161575
ENSG00000136628	2.936129193093415e-18	8.921103065586836
ENSG00000116857	2.946458857345463e-18	8.806975961111196
ENSG00000160767	3.1167002240350555e-18	8.503683783681842
ENSG00000054277	3.1167002240350555e-18	8.147116428754535
ENSG00000162885	3.983137501674121e-18	8.694380068607492
ENSG00000225855	4.110539818482137e-18	8.252822582787912
ENSG00000143761	4.2419655464080485e-18	8.933273450982373
ENSG00000236675	4.347047307219976e-18	7.191535563212125
ENSG00000168275	4.6454051086525055e-18	8.373197791647845
ENSG00000135766	4.7603507310855286e-18	8.876478319136533
ENSG00000234222	5.068983899407686e-18	6.823956880179257
ENSG00000143537	5.23062959637036e-18	8.790748780583813
ENSG00000196169	5.23062959637036e-18	8.769927964140626
ENSG00000160712	6.075985814954222e-18	8.929216655850528
ENSG00000131778	6.468692790263816e-18	8.763882426632826
ENSG00000027869	7.254840892674478e-18	6.5324783926330445
ENSG00000069248	8.451475826815621e-18	8.818151975318758
ENSG00000176444	9.507831656864187e-18	8.88864870453207
ENSG00000081721	9.842624949916138e-18	8.74864961729342
ENSG00000143771	9.842624949916138e-18	8.564483314008488
ENSG00000188092	1.011881842770058e-17	7.278887430046216
ENSG00000238365	1.1739772696180045e-17	5.924785159440005
ENSG00000228013	1.53605262775446e-17	6.699520540000964
ENSG00000256164	1.5843506224583092e-17	3.5815369614130645
ENSG00000116604	1.6797064068123674e-17	8.917046270454989
ENSG00000143578	1.7807239844532526e-17	8.525446574661965
ENSG00000162923	1.7868495037087643e-17	8.904875885059452
ENSG00000198952	1.887734822978141e-17	8.89117428769198
ENSG00000225857	1.8942236128581775e-17	5.341658910850995
ENSG00000158716	2.47440320486545e-17	8.435712637628441
ENSG00000143157	2.622457140878276e-17	8.844023958081767
ENSG00000163431	2.704344562798468e-17	5.210724379060397
ENSG00000092978	2.704344562798468e-17	8.657332071636922
ENSG00000118873	2.856200940816654e-17	8.835910367818073
ENSG00000117143	2.8659665964219623e-17	8.908932680191299
ENSG00000203761	3.131769255587209e-17	7.948013544614414
ENSG00000160766	3.421876217811874e-17	8.07394394615586
ENSG00000198892	3.516363345655009e-17	7.480354595426442
ENSG00000153157	3.6257418929926605e-17	4.848137622143036
ENSG00000116957	3.96094215974995e-17	8.614238537158553
ENSG00000143179	4.3266924285225685e-17	8.879003902296445
ENSG00000157181	4.3266924285225685e-17	8.84808075321361
ENSG00000119285	5.143606167326531e-17	8.822208770450603
ENSG00000075945	5.161058605192913e-17	8.750180829265354
ENSG00000198700	5.466850646669459e-17	8.85466313150537
ENSG00000121481	5.616873567342862e-17	8.625872081770133
ENSG00000143442	5.635909810441509e-17	8.917046270454989
ENSG00000238055	5.790509485607366e-17	3.74008619109134
ENSG00000072858	6.133063978264064e-17	8.793274363743723
ENSG00000160679	6.902522837410809e-17	8.860251138609149
ENSG00000135837	6.902522837410809e-17	8.892705499663915
ENSG00000143373	6.902522837410809e-17	8.790748780583813
ENSG00000235477	7.535069286680902e-17	7.938996025237035
ENSG00000143858	7.740965237025019e-17	6.206282203893585
ENSG00000143324	9.504523185417749e-17	8.82320314163858
ENSG00000047410	1.0063013413412643e-16	8.895231082823827
ENSG00000132688	1.0371668402546368e-16	7.986591627827485
ENSG00000254911	1.0406534742218323e-16	7.444644028931928
ENSG00000228126	1.3834278859561276e-16	5.468181895393679
ENSG00000143256	1.3880606137262313e-16	8.630465717685935
ENSG00000158711	1.5089848353045436e-16	8.858719926637214
ENSG00000133121	1.5140321073316636e-16	8.395549820062962
ENSG00000171208	1.5190960333878674e-16	8.36986194098197
ENSG00000213064	1.6077840212586587e-16	8.77452160005643
ENSG00000273062	1.6077840212586587e-16	8.460458542172498
ENSG00000143387	1.6959123753543202e-16	8.097205469531845
ENSG00000010165	1.74756123806552e-16	8.773527228868451
ENSG00000162813	1.9056451813578228e-16	8.789754409395835
ENSG00000143149	1.9056451813578228e-16	8.836904739006052
ENSG00000273478	1.9635885395085188e-16	6.584605344562176
ENSG00000117625	2.077818390546636e-16	8.840961534137898
ENSG00000143315	2.1338178520864415e-16	8.743061610189642
ENSG00000117597	2.257806506293644e-16	8.680220940835998
ENSG00000116194	2.257806506293644e-16	7.183611307631431
ENSG00000143258	2.326297365999279e-16	8.782635190320123
ENSG00000235919	2.461306932221704e-16	7.601600918977795
ENSG00000162819	2.544304319094861e-16	8.771996016896518
ENSG00000186141	2.604038916919355e-16	8.713132832294786
ENSG00000118200	2.6917806212286263e-16	8.816620763346823
ENSG00000116199	2.9337887237025077e-16	8.818151975318758
ENSG00000143156	3.103500084737844e-16	7.936522838728163
ENSG00000143257	3.272056737040207e-16	5.824245443534351
ENSG00000116183	3.6728859159936826e-16	6.637627713727533
ENSG00000198336	3.685022704644208e-16	6.519485373452106
ENSG00000133065	3.685022704644208e-16	8.806975961111196
ENSG00000117523	3.685022704644208e-16	8.921103065586836
ENSG00000228264	3.783551529653536e-16	4.78952283328683
ENSG00000035687	4.1220584890116434e-16	8.8176151345348
ENSG00000162909	4.1220584890116434e-16	8.925159860718681
ENSG00000215845	4.260059618661089e-16	8.74612403413351
ENSG00000116406	5.037928576500315e-16	8.892705499663915
ENSG00000081692	5.327127381551276e-16	8.141848679176624
ENSG00000213047	5.486797862882075e-16	8.838435950977985
ENSG00000116584	5.632682953863613e-16	8.921103065586836
ENSG00000117691	6.153853530427545e-16	8.846549541241677
ENSG00000255920	6.506097856627639e-16	3.341843116203417
ENSG00000158882	6.678667200193442e-16	8.35324808989608
ENSG00000232860	6.87820596648286e-16	6.952624726724106
ENSG00000136653	6.87820596648286e-16	8.881529485456355
ENSG00000272654	6.9007365475332e-16	7.354922654399509
ENSG00000158793	7.060500979929268e-16	8.712675301890766
ENSG00000110092	7.711624055506279e-16	8.81508955137489
ENSG00000163462	8.125046036215179e-16	6.374202900276011
ENSG00000242444	9.65681698809907e-16	3.83096591407381
ENSG00000171806	9.91151571063383e-16	8.411319470186324
ENSG00000143742	1.240171302804354e-15	8.879003902296445
ENSG00000143337	1.2441998442570411e-15	8.819146346506736
ENSG00000174606	1.4301857017864426e-15	8.822208770450603
ENSG00000160710	1.6015829888554142e-15	8.941387041246065
ENSG00000143751	1.7418644789004532e-15	8.792279992555747
ENSG00000135801	1.840064164304931e-15	8.699968075711269
ENSG00000163041	1.900356609622931e-15	8.88864870453207
ENSG00000228606	2.1685811509153623e-15	6.944432945114781
ENSG00000163472	2.2322763478884713e-15	8.34207207568852
ENSG00000203724	2.426823529965752e-15	7.280723539234888
ENSG00000094975	2.7240396727388486e-15	8.876478319136533
ENSG00000058673	3.037550642848368e-15	8.921103065586836
ENSG00000216863	3.3865557132160955e-15	7.993010610395434
ENSG00000132694	3.775004906433769e-15	8.766408009792737
ENSG00000143303	3.787070735993051e-15	8.765413638604759
ENSG00000120370	3.787070735993051e-15	8.661925707552722
ENSG00000143633	3.884975122307143e-15	8.414179327253702
ENSG00000188931	3.998100258016676e-15	8.05061600974724
ENSG00000116750	5.108418469495652e-15	8.795342416499613
ENSG00000180764	5.40892661724828e-15	5.694802931625431
ENSG00000179085	6.199102411740507e-15	8.722777634530411
ENSG00000158773	6.562688874594825e-15	8.908932680191299
ENSG00000162735	6.730950045468209e-15	8.7542376243972
ENSG00000159348	6.925326419770935e-15	8.850606336373524
ENSG00000143624	7.518452298357092e-15	8.900819089927607
ENSG00000159176	8.161548315254493e-15	8.896762294795762
ENSG00000143379	8.583916317335676e-15	8.717189627426633
ENSG00000117697	8.8587525385291e-15	8.668508085844481
ENSG00000143514	9.375466887927436e-15	8.753700783613242
ENSG00000215840	9.85961380412501e-15	5.3339660297138085
ENSG00000169241	9.890677408194132e-15	8.846549541241677
ENSG00000152904	1.0142680697620974e-14	8.658863283608856
ENSG00000163346	1.0699368991443801e-14	8.904875885059452
ENSG00000163382	1.0733036408378406e-14	8.86277672176906
ENSG00000143622	1.0733036408378406e-14	8.64363047426945
ENSG00000116711	1.0971647259514525e-14	8.636053724789715
ENSG00000153207	1.0971647259514525e-14	8.844023958081767
ENSG00000186063	1.160946839511812e-14	8.792279992555747
ENSG00000175137	1.160946839511812e-14	8.733953648737971
ENSG00000233791	1.295595614637314e-14	6.760482793977813
ENSG00000143740	1.4410812319403745e-14	8.747655246105444
ENSG00000252817	1.4410812319403745e-14	6.590663925834244
ENSG00000085552	1.519741359659922e-14	6.075984095043311
ENSG00000188676	1.6952372527177083e-14	4.547979790056033
ENSG00000136631	1.700534065747429e-14	8.721783263342434
ENSG00000118298	1.7931135325316452e-14	7.413934578419943
ENSG00000171161	1.8441171789394436e-14	8.668508085844481
ENSG00000160691	1.94438443282145e-14	8.925159860718681
ENSG00000196754	2.1016579805077464e-14	3.9956219000068165
ENSG00000163357	2.271439535851681e-14	6.259022441140405
ENSG00000232093	2.343070854404469e-14	5.799094814969673
ENSG00000119283	2.343070854404469e-14	5.240053040622011
ENSG00000000457	2.343070854404469e-14	8.634522512817782
ENSG00000271721	2.4699812835912325e-14	7.457513676065527
ENSG00000133106	2.5398842380454155e-14	8.775515971244408
ENSG00000261126	2.770050030462893e-14	6.770126258981037
ENSG00000162729	2.910666693000222e-14	8.856194343477304
ENSG00000135763	3.3140823557010307e-14	8.647687269401297
ENSG00000223945	3.3140823557010307e-14	4.442151900211331
ENSG00000143702	3.324329446618054e-14	8.706013613219072
ENSG00000143207	3.4925879084503474e-14	8.740536027029728
ENSG00000120334	3.691909848683635e-14	7.943457954121862
ENSG00000203721	3.703305709382724e-14	5.245768200871822
ENSG00000116698	3.987433444707957e-14	8.880535114268378
ENSG00000116539	4.11205558307036e-14	8.88864870453207
ENSG00000231265	4.124726630266885e-14	5.568450314358327
ENSG00000120333	4.332767715706249e-14	8.7542376243972
ENSG00000156535	4.824525248273891e-14	6.940789485327906
ENSG00000154370	4.8393539323480066e-14	8.538611331245479
ENSG00000235655	5.082803890862491e-14	8.77452160005643
ENSG00000027644	5.3382956613479e-14	3.8853797410873026
ENSG00000197956	5.6408472924137834e-14	8.929216655850528
ENSG00000135862	7.158921257207714e-14	8.929216655850528
ENSG00000174827	7.158921257207714e-14	6.582975356629624
ENSG00000183814	7.335688222016469e-14	8.641104891109538
ENSG00000169432	8.859255740023012e-14	8.57198920364271
ENSG00000196954	9.300505830301042e-14	8.860251138609149
ENSG00000229196	9.852630860827795e-14	5.380344743789261
ENSG00000158615	1.0125295779355876e-13	8.925159860718681
ENSG00000257315	1.0660732319879838e-13	8.668508085844481
ENSG00000185278	1.0922246178099667e-13	8.607119318082837
ENSG00000154217	1.1190067560099154e-13	8.331485298915958
ENSG00000143322	1.2142536356380465e-13	8.81409518018691
ENSG00000121851	1.3456005024852313e-13	8.727371270446213
ENSG00000173409	1.4121520199347027e-13	8.782635190320123
ENSG00000236935	1.4553796280013925e-13	7.272996284683506
ENSG00000143457	1.531872253360561e-13	8.824734353610515
ENSG00000135829	1.536492930242111e-13	8.896762294795762
ENSG00000117475	1.5692236859207498e-13	8.674096092948261
ENSG00000116918	1.57870061704498e-13	8.70448240124714
ENSG00000242252	1.6171744285332903e-13	4.794932785301116
ENSG00000189171	1.6565699449847204e-13	7.552576739832975
ENSG00000162769	1.6969088532171895e-13	8.343348324132924
ENSG00000139508	1.7434454188256817e-13	8.70907603716294
ENSG00000177855	1.796625407806187e-13	5.311318218206749
ENSG00000203799	1.9424725177451712e-13	7.790364970145213
ENSG00000198417	1.942472517745185e-13	6.271112131399094
ENSG00000118217	2.0440649535656058e-13	8.908932680191299
ENSG00000182134	2.0936636027987146e-13	8.523378521906073
ENSG00000179397	2.0936636027987146e-13	7.189379196497585
ENSG00000131142	2.2096277477172722e-13	5.379991278175921
ENSG00000177888	2.331901455487057e-13	8.683740895183888
ENSG00000188206	2.4461580932832794e-13	8.465589018872256
ENSG00000162704	2.9344956091148645e-13	8.879003902296445
ENSG00000188739	2.9344956091148645e-13	6.754036569529909
ENSG00000151414	3.0868835901015603e-13	8.832847943874205
ENSG00000122025	3.247044119452636e-13	7.847980273911929
ENSG00000138640	3.3252133852951406e-13	8.864307933740994
ENSG00000228343	3.3351136879840525e-13	7.785667994807824
ENSG00000117222	3.602939259407713e-13	8.738010443869817
ENSG00000077152	3.711484251069859e-13	8.304082104181013
ENSG00000182179	3.7893717937639546e-13	8.917046270454989
ENSG00000157045	3.891877350275222e-13	8.800393582819439
ENSG00000196154	4.0808813749256625e-13	8.72936001282217
ENSG00000175482	4.329861660859065e-13	8.549584778576548
ENSG00000154928	4.662162360108332e-13	8.3249029206242
ENSG00000197959	4.887857749416324e-13	7.414168280944971
ENSG00000262180	5.548982089072473e-13	7.641861510117684
ENSG00000204616	5.698092858983831e-13	5.27898268384722
ENSG00000225171	5.851139312376406e-13	5.944615568391752
ENSG00000143479	6.31632572866267e-13	8.012555178394216
ENSG00000100228	6.485670606414595e-13	8.824734353610515
ENSG00000223396	7.336801282261707e-13	8.087461439841316
ENSG00000116984	7.757018065445283e-13	8.858719926637214
ENSG00000143862	9.272396845830871e-13	8.687260849531777
ENSG00000118197	1.0003450703202096e-12	8.750638359669376
ENSG00000272906	1.0450664589066815e-12	6.498985607136799
ENSG00000143248	1.2193791456683459e-12	7.768545670547365
ENSG00000273002	1.2516907699610485e-12	6.989565829893459
ENSG00000174529	1.342023077395542e-12	7.2995993412206355
ENSG00000168016	1.3855363990180723e-12	8.876478319136533
ENSG00000178096	1.4180498405196462e-12	8.58357035160325
ENSG00000066027	1.528979708820363e-12	8.823739982422536
ENSG00000197965	1.7264268250258752e-12	8.892705499663915
ENSG00000171033	1.9209672506706388e-12	8.255348165947824
ENSG00000152022	2.0058289499271887e-12	8.713669673078742
ENSG00000231507	2.0174184000498073e-12	7.510749354259737
ENSG00000173801	2.058501611132561e-12	8.194823516223675
ENSG00000128039	2.112531745941376e-12	8.642636103081472
ENSG00000185420	2.2248024777363488e-12	8.484878623343507
ENSG00000231073	2.2831142373385943e-12	4.6453494630449
ENSG00000141858	2.3362048699245386e-12	8.800393582819439
ENSG00000238121	2.336204869924555e-12	8.015321708700062
ENSG00000270361	2.524490171963442e-12	5.349539269341529
ENSG00000257877	2.583085036065635e-12	3.9862425044121728
ENSG00000174448	2.643014515489539e-12	3.431277234473842
ENSG00000132952	2.6430145154895574e-12	8.735484860709905
ENSG00000216109	2.92165654582828e-12	4.427415637349657
ENSG00000149506	3.138143668047907e-12	6.128408236489775
ENSG00000231407	3.2198716521210804e-12	5.522255192925505
ENSG00000143590	3.2290805002041328e-12	5.849384335220468
ENSG00000175229	3.547909702950827e-12	3.461170566733129
ENSG00000203666	3.558038572472662e-12	8.400143455978766
ENSG00000111275	4.0100675701539e-12	8.777584024000298
ENSG00000232940	4.021489875219748e-12	6.253770450924831
ENSG00000143493	4.317655691208225e-12	8.713669673078742
ENSG00000078081	4.569908206976158e-12	8.868364728872839
ENSG00000242258	4.674809945940573e-12	8.647687269401295
ENSG00000243587	5.018091334460312e-12	7.217124664180126
ENSG00000273026	5.018091334460312e-12	5.630967509520897
ENSG00000134369	6.099088497514288e-12	8.860251138609149
ENSG00000223774	6.238327820145945e-12	2.4597888612318415
ENSG00000160838	6.398701757831e-12	5.083163074219812
ENSG00000143434	6.416768848237552e-12	6.833450444552104
ENSG00000143603	6.731678542487085e-12	8.89117428769198
ENSG00000121486	7.597463666448475e-12	8.739004815057795
ENSG00000229841	7.770181949163258e-12	7.4036904094411735
ENSG00000232995	7.813959850476648e-12	7.106482266437155
ENSG00000198625	7.969096300175598e-12	8.904875885059452
ENSG00000168961	8.990545719050197e-12	8.489727222786838
ENSG00000117650	9.015767181019634e-12	7.846769319465865
ENSG00000213190	9.041058039683804e-12	8.392082262366113
ENSG00000135870	9.24590574146823e-12	8.78010960716021
ENSG00000178458	9.24590574146823e-12	5.076167223763898
ENSG00000143632	9.24590574146823e-12	6.122186358612776
ENSG00000135823	9.66935147906412e-12	8.598011356631169
ENSG00000117724	9.915838496304948e-12	8.558437776500687
ENSG00000180667	9.915838496304948e-12	8.808507173083129
ENSG00000234719	1.0398352774161912e-11	7.763462024651469
ENSG00000271959	1.0663048432349624e-11	5.079544158012333
ENSG00000122912	1.1988276541346496e-11	8.739004815057795
ENSG00000227239	1.205525827590548e-11	6.373244694269443
ENSG00000136643	1.2326874578118116e-11	8.760820002688957
ENSG00000224831	1.263961956675381e-11	5.481534565396715
ENSG00000167566	1.2960141539492379e-11	7.277706991709341
ENSG00000207181	1.3854341663155792e-11	4.955132347033688
ENSG00000118193	1.3931531999150286e-11	7.845774948277887
ENSG00000237188	1.456442521410303e-11	7.044501798278682
ENSG00000243452	1.456442521410303e-11	8.690323273475645
ENSG00000243440	1.5653492696069107e-11	6.815633343538287
ENSG00000158850	1.5696936782147843e-11	8.917046270454989
ENSG00000134575	1.5696936782147953e-11	8.805981589923219
ENSG00000272579	1.6093290926585096e-11	7.472947933247125
ENSG00000188112	1.640833470933751e-11	5.1936606567567125
ENSG00000246465	1.6453831743914347e-11	4.843752513775124
ENSG00000224261	1.6453831743914347e-11	5.210023536378181
ENSG00000216990	1.719883015397335e-11	4.832651834966645
ENSG00000143811	1.7632321198844788e-11	8.816620763346823
ENSG00000081479	1.8126545629512608e-11	5.2444272822903715
ENSG00000135776	1.8126545629512608e-11	8.705019242031094
ENSG00000228208	1.8480557129839657e-11	1.8307430276169274
ENSG00000173728	1.8480557129839657e-11	5.760081681745242
ENSG00000236364	2.0354815661306476e-11	6.541154231522875
ENSG00000259420	2.0411016387746785e-11	3.5922424262622976
ENSG00000117036	2.0411016387746785e-11	8.73188559598208
ENSG00000168159	2.092371596771483e-11	8.899287877955674
ENSG00000271580	2.18665303208473e-11	5.776648436782848
ENSG00000143443	2.241503314288252e-11	8.303290299869527
ENSG00000163565	2.241503314288252e-11	8.892705499663915
ENSG00000203705	2.4679235077175156e-11	8.683740895183888
ENSG00000131795	2.4679235077175156e-11	8.822208770450601
ENSG00000057294	2.7769441643042866e-11	7.650507106265377
ENSG00000077157	2.7769441643042866e-11	8.67157050978835
ENSG00000121858	2.7769441643042866e-11	8.828791148742358
ENSG00000228238	2.8462666488435426e-11	3.074170434875643
ENSG00000220785	2.9093083857389784e-11	8.39055105039418
ENSG00000143369	3.1152625128616265e-11	6.4683429365605605
ENSG00000158555	3.1323427605850044e-11	8.406523267394032
ENSG00000163141	3.132342760585027e-11	6.6345761783529955
ENSG00000226862	3.192849368553904e-11	4.3795580960967495
ENSG00000231663	3.2015861358016505e-11	7.7380416715991105
ENSG00000272068	3.2015861358016505e-11	8.561957730848578
ENSG00000162755	3.2015861358016505e-11	7.885975811266614
ENSG00000082126	3.437146732536185e-11	5.165059863836575
ENSG00000134463	3.512984572008007e-11	8.122638385085308
ENSG00000116903	3.532198751595544e-11	8.710607249134874
ENSG00000233996	3.679624423514803e-11	3.0223389835196612
ENSG00000196550	3.679624423514803e-11	6.916748872820036
ENSG00000230280	3.679624423514803e-11	5.884705362446303
ENSG00000186517	3.679624423514803e-11	8.896762294795762
ENSG00000150995	3.7709559950084273e-11	8.674096092948263
ENSG00000271387	3.7812400246920055e-11	5.309704076202596
ENSG00000135835	3.864507484573884e-11	6.964283084565449
ENSG00000183856	3.864507484573884e-11	7.958795556763349
ENSG00000126952	3.949570630334532e-11	6.0042866575444975
ENSG00000196420	4.147725615062842e-11	3.0960439996767333
ENSG00000230091	4.1590152962858136e-11	7.543426199265963
ENSG00000160678	4.2619865281614916e-11	7.158220666115995
ENSG00000035720	4.439181720317054e-11	8.852137548345457
ENSG00000238934	4.5489418955442853e-11	2.381702919674075
ENSG00000175294	4.763567234075008e-11	4.65502938276232
ENSG00000241627	4.8811763955522325e-11	4.702313104406361
ENSG00000234478	5.001628398612652e-11	5.738967094070949
ENSG00000272205	5.02878830372127e-11	4.856363110430817
ENSG00000179431	5.1249904287822955e-11	6.385993764137816
ENSG00000165188	5.2513312215816696e-11	5.113579016323654
ENSG00000157765	5.279818519025201e-11	6.0242792616000855
ENSG00000234184	5.483511669454683e-11	8.704279834370649
ENSG00000196950	5.4983521651641446e-11	8.735484860709903
ENSG00000164647	5.63369904142637e-11	6.067794563140807
ENSG00000143614	5.7567430200438636e-11	8.782635190320123
ENSG00000173207	5.898314880620057e-11	8.57772738097194
ENSG00000140009	5.898314880620057e-11	8.3701169045095
ENSG00000167046	6.043294807374806e-11	6.11722626116308
ENSG00000150076	6.623169839207875e-11	6.976952935014078
ENSG00000272750	6.933199097771979e-11	7.396783886550097
ENSG00000244998	6.951872169361522e-11	4.690748961119479
ENSG00000162852	6.951872169361522e-11	8.764876797820804
ENSG00000116668	7.27695347726624e-11	8.729896853606125
ENSG00000163435	7.435038585113229e-11	6.511294135204855
ENSG00000112378	7.616905520786047e-11	8.892705499663915
ENSG00000117335	7.782216814389561e-11	8.929216655850528
ENSG00000172987	7.782216814389561e-11	3.032669659952361
ENSG00000131779	8.145252939421919e-11	8.76893359295265
ENSG00000228863	8.32178109547819e-11	7.349609527898228
ENSG00000242798	8.3441087945272e-11	6.787451241839154
ENSG00000012779	8.366495143202238e-11	8.912989475323146
ENSG00000133063	8.732777138086955e-11	8.229986110239876
ENSG00000273455	8.779652052710344e-11	3.65380725879159
ENSG00000267127	8.969627471452513e-11	5.229599085965085
ENSG00000174171	9.615262743464704e-11	8.222461757411182
ENSG00000154305	9.822917942036399e-11	8.925159860718681
ENSG00000227373	1.0061779743924596e-10	5.444243634588509
ENSG00000197121	1.0088668354284413e-10	7.75036812791347
ENSG00000160781	1.0784217371131503e-10	8.562415261252598
ENSG00000132692	1.1313860965602469e-10	8.027198750298625
ENSG00000198771	1.3518545815214568e-10	8.874947107164598
ENSG00000234072	1.3554446150873677e-10	8.405194622298588
ENSG00000133328	1.388177609491166e-10	7.417759810141848
ENSG00000007968	1.388177609491166e-10	8.69210944897511
ENSG00000143793	1.4216837863779334e-10	8.481279358615682
ENSG00000069275	1.4216837863779334e-10	8.86277672176906
ENSG00000232946	1.5888041710685635e-10	3.149170646036586
ENSG00000232124	1.5930088619894585e-10	6.152000482375045
ENSG00000236713	1.6661770985514775e-10	3.1327103370194314
ENSG00000270084	1.6661770985514775e-10	6.217458817382826
ENSG00000113327	1.7017372522579696e-10	6.0140618175874305
ENSG00000258181	1.7062341522208813e-10	6.3061765511207915
ENSG00000120913	1.7472329735125884e-10	8.00194881939288
ENSG00000140386	1.8321428830461727e-10	8.831853572686226
ENSG00000158710	1.8321428830461727e-10	8.904875885059452
ENSG00000228824	1.8662424259097263e-10	4.837207661024993
ENSG00000143178	1.9059739712770729e-10	7.650033062879594
ENSG00000227268	1.9059739712770729e-10	6.914211041621053
ENSG00000186847	1.9109982323585158e-10	5.190490261487915
ENSG00000162931	1.9109982323585158e-10	6.1396129605506236
ENSG00000149256	1.9160354499240357e-10	7.950461965894195
ENSG00000227815	1.9568035572034635e-10	4.10066781963633
ENSG00000004478	1.9984198915935992e-10	8.818151975318758
ENSG00000115539	2.0036824288619432e-10	8.603599363734947
ENSG00000143384	2.0516594118973246e-10	8.945443836377912
ENSG00000101115	2.089750087035078e-10	3.983508130360142
ENSG00000143499	2.139741631696685e-10	8.713132832294786
ENSG00000107779	2.339376065774633e-10	8.50947435766211
ENSG00000149403	2.3952000071908115e-10	8.716195256238654
ENSG00000121039	2.570604777016867e-10	8.087206476313787
ENSG00000271267	2.9368531768715667e-10	4.768715987425466
ENSG00000213057	2.9368531768715667e-10	6.025363289741496
ENSG00000186073	2.9445219272894167e-10	8.014562383964646
ENSG00000272405	3.0144277248372986e-10	8.781640819132145
ENSG00000229399	3.142733340282497e-10	5.049328364136024
ENSG00000134070	3.1509273836046164e-10	8.553844140584886
ENSG00000197584	3.159142316773011e-10	7.531277379950244
ENSG00000159409	3.2849087524431295e-10	2.513687098309032
ENSG00000117592	3.302043199696855e-10	8.903344673087517
ENSG00000227773	3.371459160173847e-10	2.9413849496284574
ENSG00000180660	3.3802358526889763e-10	6.844425876063819
ENSG00000165269	3.442301303622981e-10	3.8443802292047065
ENSG00000171365	3.442301303622981e-10	8.082867803925513
ENSG00000267834	3.442301303622981e-10	6.3496427115994685
ENSG00000114670	3.451258267981788e-10	7.918712049577806
ENSG00000196418	3.6731932866261324e-10	7.7359267880393565
ENSG00000169242	3.949786968387184e-10	6.566220058746606
ENSG00000236206	4.116876066866712e-10	4.210677736710288
ENSG00000132677	4.202992276776474e-10	3.543953235337879
ENSG00000186854	4.3019786489243594e-10	8.54192871871688
ENSG00000139187	4.3019786489244204e-10	6.311722326912088
ENSG00000236307	4.506835617834872e-10	4.794455723741073
ENSG00000226920	4.920125296860118e-10	5.726272650341528
ENSG00000272645	5.153693399392814e-10	8.579513556471404
ENSG00000162757	5.384217133664269e-10	7.3099130261173855
ENSG00000196405	5.624808002837156e-10	8.775313404367918
ENSG00000171115	5.741632114673426e-10	8.232171853645145
ENSG00000226121	5.771206644579049e-10	5.220638373811347
ENSG00000061938	5.906144634052106e-10	8.86277672176906
ENSG00000260805	6.01322332458947e-10	6.782001698428961
ENSG00000223863	6.01322332458947e-10	3.282917304756546
ENSG00000232611	6.137922857378367e-10	6.635766096689793
ENSG00000000460	6.297354921942976e-10	7.969121804161203
ENSG00000249628	6.42780763130372e-10	5.031309929908028
ENSG00000244968	6.713847889200101e-10	3.4745194709138882
ENSG00000205129	7.030267497914262e-10	7.375685079923935
ENSG00000237409	7.175532106645041e-10	4.241451452627405
ENSG00000137478	7.361241555977692e-10	8.900819089927607
ENSG00000232694	7.494023630234395e-10	5.3647144603241985
ENSG00000188295	7.826311939675976e-10	7.877724948124769
ENSG00000104490	8.008012633554771e-10	7.009197463387483
ENSG00000108474	8.008012633554771e-10	8.616561553441972
ENSG00000234996	8.362536287954166e-10	4.202717482471922
ENSG00000152558	8.957342148050664e-10	8.93733024611422
ENSG00000264349	8.957342148050664e-10	4.691432365200248
ENSG00000152207	9.14138191299806e-10	5.16941440816628
ENSG00000271748	9.329113331546863e-10	1.5517183461819388
ENSG00000143498	9.352842907687564e-10	8.298644267302684
ENSG00000205898	9.544813767174952e-10	3.688028268744931
ENSG00000143390	9.765382659187117e-10	8.864307933740994
ENSG00000140280	9.790195465117953e-10	8.173355499847277
ENSG00000249993	9.99092708305578e-10	5.956623357080976
ENSG00000213033	1.0169860324931322e-09	5.316974267654642
ENSG00000164061	1.0430919297005119e-09	7.175559908480734
ENSG00000251520	1.0430919297005119e-09	3.4757964274949704
ENSG00000120756	1.0671460122178625e-09	8.024758378212022
ENSG00000101190	1.091741509230362e-09	8.183320224762577
ENSG00000168264	1.1368407330871172e-09	8.899287877955674
ENSG00000116667	1.1397190548626997e-09	8.527331977616333
ENSG00000154175	1.1426044925396867e-09	8.019178704994568
ENSG00000228288	1.2672508961404272e-09	7.917656831204369
ENSG00000171631	1.2672508961404272e-09	7.929893650016705
ENSG00000234678	1.3294243998453444e-09	5.798014773317956
ENSG00000229739	1.3564848039624974e-09	3.568254582347321
ENSG00000230124	1.3806032300648275e-09	8.185898204573528
ENSG00000162836	1.4229266397852822e-09	8.676084835324216
ENSG00000143815	1.5459539338113293e-09	8.82320314163858
ENSG00000272562	1.5459539338113293e-09	5.384137740844461
ENSG00000225598	1.5812707277893881e-09	3.237040422653299
ENSG00000223356	1.7176309861523639e-09	6.004853023817369
ENSG00000265559	1.7262542994732957e-09	2.982515847884923
ENSG00000163050	1.75676994691627e-09	8.872421524004686
ENSG00000254739	1.7967788927757755e-09	5.02366120326725
ENSG00000185155	1.87011280169837e-09	8.866833516900904
ENSG00000030110	1.874791913440341e-09	8.81409518018691
ENSG00000138964	1.8841844393486866e-09	8.499829555426485
ENSG00000136161	1.9222159149092257e-09	8.818151975318758
ENSG00000122696	1.9561072180002543e-09	8.364881634507661
ENSG00000270149	1.9609961905127477e-09	4.3143371195106885
ENSG00000183128	1.965897086962027e-09	4.603624939270953
ENSG00000187510	2.005536933193428e-09	7.5011785147549705
ENSG00000234814	2.0408608244793454e-09	6.590875521216374
ENSG00000158887	2.0510643921963077e-09	6.803844934103362
ENSG00000145284	2.0561848272274296e-09	8.373787029082841
ENSG00000181873	2.0871704182689423e-09	8.308675740096817
ENSG00000136104	2.092378791392885e-09	8.822208770450603
ENSG00000154330	2.0975998465741647e-09	6.539043062242736
ENSG00000235750	2.1345048654969247e-09	8.908932680191299
ENSG00000271380	2.1345048654969247e-09	4.153315002226003
ENSG00000206417	2.1883275524976757e-09	8.657332071636922
ENSG00000212916	2.226789029395547e-09	8.369017740019443
ENSG00000184319	2.282880423550727e-09	7.613360604773174
ENSG00000143199	2.328743953636463e-09	6.111049378652141
ENSG00000204277	2.328743953636463e-09	4.050503046761466
ENSG00000123353	2.3345397274759216e-09	8.458927330200563
ENSG00000185885	2.3873389869222425e-09	8.89117428769198
ENSG00000148225	2.3873389869222425e-09	7.407281675128863
ENSG00000187054	2.477937714236375e-09	4.105721553654852
ENSG00000139679	2.546499966816144e-09	8.06491562993032
ENSG00000272631	2.6561149763725145e-09	4.634009884431509
ENSG00000249894	2.7092782876294542e-09	2.441116560617605
ENSG00000260990	2.7092782876294733e-09	5.466067675136486
ENSG00000229373	2.715996251822314e-09	5.018450731881154
ENSG00000213612	2.77032815574081e-09	5.202646794488298
ENSG00000229930	2.8257197761121836e-09	4.03379363608204
ENSG00000112799	2.8257197761122034e-09	8.558437776500687
ENSG00000103404	2.889327098909532e-09	8.515854169077379
ENSG00000163995	2.9470378602647493e-09	5.309623602564996
ENSG00000155115	2.954330290279532e-09	8.701499287683204
ENSG00000057252	3.150233790399477e-09	8.795342416499613
ENSG00000148175	3.158016221573556e-09	8.892705499663915
ENSG00000132196	3.213020722660612e-09	8.503631387030802
ENSG00000183741	3.2851153264763074e-09	8.86277672176906
ENSG00000184825	3.3505221289114335e-09	7.184765636811681
ENSG00000118292	3.3505221289114335e-09	7.506777435355003
ENSG00000113594	3.3505221289114335e-09	7.22051609897356
ENSG00000119862	3.4256233073142505e-09	8.691854485447578
ENSG00000236021	3.5632100878270697e-09	5.654243815735366
ENSG00000110660	3.580782836667518e-09	8.861245509797127
ENSG00000197580	3.580782836667518e-09	7.035885300687598
ENSG00000111640	3.733603181481368e-09	8.933273450982373
ENSG00000254577	3.742787998818345e-09	6.460725229582675
ENSG00000143595	3.826448968893046e-09	3.7357612133238267
ENSG00000225603	3.892776611568506e-09	3.401751213222726
ENSG00000233217	4.0486202069537866e-09	4.022263398902107
ENSG00000253051	4.058559863864844e-09	5.267419991861034
ENSG00000259384	4.138938284551921e-09	6.486689016350452
ENSG00000216809	4.231219735875028e-09	6.018919298433718
ENSG00000260360	4.336107914268717e-09	5.358726598099397
ENSG00000136848	4.432671601673364e-09	8.640568050325582
ENSG00000164236	4.498208747171998e-09	5.181015527601272
ENSG00000272933	4.509223055363515e-09	7.117247581044556
ENSG00000225721	4.598289132700103e-09	4.0197196590485555
ENSG00000153187	4.609542266860399e-09	8.929216655850528
ENSG00000265753	4.609542266860399e-09	3.7386993383409415
ENSG00000140443	4.723560418472142e-09	8.517719654956778
ENSG00000234604	4.7932860557365535e-09	4.265470427585797
ENSG00000226807	4.816750121142404e-09	3.7694389344917294
ENSG00000225125	4.911731123105631e-09	4.645327582013701
ENSG00000065057	5.1196670490926195e-09	8.368938429639508
ENSG00000148584	5.1196670490926195e-09	5.065429512477834
ENSG00000092969	5.207759754855668e-09	7.259591578362644
ENSG00000116679	5.245964459111396e-09	8.880535114268378
ENSG00000100625	5.454382346202379e-09	7.457626094145794
ENSG00000116141	5.548082750442831e-09	5.676930911984768
ENSG00000203697	5.56159594323346e-09	5.436084950578265
ENSG00000214212	5.810390824752316e-09	8.482810570587617
ENSG00000257954	5.9388229234438264e-09	6.766808871509638
ENSG00000227741	6.204039981274635e-09	6.796077770322085
ENSG00000175701	6.8851963062516894e-09	8.335155423489297
ENSG00000117139	7.019724835723366e-09	8.765413638604759
ENSG00000243364	7.156813099923112e-09	7.751479854904633
ENSG00000236779	7.156813099923112e-09	3.5741859897821286
ENSG00000160460	7.314156041804241e-09	7.309728587589176
ENSG00000134376	7.620605919940684e-09	3.3983365593168084
ENSG00000214514	7.620605919940684e-09	3.5624595574641877
ENSG00000255139	7.639016758182214e-09	6.458105982433819
ENSG00000196503	7.787871669382008e-09	5.382822613546958
ENSG00000117533	7.787871669382008e-09	8.792279992555747
ENSG00000250546	7.806676057384743e-09	4.984056410692028
ENSG00000182472	7.958711937339862e-09	8.11812962539662
ENSG00000253651	7.977918047933021e-09	5.587441013161924
ENSG00000234937	8.133200934762952e-09	3.9331228248761767
ENSG00000201492	8.311414365459484e-09	5.042140868656918
ENSG00000230266	8.65847581113777e-09	5.341681466096003
ENSG00000184384	8.847888024972439e-09	8.803456006763307
ENSG00000153233	8.84788802497247e-09	4.951200370486646
ENSG00000026751	8.997993034877788e-09	8.933273450982373
ENSG00000116883	9.577548758350447e-09	7.052245197327297
ENSG00000272709	9.57754875835055e-09	4.331212296169769
ENSG00000213028	9.786510937132482e-09	4.246098123230366
ENSG00000122122	9.975977547181794e-09	8.846549541241677
ENSG00000005810	9.975977547181794e-09	8.900819089927607
ENSG00000184557	1.0217839207787456e-08	8.745384626473061
ENSG00000110492	1.0415431062995565e-08	8.869359100060818
ENSG00000188921	1.0415431062995565e-08	8.807512801895154
ENSG00000137965	1.0440390152278144e-08	8.759288790717024
ENSG00000111450	1.0616741885821592e-08	8.601531310979057
ENSG00000232224	1.0642170600947625e-08	6.955906501965211
ENSG00000163362	1.0667658619555422e-08	7.765822655248018
ENSG00000196199	1.0667658619555422e-08	8.83996716294992
ENSG00000229808	1.0873713879868145e-08	6.7217111474669675
ENSG00000166582	1.1057187391795632e-08	7.749787341012892
ENSG00000117281	1.105718739179575e-08	7.184116677920659
ENSG00000107242	1.1083642742071594e-08	8.900819089927607
ENSG00000221643	1.1083642742071713e-08	3.5134859727468974
ENSG00000186827	1.1297515915603962e-08	7.747974135136443
ENSG00000144061	1.1324530966837977e-08	6.88371932048075
ENSG00000232065	1.1542927567639673e-08	4.969884984927668
ENSG00000112290	1.1542927567639673e-08	6.998136970945336
ENSG00000197283	1.1570513816676e-08	8.700504916495225
ENSG00000139174	1.1570513816676122e-08	7.866307986771275
ENSG00000259590	1.179352673092744e-08	3.9308884025719846
ENSG00000215784	1.179352673092744e-08	6.467250528733112
ENSG00000234473	1.179352673092744e-08	3.8407895234299367
ENSG00000268154	1.179352673092744e-08	3.601024581185576
ENSG00000141367	1.1821695903272024e-08	8.912989475323146
ENSG00000224543	1.204941986393845e-08	6.335397603055397
ENSG00000112182	1.2078183918147105e-08	8.579716123347895
ENSG00000267412	1.2078183918147105e-08	5.085177129038966
ENSG00000181039	1.2078183918147105e-08	7.92577887200248
ENSG00000232907	1.228141247113141e-08	6.933664213160004
ENSG00000225205	1.228141247113141e-08	8.686266478343798
ENSG00000143512	1.2310715540413054e-08	5.6711499504163205
ENSG00000171931	1.2310715540413054e-08	4.269074732580573
ENSG00000137460	1.2340086672561305e-08	8.064653334902667
ENSG00000233467	1.2517751408130039e-08	3.706504622523555
ENSG00000174032	1.3065817004652703e-08	8.605588106110904
ENSG00000075290	1.334854010620806e-08	6.32668046002197
ENSG00000154114	1.3380318973470333e-08	8.921103065586836
ENSG00000224032	1.3637214975253662e-08	8.80291916597935
ENSG00000231261	1.3637214975253662e-08	4.937339700371683
ENSG00000070182	1.3637214975253662e-08	7.301274811051894
ENSG00000073861	1.36696626133966e-08	7.236733930747967
ENSG00000261644	1.3898909664250763e-08	7.372692513439375
ENSG00000222222	1.3931963224868737e-08	4.120612043482769
ENSG00000237605	1.4232908873327133e-08	5.371824494589823
ENSG00000260398	1.4232908873327133e-08	5.066016189760699
ENSG00000211941	1.481871997747291e-08	8.736479231897881
ENSG00000138400	1.481871997747291e-08	5.1551014146367775
ENSG00000154144	1.5102452330734626e-08	8.838435950977985
ENSG00000180999	1.5391469330046788e-08	2.9365328201376735
ENSG00000250493	1.539146933004706e-08	5.860208577053011
ENSG00000262333	1.5760317795457927e-08	6.497885378743104
ENSG00000149972	1.5797672295820088e-08	8.810038385055064
ENSG00000250091	1.6061577054396938e-08	6.640188665992714
ENSG00000042832	1.6099626243961144e-08	8.132368063548046
ENSG00000243155	1.640719397862233e-08	4.339994873446828
ENSG00000204356	1.6760044079318862e-08	8.826265565582448
ENSG00000072071	1.7405651270560755e-08	8.46757776124821
ENSG00000132541	1.7405651270560755e-08	8.417365007694126
ENSG00000118491	1.7446795423382657e-08	6.179183181190215
ENSG00000200127	1.7446795423382657e-08	5.03316061484125
ENSG00000251396	1.7446795423382657e-08	6.054700606763917
ENSG00000272016	1.773746604230471e-08	6.751724861205101
ENSG00000136169	1.8118116531511687e-08	8.796336787687592
ENSG00000180867	1.8160898468558407e-08	8.028598255239585
ENSG00000182487	1.816089846855847e-08	8.599542568603102
ENSG00000180061	1.816089846855847e-08	7.30109952749699
ENSG00000253619	1.863803511112623e-08	4.5870769337837025
ENSG00000235505	1.8903409470817128e-08	8.302343094331604
ENSG00000163170	1.8947994479796294e-08	8.456023527016564
ENSG00000167107	1.9217660916668765e-08	8.442779460053114
ENSG00000177602	1.9629174624467436e-08	7.231566338900434
ENSG00000224897	1.967542412051866e-08	6.9942317285824265
ENSG00000250831	1.9675424120518867e-08	7.033875167269522
ENSG00000241666	1.972177962583113e-08	5.962941645532512
ENSG00000230005	1.972177962583113e-08	4.6897641174270674
ENSG00000226321	2.0478078960580276e-08	6.084294848672321
ENSG00000127920	2.0526273121020116e-08	7.459110085771871
ENSG00000213719	2.0526273121020116e-08	8.941387041246065
ENSG00000120675	2.09158190320465e-08	8.804450377951285
ENSG00000112210	2.101432363344242e-08	7.881664052607237
ENSG00000116260	2.1362656364057206e-08	8.860251138609149
ENSG00000238526	2.1362656364057206e-08	3.87017289062386
ENSG00000143486	2.1767630462688662e-08	8.832847943874205
ENSG00000205238	2.1818774319002146e-08	6.908533828125373
ENSG00000198805	2.187003505506247e-08	8.876478319136533
ENSG00000079263	2.2232154681725448e-08	8.85466313150537
ENSG00000232372	2.223215468172584e-08	7.637739420987499
ENSG00000171786	2.2653149238548253e-08	6.432156331600593
ENSG00000135205	2.3628934708240532e-08	8.10389118724519
ENSG00000260682	2.3739846117576753e-08	8.778578395188276
ENSG00000206113	2.4188576983598223e-08	4.331751875432394
ENSG00000143320	2.4587974987150123e-08	7.255139451069764
ENSG00000155093	2.4587974987150123e-08	7.988927931000197
ENSG00000102385	2.4645552869150242e-08	5.144698169429963
ENSG00000110876	2.4703261871631254e-08	8.917046270454989
ENSG00000261159	2.522859131621611e-08	7.789848046436226
ENSG00000232519	2.5644676573602008e-08	4.321148305531993
ENSG00000147246	2.5644676573602008e-08	5.719979910743676
ENSG00000117643	2.570465945299097e-08	8.545193709537239
ENSG00000231563	2.6128376559238973e-08	4.737902100518925
ENSG00000116852	2.6128376559238973e-08	8.826265565582448
ENSG00000197872	2.668314627038912e-08	8.880535114268378
ENSG00000198732	2.7762463285697645e-08	8.88306069742829
ENSG00000066279	2.782725756824693e-08	8.632991300845847
ENSG00000273226	2.8417061575239502e-08	6.05810178378255
ENSG00000130054	3.0049923215585376e-08	3.7385822950033494
ENSG00000188015	3.011990235150751e-08	3.1053687712942466
ENSG00000269990	3.026033626290061e-08	8.377838258367508
ENSG00000164949	3.068546825053162e-08	8.11558557904223
ENSG00000249738	3.075688584573555e-08	3.6532279663003697
ENSG00000169100	3.075688584573577e-08	8.941387041246065
ENSG00000157873	3.075688584573577e-08	8.866833516900904
ENSG00000261716	3.0828465028698405e-08	8.682209683211953
ENSG00000184992	3.0828465028698405e-08	8.685272107155821
ENSG00000086848	3.140695835366321e-08	8.642099262297517
ENSG00000234993	3.199599950242987e-08	3.9760230000260557
ENSG00000167283	3.199599950242987e-08	8.904875885059452
ENSG00000143768	3.199599950242998e-08	6.767041768992195
ENSG00000198929	3.2595774870666685e-08	6.2167682028321325
ENSG00000162739	3.2595774870666685e-08	8.808507173083129
ENSG00000254503	3.2747418080040983e-08	6.790095518034653
ENSG00000248478	3.282349664030432e-08	2.093785293532804
ENSG00000143198	3.398550363528919e-08	8.868364728872839
ENSG00000198945	3.470179864180125e-08	8.306810254217416
ENSG00000238805	3.470179864180125e-08	1.956999055885531
ENSG00000108405	3.478228700623856e-08	8.91145826335121
ENSG00000255449	3.535080845288359e-08	4.615046173628101
ENSG00000116128	3.626249323969155e-08	8.842492746109832
ENSG00000267270	3.676936587189426e-08	7.164515789733375
ENSG00000234476	3.771657545117931e-08	4.399974929773582
ENSG00000167769	3.842030718863673e-08	2.9468596806626
ENSG00000271046	3.904652738028431e-08	7.075417913808716
ENSG00000268034	3.9866257614155486e-08	4.314574808990473
ENSG00000271109	3.995836449493897e-08	5.8332872234314355
ENSG00000172955	3.995836449493897e-08	6.184815416069582
ENSG00000166682	4.060892799692143e-08	7.178823438725467
ENSG00000231964	4.060892799692143e-08	7.838937606458598
ENSG00000254266	4.079668609017716e-08	5.243260806273991
ENSG00000197980	4.1556190162392375e-08	7.2008314054663005
ENSG00000163898	4.311663682111502e-08	5.252482749083135
ENSG00000238711	4.311663682111502e-08	4.585303521475964
ENSG00000258130	4.311663682111502e-08	5.715259282552316
ENSG00000054267	4.321603268784279e-08	8.823739982422536
ENSG00000143786	4.321603268784279e-08	7.086028421675609
ENSG00000178199	4.3216032687843095e-08	8.333835228928272
ENSG00000226124	4.3315651184206935e-08	7.151171972039604
ENSG00000232671	4.3315651184206935e-08	4.969324644400631
ENSG00000146005	4.4940222192060144e-08	7.178339001287685
ENSG00000203739	4.5147409612145035e-08	6.561576291327659
ENSG00000042781	4.6838655434408536e-08	7.56242547594637
ENSG00000254685	4.859138792020634e-08	8.266779143682912
ENSG00000152092	4.859138792020634e-08	4.353884475487491
ENSG00000213062	4.870302425008926e-08	7.048851719009398
ENSG00000137714	4.8703024250089784e-08	8.740536027029728
ENSG00000171793	4.9719027740589535e-08	8.72584005847428
ENSG00000075391	5.157632308032614e-08	7.952363348697042
ENSG00000225620	5.1694615288614824e-08	2.7920590622681667
ENSG00000076258	5.2771172318664513e-08	7.968283169045852
ENSG00000198739	5.473906290695091e-08	3.079725938668169
ENSG00000197747	5.473906290695091e-08	8.797867999659527
ENSG00000162753	5.4990005266391044e-08	4.874199378131632
ENSG00000114646	5.574955493973705e-08	6.19662719726985
ENSG00000103495	5.587713327639679e-08	8.419353750070083
ENSG00000107338	5.587713327639679e-08	6.190054773111185
ENSG00000227666	5.690801888875377e-08	4.19700704173803
ENSG00000165185	5.703817117753359e-08	8.37932263953558
ENSG00000158079	5.703817117753359e-08	8.389504282555162
ENSG00000168056	5.70381711775342e-08	8.917046270454989
ENSG00000123739	5.8089848787189564e-08	8.717189627426633
ENSG00000166347	5.8089848787189564e-08	8.58025296413185
ENSG00000162148	5.8222625297002376e-08	7.943608124347311
ENSG00000174371	5.943095277818464e-08	7.978032764583559
ENSG00000188095	6.163949054825825e-08	5.362880684378345
ENSG00000224536	6.163949054825825e-08	6.317775439479895
ENSG00000223991	6.27734434751737e-08	4.1722174247309605
ENSG00000162702	6.306008162636743e-08	8.782635190320123
ENSG00000239494	6.306008162636743e-08	5.289944149472161
ENSG00000112079	6.407335855956783e-08	8.858719926637214
ENSG00000236581	6.42193968946376e-08	4.715723307606831
ENSG00000267731	6.42193968946376e-08	6.203418736158506
ENSG00000272798	6.67520660229275e-08	2.5310918011210894
ENSG00000213559	6.67520660229275e-08	3.273011955261675
ENSG00000225401	6.782288475416247e-08	4.704662523460635
ENSG00000232750	6.797721390949093e-08	3.6551916999564056
ENSG00000126890	6.813188400400058e-08	4.966075449724937
ENSG00000100678	7.081415180171574e-08	7.361120034211355
ENSG00000133878	7.113637319433625e-08	8.734745453049458
ENSG00000162510	7.227539619663128e-08	7.198589827678452
ENSG00000102755	7.376589586195913e-08	6.097137990805119
ENSG00000054967	7.528621747610059e-08	8.549787345453039
ENSG00000149269	7.528621747610059e-08	8.86530230492897
ENSG00000164744	7.949062889833145e-08	4.6234867742202646
ENSG00000179314	8.27926185700687e-08	6.7874120628581665
ENSG00000174564	8.46841850369303e-08	6.988593352936363
ENSG00000258465	8.603316836480177e-08	3.7841506958847524
ENSG00000183423	8.779824913005217e-08	6.034597065911357
ENSG00000184489	8.779824913005217e-08	8.88864870453207
ENSG00000255547	8.799652503987604e-08	3.7780705038294227
ENSG00000100422	8.799652503987666e-08	8.904875885059452
ENSG00000151611	8.799652503987666e-08	7.804957599279074
ENSG00000197217	8.959845278955637e-08	8.917046270454989
ENSG00000100342	9.122866583804904e-08	8.912989475323146
ENSG00000178445	9.143445524959081e-08	7.735474843866677
ENSG00000162676	9.288764720211958e-08	8.750972633576842
ENSG00000166681	9.457588784738093e-08	7.797206868730338
ENSG00000146938	9.478899998694456e-08	8.242437247162409
ENSG00000269086	9.500257807340038e-08	5.0146753903793115
ENSG00000048462	9.500257807340038e-08	8.925159860718681
ENSG00000163486	9.694591175786527e-08	8.828791148742358
ENSG00000171747	9.694591175786527e-08	6.279747276132171
ENSG00000260910	9.716420385656475e-08	7.244015833513245
ENSG00000134899	9.848400670334256e-08	8.5949489326873
ENSG00000198108	9.89277939812519e-08	8.717981431738117
ENSG00000128266	1.002708291991301e-07	7.269896150162583
ENSG00000162849	1.007224261930048e-07	6.087624500755536
ENSG00000149289	1.0094896408500983e-07	8.224864084074538
ENSG00000267040	1.0231860870483582e-07	7.564213082252583
ENSG00000188859	1.0231860870483582e-07	7.226705201882918
ENSG00000213085	1.0277915057744586e-07	5.577654773763301
ENSG00000111291	1.0277915057744586e-07	8.908932680191299
ENSG00000115364	1.0440693880472504e-07	8.66598250268457
ENSG00000115963	1.0440693880472504e-07	8.450611173060379
ENSG00000119042	1.0440693880472504e-07	8.449361838344872
ENSG00000249602	1.0629790196164269e-07	4.76287786765392
ENSG00000254852	1.0846495728150562e-07	3.951073049809968
ENSG00000014641	1.0870837035069995e-07	8.88864870453207
ENSG00000121797	1.0895231331509319e-07	8.287520649746167
ENSG00000116977	1.1067484513891241e-07	8.778578395188276
ENSG00000249413	1.1067484513891241e-07	4.670190184368624
ENSG00000187486	1.1092306762206764e-07	8.5348888100211
ENSG00000240751	1.1092306762206764e-07	4.518423379519154
ENSG00000261766	1.1117183012390577e-07	5.0112495205237515
ENSG00000122367	1.1292838389757665e-07	5.10072177682653
ENSG00000136152	1.131815076487475e-07	8.861245509797127
ENSG00000133019	1.1496884806926143e-07	6.187964193457394
ENSG00000115705	1.1522640698035545e-07	2.5267152237156614
ENSG00000111678	1.1548452554315587e-07	8.656337700448944
ENSG00000130598	1.1548452554315587e-07	5.783192439793739
ENSG00000198298	1.1756976313491152e-07	7.729127826489512
ENSG00000150636	1.1783297177230457e-07	7.049317583299748
ENSG00000224326	1.1783297177230582e-07	2.7493148850764135
ENSG00000150593	1.2185036021446687e-07	8.903344673087517
ENSG00000175793	1.2212285854928636e-07	6.503842356648654
ENSG00000160179	1.223959478993646e-07	7.683229716282046
ENSG00000141873	1.2239594789936505e-07	8.6908601142596
ENSG00000162542	1.2656405883087282e-07	8.674096092948261
ENSG00000143933	1.268467747114521e-07	8.904875885059452
ENSG00000244219	1.2941893148980857e-07	5.694399314862648
ENSG00000198885	1.2941893148980995e-07	6.517099238749445
ENSG00000198937	1.2970782971190814e-07	8.658863283608856
ENSG00000237424	1.3174770125093057e-07	6.747460828118963
ENSG00000122863	1.320416392700166e-07	6.680412489934484
ENSG00000144362	1.3441614861324972e-07	7.2131119318129935
ENSG00000186635	1.3713697497833592e-07	8.870890312032751
ENSG00000205784	1.3744256526757758e-07	4.156712598857655
ENSG00000159208	1.399111737230342e-07	6.510136035336655
ENSG00000157470	1.4210643014228763e-07	3.806232655096363
ENSG00000167588	1.4210643014228763e-07	6.7669946268860866
ENSG00000232480	1.4242275191105284e-07	4.745145995334693
ENSG00000134884	1.4242275191105334e-07	8.933273450982373
ENSG00000162779	1.4273975635819987e-07	6.029344401367456
ENSG00000130037	1.4273975635820137e-07	6.356758991139104
ENSG00000182508	1.4305744490790947e-07	6.829226811422153
ENSG00000197768	1.4530053986073578e-07	6.470063150521672
ENSG00000112941	1.4562375284583226e-07	8.874947107164598
ENSG00000164574	1.4823467293501376e-07	8.870890312032751
ENSG00000125409	1.4823467293501376e-07	6.866438680537738
ENSG00000254441	1.4856421192146587e-07	3.9582420116882506
ENSG00000110013	1.5089095439384638e-07	8.822208770450603
ENSG00000079337	1.508909543938469e-07	8.830322360714293
ENSG00000229233	1.508909543938469e-07	4.400379767324712
ENSG00000143228	1.54276256647027e-07	8.117847748140193
ENSG00000232872	1.5634265902886148e-07	3.444198276758062
ENSG00000240356	1.566896580010613e-07	7.0442212649497895
ENSG00000230470	1.5703740354425786e-07	2.627932834835172
ENSG00000168614	1.5738589721076385e-07	8.674096092948263
ENSG00000151883	1.5949265712116278e-07	8.806975961111196
ENSG00000136367	1.5984643137740267e-07	6.7241371136299835
ENSG00000150093	1.5984643137740267e-07	8.876478319136533
ENSG00000162139	1.6055626343295398e-07	8.811032756243042
ENSG00000122591	1.630648194473051e-07	8.806975961111196
ENSG00000233985	1.630648194473051e-07	3.5219913948880546
ENSG00000241316	1.630648194473051e-07	7.270333428645442
ENSG00000227477	1.630648194473051e-07	5.101917593060602
ENSG00000132274	1.6306481944730681e-07	8.861245509797127
ENSG00000232036	1.6597827323692916e-07	2.1163591655270917
ENSG00000135248	1.6597827323692916e-07	5.464716443635197
ENSG00000227285	1.6894215735450562e-07	6.81192050012777
ENSG00000104921	1.6931623059264e-07	8.023230269125431
ENSG00000232310	1.6969110662131348e-07	6.2135198426761225
ENSG00000244039	1.727192157731037e-07	3.924970919157546
ENSG00000238061	1.7310139222803533e-07	6.0434374427142465
ENSG00000188342	1.7579967120787186e-07	8.74864961729342
ENSG00000173080	1.7618845210512376e-07	5.301426224081944
ENSG00000267593	1.7618845210512564e-07	4.381977373886984
ENSG00000134533	1.793288423301779e-07	3.5225685065162486
ENSG00000250215	1.8252345255622904e-07	5.328821164587682
ENSG00000109929	1.8292663604116925e-07	8.72377200571839
ENSG00000137558	1.8659434067067502e-07	5.68705359743309
ENSG00000173451	1.8700623564272003e-07	8.438185824137312
ENSG00000267348	1.899142729903126e-07	6.607603453876212
ENSG00000261194	1.9286611236502407e-07	1.2575694970272921
ENSG00000147606	1.937176292393558e-07	7.007857286056242
ENSG00000239377	1.937176292393558e-07	5.180425872554925
ENSG00000134760	1.9716027367423548e-07	2.6864265974200907
ENSG00000272942	2.0066217011933e-07	3.0588399662975405
ENSG00000246740	2.0066217011933e-07	6.316601241225343
ENSG00000167653	2.0110412219406707e-07	4.34807890766411
ENSG00000164237	2.051243651275831e-07	7.915409013334198
ENSG00000165475	2.0512436512758455e-07	8.672564880976328
ENSG00000134287	2.0557583629257842e-07	8.86277672176906
ENSG00000138741	2.0557583629257987e-07	7.553380010685011
ENSG00000074855	2.0968263829986266e-07	8.656337700448944
ENSG00000187695	2.1246454866037766e-07	5.783042348764705
ENSG00000145863	2.1246454866037766e-07	1.986932656443155
ENSG00000249459	2.1246454866037766e-07	6.430241983065619
ENSG00000168062	2.1246454866037994e-07	7.468899253803504
ENSG00000074660	2.1293166361752507e-07	7.03843256657542
ENSG00000101546	2.1339977350216816e-07	8.50210017505887
ENSG00000235121	2.16229441174661e-07	6.021064036648532
ENSG00000226352	2.176578732116259e-07	5.339470005703818
ENSG00000175591	2.210265241867635e-07	7.6413770659847655
ENSG00000206921	2.210265241867635e-07	5.026843358887622
ENSG00000230863	2.2151186427924335e-07	4.437237009822412
ENSG00000141232	2.2151186427924335e-07	8.818151975318758
ENSG00000155755	2.249382708944778e-07	8.356433770336505
ENSG00000012171	2.2592663801497162e-07	7.646195953891177
ENSG00000110723	2.2941916281215293e-07	7.978051227778034
ENSG00000133250	2.2941916281215293e-07	8.257794438727801
ENSG00000163191	2.344993524076237e-07	8.81409518018691
ENSG00000272195	2.344993524076237e-07	6.925553725781656
ENSG00000183831	2.344993524076237e-07	6.287910295475039
ENSG00000224614	2.386418005321979e-07	6.7225854496349084
ENSG00000223662	2.3916456384850177e-07	4.0065241030709595
ENSG00000242125	2.3916456384850177e-07	8.835910367818073
ENSG00000261098	2.39688436319659e-07	7.674184164141475
ENSG00000237422	2.428550909436034e-07	2.7721280653751186
ENSG00000171453	2.433867913656258e-07	8.633528141629803
ENSG00000149761	2.43919619244197e-07	8.765871169008783
ENSG00000175730	2.4714039267119036e-07	7.016723181327678
ENSG00000203327	2.4714039267119036e-07	4.59518403921181
ENSG00000236924	2.4768117762539565e-07	4.980742048103709
ENSG00000140451	2.5204891253320465e-07	8.767939221764673
ENSG00000258427	2.5260009671808844e-07	4.384980753158921
ENSG00000125772	2.5260009671808844e-07	8.884591909400223
ENSG00000158769	2.531524482197062e-07	8.720252051370498
ENSG00000163352	2.5761357099427435e-07	2.8585107724920276
ENSG00000143476	2.5817653630071055e-07	8.409251417430434
ENSG00000235145	2.673476770516474e-07	4.657147690918238
ENSG00000204262	2.673476770516474e-07	7.85479769865625
ENSG00000248019	2.7264427151699124e-07	7.891106287966372
ENSG00000139344	2.732390165732035e-07	7.775042837765815
ENSG00000232884	2.7743755065607343e-07	8.540934347528902
ENSG00000182704	2.7743755065607343e-07	7.532230602829629
ENSG00000232698	2.823123854024319e-07	7.54182267356802
ENSG00000109927	2.8292754055783925e-07	8.631460088873913
ENSG00000104998	2.8292754055784026e-07	8.788223197423902
ENSG00000261089	2.8354399354338756e-07	6.67258289271312
ENSG00000162733	2.8354399354338756e-07	8.751712041237289
ENSG00000119537	2.8789572629952513e-07	8.807512801895154
ENSG00000102738	2.8789572629952513e-07	8.783172031104078
ENSG00000230457	2.88522657487748e-07	5.573487190845556
ENSG00000159712	2.929483371340254e-07	6.064293977606993
ENSG00000138119	2.929483371340254e-07	8.630923248089957
ENSG00000181450	2.942248429382536e-07	8.5330233241417
ENSG00000233196	2.942248429382536e-07	2.5405236688737403
ENSG00000132837	2.942248429382536e-07	6.902289037694533
ENSG00000229057	2.980867567493298e-07	2.4716996505432407
ENSG00000166548	2.987351623905696e-07	8.787686356639945
ENSG00000261044	2.987351623905712e-07	2.822803356390335
ENSG00000100647	2.9938493349531853e-07	8.836904739006052
ENSG00000107736	2.9938493349531853e-07	8.088757605360689
ENSG00000163354	3.0397179795651476e-07	7.183982289729745
ENSG00000211451	3.1608119834299314e-07	8.0342655727233
ENSG00000107738	3.160811983429948e-07	8.917046270454989
ENSG00000065600	3.1745516677999016e-07	8.538611331245482
ENSG00000143674	3.2300908502474363e-07	8.531034581765743
ENSG00000204315	3.2300908502474363e-07	7.96141891349767
ENSG00000136931	3.2300908502474363e-07	2.6382419039482237
ENSG00000143641	3.286570106687088e-07	8.904875885059452
ENSG00000141424	3.286570106687088e-07	8.826265565582448
ENSG00000213638	3.286570106687088e-07	6.484996080733306
ENSG00000136425	3.293696874206719e-07	8.036456881975747
ENSG00000168918	3.293696874206719e-07	8.811032756243042
ENSG00000184060	3.3512520646195275e-07	8.252672412562463
ENSG00000234219	3.4097802188618556e-07	5.197597346825014
ENSG00000011198	3.4097802188618556e-07	8.4095856913379
ENSG00000198380	3.424566135887966e-07	8.89117428769198
ENSG00000148737	3.469297194344513e-07	7.875468344873984
ENSG00000142089	3.476807142175219e-07	8.347123242008344
ENSG00000224899	3.4768071421752505e-07	4.6954412475042675
ENSG00000213400	3.484332823394636e-07	2.201436658166456
ENSG00000197497	3.484332823394636e-07	6.172887333114017
ENSG00000273038	3.545108503232474e-07	7.005899897526926
ENSG00000259732	3.591362282892736e-07	2.7179927257198138
ENSG00000232457	3.606909596260668e-07	7.775154962568017
ENSG00000169894	3.661839816174483e-07	3.7115773758120865
ENSG00000088448	3.669752779853077e-07	8.892705499663915
ENSG00000081923	3.6776822905097926e-07	6.343620604777938
ENSG00000253924	3.685628381514628e-07	3.143598050158672
ENSG00000236942	3.733654991723307e-07	5.423572029958628
ENSG00000008277	3.741718084964418e-07	8.305226645594445
ENSG00000197646	3.749798027849194e-07	8.006509640886415
ENSG00000180581	3.7578948543332743e-07	5.44394689694399
ENSG00000102057	3.8068322786440305e-07	7.513416657110682
ENSG00000176532	3.8150482466209564e-07	8.586110285990953
ENSG00000224462	3.823281372219354e-07	3.081162557089926
ENSG00000122033	3.881396575574068e-07	8.782635190320123
ENSG00000170921	3.8897682116278246e-07	8.393326031234444
ENSG00000097046	3.8897682116278246e-07	8.272569717663185
ENSG00000234614	3.948860825600366e-07	8.254477051256401
ENSG00000241794	3.948860825600366e-07	2.0389751443021433
ENSG00000078401	3.948860825600366e-07	7.463099555053667
ENSG00000266970	3.9573732178782624e-07	4.075584576090798
ENSG00000169026	3.974451300642637e-07	7.4376973303495895
ENSG00000152213	4.0347879849581623e-07	7.971201323457642
ENSG00000261884	4.0347879849581623e-07	7.694737119709832
ENSG00000163219	4.043479533905421e-07	8.864307933740994
ENSG00000228527	4.043479533905464e-07	3.3367908224062246
ENSG00000238511	4.096010504901924e-07	4.054726983148888
ENSG00000226891	4.104829620988786e-07	5.418010345404086
ENSG00000182397	4.1136671076771603e-07	5.752267170387708
ENSG00000171206	4.266751110434742e-07	8.805981589923219
ENSG00000137434	4.266751110434742e-07	6.567536835960256
ENSG00000243224	4.2759256461707945e-07	6.476413301796988
ENSG00000110455	4.2759256461707945e-07	8.73747360308586
ENSG00000138642	4.2851192657750443e-07	8.730354384010147
ENSG00000233270	4.340683892775473e-07	5.172614989220304
ENSG00000200502	4.340683892775473e-07	6.132195614872408
ENSG00000163126	4.425339822039867e-07	6.90837820029789
ENSG00000130695	4.425339822039867e-07	8.687797690315731
ENSG00000246560	4.425339822039867e-07	6.088570961154904
ENSG00000137509	4.42533982203989e-07	8.904875885059452
ENSG00000120278	4.42533982203989e-07	6.99471296269312
ENSG00000067113	4.42533982203989e-07	8.396086660846919
ENSG00000164076	4.434844038318499e-07	2.6090781267791647
ENSG00000078589	4.511591902216451e-07	8.763882426632826
ENSG00000136881	4.511591902216451e-07	4.927542969490784
ENSG00000092036	4.589623821699917e-07	8.238249870729017
ENSG00000109944	4.589623821699917e-07	7.776887615687009
ENSG00000203288	4.589623821699917e-07	6.373354643492546
ENSG00000149823	4.5994691240751693e-07	8.874947107164598
ENSG00000258572	4.5994691240751857e-07	8.524170326217561
ENSG00000258733	4.609334853551403e-07	7.478027132330143
ENSG00000141854	4.6789703599151595e-07	8.57007132111227
ENSG00000142959	4.6789703599151595e-07	6.0207014868528494
ENSG00000163235	4.689000983362443e-07	8.286252851836181
ENSG00000086619	4.699052404384886e-07	8.856194343477304
ENSG00000261442	4.769998184707923e-07	3.5304355414411868
ENSG00000170037	4.769998184707923e-07	8.678689728864065
ENSG00000246090	4.780217489187739e-07	8.055341352694017
ENSG00000162723	4.780217489187739e-07	3.841598944529265
ENSG00000258994	4.790457968159672e-07	5.537440003203214
ENSG00000156009	4.852347879797771e-07	4.194966493074029
ENSG00000187098	4.852347879797771e-07	7.7930181483694145
ENSG00000135842	4.862737768657604e-07	8.758751949933067
ENSG00000197140	4.873149172542081e-07	4.894885711639332
ENSG00000135838	4.873149172542081e-07	8.401392790694274
ENSG00000189030	4.946635037272741e-07	2.5196267831187735
ENSG00000107719	5.03193142559058e-07	8.676674072759214
ENSG00000132481	5.129590240893422e-07	8.530295174105298
ENSG00000165643	5.140553689986891e-07	5.23383424038411
ENSG00000112280	5.140553689986891e-07	2.8856335588285646
ENSG00000257008	5.15153979750294e-07	2.4713068594678296
ENSG00000143452	5.217934802278647e-07	5.2207590152725745
ENSG00000163923	5.229080786972408e-07	8.404992055422097
ENSG00000270028	5.229080786972408e-07	5.089007753495471
ENSG00000149054	5.240249793477049e-07	8.912989475323146
ENSG00000007062	5.240249793477105e-07	4.603947279771585
ENSG00000208317	5.240249793477105e-07	6.609971408398758
ENSG00000230426	5.319081309193161e-07	2.2337412204257743
ENSG00000198822	5.330436146881471e-07	6.668013814794438
ENSG00000237708	5.330436146881471e-07	2.7624993854977906
ENSG00000166562	5.353216180780824e-07	8.929216655850528
ENSG00000174123	5.42212251762082e-07	8.807970332299174
ENSG00000220749	5.433689976412072e-07	7.0777350662976355
ENSG00000233215	5.515332929051514e-07	2.0678510791655857
ENSG00000236846	5.527092600379532e-07	2.179239475539984
ENSG00000231848	5.527092600379532e-07	5.07874771734282
ENSG00000186952	5.538876513540121e-07	6.997757721455743
ENSG00000158258	5.634026320993633e-07	6.621339187146845
ENSG00000054282	5.634026320993633e-07	8.664451290712634
ENSG00000184979	5.658059582436775e-07	8.249609988618595
ENSG00000250673	5.71857718586109e-07	5.901201795052904
ENSG00000263711	5.853926741937079e-07	3.6274939883721142
ENSG00000169499	5.966966011157916e-07	8.82320314163858
ENSG00000203804	6.043494753119149e-07	6.366876613326556
ENSG00000172954	6.056341446649282e-07	8.297579036269191
ENSG00000203817	6.069214536943556e-07	4.779732313507926
ENSG00000120896	6.082114076238593e-07	8.547719292697149
ENSG00000262454	6.082114076238593e-07	7.493114218256976
ENSG00000235664	6.160069678801865e-07	3.690146422061383
ENSG00000115556	6.186268855841978e-07	7.83680425970437
ENSG00000137841	6.278816871632013e-07	8.771459176112561
ENSG00000239453	6.292146780572395e-07	5.422118064641089
ENSG00000273305	6.386225042475695e-07	4.269829150670104
ENSG00000253753	6.386225042475695e-07	4.753519805600324
ENSG00000152520	6.386225042475729e-07	8.81409518018691
ENSG00000230943	6.399775289211515e-07	7.4451268958411285
ENSG00000231890	6.399775289211515e-07	7.250937381867259
ENSG00000273032	6.509182239109566e-07	7.192879233770506
ENSG00000143278	6.509182239109566e-07	1.7140872192558865
ENSG00000133313	6.522984558405731e-07	8.908932680191299
ENSG00000134326	6.522984558405766e-07	8.581751696527713
ENSG00000179088	6.522984558405766e-07	6.854257812756068
ENSG00000143184	6.536815162909242e-07	4.06797114084299
ENSG00000254726	6.620395912264842e-07	6.016533806168504
ENSG00000139880	6.761997491983366e-07	7.4045007935952265
ENSG00000249142	6.877381940107018e-07	5.062753238495559
ENSG00000200534	6.891938091636479e-07	7.2031446272877675
ENSG00000227212	7.009464004290215e-07	3.2767476996262626
ENSG00000172766	7.039146730602934e-07	8.694380068607492
ENSG00000163155	7.128925522645792e-07	7.985962251165236
ENSG00000143318	7.143995832292212e-07	5.183773250901129
ENSG00000248138	7.143995832292212e-07	3.233060743582441
ENSG00000225400	7.159096924849049e-07	3.719578183985459
ENSG00000261754	7.265671593033506e-07	4.561476511076558
ENSG00000168118	7.265671593033506e-07	8.699431234927314
ENSG00000174437	7.281021137506944e-07	8.912989475323146
ENSG00000178935	7.404950623585933e-07	8.03477549977836
ENSG00000137198	7.404950623586052e-07	8.62082091545031
ENSG00000101017	7.404950623586052e-07	8.764876797820804
ENSG00000238207	7.530917111920408e-07	1.9711834991567234
ENSG00000050438	7.546807748583419e-07	7.784626792815983
ENSG00000270009	7.562730779496499e-07	2.9896563184123464
ENSG00000159423	7.578686268220468e-07	7.5711112712573305
ENSG00000176788	7.691288872235236e-07	8.564280747131997
ENSG00000244723	7.691288872235236e-07	5.718058594014441
ENSG00000164344	7.805507060157355e-07	6.803126437319181
ENSG00000272836	7.821957125078275e-07	6.2715722607118005
ENSG00000228065	7.821957125078275e-07	5.556019339639388
ENSG00000109062	7.821957125078275e-07	8.884591909400223
ENSG00000267011	7.821957125078275e-07	4.690342733129042
ENSG00000186564	7.838440681174918e-07	5.779553756709455
ENSG00000121380	8.123849351257204e-07	6.2561186017216714
ENSG00000089050	8.261608335962288e-07	8.30229592868155
ENSG00000196482	8.261608335962331e-07	8.728365641634191
ENSG00000204193	8.27898605966063e-07	3.583260428445792
ENSG00000183463	8.313847496524801e-07	1.6065919724894306
ENSG00000144355	8.401622590762802e-07	4.506639369479343
ENSG00000214215	8.401622590762922e-07	6.636533154003978
ENSG00000185222	8.419284708904799e-07	8.48434178255955
ENSG00000171433	8.419284708904799e-07	2.494242097538529
ENSG00000108700	8.436982689685052e-07	5.993689632040184
ENSG00000166387	8.436982689685052e-07	8.828791148742358
ENSG00000157483	8.543927622565828e-07	6.834553325380967
ENSG00000134548	8.561878610973022e-07	5.901532328532735
ENSG00000135424	8.561878610973022e-07	7.579866495607059
ENSG00000165507	8.579866026216405e-07	8.757300048341069
ENSG00000261606	8.579866026216405e-07	5.383946581478631
ENSG00000184949	8.579866026216405e-07	5.540249482670026
ENSG00000188060	8.761759366909315e-07	7.099410141674491
ENSG00000172543	8.891294824071365e-07	8.423207978325438
ENSG00000229417	8.891294824071365e-07	8.02206270775169
ENSG00000166171	8.909950213533525e-07	8.1622968414429
ENSG00000257345	8.909950213533525e-07	5.753896129839335
ENSG00000170525	8.909950213533525e-07	8.797867999659527
ENSG00000152061	9.041600505786253e-07	8.866833516900904
ENSG00000238045	9.060560374737236e-07	6.355850691245339
ENSG00000260841	9.060560374737236e-07	8.391290458054627
ENSG00000201129	9.213627825807056e-07	2.4916909803108043
ENSG00000162552	9.213627825807106e-07	8.333958485424828
ENSG00000139618	9.213627825807106e-07	8.698436863739335
ENSG00000248405	9.369191112305467e-07	2.9261504809513665
ENSG00000186198	9.388813953746205e-07	4.199997348668372
ENSG00000225964	9.388813953746205e-07	7.213345157481954
ENSG00000135245	9.547231849609366e-07	7.568367316112645
ENSG00000228624	9.56721464767487e-07	5.600096603703846
ENSG00000203778	9.56721464767487e-07	7.792061822604687
ENSG00000272006	9.56721464767487e-07	6.07413657918267
ENSG00000139641	9.587237830761824e-07	8.908932680191299
ENSG00000271605	9.60730147737101e-07	7.335902364683579
ENSG00000087495	9.72853750547182e-07	5.88632085494072
ENSG00000187653	9.748886607059165e-07	6.906829242516171
ENSG00000231305	9.954651167491315e-07	7.96368953313005
ENSG00000252808	1.0059099720722288e-06	4.394774068699607
ENSG00000157796	1.0080116033744658e-06	8.80291916597935
ENSG00000107295	1.010117473871976e-06	3.324867774043739
ENSG00000119787	1.012227591787773e-06	8.78010960716021
ENSG00000258920	1.0271180388566037e-06	7.93554693073466
ENSG00000179241	1.0271180388566037e-06	4.722911416742491
ENSG00000114999	1.0443946893119076e-06	8.695911280579425
ENSG00000227868	1.0465738967888484e-06	2.053946120506258
ENSG00000133640	1.0465738967888484e-06	3.7838080407745154
ENSG00000270062	1.0509454889456661e-06	6.361481139188276
ENSG00000225265	1.0641662971655229e-06	7.227208200931479
ENSG00000213199	1.0641662971655229e-06	8.36110671663224
ENSG00000185507	1.0663853181411108e-06	8.860251138609149
ENSG00000142252	1.0820440164983967e-06	8.495517796767109
ENSG00000182504	1.10479917603345e-06	8.82067755847867
ENSG00000271308	1.1210019044443792e-06	4.069834278894978
ENSG00000236562	1.1233352223435862e-06	3.372730867798003
ENSG00000170919	1.1303633381009623e-06	8.283543164994255
ENSG00000260123	1.142171283109986e-06	3.361131505430564
ENSG00000022355	1.142171283109986e-06	2.039609421775054
ENSG00000103599	1.1469277207815608e-06	7.107193326872378
ENSG00000260088	1.1613120238258661e-06	4.816430656069679
ENSG00000205334	1.1613120238258661e-06	2.57677915729939
ENSG00000235944	1.1685693160498506e-06	7.216641898820939
ENSG00000158220	1.1856736258175086e-06	5.395288302057344
ENSG00000154016	1.1856736258175256e-06	6.364711690361987
ENSG00000211593	1.2105280961093966e-06	8.473264995806893
ENSG00000162337	1.2105280961093966e-06	8.65480648847701
ENSG00000215838	1.2513443859846722e-06	4.418811810145033
ENSG00000229017	1.2513443859846722e-06	6.430911015886671
ENSG00000254122	1.256538854830894e-06	7.769493210931481
ENSG00000130158	1.2748838598383749e-06	8.581247335319828
ENSG00000242353	1.2748838598383749e-06	3.787442193956059
ENSG00000211976	1.2775255804695011e-06	7.896092495134051
ENSG00000166569	1.277525580469508e-06	4.850752949337835
ENSG00000100433	1.2801725828118395e-06	3.584086437030445
ENSG00000224939	1.2988503418777365e-06	4.712347537673312
ENSG00000121454	1.3177909120321489e-06	8.088115971274652
ENSG00000271138	1.3205183682578724e-06	2.4256043467567556
ENSG00000120251	1.3205183682578724e-06	4.141399443785946
ENSG00000138172	1.3232512708121315e-06	7.985551551565078
ENSG00000169583	1.3425349660926549e-06	5.861661002128036
ENSG00000242759	1.3705541030218862e-06	6.101053106968133
ENSG00000122026	1.3705541030218985e-06	8.941387041246065
ENSG00000234337	1.4165618536859285e-06	3.7871618837403624
ENSG00000235672	1.4165618536859285e-06	4.585599403693654
ENSG00000165178	1.419486276234296e-06	8.58025296413185
ENSG00000260929	1.419486276234296e-06	6.198854020945534
ENSG00000205593	1.419486276234296e-06	8.749643988481399
ENSG00000225091	1.4194862762343036e-06	5.586180723711633
ENSG00000242861	1.4401209228565657e-06	8.164083016942365
ENSG00000155850	1.4430922480530874e-06	8.722777634530411
ENSG00000253047	1.4430922480530874e-06	4.301847223125708
ENSG00000164588	1.4670766840022485e-06	1.9333443361960738
ENSG00000145451	1.4701016384507197e-06	4.13361724947984
ENSG00000079931	1.4731326087815408e-06	8.874947107164598
ENSG00000260977	1.494518813763174e-06	5.1866671116460275
ENSG00000088387	1.494518813763182e-06	8.741530398217707
ENSG00000231084	1.4975983266246984e-06	6.959077546484692
ENSG00000133805	1.5006839595530562e-06	8.571936806991669
ENSG00000186184	1.5224557358915522e-06	8.873415895192664
ENSG00000214900	1.5287319934765348e-06	7.2508654029874435
ENSG00000050628	1.5477108561197605e-06	4.680803085374517
ENSG00000104325	1.5508960134296692e-06	8.789754409395835
ENSG00000170035	1.5766058637350343e-06	8.83996716294992
ENSG00000167840	1.5798483508931992e-06	8.247234575684134
ENSG00000159618	1.5830972688676823e-06	8.82320314163858
ENSG00000144893	1.5830972688676823e-06	7.9724067120565305
ENSG00000095303	1.6060207891807436e-06	8.186180081829955
ENSG00000261368	1.6060207891807436e-06	1.798612069515852
ENSG00000183971	1.60932159648634e-06	5.219002941080276
ENSG00000231381	1.6292642557637646e-06	3.370920729964661
ENSG00000273198	1.63261111827803e-06	2.236610957106128
ENSG00000214803	1.63261111827803e-06	4.426839244611156
ENSG00000251603	1.6359646102702984e-06	5.651569725382126
ENSG00000224728	1.6664464527792627e-06	6.336872723030894
ENSG00000214301	1.6664464527792864e-06	5.5178974362681235
ENSG00000273381	1.6905324505552734e-06	5.765929638219773
ENSG00000183921	1.694000591666912e-06	7.488849290401462
ENSG00000147650	1.694000591666912e-06	7.735642782667292
ENSG00000134571	1.7009574668493692e-06	5.813226330178406
ENSG00000203995	1.7219937770231653e-06	7.267483173934805
ENSG00000144567	1.7326057801437901e-06	8.858719926637214
ENSG00000251258	1.7504327214548419e-06	3.2176456151466963
ENSG00000221887	1.7540192700644332e-06	2.918097505290521
ENSG00000223505	1.7540192700644332e-06	5.671352789524267
ENSG00000163395	1.7540192700644332e-06	1.8287695789374774
ENSG00000181513	1.7576129033572571e-06	8.767939221764673
ENSG00000250966	1.7612136347678484e-06	6.248338660146051
ENSG00000074276	1.7829678391084408e-06	6.045482742268693
ENSG00000263847	1.7829678391084408e-06	7.260602436024047
ENSG00000106025	1.7866186355587609e-06	6.720513862883552
ENSG00000119899	1.7866186355587609e-06	8.735484860709903
ENSG00000182534	1.7866186355587609e-06	8.236242665158588
ENSG00000242612	1.7902766384822804e-06	8.139055235141885
ENSG00000119878	1.7902766384822804e-06	8.641641731893493
ENSG00000186369	1.7902766384823058e-06	4.145045674590497
ENSG00000225272	1.793941861533936e-06	2.518656235983679
ENSG00000266913	1.7939418615339423e-06	4.575948540211352
ENSG00000272003	1.8160855903290601e-06	7.870690605276167
ENSG00000224687	1.8160855903290699e-06	3.0656574660404377
ENSG00000148513	1.8160855903290699e-06	2.912518199408439
ENSG00000220875	1.8198017386962584e-06	3.8713603980223037
ENSG00000251484	1.8198017386962584e-06	4.030833213206347
ENSG00000180245	1.8198017386962584e-06	4.840857578709006
ENSG00000155875	1.8235252173239068e-06	3.4329942699823297
ENSG00000272030	1.8460208035295366e-06	3.9173311571479417
ENSG00000052802	1.8573686849897886e-06	8.737016072681838
ENSG00000136160	1.8573686849897886e-06	8.658863283608857
ENSG00000142583	1.8802665255300322e-06	8.560223952000154
ENSG00000116574	1.8802665255300322e-06	7.830890429227543
ENSG00000168528	1.8841091929986046e-06	7.864075747408337
ENSG00000153029	1.8841091929986046e-06	8.827796777554383
ENSG00000225946	1.915124245194961e-06	2.2876239046276803
ENSG00000143412	1.915124245194961e-06	8.197479352534069
ENSG00000254995	1.9151242451949678e-06	7.876331009030989
ENSG00000186026	1.919035556801758e-06	7.015320427084407
ENSG00000205084	1.919035556801758e-06	8.031496492576407
ENSG00000214226	1.919035556801758e-06	7.7664392375220315
ENSG00000128245	1.9268812926813843e-06	8.782635190320123
ENSG00000231424	1.9466311368751794e-06	6.087890113567802
ENSG00000135454	1.95060445220558e-06	6.536234849695208
ENSG00000251992	1.9545855840071855e-06	4.8528325180011205
ENSG00000260081	1.9585745470361423e-06	5.94508013817524
ENSG00000152749	1.9826736106835576e-06	8.70555608281505
ENSG00000227502	1.9867178077147394e-06	6.938239670574484
ENSG00000183230	1.9867178077147466e-06	7.574177839522305
ENSG00000134365	1.990769954983261e-06	3.4061111081605016
ENSG00000237025	2.015250635304499e-06	3.985980903215598
ENSG00000267251	2.019358855666267e-06	3.1688422779190755
ENSG00000168899	2.019358855666274e-06	8.520852938746163
ENSG00000148200	2.0234751470000702e-06	7.0100670585031635
ENSG00000253741	2.052516455007929e-06	5.991686101706471
ENSG00000149926	2.056697864136901e-06	5.100686076401006
ENSG00000069974	2.056697864136901e-06	8.860251138609149
ENSG00000224812	2.0608874821555624e-06	3.56446534693653
ENSG00000143353	2.094701807650665e-06	8.666519343468524
ENSG00000153132	2.098966004822133e-06	7.8558064210720175
ENSG00000110200	2.098966004822133e-06	7.8706382086251265
ENSG00000156298	2.098966004822133e-06	8.019091060728305
ENSG00000257949	2.168341540356163e-06	3.4264062656406544
ENSG00000187944	2.1727500988698827e-06	3.3535780171418996
ENSG00000131979	2.172750098869902e-06	8.483602374899103
ENSG00000256347	2.177167293647006e-06	4.077938613270011
ENSG00000198873	2.177167293647006e-06	8.761356843472914
ENSG00000130595	2.2083308393952915e-06	5.753818733963613
ENSG00000224220	2.2083308393952915e-06	7.9170959613787595
ENSG00000169413	2.2083308393952915e-06	8.300562149833125
ENSG00000163406	2.2128177109846215e-06	8.850606336373524
ENSG00000165246	2.2128177109846215e-06	5.476290816005143
ENSG00000100605	2.212817710984641e-06	8.753243253209222
ENSG00000165923	2.2173133659526393e-06	6.62811158072354
ENSG00000198681	2.2444726723864023e-06	5.325044486270699
ENSG00000272374	2.249030274464321e-06	6.311174769337554
ENSG00000085662	2.249030274464321e-06	8.842492746109832
ENSG00000229229	2.2858134817061454e-06	2.5903861625694566
ENSG00000230175	2.2858134817061454e-06	3.4097437220891784
ENSG00000159733	2.290451933974718e-06	8.541136914405392
ENSG00000229645	2.327887425266893e-06	8.784166402292056
ENSG00000173041	2.3326081024510246e-06	8.0384456243517
ENSG00000232634	2.3326081024510246e-06	3.7231415541070603
ENSG00000187837	2.337338001560733e-06	8.929216655850528
ENSG00000265386	2.36112643178271e-06	2.875631975434869
ENSG00000198756	2.3707069644403808e-06	5.751741419888571
ENSG00000265485	2.380324941176298e-06	1.762456004283195
ENSG00000232059	2.404534623017063e-06	3.933516701567697
ENSG00000244128	2.404534623017063e-06	3.334712748176596
ENSG00000138074	2.404534623017063e-06	8.844023958081767
ENSG00000249307	2.4094049416755437e-06	6.0824940602510615
ENSG00000265565	2.4142847624307767e-06	4.353320409687437
ENSG00000179101	2.419174103060347e-06	3.607980777698619
ENSG00000229191	2.4536675439335163e-06	5.233740593465336
ENSG00000136141	2.4586336873651995e-06	8.600000099007122
ENSG00000165732	2.4586336873652346e-06	8.933273450982373
ENSG00000162073	2.4586336873652346e-06	7.255018540886952
ENSG00000228541	2.49366878363566e-06	6.003263518474516
ENSG00000184613	2.498712886038274e-06	6.4196139754404
ENSG00000082482	2.5342977887766725e-06	2.4941854234106575
ENSG00000218052	2.5394210229006277e-06	7.924672710858494
ENSG00000185634	2.5548506483365287e-06	6.2384109393892455
ENSG00000243926	2.5859812354835886e-06	5.628122515271759
ENSG00000270038	2.5912050590644487e-06	4.330332388728792
ENSG00000165959	2.628057436548153e-06	8.884591909400223
ENSG00000164542	2.6333630923338305e-06	8.074466770558221
ENSG00000213995	2.6386790631457225e-06	8.508479986474136
ENSG00000223511	2.6761812987315654e-06	7.5475141155575125
ENSG00000130592	2.6761812987315654e-06	8.917046270454989
ENSG00000230155	2.686990159972176e-06	5.696982618119565
ENSG00000271993	2.7196695827683745e-06	3.698826446110724
ENSG00000213046	2.7196695827683745e-06	2.802306997614188
ENSG00000064115	2.725153231891569e-06	8.864307933740994
ENSG00000106290	2.725153231891569e-06	8.685272107155821
ENSG00000006747	2.730647527541024e-06	7.036345243100609
ENSG00000118058	2.730647527541024e-06	8.917046270454989
ENSG00000163040	2.7306475275410388e-06	5.664744784076106
ENSG00000121073	2.7361524895296595e-06	8.896762294795762
ENSG00000011590	2.763837990473608e-06	6.93244274655893
ENSG00000167851	2.7638379904736228e-06	8.766408009792737
ENSG00000213839	2.7694073685392277e-06	7.684432555039887
ENSG00000131871	2.7805785628151143e-06	8.900819089927607
ENSG00000235101	2.814353102176554e-06	5.798714689764605
ENSG00000175536	2.8256988076455263e-06	7.253287646725768
ENSG00000110711	2.8256988076455263e-06	8.831316731902271
ENSG00000133104	2.871523613857011e-06	8.852137548345457
ENSG00000237576	2.871523613857011e-06	5.156939301263803
ENSG00000229874	2.9122065603127363e-06	6.490432255044252
ENSG00000106080	2.9122065603127363e-06	8.88864870453207
ENSG00000123901	2.9180635193483766e-06	6.591585723529984
ENSG00000243024	2.9180635193483766e-06	4.550686726325585
ENSG00000250850	2.929811479152477e-06	4.09850427950219
ENSG00000267676	2.9712889937929055e-06	3.57930125815927
ENSG00000211647	2.9712889937929055e-06	5.193034081733947
ENSG00000139292	2.9772603064557313e-06	3.3876570813106914
ENSG00000141441	3.0193841620304036e-06	8.225735533612152
ENSG00000224144	3.025448495027736e-06	3.339185197138578
ENSG00000118407	3.025448495027736e-06	5.931794321595641
ENSG00000227857	3.074387077863614e-06	4.262393272585541
ENSG00000203815	3.0743870778636303e-06	5.822197621218153
ENSG00000273075	3.0805577183928187e-06	4.889334929130056
ENSG00000162105	3.0805577183928187e-06	7.02658763316132
ENSG00000259129	3.0805577183928187e-06	4.151208472525942
ENSG00000182308	3.174560343939308e-06	7.259206926401682
ENSG00000229152	3.18092439961948e-06	8.17492475724246
ENSG00000105219	3.2387562037387507e-06	6.490530996566736
ENSG00000171243	3.2452440791437705e-06	2.8378303848382287
ENSG00000166743	3.2910107311439875e-06	5.054704804782878
ENSG00000173821	3.2975993206890537e-06	8.921103065586836
ENSG00000185519	3.3574706797489953e-06	2.6915644290538725
ENSG00000272505	3.3574706797489953e-06	7.34442665454743
ENSG00000272288	3.364187269180073e-06	7.488572978992215
ENSG00000211650	3.364187269180073e-06	7.620060673714308
ENSG00000273432	3.404759175891196e-06	4.693017262530275
ENSG00000206129	3.404759175891196e-06	3.4063970097291905
ENSG00000168509	3.4183874798035575e-06	2.244700240838824
ENSG00000215795	3.4665011623414796e-06	5.006978073531364
ENSG00000248491	3.4734275195065545e-06	2.9169844348058604
ENSG00000248254	3.4803671933947386e-06	5.942848022019431
ENSG00000196923	3.4803671933947386e-06	8.511208136510536
ENSG00000271888	3.536366937892089e-06	6.350698264819099
ENSG00000147202	3.536366937892089e-06	8.382032326377507
ENSG00000160789	3.536366937892089e-06	8.921103065586836
ENSG00000116985	3.536366937892089e-06	8.917046270454989
ENSG00000163131	3.593233189803761e-06	8.921103065586836
ENSG00000150783	3.600403034720297e-06	5.052094272555597
ENSG00000091181	3.6075866443400094e-06	8.816620763346823
ENSG00000238272	3.6509787809361183e-06	2.078296368938472
ENSG00000187037	3.6655540963725865e-06	4.994041491756125
ENSG00000122224	3.709616723813014e-06	8.880535114268378
ENSG00000203730	3.709616723813014e-06	3.809574364455307
ENSG00000165457	3.7170098653479152e-06	7.627172749719128
ENSG00000158517	3.7841891424165356e-06	8.763882426632826
ENSG00000104059	3.7841891424165356e-06	1.924033859268369
ENSG00000084774	3.791725209511144e-06	8.864307933740994
ENSG00000139117	3.791725209511144e-06	8.215016714962422
ENSG00000228473	3.8372457211772455e-06	1.358383980983407
ENSG00000213657	3.84488340618552e-06	7.064740974985759
ENSG00000120656	3.85253571469468e-06	8.679684100052041
ENSG00000179967	3.860202673508466e-06	5.710095353422254
ENSG00000189143	3.9142838550737625e-06	5.672470229571366
ENSG00000188818	3.9142838550737625e-06	8.314211350549556
ENSG00000254873	3.984888509782495e-06	6.624481450107371
ENSG00000155849	3.99280867032065e-06	8.834379155846138
ENSG00000180098	3.992808670320672e-06	8.60053693979108
ENSG00000186818	4.0406485624949295e-06	8.385552280725395
ENSG00000269919	4.048675292388012e-06	8.182038410470994
ENSG00000010319	4.048675292388012e-06	7.052031716954554
ENSG00000133069	4.048675292388012e-06	8.312143297793666
ENSG00000143107	4.048675292388012e-06	4.815220392092005
ENSG00000174206	4.056717358068159e-06	8.464057806900321
ENSG00000196924	4.056717358068159e-06	8.876478319136533
ENSG00000185621	4.064774787579429e-06	8.57007132111227
ENSG00000126970	4.064774787579429e-06	8.240704594043416
ENSG00000171722	4.113443581726743e-06	3.373950399618541
ENSG00000136159	4.129790703016001e-06	8.397081032034897
ENSG00000163527	4.1379876770663855e-06	8.933273450982373
ENSG00000174607	4.187499109912343e-06	8.653327673156117
ENSG00000099377	4.187499109912358e-06	7.429283734481191
ENSG00000213860	4.19580621476522e-06	5.613296284399679
ENSG00000234782	4.19580621476522e-06	7.357591411130945
ENSG00000173166	4.204129167727036e-06	7.790865219386412
ENSG00000150656	4.204129167727036e-06	6.992869338015514
ENSG00000255455	4.262836022335884e-06	8.441758175136242
ENSG00000226329	4.271286806036172e-06	6.519456998050278
ENSG00000142227	4.271286806036172e-06	8.900819089927607
ENSG00000197355	4.271286806036172e-06	8.795342416499613
ENSG00000197943	4.288236733826657e-06	8.917046270454989
ENSG00000204347	4.288236733826657e-06	2.6123942456598734
ENSG00000234171	4.348072361804038e-06	7.56484036511083
ENSG00000229780	4.348072361804038e-06	5.607490519072951
ENSG00000259032	4.348072361804038e-06	4.459066080212694
ENSG00000240291	4.348072361804038e-06	7.619520613396919
ENSG00000267627	4.356685577498398e-06	2.5458020693169647
ENSG00000242110	4.426184456585106e-06	6.680644202973863
ENSG00000180479	4.426184456585106e-06	7.662945623974726
ENSG00000185674	4.496748774788522e-06	6.049149075598911
ENSG00000261024	4.505645003762466e-06	2.250881518768024
ENSG00000107669	4.505645003762466e-06	8.743598450973597
ENSG00000260769	4.559378819036947e-06	3.9643773824406057
ENSG00000258365	4.559378819036947e-06	6.881896721483589
ENSG00000247624	4.568394150490566e-06	4.774374569990599
ENSG00000151498	4.577426620620796e-06	8.804450377951285
ENSG00000179520	4.595543101645504e-06	5.111597766946008
ENSG00000214193	4.641136419570446e-06	7.818259628740742
ENSG00000132680	4.650307125776244e-06	8.84808075321361
ENSG00000133114	4.724302603203253e-06	8.6568745412329
ENSG00000137288	4.733631244107105e-06	8.695911280579425
ENSG00000198133	4.733631244107146e-06	6.94424072574454
ENSG00000151366	4.742977593066403e-06	8.446554377928535
ENSG00000206651	4.808900569235106e-06	4.736723351219802
ENSG00000166394	4.808900569235132e-06	8.154509074552255
ENSG00000145692	4.808900569235132e-06	2.7828611148311877
ENSG00000233621	4.818389744838166e-06	7.361551863495129
ENSG00000255224	4.8278969198837115e-06	6.487287353628092
ENSG00000178184	4.8853197911415984e-06	7.235778651906803
ENSG00000138346	4.894953879816806e-06	8.25174890122
ENSG00000264635	4.894953879816806e-06	5.435140160814566
ENSG00000133112	4.904606230765286e-06	8.941387041246065
ENSG00000137411	4.914276877096296e-06	8.864307933740994
ENSG00000232586	4.972686819424214e-06	2.4724537148886103
ENSG00000213024	4.972686819424214e-06	8.796336787687592
ENSG00000246375	4.97268681942424e-06	5.626733535547733
ENSG00000173894	5.0615547074891735e-06	5.5125908136382265
ENSG00000077458	5.071522629605814e-06	8.74864961729342
ENSG00000108819	5.131727567448881e-06	8.85466313150537
ENSG00000244926	5.141828278052882e-06	5.678494675711158
ENSG00000064787	5.141828278052882e-06	8.166151069698255
ENSG00000164142	5.141828278052882e-06	7.799181041680401
ENSG00000255853	5.141828278052928e-06	3.2500919366349565
ENSG00000112218	5.162087055802847e-06	8.14305963362269
ENSG00000133710	5.172245192134305e-06	8.080154005116901
ENSG00000184856	5.223324737423858e-06	1.6916380649293965
ENSG00000137571	5.223324737423858e-06	8.77452160005643
ENSG00000261019	5.233598663235387e-06	5.335380214943443
ENSG00000261485	5.233598663235405e-06	6.476761095889928
ENSG00000126790	5.233598663235405e-06	8.704024870843115
ENSG00000269293	5.243892009586906e-06	8.242104098984374
ENSG00000271631	5.243892009586906e-06	3.884572815762356
ENSG00000154309	5.243892009586906e-06	7.731870327753705
ENSG00000146555	5.316492165255159e-06	4.43544514576876
ENSG00000229525	5.326942144636643e-06	3.3652627948651754
ENSG00000227417	5.326942144636643e-06	3.28465894608316
ENSG00000130055	5.337411862644772e-06	4.7792487863155495
ENSG00000115257	5.400646682362746e-06	7.889927813096378
ENSG00000230565	5.507641079779008e-06	6.8390285854127955
ENSG00000198720	5.518451858604524e-06	7.961603017179685
ENSG00000226979	5.594700285261284e-06	7.991983759631384
ENSG00000224790	5.616670829548407e-06	5.177431302071842
ENSG00000167085	5.627687167322873e-06	8.755768836369135
ENSG00000170832	5.627687167322873e-06	8.529960900197832
ENSG00000139597	5.784112817743955e-06	8.751712041237289
ENSG00000272325	5.806797538240119e-06	8.509676924538601
ENSG00000156206	5.806797538240119e-06	4.642676387262799
ENSG00000124641	5.806797538240119e-06	8.54672492150917
ENSG00000143819	5.886869119533867e-06	8.788223197423902
ENSG00000112304	5.886869119533867e-06	8.585304130451673
ENSG00000112039	5.886869119533867e-06	8.544736179133215
ENSG00000113302	5.898394153553989e-06	2.5815052107021224
ENSG00000012174	5.898394153553989e-06	8.690323273475645
ENSG00000196814	5.9796784937383674e-06	7.963501317481349
ENSG00000130377	5.991378026836645e-06	5.05077615152995
ENSG00000231615	5.991378026836645e-06	2.9229780277236066
ENSG00000139318	5.991378026836677e-06	8.912989475323146
ENSG00000221406	6.0030995490423086e-06	2.6711601681939117
ENSG00000101222	6.0030995490423086e-06	4.5338653288616335
ENSG00000162734	6.097668088130734e-06	8.856194343477304
ENSG00000102572	6.097668088130788e-06	8.796336787687592
ENSG00000177519	6.10958929768465e-06	6.722307060832327
ENSG00000065357	6.10958929768465e-06	8.717726468210587
ENSG00000224616	6.121532894339907e-06	6.18956765242975
ENSG00000168394	6.193666857898737e-06	8.929216655850528
ENSG00000213131	6.193666857898737e-06	4.621347509766447
ENSG00000273340	6.205768292954463e-06	5.305230209163683
ENSG00000159388	6.205768292954463e-06	8.941387041246065
ENSG00000163947	6.217892438419612e-06	8.836904739006052
ENSG00000106211	6.230039335017976e-06	8.874947107164598
ENSG00000163815	6.230039335017976e-06	5.604953516215742
ENSG00000169203	6.30340077767809e-06	6.595835099348311
ENSG00000267767	6.3157080783074884e-06	5.500582988759596
ENSG00000272668	6.3157080783074884e-06	5.954969852163795
ENSG00000267737	6.328038458363698e-06	3.338339564704541
ENSG00000157224	6.328038458363698e-06	8.548590407388572
ENSG00000165672	6.427517335138503e-06	8.842492746109832
ENSG00000150459	6.515791977386655e-06	8.823739982422536
ENSG00000197921	6.5157919773866896e-06	5.634287626981614
ENSG00000106397	6.528497300134236e-06	8.879003902296445
ENSG00000203260	6.528497300134236e-06	1.8679490846360105
ENSG00000198171	6.528497300134236e-06	8.864307933740994
ENSG00000251163	6.541226414919928e-06	2.7488769823724373
ENSG00000203819	6.541226414919928e-06	6.453174558999248
ENSG00000250874	6.541226414919928e-06	4.608715492233154
ENSG00000153790	6.643920969203879e-06	8.574664957028071
ENSG00000137496	6.669835524338131e-06	8.365955316075574
ENSG00000136688	6.735047296000304e-06	4.650780807932464
ENSG00000158985	6.735047296000339e-06	8.917046270454989
ENSG00000272304	6.748162921207722e-06	2.2450387845683
ENSG00000179388	6.774467791906728e-06	8.060275163210656
ENSG00000143867	6.867312467543554e-06	3.478578498369149
ENSG00000187838	6.867312467543554e-06	4.421025449727907
ENSG00000138686	6.867312467543554e-06	8.380114443847066
ENSG00000148123	6.9884807709177776e-06	3.0450333959299147
ENSG00000197563	6.9884807709177776e-06	8.74612403413351
ENSG00000147642	6.9884807709177776e-06	6.9252788451791565
ENSG00000118961	7.111700476609665e-06	8.657868912420879
ENSG00000257718	7.208977478952735e-06	5.379089838097577
ENSG00000228196	7.222978052745525e-06	4.215681924274071
ENSG00000201134	7.222978052745525e-06	4.582088963059118
ENSG00000119013	7.237004730168986e-06	8.800393582819439
ENSG00000261083	7.321715579026723e-06	3.4573924577474644
ENSG00000254198	7.335926287554715e-06	6.822458985520844
ENSG00000204219	7.335926287554715e-06	6.820340648912909
ENSG00000112078	7.364427184609528e-06	8.85466313150537
ENSG00000219027	7.479497441263375e-06	3.219819252881807
ENSG00000198156	7.479497441263375e-06	6.380923709003425
ENSG00000167083	7.494002007698826e-06	5.710428485656537
ENSG00000100290	7.581598092557879e-06	8.60053693979108
ENSG00000091436	7.596292670841065e-06	8.514270560454404
ENSG00000136147	7.596292670841065e-06	8.744592822161575
ENSG00000185250	7.596292670841106e-06	6.126483649522768
ENSG00000162929	7.596292670841106e-06	7.9147544819008635
ENSG00000248610	7.625763889343792e-06	6.811612082169736
ENSG00000256546	7.714837546641803e-06	5.780416418819345
ENSG00000167397	7.729779919942234e-06	8.24496395605175
ENSG00000204371	7.850323056474154e-06	8.771996016896516
ENSG00000232645	7.865517211107432e-06	6.882911344592729
ENSG00000177613	7.865517211107432e-06	8.772990388084494
ENSG00000266897	7.972669385314308e-06	5.230516056520286
ENSG00000173157	7.988090741191962e-06	4.516648862476857
ENSG00000128581	7.988090741191962e-06	7.735926788039358
ENSG00000243284	7.988090741191962e-06	5.040565375744959
ENSG00000163644	8.003540724207586e-06	8.868364728872839
ENSG00000230122	8.096844638666161e-06	3.857716365709179
ENSG00000255100	8.128177270000686e-06	4.2087291526360735
ENSG00000149806	8.128177270000686e-06	8.929216655850528
ENSG00000102575	8.128177270000686e-06	8.726834429662258
ENSG00000134308	8.143887190049824e-06	8.88864870453207
ENSG00000187867	8.238760421298124e-06	2.9845056268311976
ENSG00000102710	8.238760421298124e-06	8.732959277549993
ENSG00000113205	8.38306162039472e-06	4.624093281391424
ENSG00000121068	8.38306162039472e-06	4.426889456168927
ENSG00000212195	8.415456334279866e-06	7.9381193446984355
ENSG00000132530	8.415456334279866e-06	8.872421524004686
ENSG00000231652	8.51336282445951e-06	2.1998907239833763
ENSG00000139200	8.52978647465834e-06	5.324480468106999
ENSG00000230899	8.52978647465834e-06	3.0412521585570875
ENSG00000169299	8.546240525174512e-06	8.593954561499322
ENSG00000154358	8.67897380307503e-06	8.783629561508098
ENSG00000136295	8.712464905353478e-06	8.40006414559883
ENSG00000213943	8.830663013165828e-06	3.084467559568505
ENSG00000095564	8.950398793099565e-06	8.929216655850528
ENSG00000079112	8.950398793099692e-06	5.74193078779392
ENSG00000134321	8.967630538240773e-06	8.54192871871688
ENSG00000182718	8.984894109345627e-06	8.908932680191299
ENSG00000156172	8.984894109345627e-06	6.993711390478239
ENSG00000205632	8.98489410934566e-06	4.527308005535513
ENSG00000264462	9.106634956382761e-06	3.6730494895317514
ENSG00000225087	9.106634956382761e-06	2.229863307556954
ENSG00000163285	9.106634956382761e-06	4.677880778520368
ENSG00000186187	9.141707701391958e-06	7.530680927663219
ENSG00000117090	9.247705147881216e-06	8.880535114268378
ENSG00000248538	9.265485624925606e-06	5.028677877819645
ENSG00000117155	9.265485624925606e-06	8.586835342423607
ENSG00000167553	9.283298894077305e-06	8.661925707552722
ENSG00000229422	9.283298894077305e-06	6.611773077814284
ENSG00000116133	9.283298894077305e-06	8.548105963255658
ENSG00000162430	9.301145013024615e-06	8.71466404426672
ENSG00000156384	9.31902403955177e-06	8.240907160919905
ENSG00000273329	9.408914815083766e-06	8.081873432737538
ENSG00000118894	9.408914815083766e-06	8.353248089896079
ENSG00000132965	9.426992505961912e-06	8.352763645763163
ENSG00000175106	9.445103511613532e-06	8.385702450950847
ENSG00000226397	9.445103511613532e-06	7.504912284321797
ENSG00000138297	9.445103511613532e-06	8.51174497729449
ENSG00000199471	9.445103511613532e-06	3.4163025038573958
ENSG00000170959	9.463247890597339e-06	4.111810044487726
ENSG00000238401	9.554472441874422e-06	3.940254719994939
ENSG00000181577	9.57281829604677e-06	3.8035266389367264
ENSG00000108518	9.59119793619763e-06	8.870890312032751
ENSG00000188580	9.739458494470557e-06	4.381873246940067
ENSG00000153071	9.73945849447068e-06	8.511594807069041
ENSG00000263327	9.758144890705742e-06	7.519188767896475
ENSG00000231532	9.870987444452797e-06	2.31848798056115
ENSG00000254777	9.88991579827828e-06	7.0349262068837195
ENSG00000225077	9.908878960425698e-06	5.725405241187905
ENSG00000205542	9.927876991935952e-06	8.88864870453207
ENSG00000133466	1.0081123899466493e-05	8.676084835324216
ENSG00000115652	1.0081123899466493e-05	8.792279992555747
ENSG00000259182	1.010043851884187e-05	4.321870477149588
ENSG00000166667	1.0217073607168713e-05	6.99140193908213
ENSG00000271936	1.0217073607168713e-05	5.693296032144373
ENSG00000244754	1.0236637933173886e-05	8.874947107164598
ENSG00000109452	1.023663793317394e-05	7.000563326650345
ENSG00000262468	1.023663793317394e-05	8.022755284608273
ENSG00000198754	1.0256238181863838e-05	8.060726792921304
ENSG00000215244	1.0256238181863892e-05	5.3445002036032445
ENSG00000272438	1.0374597579445567e-05	1.1026889910514845
ENSG00000186654	1.0394451053654468e-05	8.47416013953997
ENSG00000187045	1.0394451053654468e-05	4.488358577463508
ENSG00000088926	1.0394451053654468e-05	3.7301537520831385
ENSG00000090776	1.041434095658301e-05	7.331916764243443
ENSG00000164953	1.041434095658301e-05	7.983562809189121
ENSG00000224699	1.0434267351957779e-05	6.493047860841085
ENSG00000253923	1.0574779283295216e-05	2.4468923587264313
ENSG00000236484	1.0574779283295216e-05	2.3107410475512196
ENSG00000083845	1.0574779283295273e-05	8.941387041246065
ENSG00000168071	1.0594999925087125e-05	8.892705499663915
ENSG00000230829	1.0594999925087125e-05	4.682053768874793
ENSG00000132681	1.0615257637630386e-05	2.4271314453763644
ENSG00000136021	1.0615257637630386e-05	8.903344673087517
ENSG00000115526	1.0737586034346973e-05	5.651567119043152
ENSG00000103342	1.0758105062245277e-05	8.880535114268378
ENSG00000185875	1.0778661682213648e-05	8.404992055422099
ENSG00000221743	1.0923616128272337e-05	7.537111681849034
ENSG00000267052	1.0944475857346493e-05	3.100715716571187
ENSG00000235277	1.1091566931570751e-05	1.594960499284272
ENSG00000229272	1.1112734027262546e-05	1.9998707926694526
ENSG00000173200	1.1112734027262546e-05	8.62413830292171
ENSG00000211937	1.1133939845945477e-05	8.59747451584721
ENSG00000180730	1.1155184455136709e-05	7.51231159935475
ENSG00000107518	1.1283470505966082e-05	4.993434437455684
ENSG00000260766	1.1283470505966082e-05	8.300967283586107
ENSG00000172318	1.1326545925838313e-05	3.5501620716685975
ENSG00000064199	1.1326545925838313e-05	5.62249394013086
ENSG00000102796	1.1326545925838394e-05	8.117592784612661
ENSG00000225498	1.1478554707805094e-05	2.417433986350692
ENSG00000167447	1.1522343725341759e-05	8.652280905317097
ENSG00000132824	1.1522343725341759e-05	8.879003902296445
ENSG00000252612	1.1654673612044937e-05	5.053895686380929
ENSG00000260359	1.1676869740633846e-05	8.835910367818073
ENSG00000112208	1.1699106384294351e-05	8.471968830287523
ENSG00000072163	1.1721383613494754e-05	6.338075565036725
ENSG00000163811	1.1721383613494754e-05	8.828791148742358
ENSG00000172888	1.1721383613494754e-05	8.676084835324216
ENSG00000111816	1.1743701498819532e-05	8.245468317259636
ENSG00000167034	1.1855903245892661e-05	4.095358565504633
ENSG00000138641	1.1855903245892661e-05	8.771996016896516
ENSG00000265589	1.1901071021072363e-05	5.279511300842977
ENSG00000108091	1.1901071021072363e-05	8.899287877955674
ENSG00000133138	1.2060460590961631e-05	7.326912699595508
ENSG00000224745	1.2060460590961631e-05	5.833114443283406
ENSG00000252110	1.2060460590961631e-05	1.9823521758049736
ENSG00000103995	1.2060460590961673e-05	8.699431234927314
ENSG00000137338	1.2083396867615927e-05	8.268715489407828
ENSG00000261026	1.2106374945649722e-05	5.775847487783714
ENSG00000170264	1.2106374945649831e-05	8.461329656863919
ENSG00000253030	1.2245125315758149e-05	1.409863250839012
ENSG00000260719	1.2245125315758149e-05	8.361159113283282
ENSG00000211662	1.226839804242525e-05	8.864307933740994
ENSG00000108679	1.226839804242525e-05	8.74385341450113
ENSG00000165495	1.2268398042425358e-05	2.9306712962524917
ENSG00000152484	1.2291713154472518e-05	8.811569597026997
ENSG00000236534	1.2315070725440065e-05	3.5745330577244023
ENSG00000259666	1.233847082898854e-05	2.948233330191218
ENSG00000261924	1.2479768774716428e-05	4.323535433838374
ENSG00000143753	1.2479768774716428e-05	8.832847943874205
ENSG00000143630	1.2479768774716428e-05	7.864141041406676
ENSG00000214029	1.2479768774716428e-05	7.826641079879263
ENSG00000102359	1.2503468678998528e-05	4.2063907242901415
ENSG00000114374	1.252721170951038e-05	6.735463832498339
ENSG00000175548	1.2670579738238392e-05	8.15298631311474
ENSG00000150630	1.2694626752353637e-05	7.470544951014013
ENSG00000075213	1.2694626752353705e-05	7.72943272370625
ENSG00000225644	1.2694626752353705e-05	1.796043342082604
ENSG00000272541	1.2888583440392766e-05	5.099092478855647
ENSG00000245248	1.291302674090419e-05	4.560219854796467
ENSG00000224565	1.2913026740904306e-05	6.873449101327156
ENSG00000187984	1.2937514455253468e-05	6.436833286024965
ENSG00000230898	1.3085377745022288e-05	1.466140054998629
ENSG00000132763	1.3110178515423369e-05	8.431400878969063
ENSG00000159884	1.333542127239831e-05	7.631241918922854
ENSG00000251039	1.3335421272398429e-05	7.081933376176581
ENSG00000137547	1.336067588502104e-05	8.766408009792737
ENSG00000152910	1.3538745483792395e-05	3.0654209189324773
ENSG00000004700	1.3564368853898531e-05	8.715200885050676
ENSG00000248677	1.3564368853898531e-05	5.621578386583983
ENSG00000270022	1.3564368853898531e-05	7.547096323839303
ENSG00000171680	1.3745037645420453e-05	7.739969566789608
ENSG00000199709	1.3771034897068419e-05	3.265883009329773
ENSG00000268723	1.379707924753282e-05	1.9773554812093161
ENSG00000272426	1.379707924753282e-05	5.2999342318905915
ENSG00000165972	1.379707924753282e-05	6.089520652122536
ENSG00000254154	1.3980715308901118e-05	8.006448793700955
ENSG00000175224	1.4007139385849893e-05	8.88864870453207
ENSG00000085382	1.4007139385850018e-05	8.279152095954943
ENSG00000166997	1.406013112659303e-05	8.103990414700094
ENSG00000256948	1.4193451925140645e-05	8.430713867959657
ENSG00000060718	1.4220260996435977e-05	5.588466721231648
ENSG00000129625	1.4220260996435977e-05	8.892705499663915
ENSG00000226266	1.4247118565847118e-05	6.383454140054866
ENSG00000140105	1.4300979533242602e-05	8.925159860718681
ENSG00000131462	1.4436486531998661e-05	8.757300048341069
ENSG00000225556	1.4436486531998661e-05	7.493721918886447
ENSG00000269358	1.4463735104582488e-05	3.644682292223151
ENSG00000240003	1.4463735104582488e-05	3.650047903849933
ENSG00000065613	1.4491032931892101e-05	8.78010960716021
ENSG00000258297	1.4491032931892101e-05	8.563946473224533
ENSG00000084444	1.4491032931892101e-05	8.29463986882188
ENSG00000270480	1.454577668983628e-05	2.079494354700612
ENSG00000225518	1.4655859000779342e-05	5.306040708247319
ENSG00000123191	1.4683503991964017e-05	7.514004550618142
ENSG00000184922	1.473894387003128e-05	8.884591909400223
ENSG00000150457	1.4766738928773081e-05	8.64363047426945
ENSG00000086717	1.493456639270789e-05	5.034813954169444
ENSG00000117360	1.496271463048496e-05	8.822208770450603
ENSG00000272841	1.499091366977085e-05	6.383519978512588
ENSG00000257410	1.518973673499199e-05	7.263351599095972
ENSG00000165406	1.5218345339739006e-05	8.876478319136533
ENSG00000035115	1.524700553647606e-05	8.691317644663624
ENSG00000137968	1.542005511722934e-05	7.8040149433769965
ENSG00000079385	1.542005511722934e-05	8.65480648847701
ENSG00000117586	1.5449078945188352e-05	6.864768831375953
ENSG00000207964	1.5478155077521357e-05	4.400403508583388
ENSG00000231226	1.5653715296638267e-05	2.6030790127806207
ENSG00000104852	1.5683160079279804e-05	8.933273450982373
ENSG00000119608	1.5683160079279804e-05	6.498869716886862
ENSG00000199572	1.5683160079279858e-05	2.2893093727360783
ENSG00000232229	1.5920634928953885e-05	7.624588898983682
ENSG00000125089	1.5950560229450956e-05	8.733953648737971
ENSG00000130303	1.5950560229450956e-05	8.917046270454989
ENSG00000219700	1.5980539379083352e-05	2.4066316157601597
ENSG00000251329	1.616155028213725e-05	1.4047360581295223
ENSG00000152154	1.6191908965564124e-05	8.090066333381165
ENSG00000164308	1.6222322239878388e-05	8.91145826335121
ENSG00000233844	1.6222322239878388e-05	4.551961811493272
ENSG00000272947	1.6222322239878388e-05	6.473704778856319
ENSG00000211959	1.62527901984741e-05	8.708539196378982
ENSG00000163689	1.646760494533865e-05	6.026786619543377
ENSG00000255568	1.649851375850917e-05	5.00879032283475
ENSG00000114204	1.6529478103318563e-05	4.082745441900482
ENSG00000234292	1.6716435662379135e-05	3.7463934057976562
ENSG00000117091	1.6716435662379135e-05	8.929216655850528
ENSG00000164292	1.6747791394777958e-05	8.767939221764673
ENSG00000111846	1.6779203422407933e-05	6.8401533844117965
ENSG00000166126	1.6779203422407933e-05	7.984091199438658
ENSG00000167524	1.677920342240802e-05	6.705017742876119
ENSG00000102007	1.681067184141185e-05	8.904875885059452
ENSG00000214929	1.696886318288366e-05	1.7160135661639428
ENSG00000223813	1.7000671977814345e-05	7.299241256469617
ENSG00000188042	1.7000671977814345e-05	8.655061452004542
ENSG00000258294	1.7032537841466522e-05	2.9255083503380934
ENSG00000171462	1.7289530944219864e-05	7.18671634045952
ENSG00000181744	1.732191482769401e-05	8.721246422558476
ENSG00000116353	1.735435676085371e-05	8.525983415445921
ENSG00000220842	1.7550232956473898e-05	6.636382295854352
ENSG00000272449	1.7550232956473993e-05	8.044740559539855
ENSG00000201544	1.7550232956473993e-05	3.7347647714299383
ENSG00000202461	1.7550232956473993e-05	3.434973045191051
ENSG00000124783	1.7583084017417e-05	8.929216655850528
ENSG00000227740	1.7583084017417e-05	5.39084683887293
ENSG00000178921	1.7583084017417e-05	8.810038385055064
ENSG00000182481	1.7583084017417e-05	8.808507173083129
ENSG00000147873	1.7583084017417e-05	2.682595310011963
ENSG00000166263	1.761599392424492e-05	7.637405147080033
ENSG00000217801	1.7848019397802733e-05	6.477466644187367
ENSG00000077380	1.7881403694123313e-05	8.70907603716294
ENSG00000084073	1.7881403694123313e-05	8.85718871466528
ENSG00000244671	1.7881403694123313e-05	2.0842759965478974
ENSG00000213045	1.818456352606889e-05	2.453146696909826
ENSG00000270820	1.821854995787278e-05	7.523735573008415
ENSG00000226174	1.821854995787278e-05	7.22770867291354
ENSG00000236120	1.821854995787291e-05	4.537180521627106
ENSG00000147223	1.8423748516599922e-05	2.3254969017679183
ENSG00000100739	1.8458162572818714e-05	6.084210475877247
ENSG00000116147	1.849263813428649e-05	5.400628385392971
ENSG00000181588	1.8492638134286652e-05	7.563643427046361
ENSG00000255776	1.8700788977740695e-05	1.231178248330871
ENSG00000250734	1.8700788977740695e-05	2.5730284777354715
ENSG00000132507	1.8735698011685824e-05	8.908932680191299
ENSG00000128050	1.8735698011685824e-05	8.893699870851894
ENSG00000115255	1.8770669391678706e-05	8.06291810217375
ENSG00000213949	1.8770669391678706e-05	5.408447608376429
ENSG00000183250	1.8770669391678706e-05	7.0176225469803954
ENSG00000264043	1.8805703223577948e-05	4.705146676807345
ENSG00000237604	1.9017223654456745e-05	7.655313709804801
ENSG00000260460	1.905269762799933e-05	1.9119077240019413
ENSG00000100426	1.905269762799933e-05	8.707544825191007
ENSG00000251323	1.9052697627999432e-05	7.077058184596377
ENSG00000089505	1.9052697627999432e-05	5.486386095426521
ENSG00000148730	1.9088234906436318e-05	8.866833516900904
ENSG00000104972	1.9338777435152388e-05	8.86277672176906
ENSG00000233583	1.9374825033321352e-05	3.95296917747959
ENSG00000172361	1.9374825033321352e-05	6.732715497150392
ENSG00000135119	1.941093690911822e-05	7.760784817385614
ENSG00000231599	1.9592464271757644e-05	4.062781751037106
ENSG00000235096	1.9628964107306246e-05	1.2039979117139217
ENSG00000240219	1.9665528986773787e-05	8.669044926628438
ENSG00000259362	1.970215902033153e-05	4.301110306371799
ENSG00000262769	1.970215902033153e-05	5.5929843710470335
ENSG00000196586	1.9738854318325115e-05	8.864307933740994
ENSG00000240143	1.99233136492967e-05	5.824016137006716
ENSG00000175691	1.9997558114625894e-05	6.414980085027467
ENSG00000268087	1.9997558114625894e-05	7.833086185292868
