# Supplementary material for: Machine learning predicts treatment sensitivity in multiple myeloma based on molecular and clinical information coupled with drug response
Source: PLoS One. 2021 Jul 28;16(7):e0254596. doi: 10.1371/journal.pone.0254596 (PMC8318243; doi:10.1371/journal.pone.0254596)
Supplement: S1 File — (ZIP) [file pone.0254596.s004.zip › Supplementary Material 1/15q15/selected_genes_experiment_0.csv]

gene	pvalue	entropy
ENSG00000119280	7.986042094813537e-41	8.110247134428235
ENSG00000188004	3.5909526578181364e-39	6.035879515257833
ENSG00000170677	2.7185438925790214e-37	7.073339346811963
ENSG00000125827	2.7449523584463564e-37	8.855614327489313
ENSG00000174444	4.097888532979811e-37	8.942514505339238
ENSG00000272668	1.1300769230675573e-36	6.018929121855827
ENSG00000247746	1.6427656131496333e-35	7.275267482852791
ENSG00000197183	7.039919896212684e-35	8.562851929080152
ENSG00000243284	4.9505380734781825e-34	5.112737794444869
ENSG00000225579	4.9505380734781825e-34	7.168437123268245
ENSG00000117461	1.0728379695049817e-33	8.65688579596326
ENSG00000178982	1.696925684893262e-33	8.897799058184765
ENSG00000228031	4.424738041820576e-33	5.688678376005302
ENSG00000155886	5.355699620805708e-33	5.239120859958688
ENSG00000140474	5.7333444415109544e-33	8.918124261436798
ENSG00000255815	8.392159253884089e-33	5.610159286286006
ENSG00000063177	1.4834792916991805e-32	8.930319383388017
ENSG00000002586	3.815215727421498e-32	8.200806395732997
ENSG00000165169	5.969581875614286e-32	8.702597635385361
ENSG00000104611	6.765123879783363e-32	6.8084880527971805
ENSG00000248991	7.631726397267178e-32	6.868289616193979
ENSG00000182054	9.796152179354153e-32	8.909994180135985
ENSG00000137818	1.2569002605058093e-31	8.942514505339238
ENSG00000185905	1.6191480933886287e-31	8.889668976883954
ENSG00000111752	1.8333422110077497e-31	7.832918939359384
ENSG00000148303	4.380711789970301e-31	8.942514505339238
ENSG00000105372	8.1092029021056e-31	8.942514505339238
ENSG00000178741	1.605445314778541e-30	8.889668976883954
ENSG00000115268	2.0409169532833016e-30	8.938449464688832
ENSG00000129757	5.447751093126811e-30	7.889135523931953
ENSG00000131386	7.832871627512476e-30	6.2097827053063535
ENSG00000131773	8.838838680908113e-30	6.6410644754456065
ENSG00000253982	1.2746907610261983e-29	7.647486928348778
ENSG00000159556	1.4377716812630483e-29	8.085853801759367
ENSG00000099624	4.000123967573667e-29	8.869343773631922
ENSG00000165102	4.228117391912633e-29	8.741255257354169
ENSG00000164181	1.2377840098756916e-28	8.768714149639386
ENSG00000113272	1.2482953612469253e-28	8.675676675023904
ENSG00000272899	1.4843991137974426e-28	7.877148957738396
ENSG00000229638	1.5747698985693779e-28	8.512995577427752
ENSG00000198353	1.7722084250235603e-28	5.2487324942285385
ENSG00000230207	1.8799490125680275e-28	7.232813225541075
ENSG00000180447	3.1937459435711425e-28	7.398551700315078
ENSG00000204628	3.401233753304063e-28	8.942514505339238
ENSG00000152422	3.415532402557123e-28	8.746316690272204
ENSG00000114391	4.5416053632166e-28	8.934384424038425
ENSG00000122787	9.233741539515026e-28	7.617355530506955
ENSG00000165801	1.2352887504408294e-27	8.723460770561154
ENSG00000179520	1.3092165790137741e-27	5.129184031799528
ENSG00000227097	1.6514536424300067e-27	8.857148651680701
ENSG00000164587	1.7573135704822497e-27	8.938449464688832
ENSG00000218175	2.0736614352958368e-27	8.440821237988063
ENSG00000259514	2.3377457594297424e-27	6.727670448324165
ENSG00000168264	2.4871664092033488e-27	8.901864098835173
ENSG00000140367	3.516727273791712e-27	8.865278732981514
ENSG00000182742	9.883478411527616e-27	7.1585120557762
ENSG00000075073	1.3149064641123425e-26	6.976743972947416
ENSG00000169857	1.560074389781337e-26	8.726529418943931
ENSG00000241741	1.658203291276016e-26	6.748008003009388
ENSG00000142541	1.9747326517883407e-26	8.942514505339238
ENSG00000232533	3.121491838856388e-26	6.86266364342495
ENSG00000214870	4.1415528594957535e-26	7.104488417560932
ENSG00000145592	5.190308178727254e-26	8.942514505339238
ENSG00000121797	5.211250818453053e-26	8.296983522600852
ENSG00000176399	5.46919348808295e-26	6.637994003832706
ENSG00000173218	6.850500059626698e-26	7.14921583284298
ENSG00000137876	7.66569399021376e-26	8.901864098835173
ENSG00000167658	9.672720112029214e-26	8.942514505339238
ENSG00000271133	1.6069242067523244e-25	7.64482734635359
ENSG00000140451	1.796669232429187e-25	8.78750502870003
ENSG00000219665	2.00062328924088e-25	8.284735897501333
ENSG00000130255	2.4996536959721336e-25	8.938449464688832
ENSG00000105373	4.882183458234886e-25	8.930319383388017
ENSG00000233927	5.45278329436799e-25	8.930319383388017
ENSG00000166200	5.45278329436799e-25	8.884069612042156
ENSG00000105426	6.409519530959107e-25	7.273148509987023
ENSG00000105193	9.025453019117014e-25	8.938449464688832
ENSG00000196562	1.0034778172409294e-24	8.905929139485579
ENSG00000105640	1.0034778172409294e-24	8.938449464688832
ENSG00000115649	1.1199681181492519e-24	8.83528912423728
ENSG00000136942	1.3202756803459714e-24	8.934384424038425
ENSG00000249184	1.389189546396653e-24	6.582253005993567
ENSG00000070081	1.4731445331601628e-24	8.926254342737613
ENSG00000162929	1.649969839326128e-24	7.890452489128605
ENSG00000160293	1.656428588991309e-24	8.182671378454131
ENSG00000232346	1.722410046585233e-24	7.337704956095152
ENSG00000105855	1.9515543404245955e-24	7.706478556806698
ENSG00000131188	2.1682107843217926e-24	8.375039677060014
ENSG00000154358	2.289767856738873e-24	8.777840623207828
ENSG00000146066	2.5634581778670358e-24	8.82155967809467
ENSG00000223891	2.685973896401062e-24	8.454347705532888
ENSG00000261418	2.8473058692736476e-24	8.528259347761749
ENSG00000108107	2.8473058692736476e-24	8.934384424038425
ENSG00000114631	2.9948697290963923e-24	7.970526962839728
ENSG00000260144	5.2130657957344855e-24	6.036911430025975
ENSG00000118473	5.460564022036681e-24	5.571796285421998
ENSG00000076662	6.804643497608644e-24	8.938449464688832
ENSG00000137824	7.18205096349842e-24	8.844953529729482
ENSG00000256733	7.551036872126602e-24	4.400293585179922
ENSG00000117308	7.969427123187737e-24	8.311788832590981
ENSG00000162004	8.475767967182492e-24	8.40070876340776
ENSG00000121858	8.475767967182492e-24	8.827159042936465
ENSG00000204060	8.944878962160863e-24	4.570730394564692
ENSG00000171792	9.923413850658969e-24	8.581642808140794
ENSG00000105894	1.0391676593548482e-23	7.217172954836554
ENSG00000242071	1.2303685480779493e-23	8.298800296969919
ENSG00000172365	1.380320589622845e-23	3.5559364257142008
ENSG00000047346	1.797416555159058e-23	8.926254342737613
ENSG00000239815	1.8961825202678677e-23	6.175580192255402
ENSG00000184083	1.9926988248669557e-23	8.284664893631742
ENSG00000081913	2.755319284867167e-23	7.619842547054752
ENSG00000229766	2.7658270007697946e-23	6.095753984627226
ENSG00000180573	2.9171707994926196e-23	8.885603936233545
ENSG00000166441	3.065036014806492e-23	8.934384424038425
ENSG00000181163	3.065036014806492e-23	8.942514505339238
ENSG00000138172	3.0884340739419893e-23	7.999632532014475
ENSG00000144591	3.595366731715624e-23	8.889668976883954
ENSG00000185950	3.7915981586599513e-23	7.627905007126558
ENSG00000187446	3.8060138394532365e-23	8.861213692331107
ENSG00000197016	3.998431838541064e-23	6.815189226791186
ENSG00000163673	4.7061557935364835e-23	4.346370218773101
ENSG00000164346	5.838699240332731e-23	8.896264733993377
ENSG00000251249	6.132642337257246e-23	4.590699189928851
ENSG00000134698	7.186143091101541e-23	8.710269256342306
ENSG00000158458	8.016270933917608e-23	8.405232264402033
ENSG00000175197	1.2776399707547285e-22	8.705666283768139
ENSG00000223949	1.4243601623220034e-22	4.729809327613126
ENSG00000162244	1.581814213885614e-22	8.934384424038425
ENSG00000188959	1.581814213885614e-22	5.36545795316569
ENSG00000114423	1.6731323601665024e-22	8.569906146533443
ENSG00000251405	1.9575292743303413e-22	7.04535341643589
ENSG00000261739	2.0548948409371863e-22	8.699326008404796
ENSG00000105202	2.0625801064069508e-22	8.89373401753436
ENSG00000151287	2.0625801064069508e-22	7.680932641950068
ENSG00000230131	2.0702938296915102e-22	6.12861274225663
ENSG00000242021	2.9827443255094603e-22	5.455696208624859
ENSG00000204396	3.322262105854328e-22	8.715330689260341
ENSG00000149273	3.4736983206214754e-22	8.942514505339238
ENSG00000213862	3.4995937286434674e-22	6.669985065195247
ENSG00000260591	3.672634866611778e-22	6.969728213772246
ENSG00000244165	3.854142564923742e-22	8.282205181042315
ENSG00000228933	3.868467004643862e-22	5.388188206722945
ENSG00000257698	3.8828441486970405e-22	8.168030588783664
ENSG00000102871	4.27579221541537e-22	8.79716943419223
ENSG00000170899	5.299877000167844e-22	8.381097502245677
ENSG00000160691	5.560820662968999e-22	8.914059220786392
ENSG00000213442	5.856070742414234e-22	8.494204698367108
ENSG00000166946	7.253721015436624e-22	8.905929139485579
ENSG00000120093	7.581719580395913e-22	7.292925330065693
ENSG00000188846	8.405243019456864e-22	8.938449464688832
ENSG00000198521	8.405243019456864e-22	6.89419793490096
ENSG00000245008	8.467344615512585e-22	6.514461614922237
ENSG00000134153	1.1445026158398601e-21	8.901864098835173
ENSG00000058404	1.1487096761241408e-21	7.053439126771931
ENSG00000218426	1.1487096761241408e-21	8.390964886335665
ENSG00000140374	1.2092409887988453e-21	8.852545679106534
ENSG00000156427	1.2776017019210603e-21	5.768395035040453
ENSG00000071205	1.33503267901833e-21	7.093944352739869
ENSG00000260719	1.4155994804914626e-21	8.421827380329635
ENSG00000179299	1.5626079832773425e-21	7.317251705943597
ENSG00000111445	1.7373592950572457e-21	8.447954927021247
ENSG00000165171	1.917383185646419e-21	6.295532580700087
ENSG00000156384	2.0326506228716288e-21	8.24740962112613
ENSG00000127920	2.139118190226721e-21	7.449165831279425
ENSG00000147100	2.2347557601183563e-21	5.270064163717597
ENSG00000137154	2.234755760118388e-21	8.942514505339238
ENSG00000140563	2.2593189328150854e-21	8.884069612042156
ENSG00000230516	2.2593189328150854e-21	3.219231627078179
ENSG00000157625	2.4837038085102778e-21	8.726529418943931
ENSG00000176371	2.623045389663698e-21	8.468077151675494
ENSG00000181524	2.7701185791230548e-21	8.249075920045712
ENSG00000165168	3.044623512989692e-21	8.875939530741345
ENSG00000227838	3.2267548232689035e-21	3.131853499382704
ENSG00000221983	3.3581829094988693e-21	8.930319383388017
ENSG00000104852	3.38264173317446e-21	8.930319383388017
ENSG00000221890	3.5331405598769186e-21	4.116099446013963
ENSG00000080947	3.571789027665421e-21	7.526579027092635
ENSG00000259560	3.717113043692484e-21	5.6670092388766085
ENSG00000246090	4.602357663948569e-21	8.059729343834183
ENSG00000006756	5.03766028953315e-21	6.312463104984869
ENSG00000175505	5.0741949064235296e-21	7.351344111864891
ENSG00000259562	5.6140694650956074e-21	7.499503354072171
ENSG00000166411	5.654737679351155e-21	8.766183433180368
ENSG00000100373	5.862492251797446e-21	3.987235581074447
ENSG00000155792	5.88367851609393e-21	8.865278732981514
ENSG00000149972	5.904940532054799e-21	8.81243320452623
ENSG00000233762	5.926278567562974e-21	7.922769835734074
ENSG00000171759	5.926278567562974e-21	6.729052268102305
ENSG00000008513	6.255656500222967e-21	8.72752581121156
ENSG00000270036	6.870027535450248e-21	4.3697993026294455
ENSG00000130159	7.251244532566864e-21	8.745320298004575
ENSG00000186468	7.962224539616003e-21	8.905929139485579
ENSG00000127946	7.990905477050583e-21	8.418555753349072
ENSG00000231969	8.048574338079544e-21	3.9894527857364905
ENSG00000254615	8.048574338079544e-21	8.602505943316586
ENSG00000144040	8.04857433807983e-21	8.606033052043232
ENSG00000171425	8.868610926653392e-21	8.69400909374068
ENSG00000173207	9.325821060697413e-21	8.610636024617401
ENSG00000225573	1.0880970896257689e-20	7.190622917685746
ENSG00000260027	1.1318384975388495e-20	7.0229911594402425
ENSG00000162913	1.1943013277131396e-20	6.345046844661313
ENSG00000236552	1.1943013277131396e-20	8.731590851861966
ENSG00000198937	1.3248886881445602e-20	8.663481553072685
ENSG00000103253	1.4591223820025166e-20	8.461146441240096
ENSG00000235280	1.5394213948253846e-20	5.57747122225437
ENSG00000269533	1.6298946987565788e-20	4.138752394959727
ENSG00000164122	1.7072610381611703e-20	6.040721222289403
ENSG00000170889	1.7882581388161628e-20	8.938449464688832
ENSG00000204219	1.7882581388161628e-20	6.83960146796542
ENSG00000130810	1.7882581388161628e-20	7.662542142925116
ENSG00000137309	1.87973954506043e-20	8.866275125249143
ENSG00000116852	1.9828954765640535e-20	8.827159042936465
ENSG00000224032	2.0916476064096082e-20	8.805299515493045
ENSG00000186056	2.1906576352859153e-20	8.435018894548483
ENSG00000255086	2.302471594736345e-20	3.5383834886798256
ENSG00000269696	2.4027920685488277e-20	4.31178859527809
ENSG00000177283	2.543306372676069e-20	5.378720791821185
ENSG00000131725	2.543306372676069e-20	8.648755714662448
ENSG00000243926	2.663433977854606e-20	5.623907280448932
ENSG00000100678	2.809028971557736e-20	7.36727640053913
ENSG00000105173	3.080272351902782e-20	8.700604850850103
ENSG00000213609	3.102179316800518e-20	6.544685603394201
ENSG00000052126	3.259902908407279e-20	7.251858831292872
ENSG00000187824	3.5868127583050293e-20	8.321779723698858
ENSG00000208028	3.795623545517008e-20	7.548268457056517
ENSG00000111666	3.988165785037419e-20	8.628888971754282
ENSG00000135253	4.1608680185063727e-20	8.511461253236362
ENSG00000143624	4.609364170993306e-20	8.89373401753436
ENSG00000127184	4.609364170993306e-20	8.914059220786392
ENSG00000214711	4.8426721732322474e-20	6.24344579482141
ENSG00000130811	5.3448807850133995e-20	8.886600328501174
ENSG00000179456	5.614963363884691e-20	8.583177132332183
ENSG00000175806	5.877817992755658e-20	8.426095399577825
ENSG00000179820	5.877817992755658e-20	8.538179235000033
ENSG00000254343	6.196259395394172e-20	8.243397083624021
ENSG00000236772	6.55474480128987e-20	4.396607123935632
ENSG00000261231	7.922846450381616e-20	6.034687979607669
ENSG00000159259	8.321400493081245e-20	7.828958905005575
ENSG00000175395	1.0159181847403435e-19	8.26134204586652
ENSG00000147408	1.1203625090731124e-19	8.873408814282326
ENSG00000214717	1.1242827623012587e-19	8.65688579596326
ENSG00000144713	1.1242827623012587e-19	8.942514505339238
ENSG00000247982	1.1764972378332267e-19	8.185490122250702
ENSG00000136928	1.301772012751392e-19	4.149570385825581
ENSG00000164258	1.301772012751392e-19	8.731590851861966
ENSG00000162878	1.3621271702377363e-19	4.983676474960022
ENSG00000147400	1.3716549368462303e-19	8.677210999215292
ENSG00000172456	1.8308950874002215e-19	7.921561997158358
ENSG00000140400	1.8372659079236828e-19	8.909994180135985
ENSG00000125462	1.9154465534662175e-19	7.803830935006178
ENSG00000264920	2.0178108946280237e-19	7.462705201960072
ENSG00000130340	2.1182215977134248e-19	8.503921607007607
ENSG00000243276	2.3340927297557247e-19	7.086104023340378
ENSG00000257027	2.45004403794542e-19	7.9205471041694375
ENSG00000118705	2.45004403794542e-19	8.938449464688832
ENSG00000255438	2.4500440379454545e-19	6.362308611104973
ENSG00000104131	2.571686117489784e-19	8.877473854932733
ENSG00000169239	2.571686117489839e-19	8.242348188208094
ENSG00000177917	2.83315904773409e-19	8.671611634373498
ENSG00000136383	2.9735817378556515e-19	7.816266864432367
ENSG00000179085	2.983871182346418e-19	8.700066918926343
ENSG00000100266	2.983871182346418e-19	8.596906578474792
ENSG00000226833	2.9941958191864925e-19	4.822617656006871
ENSG00000107745	3.1316732580049056e-19	8.6812760398657
ENSG00000000460	3.1316732580049056e-19	7.965827451679266
ENSG00000128165	3.2753867428941454e-19	8.813429596793856
ENSG00000215086	3.298067641339467e-19	4.7123160664820505
ENSG00000163040	3.449324447374245e-19	5.663900104560072
ENSG00000086730	3.6198891836461623e-19	8.802768799034027
ENSG00000102158	3.6198891836461623e-19	8.909994180135985
ENSG00000107816	3.9864157421666707e-19	8.598440902666182
ENSG00000177628	4.197618311339312e-19	8.865278732981514
ENSG00000088881	4.359493088385991e-19	6.310899999638902
ENSG00000149256	4.41987364647042e-19	7.993059506127124
ENSG00000167614	4.621876074039578e-19	7.0616286350400115
ENSG00000167196	4.63778738917218e-19	8.719395729910747
ENSG00000120784	5.071026301708513e-19	6.376100347195197
ENSG00000232995	5.105962880325385e-19	7.079616738473371
ENSG00000150967	5.338920592117693e-19	8.869343773631922
ENSG00000173153	5.338920592117693e-19	8.839354164887686
ENSG00000251680	5.357269445222499e-19	4.159507006751873
ENSG00000205664	5.620793259919326e-19	7.9931362040417735
ENSG00000169255	5.85683850602287e-19	6.556051948071196
ENSG00000123144	5.876945506341502e-19	8.873408814282326
ENSG00000114942	6.762779094364334e-19	8.942514505339238
ENSG00000186153	7.070291102829088e-19	8.451482035747894
ENSG00000260660	7.118811445762413e-19	6.38106176512181
ENSG00000149823	7.46779107822683e-19	8.875939530741345
ENSG00000151208	7.493355388395892e-19	8.522457004322169
ENSG00000174748	8.590019667056852e-19	8.938449464688832
ENSG00000166483	9.010166261169643e-19	8.442893494103213
ENSG00000152402	9.01016626116977e-19	7.701351580293766
ENSG00000248319	9.040942112891043e-19	2.9443332658127397
ENSG00000166896	9.45060772383527e-19	8.16400400641138
ENSG00000226926	9.515240524683754e-19	4.459020254836598
ENSG00000072195	9.946130747128745e-19	6.595557436916765
ENSG00000125841	9.946130747128745e-19	8.229615134333114
ENSG00000094631	1.0903608346010649e-18	8.840888489079076
ENSG00000139352	1.0940767270779793e-18	6.696652838540061
ENSG00000110002	1.1435372495365086e-18	8.734659500244746
ENSG00000140464	1.151340165369002e-18	8.847484246188499
ENSG00000126217	1.2033571325403996e-18	7.598064972440186
ENSG00000144671	1.2033571325404167e-18	4.5979714812799255
ENSG00000214612	1.2619738112801565e-18	6.004071883529651
ENSG00000104219	1.26626705815048e-18	8.819028961635654
ENSG00000126249	1.266267058150498e-18	8.099330854922322
ENSG00000100994	1.3234100658443215e-18	8.889668976883954
ENSG00000168159	1.327909760886473e-18	8.889668976883954
ENSG00000184381	1.327909760886473e-18	8.792108001274197
ENSG00000120280	1.3830996045858369e-18	8.70745608970561
ENSG00000132640	1.4552830505731459e-18	8.888134652692564
ENSG00000213523	1.4602254968283297e-18	8.757515419955796
ENSG00000260625	1.5208442448342274e-18	6.297568959695669
ENSG00000248458	1.6721266195766522e-18	4.712910233027104
ENSG00000083845	1.7591908936074618e-18	8.938449464688832
ENSG00000008226	1.777133754996015e-18	8.602505943316586
ENSG00000258847	1.8444846925772526e-18	3.890506438150812
ENSG00000163754	1.9404071358169084e-18	8.849018570379888
ENSG00000139644	2.1328326943029435e-18	8.934384424038425
ENSG00000255760	2.235996813694458e-18	5.91033494826713
ENSG00000144026	2.336198646740211e-18	8.696001878275936
ENSG00000038002	2.3440877019169725e-18	8.877473854932733
ENSG00000239559	2.3440877019169725e-18	7.186157832526422
ENSG00000160062	2.3440877019169725e-18	7.673073118823429
ENSG00000207954	2.5586988533722486e-18	5.783490353068546
ENSG00000256917	2.5846778373534688e-18	5.3395976932511635
ENSG00000101577	2.700297381964076e-18	8.558248956505984
ENSG00000159788	2.986971943826706e-18	8.256130137499001
ENSG00000144895	3.1203471139643026e-18	8.89373401753436
ENSG00000135116	3.270564690968727e-18	5.978527426563411
ENSG00000251535	3.2815638224657645e-18	2.906324176898489
ENSG00000233016	3.416437890332994e-18	8.746316690272204
ENSG00000175886	3.427921470344623e-18	6.588913126005966
ENSG00000140750	3.4279214703446717e-18	8.486074617066295
ENSG00000182220	3.568734297939976e-18	8.861213692331107
ENSG00000183023	3.740249546691661e-18	8.449541754360935
ENSG00000166816	3.933055837960296e-18	8.283792008382003
ENSG00000187123	4.52669528411302e-18	5.353492899067334
ENSG00000249353	4.52669528411302e-18	7.808974232239396
ENSG00000179862	4.541858235812049e-18	6.569066698794212
ENSG00000249167	4.541858235812114e-18	3.517295832347743
ENSG00000260618	4.541858235812114e-18	8.432488178089466
ENSG00000197565	4.557071351284063e-18	7.965526500780294
ENSG00000086598	4.9707675242797715e-18	8.926254342737613
ENSG00000241324	5.004084940103696e-18	6.8602760079156475
ENSG00000147251	5.226088731198311e-18	8.745320298004575
ENSG00000114023	5.226088731198385e-18	8.768714149639386
ENSG00000108828	5.24356339186774e-18	8.820563285827042
ENSG00000171469	5.737821161750985e-18	8.746854622195965
ENSG00000260521	5.737821161750985e-18	6.03331774374958
ENSG00000143603	6.032006256104473e-18	8.901864098835173
ENSG00000169567	6.319995568362044e-18	8.926254342737613
ENSG00000188153	6.5776213648341064e-18	8.176281088335937
ENSG00000204387	6.599552523355096e-18	8.89373401753436
ENSG00000196867	6.891315040085339e-18	5.7529906825109
ENSG00000173581	6.891315040085437e-18	8.519926287863152
ENSG00000171119	6.914278796524562e-18	5.791655268662231
ENSG00000100316	7.243818660364826e-18	8.942514505339238
ENSG00000118308	7.614117719225056e-18	8.900329774643783
ENSG00000130312	7.950121950050784e-18	8.814963920985246
ENSG00000196668	8.328356912016296e-18	7.3980282656734495
ENSG00000080839	8.328356912016296e-18	8.583177132332183
ENSG00000198794	8.356043736892311e-18	8.922189302087205
ENSG00000132704	8.695459826392018e-18	8.888134652692564
ENSG00000174485	8.724351440801034e-18	8.828155435204096
ENSG00000073150	9.54128192177051e-18	6.1769886641097
ENSG00000128928	9.604715810677758e-18	8.865278732981514
ENSG00000236854	1.009393096453197e-17	3.5595578506043055
ENSG00000156976	1.0127406431552471e-17	8.938449464688832
ENSG00000169330	1.0537764487850842e-17	8.513127552155943
ENSG00000166562	1.1073864259908022e-17	8.922189302087205
ENSG00000179899	1.1484034828388522e-17	5.178248551793459
ENSG00000249734	1.1636877301985572e-17	3.1986488675930818
ENSG00000159840	1.2147620112458853e-17	8.592303605900625
ENSG00000229914	1.2638688284926452e-17	6.551853654473211
ENSG00000228205	1.3280162840282908e-17	7.402660557761886
ENSG00000063660	1.3280162840282908e-17	7.348813395405874
ENSG00000143653	1.3280162840282908e-17	8.438140046079559
ENSG00000142279	1.3907825666974032e-17	5.575674669300788
ENSG00000260359	1.3953763238679954e-17	8.817494637444264
ENSG00000259420	1.4661076202577058e-17	3.628317173265177
ENSG00000160055	1.6724973606516283e-17	8.217014055186324
ENSG00000185666	1.7570763463967756e-17	3.834162227940162
ENSG00000230565	1.839820036812898e-17	6.859476989951593
ENSG00000181444	1.8458753721328855e-17	7.952150508684956
ENSG00000162607	1.8458753721328855e-17	8.794638717733214
ENSG00000146904	1.8458753721328855e-17	5.369466083024529
ENSG00000158828	1.920092216972895e-17	8.488605333525312
ENSG00000242732	1.920092216972895e-17	7.9302388136200115
ENSG00000138629	1.9264083027280452e-17	8.839354164887686
ENSG00000211448	2.003820102080865e-17	7.636499980500049
ENSG00000205339	2.010408011333703e-17	8.914059220786392
ENSG00000224858	2.017017301899478e-17	5.619541914181285
ENSG00000110700	2.1049152296019028e-17	8.930319383388017
ENSG00000104765	2.2110422602985657e-17	8.82462832647745
ENSG00000069493	2.299732417927492e-17	8.465290953470396
ENSG00000222375	2.3148517413004262e-17	5.135133476326423
ENSG00000147003	2.322448157891668e-17	5.483015199512056
ENSG00000133872	2.52882675865994e-17	8.922189302087205
ENSG00000070886	2.6560197792816606e-17	5.815956361139153
ENSG00000213885	2.771347740290395e-17	6.3339022680964465
ENSG00000117242	2.891616141215062e-17	7.9012182931850345
ENSG00000272016	2.9105706554290845e-17	6.6748031233001
ENSG00000147036	2.929647803520794e-17	5.453578862094024
ENSG00000171827	3.0566929940585346e-17	5.818030561009925
ENSG00000141441	3.189173366699913e-17	8.25143653902519
ENSG00000228323	3.338186122430245e-17	5.922744729591667
ENSG00000188818	3.482698470651952e-17	8.330324229905543
ENSG00000107187	3.494067183325227e-17	4.766723166087401
ENSG00000237212	3.494067183325227e-17	5.362754259504651
ENSG00000179151	3.516914611809581e-17	8.715868621184102
ENSG00000269988	3.645236422745308e-17	5.120868474103912
ENSG00000106571	3.681028157990758e-17	7.355501902087204
ENSG00000152409	3.8401762492927864e-17	8.896264733993377
ENSG00000053371	3.993100199325021e-17	8.490139657716702
ENSG00000089692	4.206383716416837e-17	7.943635459303315
ENSG00000166268	4.387923505972007e-17	6.684149569406098
ENSG00000230629	4.40220416539945e-17	7.657354312438765
ENSG00000166348	5.279565754752743e-17	8.385162542896083
ENSG00000244313	5.2967067460969935e-17	8.581184347796926
ENSG00000145194	5.5067324100792216e-17	8.465749413814262
ENSG00000146147	5.5067324100792216e-17	6.584004688480819
ENSG00000137720	5.5425269119593256e-17	8.757515419955796
ENSG00000259291	5.5425269119593256e-17	7.685376671364447
ENSG00000188636	5.74353989649375e-17	8.134599255579328
ENSG00000102316	5.78085299356791e-17	8.884069612042156
ENSG00000168556	5.799599148829748e-17	8.438625474855023
ENSG00000103740	5.799599148829955e-17	5.820623365479323
ENSG00000188971	6.009808097880719e-17	8.618766105918214
ENSG00000104921	6.04882770597293e-17	8.02954544284406
ENSG00000234444	6.088097303408965e-17	8.488737308253505
ENSG00000174446	6.349553206094498e-17	8.707200607959528
ENSG00000149295	6.57941657783747e-17	5.680852925693745
ENSG00000136521	6.600715978819408e-17	8.873408814282326
ENSG00000204131	6.622083420522193e-17	6.3073867901878815
ENSG00000123570	6.928493145751177e-17	6.951176756031611
ENSG00000149548	6.928493145751177e-17	7.297154314254583
ENSG00000049769	6.950907298758974e-17	7.986479140546972
ENSG00000173221	7.295833218292017e-17	8.926254342737613
ENSG00000197647	7.58388843590008e-17	7.967814659054647
ENSG00000267169	7.908619495060122e-17	7.533897529529086
ENSG00000139219	7.959781198748812e-17	4.689541503958186
ENSG00000111276	7.959781198748925e-17	8.877473854932733
ENSG00000052850	7.985484382543783e-17	4.739063460855995
ENSG00000128463	8.38100527848274e-17	8.849018570379888
ENSG00000235663	8.71128677882394e-17	5.048993861221272
ENSG00000131943	9.08359254514967e-17	8.71686501345173
ENSG00000250519	9.112873243478064e-17	4.993857633713329
ENSG00000170540	9.471589736262617e-17	8.80023808257501
ENSG00000114698	9.471589736262617e-17	6.031189524397427
ENSG00000158813	9.502104131893843e-17	7.393557150942295
ENSG00000143768	9.9716315160324e-17	6.803061786172769
ENSG00000139239	1.039702100557172e-16	8.137239098659284
ENSG00000259026	1.0464035622564325e-16	4.563209688701418
ENSG00000198108	1.0910138258436945e-16	8.725991487020172
ENSG00000221413	1.1338553087084273e-16	2.0759509527003477
ENSG00000231193	1.1448224538952835e-16	4.8309095328423615
ENSG00000234771	1.1859381515302075e-16	8.7062042156919
ENSG00000224738	1.1935687166129894e-16	4.915382173438634
ENSG00000235065	1.1974021434925324e-16	7.825596316598595
ENSG00000271192	1.240379923925257e-16	5.545855509099174
ENSG00000151229	1.301447792810535e-16	8.464753021546635
ENSG00000132846	1.3654799445721855e-16	8.62283114656862
ENSG00000118898	1.365479944572205e-16	6.731652092900278
ENSG00000153179	1.36985758669527e-16	8.611632416885028
ENSG00000136710	1.4280427068702603e-16	8.645687066279669
ENSG00000104979	1.4280427068703007e-16	8.853083611030295
ENSG00000244398	1.4886646331874003e-16	8.34226387011068
ENSG00000109046	1.4886646331874003e-16	8.865278732981514
ENSG00000196437	1.571784121287521e-16	7.646589650116691
ENSG00000204390	1.6384200806056458e-16	7.251868054058104
ENSG00000174132	1.7133000817892455e-16	8.873408814282326
ENSG00000158714	1.7915539642874195e-16	6.472325556304107
ENSG00000237991	1.7915539642874195e-16	6.511570523303007
ENSG00000158710	1.7915539642874195e-16	8.905929139485579
ENSG00000177731	1.8673701059638826e-16	8.90439481529419
ENSG00000120805	1.873331509899591e-16	8.861213692331107
ENSG00000137177	1.946349414388126e-16	7.565518306748397
ENSG00000244436	2.0350908254445544e-16	2.7962599740279073
ENSG00000163931	2.0350908254445832e-16	8.897799058184765
ENSG00000174989	2.1346017184354606e-16	8.796173041924604
ENSG00000150667	2.1414038563657004e-16	6.8893513460434725
ENSG00000091428	2.148227374390628e-16	8.795635110000843
ENSG00000148484	2.1482273743906585e-16	8.803765191301657
ENSG00000166143	2.2247162505974645e-16	6.6358913068945276
ENSG00000143195	2.2318015552059187e-16	6.116692674763901
ENSG00000161031	2.3259612234117176e-16	5.047265711122044
ENSG00000169184	2.333364478489775e-16	8.069308700586618
ENSG00000207146	2.333364478489775e-16	3.887717342037582
ENSG00000226086	2.333364478489775e-16	5.41592584198059
ENSG00000125691	2.333364478489775e-16	8.938449464688832
ENSG00000172687	2.3482407851315856e-16	6.370686127502365
ENSG00000183955	2.355713980763257e-16	8.721926446369764
ENSG00000183128	2.4394834361041107e-16	4.620925474264519
ENSG00000162373	2.447242966719254e-16	6.5430521699148185
ENSG00000258118	2.574757944171605e-16	2.7870083311841256
ENSG00000224596	2.657759690623505e-16	3.9909590626797837
ENSG00000150867	2.666203609008226e-16	8.80023808257501
ENSG00000118181	2.666203609008226e-16	8.934384424038425
ENSG00000164056	2.683170904239985e-16	8.02400427519562
ENSG00000105341	2.691694444782235e-16	8.737190216703763
ENSG00000181026	2.787234178011074e-16	8.897799058184765
ENSG00000177971	2.804960883591373e-16	8.778378555131589
ENSG00000152582	2.9229255875599706e-16	8.776844230940199
ENSG00000268362	2.9321998532078404e-16	6.381341413245648
ENSG00000013016	3.065127970832664e-16	8.662943621148923
ENSG00000124785	3.18378410567077e-16	7.223960126922547
ENSG00000136149	3.18378410567077e-16	7.927831268652107
ENSG00000053918	3.193874191537379e-16	8.517060618078158
ENSG00000137814	3.1938741915374243e-16	8.651286431121466
ENSG00000103707	3.214149070429437e-16	8.567913361998185
ENSG00000165891	3.4675752088952877e-16	8.317643679178861
ENSG00000130779	3.478551762981433e-16	8.861213692331107
ENSG00000008853	3.4895625829243907e-16	8.628888971754282
ENSG00000255547	3.5006077741518835e-16	3.792293090556362
ENSG00000170915	3.500607774151933e-16	6.939006594501241
ENSG00000157216	3.5116874424111544e-16	8.850014962647515
ENSG00000164741	3.624403856506761e-16	8.182246920537269
ENSG00000164620	3.6473716023034995e-16	8.523788349915772
ENSG00000166321	3.812214409158412e-16	7.875694105126899
ENSG00000111450	3.824266123695778e-16	8.579570552025643
ENSG00000120519	3.824266123695778e-16	8.600230708603652
ENSG00000137767	3.8242661236958867e-16	8.656347864039498
ENSG00000272156	3.9718505508553787e-16	5.641193816376742
ENSG00000258422	3.9718505508553787e-16	4.548403954782188
ENSG00000136643	3.996988151592428e-16	8.7615804606062
ENSG00000120256	4.009615721825082e-16	8.307468310194494
ENSG00000144589	4.1511422131598273e-16	8.660950836613667
ENSG00000144036	4.164249920651867e-16	8.405311735981927
ENSG00000094804	4.164249920651867e-16	8.63349194432845
ENSG00000134955	4.164249920651867e-16	7.8599449060174384
ENSG00000259331	4.1905879034078946e-16	2.004860398313366
ENSG00000115266	4.352100820521543e-16	7.995297629221032
ENSG00000119906	4.365834065143225e-16	8.748388946387355
ENSG00000100092	4.365834065143225e-16	8.392296231929267
ENSG00000125459	4.548303056359331e-16	8.73818660897139
ENSG00000246334	4.753222301332309e-16	7.801094055524791
ENSG00000235501	5.174465013806515e-16	5.803719340662594
ENSG00000167992	5.190753973781465e-16	7.22356358048152
ENSG00000178922	5.40716819455042e-16	8.621552304123313
ENSG00000242247	5.424179241599274e-16	8.877473854932733
ENSG00000089159	5.441243056853784e-16	8.678745323406684
ENSG00000136021	5.667948619665276e-16	8.90439481529419
ENSG00000170417	5.667948619665276e-16	8.226546485950335
ENSG00000226851	5.68576834900482e-16	6.073940220210851
ENSG00000188825	5.68576834900482e-16	7.052099765879979
ENSG00000230979	5.941122159635666e-16	7.052690084066858
ENSG00000179057	5.941122159635666e-16	6.137685554829887
ENSG00000164334	6.20777672363046e-16	3.9464856724649575
ENSG00000116147	6.227268790029779e-16	5.469513151156802
ENSG00000172955	6.506578382972943e-16	6.194336311825922
ENSG00000260990	6.526995195456032e-16	5.54876562357903
ENSG00000177600	6.776979241068358e-16	8.930319383388017
ENSG00000241852	6.776979241068454e-16	7.672264628725494
ENSG00000237857	7.058453266133159e-16	7.822519200505514
ENSG00000178722	7.080576455480429e-16	5.3394326998580794
ENSG00000204262	7.125028130767084e-16	7.895107964851071
ENSG00000168081	7.374475325028512e-16	8.754984703496778
ENSG00000102271	7.397574763640867e-16	4.171511960819575
ENSG00000166104	7.728556649917979e-16	5.686697460309692
ENSG00000137054	8.124724760789154e-16	8.76464910898898
ENSG00000008086	8.408636667949953e-16	7.968737156902256
ENSG00000047230	8.434926705909601e-16	8.400170831483997
ENSG00000267868	8.811608642190745e-16	3.350675694389257
ENSG00000089177	9.17620949341961e-16	8.373708331466409
ENSG00000137802	9.17620949341974e-16	8.746854622195965
ENSG00000095110	9.20486391660746e-16	8.227334322460305
ENSG00000231500	9.20486391660746e-16	8.942514505339238
ENSG00000247735	9.233606547795163e-16	5.547230316325365
ENSG00000248757	9.233606547795163e-16	3.700796563211716
ENSG00000185088	9.233606547795163e-16	8.914059220786392
ENSG00000156738	9.615410495590305e-16	7.825422317436311
ENSG00000058056	1.0524102805563187e-15	8.50026252355277
ENSG00000171530	1.055690234924182e-15	8.82462832647745
ENSG00000140612	1.0958444496549566e-15	8.905929139485579
ENSG00000196154	1.0958444496549722e-15	8.741255257354169
ENSG00000186187	1.0992578047612554e-15	7.521584477719851
ENSG00000198890	1.0992578047612554e-15	8.198629133321251
ENSG00000260361	1.1026816400882977e-15	7.4107580934712285
ENSG00000131127	1.109560878293571e-15	8.208883973885513
ENSG00000140521	1.1445967545711958e-15	8.825624718745077
ENSG00000233585	1.1481597519783077e-15	5.503118375870869
ENSG00000273382	1.1481597519783077e-15	6.185220361900757
ENSG00000267381	1.1481597519783077e-15	4.1510840624086285
ENSG00000165689	1.195485720787265e-15	8.843419205538092
ENSG00000271086	1.1992048190979827e-15	4.605615076185995
ENSG00000235673	1.2029353217901572e-15	5.013342890236756
ENSG00000273388	1.2066772633121832e-15	3.952103394928961
ENSG00000250148	1.2524854702794362e-15	2.428520946908501
ENSG00000162869	1.3040463099379415e-15	8.70466989150051
ENSG00000188906	1.3080980942377882e-15	8.805299515493045
ENSG00000125089	1.3703850635852169e-15	8.707200607959528
ENSG00000137806	1.3703850635852169e-15	8.758053351879557
ENSG00000198053	1.5559428109054968e-15	8.477741557167697
ENSG00000182117	1.5607650157030102e-15	8.822556070362298
ENSG00000255046	1.5607650157030102e-15	4.8542492448466525
ENSG00000229278	1.5607650157030102e-15	3.77096506451015
ENSG00000006453	1.6248103338742754e-15	6.319228948354545
ENSG00000261786	1.6966802318944082e-15	8.744782366080814
ENSG00000102265	1.766217450754278e-15	8.862210084598736
ENSG00000166295	1.7771618983269182e-15	8.86780944944053
ENSG00000057468	1.7771618983269435e-15	6.443015544322246
ENSG00000233379	1.7826591595667637e-15	5.25225953166096
ENSG00000101444	1.849947952981889e-15	8.878470247200362
ENSG00000090487	1.861403555184159e-15	8.832758407778263
ENSG00000144354	1.9316199970098287e-15	5.438165617824668
ENSG00000104626	1.9375878407242646e-15	8.400629291827865
ENSG00000240298	1.9375878407242646e-15	5.644926260845879
ENSG00000047365	1.9375878407242646e-15	8.638553377246485
ENSG00000170989	2.0168433183664967e-15	6.683280803444105
ENSG00000183386	2.0230705661599997e-15	6.622973510960645
ENSG00000163519	2.0293167620502126e-15	8.065952024866284
ENSG00000187098	2.105769900793705e-15	7.778790448134452
ENSG00000124143	2.1057699007937348e-15	5.038984835443604
ENSG00000105467	2.20533794112666e-15	5.195736146294364
ENSG00000095585	2.2953730340172204e-15	8.82155967809467
ENSG00000113328	2.3095423832903416e-15	8.873408814282326
ENSG00000239268	2.3166593463131333e-15	4.558642853368627
ENSG00000100246	2.5017780473649136e-15	8.081712378295496
ENSG00000068308	2.5017780473649136e-15	8.850014962647515
ENSG00000143578	2.509478414046591e-15	8.528259347761749
ENSG00000147324	2.6037245988242127e-15	7.425607438899355
ENSG00000078061	2.611734079949993e-15	8.83375480004589
ENSG00000181418	2.619767838999771e-15	7.488676696042324
ENSG00000165548	2.718093217138731e-15	8.387877737231591
ENSG00000141736	2.734830618059406e-15	7.954549250415781
ENSG00000189143	2.734830618059406e-15	5.655342323082731
ENSG00000178761	2.7432373620571213e-15	8.844953529729482
ENSG00000135324	2.7432373620571213e-15	3.1564793891518788
ENSG00000137478	2.760127315741025e-15	8.905929139485579
ENSG00000239552	2.8461263037644204e-15	3.205797196289377
ENSG00000158089	2.846126303764461e-15	6.039271600410436
ENSG00000248544	2.863640280103076e-15	6.309020732986872
ENSG00000226237	2.863640280103076e-15	7.100158848308184
ENSG00000273002	2.9709764084751136e-15	6.99979099967834
ENSG00000235169	2.9709764084751136e-15	7.177824772627826
ENSG00000267166	3.101219617617032e-15	7.037500626286014
ENSG00000171735	3.1107350718757434e-15	8.476948143497854
ENSG00000236830	3.368488952109359e-15	4.3039359696170525
ENSG00000146350	3.378811912078081e-15	7.926729870087883
ENSG00000197119	3.378811912078081e-15	7.906241603351723
ENSG00000089220	3.389166041015579e-15	8.918124261436798
ENSG00000205022	3.3995514315826774e-15	6.861185867473636
ENSG00000230067	3.3995514315826774e-15	4.8166595871269715
ENSG00000140157	3.548281910523748e-15	8.840350557155315
ENSG00000271344	3.548281910523748e-15	7.0333722087606105
ENSG00000128915	3.692119994907168e-15	8.843419205538092
ENSG00000101997	3.7034194533776806e-15	8.573054266496113
ENSG00000117090	3.841699546130801e-15	8.889668976883954
ENSG00000105146	3.865235636648212e-15	6.841415129408991
ENSG00000261597	3.865235636648212e-15	8.581439829543008
ENSG00000236914	4.034013354592221e-15	5.434150670845136
ENSG00000115286	4.046343002777576e-15	8.786508636432401
ENSG00000102882	4.046343002777576e-15	8.746854622195965
ENSG00000106948	4.171699682395139e-15	8.83682344842867
ENSG00000136810	4.210047282545329e-15	8.901864098835173
ENSG00000235670	4.210047282545329e-15	3.9934706556640585
ENSG00000223387	4.393644358860885e-15	4.344627806719727
ENSG00000188342	4.407056208652565e-15	8.723460770561154
ENSG00000251478	4.407056208652565e-15	2.802978783663909
ENSG00000259362	4.599111778044916e-15	4.274468920969927
ENSG00000100206	4.75577608420156e-15	6.275710137813931
ENSG00000203801	4.75577608420156e-15	6.184193732922432
ENSG00000157680	4.9779112915613224e-15	8.413697299028822
ENSG00000175697	4.9930784753556356e-15	5.3918543486641
ENSG00000150873	4.9930784753556356e-15	3.324243829937247
ENSG00000137877	4.9930784753556356e-15	8.296066601913116
ENSG00000272717	5.178674270043496e-15	6.030489663407638
ENSG00000172216	5.210260761896521e-15	8.803765191301657
ENSG00000118197	5.210260761896521e-15	8.7269878792878
ENSG00000260401	5.242037024745169e-15	7.290871687213055
ENSG00000104447	5.403804412997326e-15	6.877887989575686
ENSG00000167779	5.420249108360696e-15	5.7628560850241435
ENSG00000182185	5.420249108360696e-15	7.454642004204509
ENSG00000166716	5.453286531866839e-15	8.837819840696298
ENSG00000230852	5.453286531866839e-15	2.1445086507532745
ENSG00000225156	5.672917263767356e-15	3.7872427425911774
ENSG00000124795	6.213560211514796e-15	8.211159208598447
ENSG00000228998	6.424256248917231e-15	8.287857049032409
ENSG00000223269	6.443755803704254e-15	2.576195387758277
ENSG00000260219	6.68234708782006e-15	6.594635032136516
ENSG00000269890	6.722949547612738e-15	6.392133118226839
ENSG00000136631	6.722949547612738e-15	8.723998702484916
ENSG00000119403	6.7637949876394845e-15	8.596906578474792
ENSG00000234719	7.0353126193074305e-15	7.811493794378661
ENSG00000214097	7.273422048761926e-15	5.106569882411773
ENSG00000232573	7.317559529352399e-15	8.494204698367108
ENSG00000198960	7.339727093298778e-15	8.48408183253104
ENSG00000117519	7.587978576232825e-15	8.02628508706843
ENSG00000112531	7.63399547009203e-15	8.865278732981514
ENSG00000152760	7.63399547009203e-15	5.239727153293385
ENSG00000223722	7.657106880905706e-15	4.937937290842089
ENSG00000235776	7.657106880905706e-15	6.211714609722265
ENSG00000205763	7.680287202972176e-15	7.142528056880128
ENSG00000055070	7.915925322167507e-15	8.744323905736948
ENSG00000147437	7.98799512767662e-15	6.234594175328122
ENSG00000134339	8.0121617086842e-15	4.388104220409458
ENSG00000273056	8.307838028080581e-15	5.446770617344916
ENSG00000165359	8.33295734111595e-15	8.82309400228606
ENSG00000106993	8.383420585378121e-15	8.673145958564886
ENSG00000105649	8.666395606857075e-15	7.6214118848054655
ENSG00000099326	8.666395606857075e-15	8.873408814282326
ENSG00000196924	8.6663956068572e-15	8.877473854932733
ENSG00000198838	9.040184297430331e-15	8.275406445335108
ENSG00000242715	9.067482967635648e-15	6.277756270482113
ENSG00000105676	9.401467662486938e-15	8.741255257354169
ENSG00000147044	9.429840429943728e-15	8.67920378375055
ENSG00000219626	9.429840429943728e-15	7.700444809502203
ENSG00000184164	9.429840429943728e-15	8.896264733993377
ENSG00000102886	9.458297522115138e-15	6.645087828007212
ENSG00000065183	9.458297522115138e-15	8.784974312241012
ENSG00000154479	9.458297522115138e-15	6.26421699071659
ENSG00000197256	9.80645044252002e-15	8.50386910385931
ENSG00000109685	9.836026459324064e-15	8.877473854932733
ENSG00000172379	9.865690318914095e-15	8.45295961958146
ENSG00000102054	9.865690318914095e-15	8.880004571391751
ENSG00000180979	9.895442278032426e-15	8.581642808140794
ENSG00000198380	1.029035297342927e-14	8.89219969334297
ENSG00000204852	1.0352470468748764e-14	8.714334296992712
ENSG00000184293	1.063659980449228e-14	8.696539810199697
ENSG00000140548	1.0765331490228185e-14	8.708734932150918
ENSG00000197696	1.1194397219757105e-14	8.126166766544008
ENSG00000116977	1.1194397219757105e-14	8.76464910898898
ENSG00000261373	1.167530841312347e-14	8.272672750278307
ENSG00000248300	1.171042738447242e-14	2.3979331195050566
ENSG00000100997	1.2176551086275747e-14	8.783977919973383
ENSG00000205078	1.2698970485801611e-14	7.569656600594654
ENSG00000225159	1.269897048580179e-14	5.244213053611529
ENSG00000176928	1.269897048580179e-14	7.606642877862004
ENSG00000262089	1.2775381397489769e-14	5.71807387073241
ENSG00000140988	1.3203804471035929e-14	8.934384424038425
ENSG00000261400	1.3203804471035929e-14	3.3750945723999073
ENSG00000145050	1.3810894463078724e-14	8.909994180135985
ENSG00000143514	1.3893888846509592e-14	8.776844230940199
ENSG00000231007	1.4402267754146636e-14	6.212381950224513
ENSG00000213625	1.44454501716471e-14	8.885603936233545
ENSG00000241556	1.44454501716471e-14	6.401214315870655
ENSG00000237301	1.5063559353680764e-14	5.203382805048162
ENSG00000118162	1.5063559353680976e-14	8.340650074339395
ENSG00000176700	1.5063559353680976e-14	8.626358255295266
ENSG00000257221	1.6330061254599263e-14	7.896714749747589
ENSG00000266088	1.6378929114048867e-14	3.1956682273201515
ENSG00000160789	1.702746626190339e-14	8.922189302087205
ENSG00000137070	1.7027466261903628e-14	8.622293214644857
ENSG00000184984	1.7078388206526427e-14	5.93291860680346
ENSG00000122026	1.7078388206526427e-14	8.938449464688832
ENSG00000229414	1.707838820652667e-14	2.8161940648781663
ENSG00000136044	1.707838820652667e-14	8.759587676070945
ENSG00000138814	1.7129460079694494e-14	8.811895272602468
ENSG00000144567	1.7701271059291307e-14	8.859679368139718
ENSG00000140395	1.7754176304451674e-14	8.810898880334841
ENSG00000244879	1.8566690263304355e-14	8.645687066279669
ENSG00000228903	1.8622141052103313e-14	8.526266563226493
ENSG00000198755	1.9242964605679636e-14	8.934384424038425
ENSG00000246089	1.9300403263048667e-14	7.929280544103728
ENSG00000135185	1.9358010705915994e-14	8.914059220786392
ENSG00000118816	2.0062644282877902e-14	8.934384424038425
ENSG00000101052	2.0062644282877902e-14	8.496073975884473
ENSG00000254966	2.012249084528433e-14	5.024587889508899
ENSG00000236796	2.012249084528433e-14	5.352013327234853
ENSG00000164236	2.012249084528433e-14	5.160439638720309
ENSG00000207279	2.030308702724867e-14	5.703037169454618
ENSG00000165195	2.0979028784745356e-14	8.73972093316278
ENSG00000235269	2.0979028784745356e-14	3.410582226394818
ENSG00000123595	2.104156547050688e-14	8.764649108988978
ENSG00000133195	2.1806472217072368e-14	8.70313556730912
ENSG00000143499	2.293714953541243e-14	8.706256718840198
ENSG00000205683	2.369931494566509e-14	7.538465371658748
ENSG00000213755	2.384054445657955e-14	4.497256755640038
ENSG00000086619	2.384054445657955e-14	8.865278732981514
ENSG00000137575	2.4053943495063756e-14	8.82462832647745
ENSG00000210196	2.49265042041918e-14	8.83375480004589
ENSG00000145425	2.5830205287539863e-14	8.938449464688832
ENSG00000256594	2.5830205287539863e-14	8.210083344750926
ENSG00000179195	2.5830205287539863e-14	8.89373401753436
ENSG00000169116	2.590695333251453e-14	8.914059220786392
ENSG00000163517	2.5983925839225736e-14	7.795900647878564
ENSG00000148343	2.6061123453358108e-14	8.849018570379888
ENSG00000214226	2.6845623864735838e-14	7.798780362533735
ENSG00000134779	2.6925340801255918e-14	8.662943621148923
ENSG00000266258	2.7005290737225424e-14	2.558324805978482
ENSG00000188419	2.708547434245585e-14	8.627892579486655
ENSG00000144485	2.708547434245585e-14	7.756340485618974
ENSG00000166855	2.708547434245604e-14	8.803765191301657
ENSG00000115977	2.8066150217421368e-14	8.21650309169416
ENSG00000112812	2.814943334399701e-14	8.777840623207828
ENSG00000215595	2.9341258765887766e-14	6.198952623361226
ENSG00000267401	2.9341258765887766e-14	4.914552651117228
ENSG00000155761	2.942826488192661e-14	6.594998027275972
ENSG00000141401	2.942826488192703e-14	8.319583960565819
ENSG00000089157	3.0402253490149724e-14	8.938449464688832
ENSG00000156313	3.058272019876208e-14	8.250813222834884
ENSG00000114270	3.05827201987623e-14	8.328913412732044
ENSG00000205143	3.05827201987623e-14	5.160506422777642
ENSG00000232070	3.197024818805666e-14	5.249004397116875
ENSG00000206120	3.197024818805666e-14	6.0850832177991565
ENSG00000245954	3.292949982326158e-14	7.6275579848080985
ENSG00000078725	3.302696894105074e-14	4.212362269020242
ENSG00000075568	3.332108321030981e-14	8.901864098835173
ENSG00000168028	3.332108321031005e-14	8.938449464688832
ENSG00000124222	3.4523538639795055e-14	8.857148651680701
ENSG00000185662	3.4523538639795793e-14	5.4078233819343975
ENSG00000175602	3.598045503280177e-14	8.83375480004589
ENSG00000105063	3.619346589787526e-14	8.900329774643783
ENSG00000232472	3.619346589787526e-14	8.316136323419066
ENSG00000197180	3.6300436269785486e-14	6.8163668708581024
ENSG00000258072	3.7497842773188557e-14	6.3236505517977815
ENSG00000149679	3.749784277318909e-14	8.40776298086105
ENSG00000166428	3.749784277318909e-14	7.816613643131647
ENSG00000133640	3.8963146750794416e-14	3.823459010374
ENSG00000125869	3.9078168505764946e-14	8.826621111012704
ENSG00000173295	3.919352441847012e-14	7.481463535429245
ENSG00000232176	3.9425242538207964e-14	5.117104771981888
ENSG00000237292	4.084413324932581e-14	4.179074556048673
ENSG00000167186	4.096461759528985e-14	8.281543742100665
ENSG00000149806	4.096461759529043e-14	8.914059220786392
ENSG00000158716	4.243799835569527e-14	8.444145368116924
ENSG00000104738	4.25631082248784e-14	8.711265648609933
ENSG00000165215	4.268858105076057e-14	5.897446959439824
ENSG00000166025	4.422294538342226e-14	6.841256977921411
ENSG00000124357	4.422294538342226e-14	8.831224083586873
ENSG00000143258	4.4353231930361985e-14	8.777840623207828
ENSG00000173171	4.6217398141790534e-14	8.497273346749887
ENSG00000143862	4.6217398141790534e-14	8.697536202467326
ENSG00000100626	4.6626782155787815e-14	4.745660432821742
ENSG00000145808	4.830030495582594e-14	4.386745837638564
ENSG00000145741	4.844240392752018e-14	8.922189302087205
ENSG00000213261	4.844240392752018e-14	6.817153243823796
ENSG00000225342	5.003290207251296e-14	6.554519626281351
ENSG00000230202	5.003290207251296e-14	8.543523118095747
ENSG00000103978	5.228485012233365e-14	8.827159042936465
ENSG00000185483	5.228485012233365e-14	5.720448628277722
ENSG00000257261	5.4636464998417817e-14	7.803533810557389
ENSG00000026103	5.4636464998417817e-14	7.76988545388509
ENSG00000267193	5.479688814387962e-14	3.707664697991925
ENSG00000213096	5.49577747589266e-14	7.938150072381812
ENSG00000250692	5.49577747589266e-14	3.9157381591649765
ENSG00000147536	5.675849565307107e-14	7.393311366680428
ENSG00000011021	5.675849565307107e-14	8.611094484961267
ENSG00000131153	5.692504764177025e-14	8.012686158818479
ENSG00000111602	5.692504764177025e-14	8.78597070450864
ENSG00000072778	5.709208050292707e-14	8.934384424038425
ENSG00000228748	5.725959560150093e-14	4.9255906495042785
ENSG00000082512	5.878915928314856e-14	8.57990550535162
ENSG00000064787	5.930789337501839e-14	8.151246874655229
ENSG00000156222	5.948180351737612e-14	3.5365525571126595
ENSG00000146276	5.948180351737612e-14	5.694174438916191
ENSG00000120860	5.948180351737696e-14	8.671611634373496
ENSG00000262468	5.948180351737696e-14	7.992281483986552
ENSG00000256287	5.965621541098062e-14	3.308411901155985
ENSG00000249348	6.142824573031189e-14	7.682405995282856
ENSG00000176978	6.160827169333056e-14	8.926254342737613
ENSG00000197747	6.160827169333143e-14	8.779374947399216
ENSG00000213262	6.19698823702743e-14	8.076985898703438
ENSG00000115841	6.456029417728681e-14	8.379642649634182
ENSG00000269243	6.456029417728772e-14	7.253062183290417
ENSG00000102007	6.686522580793655e-14	8.88153889558314
ENSG00000268798	6.72571739038475e-14	6.242075721121217
ENSG00000053501	6.745399475196146e-14	8.735655892512373
ENSG00000236133	6.745399475196146e-14	4.288090454265079
ENSG00000198081	6.745399475196146e-14	8.540454469712968
ENSG00000119979	6.745399475196146e-14	8.611173956541162
ENSG00000163249	6.986050664269485e-14	8.636560592711229
ENSG00000095002	6.986050664269485e-14	8.609101700426011
ENSG00000172382	6.986050664269634e-14	6.738493061834353
ENSG00000156042	7.026972223822706e-14	8.144301783822876
ENSG00000272071	7.320101185993524e-14	3.3787073045735556
ENSG00000040199	7.580905066960748e-14	8.794100785809453
ENSG00000142676	7.580905066960855e-14	8.938449464688832
ENSG00000182050	7.580905066960855e-14	7.11813530336824
ENSG00000173166	7.625252283597992e-14	7.78823749463192
ENSG00000268592	7.873762615336e-14	4.390257568862912
ENSG00000206561	7.942909874695798e-14	8.237745215633927
ENSG00000103160	7.942909874695798e-14	8.599234316336025
ENSG00000197603	7.942909874695798e-14	8.648755714662448
ENSG00000010810	8.201598978977897e-14	8.378231832460683
ENSG00000236719	8.201598978977897e-14	5.591580455168836
ENSG00000234741	8.22552309289743e-14	8.89373401753436
ENSG00000213513	8.249515858264373e-14	4.083348864003185
ENSG00000233220	8.27357746871228e-14	5.102070789603041
ENSG00000168803	8.542854877971743e-14	8.57450911910761
ENSG00000155974	8.923991220523511e-14	8.61009809269364
ENSG00000273230	8.923991220523511e-14	7.601133607541855
ENSG00000025039	9.240901393789394e-14	8.897799058184765
ENSG00000101310	9.294785381027528e-14	8.88153889558314
ENSG00000236801	9.321843160724723e-14	7.095128504146084
ENSG00000135502	9.321843160724723e-14	5.998921214619193
ENSG00000035403	9.321843160724723e-14	8.554721847779339
ENSG00000157978	9.680724999678184e-14	8.859679368139718
ENSG00000173208	9.680724999678184e-14	8.699608458582475
ENSG00000120798	9.680724999678184e-14	8.714334296992712
ENSG00000145626	9.76545470473939e-14	3.73075710334966
ENSG00000110092	9.994983263060071e-14	8.815960313252875
ENSG00000259673	1.0082417695693042e-13	8.653614168982697
ENSG00000172568	1.0082417695693042e-13	6.4112274365799005
ENSG00000244061	1.0141124850450574e-13	5.470384424891022
ENSG00000008283	1.0500495008197724e-13	8.849018570379888
ENSG00000166557	1.0500495008197724e-13	8.885603936233545
ENSG00000266308	1.0500495008197724e-13	4.021161774799941
ENSG00000224165	1.0999203627167723e-13	7.018687602293739
ENSG00000181191	1.1388454811465123e-13	8.639629241094006
ENSG00000172362	1.1454634240514885e-13	3.4461247289507444
ENSG00000249198	1.1487865659829963e-13	2.1566895248151465
ENSG00000137634	1.1825439242584988e-13	8.779374947399218
ENSG00000123684	1.1859728462457708e-13	8.409297305052439
ENSG00000163817	1.189411547093818e-13	5.173115707166298
ENSG00000087008	1.192860054208348e-13	8.345502951499771
ENSG00000124098	1.192860054208348e-13	8.675676675023904
ENSG00000167748	1.2278905534436868e-13	3.9506072966142423
ENSG00000222020	1.2314487599784316e-13	7.342994902327672
ENSG00000137747	1.2314487599784316e-13	5.591459015660908
ENSG00000116497	1.3430407164093348e-13	8.851549286838905
ENSG00000143870	1.3430407164093348e-13	8.909994180135985
ENSG00000185686	1.3904111781454352e-13	7.52282410108264
ENSG00000021826	1.3944320882070538e-13	7.9851947209417915
ENSG00000143882	1.3984644338171669e-13	8.122645234977238
ENSG00000043039	1.4147088122034802e-13	6.773248759768033
ENSG00000132589	1.456136061584102e-13	8.869343773631922
ENSG00000078674	1.456136061584102e-13	8.861213692331107
ENSG00000153291	1.4603438248138735e-13	7.019918569432124
ENSG00000185112	1.4603438248138735e-13	7.70504366175203
ENSG00000102409	1.4603438248138735e-13	8.694467554084548
ENSG00000042980	1.511779284805708e-13	8.783439988049624
ENSG00000259666	1.5249140405782693e-13	2.92135967754908
ENSG00000224616	1.52491404057828e-13	6.158372323955921
ENSG00000186918	1.5740420451005804e-13	8.809364556143452
ENSG00000089280	1.5785846527417272e-13	8.922189302087205
ENSG00000129595	1.5831401522449257e-13	8.774313514481182
ENSG00000226957	1.5831401522449257e-13	2.853025101408249
ENSG00000156140	1.6341118614349956e-13	4.117835205195938
ENSG00000206549	1.6578110742850928e-13	6.360262107901396
ENSG00000078177	1.7062279886398485e-13	8.843419205538092
ENSG00000165006	1.721022324400434e-13	8.772779190289793
ENSG00000180815	1.771253653801376e-13	5.2252560777917605
ENSG00000135404	1.7866022237378475e-13	8.926254342737613
ENSG00000188266	1.849315182870916e-13	7.980591748367624
ENSG00000124198	1.8599757241135014e-13	8.896264733993377
ENSG00000250978	1.8599757241135148e-13	3.6435589776345805
ENSG00000272864	1.8653286326813676e-13	3.5301456661423973
ENSG00000149485	1.9252197119440575e-13	8.028980659373886
ENSG00000148824	1.9363103499956273e-13	8.081923824603583
ENSG00000156535	1.941879203934768e-13	6.933475493272384
ENSG00000223725	2.0041856547163824e-13	5.39122972236991
ENSG00000143815	2.0041856547163824e-13	8.79816582645986
ENSG00000102387	2.0157234253007582e-13	6.128766354468215
ENSG00000168032	2.0215167773298163e-13	5.171247124718617
ENSG00000169021	2.0923270702141807e-13	8.82309400228606
ENSG00000106018	2.104363568184662e-13	6.626490008079623
ENSG00000169230	2.104363568184662e-13	8.778837015475455
ENSG00000114013	2.110407322478105e-13	8.638094916902618
ENSG00000189233	2.1655748094458915e-13	8.804303123225415
ENSG00000227372	2.17802548454772e-13	8.689406121166513
ENSG00000164466	2.1842771893082194e-13	8.825624718745077
ENSG00000135093	2.184277189308235e-13	8.345790978837325
ENSG00000116791	2.1905465372026883e-13	8.7062042156919
ENSG00000197958	2.260687895173277e-13	8.930319383388017
ENSG00000255516	2.267172814084527e-13	3.313004875586403
ENSG00000220583	2.267172814084527e-13	6.733781973771566
ENSG00000101868	2.359905316344791e-13	8.577577767490387
ENSG00000260672	2.3666699606916707e-13	4.592340530640641
ENSG00000124635	2.3666699606916707e-13	8.595169275685619
ENSG00000237595	2.4634009252802916e-13	6.397382808831191
ENSG00000258393	2.470457138779658e-13	2.94772795902724
ENSG00000224545	2.470457138779658e-13	2.897730103006173
ENSG00000109705	2.477533223264094e-13	6.477230050938923
ENSG00000088298	2.5493991388915333e-13	8.851549286838905
ENSG00000088833	2.5493991388915333e-13	8.814963920985246
ENSG00000155495	2.5640163315413325e-13	8.587668087734984
ENSG00000122882	2.5640163315413325e-13	8.74332751346932
ENSG00000172296	2.6610568306758495e-13	6.1648733850275415
ENSG00000101974	2.676303172224161e-13	8.759049744147184
ENSG00000243789	2.683958515039597e-13	7.1303298257368875
ENSG00000132646	2.769601231092952e-13	8.788042960623791
ENSG00000149294	2.769601231092972e-13	8.735911374258455
ENSG00000012174	2.7775188581832716e-13	8.69247476954929
ENSG00000227487	2.777518858183311e-13	5.082732228645563
ENSG00000268061	2.793420927541623e-13	7.558901950857977
ENSG00000177337	2.8907301931932233e-13	5.222577276618714
ENSG00000248866	2.8989881144016164e-13	7.703165580997588
ENSG00000188559	2.9072692258219793e-13	8.592841537824386
ENSG00000010404	2.9072692258219793e-13	8.909994180135985
ENSG00000187243	3.008474855543315e-13	4.227666576290285
ENSG00000213585	3.008474855543379e-13	8.89219969334297
ENSG00000203761	3.0170633236755517e-13	7.910286686445301
ENSG00000255353	3.0170633236755734e-13	5.629191796350581
ENSG00000140263	3.122023992533241e-13	8.298059386448372
ENSG00000178209	3.13093101436702e-13	8.918124261436798
ENSG00000237214	3.1398630154898323e-13	6.9491308204151485
ENSG00000181544	3.249020643619001e-13	7.3299570896355135
ENSG00000160783	3.2582837044228406e-13	8.419217192290724
ENSG00000146677	3.2675727248074617e-13	7.899678391833769
ENSG00000145287	3.276887776220437e-13	8.827159042936465
ENSG00000126733	3.3907250851804793e-13	3.8448540851618205
ENSG00000101057	3.400385130170633e-13	8.697536202467324
ENSG00000140577	3.400385130170657e-13	8.77224125836603
ENSG00000248780	3.518437130629051e-13	2.6927529206309715
ENSG00000064692	3.528454709468482e-13	4.750281420370918
ENSG00000259495	3.528454709468482e-13	6.527393428020276
ENSG00000196507	3.528454709468494e-13	8.628430511410416
ENSG00000267373	3.5385003230445224e-13	4.1479569833372745
ENSG00000082293	3.6612626494594827e-13	4.849523892402062
ENSG00000240376	3.6821260870920487e-13	8.331779082517038
ENSG00000179588	3.6926015846562864e-13	8.313984595724023
ENSG00000170502	3.6926015846562864e-13	8.750919662846371
ENSG00000271239	3.703106374941738e-13	2.468261458730679
ENSG00000260919	3.703106374941738e-13	4.072686711194619
ENSG00000271420	3.82061554833057e-13	2.541080833931976
ENSG00000189056	3.8314781877378593e-13	8.316359259573678
ENSG00000198157	3.8423711826129796e-13	8.300793081505175
ENSG00000223802	3.975485394024829e-13	3.5540137881041725
ENSG00000198242	3.975485394024829e-13	8.905929139485579
ENSG00000078246	3.9754853940248574e-13	8.323898905802432
ENSG00000176896	3.9867806723912616e-13	8.320915306159423
ENSG00000242299	3.9867806723912616e-13	8.498269739017514
ENSG00000273032	4.1248092140918655e-13	7.208294232987647
ENSG00000108852	4.1365213554020893e-13	7.38110343805297
ENSG00000142937	4.148266181710766e-13	8.930319383388017
ENSG00000264349	4.291786371278868e-13	4.6975337555856544
ENSG00000205293	4.3039643412677405e-13	5.797911505875577
ENSG00000225938	4.3039643412677713e-13	2.658202120071923
ENSG00000155366	4.328422257393034e-13	8.361768691261272
ENSG00000108679	4.4907617512990235e-13	8.7339185897232
ENSG00000272711	4.4907617512990235e-13	6.440508101417162
ENSG00000182749	4.503494398451176e-13	7.996804984980826
ENSG00000107959	4.659081498654043e-13	8.854080003297923
ENSG00000129474	4.672283023131503e-13	6.621190585297168
ENSG00000270681	4.672283023131503e-13	7.197738777051189
ENSG00000089876	4.685521309332979e-13	8.684344688248478
ENSG00000116771	4.685521309332979e-13	7.561603100323309
ENSG00000168807	4.685521309332979e-13	8.308667681059905
ENSG00000198056	4.847285015238531e-13	8.390841379317772
ENSG00000172661	4.847285015238531e-13	8.626896187219026
ENSG00000111859	4.861010449122444e-13	8.877473854932733
ENSG00000104205	5.042954976806065e-13	8.421421423134067
ENSG00000158427	5.057224720165433e-13	7.717753531992982
ENSG00000005108	5.057224720165505e-13	6.7771555897718505
ENSG00000228643	5.057224720165505e-13	5.135602710065316
ENSG00000175643	5.071534143782024e-13	7.546210245811546
ENSG00000180479	5.085883355986815e-13	7.659669315550793
ENSG00000130055	5.246382011638752e-13	4.81714505674209
ENSG00000135677	5.246382011638752e-13	8.869343773631922
ENSG00000136758	5.246382011638752e-13	8.905929139485579
ENSG00000120327	5.261217243076674e-13	7.76499969560647
ENSG00000164615	5.261217243076674e-13	8.831224083586873
ENSG00000013619	5.261217243076748e-13	6.90702057029252
ENSG00000150625	5.29101148911668e-13	6.449512844338499
ENSG00000006788	5.29101148911668e-13	3.491212743857307
ENSG00000246523	5.457867835328251e-13	4.640735423673039
ENSG00000100221	5.473290541065864e-13	8.82462832647745
ENSG00000198429	5.473290541065883e-13	8.256130137499001
ENSG00000147853	5.488756072508676e-13	8.865278732981514
ENSG00000244247	5.488756072508676e-13	3.6023398404290132
ENSG00000176732	5.6777256648151e-13	6.1024126966683
ENSG00000253619	5.693758668837543e-13	4.560797244771138
ENSG00000040341	5.693758668837543e-13	8.722922838637393
ENSG00000132824	5.906280647541147e-13	8.871874490090939
ENSG00000258920	5.939660853471346e-13	7.91742595263836
ENSG00000116668	5.939660853471346e-13	8.720930054102137
ENSG00000111452	6.143870306254606e-13	7.053507218864073
ENSG00000271522	6.178569475643213e-13	3.732579500309098
ENSG00000220472	6.408854696023937e-13	7.196332865984015
ENSG00000177932	6.408854696023982e-13	6.0167050744199795
ENSG00000184277	6.42691425967531e-13	8.772779190289793
ENSG00000246863	6.666288712162177e-13	5.81800160349457
ENSG00000233048	6.68506082078276e-13	3.42014055153973
ENSG00000120306	6.914417994785569e-13	8.65842012015465
ENSG00000065970	6.914417994785569e-13	8.69193683762553
ENSG00000090581	6.953388655676864e-13	8.836285516504907
ENSG00000196208	7.17161621853022e-13	7.50808354489173
ENSG00000184905	7.191785583237088e-13	5.044821840775207
ENSG00000136379	7.212010679464134e-13	8.29240751845828
ENSG00000176871	7.273021870838822e-13	8.566916969730558
ENSG00000118985	7.522178654695303e-13	8.930319383388017
ENSG00000124942	7.543316288334568e-13	8.938449464688832
ENSG00000175591	7.564512278535283e-13	7.6475538118940305
ENSG00000166224	7.801565231928154e-13	8.667546593723092
ENSG00000226029	7.845443125978892e-13	6.239338494118465
ENSG00000100360	8.113847920302001e-13	8.698074134391087
ENSG00000253051	8.136617934423364e-13	5.290725868022418
ENSG00000234160	8.159450725436974e-13	7.37553695432942
ENSG00000122705	8.43840310115695e-13	8.844953529729482
ENSG00000141526	8.43840310115695e-13	8.700066918926343
ENSG00000251286	8.462067615110951e-13	2.373110955871776
ENSG00000148411	8.800297295128629e-13	7.940531776935618
ENSG00000101888	8.849687557257595e-13	8.580108483949404
ENSG00000261645	9.126240972475997e-13	7.382302473391609
ENSG00000148187	9.126240972475997e-13	8.820025353903281
ENSG00000115966	9.126240972475997e-13	8.829689759395484
ENSG00000147475	9.151799180770733e-13	8.784974312241012
ENSG00000101940	9.151799180770733e-13	8.777840623207828
ENSG00000198732	9.151799180770733e-13	8.888134652692564
ENSG00000068383	9.151799180770733e-13	8.274075099741504
ENSG00000254754	9.177427702263391e-13	2.7108287520157637
ENSG00000123901	9.490523996818532e-13	6.614538701254703
ENSG00000241352	9.490523996818532e-13	5.5150166597846955
ENSG00000081721	9.517084049495427e-13	8.772779190289793
ENSG00000139641	9.570423403303769e-13	8.897799058184765
ENSG00000164967	9.570423403303769e-13	8.697333223869542
ENSG00000251108	9.869081525226666e-13	2.5906319080417495
ENSG00000069329	9.89668193548453e-13	8.827159042936465
ENSG00000145087	9.89668193548453e-13	5.633255084340693
ENSG00000271734	9.952110429324468e-13	4.04914542003007
ENSG00000012061	1.026246210857794e-12	8.82462832647745
ENSG00000255527	1.026246210857794e-12	4.18731554599102
ENSG00000259250	1.029114283992621e-12	7.483861941633294
ENSG00000089169	1.029114283992621e-12	8.17556885623125
ENSG00000090661	1.03199023056786e-12	8.668877939316696
ENSG00000069849	1.0641513963358642e-12	8.795635110000843
ENSG00000171428	1.0671234947204151e-12	7.8562473642844814
ENSG00000140471	1.076088799237593e-12	8.71632708152797
ENSG00000239183	1.1095990651337658e-12	5.971972904665179
ENSG00000170049	1.1126957985713346e-12	6.442640616626208
ENSG00000213293	1.1189147552252208e-12	3.8201330356952683
ENSG00000267421	1.150525314277125e-12	1.870068450222471
ENSG00000163995	1.1537342028915158e-12	5.358982879183242
ENSG00000196372	1.1537342028915158e-12	7.288930264091744
ENSG00000135473	1.1569518820760038e-12	8.89373401753436
ENSG00000166484	1.1601783754599206e-12	8.407304520517181
ENSG00000125650	1.1601783754599412e-12	7.496609040378452
ENSG00000180660	1.1634137067349315e-12	6.809696607829626
ENSG00000197279	1.1995924901695148e-12	8.16155833869213
ENSG00000259494	1.2062881553778863e-12	7.673983430793373
ENSG00000142408	1.2437757313235051e-12	3.8257579165480244
ENSG00000106868	1.2507135350718235e-12	7.841148449796919
ENSG00000164924	1.2507135350718235e-12	8.926254342737613
ENSG00000257591	1.2507135350718235e-12	4.154951729970741
ENSG00000257543	1.2541966767682415e-12	5.923658082720377
ENSG00000236204	1.2576893456590948e-12	6.466670337977835
ENSG00000179178	1.2967448591896684e-12	7.108125583008124
ENSG00000106004	1.296744859189696e-12	6.763695665015078
ENSG00000271334	1.3039727419204636e-12	2.786330668766058
ENSG00000111716	1.3039727419204636e-12	8.934384424038425
ENSG00000107863	1.3076015070628088e-12	8.83682344842867
ENSG00000165912	1.3444390523658722e-12	8.013296551447366
ENSG00000101443	1.3519279386248759e-12	5.684514094573635
ENSG00000152578	1.3556877305621651e-12	5.792387060897409
ENSG00000222222	1.355687730562194e-12	4.142392790567991
ENSG00000068650	1.363238149284328e-12	8.694467554084547
ENSG00000242265	1.405509604154119e-12	6.018890699579882
ENSG00000149124	1.4611754848468534e-12	3.313356837932265
ENSG00000123989	1.4611754848468639e-12	8.926254342737613
ENSG00000141524	1.4652334544230048e-12	8.77224125836603
ENSG00000063438	1.4652334544230153e-12	7.850156993507346
ENSG00000108387	1.5190050644997741e-12	6.931079511925696
ENSG00000143401	1.5232207032444597e-12	8.844953529729482
ENSG00000234361	1.5790807952326306e-12	2.239629483961065
ENSG00000135299	1.5790807952326306e-12	8.42203035892742
ENSG00000177888	1.5922545486995816e-12	8.678207391482921
ENSG00000125817	1.6369513347820275e-12	8.745320298004575
ENSG00000153250	1.6369513347820275e-12	8.889668976883954
ENSG00000115159	1.6414882058945873e-12	8.775847838672572
ENSG00000163482	1.6460374245775192e-12	8.74025886508654
ENSG00000261374	1.6505990237969265e-12	3.8319492616504247
ENSG00000142784	1.706316014336477e-12	8.857148651680701
ENSG00000004975	1.7110415999917868e-12	8.71686501345173
ENSG00000117362	1.7110415999917868e-12	8.88153889558314
ENSG00000158555	1.7157800368661343e-12	8.41901421369294
ENSG00000236998	1.7157800368661343e-12	5.479413700708066
ENSG00000049768	1.7157800368661343e-12	5.036216336195435
ENSG00000237765	1.7785648990239378e-12	7.847697280917922
ENSG00000179133	1.843604342744285e-12	2.899109197550635
ENSG00000187266	1.843604342744285e-12	8.440362777644195
ENSG00000099814	1.843604342744285e-12	8.733125176053356
ENSG00000163132	1.910977733950692e-12	5.523080979240284
ENSG00000226200	1.9215552202820734e-12	8.204025519565262
ENSG00000125755	1.9268655008198904e-12	8.889668976883954
ENSG00000242294	1.9321901905739334e-12	8.663481553072684
ENSG00000164932	1.98623808186569e-12	8.67061524210587
ENSG00000116990	1.9972244467597352e-12	7.487127991453983
ENSG00000144426	1.9972244467597708e-12	8.531327996144528
ENSG00000180098	2.002739982896425e-12	8.570444078457202
ENSG00000108924	2.0027399828964677e-12	7.297594855409173
ENSG00000262703	2.0644067333378095e-12	3.7087802849070806
ENSG00000143036	2.0815460369024475e-12	5.947539232106629
ENSG00000258994	2.0815460369024475e-12	5.611498644649552
ENSG00000262155	2.1515114194846994e-12	4.681575262416361
ENSG00000249487	2.1633946825215226e-12	2.909597969447683
ENSG00000069712	2.1633946825215456e-12	7.053260276310292
ENSG00000116584	2.1693604562804344e-12	8.922189302087205
ENSG00000150938	2.242221930368569e-12	7.767180402737014
ENSG00000268584	2.254596898509818e-12	6.4712556227470275
ENSG00000150403	2.254596898509818e-12	8.722464378293527
ENSG00000241644	2.3238673428702318e-12	6.418492589107396
ENSG00000078098	2.3238673428702318e-12	6.041041097750888
ENSG00000189343	2.3238673428702318e-12	8.914059220786392
ENSG00000223797	2.3302672975026763e-12	7.587612717156906
ENSG00000141905	2.3302672975026763e-12	8.772779190289793
ENSG00000138674	2.415058189383611e-12	8.922189302087205
ENSG00000067445	2.415058189383611e-12	7.511784049102148
ENSG00000151422	2.421704618531225e-12	8.773775582557422
ENSG00000272102	2.421704618531225e-12	5.409629436531879
ENSG00000141447	2.4217046185312767e-12	8.23848200583113
ENSG00000159363	2.4217046185312767e-12	8.710269256342308
ENSG00000096093	2.4283690049682494e-12	8.655351471771873
ENSG00000258178	2.4283690049682926e-12	4.29118790319526
ENSG00000254369	2.4283690049682926e-12	4.8520144961753084
ENSG00000196683	2.4350513962751873e-12	8.905929139485579
ENSG00000184863	2.4350513962751873e-12	8.909994180135985
ENSG00000177189	2.509759754329793e-12	8.816498245176636
ENSG00000258449	2.5166619606201168e-12	5.282437532924082
ENSG00000216866	2.5235828016794033e-12	5.833874523171566
ENSG00000259894	2.5235828016794033e-12	3.588910853934118
ENSG00000237434	2.622459090930844e-12	4.291033164844918
ENSG00000226113	2.6296654463544477e-12	3.348398230054683
ENSG00000205730	2.7102297570531765e-12	6.54836366330641
ENSG00000166477	2.717672812606544e-12	8.589772889441608
ENSG00000090776	2.7326191738119522e-12	7.325628099528721
ENSG00000182179	2.824006811755379e-12	8.901864098835173
ENSG00000079974	2.824006811755379e-12	8.524987720781187
ENSG00000261435	2.824006811755379e-12	4.998343049716751
ENSG00000155254	2.831756485396556e-12	8.293456413874205
ENSG00000235779	2.8317564853965864e-12	3.0487793855446603
ENSG00000172794	2.839527034996597e-12	8.0124562117891
ENSG00000132359	2.839527034996597e-12	8.790035745159047
ENSG00000171631	2.8551309827892908e-12	7.921159266039992
ENSG00000150281	2.934422170708239e-12	5.719715969975889
ENSG00000111707	2.942469178113366e-12	8.808368163875823
ENSG00000168781	2.95862823333983e-12	8.607364397636838
ENSG00000134709	3.04073928914367e-12	8.797962847862076
ENSG00000163362	3.04073928914367e-12	7.770237159116286
ENSG00000111540	3.0490723926945204e-12	8.55065680712893
ENSG00000140307	3.0658059068488356e-12	8.757515419955796
ENSG00000180530	3.074206435854049e-12	8.360110860051993
ENSG00000259404	3.1681166311995387e-12	4.89828662846635
ENSG00000257743	3.1681166311995387e-12	5.479190427828136
ENSG00000171365	3.1681166311995387e-12	8.11116405511597
ENSG00000137285	3.1681166311995387e-12	5.630852944841104
ENSG00000119608	3.176792252489974e-12	6.506145846945894
ENSG00000167526	3.1854911928380516e-12	8.942514505339238
ENSG00000163625	3.2827362849267854e-12	8.391555321407722
ENSG00000169241	3.300727631985053e-12	8.855614327489313
ENSG00000162814	3.3097595647810204e-12	4.4579431629604445
ENSG00000267687	3.3097595647810672e-12	2.8993575570460006
ENSG00000130734	3.3097595647810672e-12	8.531327996144526
ENSG00000213967	3.327896267476148e-12	6.08702194893262
ENSG00000165661	3.420053249635018e-12	8.877473854932733
ENSG00000104998	3.4576133741207993e-12	8.779374947399216
ENSG00000168405	3.563003855226567e-12	8.901864098835173
ENSG00000188107	3.563003855226567e-12	8.42103396665979
ENSG00000173320	3.681572429409972e-12	6.729464641919196
ENSG00000151640	3.691626162910545e-12	5.480981033829029
ENSG00000156170	3.7017068419607946e-12	8.627892579486655
ENSG00000214189	3.7017068419607946e-12	4.5552479675784
ENSG00000141556	3.835240179296598e-12	8.780909271590605
ENSG00000185100	3.9843336838633796e-12	6.766254605473257
ENSG00000184634	3.9843336838633796e-12	8.83682344842867
ENSG00000144847	3.984333683863393e-12	8.5002299779613
ENSG00000184925	3.995198260309119e-12	7.665734298325786
ENSG00000159399	4.006091911204301e-12	8.660209926092122
ENSG00000181104	4.017014712823287e-12	8.249784284975785
ENSG00000003096	4.139111489966375e-12	4.624323907077109
ENSG00000232453	4.139111489966375e-12	6.508340320383558
ENSG00000212802	4.15039012147839e-12	7.929483522701512
ENSG00000163346	4.161698913289525e-12	8.900329774643783
ENSG00000188001	4.161698913289525e-12	6.71571845372799
ENSG00000101400	4.2997859012116304e-12	8.42310622277494
ENSG00000227630	4.2997859012116304e-12	2.8538194526053533
ENSG00000143761	4.311494045964329e-12	8.934384424038425
ENSG00000228649	4.311494045964375e-12	7.763130418089104
ENSG00000079616	4.466576979074875e-12	8.76464910898898
ENSG00000250493	4.478730659861391e-12	5.857160799779272
ENSG00000262165	4.5031354637057005e-12	3.2806260419501942
ENSG00000260352	4.5031354637057005e-12	5.065413042129268
ENSG00000177082	4.503135463705732e-12	8.817494637444264
ENSG00000040487	4.627130569275602e-12	8.354511495210197
ENSG00000182319	4.639712819847056e-12	7.005440733505091
ENSG00000230897	4.639712819847056e-12	7.707933073891418
ENSG00000119737	4.639712819847056e-12	7.24493767914948
ENSG00000131759	4.639712819847056e-12	8.700066918926343
ENSG00000153347	4.652328644225776e-12	5.525297164824941
ENSG00000163875	4.6649781302248455e-12	8.772779190289793
ENSG00000272727	4.664978130224928e-12	3.927485900846291
ENSG00000236255	4.6776613658824446e-12	8.341188006263158
ENSG00000172053	4.806369483937485e-12	8.900329774643783
ENSG00000133135	4.992416820023904e-12	3.8692506798194977
ENSG00000005189	5.019565457113473e-12	7.6046466713983225
ENSG00000212978	5.019565457113473e-12	8.172907543825207
ENSG00000245849	5.0195654571135444e-12	8.805299515493045
ENSG00000198856	5.033194049147242e-12	8.897799058184765
ENSG00000184992	5.060560253030204e-12	8.689944053090274
ENSG00000183617	5.060560253030222e-12	8.764649108988978
ENSG00000155970	5.171492651701884e-12	5.301560256831435
ENSG00000204681	5.185525890117463e-12	7.709953045499864
ENSG00000198088	5.199596493198771e-12	8.31526343816933
ENSG00000169071	5.213704558454441e-12	8.501135408802506
ENSG00000170962	5.227850183641863e-12	7.635816835185496
ENSG00000122359	5.415206201801233e-12	8.88153889558314
ENSG00000095059	5.415206201801233e-12	8.843419205538092
ENSG00000250220	5.415206201801233e-12	5.740351885514141
ENSG00000255224	5.429888071563388e-12	6.498237697376113
ENSG00000250565	5.444608997938672e-12	8.477406603841722
ENSG00000099385	5.609146234178725e-12	8.01115183462709
ENSG00000173578	5.609146234178725e-12	8.608898721828227
ENSG00000117411	5.609146234178725e-12	8.743785973813187
ENSG00000140876	5.809896897477006e-12	5.954312651457161
ENSG00000166341	5.888971497500046e-12	8.186028054174463
ENSG00000121406	5.8889714975000875e-12	8.255619174006837
ENSG00000155130	6.066671115814706e-12	8.918124261436798
ENSG00000270673	6.066671115814706e-12	6.942695353124607
ENSG00000101746	6.06667111581475e-12	7.896499843042657
ENSG00000242615	6.06667111581475e-12	5.423396306002332
ENSG00000117322	6.06667111581475e-12	7.831648900151156
ENSG00000170209	6.083084095031287e-12	7.999009215824168
ENSG00000111726	6.083084095031352e-12	8.552649591664187
ENSG00000245017	6.083084095031352e-12	6.109842472872032
ENSG00000181798	6.083084095031352e-12	7.1469595920244045
ENSG00000185668	6.099540639034349e-12	3.3455609204113474
ENSG00000156650	6.300458759071932e-12	8.813429596793856
ENSG00000116251	6.3004587590719774e-12	8.926254342737613
ENSG00000215301	6.3174920631416465e-12	8.938449464688832
ENSG00000108405	6.334570544992318e-12	8.908459855944596
ENSG00000204186	6.334570544992318e-12	8.814963920985246
ENSG00000221968	6.56075582536926e-12	8.641622025629264
ENSG00000170043	6.578479262687006e-12	8.714872228916475
ENSG00000167283	6.578479262687006e-12	8.89373401753436
ENSG00000198795	6.7765641403809036e-12	5.030724592077812
ENSG00000232324	6.794859347536719e-12	3.503542367189959
ENSG00000204104	6.794859347536719e-12	8.411219085718102
ENSG00000147485	6.813203009993151e-12	7.301199732874937
ENSG00000238150	6.813203009993151e-12	4.677910857697369
ENSG00000179604	6.831595253506106e-12	7.2198033857040915
ENSG00000180592	6.831595253506154e-12	4.990584114336307
ENSG00000198440	6.887064732739355e-12	8.390761907737879
ENSG00000185519	7.037152569381451e-12	2.7155792691625864
ENSG00000060237	7.056137711592225e-12	8.885603936233545
ENSG00000187372	7.075173099041992e-12	6.842120638296769
ENSG00000102241	7.075173099041992e-12	8.863744408790124
ENSG00000259422	7.094258862031328e-12	4.560377231747302
ENSG00000227986	7.094258862031328e-12	5.7335377476481675
ENSG00000198453	7.11339513119121e-12	7.783973931234844
ENSG00000253986	7.347017847074206e-12	5.004465437086849
ENSG00000103496	7.366822735833069e-12	8.677210999215292
ENSG00000260855	7.366822735833069e-12	4.274710769504082
ENSG00000213881	7.366822735833069e-12	5.602391629593824
ENSG00000261220	7.366822735833069e-12	6.2721515224275235
ENSG00000203666	7.60860533028544e-12	8.400170831483997
ENSG00000131037	7.60860533028544e-12	7.00305780986768
ENSG00000160282	7.649652259719542e-12	5.887735007206451
ENSG00000204682	7.649652259719542e-12	3.7736454441001532
ENSG00000272870	7.649652259719623e-12	7.181590296094153
ENSG00000184007	7.649652259719623e-12	8.901864098835173
ENSG00000116903	7.670257106538613e-12	8.735655892512373
ENSG00000171189	7.900534782357477e-12	5.695173783476045
ENSG00000175215	7.921802315079689e-12	8.889668976883954
ENSG00000270110	7.921802315079689e-12	5.49270465423001
ENSG00000251417	7.943126004925851e-12	6.649981409466434
ENSG00000196659	7.943126004925851e-12	8.03994207250591
ENSG00000119242	7.943126004925851e-12	8.423564683118808
ENSG00000115808	7.985942437498033e-12	8.700604850850103
ENSG00000236206	8.18143477906317e-12	4.251510762705183
ENSG00000147606	8.203443792465561e-12	6.993242483658522
ENSG00000231459	8.203443792465561e-12	2.949711627049669
ENSG00000260810	8.225510880645754e-12	4.290305773785691
ENSG00000185787	8.269819882269991e-12	8.889668976883954
ENSG00000246095	8.269819882269991e-12	6.298112244164068
ENSG00000149346	8.517736665688534e-12	7.248738434816725
ENSG00000007516	8.54063273931423e-12	7.525808344644864
ENSG00000162139	8.56358918009214e-12	8.82155967809467
ENSG00000134138	8.586606143956202e-12	6.998442428540537
ENSG00000163961	8.843832263772637e-12	8.774313514481182
ENSG00000249995	8.867587811967821e-12	2.94186834971518
ENSG00000154359	8.867587811967884e-12	8.772779190289793
ENSG00000140848	8.89140594661324e-12	7.618214487771697
ENSG00000261069	8.963237486701229e-12	8.040065579523803
ENSG00000123836	9.182164516773806e-12	8.794638717733214
ENSG00000081760	9.206811125007276e-12	8.669080917914481
ENSG00000231327	9.206811125007276e-12	6.042826678907911
ENSG00000170469	9.206811125007276e-12	8.28632272484102
ENSG00000181007	9.281140932603848e-12	7.871864588665747
ENSG00000272663	9.50767965788292e-12	5.175086474517228
ENSG00000110492	9.50767965788292e-12	8.866275125249143
ENSG00000129353	9.533182952220245e-12	8.717861405719358
ENSG00000234498	9.558753340789508e-12	6.3159684507699065
ENSG00000231738	9.55875334078961e-12	5.383608383564716
ENSG00000038532	9.55875334078961e-12	8.690940445357901
ENSG00000107518	9.55875334078961e-12	4.9318261657744555
ENSG00000147454	9.55875334078961e-12	8.701601243117732
ENSG00000270012	9.584390996506765e-12	7.632572491737711
ENSG00000187151	9.584390996506765e-12	4.671728804691258
ENSG00000188227	9.584390996506765e-12	5.4352872289318634
ENSG00000125378	9.870894733677453e-12	8.029611688190426
ENSG00000186275	9.923881306217207e-12	8.18748290678596
ENSG00000147144	9.923881306217207e-12	8.494539651693085
ENSG00000241469	9.950479104288892e-12	2.76120896146433
ENSG00000185305	9.950479104288892e-12	8.364378879300183
ENSG00000206559	9.977146816170557e-12	6.569856560496097
ENSG00000124444	1.0003884621884069e-11	8.387437777609017
ENSG00000182310	1.0247709024716385e-11	5.109807092192875
ENSG00000263080	1.0275157770273415e-11	3.084121861917602
ENSG00000198342	1.0275157770273452e-11	7.4817896855181445
ENSG00000169189	1.0302678620079676e-11	8.687413336631257
ENSG00000142197	1.0667096214924291e-11	8.415355130238103
ENSG00000225806	1.0667096214924291e-11	6.124280907438337
ENSG00000188779	1.072427116150195e-11	6.771806355004232
ENSG00000179029	1.0752971232779673e-11	8.57990550535162
ENSG00000154803	1.0752971232779673e-11	8.613704673000179
ENSG00000175985	1.0752971232779902e-11	5.321649013062706
ENSG00000244038	1.1073686156710325e-11	8.926254342737613
ENSG00000171444	1.1073686156710364e-11	8.897799058184765
ENSG00000267623	1.1103302988034136e-11	4.984005792618148
ENSG00000232633	1.1162769886424077e-11	4.941913638681856
ENSG00000100505	1.1162769886424077e-11	5.809662184542312
ENSG00000260785	1.1192620353109047e-11	2.5390859602118936
ENSG00000134318	1.1495463703255218e-11	8.778378555131589
ENSG00000250659	1.152618638037548e-11	7.1523904429561975
ENSG00000128641	1.155698957612905e-11	8.462524712822123
ENSG00000178162	1.1587873497208615e-11	6.201966330847235
ENSG00000200168	1.1587873497208698e-11	2.2956273320225007
ENSG00000227425	1.1649884344710916e-11	2.829165305418239
ENSG00000232940	1.193298413667954e-11	6.268573004061946
ENSG00000147852	1.1996805471077454e-11	6.954284531589315
ENSG00000231292	1.1996805471077454e-11	7.952339442412562
ENSG00000261441	1.199680547107754e-11	6.406378823152897
ENSG00000218052	1.199680547107754e-11	7.918081814420137
ENSG00000240087	1.2028841542383639e-11	6.060264353122121
ENSG00000229809	1.2386822582870272e-11	8.456085008322061
ENSG00000123975	1.241987963801719e-11	8.677210999215292
ENSG00000227373	1.241987963801719e-11	5.440668988391619
ENSG00000146374	1.2486253489316647e-11	4.637195733347473
ENSG00000096092	1.2486253489316868e-11	8.574050658763742
ENSG00000271396	1.251957072945572e-11	4.410735822737348
ENSG00000006047	1.285757470350736e-11	3.159610564721433
ENSG00000119900	1.2891863228442114e-11	8.801234474842639
ENSG00000151414	1.2891863228442114e-11	8.841884881346704
ENSG00000172901	1.2926241414896327e-11	6.359833840356301
ENSG00000107104	1.2926241414896327e-11	8.901864098835173
ENSG00000229727	1.2960709492491294e-11	5.356162804501178
ENSG00000196967	1.2995267691423587e-11	8.047704654889277
ENSG00000169016	1.3381422304114282e-11	8.63502626851984
ENSG00000137310	1.341708012570663e-11	8.689406121166513
ENSG00000189362	1.345283111417413e-11	8.58778010490635
ENSG00000105220	1.345283111417413e-11	8.901864098835173
ENSG00000203930	1.388919736893753e-11	3.705925251679675
ENSG00000232860	1.388919736893753e-11	6.949270141544883
ENSG00000226386	1.3926181439603774e-11	4.514070469595344
ENSG00000121413	1.3926181439603774e-11	8.253273270951086
ENSG00000072609	1.4037713995366504e-11	8.793104393541824
ENSG00000228929	1.449266899704203e-11	7.178876441708998
ENSG00000213614	1.4962072332610035e-11	8.696539810199699
ENSG00000196182	1.4962072332610035e-11	8.843419205538092
ENSG00000261438	1.5001855438561572e-11	3.406646284221468
ENSG00000135953	1.5001855438561572e-11	8.661947228881296
ENSG00000269425	1.50417422548979e-11	4.22882393790075
ENSG00000166192	1.5528570495121543e-11	6.6793566791063395
ENSG00000183291	1.5528570495121653e-11	8.905929139485579
ENSG00000079335	1.5528570495121653e-11	8.306104419009417
ENSG00000170906	1.5569829880991926e-11	8.79716943419223
ENSG00000243710	1.5569829880991926e-11	5.186575832998422
ENSG00000143443	1.5611196744493474e-11	8.287857049032409
ENSG00000168843	1.5611196744493642e-11	6.392995484731003
ENSG00000107679	1.5652671359778633e-11	8.24842039379071
ENSG00000131187	1.5652671359778633e-11	8.039986107943909
ENSG00000234891	1.5652671359778633e-11	2.2767842791153385
ENSG00000170832	1.5652671359778633e-11	8.507934144509717
ENSG00000250321	1.569425400168244e-11	4.9183458235456445
ENSG00000068394	1.6073404665165134e-11	8.571775424050808
ENSG00000213626	1.6116082840846927e-11	7.039433839169432
ENSG00000065320	1.6116082840846927e-11	4.320610671293502
ENSG00000185567	1.6116082840846927e-11	4.999248940802542
ENSG00000148730	1.615887211194898e-11	8.863744408790124
ENSG00000143554	1.615887211194898e-11	8.778378555131589
ENSG00000197557	1.615887211194898e-11	8.227366868051774
ENSG00000169242	1.615887211194898e-11	6.566830199575039
ENSG00000183688	1.615887211194915e-11	8.78750502870003
ENSG00000138286	1.624478507381116e-11	8.647759322394819
ENSG00000170482	1.6681112592663906e-11	8.524194307111344
ENSG00000156232	1.6681112592663906e-11	8.782443595781995
ENSG00000266208	1.6725372131549968e-11	6.312484149966649
ENSG00000124422	1.6814236876598286e-11	8.90439481529419
ENSG00000230666	1.6814236876598525e-11	4.96151117553804
ENSG00000177119	1.6858842669913235e-11	8.760584068338574
ENSG00000113600	1.735722818131164e-11	3.578011489130955
ENSG00000227252	1.7449382843729806e-11	5.716750701780242
ENSG00000102100	1.7449382843729806e-11	8.778837015475455
ENSG00000102081	1.749563987979595e-11	8.794638717733214
ENSG00000151117	1.79648724996606e-11	7.819530023702631
ENSG00000074964	1.801246879244947e-11	6.128387288377786
ENSG00000173442	1.801246879244947e-11	8.922189302087205
ENSG00000107014	1.801246879244947e-11	6.441996774628164
ENSG00000243452	1.8060188701749648e-11	8.685879012439868
ENSG00000068745	1.8060188701749648e-11	8.815960313252875
ENSG00000091527	1.8108032541902024e-11	8.942514505339238
ENSG00000169758	1.8204093276039596e-11	6.424677187941232
ENSG00000213402	1.8204093276039596e-11	8.655606953517955
ENSG00000227533	1.8691940722961175e-11	4.947013274262548
ENSG00000225973	1.874142462745085e-11	8.476207232976309
ENSG00000172345	1.874142462745085e-11	8.857148651680701
ENSG00000135913	1.9447832381973043e-11	8.432232696343382
ENSG00000110080	1.9447832381973043e-11	7.658018641930844
ENSG00000161570	1.9499277134164485e-11	8.390558929140093
ENSG00000271978	1.9499277134164485e-11	6.349876662217321
ENSG00000125648	1.9499277134164485e-11	8.855614327489313
ENSG00000165066	2.0127116386124454e-11	4.909653332185346
ENSG00000166913	2.0127116386124454e-11	8.901864098835173
ENSG00000104687	2.0127116386124454e-11	8.72959806732671
ENSG00000115875	2.0180321922281364e-11	8.922189302087205
ENSG00000160791	2.023366532130782e-11	7.271438341047337
ENSG00000182087	2.0287146932919316e-11	8.926254342737613
ENSG00000122884	2.0287146932919316e-11	8.86780944944053
ENSG00000271430	2.0340767107699385e-11	8.36304753370658
ENSG00000172508	2.0884667582377634e-11	8.220876117238948
ENSG00000189157	2.0939835340648017e-11	6.201497528881293
ENSG00000196998	2.0995145937499785e-11	8.784974312241012
ENSG00000272009	2.1050599734982933e-11	7.159981567484076
ENSG00000247011	2.167014719773446e-11	2.67258031323849
ENSG00000159403	2.1727347971446785e-11	8.685341080516107
ENSG00000118307	2.1727347971446785e-11	5.562638807064426
ENSG00000137764	2.1727347971446785e-11	8.556714632314595
ENSG00000266976	2.1727347971446785e-11	6.3047339963458695
ENSG00000136830	2.178469673487512e-11	7.783555050477858
ENSG00000175279	2.178469673487512e-11	7.122122377624625
ENSG00000138279	2.178469673487512e-11	8.853083611030295
ENSG00000197937	2.1842193862828596e-11	8.128914841997764
ENSG00000269979	2.184219386282875e-11	7.136551049933454
ENSG00000108306	2.2603329934725993e-11	8.318790546895974
ENSG00000204520	2.2603329934726397e-11	8.362509601782817
ENSG00000169371	2.2603329934726397e-11	8.265662568263012
ENSG00000251192	2.2662944044712097e-11	7.847323869313823
ENSG00000108774	2.2662944044712097e-11	8.545057442287135
ENSG00000170445	2.2722712253973802e-11	8.873408814282326
ENSG00000234284	2.2722712253974125e-11	6.265986937930556
ENSG00000165795	2.3328956070164248e-11	8.517854031748
ENSG00000187741	2.339044532003883e-11	8.518594942269546
ENSG00000269996	2.3452093412493187e-11	7.922822338882373
ENSG00000162267	2.3452093412493187e-11	6.639233098304514
ENSG00000232855	2.3452093412493187e-11	7.583521013772296
ENSG00000162522	2.4140821626276758e-11	8.328789905714153
ENSG00000259959	2.426815740496393e-11	8.248203034795972
ENSG00000178035	2.433207192240609e-11	8.88153889558314
ENSG00000099800	2.4396151412604448e-11	8.745117319406791
ENSG00000196754	2.4396151412604448e-11	4.032231440859148
ENSG00000134490	2.511203395102801e-11	8.195436977920583
ENSG00000060138	2.531082170770401e-11	8.632954012404689
ENSG00000173064	2.605299222279294e-11	8.839354164887686
ENSG00000197265	2.6121510356510487e-11	8.711265648609933
ENSG00000244219	2.61902050852475e-11	5.681448313002288
ENSG00000186260	2.61902050852475e-11	8.592841537824386
ENSG00000257178	2.6259076854483914e-11	2.429743119255344
ENSG00000272782	2.7028479500742718e-11	6.48578596566131
ENSG00000260063	2.7170725243449565e-11	6.245750969892722
ENSG00000100218	2.7170725243449565e-11	5.400336426945854
ENSG00000255302	2.717072524344976e-11	8.914059220786392
ENSG00000110697	2.724212297486275e-11	8.759049744147184
ENSG00000069275	2.724212297486275e-11	8.86780944944053
ENSG00000175390	2.724212297486275e-11	8.897799058184765
ENSG00000125652	2.8039735023704886e-11	8.865278732981514
ENSG00000143498	2.8113369861832905e-11	8.293456413874205
ENSG00000167978	2.818719419233911e-11	8.934384424038425
ENSG00000153162	2.8261208492473194e-11	8.914059220786392
ENSG00000116871	2.8261208492473694e-11	8.79816582645986
ENSG00000180209	2.8261208492473694e-11	5.044603188371813
ENSG00000153446	2.8261208492473694e-11	3.7489779816948343
ENSG00000224611	2.833541324066132e-11	3.203878331862189
ENSG00000109466	2.833541324066132e-11	8.534652126273388
ENSG00000185008	2.9240900929816094e-11	3.176828649788083
ENSG00000105997	2.924090092981651e-11	5.350412892644505
ENSG00000243517	2.924090092981651e-11	7.038590725845918
ENSG00000163584	2.9317625579066664e-11	8.865278732981514
ENSG00000126231	2.9317625579066664e-11	6.531049138683348
ENSG00000152670	2.9317625579066664e-11	4.760718001882282
ENSG00000258418	2.9471667186785624e-11	2.453795290031875
ENSG00000116117	3.025385134708363e-11	7.535635167845035
ENSG00000225135	3.025385134708363e-11	6.682544547042507
ENSG00000115758	3.033317958804156e-11	8.926254342737613
ENSG00000148357	3.0412711649033144e-11	4.90873608018395
ENSG00000238961	3.138318215499023e-11	4.45173958774546
ENSG00000102057	3.146541097402886e-11	7.529829262801478
ENSG00000137563	3.146541097402886e-11	8.819028961635654
ENSG00000213931	3.154785090359851e-11	5.07744534472381
ENSG00000089248	3.255379105215936e-11	8.926254342737613
ENSG00000135686	3.255379105215936e-11	8.724995094752542
ENSG00000099994	3.272447592628938e-11	6.9593971277052935
ENSG00000188991	3.289603762000666e-11	1.7649786944156973
ENSG00000138964	3.3679034567667467e-11	8.497581331644268
ENSG00000248610	3.376715340259498e-11	6.801848248255171
ENSG00000242013	3.376715340259498e-11	7.367124087324154
ENSG00000153048	3.376715340259498e-11	8.49653243622834
ENSG00000235052	3.385549813492627e-11	5.303515937976305
ENSG00000100767	3.385549813492627e-11	8.341117002393565
ENSG00000147799	3.394406933132614e-11	7.578442208150468
ENSG00000167797	3.394406933132614e-11	8.859679368139718
ENSG00000185339	3.4933462583339055e-11	8.723998702484915
ENSG00000246705	3.502479605731775e-11	8.702139175041493
ENSG00000101849	3.5208165466642344e-11	8.76311478479759
ENSG00000256383	3.5208165466643093e-11	7.585751907349842
ENSG00000213621	3.530020257625477e-11	5.241230703560925
ENSG00000203832	3.530020257625477e-11	8.151585948305547
ENSG00000138796	3.623363632526812e-11	8.65688579596326
ENSG00000068323	3.6328299105604054e-11	8.82462832647745
ENSG00000182372	3.6423204186002136e-11	8.412903885358979
ENSG00000104047	3.6518352173296315e-11	8.827159042936465
ENSG00000117625	3.661374367580748e-11	8.807830231952062
ENSG00000233922	3.670937930334217e-11	6.687184610672473
ENSG00000107902	3.767929768416486e-11	8.415690083564078
ENSG00000230364	3.777765936355693e-11	5.171145151137859
ENSG00000143198	3.777765936355693e-11	8.853083611030295
ENSG00000006704	3.787627260306701e-11	5.859675066447886
ENSG00000160753	3.787627260306701e-11	8.570982010380964
ENSG00000141664	3.787627260306701e-11	8.167454534108556
ENSG00000185880	3.787627260306728e-11	8.884069612042156
ENSG00000136636	3.7975138032177893e-11	8.844953529729482
ENSG00000147604	3.9181425213989805e-11	8.938449464688832
ENSG00000085465	3.9181425213989805e-11	8.052916563256797
ENSG00000115539	3.928362709613011e-11	8.594375862015776
ENSG00000253766	3.9488815010263106e-11	2.4587975250760925
ENSG00000101003	4.053060849166543e-11	7.94687205229896
ENSG00000232648	4.053060849166543e-11	5.038457354240332
ENSG00000166401	4.0636256916416364e-11	7.9697804751583075
ENSG00000178718	4.0636256916416364e-11	8.79716943419223
ENSG00000157873	4.0636256916416364e-11	8.885603936233545
ENSG00000269165	4.084836377853935e-11	5.833234322193422
ENSG00000108468	4.2034483362474595e-11	8.689406121166513
ENSG00000147174	4.2034483362474595e-11	8.15769627663951
ENSG00000242712	4.214397063635922e-11	5.222796314934379
ENSG00000269001	4.214397063635922e-11	5.443263660385448
ENSG00000185834	4.214397063635937e-11	7.339286541801739
ENSG00000108984	4.2253737276726496e-11	8.432153224763487
ENSG00000240342	4.22537372767271e-11	8.397895596771063
ENSG00000254211	4.22537372767271e-11	8.047402247154771
ENSG00000180773	4.2363783980953795e-11	8.557252564238356
ENSG00000126768	4.2363783980953795e-11	8.745320298004575
ENSG00000272121	4.359298310176637e-11	7.035196017125087
ENSG00000183283	4.359298310176637e-11	8.918124261436798
ENSG00000205955	4.3706445590617064e-11	3.0959956833349227
ENSG00000250892	4.3820197365432136e-11	4.2934063078189135
ENSG00000226221	4.382019736543229e-11	7.608928735516693
ENSG00000148334	4.382019736543229e-11	8.831224083586873
ENSG00000181991	4.382019736543229e-11	8.592841537824386
ENSG00000164332	4.393423914776659e-11	8.75345037930539
ENSG00000219481	4.39342391477669e-11	8.786508636432401
ENSG00000229466	4.4163195630001255e-11	2.9797563909172076
ENSG00000143811	4.5090767388858284e-11	8.83682344842867
ENSG00000143793	4.520804738224253e-11	8.49960108461112
ENSG00000242083	4.532562618011698e-11	5.315325489008365
ENSG00000095752	4.532562618011698e-11	6.07484200093441
ENSG00000196576	4.532562618011698e-11	8.884069612042156
ENSG00000139116	4.532562618011698e-11	8.75245398703776
ENSG00000100739	4.5443504527219345e-11	6.053679806630681
ENSG00000228141	4.5443504527219345e-11	4.421429367309498
ENSG00000184939	4.556168317009764e-11	8.522659982919954
ENSG00000103066	4.556168317009764e-11	8.710269256342306
ENSG00000150054	4.556168317009764e-11	6.742278048792936
ENSG00000162755	4.568016285711947e-11	7.890504992276904
ENSG00000107984	4.5680162857119795e-11	8.861213692331107
ENSG00000164647	4.688168310400617e-11	6.078529882712318
ENSG00000138621	4.71256754497084e-11	8.853083611030295
ENSG00000012048	4.71256754497084e-11	8.54252672582812
ENSG00000101439	4.71256754497084e-11	8.882535287850768
ENSG00000108239	4.7370911558359195e-11	8.492132442251958
ENSG00000101190	4.7370911558359195e-11	8.190781502198115
ENSG00000169609	4.737091155835953e-11	8.573847680165958
ENSG00000166173	4.84900326065574e-11	4.22420652482678
ENSG00000164556	4.8615966664702423e-11	7.421739464160083
ENSG00000225697	4.874222107959648e-11	8.76311478479759
ENSG00000167178	4.874222107959648e-11	6.444194900667112
ENSG00000228510	4.874222107959648e-11	5.074808985292566
ENSG00000140443	4.899569417021182e-11	8.500932430204724
ENSG00000204923	4.899569417021182e-11	8.400629291827865
ENSG00000169253	4.899569417021234e-11	4.516496622779286
ENSG00000144619	5.041304630419251e-11	7.842635847999885
ENSG00000225721	5.054387030333739e-11	4.0432638770401494
ENSG00000270504	5.054387030333739e-11	4.501662925516581
ENSG00000221562	5.0543870303338115e-11	2.6204712611665917
ENSG00000269946	5.0543870303338115e-11	4.8845553541443065
ENSG00000116857	5.067502682218295e-11	8.799700150651248
ENSG00000205138	5.080651668744007e-11	8.462142833507723
ENSG00000083067	5.080651668744007e-11	6.689676626829699
ENSG00000005379	5.093834072782359e-11	8.388821626350921
ENSG00000239697	5.2410699767086063e-11	7.110978232474004
ENSG00000236532	5.254659928609131e-11	5.112427214080341
ENSG00000146263	5.254659928609131e-11	8.498604692343491
ENSG00000180998	5.254659928609131e-11	6.593724771222973
ENSG00000259660	5.268284393838902e-11	5.442945670800885
ENSG00000241743	5.295637207423023e-11	1.8904524991816953
ENSG00000166682	5.295637207423023e-11	7.160703301678784
ENSG00000055813	5.4204560598838244e-11	4.902255488296444
ENSG00000231119	5.4204560598838244e-11	6.383349399937953
ENSG00000260177	5.4485824483758775e-11	3.040648548460888
ENSG00000168071	5.476851767837099e-11	8.897799058184765
ENSG00000121900	5.620367313818104e-11	6.342088982682531
ENSG00000214021	5.6349198347329954e-11	8.65688579596326
ENSG00000214274	5.649509258210864e-11	7.758954793982226
ENSG00000199933	5.649509258210864e-11	4.180313946212532
ENSG00000167202	5.66413567577549e-11	8.818491029711891
ENSG00000107242	5.66413567577549e-11	8.89373401753436
ENSG00000263400	5.6641356757755304e-11	5.463433464793334
ENSG00000133138	5.6641356757755304e-11	7.3124583602066
ENSG00000272841	5.6641356757755304e-11	6.365939410544963
ENSG00000094916	5.678799179172437e-11	8.806833839684433
ENSG00000165804	5.827494277472323e-11	8.215729635581145
ENSG00000177084	5.827494277472323e-11	8.789039352891418
ENSG00000112787	5.857687615088742e-11	8.81243320452623
ENSG00000104142	5.872841684962075e-11	8.558248956505984
ENSG00000002834	5.888034148674826e-11	8.869343773631922
ENSG00000263164	6.057712616515093e-11	3.7969432734911552
ENSG00000267394	6.07337329297262e-11	4.55803704984807
ENSG00000107864	6.07337329297262e-11	8.573512726839981
ENSG00000183604	6.07337329297262e-11	7.3979781136078255
ENSG00000213315	6.07337329297264e-11	6.496398842412931
ENSG00000256757	6.089073618121606e-11	4.277671255605602
ENSG00000272677	6.104813690131125e-11	6.11235069126885
ENSG00000134986	6.104813690131125e-11	7.949743299243829
ENSG00000147168	6.120593607407483e-11	8.914059220786392
ENSG00000095203	6.280606090076044e-11	4.894255264051998
ENSG00000160972	6.280606090076044e-11	8.310254508399593
ENSG00000163682	6.296830868551105e-11	8.938449464688832
ENSG00000113048	6.296830868551105e-11	8.853083611030295
ENSG00000135632	6.329403661627217e-11	8.712262040877564
ENSG00000139187	6.528334016290789e-11	6.328487461912681
ENSG00000243574	6.528334016290836e-11	5.669777580159406
ENSG00000147364	6.545185242108766e-11	8.640625633361635
ENSG00000145214	6.545185242108766e-11	8.7062042156919
ENSG00000105364	6.545185242108766e-11	8.714334296992712
ENSG00000196268	6.579015581112325e-11	8.462983173165991
ENSG00000213145	6.750752579690565e-11	7.07270229770185
ENSG00000240616	6.768165813099504e-11	7.126881067281378
ENSG00000177383	6.768165813099504e-11	8.80023808257501
ENSG00000198814	6.768165813099504e-11	8.149310713592612
ENSG00000220008	6.785623029215332e-11	5.036699996056282
ENSG00000127990	6.785623029215332e-11	6.33461090362219
ENSG00000011451	6.78562302921538e-11	8.841884881346704
ENSG00000226360	6.78562302921538e-11	7.401408683748174
ENSG00000234377	6.78562302921538e-11	5.7365708320948094
ENSG00000267768	6.803124336672107e-11	2.8706059817735117
ENSG00000268496	6.803124336672107e-11	3.9241516308760156
ENSG00000271147	6.803124336672156e-11	8.001945889478755
ENSG00000173812	6.803124336672156e-11	8.938449464688832
ENSG00000103657	6.820669844365496e-11	8.88153889558314
ENSG00000157933	6.820669844365544e-11	8.76411117706522
ENSG00000268613	6.820669844365544e-11	4.865282079540224
ENSG00000078369	6.998580079940598e-11	8.901864098835173
ENSG00000255495	6.998580079940598e-11	4.448321710294644
ENSG00000158062	7.016619052903413e-11	8.674142350832515
ENSG00000148700	7.034703553511474e-11	8.885603936233545
ENSG00000272975	7.089231346142315e-11	1.9980288261767472
ENSG00000179832	7.236670213548848e-11	8.55219113132032
ENSG00000176208	7.255309887701045e-11	8.265997521588988
ENSG00000169733	7.273996571450063e-11	8.653817147580483
ENSG00000176108	7.273996571450063e-11	8.047199268556987
ENSG00000252612	7.292730380723304e-11	5.016647968933496
ENSG00000181666	7.349215725149936e-11	8.551194739052693
ENSG00000234332	7.501946003183984e-11	3.9431877247466987
ENSG00000101096	7.521254463315166e-11	8.742789581545559
ENSG00000200959	7.521254463315273e-11	3.8409194958862707
ENSG00000214046	7.521254463315273e-11	8.782443595781995
ENSG00000164619	7.540611581661273e-11	6.70183167367159
ENSG00000130433	7.540611581661273e-11	5.849446529849643
ENSG00000131373	7.540611581661273e-11	8.654355079504244
ENSG00000218283	7.56001747811668e-11	7.055514405023303
ENSG00000003393	7.560017478116708e-11	8.696998270543565
ENSG00000142327	7.560017478116708e-11	8.865278732981514
ENSG00000154227	7.796736965433929e-11	5.171816532683251
ENSG00000169679	7.816788019864767e-11	8.6563478640395
ENSG00000095303	7.816788019864879e-11	8.18699190085062
ENSG00000186815	8.061374438587556e-11	8.83528912423728
ENSG00000233080	8.082091607657505e-11	5.137641110839669
ENSG00000101412	8.082091607657505e-11	8.549915896607386
ENSG00000226763	8.102860903249921e-11	6.777415979918642
ENSG00000144677	8.123682453594848e-11	6.997756530787761
ENSG00000119326	8.165482833004353e-11	8.549580943281407
ENSG00000151553	8.377664026726572e-11	8.741255257354169
ENSG00000155660	8.377664026726572e-11	8.930319383388017
ENSG00000257951	8.377664026726572e-11	6.511527619079148
ENSG00000238061	8.420743453705626e-11	6.040421354861037
ENSG00000166797	8.420743453705745e-11	8.861213692331107
ENSG00000202078	8.442364424076079e-11	4.60776876518479
ENSG00000225855	8.442364424076079e-11	8.251016201432668
ENSG00000227939	8.442364424076198e-11	7.441814762825907
ENSG00000234648	8.442364424076198e-11	7.553434560744375
ENSG00000148798	8.683811662626737e-11	3.572975899215119
ENSG00000071082	8.706093704749171e-11	8.930319383388017
ENSG00000167487	8.72843171975578e-11	8.192958764609864
ENSG00000162836	8.75082584510486e-11	8.65327921565672
ENSG00000223812	8.773276218584125e-11	3.4264965386394786
ENSG00000228413	9.000904150975613e-11	4.728023409759562
ENSG00000271948	9.02398244288634e-11	6.907729695728881
ENSG00000143553	9.047118662362266e-11	8.664019484996446
ENSG00000129214	9.047118662362266e-11	4.814654091784969
ENSG00000116957	9.047118662362266e-11	8.613166741076418
ENSG00000204361	9.070312951544945e-11	4.2750932282521505
ENSG00000188386	9.116876309300176e-11	2.870818159453268
ENSG00000074054	9.329323728082859e-11	8.825624718745077
ENSG00000143368	9.329323728082859e-11	8.793104393541824
ENSG00000100284	9.353226065510565e-11	8.643156349820652
ENSG00000173275	9.377188351755935e-11	8.339115750148006
ENSG00000157514	9.377188351755935e-11	8.942514505339238
ENSG00000253897	9.44943637496271e-11	1.7406056864863677
ENSG00000128408	9.644772411364282e-11	5.8366149215289305
ENSG00000118960	9.694220774015168e-11	8.576043443299
ENSG00000255121	9.719037937805691e-11	7.222988647115173
ENSG00000198918	9.719037937805726e-11	8.914059220786392
ENSG00000224578	1.004737625156292e-10	8.222154959684255
ENSG00000102921	1.0073078083576116e-10	8.806295907760672
ENSG00000067248	1.0073078083576188e-10	8.794638717733214
ENSG00000270102	1.0073078083576188e-10	6.429125119038357
ENSG00000173809	1.0098844272670511e-10	4.472403361506578
ENSG00000134443	1.0098844272670511e-10	3.019156690678291
ENSG00000196081	1.0124674976365417e-10	6.5992386969912555
ENSG00000170271	1.0413116109589057e-10	7.679733271084654
ENSG00000248540	1.0466417313004395e-10	5.398870098313801
ENSG00000164989	1.0519985555925731e-10	7.250491935342749
ENSG00000213553	1.0764382470099318e-10	8.580108483949404
ENSG00000162998	1.0764382470099318e-10	8.896264733993377
ENSG00000171241	1.0791878348661491e-10	8.471604260402142
ENSG00000084112	1.0791878348661491e-10	8.76464910898898
ENSG00000257241	1.0819442971986378e-10	3.229639417159163
ENSG00000253704	1.0847076508065141e-10	5.363093831124375
ENSG00000249421	1.0874779125289018e-10	2.6487876336738934
ENSG00000126458	1.118411583415074e-10	8.350314479831598
ENSG00000145494	1.1184115834150779e-10	8.806833839684433
ENSG00000259248	1.1212660706757279e-10	7.730533511856386
ENSG00000116885	1.1212660706757359e-10	7.319386917775327
ENSG00000260296	1.1212660706757359e-10	7.305646988366519
ENSG00000099821	1.1241276886479987e-10	8.844953529729482
ENSG00000138756	1.1298723864082566e-10	8.506937752242088
ENSG00000180769	1.159029678716417e-10	5.412917720045124
ENSG00000130165	1.159029678716417e-10	8.817494637444264
ENSG00000145700	1.1619855954297735e-10	7.624499033909535
ENSG00000113231	1.1649488904021592e-10	8.134046943258614
ENSG00000100592	1.1679195816329284e-10	8.625361863027637
ENSG00000117407	1.1708976871642702e-10	8.263801758455948
ENSG00000003056	1.1980372787682497e-10	8.861213692331107
ENSG00000042781	1.2010905291223648e-10	7.6254587602613535
ENSG00000134109	1.204151395097338e-10	8.930319383388017
ENSG00000137817	1.2041513950973553e-10	8.855614327489313
ENSG00000197558	1.207219895257286e-10	6.999233542184113
ENSG00000225200	1.2072198952572945e-10	7.152635537895668
ENSG00000175463	1.210296048210472e-10	8.849018570379888
ENSG00000259236	1.210296048210472e-10	5.55148074544416
ENSG00000178343	1.2478136356456217e-10	4.006968026758028
ENSG00000254650	1.2478136356456217e-10	5.64841947077674
ENSG00000184258	1.2478136356456217e-10	4.110592097849539
ENSG00000143575	1.2509909885392956e-10	8.901864098835173
ENSG00000134321	1.2573694676173316e-10	8.544237060185697
ENSG00000164308	1.2573694676173316e-10	8.914059220786392
ENSG00000272264	1.286468723550742e-10	6.680224991619779
ENSG00000205209	1.293024179457976e-10	7.047123717228488
ENSG00000140455	1.293024179457976e-10	8.788042960623791
ENSG00000138617	1.293024179457976e-10	8.673145958564886
ENSG00000168172	1.293024179457985e-10	8.749923270578742
ENSG00000171813	1.2963141559191035e-10	8.525728631302732
ENSG00000109270	1.2963141559191035e-10	8.69247476954929
ENSG00000117697	1.2996123245520625e-10	8.669080917914481
ENSG00000176894	1.3029187052909608e-10	6.182424970124834
ENSG00000183943	1.3029187052909608e-10	8.381635434169437
ENSG00000154153	1.333048989343621e-10	5.454295842258838
ENSG00000186174	1.3364385979819036e-10	8.040453035998079
ENSG00000237316	1.3466581131523298e-10	2.4314144327162626
ENSG00000221817	1.350081583154037e-10	8.469276522540909
ENSG00000143365	1.384788142837073e-10	6.251870040583819
ENSG00000067992	1.3883064451589901e-10	8.065787169019847
ENSG00000204389	1.3918334948073955e-10	8.266738432110532
ENSG00000105287	1.398913921137444e-10	8.918124261436798
ENSG00000125743	1.398913921137444e-10	8.865278732981514
ENSG00000165675	1.442142651829772e-10	8.596500621279224
ENSG00000157110	1.4829156692858905e-10	7.323772866881533
ENSG00000136856	1.4866777578549645e-10	8.639629241094006
ENSG00000212664	1.4904491855462568e-10	6.329688686221632
ENSG00000105523	1.494229975011958e-10	4.1575354715035555
ENSG00000034713	1.494229975011974e-10	8.813429596793856
ENSG00000162631	1.5018197301436736e-10	6.624973022011806
ENSG00000103275	1.5364430686795877e-10	8.743785973813187
ENSG00000109906	1.5364430686795877e-10	4.846385061473007
ENSG00000179750	1.5403379859444176e-10	8.140695203516339
ENSG00000101670	1.544242564384857e-10	6.740299776937608
ENSG00000178026	1.5442425643848678e-10	7.24488175170798
ENSG00000153774	1.5442425643848678e-10	8.317053244106802
ENSG00000120802	1.5442425643848678e-10	8.840350557155315
ENSG00000185038	1.552080798503353e-10	6.462155450701571
ENSG00000249948	1.552080798503353e-10	8.598696384412264
ENSG00000241527	1.5958919803307477e-10	6.46611317947226
ENSG00000126267	1.5999342990427756e-10	8.875939530741345
ENSG00000182287	1.5999342990427926e-10	8.849018570379888
ENSG00000124116	1.5999342990427926e-10	3.830210751225582
ENSG00000251603	1.6039866360080746e-10	5.622671153840126
ENSG00000138326	1.6534049907084223e-10	8.934384424038425
ENSG00000230790	1.6575897933892233e-10	4.8101348000344215
ENSG00000147121	1.6617849591905244e-10	8.317794154628347
ENSG00000033867	1.6659905131839332e-10	8.033098899203729
ENSG00000180332	1.665990513183951e-10	3.5388708807682834
ENSG00000174255	1.670206480500303e-10	3.9416846952096085
ENSG00000168994	1.7086229619245957e-10	7.059241068054533
ENSG00000167900	1.7172766473367248e-10	8.296728040854768
ENSG00000174885	1.7172766473367248e-10	7.490612521578165
ENSG00000196172	1.7216195564523963e-10	7.1044096790073255
ENSG00000166046	1.7216195564523963e-10	8.653076237058938
ENSG00000070761	1.7216195564523963e-10	8.541988793904357
ENSG00000204165	1.7216195564523963e-10	6.757197768689718
ENSG00000179796	1.7216195564524084e-10	2.700416153092175
ENSG00000204673	1.7259732110372636e-10	8.770248473830774
ENSG00000272426	1.774580084798154e-10	5.324721050360329
ENSG00000077264	1.7790647285528515e-10	5.037246644590733
ENSG00000245556	1.7790647285528515e-10	8.35363860996046
ENSG00000252213	1.7835604602474655e-10	2.3782530395453314
ENSG00000196096	1.7835604602474844e-10	4.352280061145729
ENSG00000168216	1.788067306662453e-10	8.861213692331107
ENSG00000167632	1.838383911405393e-10	8.712799972801323
ENSG00000174917	1.8430262464440403e-10	8.83682344842867
ENSG00000214212	1.8430262464440403e-10	8.506937752242088
ENSG00000110851	1.847680050141689e-10	8.67974171567431
ENSG00000226869	1.8476800501417284e-10	3.54748614332343
ENSG00000206077	1.9044303897690705e-10	7.890249510530822
ENSG00000273107	1.9092358284808193e-10	4.8336307144120845
ENSG00000101224	1.9092358284808193e-10	8.880004571391751
ENSG00000155592	1.9092358284808193e-10	8.103906859064894
ENSG00000167747	1.9140531293083627e-10	8.804303123225415
ENSG00000148156	1.918882320854124e-10	4.197992257490312
ENSG00000064601	1.918882320854124e-10	8.847484246188499
ENSG00000214389	1.982757003441575e-10	8.224809183161161
ENSG00000235297	1.982757003441575e-10	6.076391730371925
ENSG00000123374	1.9827570034415822e-10	8.47947885995687
ENSG00000245330	1.9827570034415822e-10	5.803908070596756
ENSG00000251666	1.9877557062299206e-10	5.616945895420144
ENSG00000197763	1.9877557062299206e-10	7.521474898686958
ENSG00000272709	2.0435616469718617e-10	4.314336521194324
ENSG00000152377	2.043561646971898e-10	5.386844501634834
ENSG00000249453	2.0590455836720038e-10	5.688077397402581
ENSG00000270093	2.0590455836720258e-10	4.861067116241984
ENSG00000197471	2.0590455836720258e-10	8.875939530741345
ENSG00000104267	2.0590455836720258e-10	8.0061757859756
ENSG00000073584	2.0590455836720258e-10	8.719933661834508
ENSG00000248503	2.1221371761204262e-10	5.933390062190745
ENSG00000174013	2.1221371761204262e-10	8.702139175041493
ENSG00000152518	2.1221371761204262e-10	8.918124261436798
ENSG00000100577	2.1221371761204262e-10	8.526266563226493
ENSG00000198917	2.1274793629919527e-10	8.722464378293525
ENSG00000104408	2.1274793629919527e-10	8.918124261436798
ENSG00000167393	2.1274793629919602e-10	8.617231781726824
ENSG00000126749	2.1274793629919602e-10	8.601430079469065
ENSG00000158793	2.1274793629919602e-10	8.715868621184102
ENSG00000138036	2.1274793629919602e-10	8.394571466642203
ENSG00000174718	2.132834704549223e-10	8.885603936233545
ENSG00000162409	2.192620772488091e-10	3.370689529868544
ENSG00000230646	2.2036657179745379e-10	3.1632000851551743
ENSG00000267127	2.2036657179745379e-10	5.196301072449147
ENSG00000146094	2.2036657179745691e-10	8.905929139485579
ENSG00000149657	2.20920858104296e-10	8.715868621184102
ENSG00000229855	2.2092085810429912e-10	5.275721148287214
ENSG00000158113	2.2092085810429912e-10	4.723132110522327
ENSG00000105339	2.214765081224741e-10	8.926254342737613
ENSG00000167552	2.220335251287913e-10	8.34297781220063
ENSG00000135519	2.27679605949091e-10	6.383869899236457
ENSG00000224215	2.2767960594909262e-10	2.899152098873808
ENSG00000075826	2.2825187830239986e-10	8.816498245176636
ENSG00000104936	2.2940064712793038e-10	8.504865496126937
ENSG00000197566	2.294006471279328e-10	7.748989437591051
ENSG00000146828	2.2997715036401046e-10	8.79716943419223
ENSG00000111224	2.2997715036401454e-10	8.213689925057464
ENSG00000164032	2.2997715036401454e-10	8.914059220786392
ENSG00000103111	2.34640477572608e-10	8.791570069350437
ENSG00000259891	2.352298575846304e-10	6.9713099163640155
ENSG00000269069	2.3582068557185645e-10	8.191698422885851
ENSG00000120669	2.364129650083558e-10	6.380254372093458
ENSG00000214160	2.364129650083558e-10	8.865278732981514
ENSG00000243680	2.370066993763069e-10	6.24505017715027
ENSG00000269656	2.370066993763069e-10	4.433730798012446
ENSG00000111713	2.370066993763069e-10	5.315809071389796
ENSG00000177504	2.3760189216603047e-10	3.54318664465431
ENSG00000205710	2.4363480699303825e-10	7.775844971242792
ENSG00000272129	2.4485924421805533e-10	6.12146006570882
ENSG00000118804	2.4485924421805533e-10	7.80866067018514
ENSG00000143772	2.4608969963393947e-10	8.82155967809467
ENSG00000261401	2.4608969963393947e-10	3.4159389141395993
ENSG00000147234	2.467071931845034e-10	6.866510457350525
ENSG00000143373	2.529660771610691e-10	8.801234474842639
ENSG00000072501	2.529660771610691e-10	8.83528912423728
ENSG00000236305	2.529660771610691e-10	5.990697438455175
ENSG00000122406	2.536004411464843e-10	8.934384424038425
ENSG00000187479	2.536004411464843e-10	8.24273564468237
ENSG00000119969	2.53600441146487e-10	8.32012189248958
ENSG00000223807	2.5487384026654485e-10	3.3692404735202577
ENSG00000154217	2.561534924693026e-10	8.311638357141497
ENSG00000131697	2.61990116483444e-10	8.54585085595698
ENSG00000126583	2.61990116483444e-10	3.727960487510416
ENSG00000102931	2.6264660403223093e-10	8.693012701473053
ENSG00000155903	2.626466040322356e-10	8.831224083586873
ENSG00000073605	2.6396440929240306e-10	8.857148651680701
ENSG00000128944	2.6396440929240306e-10	8.513533509351513
ENSG00000180182	2.6396440929240306e-10	8.810898880334841
ENSG00000138709	2.646257347120066e-10	8.885603936233545
ENSG00000095713	2.6462573471200944e-10	3.6286280126065975
ENSG00000154240	2.720081145655211e-10	7.589684973272056
ENSG00000196169	2.720081145655211e-10	8.751916055114
ENSG00000248787	2.720081145655211e-10	4.12995303415186
ENSG00000140694	2.720081145655211e-10	8.769710541907015
ENSG00000205791	2.726891420029726e-10	6.421596195142992
ENSG00000070610	2.7337183690787586e-10	8.905929139485579
ENSG00000233101	2.7337183690787586e-10	2.486364842987731
ENSG00000153575	2.7337183690787586e-10	8.782443595781995
ENSG00000107201	2.740562032667056e-10	8.778378555131589
ENSG00000133020	2.740562032667056e-10	3.2159389890480483
ENSG00000223704	2.802913783043794e-10	7.581228406355568
ENSG00000100060	2.809926805121201e-10	8.862210084598736
ENSG00000119446	2.8310689907895317e-10	8.778378555131587
ENSG00000121853	2.8381508961204873e-10	2.6054378025044405
ENSG00000174469	2.902672599420595e-10	5.33345930534471
ENSG00000261037	2.9099296160435764e-10	5.749074867297454
ENSG00000188878	2.917204374566294e-10	8.070672591771693
ENSG00000142444	2.931807286807272e-10	8.545057442287135
[truncated: 4,463 more rows]
