# Supplementary material for: Machine learning predicts treatment sensitivity in multiple myeloma based on molecular and clinical information coupled with drug response
Source: PLoS One. 2021 Jul 28;16(7):e0254596. doi: 10.1371/journal.pone.0254596 (PMC8318243; doi:10.1371/journal.pone.0254596)
Supplement: S1 File — (ZIP) [file pone.0254596.s004.zip › Supplementary Material 1/15q15/selected_genes_experiment_1.csv]

gene	pvalue	entropy
ENSG00000119280	2.0113275833785184e-40	8.137706026713452
ENSG00000188004	1.3492140006745936e-39	5.988227609944815
ENSG00000125827	2.5653141549371673e-37	8.849018570379888
ENSG00000247746	3.127451954214248e-37	7.331044107802787
ENSG00000272668	8.437634694060614e-36	5.9244883655841845
ENSG00000170677	9.587846810285363e-36	7.035176623036168
ENSG00000174444	1.4327155108715704e-35	8.942514505339238
ENSG00000104611	2.284470559558211e-35	6.82130751624364
ENSG00000248991	7.445887212091125e-35	6.837111164869681
ENSG00000228031	1.1815854091879936e-34	5.66972274536745
ENSG00000178982	2.1324402221114733e-34	8.905929139485579
ENSG00000255815	2.7646111346943164e-34	5.605245377976162
ENSG00000117461	3.1327962721131213e-34	8.6812760398657
ENSG00000140474	6.036466080310751e-34	8.922189302087205
ENSG00000225579	1.4858570755984253e-33	7.217466559333982
ENSG00000197183	2.347909535800237e-33	8.53738582133019
ENSG00000002586	9.48351968271109e-33	8.20249265220941
ENSG00000115268	1.6831860751688538e-32	8.938449464688832
ENSG00000243284	1.9181930927487274e-32	5.066695969812973
ENSG00000063177	5.243511805465312e-32	8.930319383388017
ENSG00000165169	5.267022980360037e-32	8.721926446369764
ENSG00000164181	1.8333422110077497e-31	8.760584068338574
ENSG00000272899	1.959430117137772e-31	7.841304502406284
ENSG00000198353	2.842131759077437e-31	5.163483927191954
ENSG00000137818	3.6238418230179195e-31	8.942514505339238
ENSG00000111752	4.659515352375478e-31	7.870627095048988
ENSG00000099624	4.680091062475923e-31	8.851549286838905
ENSG00000155886	5.294313035127537e-31	5.238240099326123
ENSG00000182054	6.743278979865314e-31	8.909994180135985
ENSG00000105372	7.625837304082649e-31	8.942514505339238
ENSG00000159556	1.3303956523369496e-30	8.08488079134177
ENSG00000178741	1.4143769763461074e-30	8.897799058184765
ENSG00000122787	3.7852256045476496e-30	7.5717504666231195
ENSG00000114631	4.80478524042692e-30	8.014031884809038
ENSG00000179520	6.149389945602442e-30	5.05937352713855
ENSG00000131773	7.37337525932836e-30	6.675021509309945
ENSG00000131386	8.32077858646135e-30	6.251420017792829
ENSG00000176399	8.356761628287064e-30	6.673718721134216
ENSG00000148303	1.2692192397809603e-29	8.942514505339238
ENSG00000129757	3.7682243694411624e-29	7.9342498875778436
ENSG00000185905	6.071588262703829e-29	8.889668976883954
ENSG00000173218	8.173349198567244e-29	7.158063081419439
ENSG00000165102	1.0362567674351742e-28	8.729060135402948
ENSG00000113272	1.2482953612469253e-28	8.690940445357901
ENSG00000259514	3.193745943571279e-28	6.66332110337025
ENSG00000218175	6.452034595296909e-28	8.427885205515297
ENSG00000249184	6.868820735608857e-28	6.5270215045830104
ENSG00000204628	9.747032872854996e-28	8.938449464688832
ENSG00000182742	1.0950706220236498e-27	7.110297850364131
ENSG00000229638	1.3092165790137741e-27	8.545057442287137
ENSG00000230207	1.4704910022738681e-27	7.194229497992286
ENSG00000169857	1.4704910022738681e-27	8.746854622195965
ENSG00000253982	1.564841482374999e-27	7.666212380699705
ENSG00000180447	2.08225464913955e-27	7.426253963701279
ENSG00000167658	4.988088139776331e-27	8.942514505339238
ENSG00000105855	5.3048941205132776e-27	7.716515921491042
ENSG00000241741	5.901993210388587e-27	6.713102864060308
ENSG00000165801	6.276312348102173e-27	8.730056527670579
ENSG00000196562	7.039137916798827e-27	8.884069612042158
ENSG00000232533	7.958672053116152e-27	6.844544521588749
ENSG00000271133	8.851334378874718e-27	7.630588804313691
ENSG00000075073	1.1731025747633132e-26	7.020637691341354
ENSG00000114391	1.3977354516015723e-26	8.934384424038425
ENSG00000131188	1.762449938537057e-26	8.398145501357272
ENSG00000219665	2.4782822331175868e-26	8.315721898513196
ENSG00000227097	3.684037478883327e-26	8.869343773631922
ENSG00000140367	3.684037478883327e-26	8.865278732981514
ENSG00000152422	4.6553475727301315e-26	8.729060135402948
ENSG00000171792	6.146000504107845e-26	8.590769281709235
ENSG00000197016	8.611428163348393e-26	6.84112906029667
ENSG00000260144	1.1489364919240189e-25	6.022294967702942
ENSG00000214870	1.2798938624522305e-25	7.1007853489230754
ENSG00000251249	1.4256348962648028e-25	4.574381860545021
ENSG00000168264	1.4313376216455817e-25	8.896264733993377
ENSG00000145592	1.5135911484093365e-25	8.942514505339238
ENSG00000175197	1.8921580147894569e-25	8.684344688248478
ENSG00000081913	2.00062328924088e-25	7.656779379072418
ENSG00000162004	2.00860254614375e-25	8.395902812235807
ENSG00000180573	2.00860254614375e-25	8.885603936233545
ENSG00000130255	2.4996536959721336e-25	8.934384424038425
ENSG00000223891	3.1218133451783508e-25	8.426095399577825
ENSG00000140451	3.1591681127062267e-25	8.765645501256609
ENSG00000256733	3.8971451596062763e-25	4.492600454865511
ENSG00000155792	3.8971451596062763e-25	8.849018570379888
ENSG00000151287	4.135423758739749e-25	7.7047268736205705
ENSG00000261418	4.135423758739837e-25	8.541450861980596
ENSG00000232346	4.336397492332624e-25	7.365060298919305
ENSG00000137876	4.862938694137136e-25	8.901864098835173
ENSG00000162929	5.7851612401838755e-25	7.930854447881997
ENSG00000172365	6.137609441912644e-25	3.5561738963213037
ENSG00000164587	6.434822796610589e-25	8.938449464688832
ENSG00000142541	6.460225064476908e-25	8.942514505339238
ENSG00000118473	6.7996404144277305e-25	5.552727354446503
ENSG00000158458	6.826469692579344e-25	8.394368488044417
ENSG00000104852	7.213282971912358e-25	8.934384424038425
ENSG00000251405	7.591883087933216e-25	7.0684350459667975
ENSG00000115649	8.0532546367294105e-25	8.832758407778263
ENSG00000105640	8.0532546367294105e-25	8.938449464688832
ENSG00000163673	9.49819895789422e-25	4.260633379508006
ENSG00000255086	9.535564364770116e-25	3.5805391153164234
ENSG00000134698	1.1199681181492519e-24	8.698074134391087
ENSG00000244165	1.3151171611542979e-24	8.220488660764673
ENSG00000105373	1.3202756803459714e-24	8.926254342737613
ENSG00000137824	1.3946359258362895e-24	8.859679368139718
ENSG00000254343	1.7291497432127713e-24	8.310457486997377
ENSG00000242021	2.5535020959335756e-24	5.427374392519423
ENSG00000188959	3.5253666967452795e-24	5.355110745229424
ENSG00000165168	3.736576473438049e-24	8.89219969334297
ENSG00000233927	3.751094759617791e-24	8.934384424038425
ENSG00000140563	3.9603174954606296e-24	8.889668976883954
ENSG00000179299	4.9002784102249186e-24	7.443332323415599
ENSG00000146066	6.830936890989261e-24	8.829689759395484
ENSG00000105173	7.12689211633074e-24	8.711265648609933
ENSG00000223949	7.551036872126602e-24	4.6614346743414945
ENSG00000187824	7.969427123187737e-24	8.395029926986071
ENSG00000204396	8.031042695495635e-24	8.69347116181692
ENSG00000213442	1.0471820886352532e-23	8.530790064220767
ENSG00000166200	1.1050236982247381e-23	8.889668976883954
ENSG00000242071	1.2303685480779493e-23	8.293941842649668
ENSG00000261739	1.2932561380050526e-23	8.687924300123422
ENSG00000185950	1.445249415615735e-23	7.7025551883687
ENSG00000231969	1.5365494058053935e-23	4.046899021092099
ENSG00000120093	1.6972466120364895e-23	7.249840166542949
ENSG00000114423	2.225891820376118e-23	8.574050658763742
ENSG00000136942	2.3479486545140446e-23	8.934384424038425
ENSG00000166411	2.3659181531794867e-23	8.782443595781995
ENSG00000170899	2.9171707994926196e-23	8.385162542896083
ENSG00000254615	3.622771380642845e-23	8.58516991686744
ENSG00000221413	4.200480082431361e-23	2.16901840545457
ENSG00000121797	4.2485241125836116e-23	8.321373766503289
ENSG00000108107	4.46308222530558e-23	8.934384424038425
ENSG00000255760	4.9623340587009404e-23	5.972745385749521
ENSG00000239815	5.232316174778506e-23	6.18135245611979
ENSG00000156384	5.816675006058146e-23	8.20448397990913
ENSG00000100678	6.132642337257246e-23	7.306495226437951
ENSG00000187446	6.155851088153111e-23	8.849018570379888
ENSG00000117308	7.575683790177344e-23	8.341778441335217
ENSG00000136928	7.604295069945426e-23	4.094978868378308
ENSG00000132704	7.956091289326433e-23	8.880004571391751
ENSG00000144591	7.986124975711444e-23	8.871874490090939
ENSG00000156427	8.450338357914259e-23	5.753921155851995
ENSG00000111445	9.389498083647123e-23	8.467080759407867
ENSG00000229766	9.897122479018274e-23	6.032822023202935
ENSG00000257698	1.0392779093601024e-22	8.155826999122143
ENSG00000105193	1.1036672076249006e-22	8.942514505339238
ENSG00000138172	1.429706523396307e-22	7.984986165184132
ENSG00000162244	1.5010442787278552e-22	8.938449464688832
ENSG00000228933	1.5066755720046146e-22	5.389596431016653
ENSG00000160293	1.5877454631491898e-22	8.217977901862485
ENSG00000269533	1.5996741049262532e-22	4.1330532564823415
ENSG00000130159	1.7696675040834966e-22	8.737190216703763
ENSG00000105202	2.412393851369627e-22	8.89373401753436
ENSG00000184083	2.5415807505949458e-22	8.303200290946302
ENSG00000160691	2.67761355194207e-22	8.918124261436798
ENSG00000173207	2.67761355194207e-22	8.596906578474792
ENSG00000076662	3.4866222237412245e-22	8.934384424038425
ENSG00000245008	3.8828441486970405e-22	6.552682705543243
ENSG00000103253	4.307600601760372e-22	8.471269307076165
ENSG00000230131	4.536914466228777e-22	6.096963400498219
ENSG00000105894	4.72553207622575e-22	7.268625440979112
ENSG00000070081	5.013821800225894e-22	8.930319383388017
ENSG00000204060	5.280314001192823e-22	4.623500300867329
ENSG00000226926	5.602079125829112e-22	4.498960760466639
ENSG00000165171	7.581719580395752e-22	6.333449280632348
ENSG00000175505	8.436237254703246e-22	7.310117198273764
ENSG00000149273	8.849606924675951e-22	8.942514505339238
ENSG00000247982	8.882222632808789e-22	8.157237816295641
ENSG00000213862	1.0403155198553156e-21	6.678090355908724
ENSG00000130810	1.0911789618533238e-21	7.653586102362989
ENSG00000144671	1.2092409887988453e-21	4.636799119946482
ENSG00000179085	1.4155994804914626e-21	8.71686501345173
ENSG00000104131	1.484588296954137e-21	8.889668976883954
ENSG00000169330	1.8285113769902777e-21	8.524784742183401
ENSG00000111666	1.931430028278569e-21	8.674142350832515
ENSG00000177283	1.931430028278569e-21	5.350146995541631
ENSG00000127920	2.139118190226721e-21	7.462109857823512
ENSG00000233762	2.139118190226721e-21	7.919498208753511
ENSG00000164334	2.2429139766000762e-21	3.9706221539641993
ENSG00000259562	2.3602720723262212e-21	7.538651981976318
ENSG00000149972	2.483703808510313e-21	8.819028961635654
ENSG00000164122	2.4927608877179155e-21	5.989758611828726
ENSG00000058404	2.6135199765116613e-21	7.052209228027694
ENSG00000134153	2.883130848109199e-21	8.897799058184765
ENSG00000214711	2.8936281510677292e-21	6.319247218448596
ENSG00000121858	2.9041632743789087e-21	8.82309400228606
ENSG00000008513	2.9147363528341605e-21	8.732587244129595
ENSG00000053371	3.0335842845026978e-21	8.515323315288985
ENSG00000071205	3.0335842845026978e-21	7.135591034626381
ENSG00000147400	3.215062300678209e-21	8.65788218823089
ENSG00000147408	3.3703903662123823e-21	8.877473854932733
ENSG00000179820	3.717113043692484e-21	8.582771175136614
ENSG00000166441	3.730610884891233e-21	8.938449464688832
ENSG00000159259	3.744157225107389e-21	7.902752617376422
ENSG00000230516	4.3909286164050475e-21	3.165122062954556
ENSG00000198521	4.569186356535542e-21	6.926814859640045
ENSG00000080947	4.602357663948569e-21	7.509227609114214
ENSG00000133872	4.806448726346259e-21	8.930319383388017
ENSG00000157625	5.0741949064235296e-21	8.74025886508654
ENSG00000188846	5.3181435277777525e-21	8.934384424038425
ENSG00000047346	5.6140694650956074e-21	8.926254342737613
ENSG00000260027	6.845330082474524e-21	7.048815068623436
ENSG00000105426	6.845330082474524e-21	7.319145055919909
ENSG00000214717	6.894813146142189e-21	8.63349194432845
ENSG00000257027	7.598511698639145e-21	7.882577889573875
ENSG00000235501	8.373191034793344e-21	5.8889297572469355
ENSG00000140374	8.403336134279172e-21	8.866275125249143
ENSG00000221983	9.259105086403378e-21	8.930319383388017
ENSG00000152402	1.1943013277131396e-20	7.6782282868331295
ENSG00000264920	1.2601722747863936e-20	7.485646170410891
ENSG00000260591	1.2601722747863936e-20	6.919570911220875
ENSG00000164741	1.3829690862699828e-20	8.123897129416543
ENSG00000166946	1.5559981060965752e-20	8.901864098835173
ENSG00000181163	1.7011829749885836e-20	8.942514505339238
ENSG00000208028	1.707261038161146e-20	7.583509553755153
ENSG00000137154	1.7882581388161628e-20	8.942514505339238
ENSG00000132640	1.7882581388161628e-20	8.875939530741345
ENSG00000186468	1.8730543968085646e-20	8.905929139485579
ENSG00000135253	1.886448293759272e-20	8.528259347761749
ENSG00000186056	1.8864482937592987e-20	8.399967852886212
ENSG00000246090	1.893180725284659e-20	8.079799065340133
ENSG00000164346	1.9828954765640814e-20	8.89219969334297
ENSG00000136383	2.1828796488535298e-20	7.848990168233403
ENSG00000260719	2.1906576352859153e-20	8.408353415933108
ENSG00000149295	2.5253071305095553e-20	5.6842115046676165
ENSG00000225573	2.552353518769533e-20	7.209653886963201
ENSG00000169255	2.663433977854606e-20	6.557763116572115
ENSG00000270036	2.6729036642751226e-20	4.357241144275003
ENSG00000100373	2.789170679106944e-20	4.044422055580641
ENSG00000188818	3.2368946046348376e-20	8.31372911397794
ENSG00000243926	3.28307295112141e-20	5.674804564380851
ENSG00000094631	3.4134498870464607e-20	8.849018570379888
ENSG00000205664	3.4498873333542915e-20	7.9735900340626324
ENSG00000147100	3.7688787476094516e-20	5.268519852438353
ENSG00000102871	3.7688787476094516e-20	8.820025353903281
ENSG00000181524	3.8090662443152527e-20	8.281799223846749
ENSG00000137309	3.974098130402218e-20	8.83375480004589
ENSG00000243276	4.1755893372218734e-20	7.090810895420665
ENSG00000166483	4.609364170993306e-20	8.518594942269546
ENSG00000125462	4.609364170993306e-20	7.719640257446704
ENSG00000158089	4.8426721732322474e-20	6.088527891385673
ENSG00000154358	4.85977698292731e-20	8.777840623207828
ENSG00000100266	4.85977698292731e-20	8.600971619125199
ENSG00000196668	5.087652076330881e-20	7.423905907778855
ENSG00000269696	5.3260883611863344e-20	4.31832875855208
ENSG00000177917	5.382662564273963e-20	8.671611634373498
ENSG00000259026	5.654632506981567e-20	4.517427627850218
ENSG00000171827	6.196259395394172e-20	5.8215887691720845
ENSG00000070886	6.531750673429022e-20	5.7939032307004155
ENSG00000241852	7.950677557370698e-20	7.619786934714432
ENSG00000167614	7.978605330476857e-20	7.0768413590612465
ENSG00000232995	8.00663010155194e-20	7.108080373851338
ENSG00000207954	8.292286517538079e-20	5.814799839542559
ENSG00000171759	9.178921379988705e-20	6.77535700116053
ENSG00000123144	9.243413321478426e-20	8.861213692331107
ENSG00000188153	9.243413321478426e-20	8.099732691793548
ENSG00000144354	9.6736694900885e-20	5.526340603953151
ENSG00000141441	9.6736694900885e-20	8.279118031938244
ENSG00000173153	1.0194769060476576e-19	8.814963920985246
ENSG00000168159	1.0706125489849507e-19	8.877473854932733
ENSG00000248458	1.2927243284044208e-19	4.725081850966882
ENSG00000166896	1.3621271702377363e-19	8.180093736006691
ENSG00000221890	1.4352116184299478e-19	4.177503932597505
ENSG00000250148	1.5069154123391347e-19	2.4024011047167773
ENSG00000176371	1.5821588803849934e-19	8.482265058161971
ENSG00000163754	1.7379126002913485e-19	8.857148651680701
ENSG00000104219	1.837265907923722e-19	8.819028961635654
ENSG00000236552	1.9221081421353432e-19	8.73872454089515
ENSG00000260625	2.2158754026516464e-19	6.324739602696203
ENSG00000135116	2.2312889577531022e-19	6.0321943284942705
ENSG00000227838	2.239035432657686e-19	3.08414009770286
ENSG00000255438	2.3340927297557247e-19	6.339815575857186
ENSG00000196437	2.3503188967415694e-19	7.6763244277427995
ENSG00000107745	2.458540839917713e-19	8.67061524210587
ENSG00000167196	2.467066769440547e-19	8.708734932150916
ENSG00000260359	2.5805998044712776e-19	8.82462832647745
ENSG00000131725	2.7086455546536375e-19	8.626896187219025
ENSG00000224032	2.7180283438882306e-19	8.799700150651248
ENSG00000130811	2.8331590477341306e-19	8.884069612042156
ENSG00000172379	2.8429680671729704e-19	8.38155253829634
ENSG00000146904	2.8528106549759227e-19	5.4031516621670646
ENSG00000236772	2.9941958191864925e-19	4.441588770098599
ENSG00000167992	3.1208801527583e-19	7.20624159890255
ENSG00000233016	3.1208801527583e-19	8.7615804606062
ENSG00000183023	3.2753867428941454e-19	8.478200017511565
ENSG00000107816	3.449324447374245e-19	8.62336907849238
ENSG00000140400	3.46123961468703e-19	8.914059220786392
ENSG00000130340	3.7857225713652337e-19	8.496787917974423
ENSG00000230852	3.8118932979223723e-19	2.157619374455515
ENSG00000175806	3.9590609903055123e-19	8.40722504893729
ENSG00000185686	4.1545113546190713e-19	7.435920525817536
ENSG00000052126	4.389580756811829e-19	7.170918977442706
ENSG00000197565	4.404701462778036e-19	7.9059007373390955
ENSG00000166143	4.590215126869317e-19	6.594084598187679
ENSG00000175395	4.606018713524498e-19	8.281746720698449
ENSG00000013016	5.071026301708513e-19	8.676135135367772
ENSG00000166268	5.32063385228647e-19	6.706111203191901
ENSG00000124143	5.582377075624265e-19	4.945941504914946
ENSG00000207146	5.85683850602287e-19	3.791315803279268
ENSG00000185666	5.876945506341502e-19	3.7942938252905813
ENSG00000171469	6.468491422856143e-19	8.767717757371758
ENSG00000104765	6.785957037418041e-19	8.794638717733214
ENSG00000198794	7.118811445762413e-19	8.930319383388017
ENSG00000102158	7.118811445762413e-19	8.914059220786392
ENSG00000163040	7.118811445762413e-19	5.711022631976224
ENSG00000000460	7.46779107822683e-19	7.994000286054432
ENSG00000259560	7.780334451685234e-19	5.695283691358811
ENSG00000086730	7.833667140111716e-19	8.802768799034027
ENSG00000198937	8.217247231176804e-19	8.650290038853838
ENSG00000136710	9.040942112891043e-19	8.631957620137062
ENSG00000177628	9.07182183658975e-19	8.844953529729482
ENSG00000164258	9.07182183658988e-19	8.73818660897139
ENSG00000215086	9.5477205247878e-19	4.7009590210061205
ENSG00000117519	9.878606448468596e-19	8.062376862133716
ENSG00000142279	9.946130747128887e-19	5.577704020119719
ENSG00000258422	1.1435372495365248e-18	4.471326599220138
ENSG00000118705	1.1474321536299496e-18	8.938449464688832
ENSG00000088881	1.1513401653689858e-18	6.300492319019348
ENSG00000100994	1.2033571325403996e-18	8.89373401753436
ENSG00000095110	1.2619738112801565e-18	8.157534646870273
ENSG00000269988	1.3324245718598487e-18	5.104443896241086
ENSG00000172687	1.336954548912942e-18	6.367318017653767
ENSG00000170889	1.387799765661198e-18	8.938449464688832
ENSG00000144713	1.3925157075598668e-18	8.942514505339238
ENSG00000120256	1.4602254968283297e-18	8.325465775585291
ENSG00000170989	1.5208442448342274e-18	6.77718122709917
ENSG00000165195	1.5260066204313591e-18	8.723460770561152
ENSG00000151208	1.6109985695860451e-18	8.542985186171986
ENSG00000186153	1.677796044854706e-18	8.436756197337656
ENSG00000128928	1.7651518705371814e-18	8.865278732981514
ENSG00000156738	1.8444846925772526e-18	7.848513425809838
ENSG00000151229	1.93386176810276e-18	8.51299557742775
ENSG00000248319	1.9404071358169084e-18	2.866226914085807
ENSG00000172456	2.034373470273437e-18	7.948765407697493
ENSG00000160062	2.034373470273437e-18	7.696531701136817
ENSG00000147251	2.034373470273437e-18	8.77224125836603
ENSG00000237212	2.041254816977989e-18	5.420933098246632
ENSG00000135324	2.041254816977989e-18	3.1441884064618284
ENSG00000171425	2.1256464291974197e-18	8.67061524210587
ENSG00000273382	2.1328326943029435e-18	6.226041681186738
ENSG00000261400	2.2284672459970963e-18	3.38281444094598
ENSG00000259420	2.3599448489746775e-18	3.5735690425420796
ENSG00000165548	2.567329724471222e-18	8.375479636682586
ENSG00000143624	2.5759893542596354e-18	8.905929139485579
ENSG00000149256	2.593395268675518e-18	7.9499757346666575
ENSG00000110002	2.6912250547366417e-18	8.736193824436134
ENSG00000179151	2.718532767650008e-18	8.702139175041493
ENSG00000196867	2.8210232838965377e-18	5.793954426679872
ENSG00000174446	2.840063781542437e-18	8.710269256342306
ENSG00000160055	2.9669587869188192e-18	8.214686317325093
ENSG00000153179	2.9769487524440363e-18	8.629426903678043
ENSG00000224738	3.2596019777112872e-18	4.912366970231313
ENSG00000166348	3.270564690968727e-18	8.411625042913673
ENSG00000226833	3.2815638224657645e-18	4.8182255251069215
ENSG00000139644	3.5927522474230176e-18	8.930319383388017
ENSG00000213523	3.604821026402046e-18	8.745320298004575
ENSG00000144026	3.7528076010721286e-18	8.661947228881296
ENSG00000231193	3.765407301465911e-18	4.803614750791405
ENSG00000150667	3.765407301465911e-18	6.914938193854818
ENSG00000182185	3.933055837960296e-18	7.489055684806297
ENSG00000261597	3.946253101505866e-18	8.642415439299107
ENSG00000260660	3.946253101505866e-18	6.41785708832595
ENSG00000069493	4.30516085252913e-18	8.464347064351067
ENSG00000168556	4.348593716928186e-18	8.449824204538613
ENSG00000091428	4.348593716928186e-18	8.79870375838362
ENSG00000179862	4.541858235812049e-18	6.611030525565983
ENSG00000101577	4.727773665778966e-18	8.579570552025643
ENSG00000256917	4.759482024526608e-18	5.3249680026305
ENSG00000147003	4.775414877582625e-18	5.471422727570676
ENSG00000179899	4.954191071981754e-18	5.199893327608721
ENSG00000159840	5.226088731198311e-18	8.602964403660454
ENSG00000182220	5.457814669809959e-18	8.855614327489313
ENSG00000165891	5.69968282003984e-18	8.303914233036252
ENSG00000162913	5.7187205912634555e-18	6.3117285469051465
ENSG00000124795	5.7378211617508636e-18	8.222810821466032
ENSG00000169239	5.9919372541854005e-18	8.279189035807835
ENSG00000086598	5.9919372541854005e-18	8.926254342737613
ENSG00000267169	6.011938786919042e-18	7.538859197783623
ENSG00000102271	6.298982143757803e-18	4.167126925125359
ENSG00000126249	6.319995568362044e-18	8.092197165889138
ENSG00000137054	6.643631710358961e-18	8.782443595781995
ENSG00000251680	6.960433255259265e-18	4.174510582994225
ENSG00000259331	7.292144775933436e-18	2.017644813260811
ENSG00000139219	7.614117719225056e-18	4.687957885629926
ENSG00000218426	7.950121950050784e-18	8.384624610972322
ENSG00000240298	7.976566737834082e-18	5.692762344656761
ENSG00000089692	8.356043736892311e-18	7.954505886031335
ENSG00000234771	8.695459826392018e-18	8.689944053090274
ENSG00000149823	8.753337846076247e-18	8.880004571391751
ENSG00000163931	9.108681113732921e-18	8.89373401753436
ENSG00000116147	9.199719906646538e-18	5.381743849379123
ENSG00000156976	9.230265384861808e-18	8.938449464688832
ENSG00000143195	9.57294698304961e-18	6.095048486309031
ENSG00000175697	9.604715810677758e-18	5.403134257026622
ENSG00000261231	9.604715810677758e-18	6.033793474836084
ENSG00000006756	9.994158754566084e-18	6.323373328179629
ENSG00000102387	1.0060564763853263e-17	6.127180384837543
ENSG00000260361	1.009393096453197e-17	7.424965621987758
ENSG00000249167	1.0537764487850842e-17	3.5274450195247624
ENSG00000237857	1.0572692966504536e-17	7.8509689078984835
ENSG00000130312	1.0572692966504536e-17	8.809364556143452
ENSG00000162869	1.0964532775253734e-17	8.685879012439868
ENSG00000150867	1.100085765235103e-17	8.832758407778263
ENSG00000104921	1.100085765235103e-17	8.042360771793565
ENSG00000125841	1.1037301352705567e-17	8.238250601966216
ENSG00000158710	1.1037301352705567e-17	8.905929139485579
ENSG00000214097	1.1484034828388766e-17	5.071292584082916
ENSG00000213885	1.1522058586298985e-17	6.3330410145560005
ENSG00000179057	1.156020665029321e-17	6.134215268838111
ENSG00000165689	1.156020665029321e-17	8.82309400228606
ENSG00000117242	1.2027826558302759e-17	7.944549891597601
ENSG00000143653	1.2107558609916979e-17	8.376423525801917
ENSG00000213609	1.2107558609916979e-17	6.495661943750569
ENSG00000150967	1.2147620112458853e-17	8.86780944944053
ENSG00000166562	1.2147620112458853e-17	8.922189302087205
ENSG00000137806	1.2147620112459026e-17	8.782443595781995
ENSG00000173221	1.2147620112459026e-17	8.926254342737613
ENSG00000248544	1.2147620112459026e-17	6.2871969269571455
ENSG00000229914	1.3236415522254616e-17	6.549583012984807
ENSG00000144040	1.399985061553663e-17	8.61009809269364
ENSG00000162607	1.4612840232512292e-17	8.789039352891418
ENSG00000117090	1.5919403901155608e-17	8.88153889558314
ENSG00000182899	1.597189559563874e-17	8.938449464688832
ENSG00000272156	1.6670039037257166e-17	5.714235981377625
ENSG00000197647	1.6724973606516283e-17	7.986218081641014
ENSG00000159788	1.6835379486059573e-17	8.266738432110534
ENSG00000273002	1.751308698094079e-17	7.01691287278436
ENSG00000086619	1.757076346396713e-17	8.869343773631922
ENSG00000114023	1.7570763463967756e-17	8.756519027688165
ENSG00000137877	1.7570763463967756e-17	8.281208788774688
ENSG00000008226	1.7686679597350585e-17	8.62075889045347
ENSG00000235663	1.839820036812898e-17	5.061132618772286
ENSG00000166816	1.839820036812898e-17	8.324645393483852
ENSG00000258847	1.9200922169728677e-17	3.901200827676449
ENSG00000106948	1.920092216972895e-17	8.83682344842867
ENSG00000235670	2.017017301899478e-17	4.070647326210055
ENSG00000177731	2.017017301899478e-17	8.900329774643783
ENSG00000249353	2.1049152296019028e-17	7.7789465007438166
ENSG00000128463	2.1257303481975276e-17	8.877473854932733
ENSG00000083845	2.203805687984932e-17	8.938449464688832
ENSG00000103707	2.2183022898398493e-17	8.533858712603545
ENSG00000226851	2.3148517413004262e-17	6.083085580716389
ENSG00000102316	2.3148517413004262e-17	8.884069612042156
ENSG00000144895	2.4314179266085996e-17	8.897799058184765
ENSG00000166295	2.4314179266086342e-17	8.873408814282326
ENSG00000169184	2.4393918309320802e-17	8.059847273692199
ENSG00000170915	2.545431917813441e-17	6.979193514413648
ENSG00000114270	2.6560197792816606e-17	8.345966989003513
ENSG00000137814	2.9105706554290845e-17	8.686875404707495
ENSG00000047230	2.9105706554290845e-17	8.398636507292608
ENSG00000226086	2.9105706554290845e-17	5.422447675622452
ENSG00000184381	2.9200938514351485e-17	8.789039352891418
ENSG00000166104	3.0467301825033277e-17	5.66616479483148
ENSG00000204131	3.0467301825033277e-17	6.317877336444891
ENSG00000105146	3.0566929940585346e-17	6.8222784578038
ENSG00000268592	3.327318192014964e-17	4.446580736522756
ENSG00000245954	3.338186122430198e-17	7.618790542446804
ENSG00000127946	3.338186122430245e-17	8.411422064315888
ENSG00000123570	3.360027204827566e-17	6.94631227213953
ENSG00000162878	3.494067183325177e-17	4.972044538249904
ENSG00000214612	3.6690592060949173e-17	5.956912328659792
ENSG00000235280	3.8276966717482356e-17	5.653041538547007
ENSG00000099326	3.82769667174829e-17	8.88153889558314
ENSG00000179456	3.8401762492927864e-17	8.570982010380964
ENSG00000242247	3.993100199325021e-17	8.884069612042156
ENSG00000110700	4.006111880527238e-17	8.934384424038425
ENSG00000100316	4.006111880527238e-17	8.942514505339238
ENSG00000095585	4.192730216144826e-17	8.817494637444264
ENSG00000140750	4.2063837164167774e-17	8.525728631302732
ENSG00000157680	4.387923505972007e-17	8.420751516482113
ENSG00000145194	5.028924872374024e-17	8.4306189005721
ENSG00000205339	5.028924872374024e-17	8.897799058184765
ENSG00000053918	5.0452625315504495e-17	8.528056369163965
ENSG00000272717	5.279565754752743e-17	6.088205206779107
ENSG00000103740	5.2967067460969935e-17	5.786247490805436
ENSG00000234444	5.560510171614179e-17	8.466622299064
ENSG00000148343	5.560510171614297e-17	8.840888489079076
ENSG00000219626	5.799599148829748e-17	7.732432779941569
ENSG00000234719	6.04882770597293e-17	7.8124758062493385
ENSG00000242732	6.329053812738351e-17	7.890425520697012
ENSG00000105341	6.370118118965251e-17	8.718399337643119
ENSG00000147437	6.643519117312266e-17	6.214161539635609
ENSG00000111276	6.643519117312266e-17	8.884069612042156
ENSG00000049769	6.643519117312266e-17	7.960810054199228
ENSG00000170540	7.225523089545715e-17	8.804303123225415
ENSG00000134339	7.295833218292017e-17	4.375710201230987
ENSG00000260618	7.319419624405463e-17	8.42688881324767
ENSG00000130779	7.55946123840135e-17	8.851549286838905
ENSG00000204387	7.58388843590008e-17	8.885603936233545
ENSG00000175886	7.959781198748812e-17	6.554403317577225
ENSG00000197256	8.273681578140497e-17	8.496329457630557
ENSG00000174989	8.300384679604672e-17	8.79870375838362
ENSG00000143768	8.327172818638864e-17	6.837457678653955
ENSG00000131943	8.711286778823815e-17	8.724995094752542
ENSG00000116852	8.71128677882394e-17	8.81089888033484
ENSG00000254966	9.08359254514967e-17	5.030939774798531
ENSG00000211448	9.08359254514967e-17	7.622134630132493
ENSG00000109046	9.142247069092162e-17	8.861213692331107
ENSG00000256594	9.502104131893843e-17	8.289188394626015
ENSG00000157978	9.502104131893843e-17	8.870340165899549
ENSG00000136021	9.502104131893843e-17	8.90439481529419
ENSG00000174485	9.939629831920916e-17	8.824090394553687
ENSG00000241324	1.0003734856170894e-16	6.828481852332625
ENSG00000236854	1.0003734856170894e-16	3.590120893172892
ENSG00000174748	1.0430475211787714e-16	8.938449464688832
ENSG00000145626	1.0497702570366602e-16	3.674257814173852
ENSG00000249734	1.0980414867775597e-16	3.156603868087512
ENSG00000026103	1.137499456690174e-16	7.768123956329568
ENSG00000152582	1.1411551597098543e-16	8.754984703496778
ENSG00000224596	1.1859381515302075e-16	4.057662760869307
ENSG00000178922	1.2443616409538338e-16	8.621755282721098
ENSG00000146147	1.2443616409538338e-16	6.567481241862423
ENSG00000239552	1.2443616409538338e-16	3.235061690395382
ENSG00000164620	1.2483559678022749e-16	8.500341995132663
ENSG00000272016	1.2483559678022749e-16	6.756473585112698
ENSG00000021826	1.297285910655798e-16	7.963429045475216
ENSG00000185662	1.3611161047191122e-16	5.39510944909104
ENSG00000089169	1.3654799445721855e-16	8.136435987505223
ENSG00000111450	1.432618160946967e-16	8.601968011392826
ENSG00000143603	1.432618160946967e-16	8.888134652692564
ENSG00000239183	1.4326181609469876e-16	6.002644279942802
ENSG00000198081	1.437208076999887e-16	8.530790064220767
ENSG00000260521	1.493431648204443e-16	6.029926125653814
ENSG00000120280	1.551823930867232e-16	8.703135567309122
ENSG00000111602	1.551823930867232e-16	8.790573677082808
ENSG00000102054	1.566770456182444e-16	8.86780944944053
ENSG00000233379	1.6384200806056693e-16	5.1357487568969376
ENSG00000137070	1.7078413562468508e-16	8.599437294933809
ENSG00000089220	1.7078413562468873e-16	8.914059220786392
ENSG00000073150	1.7801626668151386e-16	6.151718661963955
ENSG00000120784	1.785849355833233e-16	6.372875624980229
ENSG00000261786	1.7858493558332838e-16	8.728319224881403
ENSG00000251535	1.7972765478457295e-16	2.9094823605712636
ENSG00000128165	1.8614274165105334e-16	8.844953529729482
ENSG00000137767	1.873331509899591e-16	8.653817147580483
ENSG00000246334	1.952559458988348e-16	7.840289609417362
ENSG00000057468	1.9587890478496393e-16	6.438006107333584
ENSG00000260401	1.9587890478496393e-16	7.266523107240347
ENSG00000224858	1.9587890478496393e-16	5.59090600729892
ENSG00000169567	1.9650382416099743e-16	8.922189302087205
ENSG00000251478	1.9650382416099743e-16	2.807956398604176
ENSG00000115266	2.0415800757890346e-16	7.926570926928096
ENSG00000244061	2.0546198705574288e-16	5.509504440378444
ENSG00000228903	2.0546198705574288e-16	8.50594135997446
ENSG00000080839	2.1346017184354606e-16	8.602505943316586
ENSG00000259362	2.148227374390628e-16	4.278816456090969
ENSG00000258118	2.1550723387561003e-16	2.6691722190186713
ENSG00000158828	2.2318015552059187e-16	8.497731807093754
ENSG00000235673	2.246039005061957e-16	4.988298441644224
ENSG00000188971	2.3259612234117176e-16	8.634029876252212
ENSG00000198108	2.3259612234117507e-16	8.703928980978965
ENSG00000127184	2.340790975088259e-16	8.914059220786392
ENSG00000144485	2.3482407851315856e-16	7.785654610551379
ENSG00000108828	2.3482407851315856e-16	8.80023808257501
ENSG00000115286	2.566599750467469e-16	8.768714149639386
ENSG00000136521	2.574757944171605e-16	8.869343773631922
ENSG00000260219	2.657759690623505e-16	6.641584650447171
ENSG00000226237	2.683170904239985e-16	7.117801067289403
ENSG00000271086	2.683170904240023e-16	4.6210401180159275
ENSG00000185483	2.778412306766524e-16	5.720796607251218
ENSG00000139352	2.796083675195019e-16	6.717521475643165
ENSG00000124635	2.796083675195059e-16	8.57837118116023
ENSG00000271192	2.9044637651321806e-16	5.545366566974466
ENSG00000267401	2.9229255875599706e-16	4.867035825996223
ENSG00000237301	2.9321998532078404e-16	5.2920818917232495
ENSG00000109705	2.941503140714481e-16	6.43722865107914
ENSG00000158427	3.055439153407742e-16	7.752195637861897
ENSG00000120860	3.065127970832664e-16	8.666012269531702
ENSG00000147036	3.0748470883855255e-16	5.444705895769622
ENSG00000156222	3.2039958140730997e-16	3.5615400078771717
ENSG00000140464	3.2039958140730997e-16	8.859679368139718
ENSG00000249198	3.214149070429437e-16	2.2217781686282323
ENSG00000144847	3.3384913529605575e-16	8.5043744901916
ENSG00000102882	3.6704828734642257e-16	8.776844230940199
ENSG00000237292	3.812214409158412e-16	4.226557438043702
ENSG00000186187	3.8363554098501844e-16	7.5309135943593
ENSG00000171119	3.9843998012898677e-16	5.777099950314103
ENSG00000173581	3.9843998012898677e-16	8.536186450464777
ENSG00000267381	3.9843998012898677e-16	4.1497808110100465
ENSG00000118816	4.1511422131598273e-16	8.930319383388017
ENSG00000094804	4.164249920651867e-16	8.640881115107717
ENSG00000204219	4.164249920651867e-16	6.807049898570454
ENSG00000105649	4.352100820521543e-16	7.646557084099626
ENSG00000239559	4.352100820521543e-16	7.168489743301724
ENSG00000107187	4.352100820521543e-16	4.836661577356057
ENSG00000250519	4.365834065143225e-16	4.9487044126514945
ENSG00000100092	4.562646634649075e-16	8.412365953435216
ENSG00000114942	4.753222301332309e-16	8.942514505339238
ENSG00000187123	4.967239987509332e-16	5.37702599318147
ENSG00000100997	4.982885528332588e-16	8.792108001274197
ENSG00000038002	5.207093493971703e-16	8.880004571391751
ENSG00000149548	5.207093493971703e-16	7.255626902176441
ENSG00000260990	5.239924834061936e-16	5.437953416262778
ENSG00000244436	5.40716819455042e-16	2.8000124788055665
ENSG00000116771	5.45835980161222e-16	7.59820595576594
ENSG00000197119	5.45835980161222e-16	7.932081122705783
ENSG00000178761	5.68576834900482e-16	8.849018570379888
ENSG00000141736	5.68576834900482e-16	7.96333519349837
ENSG00000158813	5.903962390778405e-16	7.382434783646576
ENSG00000181026	5.92251353876545e-16	8.89219969334297
ENSG00000158716	5.941122159635666e-16	8.436756197337656
ENSG00000132846	5.941122159635666e-16	8.638094916902618
ENSG00000178722	6.20777672363046e-16	5.307442368022664
ENSG00000139239	6.486224542776348e-16	8.171911151557579
ENSG00000120519	6.506578382972943e-16	8.634029876252212
ENSG00000180979	6.506578382973036e-16	8.556256171970729
ENSG00000173171	6.776979241068454e-16	8.507396212585956
ENSG00000198053	6.79823237405096e-16	8.531327996144526
ENSG00000106018	6.798232374051056e-16	6.700611716563672
ENSG00000136044	7.102768007644626e-16	8.762118392529963
ENSG00000215595	7.102768007644727e-16	6.2480947272262854
ENSG00000166321	7.397574763640867e-16	7.903441024749669
ENSG00000255547	7.420745536503751e-16	3.776356524656734
ENSG00000184984	7.420745536503751e-16	5.946043419569978
ENSG00000089177	7.704438541974185e-16	8.38229687311109
ENSG00000047365	7.75274919063452e-16	8.62229321464486
ENSG00000168081	8.048948500405383e-16	8.751916055114
ENSG00000231500	8.074129511473978e-16	8.942514505339238
ENSG00000104626	8.099388186269721e-16	8.388769123202623
ENSG00000272071	8.124724760789154e-16	3.356702911623603
ENSG00000144589	8.408636667949953e-16	8.696539810199699
ENSG00000187243	8.811608642190745e-16	4.208500650094789
ENSG00000230565	8.839140345603221e-16	6.850512598564344
ENSG00000198838	9.20486391660746e-16	8.31431954905
ENSG00000198890	9.233606547795163e-16	8.217211456624234
ENSG00000248757	9.233606547795163e-16	3.7256298237748613
ENSG00000148484	9.26243765449283e-16	8.811895272602468
ENSG00000155974	1.0043996947285415e-15	8.603299356986431
ENSG00000152409	1.007532098653665e-15	8.901864098835173
ENSG00000137720	1.0106741324588273e-15	8.783439988049624
ENSG00000090487	1.0106741324588273e-15	8.839354164887686
ENSG00000186918	1.0524102805563187e-15	8.82309400228606
ENSG00000025039	1.0890490537803412e-15	8.897799058184765
ENSG00000138629	1.099257804761271e-15	8.839354164887686
ENSG00000244313	1.1026816400882977e-15	8.54153033356049
ENSG00000144036	1.195485720787265e-15	8.408300912784812
ENSG00000244398	1.2486035382303282e-15	8.35085241175536
ENSG00000100246	1.2524854702794005e-15	8.099709843686295
ENSG00000205022	1.2563792984198361e-15	6.870208791581014
ENSG00000235065	1.2563792984198361e-15	7.80902115822782
ENSG00000174132	1.2563792984198361e-15	8.869343773631922
ENSG00000088298	1.3000068969732894e-15	8.855614327489313
ENSG00000082512	1.3000068969732894e-15	8.618025195396667
ENSG00000166025	1.3000068969732894e-15	6.8204830965728345
ENSG00000249348	1.3000068969732894e-15	7.689903062909148
ENSG00000177971	1.3121622871946868e-15	8.79716943419223
ENSG00000063660	1.366143167981628e-15	7.381445620895309
ENSG00000126217	1.366143167981628e-15	7.646466026213621
ENSG00000087008	1.3703850635852169e-15	8.339653682071768
ENSG00000230979	1.4267254272585995e-15	7.056760701877141
ENSG00000052850	1.4355934617608457e-15	4.731546830807829
ENSG00000258072	1.48534755340651e-15	6.256611130701033
ENSG00000132589	1.4899540439802959e-15	8.861213692331107
ENSG00000171735	1.4899540439802959e-15	8.485078224798666
ENSG00000143578	1.4945746149175545e-15	8.547050226822392
ENSG00000129353	1.5511352915187719e-15	8.728522203479189
ENSG00000228323	1.5559428109054968e-15	5.950962441750363
ENSG00000104979	1.555942810905541e-15	8.861213692331107
ENSG00000206120	1.5607650157030102e-15	6.0620989103362435
ENSG00000119906	1.5607650157030102e-15	8.737190216703763
ENSG00000055070	1.6147912362257231e-15	8.736193824436134
ENSG00000213262	1.6966802318944082e-15	8.137909005311236
ENSG00000058056	1.7771618983269182e-15	8.507396212585956
ENSG00000166428	1.844246236217169e-15	7.801561319105734
ENSG00000228205	1.861403555184159e-15	7.3740547977595545
ENSG00000223387	1.861403555184159e-15	4.343119680323411
ENSG00000181444	1.861403555184159e-15	7.938591495548661
ENSG00000101052	1.9256702694594717e-15	8.545595374210897
ENSG00000072195	1.9316199970098287e-15	6.516267551966356
ENSG00000118308	1.9375878407242646e-15	8.901864098835173
ENSG00000271334	1.9375878407242646e-15	2.8202561904587897
ENSG00000236914	1.9375878407242646e-15	5.478545244601221
ENSG00000233048	2.0230705661599997e-15	3.4517458726658803
ENSG00000157216	2.0293167620502414e-15	8.82309400228606
ENSG00000008283	2.105769900793705e-15	8.843419205538092
ENSG00000259673	2.1057699007937348e-15	8.661488768537428
ENSG00000105467	2.112267650361587e-15	5.230540635717403
ENSG00000255353	2.198558125152026e-15	5.636905788943472
ENSG00000273056	2.2053379411266914e-15	5.487927643709944
ENSG00000128915	2.21213835995191e-15	8.847484246188499
ENSG00000222375	2.3024469672740295e-15	5.167092306805209
ENSG00000250978	2.3024469672740623e-15	3.6837848071798542
ENSG00000145808	2.3095423832903416e-15	4.383409596200574
ENSG00000106993	2.3166593463131333e-15	8.669080917914481
ENSG00000137634	2.3890283321511267e-15	8.751916055113998
ENSG00000234361	2.396386607021066e-15	2.279742454027518
ENSG00000272711	2.4037672147679626e-15	6.450950977424803
ENSG00000223802	2.5017780473649136e-15	3.6032132189271295
ENSG00000223269	2.509478414046591e-15	2.5599139694663613
ENSG00000259291	2.5172021357007617e-15	7.713708448899403
ENSG00000131127	2.532719923144122e-15	8.206674165882296
ENSG00000184293	2.5957393233698576e-15	8.678745323406682
ENSG00000262089	2.611734079949993e-15	5.749595610496162
ENSG00000235169	2.611734079949993e-15	7.225896559975854
ENSG00000169116	2.619767838999771e-15	8.918124261436798
ENSG00000118985	2.619767838999771e-15	8.934384424038425
ENSG00000163517	2.74323736205718e-15	7.809204179268776
ENSG00000008853	2.8548700578837916e-15	8.625361863027637
ENSG00000083067	2.863640280103076e-15	6.690912834143307
ENSG00000140612	2.9709764084751136e-15	8.89373401753436
ENSG00000230067	2.9892471456971597e-15	4.780193037428166
ENSG00000188906	3.101219617617032e-15	8.801234474842639
ENSG00000256287	3.1298523663797052e-15	3.3374121356464084
ENSG00000106571	3.1298523663797052e-15	7.219023484602436
ENSG00000095002	3.247011250102683e-15	8.601765032795042
ENSG00000230629	3.266953452570946e-15	7.649224231137952
ENSG00000102007	3.378811912078081e-15	8.889668976883954
ENSG00000223722	3.3995514315827255e-15	4.986371368027727
ENSG00000268061	3.4099681767111253e-15	7.579594988554233
ENSG00000273388	3.4099681767111253e-15	3.971560352744732
ENSG00000078674	3.5374489745649808e-15	8.863744408790124
ENSG00000163817	3.537448974565031e-15	5.228031704873963
ENSG00000206561	3.537448974565031e-15	8.226881439276314
ENSG00000130734	3.548281910523748e-15	8.550118875205172
ENSG00000205683	3.669622884609194e-15	7.52874511395761
ENSG00000183386	3.7034194533776806e-15	6.649744648793264
ENSG00000259495	3.841699546130801e-15	6.515336889515037
ENSG00000250493	3.853449887386706e-15	5.887979360304989
ENSG00000173166	3.853449887386761e-15	7.817689171452392
ENSG00000255046	3.853449887386761e-15	4.8829430683549395
ENSG00000173295	3.853449887386761e-15	7.50826623040591
ENSG00000170502	3.8652356366481565e-15	8.757515419955796
ENSG00000101997	3.8652356366481565e-15	8.583177132332183
ENSG00000181418	3.865235636648212e-15	7.488814247930391
ENSG00000126733	4.021720722700447e-15	3.83214236901903
ENSG00000196507	4.021720722700447e-15	8.63502626851984
ENSG00000123595	4.034013354592221e-15	8.774313514481182
ENSG00000172568	4.0340133545922785e-15	6.425742332595445
ENSG00000188825	4.197226318919946e-15	7.029070187085413
ENSG00000246863	4.197226318920005e-15	5.8561905281675415
ENSG00000124785	4.210047282545329e-15	7.268763406012578
ENSG00000167178	4.210047282545329e-15	6.445281333206139
ENSG00000272864	4.222906828264243e-15	3.589668133524401
ENSG00000100206	4.3669411795946546e-15	6.299824141491728
ENSG00000120805	4.3669411795946546e-15	8.861213692331107
ENSG00000140521	4.380272722078024e-15	8.803765191301657
ENSG00000137575	4.393644358860823e-15	8.816498245176636
ENSG00000176700	4.393644358860885e-15	8.623827538836247
ENSG00000185088	4.393644358860885e-15	8.909994180135985
ENSG00000198960	4.407056208652628e-15	8.490139657716702
ENSG00000124222	4.585124286196502e-15	8.877473854932733
ENSG00000078061	4.770276292476684e-15	8.841884881346704
ENSG00000081721	4.784820052910303e-15	8.731590851861966
ENSG00000268362	4.799407494276576e-15	6.472142593434422
ENSG00000225938	4.9779112915613934e-15	2.832506789497294
ENSG00000124098	4.9930784753556356e-15	8.67061524210587
ENSG00000042980	5.178674270043496e-15	8.771244866098403
ENSG00000162373	5.4367430994966084e-15	6.5725914501183915
ENSG00000114013	5.4698795513552785e-15	8.672942979967102
ENSG00000100626	5.4698795513552785e-15	4.768257566328641
ENSG00000214226	5.6385694364949606e-15	7.791614127909081
ENSG00000176928	5.6557176645821735e-15	7.559749520032607
ENSG00000134779	5.6557176645821735e-15	8.684803148592346
ENSG00000136631	5.672917263767437e-15	8.737190216703763
ENSG00000262703	5.672917263767437e-15	3.7598306836380035
ENSG00000234160	5.690168385533779e-15	7.369385277166911
ENSG00000236796	6.463313656007373e-15	5.359182288627022
ENSG00000204390	6.463313656007373e-15	7.275568433751762
ENSG00000103978	6.9928525512704956e-15	8.820563285827042
ENSG00000246089	7.317559529352295e-15	7.94640512424479
ENSG00000237991	7.339727093298883e-15	6.526864858053956
ENSG00000243789	7.361960797715126e-15	7.134478458291528
ENSG00000182117	7.98799512767662e-15	8.837819840696298
ENSG00000140157	7.98799512767662e-15	8.856610719756938
ENSG00000145287	8.012161708684086e-15	8.82309400228606
ENSG00000152760	8.307838028080581e-15	5.215413575848714
ENSG00000140395	8.307838028080581e-15	8.817494637444264
ENSG00000226957	8.332957341116068e-15	2.8972442777475838
ENSG00000177600	8.640286618165318e-15	8.930319383388017
ENSG00000154479	8.692582294683004e-15	6.275652249013015
ENSG00000197180	8.718846909202423e-15	6.809050160783961
ENSG00000182050	9.040184297430331e-15	7.06870684330443
ENSG00000118197	9.458297522115138e-15	8.750919662846371
ENSG00000183955	9.515465667823025e-15	8.724995094752542
ENSG00000112531	9.865690318914095e-15	8.857148651680701
ENSG00000110092	1.0167217118244185e-14	8.791570069350437
ENSG00000273230	1.032136570089806e-14	7.612790797569314
ENSG00000213625	1.0765331490228032e-14	8.885603936233545
ENSG00000101400	1.1160802756345118e-14	8.408432887513003
ENSG00000183128	1.1160802756345118e-14	4.588113298253453
ENSG00000261373	1.167530841312347e-14	8.267814295958058
ENSG00000250692	1.1745650376122355e-14	3.89778809341323
ENSG00000204852	1.1745650376122522e-14	8.720930054102137
ENSG00000233585	1.2103668537626665e-14	5.465053199147266
ENSG00000088833	1.2623009646926014e-14	8.819028961635654
ENSG00000213755	1.269897048580179e-14	4.497856211648232
ENSG00000254754	1.2737119518911313e-14	2.7096116015565648
ENSG00000109685	1.3203804471035929e-14	8.865278732981514
ENSG00000261147	1.3203804471035929e-14	4.3552181900443445
ENSG00000123901	1.3203804471035929e-14	6.606441666055546
ENSG00000198429	1.3243446383975488e-14	8.267125888584808
ENSG00000143499	1.3283205486124904e-14	8.712799972801323
ENSG00000179133	1.3852330451924326e-14	2.983931419105339
ENSG00000160789	1.4402267754146636e-14	8.914059220786392
ENSG00000116990	1.4402267754146636e-14	7.468156865017628
ENSG00000229278	1.5063559353680764e-14	3.785968716840612
ENSG00000119979	1.5063559353680764e-14	8.640087701437874
ENSG00000228998	1.5614040380371002e-14	8.312247292934849
ENSG00000145050	1.5660797870403568e-14	8.909994180135985
ENSG00000136643	1.5707693217704082e-14	8.744323905736948
ENSG00000115841	1.5707693217704082e-14	8.37631851950532
ENSG00000167186	1.5707693217704082e-14	8.287936520612305
ENSG00000118162	1.5707693217704082e-14	8.35691023694102
ENSG00000170417	1.5754726822150192e-14	8.202897152569442
ENSG00000247735	1.6378929114048867e-14	5.5787950654939555
ENSG00000149485	1.6976693812784557e-14	8.052053602552899
ENSG00000089280	1.702746626190339e-14	8.918124261436798
ENSG00000230202	1.7754176304451674e-14	8.547588158746153
ENSG00000235269	1.7754176304451674e-14	3.388835522518111
ENSG00000134138	1.786045426001617e-14	6.906722086196592
ENSG00000104738	1.8456275918141727e-14	8.711265648609933
ENSG00000101310	1.85114020416168e-14	8.885603936233545
ENSG00000207279	1.8677754878247665e-14	5.700918201982332
ENSG00000161031	1.9242964605679636e-14	5.106756918877789
ENSG00000137802	1.9242964605679636e-14	8.74025886508654
ENSG00000134955	1.9300403263048667e-14	7.852791259427424
ENSG00000153250	2.0062644282877902e-14	8.89373401753436
ENSG00000125459	2.104156547050688e-14	8.76257685287383
ENSG00000239268	2.1167189907821705e-14	4.524912999693417
ENSG00000223725	2.1806472217072368e-14	5.410671126116857
ENSG00000116791	2.193659091980368e-14	8.720930054102137
ENSG00000203801	2.2733508164663652e-14	6.248434999574673
ENSG00000104447	2.2733508164663652e-14	6.8969480328179325
ENSG00000233080	2.2801190076602668e-14	5.034436280588571
ENSG00000183291	2.2801190076602668e-14	8.918124261436798
ENSG00000107959	2.3769826446805127e-14	8.837819840696298
ENSG00000125691	2.477894385881117e-14	8.938449464688832
ENSG00000159399	2.4852616225991e-14	8.656682817365477
ENSG00000196924	2.590695333251453e-14	8.86780944944053
ENSG00000267193	2.5983925839226105e-14	3.7039595818268243
ENSG00000271344	2.5983925839226105e-14	7.050467016975446
ENSG00000248300	2.5983925839226105e-14	2.3896912505805186
ENSG00000197696	2.7005290737225424e-14	8.11149343128207
ENSG00000172362	2.708547434245604e-14	3.4264355753735467
ENSG00000143514	2.716589228865005e-14	8.747851014463592
ENSG00000118181	2.8066150217421368e-14	8.942514505339238
ENSG00000251108	2.8066150217421368e-14	2.5882097481248687
ENSG00000122882	2.814943334399701e-14	8.744323905736948
ENSG00000101974	2.823295971827704e-14	8.771244866098403
ENSG00000249487	2.823295971827704e-14	2.8815201234753314
ENSG00000149294	2.925450586157525e-14	8.693726643563002
ENSG00000108924	2.942826488192661e-14	7.2854526042550996
ENSG00000224545	2.942826488192661e-14	2.911146231274241
ENSG00000035403	2.942826488192703e-14	8.572516334572352
ENSG00000172955	2.942826488192703e-14	6.218518467482343
ENSG00000101444	3.0402253490149724e-14	8.89219969334297
ENSG00000011021	3.187584940620617e-14	8.590769281709235
ENSG00000256757	3.1970248188056887e-14	4.296770250812476
ENSG00000151117	3.312472200212832e-14	7.814724072530678
ENSG00000144567	3.32227598199622e-14	8.843419205538092
ENSG00000260352	3.341969299122552e-14	5.057331099655161
ENSG00000043039	3.361777500849259e-14	6.736687131822633
ENSG00000125650	3.4728058117848174e-14	7.533109357492341
ENSG00000236255	3.483076456345007e-14	8.353383128214377
ENSG00000242715	3.619346589787526e-14	6.247121868823891
ENSG00000141905	3.619346589787604e-14	8.759049744147184
ENSG00000131153	3.7608606141412034e-14	7.991063612399847
ENSG00000164236	3.7608606141412034e-14	5.240173332569599
ENSG00000271239	3.7942831860172866e-14	2.3986476456297763
ENSG00000139626	3.9078168505764946e-14	8.918124261436798
ENSG00000149124	3.9193524418469844e-14	3.2956971636559125
ENSG00000163961	3.9425242538207964e-14	8.770248473830774
ENSG00000120327	3.9425242538207964e-14	7.777176316836396
ENSG00000188266	4.0723997664972725e-14	7.9891547552955995
ENSG00000173208	4.084413324932581e-14	8.709272864074677
ENSG00000101057	4.096461759528985e-14	8.726529418943931
ENSG00000273032	4.4353231930361985e-14	7.205448185232705
ENSG00000124942	4.4614939258039475e-14	8.942514505339238
ENSG00000068308	4.6217398141790534e-14	8.841884881346704
ENSG00000225342	4.801733644658491e-14	6.588054880199239
ENSG00000152578	4.830030495582594e-14	5.856664124494016
ENSG00000170209	4.830030495582594e-14	7.988754375259908
ENSG00000165359	4.844240392752052e-14	8.83528912423728
ENSG00000147324	5.003290207251296e-14	7.4581224926401255
ENSG00000136758	5.018001545383688e-14	8.901864098835173
ENSG00000101940	5.0327554471137214e-14	8.747851014463592
ENSG00000261441	5.0327554471137574e-14	6.4602650380617535
ENSG00000172661	5.228485012233365e-14	8.641622025629264
ENSG00000188559	5.228485012233365e-14	8.616693849803063
ENSG00000147475	5.228485012233365e-14	8.76311478479759
ENSG00000105676	5.228485012233365e-14	8.749385338654982
ENSG00000119900	5.2438476727668843e-14	8.805299515493045
ENSG00000166716	5.25925474902317e-14	8.837819840696296
ENSG00000188636	5.431700386886587e-14	8.120076395766874
ENSG00000198755	5.4476504009781885e-14	8.930319383388017
ENSG00000184164	5.4476504009781885e-14	8.897799058184765
ENSG00000141401	5.479688814387845e-14	8.308182252284443
ENSG00000137747	5.6592423175660404e-14	5.629663340717662
ENSG00000079335	5.675849565307107e-14	8.32592423592916
ENSG00000267868	5.692504764177025e-14	3.512266537666239
ENSG00000096092	5.692504764177025e-14	8.59997522685757
ENSG00000145087	5.896157267119351e-14	5.611639246178904
ENSG00000116117	5.91344835647095e-14	7.521871719275421
ENSG00000227630	5.913448356470993e-14	2.9120424041288944
ENSG00000007516	5.913448356470993e-14	7.602805483621312
ENSG00000164056	5.913448356470993e-14	8.024863115575181
ENSG00000224616	5.965621541098189e-14	6.192801151597574
ENSG00000187098	6.160827169333143e-14	7.823741419478179
ENSG00000156313	6.178881674950152e-14	8.301331013428936
ENSG00000257221	6.178881674950152e-14	7.908686935544194
ENSG00000266208	6.178881674950152e-14	6.374698145327341
ENSG00000270681	6.178881674950196e-14	7.143863975210031
ENSG00000241556	6.19698823702743e-14	6.401296519463179
ENSG00000162139	6.19698823702743e-14	8.817494637444264
ENSG00000205763	6.215147003119717e-14	7.182875720122912
ENSG00000010404	6.215147003119717e-14	8.89373401753436
ENSG00000164466	6.215147003119761e-14	8.815960313252875
ENSG00000053501	6.215147003119761e-14	8.715868621184102
ENSG00000271396	6.215147003119761e-14	4.476425383278654
ENSG00000146350	6.418381509283219e-14	7.933575531783515
ENSG00000178026	6.437178383494849e-14	7.2637169514784174
ENSG00000205078	6.437178383494849e-14	7.585529306722005
ENSG00000229414	6.456029417728681e-14	2.905163177812695
ENSG00000241644	6.686522580793655e-14	6.432547047619505
ENSG00000257743	6.686522580793655e-14	5.485166682329503
ENSG00000064787	6.706091812080916e-14	8.162398678350398
ENSG00000069712	6.725717390384606e-14	7.107561395060825
ENSG00000255224	7.006482050797669e-14	6.500488230103772
ENSG00000119326	7.026972223822706e-14	8.58516991686744
ENSG00000163249	7.026972223822706e-14	8.627434119142787
ENSG00000140471	7.026972223822706e-14	8.707200607959528
ENSG00000125869	7.256291921140504e-14	8.82102174617091
ENSG00000267166	7.256291921140504e-14	7.073558577760932
ENSG00000213585	7.277500634231264e-14	8.880004571391751
ENSG00000113231	7.298770331724346e-14	8.128906038760686
ENSG00000063438	7.603046864853923e-14	7.839443692599216
ENSG00000147044	7.603046864853923e-14	8.649214175006314
ENSG00000105063	7.603046864853923e-14	8.875939530741345
ENSG00000248780	7.873762615336e-14	2.7049452029948995
ENSG00000165215	7.919794667974219e-14	5.955513911282205
ENSG00000078177	7.919794667974219e-14	8.843419205538092
ENSG00000136810	7.919794667974333e-14	8.905929139485579
ENSG00000147536	8.201598978977897e-14	7.420408454093255
ENSG00000173578	8.201598978977897e-14	8.620300430109602
ENSG00000235779	8.249515858264549e-14	3.0342060500879398
ENSG00000164924	8.542854877971621e-14	8.926254342737613
ENSG00000244879	8.592732392682122e-14	8.649752106930075
ENSG00000148187	8.617778468799603e-14	8.797169434192233
ENSG00000259666	8.617778468799603e-14	2.966137387225325
ENSG00000114698	8.898069885363506e-14	6.033109580373815
ENSG00000229809	8.898069885363506e-14	8.444886278638469
ENSG00000198056	8.923991220523511e-14	8.395902812235807
ENSG00000149679	8.923991220523511e-14	8.379307696308205
ENSG00000089157	8.949986836456327e-14	8.938449464688832
ENSG00000260919	8.976056942376323e-14	4.094210906807842
ENSG00000189233	9.240901393789459e-14	8.810898880334841
ENSG00000189143	9.26780486433578e-14	5.685157312448774
ENSG00000143862	9.294785381027528e-14	8.69500548600831
ENSG00000227372	9.294785381027528e-14	8.672608026641125
ENSG00000115977	9.294785381027528e-14	8.252012593700295
ENSG00000064692	9.294785381027595e-14	4.766423421265528
ENSG00000089159	9.708887570398543e-14	8.654355079504242
ENSG00000258178	9.708887570398612e-14	4.21033825226001
ENSG00000137478	9.793859722280728e-14	8.889668976883954
ENSG00000187837	1.0082417695693042e-13	8.926254342737613
ENSG00000111452	1.0082417695693185e-13	7.0222115806013425
ENSG00000172216	1.011172936337524e-13	8.771244866098403
ENSG00000125089	1.0561595813429739e-13	8.719395729910747
ENSG00000012061	1.096736313978147e-13	8.820563285827042
ENSG00000107902	1.1355506273582535e-13	8.429957461630448
ENSG00000255527	1.1388454811465204e-13	4.18705842368969
ENSG00000231007	1.142149737920563e-13	6.2800932562911695
ENSG00000065183	1.1454634240514885e-13	8.793104393541824
ENSG00000258393	1.1454634240514885e-13	2.938114676295122
ENSG00000163132	1.1825439242584988e-13	5.533025549336554
ENSG00000140297	1.1859728462457708e-13	6.1238000270132895
ENSG00000100221	1.189411547093801e-13	8.817494637444264
ENSG00000170482	1.189411547093818e-13	8.51759855000192
ENSG00000257178	1.1928600542083394e-13	2.4759031243657357
ENSG00000248866	1.192860054208348e-13	7.756869614305657
ENSG00000255516	1.2350171075883634e-13	3.3550877315606513
ENSG00000172296	1.2350171075883897e-13	6.21052611005986
ENSG00000260672	1.2385956246755249e-13	4.6272436560666215
ENSG00000185339	1.282341494506609e-13	8.73059445959434
ENSG00000040199	1.2897787512984194e-13	8.791570069350437
ENSG00000269979	1.2972584281613512e-13	7.153645858148292
ENSG00000134709	1.335301480484185e-13	8.791367090752653
ENSG00000250220	1.3430407164093348e-13	5.792289319061049
ENSG00000116977	1.350824064324436e-13	8.766183433180368
ENSG00000146094	1.3984644338171669e-13	8.909994180135985
ENSG00000257543	1.4025082469330078e-13	5.9559950362484075
ENSG00000176732	1.4519402225744513e-13	6.102007641716393
ENSG00000135502	1.520523366811174e-13	5.994590877853306
ENSG00000260785	1.5293171824132723e-13	2.4131647423956037
ENSG00000181544	1.5740420451005804e-13	7.335515105648761
ENSG00000137177	1.5740420451005804e-13	7.561779416186892
ENSG00000188419	1.5877085795579875e-13	8.63349194432845
ENSG00000236719	1.6388248955400705e-13	5.592837323435426
ENSG00000168405	1.643551296578994e-13	8.889668976883954
ENSG00000095303	1.643551296578994e-13	8.16296915586563
ENSG00000155130	1.6435512965790058e-13	8.914059220786392
ENSG00000143882	1.6435512965790058e-13	8.049985466762088
ENSG00000184863	1.6530443485508792e-13	8.909994180135985
ENSG00000072778	1.6530443485508792e-13	8.938449464688832
ENSG00000196154	1.7111454844871138e-13	8.776306299016438
ENSG00000115966	1.71607691680565e-13	8.82155967809467
ENSG00000135093	1.71607691680565e-13	8.39764011502498
ENSG00000125378	1.776355381089863e-13	7.940177383683059
ENSG00000120798	1.7814715576666886e-13	8.723998702484916
ENSG00000108852	1.7814715576667013e-13	7.362285590560732
ENSG00000183283	1.849315182870916e-13	8.909994180135985
ENSG00000117322	1.854637921471455e-13	7.837097789543467
ENSG00000229727	1.8599757241135148e-13	5.296805580332518
ENSG00000225156	1.8599757241135148e-13	3.7320788344499376
ENSG00000196090	1.9307572005028834e-13	5.819235856691846
ENSG00000167779	1.9307572005028834e-13	5.79058173934358
ENSG00000107863	1.9363103499956273e-13	8.820563285827042
ENSG00000123975	2.009946399497187e-13	8.691478377281664
ENSG00000102265	2.0157234253007153e-13	8.862210084598736
ENSG00000148824	2.0157234253007153e-13	8.10051172506644
ENSG00000109466	2.0157234253007153e-13	8.566916969730558
ENSG00000188107	2.0157234253007582e-13	8.43422548087864
ENSG00000129474	2.0157234253007582e-13	6.5700345994992935
ENSG00000213096	2.0273265009104588e-13	7.986704850366832
ENSG00000241352	2.0923270702141807e-13	5.513737479882319
ENSG00000141556	2.0923270702141956e-13	8.767179825447998
ENSG00000179195	2.0923270702141956e-13	8.901864098835173
ENSG00000153291	2.0983368331251208e-13	7.0312054891695785
ENSG00000171530	2.104363568184662e-13	8.828693367127855
ENSG00000152670	2.104363568184662e-13	4.723387751268794
ENSG00000166341	2.110407322478075e-13	8.207835078469586
ENSG00000101888	2.110407322478105e-13	8.58417352459981
ENSG00000112812	2.110407322478105e-13	8.7615804606062
ENSG00000197747	2.17802548454772e-13	8.77530990674881
ENSG00000228748	2.1968335771425622e-13	4.971180944274884
ENSG00000234891	2.1968335771425779e-13	2.235332796675011
ENSG00000117362	2.2736760224606327e-13	8.877473854932733
ENSG00000246705	2.28019757097103e-13	8.732128783785727
ENSG00000236133	2.286737510422691e-13	4.152090850968232
ENSG00000055813	2.353159683503666e-13	4.907066601164844
ENSG00000257261	2.359905316344791e-13	7.81674382549753
ENSG00000108679	2.3666699606916707e-13	8.736449306182218
ENSG00000108387	2.366669960691688e-13	6.962109548375555
ENSG00000143870	2.366669960691688e-13	8.922189302087205
ENSG00000164967	2.380256494572446e-13	8.69733322386954
ENSG00000135473	2.4634009252802916e-13	8.885603936233545
ENSG00000242299	2.463400925280344e-13	8.465211481890503
ENSG00000235776	2.470457138779658e-13	6.185707494563224
ENSG00000150625	2.477533223264094e-13	6.4109786154376405
ENSG00000267421	2.5493991388915333e-13	1.9232009451026553
ENSG00000006453	2.5640163315413325e-13	6.335068696762386
ENSG00000138796	2.653465713830416e-13	8.689944053090274
ENSG00000079616	2.6610568306758495e-13	8.789039352891418
ENSG00000140988	2.6610568306758495e-13	8.934384424038425
ENSG00000205143	2.668669297148313e-13	5.142582152059003
ENSG00000133640	2.6686692971483316e-13	3.8066073173863084
ENSG00000157514	2.676303172224161e-13	8.942514505339238
ENSG00000266088	2.769601231092952e-13	3.163988279987535
ENSG00000040341	2.7775188581832716e-13	8.69193683762553
ENSG00000042781	2.882495398407942e-13	7.601015896325435
ENSG00000120306	2.882495398407942e-13	8.649293646586209
ENSG00000268798	2.8989881144016164e-13	6.241329986801598
ENSG00000198088	2.9999104227548146e-13	8.302582887442647
ENSG00000103496	3.0170633236755517e-13	8.652820755312854
ENSG00000099385	3.0170633236755517e-13	8.033522325562677
ENSG00000261438	3.113141881374333e-13	3.4754608926846506
ENSG00000155495	3.13093101436702e-13	8.605036659775605
ENSG00000141526	3.13093101436702e-13	8.71632708152797
ENSG00000013619	3.249020643619001e-13	6.98834180735197
ENSG00000160783	3.2582837044228406e-13	8.393830556120657
ENSG00000141524	3.2675727248074617e-13	8.781905663858234
ENSG00000177082	3.28622893030233e-13	8.82155967809467
ENSG00000068650	3.28622893030233e-13	8.709193392494784
ENSG00000247011	3.381092017779925e-13	2.7474633891084888
ENSG00000125648	3.400385130170657e-13	8.857148651680701
ENSG00000251286	3.400385130170657e-13	2.3191697622016743
ENSG00000197603	3.41007222694592e-13	8.668084525646853
ENSG00000248830	3.528454709468482e-13	4.8832067876761585
ENSG00000213402	3.5586759628012315e-13	8.665861794082215
ENSG00000111707	3.6821260870920225e-13	8.808368163875823
ENSG00000163482	3.6821260870920225e-13	8.710269256342308
ENSG00000185112	3.6821260870920225e-13	7.73455784490241
ENSG00000136149	3.6821260870920487e-13	7.901651218812197
ENSG00000099994	3.8314781877378593e-13	6.935197970397134
ENSG00000137310	3.8314781877378593e-13	8.697536202467326
ENSG00000124357	3.8314781877378593e-13	8.847484246188499
ENSG00000165006	3.8423711826129114e-13	8.776844230940199
ENSG00000140548	3.8423711826129114e-13	8.711265648609933
ENSG00000124444	3.853294616254633e-13	8.412365953435216
ENSG00000162755	3.853294616254633e-13	7.908529426099299
ENSG00000197265	3.9754853940248574e-13	8.682272432133328
ENSG00000121406	4.0094659424367004e-13	8.237489733887845
ENSG00000133195	4.1365213554020893e-13	8.70160124311773
ENSG00000198242	4.1365213554020893e-13	8.909994180135985
ENSG00000142784	4.1365213554020893e-13	8.849018570379888
ENSG00000251603	4.148266181710766e-13	5.640198929148354
ENSG00000125817	4.291786371278868e-13	8.736193824436135
ENSG00000078725	4.3039643412677405e-13	4.293460849571196
ENSG00000104205	4.3039643412677713e-13	8.427223766573645
ENSG00000101868	4.3039643412677713e-13	8.565382645539168
ENSG00000199933	4.3039643412677713e-13	4.238884649793704
ENSG00000259250	4.3161762723078017e-13	7.533870225570714
ENSG00000232573	4.3161762723078017e-13	8.45608500832206
ENSG00000118898	4.3161762723078325e-13	6.728169328614555
ENSG00000171189	4.4780644866339453e-13	5.706575973998761
ENSG00000148411	4.49076175129896e-13	7.990723081913995
ENSG00000236998	4.5034943984511436e-13	5.485188169614185
ENSG00000206077	4.645916635659066e-13	7.880217606121172
ENSG00000132646	4.659081498654043e-13	8.804303123225415
ENSG00000010810	4.659081498654043e-13	8.32996230814797
ENSG00000168032	4.847285015238531e-13	5.190632807134032
ENSG00000116668	4.874774076663235e-13	8.728063743135321
ENSG00000262468	4.874774076663235e-13	7.99626147589719
ENSG00000184007	4.874774076663235e-13	8.918124261436798
ENSG00000166855	4.874774076663304e-13	8.813429596793856
ENSG00000154227	4.874774076663304e-13	5.1967909011930224
ENSG00000138814	4.888576002210166e-13	8.813429596793856
ENSG00000266308	5.071534143782024e-13	4.010916113789081
ENSG00000040487	5.231587891606136e-13	8.378698760514851
ENSG00000172382	5.261217243076674e-13	6.7619432014150265
ENSG00000145700	5.261217243076674e-13	7.613361275084546
ENSG00000250156	5.457867835328329e-13	4.047032744585794
ENSG00000154359	5.473290541065864e-13	8.756519027688167
ENSG00000198856	5.488756072508735e-13	8.889668976883954
ENSG00000165912	5.6777256648151e-13	7.992545433442938
ENSG00000236830	5.6777256648151e-13	4.3704618273355225
ENSG00000257241	5.693758668837543e-13	3.2674880715596415
ENSG00000110697	5.709836161725786e-13	8.78750502870003
ENSG00000232176	5.72595826467178e-13	5.03721447249245
ENSG00000078098	5.906280647541063e-13	6.055182944812464
ENSG00000166913	5.906280647541147e-13	8.897799058184765
ENSG00000177189	5.906280647541147e-13	8.814963920985246
ENSG00000177337	5.922947642844188e-13	5.20433488037681
ENSG00000158714	5.939660853471346e-13	6.478021342847019
ENSG00000136379	6.126592602480225e-13	8.301613463606614
ENSG00000210196	6.195991202079258e-13	8.843419205538092
ENSG00000234498	6.408854696023937e-13	6.296554423905575
ENSG00000147853	6.445023826522355e-13	8.869343773631922
ENSG00000179029	6.445023826522446e-13	8.59790297074242
ENSG00000142197	6.647568402037885e-13	8.388434169876646
ENSG00000166224	6.666288712162177e-13	8.655889403695634
ENSG00000259959	6.666288712162177e-13	8.29158713635684
ENSG00000234741	6.666288712162177e-13	8.909994180135985
ENSG00000102886	6.685060820782807e-13	6.672434175476544
ENSG00000233922	6.722760996643823e-13	6.643161360540612
ENSG00000180815	6.895013222600004e-13	5.219661191765006
ENSG00000156042	6.914417994785569e-13	8.172757068375722
ENSG00000163362	6.914417994785569e-13	7.798936435568688
ENSG00000213293	6.933876423932211e-13	3.804679443498958
ENSG00000135185	6.953388655676864e-13	8.926254342737613
ENSG00000163519	6.972954836044301e-13	8.02468319658176
ENSG00000175602	6.992575111447528e-13	8.840350557155315
ENSG00000179178	7.191785583237088e-13	7.048216648082413
ENSG00000085465	7.212010679464134e-13	8.085266455453736
ENSG00000233220	7.212010679464134e-13	5.147553841651193
ENSG00000232648	7.212010679464134e-13	5.0549036159462615
ENSG00000228510	7.252628671505258e-13	5.076139994350829
ENSG00000101003	7.480077826660592e-13	7.925136031873428
ENSG00000075568	7.501099219902913e-13	8.889668976883954
ENSG00000264349	7.501099219902913e-13	4.728570778526849
ENSG00000253986	7.522178654695303e-13	5.078103620479486
ENSG00000102409	7.522178654695303e-13	8.700066918926343
ENSG00000113328	7.54331628833446e-13	8.885603936233545
ENSG00000170469	8.136617934423364e-13	8.296190108931008
ENSG00000198453	8.136617934423422e-13	7.792044162985815
ENSG00000140682	8.43840310115695e-13	5.858567456122644
ENSG00000237765	8.462067615110951e-13	7.866685561416475
ENSG00000164556	8.751177863405271e-13	7.427083347255795
ENSG00000184992	8.775703816755162e-13	8.69247476954929
ENSG00000145741	8.824958480982872e-13	8.926254342737613
ENSG00000259422	8.824958480982872e-13	4.581342359468258
ENSG00000105220	8.824958480982872e-13	8.889668976883954
ENSG00000252213	9.151799180770733e-13	2.382982395184318
ENSG00000267390	9.177427702263555e-13	6.874100961086637
ENSG00000107984	9.203126726793774e-13	8.857148651680701
ENSG00000081760	9.464036764821315e-13	8.710727716686172
ENSG00000184634	9.490523996818665e-13	8.83682344842867
ENSG00000143443	9.517084049495427e-13	8.317846657776643
ENSG00000214274	9.517084049495427e-13	7.755297167362921
ENSG00000251417	9.543717119325968e-13	6.692065065377419
ENSG00000257591	9.84155673406698e-13	4.183394875088335
ENSG00000168781	9.869081525226666e-13	8.597699992144635
ENSG00000228643	9.896681935484389e-13	5.166982193267439
ENSG00000269890	9.89668193548453e-13	6.417201192036043
ENSG00000232070	9.924358168713046e-13	5.297742786853428
ENSG00000102081	9.952110429324468e-13	8.79870375838362
ENSG00000138756	9.979938922270297e-13	8.524732239035103
ENSG00000261645	1.026246210857794e-12	7.388657536605709
ENSG00000153347	1.026246210857794e-12	5.520951623922957
ENSG00000156650	1.026246210857794e-12	8.82155967809467
ENSG00000205293	1.026246210857794e-12	5.792695224679383
ENSG00000126231	1.0319902305678675e-12	6.517315578925138
ENSG00000139641	1.034874071793791e-12	8.901864098835173
ENSG00000248610	1.0671234947204151e-12	6.827760492359132
ENSG00000231327	1.0701037466893536e-12	6.0841218447824446
ENSG00000269243	1.0730921741925244e-12	7.270809744095009
ENSG00000103160	1.0760887992376045e-12	8.617231781726824
ENSG00000186275	1.1126957985713346e-12	8.180428689332668
ENSG00000111716	1.1158010209903253e-12	8.934384424038425
ENSG00000203761	1.1158010209903492e-12	7.926697324496412
ENSG00000008086	1.1537342028915158e-12	8.00854164658818
ENSG00000249995	1.1569518820760118e-12	2.9518817834471625
ENSG00000259494	1.1601783754599412e-12	7.65409673032838
ENSG00000104687	1.1995924901695148e-12	8.736193824436135
ENSG00000160282	1.20293574696336e-12	5.889442288937918
ENSG00000237316	1.209649739993301e-12	2.400957387310907
ENSG00000164615	1.2472398950684237e-12	8.851549286838905
ENSG00000213145	1.2541966767682415e-12	7.138583069125028
ENSG00000168028	1.2576893456590948e-12	8.938449464688832
ENSG00000104936	1.2576893456590948e-12	8.510464860968735
ENSG00000185100	1.2931456887578012e-12	6.851482646949515
ENSG00000189157	1.3003538681148879e-12	6.243578563401121
ENSG00000148803	1.3039727419204636e-12	8.465749413814263
ENSG00000186815	1.3444390523658722e-12	8.863744408790124
ENSG00000101412	1.3481783883509177e-12	8.560321212621133
ENSG00000266258	1.3481783883509177e-12	2.6179518725594133
ENSG00000258449	1.3519279386248759e-12	5.302966206159621
ENSG00000150873	1.355687730562194e-12	3.3119896523260968
ENSG00000203930	1.355687730562194e-12	3.636116555089893
ENSG00000168803	1.401614146550666e-12	8.527262955494121
ENSG00000184905	1.401614146550676e-12	5.016072528389025
ENSG00000135677	1.401614146550676e-12	8.869343773631922
ENSG00000177932	1.405509604154119e-12	5.987213847325401
ENSG00000129595	1.409415694297274e-12	8.784974312241012
ENSG00000225159	1.409415694297274e-12	5.190722136581041
ENSG00000198157	1.413332445452659e-12	8.307185860016816
ENSG00000069275	1.413332445452659e-12	8.847484246188499
ENSG00000106004	1.457128553295715e-12	6.7773150512571725
ENSG00000082293	1.457128553295715e-12	4.899667137218902
ENSG00000166477	1.4611754848468534e-12	8.62283114656862
ENSG00000228649	1.4611754848468534e-12	7.750726740380226
ENSG00000111540	1.4611754848468639e-12	8.560038762443456
ENSG00000138279	1.4652334544230048e-12	8.857148651680701
ENSG00000004975	1.4652334544230048e-12	8.730594459594338
ENSG00000124198	1.4652334544230048e-12	8.90439481529419
ENSG00000228141	1.5232207032444813e-12	4.41887599739588
ENSG00000271734	1.5316864793291138e-12	4.1243809838627685
ENSG00000259404	1.5747133764351204e-12	4.931078454291101
ENSG00000155903	1.5790807952326306e-12	8.82309400228606
ENSG00000245017	1.5834601090076035e-12	6.09879610855936
ENSG00000100060	1.6369513347820275e-12	8.86780944944053
ENSG00000145425	1.6460374245774842e-12	8.934384424038425
ENSG00000183617	1.6460374245774842e-12	8.762118392529963
ENSG00000182749	1.650599023796909e-12	7.999565648469224
ENSG00000175643	1.650599023796909e-12	7.614111324369944
ENSG00000181666	1.6551730366052235e-12	8.554721847779337
ENSG00000149346	1.706316014336477e-12	7.244957301179532
ENSG00000151640	1.7063160143365012e-12	5.522283887418826
ENSG00000226763	1.7063160143365012e-12	6.783229838182334
ENSG00000272102	1.7110415999918234e-12	5.436237816390106
ENSG00000155366	1.7157800368661343e-12	8.402957029689098
ENSG00000158555	1.7157800368661343e-12	8.405029285804249
ENSG00000240907	1.7736562436830327e-12	4.741207021137596
ENSG00000123684	1.7736562436830577e-12	8.39556785890983
ENSG00000107864	1.7785648990239378e-12	8.581642808140794
ENSG00000175985	1.8538155428311973e-12	5.333613758711885
ENSG00000255910	1.9215552202820734e-12	3.468540970636832
ENSG00000183943	1.93752932789493e-12	8.416936380417914
ENSG00000068394	1.98623808186569e-12	8.569447686189575
ENSG00000227487	1.9972244467597352e-12	5.0538840191351015
ENSG00000180098	2.002739982896425e-12	8.55065680712893
ENSG00000180209	2.002739982896425e-12	5.0490804395750395
ENSG00000171631	2.0027399828964677e-12	7.899328046978521
ENSG00000236206	2.0644067333378095e-12	4.238011619188742
ENSG00000116497	2.0758174688490192e-12	8.855614327489313
ENSG00000083290	2.0758174688490192e-12	7.6795575964452425
ENSG00000183688	2.0758174688490637e-12	8.763908198467435
ENSG00000124116	2.0815460369024475e-12	3.8255799551514573
ENSG00000117407	2.0815460369024475e-12	8.249331401791792
ENSG00000150403	2.0872901266417045e-12	8.7062042156919
ENSG00000012174	2.1574450178119243e-12	8.662485160805057
ENSG00000242615	2.1574450178119243e-12	5.45538266774963
ENSG00000151422	2.1574450178119243e-12	8.764649108988978
ENSG00000270127	2.1574450178119243e-12	8.153763210717294
ENSG00000005108	2.1633946825215226e-12	6.709734206915896
ENSG00000258920	2.1633946825215456e-12	7.930027031785149
ENSG00000261069	2.175342381866538e-12	8.070593120191798
ENSG00000189419	2.229913658038991e-12	5.913637364522885
ENSG00000038532	2.242221930368569e-12	8.688409728898884
ENSG00000172053	2.242221930368585e-12	8.896264733993377
ENSG00000197279	2.2484010553536206e-12	8.178894365141277
ENSG00000173406	2.2484010553536206e-12	6.077815606354238
ENSG00000234377	2.2484010553536206e-12	5.635997295591377
ENSG00000116584	2.254596898509818e-12	8.918124261436798
ENSG00000196208	2.317484646427881e-12	7.554851290604522
ENSG00000143761	2.3302672975026763e-12	8.930319383388017
ENSG00000166557	2.421704618531225e-12	8.901864098835173
ENSG00000135404	2.4283690049682494e-12	8.926254342737613
ENSG00000096093	2.4283690049682494e-12	8.660950836613667
ENSG00000104142	2.4283690049682926e-12	8.575047051031369
ENSG00000133135	2.5028761335977913e-12	3.89767549978348
ENSG00000178209	2.5166619606201168e-12	8.918124261436798
ENSG00000223797	2.5166619606201168e-12	7.56859890194165
ENSG00000222222	2.5235828016794033e-12	4.151986706080397
ENSG00000131187	2.6081044942010196e-12	8.045074509293539
ENSG00000242866	2.6081044942010196e-12	6.586240036544977
ENSG00000242265	2.6152721239328066e-12	5.9700947558222195
ENSG00000110080	2.6152721239328066e-12	7.65882643599764
ENSG00000146374	2.6152721239328066e-12	4.573805518919785
ENSG00000171428	2.6152721239328066e-12	7.835331725960389
ENSG00000156535	2.6152721239328066e-12	6.987099391091494
ENSG00000198380	2.6224590909308624e-12	8.888134652692564
ENSG00000181798	2.6224590909308624e-12	7.1501247789934785
ENSG00000198342	2.710229757053138e-12	7.465708423633133
ENSG00000169021	2.710229757053138e-12	8.827159042936465
ENSG00000126458	2.7102297570531765e-12	8.35944095340004
ENSG00000221817	2.7401225856938605e-12	8.455088616054432
ENSG00000163625	2.8162779590718027e-12	8.440873741136361
ENSG00000272264	2.824006811755379e-12	6.743825368027741
ENSG00000213513	2.831756485396556e-12	4.1198424376048
ENSG00000100360	2.934422170708239e-12	8.695005486008307
ENSG00000156170	2.934422170708239e-12	8.653817147580483
ENSG00000175215	2.942469178113366e-12	8.89373401753436
ENSG00000095059	3.0490723926945636e-12	8.847484246188499
ENSG00000226386	3.057427912221396e-12	4.552665628045852
ENSG00000115539	3.057427912221396e-12	8.584711456523573
ENSG00000035681	3.057427912221396e-12	8.779374947399216
ENSG00000107104	3.0658059068488356e-12	8.914059220786392
ENSG00000267623	3.1681166311995387e-12	4.992227051244928
ENSG00000176978	3.1681166311995387e-12	8.934384424038425
ENSG00000125755	3.1681166311995387e-12	8.901864098835173
ENSG00000138286	3.1942135137000747e-12	8.655889403695634
ENSG00000239697	3.2917198932169445e-12	7.165385628947667
ENSG00000185668	3.420053249635018e-12	3.32361577684149
ENSG00000102241	3.4294055629741315e-12	8.849018570379888
ENSG00000169230	3.4387829774383153e-12	8.776306299016438
ENSG00000180592	3.4387829774383153e-12	5.008211335938808
ENSG00000272870	3.438782977438364e-12	7.264128602719041
ENSG00000231459	3.5532940530003057e-12	2.889058882364479
ENSG00000220008	3.553294053000356e-12	5.144212903891724
ENSG00000119242	3.5727396989545235e-12	8.447954927021248
ENSG00000119403	3.582501652658737e-12	8.59997522685757
ENSG00000164619	3.691626162910545e-12	6.67042815898743
ENSG00000005379	3.691626162910545e-12	8.424075646610975
ENSG00000092841	3.691626162910545e-12	8.918124261436798
ENSG00000137776	3.691626162910545e-12	8.89219969334297
ENSG00000111859	3.7017068419607946e-12	8.889668976883954
ENSG00000249453	3.7017068419607946e-12	5.615587556085067
ENSG00000226113	3.7017068419607946e-12	3.3301042850292704
ENSG00000238001	3.711814537362012e-12	2.905759861039132
ENSG00000221968	3.711814537362052e-12	8.663481553072684
ENSG00000164989	3.732111261334352e-12	7.210550850094108
ENSG00000101224	3.835240179296598e-12	8.89219969334297
ENSG00000147144	3.845705613700684e-12	8.510464860968733
ENSG00000134443	3.856199075012347e-12	3.040593403858748
ENSG00000168807	3.856199075012347e-12	8.312582246260826
ENSG00000248540	3.856199075012347e-12	5.367547111210708
ENSG00000197557	3.995198260309119e-12	8.233221714639654
ENSG00000176108	3.995198260309119e-12	8.061801599949334
ENSG00000272009	3.995198260309119e-12	7.175614629097832
ENSG00000235052	3.995198260309119e-12	5.268082985746097
ENSG00000134982	4.006091911204301e-12	8.776844230940199
ENSG00000119737	4.017014712823287e-12	7.2529302085622245
ENSG00000197958	4.127862939893374e-12	8.934384424038425
ENSG00000123836	4.139111489966375e-12	8.795635110000843
ENSG00000181191	4.150390121478361e-12	8.627434119142787
ENSG00000065970	4.288108960543354e-12	8.677210999215292
ENSG00000142408	4.2997859012116304e-12	3.7992592804005665
ENSG00000185567	4.2997859012116304e-12	5.003351662929414
ENSG00000065320	4.2997859012116304e-12	4.319277503274377
ENSG00000140839	4.311494045964375e-12	7.101278528952108
ENSG00000146276	4.323233476542134e-12	5.730106292053585
ENSG00000173809	4.323233476542134e-12	4.451172499256488
ENSG00000105364	4.323233476542134e-12	8.667546593723092
ENSG00000206549	4.346806523182982e-12	6.3991541001941465
ENSG00000143258	4.466576979074875e-12	8.77224125836603
ENSG00000150281	4.478730659861391e-12	5.764374870196394
ENSG00000167526	4.478730659861391e-12	8.942514505339238
ENSG00000260534	4.490916793091404e-12	7.153133242299639
ENSG00000101849	4.5031354637057005e-12	8.789039352891418
ENSG00000185787	4.664978130224928e-12	8.889668976883954
ENSG00000259894	4.664978130224928e-12	3.591666372945039
ENSG00000262165	4.6776613658824446e-12	3.301582659173845
ENSG00000182319	4.819429841221067e-12	7.0239620123337
ENSG00000145214	4.845655118379072e-12	8.722464378293527
ENSG00000122026	4.8456551183791064e-12	8.926254342737613
ENSG00000089876	4.85882022051196e-12	8.665015877264075
ENSG00000169189	5.019565457113473e-12	8.69247476954929
ENSG00000078369	5.019565457113473e-12	8.909994180135985
ENSG00000061455	5.033194049147224e-12	6.4416991473765
ENSG00000180530	5.033194049147242e-12	8.33990916381785
ENSG00000268496	5.046858949516472e-12	3.944553758153119
ENSG00000198146	5.046858949516472e-12	8.845949921997109
ENSG00000253766	5.060560253030222e-12	2.4431527715993924
ENSG00000117411	5.199596493198771e-12	8.755981095764406
ENSG00000188342	5.242033466768561e-12	8.73872454089515
ENSG00000196967	5.2420334667685985e-12	8.040268558121587
ENSG00000226029	5.2420334667685985e-12	6.3019733342906035
ENSG00000196372	5.400563287082877e-12	7.366279627341548
ENSG00000171444	5.400563287082877e-12	8.897799058184765
ENSG00000151553	5.400563287082877e-12	8.737190216703763
ENSG00000105997	5.415206201801233e-12	5.368630689655414
ENSG00000065809	5.593988906873316e-12	8.869343773631922
ENSG00000260940	5.609146234178725e-12	2.2751054780707087
ENSG00000090581	5.62434385733609e-12	8.820025353903281
ENSG00000105287	5.654860411435033e-12	8.922189302087205
ENSG00000142676	5.82562801895357e-12	8.930319383388017
ENSG00000137764	5.8414009307552475e-12	8.559783280697372
ENSG00000115159	5.841400930755331e-12	8.766183433180368
ENSG00000148357	5.857215741682399e-12	4.873852462903551
ENSG00000115758	5.8730725608121985e-12	8.926254342737613
ENSG00000162836	5.8730725608121985e-12	8.667546593723092
ENSG00000272121	6.050301588352567e-12	7.058712375104776
ENSG00000159363	6.066671115814706e-12	8.728063743135321
ENSG00000140577	6.083084095031287e-12	8.773775582557422
ENSG00000188386	6.099540639034437e-12	2.8507447871703073
ENSG00000200168	6.099540639034437e-12	2.3550711161313753
ENSG00000246095	6.116040861143696e-12	6.240113973856956
ENSG00000232324	6.300458759071932e-12	3.522187273215188
ENSG00000101670	6.3004587590719774e-12	6.747947203041511
ENSG00000267687	6.33457054499225e-12	2.887448108641151
ENSG00000236801	6.33457054499225e-12	7.079522886496523
ENSG00000153575	6.33457054499225e-12	8.796173041924604
ENSG00000242294	6.351694322048563e-12	8.67974171567431
ENSG00000095752	6.543079237233967e-12	6.114020113128205
ENSG00000271522	6.543079237233967e-12	3.645322664317808
ENSG00000187372	6.560755825369166e-12	6.846904109010315
ENSG00000213261	6.578479262687006e-12	6.85274057176208
ENSG00000273107	6.794859347536719e-12	4.860139341514785
ENSG00000272129	6.8132030099930294e-12	6.149612497259687
ENSG00000147485	6.813203009993151e-12	7.273367428985623
ENSG00000142937	6.813203009993151e-12	8.938449464688832
ENSG00000163346	6.831595253506106e-12	8.90439481529419
ENSG00000138674	7.056137711592225e-12	8.918124261436798
ENSG00000078246	7.075173099041992e-12	8.286978586622796
ENSG00000188001	7.094258862031328e-12	6.766576609824485
ENSG00000090661	7.094258862031328e-12	8.660747858015883
ENSG00000072609	7.132582037484111e-12	8.791570069350437
ENSG00000134490	7.327265193156536e-12	8.197967694379601
ENSG00000246523	7.327265193156536e-12	4.671547400382459
ENSG00000272468	7.34701784707418e-12	7.5606340120140505
ENSG00000116871	7.366822735833069e-12	8.811895272602468
ENSG00000140265	7.366822735833069e-12	8.813429596793856
ENSG00000198440	7.426552166348742e-12	8.364299407720289
ENSG00000170049	7.629101714378576e-12	6.480963652917886
ENSG00000204682	7.649652259719542e-12	3.7954625628361427
ENSG00000148334	7.670257106538613e-12	8.809364556143452
ENSG00000148700	7.900534782357477e-12	8.885603936233545
ENSG00000135686	7.900534782357477e-12	8.716124102930184
ENSG00000269946	7.900534782357477e-12	4.896671197643719
ENSG00000237214	7.943126004925851e-12	6.914899708442361
ENSG00000175336	7.943126004925851e-12	4.855357206903902
ENSG00000003056	8.18143477906317e-12	8.839354164887686
ENSG00000069849	8.494900803673645e-12	8.78597070450864
ENSG00000108405	8.54063273931423e-12	8.909994180135985
ENSG00000204520	8.54063273931423e-12	8.379766156652071
ENSG00000158062	8.54063273931423e-12	8.69347116181692
ENSG00000236204	8.586606143956262e-12	6.5075777701193145
ENSG00000232472	8.820139140893675e-12	8.299593710639764
ENSG00000180769	8.843832263772637e-12	5.451475296921558
ENSG00000106868	8.867587811967884e-12	7.867078595050622
ENSG00000126749	8.867587811967884e-12	8.589772889441608
ENSG00000143036	8.89140594661324e-12	5.917198945137119
ENSG00000164032	8.939230621826466e-12	8.905929139485579
ENSG00000244038	9.182164516773741e-12	8.926254342737613
ENSG00000250659	9.206811125007276e-12	7.157078916682091
ENSG00000159403	9.206811125007276e-12	8.689944053090274
ENSG00000250565	9.256299165366411e-12	8.469276522540909
ENSG00000140263	9.533182952220245e-12	8.294735256319512
ENSG00000214160	9.558753340789508e-12	8.847484246188499
ENSG00000205209	9.558753340789508e-12	7.05904163063513
ENSG00000254650	9.558753340789508e-12	5.629132912898839
ENSG00000178343	9.55875334078961e-12	4.055372387107586
ENSG00000261435	9.55875334078961e-12	5.011846868035376
ENSG00000169733	9.55875334078961e-12	8.651286431121466
ENSG00000141664	9.584390996506765e-12	8.167336604250544
ENSG00000254369	9.610096092723885e-12	4.88778230499529
ENSG00000231711	9.897353242386347e-12	7.453316931801918
ENSG00000134318	9.897353242386347e-12	8.781905663858234
ENSG00000173442	9.897353242386347e-12	8.926254342737613
ENSG00000118307	9.923881306217207e-12	5.611074974426209
ENSG00000079974	9.923881306217207e-12	8.51606422581053
ENSG00000162840	9.923881306217419e-12	4.627333793267266
ENSG00000155254	9.950479104288822e-12	8.274718037961861
ENSG00000203780	9.950479104288822e-12	3.7253332511035104
ENSG00000011451	9.950479104288892e-12	8.847484246188499
ENSG00000162998	1.0247709024716167e-11	8.897799058184765
ENSG00000186174	1.0275157770273415e-11	7.992177934525491
ENSG00000089248	1.0275157770273415e-11	8.914059220786392
ENSG00000078900	1.0302678620079676e-11	6.167015478630613
ENSG00000273314	1.0302678620079676e-11	6.759898249258247
ENSG00000243452	1.0330271759672939e-11	8.68281036405709
ENSG00000240376	1.0330271759672939e-11	8.334847730899817
ENSG00000197992	1.0667096214924291e-11	4.500927087490115
ENSG00000227373	1.0695646219771954e-11	5.488757308012235
ENSG00000162267	1.072427116150195e-11	6.661331457345213
ENSG00000187535	1.072427116150195e-11	8.589772889441608
ENSG00000241978	1.0781746626755385e-11	6.2579344420017415
ENSG00000169016	1.1103302988034136e-11	8.659416512422277
ENSG00000069329	1.1132997498085775e-11	8.83682344842867
ENSG00000157823	1.1132997498085815e-11	8.533320780679784
ENSG00000143815	1.1495463703255218e-11	8.827159042936465
ENSG00000221988	1.1495463703255218e-11	8.284074458559681
ENSG00000233108	1.1526186380375399e-11	7.608508733450946
ENSG00000128944	1.1526186380375399e-11	8.507934144509717
ENSG00000099814	1.152618638037548e-11	8.733125176053356
ENSG00000237434	1.155698957612905e-11	4.313499976930808
ENSG00000188779	1.155698957612905e-11	6.812902079649152
ENSG00000107537	1.1587873497208615e-11	8.557790496162117
ENSG00000268041	1.1587873497208698e-11	7.586430500353692
ENSG00000103275	1.1901198445972808e-11	8.728319224881403
ENSG00000176896	1.193298413667954e-11	8.339450703473982
ENSG00000155660	1.193298413667954e-11	8.930319383388017
ENSG00000148798	1.193298413667954e-11	3.6455500870302626
ENSG00000166401	1.1964853073867707e-11	8.003664691546636
ENSG00000100297	1.1964853073867707e-11	8.82309400228606
ENSG00000204104	1.1964853073867707e-11	8.440159799046413
ENSG00000245849	1.1964853073867962e-11	8.79870375838362
ENSG00000271147	1.2060961502398114e-11	8.007139297124981
ENSG00000188859	1.2386822582870448e-11	7.208663767886588
ENSG00000100284	1.241987963801719e-11	8.620300430109603
ENSG00000169371	1.245302319959425e-11	8.259604743077348
ENSG00000140279	1.2486253489316647e-11	3.466513880270965
ENSG00000105339	1.251957072945572e-11	8.930319383388017
ENSG00000165661	1.2891863228442022e-11	8.877473854932733
ENSG00000226104	1.2891863228442114e-11	2.928039844662052
ENSG00000203666	1.2891863228442114e-11	8.381097502245677
ENSG00000189056	1.2926241414896327e-11	8.332246346097982
ENSG00000172901	1.2926241414896327e-11	6.3880216759269945
ENSG00000268584	1.2995267691423587e-11	6.475172164936158
ENSG00000115808	1.3029916242466373e-11	8.700604850850103
ENSG00000173085	1.341708012570663e-11	8.399094967636476
ENSG00000103742	1.3417080125706725e-11	5.3097110978279485
ENSG00000258994	1.3889197368937431e-11	5.539993908183275
ENSG00000148730	1.3926181439603774e-11	8.863744408790124
ENSG00000263400	1.3963262069538515e-11	5.54282987213045
ENSG00000183208	1.3963262069538565e-11	7.355046559704174
ENSG00000179588	1.4454210331568047e-11	8.288597959553954
ENSG00000213339	1.4454210331568253e-11	8.873408814282326
ENSG00000165138	1.449266899704203e-11	8.837819840696298
ENSG00000099800	1.449266899704203e-11	8.76311478479759
ENSG00000006788	1.453122799055588e-11	3.4302464642582566
ENSG00000249421	1.453122799055588e-11	2.6207170410762846
ENSG00000232940	1.4962072332610035e-11	6.277217073283838
ENSG00000214021	1.4962072332610035e-11	8.663481553072684
ENSG00000242083	1.5001855438561572e-11	5.302158187726252
ENSG00000238961	1.5001855438561572e-11	4.481736339663449
ENSG00000229251	1.50417422548979e-11	5.7496395122970885
ENSG00000227986	1.504174225489817e-11	5.752596946768688
ENSG00000226869	1.5569829880991926e-11	3.5908816954871803
ENSG00000260810	1.5569829880991926e-11	4.344195489294856
ENSG00000171813	1.5611196744493474e-11	8.573512726839981
ENSG00000251666	1.5611196744493642e-11	5.640853322968541
ENSG00000243574	1.5611196744493642e-11	5.606184632905857
ENSG00000227895	1.5611196744493642e-11	5.191539387472054
ENSG00000188991	1.569425400168244e-11	1.78597878072459
ENSG00000173744	1.6073404665165134e-11	8.796631502268472
ENSG00000132824	1.6116082840846927e-11	8.86780944944053
ENSG00000174718	1.6201772761644516e-11	8.880004571391751
ENSG00000244247	1.6201772761644516e-11	3.641673588024153
ENSG00000234380	1.6725372131549732e-11	5.241543578715693
ENSG00000231119	1.6725372131549968e-11	6.432067885326316
ENSG00000242013	1.6725372131549968e-11	7.38658487303675
ENSG00000212802	1.6769746795124116e-11	7.920894981056832
ENSG00000234902	1.6769746795124297e-11	4.933647613934015
ENSG00000169756	1.6769746795124297e-11	8.806833839684433
ENSG00000134243	1.6769746795124297e-11	8.787505028700028
ENSG00000163875	1.6814236876598286e-11	8.7615804606062
ENSG00000270012	1.6814236876598286e-11	7.6324871074711655
ENSG00000099821	1.6814236876598525e-11	8.828693367127855
ENSG00000230666	1.6814236876598525e-11	4.937012799462295
ENSG00000157110	1.7311329947011374e-11	7.388355056944169
ENSG00000130751	1.735722818131164e-11	7.353526951436514
ENSG00000150938	1.7403245712352284e-11	7.763076903808486
ENSG00000203832	1.749563987979595e-11	8.13105776645573
ENSG00000135913	1.8060188701749648e-11	8.448492858945007
ENSG00000149657	1.8060188701749648e-11	8.70466989150051
ENSG00000137817	1.8060188701749648e-11	8.863744408790124
ENSG00000176871	1.8108032541902024e-11	8.572516334572352
ENSG00000222800	1.8108032541902024e-11	2.343212010291266
ENSG00000176894	1.8204093276039596e-11	6.2438482762387935
ENSG00000181852	1.874142462745085e-11	8.751916055114
ENSG00000128641	1.8791036946499762e-11	8.510511786957156
ENSG00000143575	1.8791036946499762e-11	8.89373401753436
ENSG00000107014	1.939652068652631e-11	6.4310504440224845
ENSG00000172345	1.9447832381973182e-11	8.861213692331107
ENSG00000136828	1.9499277134164485e-11	8.819028961635654
ENSG00000256383	1.9499277134164485e-11	7.619400599548914
ENSG00000184277	1.9550855280892528e-11	8.78750502870003
ENSG00000170043	1.9550855280892667e-11	8.69400909374068
ENSG00000249584	1.96025671607871e-11	2.0614069171842955
ENSG00000101096	2.0127116386124454e-11	8.737190216703763
ENSG00000257951	2.0127116386124742e-11	6.474490349005006
ENSG00000200959	2.0127116386124742e-11	3.8339916991485876
ENSG00000196998	2.023366532130768e-11	8.78750502870003
ENSG00000143401	2.023366532130768e-11	8.865278732981514
ENSG00000224165	2.0287146932919316e-11	7.0087646058634325
ENSG00000069011	2.0340767107699673e-11	5.522772333924818
ENSG00000140876	2.082964230153379e-11	5.97156537258913
ENSG00000253284	2.0939835340648017e-11	2.1690527957681187
ENSG00000271948	2.0939835340648017e-11	6.937549206993578
ENSG00000232453	2.0939835340648017e-11	6.537928494413543
ENSG00000149806	2.0995145937499485e-11	8.909994180135985
ENSG00000213967	2.1050599734982933e-11	6.117067219791222
ENSG00000272975	2.1161938384534132e-11	2.006956771528453
ENSG00000238153	2.167014719773446e-11	4.560332929902248
ENSG00000142327	2.1727347971446785e-11	8.889668976883954
ENSG00000006704	2.178469673487512e-11	5.864879474040857
ENSG00000111726	2.178469673487512e-11	8.567375430074426
ENSG00000232633	2.184219386282875e-11	4.954951813905874
ENSG00000272094	2.1899839731044064e-11	5.950004223213561
ENSG00000107518	2.2543869535050843e-11	4.993832808120415
ENSG00000169071	2.2543869535050843e-11	8.481991075694594
ENSG00000251192	2.2603329934725993e-11	7.868442486235698
ENSG00000144619	2.3328956070164248e-11	7.843376758521433
ENSG00000032389	2.339044532003883e-11	8.612628809152657
ENSG00000070610	2.3513900749182784e-11	8.897799058184765
ENSG00000074054	2.4204407444504054e-11	8.813429596793856
ENSG00000273384	2.426815740496393e-11	4.329777721461212
ENSG00000226200	2.4332071922405914e-11	8.226088025606467
ENSG00000160753	2.4332071922405914e-11	8.532324388412155
ENSG00000143553	2.4332071922405914e-11	8.668084525646853
ENSG00000198795	2.511203395102801e-11	5.054483590657404
ENSG00000177084	2.511203395102801e-11	8.778378555131589
ENSG00000167900	2.5178125920958448e-11	8.33078269024941
ENSG00000204262	2.537742638633534e-11	7.877181503329865
ENSG00000234284	2.537742638633534e-11	6.192552396411697
ENSG00000156802	2.6121510356510487e-11	8.675138743100144
ENSG00000196576	2.6121510356510487e-11	8.875939530741345
ENSG00000198732	2.61902050852475e-11	8.880004571391751
ENSG00000246898	2.61902050852475e-11	8.305396054079342
ENSG00000143498	2.61902050852475e-11	8.30432019023182
ENSG00000271978	2.63281261107963e-11	6.399463926829344
ENSG00000152377	2.7028479500742718e-11	5.369597185887101
ENSG00000129691	2.7099510905776058e-11	8.649293646586209
ENSG00000144645	2.8039735023704886e-11	8.918124261436798
ENSG00000131759	2.8113369861832905e-11	8.708734932150918
ENSG00000261827	2.8113369861832905e-11	7.873601891454919
ENSG00000147027	2.8113369861832905e-11	4.87640647998948
ENSG00000237595	2.818719419233911e-11	6.390746534948612
ENSG00000140455	2.818719419233911e-11	8.763652716721351
ENSG00000091527	2.8261208492473194e-11	8.942514505339238
ENSG00000245750	2.8261208492473194e-11	5.635135759545205
ENSG00000003096	2.916437305633917e-11	4.6124496107617485
ENSG00000262155	2.916437305633917e-11	4.701016875972045
ENSG00000108468	2.916437305633917e-11	8.723460770561154
ENSG00000272256	2.916437305633917e-11	8.117715776787396
ENSG00000167202	2.9317625579066664e-11	8.806295907760672
ENSG00000183150	3.025385134708363e-11	7.067519588823338
ENSG00000066294	3.025385134708363e-11	8.200083985932746
ENSG00000259248	3.033317958804124e-11	7.744301416277115
ENSG00000120217	3.0412711649033144e-11	8.563848321347779
ENSG00000067445	3.138318215499023e-11	7.54999317181105
ENSG00000224215	3.138318215499023e-11	2.9949743935424578
ENSG00000118804	3.146541097402886e-11	7.8379149455677055
ENSG00000155846	3.146541097402886e-11	8.734121568320983
ENSG00000103174	3.146541097402886e-11	8.500800455476531
ENSG00000225973	3.146541097402886e-11	8.451482035747894
ENSG00000197471	3.15478509035984e-11	8.897799058184765
ENSG00000108774	3.16305024740903e-11	8.522122050996192
ENSG00000068323	3.255379105215936e-11	8.776844230940199
ENSG00000260278	3.263902416139797e-11	4.960428396834209
ENSG00000126768	3.263902416139797e-11	8.73972093316278
ENSG00000005189	3.263902416139797e-11	7.63168522609102
ENSG00000149600	3.272447592628938e-11	8.55651165371681
ENSG00000162616	3.2810146895740917e-11	8.527059976896338
ENSG00000147234	3.289603762000725e-11	6.9377435148377495
ENSG00000173275	3.385549813492627e-11	8.373170399542648
ENSG00000167797	3.394406933132614e-11	8.861213692331107
ENSG00000108239	3.403286755984706e-11	8.529793671953138
ENSG00000215481	3.493346258333955e-11	5.807201420267491
ENSG00000187151	3.5208165466642344e-11	4.680494620273697
ENSG00000185305	3.5208165466643093e-11	8.348656648622319
ENSG00000226360	3.5208165466643093e-11	7.41121097665522
ENSG00000156140	3.623363632526812e-11	4.099050468449529
ENSG00000072422	3.6328299105604054e-11	7.297912714365103
ENSG00000231419	3.642320418600188e-11	3.5745973410331215
ENSG00000162073	3.6423204186002136e-11	7.280577363521499
ENSG00000067992	3.6423204186002136e-11	8.09672066688341
ENSG00000008282	3.6423204186002136e-11	8.865278732981514
ENSG00000107242	3.6518352173296315e-11	8.889668976883954
ENSG00000205138	3.6518352173296315e-11	8.469276522540909
ENSG00000160791	3.6518352173296315e-11	7.249357669811614
ENSG00000175390	3.661374367580696e-11	8.897799058184765
ENSG00000121075	3.661374367580696e-11	3.8122245203556697
ENSG00000140307	3.767929768416486e-11	8.782443595781995
ENSG00000138617	3.777765936355693e-11	8.670077310182108
ENSG00000134508	3.777765936355693e-11	8.494998112036951
ENSG00000213931	3.79751380321783e-11	5.027323050859096
ENSG00000155970	3.887638005564801e-11	5.349272165924002
ENSG00000176208	3.907948384611673e-11	8.29205406441101
ENSG00000269069	3.907948384611756e-11	8.230814505198527
ENSG00000123989	3.9181425213989805e-11	8.934384424038425
ENSG00000182087	3.9181425213989805e-11	8.922189302087205
ENSG00000068745	3.9181425213989805e-11	8.831224083586873
ENSG00000220583	3.928362709613011e-11	6.7081554294881585
ENSG00000147852	3.928362709613011e-11	7.030080527763633
ENSG00000165804	4.042522917411388e-11	8.249331401791794
ENSG00000205730	4.053060849166543e-11	6.567219415584434
ENSG00000143373	4.053060849166543e-11	8.777840623207828
ENSG00000182179	4.0636256916416364e-11	8.897799058184765
ENSG00000204186	4.074217512071254e-11	8.806833839684433
ENSG00000161570	4.074217512071254e-11	8.415690083564078
ENSG00000015171	4.074217512071254e-11	8.857148651680701
ENSG00000215301	4.084836377853935e-11	8.938449464688832
ENSG00000146677	4.095482356553156e-11	7.8713935402872375
ENSG00000234332	4.2034483362474595e-11	4.069242328386499
ENSG00000147799	4.2034483362474595e-11	7.565729111832317
ENSG00000118960	4.214397063635922e-11	8.575047051031369
ENSG00000267373	4.22537372767271e-11	4.183990132049423
ENSG00000103932	4.2363783980953795e-11	8.794638717733214
ENSG00000073417	4.2363783980953795e-11	8.642159957553025
ENSG00000241527	4.3706445590616754e-11	6.5039603505942045
ENSG00000204165	4.3820197365432136e-11	6.7838513553015884
ENSG00000160856	4.3820197365432136e-11	8.593837930092013
ENSG00000238150	4.382019736543229e-11	4.676324717395899
ENSG00000100767	4.520804738224253e-11	8.348453670024535
ENSG00000228991	4.532562618011698e-11	6.326461132119248
ENSG00000126353	4.532562618011698e-11	4.5212452390662445
ENSG00000225697	4.532562618011698e-11	8.779374947399216
ENSG00000267317	4.5443504527219345e-11	7.741803245409568
ENSG00000185386	4.5443504527219345e-11	8.615697457535436
ENSG00000196659	4.556168317009764e-11	8.067118514613451
ENSG00000147606	4.7003524192917555e-11	7.031917356149115
ENSG00000167978	4.71256754497084e-11	8.938449464688832
ENSG00000169241	4.71256754497084e-11	8.841884881346704
ENSG00000264469	4.7248137646766636e-11	6.533614553600506
ENSG00000249717	4.7248137646766636e-11	6.152312354872894
ENSG00000223812	4.737091155835953e-11	3.466571682116856
ENSG00000249948	4.7617397631640424e-11	8.610891506363483
ENSG00000205791	4.8615966664702423e-11	6.442316242923459
ENSG00000222020	4.8615966664702423e-11	7.317347542778424
ENSG00000137285	4.874222107959648e-11	5.630206617215694
ENSG00000177888	4.874222107959648e-11	8.660950836613667
ENSG00000124422	4.874222107959648e-11	8.901864098835173
ENSG00000110851	4.886879664840052e-11	8.689406121166513
ENSG00000160752	4.899569417021182e-11	8.78597070450864
ENSG00000213222	4.899569417021182e-11	6.399289731710359
ENSG00000153446	4.899569417021182e-11	3.767924754649237
ENSG00000073584	4.899569417021182e-11	8.746854622195965
ENSG00000261374	4.9122914446073995e-11	3.9124468873868867
ENSG00000272841	4.9122914446073995e-11	6.381997989432884
ENSG00000173320	5.041304630419179e-11	6.715006351520217
ENSG00000156232	5.041304630419251e-11	8.766183433180368
ENSG00000260296	5.067502682218295e-11	7.303362614889731
ENSG00000214189	5.067502682218385e-11	4.5334592555097775
ENSG00000141447	5.080651668744007e-11	8.192571308135589
ENSG00000177119	5.093834072782359e-11	8.757515419955796
ENSG00000084234	5.093834072782359e-11	8.874405206549955
ENSG00000154928	5.093834072782359e-11	8.319636463714117
ENSG00000241743	5.107049977406335e-11	1.914917615285058
ENSG00000213553	5.227514452612112e-11	8.58417352459981
ENSG00000260177	5.227514452612112e-11	3.0315436008991887
ENSG00000162783	5.254659928609131e-11	8.909994180135985
ENSG00000218283	5.254659928609131e-11	7.063329607440148
ENSG00000113712	5.2682843938388835e-11	8.889668976883954
ENSG00000253704	5.268284393838902e-11	5.356516341501067
ENSG00000171649	5.268284393838902e-11	7.726856263207028
ENSG00000272677	5.2819434581300886e-11	6.110806198912442
ENSG00000259891	5.4204560598838244e-11	6.947594028255906
ENSG00000107829	5.4485824483758775e-11	8.736193824436135
ENSG00000138036	5.4485824483758775e-11	8.400708763407758
ENSG00000159433	5.448582448375916e-11	8.845949921997109
ENSG00000167283	5.462699197417507e-11	8.897799058184765
ENSG00000229855	5.462699197417507e-11	5.185921818930549
ENSG00000259205	5.462699197417507e-11	7.2202065692344135
ENSG00000221562	5.476851767837099e-11	2.660283136814739
ENSG00000147364	5.491040248538795e-11	8.631499159793195
ENSG00000100300	5.620367313818104e-11	8.794638717733214
ENSG00000164904	5.6349198347329954e-11	8.43003693321034
ENSG00000248503	5.6349198347329954e-11	5.949289915884437
ENSG00000184258	5.6349198347329954e-11	4.072154653598656
ENSG00000122705	5.6349198347329954e-11	8.858145043948328
ENSG00000067248	5.649509258210864e-11	8.782443595781995
ENSG00000133138	5.6641356757755304e-11	7.3107914710150075
ENSG00000213930	5.678799179172437e-11	8.74025886508654
ENSG00000185565	5.827494277472323e-11	8.794894199479296
ENSG00000171241	5.842571844150536e-11	8.463474179101329
ENSG00000170271	5.857687615088639e-11	7.657618261895149
ENSG00000203435	5.857687615088742e-11	3.835220733667973
ENSG00000120616	5.87284168496197e-11	8.796173041924604
ENSG00000187735	5.87284168496197e-11	8.857148651680701
ENSG00000237517	5.872841684962075e-11	5.664330431175139
ENSG00000196963	5.888034148674826e-11	7.164953734878416
ENSG00000175463	5.903265101360954e-11	8.844953529729482
ENSG00000255121	6.057712616515093e-11	7.247127529595869
ENSG00000142765	6.057712616515093e-11	8.885603936233545
ENSG00000189195	6.07337329297262e-11	4.9949986952658
ENSG00000147454	6.07337329297262e-11	8.699070526658716
ENSG00000243710	6.07337329297262e-11	5.164786044343382
ENSG00000198917	6.07337329297264e-11	8.720930054102137
ENSG00000168216	6.089073618121606e-11	8.851549286838905
ENSG00000166407	6.089073618121606e-11	3.2252082719113755
ENSG00000267014	6.136413468594923e-11	1.4859273202771293
ENSG00000261037	6.264422255163301e-11	5.738241983564338
ENSG00000143199	6.28060609007602e-11	6.123148018453636
ENSG00000143772	6.296830868551105e-11	8.82155967809467
ENSG00000107262	6.313096691887093e-11	8.873408814282326
ENSG00000164332	6.313096691887093e-11	8.745320298004575
ENSG00000157933	6.345751879559702e-11	8.745858229928336
ENSG00000258451	6.49475892687084e-11	2.1961763824446674
ENSG00000049319	6.511525279470514e-11	5.281070604736886
ENSG00000165066	6.511525279470561e-11	4.95461687505342
ENSG00000172508	6.511525279470561e-11	8.258405372211936
ENSG00000143198	6.528334016290789e-11	8.832758407778263
ENSG00000169621	6.562079061954703e-11	8.052983111275273
ENSG00000198814	6.750752579690565e-11	8.171628701379902
ENSG00000232075	6.750752579690565e-11	3.716511660471647
ENSG00000240440	6.750752579690565e-11	3.11206569173926
ENSG00000166484	6.750752579690565e-11	8.403239479866777
ENSG00000140398	6.768165813099504e-11	8.797169434192233
ENSG00000250889	6.768165813099504e-11	5.458207035294159
ENSG00000175279	6.785623029215332e-11	7.133701194260306
ENSG00000266976	6.78562302921538e-11	6.314322656287199
ENSG00000145494	6.803124336672107e-11	8.801234474842639
ENSG00000170445	6.820669844365496e-11	8.873408814282326
ENSG00000101638	6.980586522535437e-11	5.326469185464244
ENSG00000120709	6.998580079940598e-11	8.885603936233545
ENSG00000255495	6.998580079940598e-11	4.4728920202208045
ENSG00000163995	6.998580079940598e-11	5.347540070485677
ENSG00000145476	7.034703553511474e-11	8.67214956629726
ENSG00000165675	7.034703553511474e-11	8.588573518576194
ENSG00000223807	7.052833694123155e-11	3.355121832134598
ENSG00000236882	7.071009587366715e-11	6.313347834271767
ENSG00000154217	7.089231346142365e-11	8.3240364576905
ENSG00000179750	7.255309887701045e-11	8.199881007334962
ENSG00000171365	7.255309887701045e-11	8.098510472820884
ENSG00000114062	7.311511431726921e-11	8.843419205538092
ENSG00000116885	7.311511431726921e-11	7.334061374346025
ENSG00000171466	7.311511431726921e-11	8.684344688248478
ENSG00000229901	7.501946003183984e-11	1.657655962844713
ENSG00000157873	7.540611581661273e-11	8.843419205538092
ENSG00000179476	7.560017478116708e-11	8.307468310194492
ENSG00000090776	7.579472272864372e-11	7.329111172817372
ENSG00000233266	7.776736274233753e-11	5.027048337725798
ENSG00000169679	7.816788019864767e-11	8.65788218823089
ENSG00000146263	7.836889561520172e-11	8.523197914843713
ENSG00000238061	7.836889561520172e-11	6.0750255357666605
ENSG00000132359	7.857041714692294e-11	8.78750502870003
ENSG00000128872	7.857041714692322e-11	7.901896886188885
ENSG00000272663	8.082091607657505e-11	5.26744057619891
ENSG00000138650	8.082091607657505e-11	3.5859777940743287
ENSG00000167487	8.123682453594934e-11	8.228495235047594
ENSG00000112029	8.165482833004353e-11	8.415945565310162
ENSG00000087274	8.377664026726572e-11	8.914059220786392
ENSG00000233086	8.377664026726572e-11	6.621840708676938
ENSG00000236841	8.399176698897521e-11	3.613656709867075
ENSG00000079841	8.420743453705626e-11	7.308073812693214
ENSG00000179528	8.420743453705745e-11	5.85280205630477
ENSG00000196754	8.442364424076079e-11	3.9693011095098525
ENSG00000109906	8.661585456258562e-11	4.908866473762082
ENSG00000226221	8.72843171975578e-11	7.590275408344116
ENSG00000049768	8.75082584510486e-11	5.052143408559875
ENSG00000260855	8.75082584510486e-11	4.338170368998005
ENSG00000257167	9.02398244288634e-11	7.191524111317435
ENSG00000174885	9.02398244288634e-11	7.539614488702121
ENSG00000259728	9.02398244288634e-11	5.631996795062862
ENSG00000218052	9.047118662362233e-11	7.896765796060352
ENSG00000165533	9.047118662362266e-11	8.372632467618887
ENSG00000197254	9.093565452916447e-11	2.6093549439664008
ENSG00000136237	9.305481192843532e-11	8.829689759395484
ENSG00000117500	9.329323728082859e-11	8.930319383388017
ENSG00000272782	9.329323728082859e-11	6.486142817477935
ENSG00000131037	9.353226065510565e-11	6.993506316229725
ENSG00000183475	9.353226065510633e-11	8.676214606947665
ENSG00000245556	9.353226065510633e-11	8.351390343679121
ENSG00000231738	9.377188351755935e-11	5.329565590590187
ENSG00000261220	9.401210733799525e-11	6.305631863875182
ENSG00000173812	9.401210733799525e-11	8.938449464688832
ENSG00000138085	9.401210733799525e-11	8.873408814282326
ENSG00000252612	9.401210733799525e-11	5.063203146292689
ENSG00000095713	9.401210733799626e-11	3.6799987602884943
ENSG00000261432	9.425293358973602e-11	1.8601938893769359
ENSG00000179632	9.669465649073638e-11	8.810898880334841
ENSG00000087128	9.669465649073638e-11	6.755168262995936
ENSG00000240616	9.694220774015168e-11	7.098310626535762
ENSG00000132792	9.694220774015168e-11	8.673145958564886
ENSG00000128408	9.719037937805691e-11	5.824812837134965
ENSG00000254211	9.719037937805726e-11	8.121313889383634
ENSG00000178035	9.743917292424983e-11	8.889668976883954
ENSG00000258527	9.768858990215958e-11	5.752354685840057
ENSG00000105656	9.768858990215958e-11	8.802768799034027
ENSG00000243224	1.0047376251563099e-10	6.502859839568378
ENSG00000188227	1.0073078083576116e-10	5.38561363148574
ENSG00000188868	1.0098844272670511e-10	7.148477766577173
ENSG00000080031	1.0124674976365344e-10	4.253364759238278
ENSG00000136848	1.0124674976365344e-10	8.645687066279669
ENSG00000113924	1.0150570352556453e-10	6.633213899783589
ENSG00000213626	1.0413116109589057e-10	7.054306621381316
ENSG00000166192	1.0413116109589057e-10	6.722363111427992
ENSG00000117215	1.0413116109589057e-10	7.48298907680915
ENSG00000227252	1.0413116109589057e-10	5.751652824846076
ENSG00000121413	1.0439733412840707e-10	8.271020831755676
ENSG00000004838	1.0439733412840707e-10	6.9306947420608696
ENSG00000270015	1.0466417313004395e-10	8.634029876252212
ENSG00000157796	1.0764382470099165e-10	8.815960313252875
ENSG00000173273	1.0764382470099165e-10	8.784233401719467
ENSG00000110492	1.0764382470099165e-10	8.863744408790124
ENSG00000148735	1.0764382470099318e-10	7.250257031952066
ENSG00000251168	1.0764382470099318e-10	4.635209278651485
ENSG00000160972	1.0791878348661491e-10	8.312529743112528
ENSG00000170906	1.0819442971986378e-10	8.793104393541824
ENSG00000164754	1.0819442971986532e-10	8.843419205538092
ENSG00000142444	1.0847076508065141e-10	8.515067833542902
ENSG00000069943	1.0874779125289018e-10	8.458695196360972
ENSG00000167748	1.112723931596047e-10	3.8538976328448764
ENSG00000183604	1.118411583415074e-10	7.449738080731372
ENSG00000151651	1.1212660706757359e-10	8.637019053055095
ENSG00000107679	1.1241276886479907e-10	8.231386439549293
ENSG00000189343	1.1619855954297735e-10	8.909994180135985
ENSG00000272541	1.1649488904021592e-10	5.11038048925067
ENSG00000251819	1.1649488904021592e-10	5.832581967103178
ENSG00000213881	1.167919581632945e-10	5.580612973371539
ENSG00000127415	1.167919581632945e-10	8.844953529729482
ENSG00000139116	1.1980372787682497e-10	8.749923270578742
ENSG00000256248	1.2010905291223648e-10	4.26994847130786
ENSG00000104695	1.2010905291223903e-10	8.75245398703776
ENSG00000162385	1.2010905291223903e-10	8.652820755312854
ENSG00000183655	1.2041513950973553e-10	7.372141820330968
ENSG00000196683	1.210296048210455e-10	8.905929139485579
ENSG00000206559	1.210296048210472e-10	6.568924618187242
ENSG00000228413	1.2133798726093795e-10	4.7157637485745605
ENSG00000187741	1.241482606962723e-10	8.557252564238356
ENSG00000130165	1.2446441815172998e-10	8.814963920985246
ENSG00000180773	1.2478136356456217e-10	8.593837930092013
ENSG00000116251	1.2478136356456217e-10	8.905929139485579
ENSG00000185038	1.2509909885392868e-10	6.4968119061414225
ENSG00000151414	1.2605706324134255e-10	8.843419205538092
ENSG00000213516	1.2897423752817799e-10	8.584711456523573
ENSG00000120669	1.293024179457976e-10	6.358347325466519
ENSG00000164142	1.293024179457976e-10	7.8165138784681485
ENSG00000167747	1.293024179457976e-10	8.782443595781995
ENSG00000101443	1.293024179457985e-10	5.681768403087367
ENSG00000119969	1.293024179457985e-10	8.313781617126237
ENSG00000072135	1.2963141559191035e-10	8.865278732981514
ENSG00000231292	1.2963141559191035e-10	7.962206826502549
ENSG00000237289	1.296314155919122e-10	4.3265518196691355
ENSG00000104047	1.296314155919122e-10	8.82309400228606
ENSG00000257433	1.3364385979819036e-10	6.959730428674783
ENSG00000112787	1.33983664114853e-10	8.802768799034027
ENSG00000269001	1.33983664114853e-10	5.444775240035284
ENSG00000170832	1.3432431393527e-10	8.51552629388677
ENSG00000003393	1.3432431393527e-10	8.663481553072684
ENSG00000270102	1.3432431393527046e-10	6.462749951997858
ENSG00000269165	1.3466581131523298e-10	5.8256301805143265
ENSG00000254003	1.3466581131523298e-10	6.054767508476163
ENSG00000260063	1.3466581131523298e-10	6.263208549755317
ENSG00000261401	1.3466581131523298e-10	3.42705906266021
ENSG00000270673	1.3883064451589901e-10	6.963497517441799
ENSG00000268401	1.3918334948073857e-10	5.093350269616497
ENSG00000181991	1.3918334948073857e-10	8.579650023605536
ENSG00000068383	1.3918334948073955e-10	8.314725506245567
ENSG00000197971	1.431214478399037e-10	7.704412213378198
ENSG00000221949	1.4348481680213133e-10	6.8377352754810055
ENSG00000267475	1.4384908851933337e-10	6.3934082426871175
ENSG00000254456	1.4458034898973176e-10	2.448561016486016
ENSG00000132670	1.4866777578549645e-10	8.845949921997109
ENSG00000179796	1.494229975011958e-10	2.6477038224331
ENSG00000260987	1.494229975011958e-10	4.870515518734616
ENSG00000147121	1.494229975011974e-10	8.323851979814009
ENSG00000214046	1.5018197301436628e-10	8.82309400228606
ENSG00000135299	1.544242564384857e-10	8.406766588593422
ENSG00000008869	1.5442425643848678e-10	8.861213692331107
ENSG00000225135	1.5442425643848678e-10	6.72761529541353
ENSG00000094916	1.54815682741475e-10	8.809364556143452
ENSG00000163344	1.54815682741475e-10	8.789039352891418
ENSG00000118513	1.5520807985033418e-10	7.385095225507527
ENSG00000234648	1.552080798503353e-10	7.531339509111697
ENSG00000230970	1.552080798503353e-10	2.008080126065355
ENSG00000147168	1.5560145011753015e-10	8.934384424038425
ENSG00000006047	1.595891980330776e-10	3.163340702861657
ENSG00000022277	1.595891980330776e-10	8.769710541907015
ENSG00000116857	1.6039866360080575e-10	8.79716943419223
ENSG00000273456	1.6080490154842008e-10	5.672789769269854
ENSG00000154845	1.6080490154842008e-10	8.778378555131589
ENSG00000197961	1.612121461786014e-10	8.777840623207828
ENSG00000165752	1.6575897933892233e-10	7.512238090133021
ENSG00000132436	1.6575897933892233e-10	8.406563609995638
ENSG00000126267	1.657589793389235e-10	8.878470247200362
ENSG00000103148	1.6617849591905244e-10	8.668542985990719
ENSG00000140443	1.6659905131839332e-10	8.53578049326921
ENSG00000259660	1.6659905131839332e-10	5.453703582920065
ENSG00000125520	1.6659905131839332e-10	8.770706934174642
ENSG00000150054	1.6659905131839332e-10	6.718843106259009
ENSG00000116903	1.6702064805002852e-10	8.712799972801323
ENSG00000143156	1.7172766473367248e-10	7.9795953560999955
ENSG00000196741	1.7216195564523963e-10	6.740222542689383
ENSG00000087589	1.7216195564524084e-10	5.979672346329968
ENSG00000236532	1.7216195564524084e-10	5.058921468539111
ENSG00000224611	1.7216195564524084e-10	3.1626426162575614
ENSG00000257058	1.730337637064756e-10	5.91131714513625
ENSG00000150433	1.730337637064756e-10	8.659416512422277
ENSG00000089041	1.774580084798154e-10	8.694467554084548
ENSG00000185519	1.774580084798154e-10	2.6883288764388715
ENSG00000258056	1.774580084798154e-10	8.046405854887142
ENSG00000120705	1.7790647285528515e-10	8.88153889558314
ENSG00000084676	1.7835604602474844e-10	8.79716943419223
ENSG00000261581	1.788067306662453e-10	3.6976406655575635
ENSG00000204673	1.788067306662453e-10	8.771244866098403
ENSG00000181104	1.7925852946412787e-10	8.220102661125932
ENSG00000180479	1.7925852946412978e-10	7.690482109891095
ENSG00000250321	1.7971144510907386e-10	4.865827835158173
ENSG00000179832	1.84302624644406e-10	8.533400252259677
ENSG00000123374	1.847680050141689e-10	8.473879495115076
ENSG00000198785	1.8476800501417284e-10	6.782585868404062
ENSG00000270919	1.8523453501751984e-10	3.039824093317279
ENSG00000008300	1.8523453501751984e-10	8.811895272602468
ENSG00000110675	1.8570221742864416e-10	6.028806979363152
ENSG00000196081	1.8617105502826317e-10	6.604072168606424
ENSG00000180660	1.8617105502826449e-10	6.813264349269339
ENSG00000153048	1.9092358284808193e-10	8.51452990161914
ENSG00000110060	1.9140531293083627e-10	8.648755714662448
ENSG00000157343	1.9140531293083627e-10	7.268933120176102
ENSG00000090238	1.918882320854124e-10	8.803765191301657
ENSG00000134986	1.923723431787683e-10	7.9743365217440525
ENSG00000230897	1.9777705989360102e-10	7.695935353378108
ENSG00000243144	1.982757003441575e-10	5.77115231833522
ENSG00000179743	1.9827570034415822e-10	7.9442149382716245
ENSG00000128739	1.9877557062299206e-10	8.144216735083107
ENSG00000079459	1.9877557062299206e-10	8.79870375838362
[truncated: 4,587 more rows]
