# Supplementary material for: Machine learning predicts treatment sensitivity in multiple myeloma based on molecular and clinical information coupled with drug response
Source: PLoS One. 2021 Jul 28;16(7):e0254596. doi: 10.1371/journal.pone.0254596 (PMC8318243; doi:10.1371/journal.pone.0254596)
Supplement: S1 File — (ZIP) [file pone.0254596.s004.zip › Supplementary Material 1/13q14/selected_genes_experiment_6.csv]

gene	pvalue	entropy
ENSG00000134884	1.0314694553693414e-36	8.924075733608968
ENSG00000122026	3.392638096658501e-35	8.940270065592774
ENSG00000186184	1.0691355444656213e-34	8.8795413206535
ENSG00000133112	1.0356797985162426e-33	8.944318648588725
ENSG00000136104	1.035679798516272e-33	8.837527378341429
ENSG00000220749	5.373219417662394e-29	7.071917720479409
ENSG00000253051	1.5203362229242892e-28	5.297812539839284
ENSG00000088448	4.26624180264923e-28	8.883589903649453
ENSG00000118971	1.1872769792337598e-27	8.058192328127694
ENSG00000102763	3.276871293628271e-27	8.792992965385965
ENSG00000132952	8.969484361566522e-27	8.755027606069843
ENSG00000164647	6.555199789168998e-26	5.994464902119402
ENSG00000136152	1.7502347211010184e-25	8.857770293321186
ENSG00000122033	4.634548314925943e-25	8.767173355057698
ENSG00000242444	4.634548314926042e-25	3.783085215901969
ENSG00000118939	1.2170804582973196e-24	6.721436925708455
ENSG00000197121	1.2170804582973196e-24	7.768345471761229
ENSG00000136100	3.1698004383568005e-24	8.830958324702085
ENSG00000188342	3.169800438356913e-24	8.735777049380923
ENSG00000256164	8.187386817277781e-24	3.5295796834659674
ENSG00000120685	8.187386817277781e-24	8.833478795345478
ENSG00000213860	5.328124387237073e-23	5.6015136370704885
ENSG00000122034	1.342424941715199e-22	8.86433934696053
ENSG00000139675	3.3543349441359545e-22	8.004168180888188
ENSG00000255920	3.3543349441359545e-22	3.3435984259302773
ENSG00000102572	8.312345704263913e-22	8.821333046357623
ENSG00000220842	8.312345704263913e-22	6.628713625573204
ENSG00000136169	8.312345704263913e-22	8.791464853033405
ENSG00000169432	8.31234570426409e-22	8.580455073767157
ENSG00000244754	2.042873730007515e-21	8.857770293321186
ENSG00000243181	2.042873730007544e-21	4.5629717137557
ENSG00000234782	1.203592981750098e-20	7.3448685172807044
ENSG00000110092	1.203592981750098e-20	8.819804934005067
ENSG00000133114	1.203592981750098e-20	8.641131528121484
ENSG00000188243	2.885358910120189e-20	8.747922798368778
ENSG00000083544	6.859947552719098e-20	8.654269635400174
ENSG00000139746	6.859947552719195e-20	8.8714441546616
ENSG00000262468	6.859947552719195e-20	8.016896419942427
ENSG00000163995	1.6174933519085637e-19	5.330255234551299
ENSG00000198715	1.6174933519085868e-19	8.680089245728439
ENSG00000083520	1.6174933519085868e-19	8.806666826726374
ENSG00000139842	1.6174933519085868e-19	8.815756351009115
ENSG00000102796	3.7823783566248432e-19	8.113860255023177
ENSG00000230091	3.7823783566248432e-19	7.561293682329393
ENSG00000066185	3.7823783566249237e-19	6.749969747911923
ENSG00000242571	3.7823783566249237e-19	4.697539342013842
ENSG00000005810	8.77178930676577e-19	8.907881401625161
ENSG00000217027	8.771789306765895e-19	6.927909462966526
ENSG00000152749	8.771789306765895e-19	8.719582717397117
ENSG00000171365	8.771789306765895e-19	8.1001396576781
ENSG00000228397	8.771789306765895e-19	5.509656312097099
ENSG00000229152	8.771789306765895e-19	8.173041010852886
ENSG00000203778	8.771789306765895e-19	7.7739361551180926
ENSG00000136147	8.771789306765895e-19	8.748458552430499
ENSG00000243406	8.771789306765895e-19	7.112092258223754
ENSG00000244582	8.77178930676602e-19	4.284457286181832
ENSG00000173171	8.77178930676602e-19	8.523643471406286
ENSG00000139344	8.77178930676602e-19	7.772694904000508
ENSG00000171208	2.0174936196268427e-18	8.365449002089901
ENSG00000057294	2.0174936196268427e-18	7.613384607174355
ENSG00000126952	2.0174936196268427e-18	5.978968651793131
ENSG00000165416	2.0174936196268427e-18	8.715534134401166
ENSG00000134899	2.0174936196268427e-18	8.578795520997048
ENSG00000144369	2.017493619626886e-18	8.361471135498482
ENSG00000180660	4.6018971126522956e-18	6.877707395340624
ENSG00000126226	4.6018971126522956e-18	8.768701467410256
ENSG00000136122	4.601897112652361e-18	8.15709557169583
ENSG00000102471	4.601897112652361e-18	8.837527378341429
ENSG00000136159	4.601897112652361e-18	8.394466269932348
ENSG00000233672	4.601897112652361e-18	5.905774379263259
ENSG00000102786	1.0410279644354712e-17	8.755027606069843
ENSG00000144061	1.0410279644354712e-17	6.87841554553592
ENSG00000083535	1.0410279644354712e-17	8.371834324726748
ENSG00000107745	1.0410279644354712e-17	8.709957439052657
ENSG00000102738	1.0410279644354712e-17	8.791464853033405
ENSG00000156535	1.0410279644354712e-17	6.939603080201823
ENSG00000120690	1.041027964435486e-17	8.887638486645404
ENSG00000166171	2.3355471725100158e-17	8.134416890485566
ENSG00000102710	2.3355471725100158e-17	8.727477726566937
ENSG00000247746	2.3355471725100158e-17	7.330295769658784
ENSG00000197747	2.3355471725100158e-17	8.779319104045552
ENSG00000173451	5.196556427195553e-17	8.453289448122554
ENSG00000169905	5.196556427195553e-17	8.840047848984822
ENSG00000168615	5.196556427195553e-17	8.859298405673744
ENSG00000152484	5.196556427195553e-17	8.79956201902531
ENSG00000130177	5.196556427195553e-17	8.878013208300944
ENSG00000147872	5.196556427195553e-17	8.730736108094137
ENSG00000219133	5.196556427195553e-17	3.6963647130690402
ENSG00000138172	5.196556427195664e-17	7.989797590088353
ENSG00000139641	1.1466830896637457e-16	8.911929984621112
ENSG00000075945	1.1466830896637457e-16	8.75601996436068
ENSG00000116161	1.1466830896637457e-16	8.8714441546616
ENSG00000149926	1.1466830896637457e-16	5.087729076743321
ENSG00000150459	1.146683089663762e-16	8.843104073689938
ENSG00000143257	2.509411736448989e-16	5.826302383394593
ENSG00000136144	2.509411736448989e-16	8.80918729736977
ENSG00000157045	2.509411736448989e-16	8.78084721639811
ENSG00000177628	2.5094117364490245e-16	8.859298405673744
ENSG00000085382	2.5094117364490245e-16	8.271024063472133
ENSG00000065613	2.5094117364490245e-16	8.7939853236768
ENSG00000136141	2.5094117364490245e-16	8.59246938233746
ENSG00000184719	2.5094117364490245e-16	8.30672339955189
ENSG00000007968	5.446295462373678e-16	8.715788581808196
ENSG00000152520	5.446295462373678e-16	8.817284463361672
ENSG00000214460	5.446295462373678e-16	5.42371487744342
ENSG00000197584	5.446295462373678e-16	7.542171373384764
ENSG00000226352	5.446295462373678e-16	5.371043511104069
ENSG00000122378	5.446295462373678e-16	8.739825632376874
ENSG00000183155	5.446295462373678e-16	8.49807830848505
ENSG00000143294	5.446295462373755e-16	8.85624218096863
ENSG00000132481	5.446295462373755e-16	8.527946501809266
ENSG00000088387	5.446295462373755e-16	8.742346103020267
ENSG00000014914	5.446295462373755e-16	7.35566022669535
ENSG00000088451	1.1722796553333261e-15	8.544422140447764
ENSG00000225721	1.1722796553333261e-15	3.994178550743705
ENSG00000142733	1.1722796553333429e-15	8.516336506883135
ENSG00000017621	1.1722796553333429e-15	7.202384916471348
ENSG00000227354	1.1722796553333429e-15	7.9855468502703175
ENSG00000169740	1.1722796553333429e-15	8.532355541292517
ENSG00000189403	1.1722796553333429e-15	8.93217289960087
ENSG00000163947	1.1722796553333429e-15	8.830422570640364
ENSG00000260101	1.1722796553333429e-15	8.721110829749675
ENSG00000111450	1.1722796553333429e-15	8.606143243677872
ENSG00000107518	1.1722796553333429e-15	4.9217899333283155
ENSG00000171161	1.1722796553333429e-15	8.677568775085046
ENSG00000241612	1.1722796553333429e-15	3.812653662509069
ENSG00000168159	1.1722796553333429e-15	8.89420754028475
ENSG00000091483	2.5024304395819292e-15	8.811707768013164
ENSG00000107771	2.5024304395819292e-15	8.678358976553797
ENSG00000196199	2.5024304395819292e-15	8.833478795345478
ENSG00000204899	2.5024304395819292e-15	8.667943496740586
ENSG00000143374	2.5024304395819292e-15	8.71751885098284
ENSG00000102531	2.5024304395819292e-15	8.936221482596823
ENSG00000271738	2.5024304395819292e-15	7.30123765456032
ENSG00000058668	2.5024304395819647e-15	8.867395571665647
ENSG00000112218	2.5024304395819647e-15	8.148397489817953
ENSG00000174448	2.5024304395819647e-15	3.461439977360319
ENSG00000260388	2.5024304395820006e-15	4.3158457806738495
ENSG00000143158	2.5024304395820006e-15	8.753499493717285
ENSG00000143401	5.297775576251454e-15	8.859298405673744
ENSG00000172766	5.297775576251454e-15	8.715534134401166
ENSG00000204219	5.297775576251454e-15	6.753991112615379
ENSG00000123179	5.297775576251454e-15	8.614240409669774
ENSG00000116852	5.297775576251454e-15	8.81881257571423
ENSG00000148730	5.297775576251454e-15	8.87549273765755
ENSG00000125304	5.297775576251454e-15	8.93217289960087
ENSG00000120334	5.297775576251454e-15	7.948743258070809
ENSG00000165837	5.29777557625153e-15	5.266453787744728
ENSG00000187944	5.29777557625153e-15	3.3885627229067516
ENSG00000171206	5.29777557625153e-15	8.81323588036572
ENSG00000164237	5.29777557625153e-15	7.936644579255985
ENSG00000136161	1.1123100364275544e-14	8.821333046357623
ENSG00000120675	1.1123100364275544e-14	8.815756351009115
ENSG00000112210	1.1123100364275544e-14	7.855645725920929
ENSG00000173110	1.1123100364275544e-14	7.653786529118801
ENSG00000134905	1.1123100364275544e-14	8.788408628328291
ENSG00000112981	1.1123100364275544e-14	4.63232233648743
ENSG00000139517	1.1123100364275544e-14	8.382856275006215
ENSG00000163898	1.1123100364275544e-14	5.266363508512158
ENSG00000254911	1.1123100364275701e-14	7.514141557246707
ENSG00000162929	1.1123100364275701e-14	7.909381226819681
ENSG00000136943	1.1123100364275701e-14	4.523141966572188
ENSG00000204977	1.1123100364275701e-14	8.662366801392077
ENSG00000121644	1.1123100364275701e-14	8.882061791296895
ENSG00000165678	1.1123100364275701e-14	8.907881401625161
ENSG00000139505	1.1123100364275701e-14	8.80918729736977
ENSG00000187098	1.1123100364275701e-14	7.809056214147624
ENSG00000120686	1.1123100364275701e-14	8.907881401625161
ENSG00000136146	1.1123100364275701e-14	8.583379858054721
ENSG00000143198	1.1123100364275701e-14	8.863346988669695
ENSG00000225579	2.3161085586757997e-14	7.222115860375745
ENSG00000165338	2.3161085586757997e-14	8.49171141166779
ENSG00000123178	2.3161085586757997e-14	8.223433425811553
ENSG00000232224	2.3161085586757997e-14	6.948710867269901
ENSG00000148484	2.3161085586757997e-14	8.835999265988871
ENSG00000120656	2.3161085586757997e-14	8.708965080761821
ENSG00000134900	2.3161085586757997e-14	8.85624218096863
ENSG00000132953	2.3161085586757997e-14	8.797041548381916
ENSG00000160752	2.3161085586757997e-14	8.785888157684896
ENSG00000236444	2.3161085586757997e-14	4.481558459848389
ENSG00000143368	2.3161085586757997e-14	8.797041548381916
ENSG00000143321	2.3161085586757997e-14	8.891687069641355
ENSG00000065150	2.3161085586757997e-14	8.883589903649453
ENSG00000120697	2.316108558675833e-14	8.865867459313089
ENSG00000143420	2.316108558675833e-14	8.891687069641355
ENSG00000117280	2.316108558675833e-14	8.788408628328291
ENSG00000116954	2.316108558675833e-14	8.72011847145884
ENSG00000101134	2.316108558675833e-14	4.046208516444705
ENSG00000102007	2.316108558675833e-14	8.8795413206535
ENSG00000272016	2.3161085586758657e-14	6.66713209965687
ENSG00000253710	4.782915666598344e-14	8.32192537324486
ENSG00000102543	4.782915666598344e-14	8.244264385437976
ENSG00000267270	4.782915666598344e-14	7.149827266944674
ENSG00000133678	4.782915666598344e-14	8.631760697184053
ENSG00000116957	4.782915666598378e-14	8.631506249777022
ENSG00000230565	4.782915666598378e-14	6.83538918012822
ENSG00000131791	4.782915666598378e-14	8.653277277109337
ENSG00000155962	4.782915666598378e-14	8.855249822677791
ENSG00000257698	4.782915666598378e-14	8.176737570789614
ENSG00000185101	4.782915666598378e-14	8.7939853236768
ENSG00000163041	4.782915666598378e-14	8.890158957288799
ENSG00000143515	4.782915666598378e-14	8.940270065592774
ENSG00000000460	4.782915666598378e-14	7.987107376450817
ENSG00000089050	4.782915666598378e-14	8.345681117158845
ENSG00000120688	4.782915666598446e-14	8.235579174799408
ENSG00000165972	4.782915666598446e-14	6.109989079910812
ENSG00000198908	9.795515400392125e-14	7.609896555037814
ENSG00000133640	9.795515400392125e-14	3.7897211898048258
ENSG00000143412	9.795515400392125e-14	8.18688461518744
ENSG00000118873	9.795515400392125e-14	8.843104073689938
ENSG00000127870	9.795515400392125e-14	8.707436968409263
ENSG00000223685	9.795515400392125e-14	7.121061567661463
ENSG00000152332	9.795515400392125e-14	8.899784235633259
ENSG00000123200	9.795515400392125e-14	8.835999265988871
ENSG00000083642	9.795515400392125e-14	8.777790991692996
ENSG00000133103	9.795515400392125e-14	8.705908856056706
ENSG00000112182	9.795515400392195e-14	8.537317332746698
ENSG00000103381	9.795515400392195e-14	8.087132990816963
ENSG00000139684	9.795515400392195e-14	8.746394686016219
ENSG00000182397	9.795515400392195e-14	5.7472026070603786
ENSG00000176933	9.795515400392195e-14	6.422503627866311
ENSG00000128581	9.795515400392195e-14	7.735754650971533
ENSG00000105982	9.795515400392195e-14	7.856717234044371
ENSG00000156384	9.795515400392195e-14	8.252818155658993
ENSG00000174938	9.795515400392195e-14	5.773469202695945
ENSG00000133111	9.795515400392195e-14	8.371500727487113
ENSG00000149929	9.795515400392195e-14	8.635019078711252
ENSG00000134590	9.795515400392195e-14	8.708965080761821
ENSG00000102805	9.795515400392195e-14	8.727144129327298
ENSG00000147400	9.795515400392333e-14	8.64617246940827
ENSG00000203705	9.795515400392333e-14	8.737305161733481
ENSG00000035403	9.795515400392333e-14	8.565736563550965
ENSG00000182551	9.795515400392333e-14	8.887638486645404
ENSG00000165169	9.795515400392333e-14	8.740817990667711
ENSG00000163191	9.795515400392333e-14	8.837527378341429
ENSG00000227268	9.795515400392333e-14	6.91296124346739
ENSG00000102057	1.9895855431264604e-13	7.531548495994654
ENSG00000143549	1.9895855431264604e-13	8.915978567617064
ENSG00000078328	1.9895855431264604e-13	2.649357484934365
ENSG00000134371	1.9895855431264604e-13	8.806131072664654
ENSG00000122376	1.9895855431264604e-13	8.76564524270514
ENSG00000117593	1.9895855431264604e-13	8.699875556479082
ENSG00000228013	1.9895855431264604e-13	6.689257034893196
ENSG00000236675	1.9895855431264604e-13	7.199334884974632
ENSG00000143164	1.9895855431264604e-13	8.866859817603926
ENSG00000239827	1.9895855431264604e-13	5.031932949079768
ENSG00000175198	1.9895855431264604e-13	8.380467244780375
ENSG00000003096	1.9895855431264604e-13	4.552453834644263
ENSG00000179085	1.9895855431264604e-13	8.71247790969605
ENSG00000160753	1.9895855431264604e-13	8.544422140447764
ENSG00000025423	1.9895855431264816e-13	6.432767944184334
ENSG00000168852	1.9895855431264816e-13	5.453273836092591
ENSG00000206549	1.9895855431264816e-13	6.3551488234562425
ENSG00000081721	1.9895855431264816e-13	8.75601996436068
ENSG00000203995	1.9895855431264816e-13	7.281315980681491
ENSG00000158882	1.9895855431264816e-13	8.311105579787478
ENSG00000243284	1.9895855431264816e-13	5.0792508325191505
ENSG00000169894	4.007732236132696e-13	3.62164191584615
ENSG00000163113	4.007732236132696e-13	8.738297520024316
ENSG00000163584	4.007732236132696e-13	8.863346988669695
ENSG00000132950	4.007732236132696e-13	8.525961785227594
ENSG00000150477	4.007732236132696e-13	8.072818794244938
ENSG00000203668	4.007732236132696e-13	8.773742408697043
ENSG00000196368	4.007732236132696e-13	6.2097614977050695
ENSG00000089876	4.007732236132696e-13	8.678561133375881
ENSG00000164171	4.007732236132696e-13	6.061755264178116
ENSG00000198157	4.007732236132696e-13	8.292259336742728
ENSG00000159352	4.007732236132696e-13	8.872436512952435
ENSG00000122359	4.007732236132696e-13	8.891687069641355
ENSG00000147251	4.007732236132696e-13	8.747922798368778
ENSG00000133065	4.007732236132696e-13	8.789936740680849
ENSG00000163689	4.007732236132696e-13	6.078791416669637
ENSG00000198380	4.0077322361327387e-13	8.902304706276652
ENSG00000272841	4.0077322361327387e-13	6.384489579734853
ENSG00000139438	4.0077322361327387e-13	7.201010217540458
ENSG00000198860	4.0077322361327387e-13	8.810715409722327
ENSG00000148450	4.0077322361327387e-13	8.429788151615597
ENSG00000143815	4.0077322361327387e-13	8.792457211324242
ENSG00000121039	4.0077322361327387e-13	8.101290315634149
ENSG00000164403	4.0077322361327387e-13	8.501415839844856
ENSG00000239470	4.0077322361327387e-13	4.470148576756109
ENSG00000176393	4.0077322361327387e-13	8.731728466384972
ENSG00000125459	4.0077322361327387e-13	8.762589018000027
ENSG00000139597	4.0077322361327387e-13	8.73325657873753
ENSG00000155755	4.0077322361327387e-13	8.380133647540736
ENSG00000159346	4.0077322361327387e-13	8.89420754028475
ENSG00000023516	4.0077322361327387e-13	8.863346988669695
ENSG00000094841	4.007732236132767e-13	8.417563252795137
ENSG00000267127	8.006367771969878e-13	5.1965100478660755
ENSG00000138794	8.006367771969878e-13	8.355051948096277
ENSG00000139433	8.006367771969878e-13	8.70690121434754
ENSG00000162522	8.006367771969878e-13	8.355555288330056
ENSG00000143387	8.006367771969878e-13	8.128403467664945
ENSG00000102096	8.006367771969878e-13	8.944318648588725
ENSG00000138279	8.006367771969878e-13	8.863346988669695
ENSG00000205106	8.006367771969878e-13	4.8846998223239595
ENSG00000233695	8.006367771969878e-13	6.738956762642405
ENSG00000121741	8.006367771969878e-13	8.8795413206535
ENSG00000165487	8.006367771969992e-13	8.751971381364728
ENSG00000085552	8.006367771969992e-13	6.080363393228739
ENSG00000128641	8.006367771969992e-13	8.479155794455483
ENSG00000187601	8.006367771969992e-13	8.85120123968184
ENSG00000186187	8.006367771969992e-13	7.504262165663584
ENSG00000133059	8.006367771970049e-13	8.698347444126524
ENSG00000231327	8.006367771970049e-13	6.015499543339593
ENSG00000120913	1.586255458770128e-12	8.036805737682547
ENSG00000160712	1.586255458770128e-12	8.936221482596823
ENSG00000101489	1.586255458770128e-12	5.220853795541301
ENSG00000115556	1.5862554587701448e-12	7.84138381993385
ENSG00000162885	1.5862554587701448e-12	8.687194053429506
ENSG00000116521	1.5862554587701448e-12	8.890158957288799
ENSG00000158796	1.5862554587701448e-12	8.615311917793216
ENSG00000168477	1.5862554587701448e-12	7.328196697272114
ENSG00000158773	1.5862554587701448e-12	8.887638486645404
ENSG00000143553	1.5862554587701448e-12	8.700867914769919
ENSG00000158220	1.5862554587701448e-12	5.3403532923940285
ENSG00000143862	1.5862554587701448e-12	8.67451255037993
ENSG00000186063	1.5862554587701448e-12	8.767173355057698
ENSG00000172955	1.5862554587701448e-12	6.194481643590543
ENSG00000117362	1.5862554587701448e-12	8.87549273765755
ENSG00000171877	1.5862554587701448e-12	5.046666055334679
ENSG00000231856	1.5862554587701448e-12	6.049851339103342
ENSG00000132436	1.5862554587701448e-12	8.422683343914532
ENSG00000136156	1.5862554587701448e-12	8.936221482596823
ENSG00000214900	1.5862554587701448e-12	7.284572730339046
ENSG00000082126	1.5862554587701448e-12	5.16157299156208
ENSG00000204227	1.5862554587701448e-12	8.757548076713238
ENSG00000271147	1.5862554587701448e-12	8.002973665775267
ENSG00000143376	1.5862554587701561e-12	8.749450910721334
ENSG00000182220	1.5862554587701561e-12	8.845624544333333
ENSG00000139133	1.5862554587701561e-12	8.045321205326974
ENSG00000152382	1.5862554587701561e-12	8.610191826673823
ENSG00000118217	1.5862554587701561e-12	8.915978567617064
ENSG00000215005	1.5862554587701561e-12	3.358238495442436
ENSG00000225946	1.5862554587701788e-12	2.1804397807978795
ENSG00000168275	3.1168182647546704e-12	8.348482894456932
ENSG00000160710	3.1168182647546704e-12	8.944318648588725
ENSG00000117262	3.1168182647546704e-12	8.348939498686047
ENSG00000204616	3.1168182647546704e-12	5.247605761426562
ENSG00000136643	3.1168182647546704e-12	8.76564524270514
ENSG00000119979	3.1168182647546704e-12	8.611263334797266
ENSG00000119242	3.1168182647546704e-12	8.438623228491307
ENSG00000188004	3.1168182647546704e-12	5.9667518007434515
ENSG00000160691	3.1168182647546704e-12	8.924075733608968
ENSG00000135778	3.1168182647546704e-12	8.611263334797266
ENSG00000186665	3.1168182647546704e-12	8.342501885464252
ENSG00000183128	3.1168182647546704e-12	4.58106250787121
ENSG00000143155	3.1168182647546704e-12	8.71805460504456
ENSG00000133104	3.1168182647546704e-12	8.85120123968184
ENSG00000102001	3.1168182647546704e-12	7.345262838533358
ENSG00000084764	3.1168182647546704e-12	8.451761335769998
ENSG00000213612	3.1168182647546704e-12	5.18387224326522
ENSG00000143252	3.1168182647546704e-12	8.808651543308047
ENSG00000198892	3.1168182647546704e-12	7.478860522819475
ENSG00000198924	3.1168182647546704e-12	8.686122545306063
ENSG00000273058	3.1168182647546704e-12	7.341471799548637
ENSG00000261801	3.1168182647546927e-12	3.9696701114167166
ENSG00000101190	3.1168182647546927e-12	8.219841447044717
ENSG00000117697	3.1168182647546927e-12	8.684137828724392
ENSG00000122367	3.1168182647546927e-12	5.107893657408578
ENSG00000219891	3.1168182647546927e-12	6.749341924874787
ENSG00000196950	3.1168182647546927e-12	8.726687525098185
ENSG00000176268	3.1168182647546927e-12	4.812023858562019
ENSG00000267251	3.1168182647546927e-12	3.141521181087489
ENSG00000068308	3.1168182647546927e-12	8.8714441546616
ENSG00000116747	3.1168182647546927e-12	8.817284463361672
ENSG00000230216	3.1168182647546927e-12	3.9534667072779994
ENSG00000080371	3.1168182647546927e-12	8.841575961337382
ENSG00000077152	3.1168182647546927e-12	8.337578396586663
ENSG00000144935	3.1168182647546927e-12	6.619376114157936
ENSG00000001561	3.1168182647546927e-12	8.80918729736977
ENSG00000079332	3.1168182647546927e-12	8.883589903649453
ENSG00000139826	3.1168182647546927e-12	8.678561133375881
ENSG00000134779	3.1168182647546927e-12	8.67397679631821
ENSG00000101868	3.116818264754737e-12	8.571234109066866
ENSG00000268584	3.116818264754737e-12	6.462163869018471
ENSG00000166845	6.073661545172174e-12	7.568197784145791
ENSG00000143418	6.073661545172174e-12	8.837527378341429
ENSG00000149273	6.073661545172174e-12	8.948367231584678
ENSG00000170919	6.073661545172174e-12	8.26756352512285
ENSG00000163344	6.073661545172174e-12	8.80361060202126
ENSG00000151893	6.073661545172174e-12	8.705908856056706
ENSG00000216990	6.073661545172174e-12	4.852708011484349
ENSG00000064601	6.073661545172174e-12	8.857770293321186
ENSG00000166224	6.073661545172217e-12	8.652741523047615
ENSG00000165434	6.073661545172217e-12	8.112698153738199
ENSG00000116667	6.073661545172217e-12	8.506020053659531
ENSG00000224745	6.073661545172217e-12	5.834495562903946
ENSG00000101945	6.073661545172217e-12	8.092069350933858
ENSG00000180098	6.073661545172217e-12	8.571234109066866
ENSG00000130413	6.073661545172217e-12	8.279173520048982
ENSG00000204310	6.073661545172217e-12	8.662366801392077
ENSG00000234476	6.073661545172217e-12	4.389195670343472
ENSG00000143363	6.073661545172217e-12	8.762589018000027
ENSG00000184156	6.073661545172217e-12	5.489169248176317
ENSG00000111445	6.073661545172217e-12	8.459120590878094
ENSG00000182518	6.073661545172217e-12	8.046510165859615
ENSG00000187554	6.073661545172217e-12	6.744652374564863
ENSG00000173960	6.073661545172217e-12	8.72363130039307
ENSG00000228264	6.073661545172217e-12	4.79172525999037
ENSG00000104325	6.073661545172217e-12	8.792992965385965
ENSG00000143458	6.073661545172304e-12	8.730736108094137
ENSG00000160767	6.073661545172304e-12	8.481629529094214
ENSG00000139644	6.073661545172304e-12	8.936221482596823
ENSG00000260719	1.1737901226050418e-11	8.34960669316532
ENSG00000214309	1.1737901226050418e-11	6.911536377759267
ENSG00000186496	1.1737901226050418e-11	7.6029471681541665
ENSG00000125841	1.1737901226050418e-11	8.234808850087658
ENSG00000139514	1.1737901226050502e-11	8.920027150613016
ENSG00000161714	1.1737901226050502e-11	7.387381696183688
ENSG00000229521	1.1737901226050502e-11	3.227572296211539
ENSG00000168264	1.1737901226050502e-11	8.906353289272603
ENSG00000140988	1.1737901226050502e-11	8.940270065592774
ENSG00000143771	1.1737901226050502e-11	8.55450402302134
ENSG00000231769	1.1737901226050502e-11	6.203607150197498
ENSG00000102385	1.1737901226050502e-11	5.166596372832427
ENSG00000197208	1.1737901226050502e-11	7.324020582772107
ENSG00000102753	1.1737901226050502e-11	8.651547007934695
ENSG00000165475	1.1737901226050502e-11	8.676040662732488
ENSG00000118200	1.1737901226050502e-11	8.825381629353576
ENSG00000196550	1.1737901226050502e-11	6.8861910330739065
ENSG00000070182	1.1737901226050502e-11	7.2699741370538895
ENSG00000196154	1.1737901226050502e-11	8.763124772061747
ENSG00000260521	1.1737901226050502e-11	6.054925490181914
ENSG00000184752	1.1737901226050502e-11	8.673520192089095
ENSG00000143493	1.1737901226050502e-11	8.719582717397117
ENSG00000170385	1.1737901226050627e-11	8.814228238656558
ENSG00000231738	1.1737901226050627e-11	5.344438185093582
ENSG00000073861	1.1737901226050627e-11	7.281166878850148
ENSG00000125657	1.1737901226050627e-11	4.901231319368414
ENSG00000101940	1.1737901226050627e-11	8.776262879340436
ENSG00000119862	1.1737901226050627e-11	8.700867914769919
ENSG00000162735	1.1737901226050627e-11	8.767173355057698
ENSG00000012174	1.1737901226050627e-11	8.679096887437602
ENSG00000115539	1.1737901226050627e-11	8.607214751801314
ENSG00000159259	1.1737901226050627e-11	7.891749375644853
ENSG00000253309	1.1737901226050627e-11	7.256744306617278
ENSG00000165240	2.249733475087853e-11	8.662366801392077
ENSG00000183741	2.249733475087853e-11	8.849673127329284
ENSG00000130827	2.249733475087853e-11	8.887638486645404
ENSG00000142669	2.249733475087853e-11	8.7752705210496
ENSG00000159556	2.249733475087853e-11	8.113704717793794
ENSG00000160131	2.249733475087853e-11	8.7752705210496
ENSG00000131788	2.249733475087853e-11	8.697073779180997
ENSG00000198553	2.249733475087853e-11	4.083535427273222
ENSG00000144567	2.249733475087853e-11	8.857770293321186
ENSG00000136636	2.249733475087853e-11	8.85120123968184
ENSG00000174827	2.249733475087853e-11	6.627147640881487
ENSG00000255121	2.249733475087853e-11	7.250115762145922
ENSG00000120053	2.249733475087853e-11	8.80918729736977
ENSG00000189369	2.249733475087853e-11	8.583379858054721
ENSG00000196632	2.249733475087853e-11	6.4726848732601034
ENSG00000175137	2.249733475087853e-11	8.746930440077941
ENSG00000110002	2.249733475087853e-11	8.731728466384972
ENSG00000073605	2.249733475087853e-11	8.822861158710182
ENSG00000120805	2.249733475087853e-11	8.863346988669695
ENSG00000163348	2.249733475087853e-11	8.837527378341429
ENSG00000271387	2.249733475087853e-11	5.235940556005369
ENSG00000139160	2.249733475087853e-11	7.8470650964522495
ENSG00000198440	2.249733475087853e-11	8.377815333719429
ENSG00000065135	2.249733475087853e-11	8.804602960312097
ENSG00000175344	2.249733475087853e-11	2.745027270428475
ENSG00000166997	2.249733475087853e-11	8.138263316659433
ENSG00000067704	2.249733475087853e-11	8.895735652637308
ENSG00000107960	2.249733475087853e-11	8.48873433679528
ENSG00000102316	2.249733475087853e-11	8.895735652637308
ENSG00000132128	2.249733475087853e-11	8.797041548381916
ENSG00000143437	2.249733475087853e-11	8.792992965385965
ENSG00000143578	2.249733475087877e-11	8.531204883336466
ENSG00000163374	2.249733475087877e-11	8.818276821652509
ENSG00000114670	2.249733475087877e-11	7.925411704557995
ENSG00000133328	2.249733475087877e-11	7.421325331751518
ENSG00000143514	2.249733475087877e-11	8.761596659709188
ENSG00000204147	2.249733475087877e-11	7.599428784639657
ENSG00000149289	2.249733475087877e-11	8.287656573865467
ENSG00000137261	2.249733475087877e-11	5.296116550119006
ENSG00000083635	2.249733475087877e-11	7.83570254341545
ENSG00000175701	2.249733475087877e-11	8.345426669751816
ENSG00000154240	2.249733475087877e-11	7.578245801954008
ENSG00000110876	2.249733475087877e-11	8.920027150613016
ENSG00000067533	2.249733475087877e-11	8.672782281205288
ENSG00000165188	2.249733475087877e-11	5.1075144457259745
ENSG00000170677	2.249733475087877e-11	7.021535220038077
ENSG00000042781	2.249733475087877e-11	7.63261909340495
ENSG00000105373	2.249733475087877e-11	8.93217289960087
ENSG00000151553	2.249733475087877e-11	8.769693825701092
ENSG00000140443	2.249733475087877e-11	8.50325069018939
ENSG00000080823	2.249733475087877e-11	7.507016872788636
ENSG00000101557	2.2497334750878932e-11	8.86991604230904
ENSG00000272668	2.2497334750878932e-11	5.961426066341611
ENSG00000226856	2.2497334750878932e-11	5.34928393247514
ENSG00000151773	2.2497334750878932e-11	7.872206068972313
ENSG00000143393	2.2497334750878932e-11	8.8714441546616
ENSG00000175793	4.2763421595634755e-11	6.486359217172868
ENSG00000173163	4.2763421595634755e-11	8.597053719395133
ENSG00000104626	4.2763421595634755e-11	8.414586177922628
ENSG00000164023	4.2763421595634755e-11	5.314173020094664
ENSG00000171033	4.2763421595634755e-11	8.214852796342873
ENSG00000160766	4.2763421595634755e-11	8.094891004988947
ENSG00000238098	4.2763421595634755e-11	5.382277658674202
ENSG00000165868	4.2763421595634755e-11	4.468462186482514
ENSG00000204815	4.2763421595634755e-11	5.913173216876128
ENSG00000137338	4.2763421595634755e-11	8.30089225679635
ENSG00000143157	4.2763421595634755e-11	8.853721710325235
ENSG00000143570	4.2763421595634755e-11	8.781839574688947
ENSG00000188419	4.2763421595634755e-11	8.640595774059761
ENSG00000122218	4.2763421595634755e-11	8.924075733608968
ENSG00000189143	4.2763421595634755e-11	5.6525246863008025
ENSG00000215784	4.2763421595634755e-11	6.449634150648286
ENSG00000188404	4.2763421595635214e-11	8.551447798316223
ENSG00000106211	4.2763421595635214e-11	8.878013208300944
ENSG00000269996	4.2763421595635214e-11	7.950727974652481
ENSG00000121481	4.2763421595635214e-11	8.623329933952514
ENSG00000152193	4.2763421595635214e-11	7.5683716307827975
ENSG00000259802	4.2763421595635214e-11	6.716673259069322
ENSG00000162607	4.2763421595635214e-11	8.80361060202126
ENSG00000163362	4.2763421595635214e-11	7.742196477566573
ENSG00000125247	4.2763421595635214e-11	8.524635829697122
ENSG00000264539	4.2763421595635214e-11	4.294794227145121
ENSG00000063177	4.2763421595635214e-11	8.936221482596823
ENSG00000165507	4.2763421595635214e-11	8.77122193805365
ENSG00000078668	4.2763421595635214e-11	8.840047848984822
ENSG00000136098	4.2763421595635214e-11	8.435567003786192
ENSG00000185634	4.2763421595635214e-11	6.22161475270659
ENSG00000092470	4.2763421595635214e-11	8.401571077633417
ENSG00000130695	4.2763421595635214e-11	8.694298861130573
ENSG00000185437	4.2763421595635214e-11	7.7072971175906755
ENSG00000160783	4.2763421595635214e-11	8.400376562520494
ENSG00000221100	4.2763421595635214e-11	3.7202359289931977
ENSG00000126790	4.2763421595635214e-11	8.689714524072901
ENSG00000120662	4.276342159563552e-11	8.401650227466023
ENSG00000164542	4.276342159563552e-11	8.080511646592672
ENSG00000163399	4.276342159563552e-11	8.865867459313089
ENSG00000179630	4.276342159563552e-11	8.445728036192373
ENSG00000184831	4.276342159563552e-11	8.256330984593223
ENSG00000120509	8.061476262566926e-11	8.60820711009215
ENSG00000116857	8.061476262566926e-11	8.814228238656558
ENSG00000169231	8.061476262566926e-11	8.447176998712324
ENSG00000117308	8.061476262566926e-11	8.344688758868012
ENSG00000156711	8.061476262566926e-11	8.839055490693989
ENSG00000232065	8.06147626256704e-11	4.999092677042314
ENSG00000144395	8.06147626256704e-11	7.0476136557241436
ENSG00000198431	8.06147626256704e-11	8.853721710325235
ENSG00000145861	8.06147626256704e-11	2.5524229459015073
ENSG00000169895	8.06147626256704e-11	8.792992965385965
ENSG00000229503	8.06147626256704e-11	3.0445159229449534
ENSG00000138823	8.06147626256704e-11	4.417959898490908
ENSG00000132541	8.06147626256704e-11	8.381126005831574
ENSG00000166068	8.06147626256704e-11	8.613045894556853
ENSG00000116514	8.06147626256704e-11	8.538309691037535
ENSG00000076321	8.06147626256704e-11	8.631506249777022
ENSG00000118193	8.06147626256704e-11	7.897678094052588
ENSG00000109685	8.06147626256704e-11	8.8714441546616
ENSG00000162704	8.06147626256704e-11	8.890158957288799
ENSG00000253982	8.06147626256704e-11	7.632071896014297
ENSG00000225598	8.06147626256704e-11	3.3504983879300605
ENSG00000180530	8.06147626256704e-11	8.329232337768012
ENSG00000087510	8.06147626256704e-11	4.322188358282946
ENSG00000196754	8.06147626256704e-11	3.9781944647597305
ENSG00000143761	8.061476262567098e-11	8.940270065592774
ENSG00000104852	8.061476262567098e-11	8.940270065592774
ENSG00000158711	8.061476262567098e-11	8.86991604230904
ENSG00000141642	8.061476262567098e-11	8.289738866099334
ENSG00000185499	8.061476262567098e-11	7.495461646766431
ENSG00000158710	8.061476262567098e-11	8.907881401625161
ENSG00000197275	8.061476262567098e-11	6.450827515894114
ENSG00000117410	8.061476262567098e-11	8.883589903649453
ENSG00000257543	8.061476262567098e-11	5.919129451945657
ENSG00000147883	8.061476262567098e-11	7.770677773590894
ENSG00000148219	8.061476262567098e-11	7.828237279227086
ENSG00000228106	8.061476262567098e-11	7.959021742886187
ENSG00000009780	8.061476262567098e-11	8.418301163678942
ENSG00000126947	8.061476262567098e-11	7.474477219133259
ENSG00000160685	1.5071534384385795e-10	8.810179655660605
ENSG00000164953	1.507153438438601e-10	7.988465745809231
ENSG00000169372	1.507153438438601e-10	8.36249035303698
ENSG00000166562	1.507153438438601e-10	8.924075733608968
ENSG00000221887	1.507153438438601e-10	2.880311634981474
ENSG00000170417	1.507153438438601e-10	8.25434626801155
ENSG00000185222	1.507153438438601e-10	8.481629529094215
ENSG00000254635	1.507153438438601e-10	8.625393800366792
ENSG00000083845	1.507153438438601e-10	8.944318648588725
ENSG00000117479	1.507153438438601e-10	8.537853086808418
ENSG00000102265	1.507153438438601e-10	8.846616902624168
ENSG00000025800	1.507153438438601e-10	8.826909741706134
ENSG00000118298	1.507153438438601e-10	7.430447604030568
ENSG00000023572	1.507153438438601e-10	8.279911430932787
ENSG00000101928	1.507153438438601e-10	8.600109944100247
ENSG00000188811	1.507153438438601e-10	8.826909741706134
ENSG00000149925	1.507153438438601e-10	8.920027150613016
ENSG00000137274	1.507153438438601e-10	7.92626117910235
ENSG00000272047	1.507153438438601e-10	8.474524721393148
ENSG00000090776	1.507153438438601e-10	7.3332024622951275
ENSG00000144320	1.507153438438601e-10	8.776262879340436
ENSG00000141665	1.507153438438601e-10	5.625008805095574
ENSG00000184207	1.507153438438601e-10	8.501670287251887
ENSG00000224597	1.507153438438601e-10	8.506456781131645
ENSG00000182993	1.507153438438601e-10	6.562640782781881
ENSG00000163913	1.507153438438601e-10	8.587964195112393
ENSG00000239374	1.507153438438601e-10	2.95245949116259
ENSG00000240298	1.507153438438601e-10	5.677120421241145
ENSG00000162600	1.507153438438601e-10	8.643116244703155
ENSG00000160714	1.507153438438601e-10	8.861818876317137
ENSG00000162910	1.507153438438601e-10	8.763124772061747
ENSG00000116604	1.507153438438601e-10	8.915978567617064
ENSG00000180964	1.507153438438601e-10	8.736312803442644
ENSG00000179604	1.507153438438601e-10	7.224372108977002
ENSG00000135845	1.507153438438601e-10	8.745938081787106
ENSG00000242866	1.5071534384386064e-10	6.6126960534426225
ENSG00000159423	1.5071534384386064e-10	7.57080884795072
ENSG00000162923	1.5071534384386064e-10	8.895735652637308
ENSG00000013725	1.5071534384386064e-10	7.055151706991649
ENSG00000116586	1.5071534384386064e-10	8.73325657873753
ENSG00000121486	1.5071534384386064e-10	8.738833274086039
ENSG00000042832	1.5071534384386064e-10	8.129042351959143
ENSG00000234817	1.5071534384386064e-10	5.241820362840427
ENSG00000249738	1.5071534384386064e-10	3.5829975943899472
ENSG00000146263	1.5071534384386064e-10	8.53983780339009
ENSG00000164032	1.5071534384386064e-10	8.911929984621112
ENSG00000123360	1.5071534384386064e-10	8.335312373350298
ENSG00000125827	1.5071534384386064e-10	8.8714441546616
ENSG00000236577	1.5071534384386064e-10	5.456985899720892
ENSG00000185630	1.5071534384386064e-10	5.560728335998892
ENSG00000143195	1.5071534384386064e-10	6.0486330927829375
ENSG00000180815	1.5071534384386064e-10	5.217242152380205
ENSG00000177855	1.5071534384386064e-10	5.337151278548918
ENSG00000102271	1.5071534384386064e-10	4.128691196835465
ENSG00000219027	1.5071534384386064e-10	3.239825951058331
ENSG00000173801	1.5071534384386064e-10	8.169816494091044
ENSG00000142534	1.5071534384386064e-10	8.944318648588725
ENSG00000076003	1.5071534384386064e-10	8.754491852008123
ENSG00000198954	1.5071534384386064e-10	8.574290333771982
ENSG00000137404	1.5071534384386064e-10	8.319404902601466
ENSG00000203805	1.5071534384386064e-10	2.359605064665788
ENSG00000089220	1.5071534384386276e-10	8.915978567617064
ENSG00000162909	2.7944806985306676e-10	8.924075733608968
ENSG00000064309	2.7944806985306676e-10	5.718125716735781
ENSG00000161970	2.7944806985306676e-10	8.855249822677791
ENSG00000177189	2.7944806985306676e-10	8.84715265668589
ENSG00000115204	2.7944806985306676e-10	8.711485551405215
ENSG00000105372	2.7944806985306676e-10	8.948367231584678
ENSG00000139737	2.7944806985306676e-10	8.665423026097193
ENSG00000057252	2.7944806985306676e-10	8.810715409722327
ENSG00000184788	2.7944806985306676e-10	7.651346433103086
ENSG00000157578	2.7944806985306676e-10	6.696504758332766
ENSG00000107669	2.7944806985306676e-10	8.73325657873753
ENSG00000215374	2.7944806985306676e-10	5.411783019405012
ENSG00000186310	2.7944806985306676e-10	5.805444379539334
ENSG00000125246	2.7944806985306676e-10	8.28123738646326
ENSG00000259236	2.7944806985306676e-10	5.531678797369256
ENSG00000155115	2.7944806985306676e-10	8.707436968409263
ENSG00000259343	2.7944806985306676e-10	7.744961293495103
ENSG00000152022	2.7944806985306676e-10	8.717852448222475
ENSG00000101842	2.7944806985306676e-10	5.413556719934693
ENSG00000150076	2.7944806985306676e-10	7.003293849958359
ENSG00000197622	2.7944806985306676e-10	8.887638486645404
ENSG00000198689	2.7944806985306676e-10	8.657782464334405
ENSG00000204262	2.7944806985306676e-10	7.8676077439062855
ENSG00000185621	2.7944806985306676e-10	8.57375457971026
ENSG00000113368	2.7944806985306676e-10	8.705908856056706
ENSG00000158023	2.7944806985306676e-10	6.086021049230184
ENSG00000167085	2.7944806985306676e-10	8.757548076713238
ENSG00000142945	2.7944806985306676e-10	7.937885496205205
ENSG00000235944	2.7944806985306676e-10	7.240865146053522
ENSG00000165646	2.7944806985306774e-10	8.081908318527677
ENSG00000130055	2.7944806985306774e-10	4.757994482390566
ENSG00000143450	2.7944806985306774e-10	6.294672572505316
ENSG00000139508	2.7944806985306774e-10	8.701860273060754
ENSG00000227543	2.7944806985306774e-10	7.092382334869886
ENSG00000066027	2.7944806985306774e-10	8.833478795345478
ENSG00000162999	2.7944806985306774e-10	7.31052478144195
ENSG00000107249	2.7944806985306774e-10	8.260896895831308
ENSG00000259514	2.7944806985306774e-10	6.7152472137522405
ENSG00000242391	2.7944806985306774e-10	2.482541692250044
ENSG00000142227	2.7944806985306774e-10	8.924075733608968
ENSG00000102606	2.7944806985306774e-10	8.736312803442644
ENSG00000040341	2.7944806985306774e-10	8.708429326700099
ENSG00000161940	2.7944806985306774e-10	5.942389181850344
ENSG00000184319	2.7944806985306774e-10	7.630655347322289
ENSG00000158864	2.7944806985306774e-10	8.85471406861607
ENSG00000183690	2.7944806985306774e-10	4.3747424019450225
ENSG00000178184	2.7944806985306774e-10	7.264757218776622
ENSG00000182827	2.7944806985306774e-10	8.882061791296895
ENSG00000179397	2.7944806985306774e-10	7.214361256633427
ENSG00000180479	2.7944806985306774e-10	7.669936771121815
ENSG00000167553	2.7944806985306774e-10	8.663359159682912
ENSG00000119537	2.7944806985306774e-10	8.80918729736977
ENSG00000169062	2.7944806985306774e-10	8.763124772061747
ENSG00000204540	2.7944806985306774e-10	3.354793239377925
ENSG00000270101	2.7944806985306774e-10	7.683898951316193
ENSG00000147485	2.7944806985306774e-10	7.260831308601782
ENSG00000197956	2.7944806985306774e-10	8.924075733608968
ENSG00000197170	2.7944806985306774e-10	8.835006907698036
ENSG00000237188	2.7944806985306774e-10	7.017432748955959
ENSG00000130255	2.7944806985306774e-10	8.940270065592774
ENSG00000143575	2.7944806985306774e-10	8.899784235633259
ENSG00000151276	2.7944806985306774e-10	5.8277991092985495
ENSG00000108671	2.794480698530717e-10	8.867395571665647
ENSG00000079156	2.794480698530717e-10	5.745526477936904
ENSG00000173947	2.794480698530717e-10	5.679486595465677
ENSG00000135823	2.794480698530717e-10	8.596061361104297
ENSG00000176890	2.794480698530717e-10	8.3971973308259
ENSG00000135631	2.794480698530717e-10	8.792457211324242
ENSG00000100206	2.794480698530717e-10	6.267868599732914
ENSG00000143365	5.138608327093851e-10	6.259509256032852
ENSG00000153207	5.138608327093851e-10	8.84715265668589
ENSG00000078246	5.138608327093851e-10	8.33882520228453
ENSG00000163798	5.138608327093851e-10	8.738297520024316
ENSG00000240342	5.138608327093851e-10	8.364395919786046
ENSG00000120802	5.138608327093851e-10	8.86433934696053
ENSG00000120370	5.138608327093851e-10	8.653277277109337
ENSG00000146555	5.138608327093887e-10	4.24321425026393
ENSG00000158793	5.138608327093887e-10	8.71301366375777
ENSG00000159348	5.138608327093887e-10	8.857770293321186
ENSG00000116815	5.138608327093887e-10	7.978884324621643
ENSG00000160679	5.138608327093887e-10	8.863346988669695
ENSG00000138814	5.138608327093887e-10	8.811707768013164
ENSG00000138346	5.138608327093887e-10	8.220306484701904
ENSG00000135766	5.138608327093887e-10	8.887638486645404
ENSG00000271420	5.138608327093887e-10	2.4489133712353737
ENSG00000260081	5.138608327093887e-10	5.8981635876809415
ENSG00000133106	5.138608327093887e-10	8.747922798368778
ENSG00000168016	5.138608327093887e-10	8.8795413206535
ENSG00000198216	5.138608327093887e-10	5.787414755510079
ENSG00000198108	5.138608327093887e-10	8.705170945172899
ENSG00000085491	5.138608327093887e-10	8.622337575661676
ENSG00000213943	5.138608327093887e-10	3.0663036425947836
ENSG00000148688	5.138608327093887e-10	8.643651998764877
ENSG00000086598	5.138608327093887e-10	8.928124316604919
ENSG00000213722	5.138608327093887e-10	8.697811690064801
ENSG00000188015	5.138608327093887e-10	3.074378238351346
ENSG00000265559	5.138608327093887e-10	2.9428189358401227
ENSG00000196668	5.138608327093887e-10	7.396741301548596
ENSG00000152133	5.138608327093887e-10	8.70690121434754
ENSG00000205129	5.138608327093887e-10	7.40232888830126
ENSG00000184949	5.138608327093887e-10	5.507559290789317
ENSG00000023892	5.138608327093887e-10	8.863346988669695
ENSG00000092841	5.138608327093887e-10	8.915978567617064
ENSG00000237082	5.138608327093887e-10	4.345084836952903
ENSG00000163382	5.138608327093887e-10	8.8714441546616
ENSG00000143258	5.138608327093887e-10	8.792457211324242
ENSG00000163156	5.138608327093887e-10	8.626465308490236
ENSG00000178096	5.138608327093887e-10	8.581649588880078
ENSG00000228812	5.138608327093887e-10	6.082006347924097
ENSG00000236854	5.138608327093887e-10	3.644198555789819
ENSG00000172458	5.138608327093887e-10	6.355871243493339
ENSG00000005812	5.138608327093942e-10	8.80918729736977
ENSG00000204390	5.138608327093942e-10	7.254530239797492
ENSG00000128039	5.138608327093942e-10	8.666415384388028
ENSG00000171103	5.138608327093942e-10	8.314082654659986
ENSG00000072682	5.138608327093942e-10	8.643116244703155
ENSG00000164111	5.138608327093942e-10	8.87549273765755
ENSG00000189343	5.138608327093942e-10	8.920027150613016
ENSG00000179241	5.138608327093942e-10	4.667186716731705
ENSG00000179222	5.138608327093978e-10	8.911929984621112
ENSG00000246705	5.138608327093978e-10	8.725159412745626
ENSG00000171224	9.371102211653182e-10	7.134919143172646
ENSG00000186976	9.371102211653182e-10	6.803433357746262
ENSG00000164430	9.371102211653215e-10	8.729207995741579
ENSG00000163125	9.371102211653215e-10	8.859298405673744
ENSG00000152380	9.371102211653215e-10	7.073974240526045
ENSG00000135549	9.371102211653215e-10	6.385288511139473
ENSG00000266258	9.371102211653215e-10	2.5904779118804644
ENSG00000171862	9.371102211653215e-10	8.841575961337382
ENSG00000118181	9.371102211653215e-10	8.940270065592774
ENSG00000197858	9.371102211653215e-10	8.895735652637308
ENSG00000163918	9.371102211653215e-10	8.637082945125533
ENSG00000100450	9.371102211653215e-10	5.534223942420459
ENSG00000147144	9.371102211653215e-10	8.498614062546771
ENSG00000147065	9.371102211653215e-10	8.926596204252363
ENSG00000130997	9.371102211653215e-10	8.289993313506363
ENSG00000149679	9.371102211653215e-10	8.414788334744712
ENSG00000186283	9.371102211653215e-10	8.93217289960087
ENSG00000229766	9.371102211653215e-10	6.050048328383302
ENSG00000244242	9.371102211653215e-10	7.994335191141362
ENSG00000185875	9.371102211653215e-10	8.444990125308566
ENSG00000049541	9.371102211653215e-10	8.411811259872204
ENSG00000250091	9.371102211653215e-10	6.607604961061697
ENSG00000263753	9.371102211653348e-10	8.781839574688947
ENSG00000105640	9.371102211653348e-10	8.944318648588725
ENSG00000148225	9.371102211653348e-10	7.406128912638829
ENSG00000238121	9.371102211653348e-10	8.062221034366646
ENSG00000213719	9.371102211653348e-10	8.944318648588725
ENSG00000248596	9.371102211653348e-10	3.860302247940838
ENSG00000267801	9.371102211653348e-10	5.984767486862055
ENSG00000068394	9.371102211653348e-10	8.570039593953947
ENSG00000167524	9.371102211653348e-10	6.726608300374128
ENSG00000115085	9.371102211653348e-10	7.612417359849575
ENSG00000151849	9.371102211653348e-10	8.701860273060754
ENSG00000267052	9.371102211653348e-10	3.068870617694393
ENSG00000170959	9.371102211653348e-10	4.145689354235707
ENSG00000188971	9.371102211653348e-10	8.615311917793216
ENSG00000184517	9.371102211653348e-10	7.990652619212989
ENSG00000197852	9.371102211653348e-10	8.424413613089174
ENSG00000151414	9.371102211653348e-10	8.844096431980775
ENSG00000228205	9.371102211653348e-10	7.3908150411169435
ENSG00000074964	9.371102211653348e-10	6.11458798016032
ENSG00000204681	9.371102211653348e-10	7.659217796041405
ENSG00000260360	9.371102211653348e-10	5.381551168649602
ENSG00000233927	9.371102211653348e-10	8.936221482596823
ENSG00000189014	9.371102211653348e-10	4.3550352205137175
ENSG00000166743	9.371102211653348e-10	5.04826918596
ENSG00000004961	9.371102211653348e-10	8.585443724469
ENSG00000176049	9.371102211653348e-10	4.281959510367945
ENSG00000242712	9.371102211653348e-10	5.2165913932379775
ENSG00000273314	9.371102211653348e-10	6.771058535666428
ENSG00000214708	9.371102211653348e-10	4.079668276690675
ENSG00000146411	9.371102211653348e-10	7.343303553288972
ENSG00000138686	9.371102211653348e-10	8.372036481548834
ENSG00000203950	9.371102211653348e-10	8.607135601968707
ENSG00000226853	9.371102211653348e-10	5.893534483806728
ENSG00000117475	9.371102211653348e-10	8.660838689039519
ENSG00000143569	9.371102211653348e-10	8.895735652637308
ENSG00000174799	9.371102211653348e-10	8.622873329723399
ENSG00000214514	9.371102211653348e-10	3.5357509205525712
ENSG00000169679	9.371102211653348e-10	8.651213410695059
ENSG00000005189	9.37110221165338e-10	7.614048268266241
ENSG00000117118	1.6948707694752514e-09	8.788944382390012
ENSG00000130985	1.6948707694752514e-09	8.928124316604919
ENSG00000123374	1.6948707694752514e-09	8.485142358028444
ENSG00000101222	1.6948707694752514e-09	4.574625308852043
ENSG00000136653	1.6948707694752514e-09	8.88863084493624
ENSG00000120784	1.6948707694752514e-09	6.324349308738232
ENSG00000204054	1.6948707694752514e-09	8.81674870929995
ENSG00000166272	1.6948707694752514e-09	8.791464853033405
ENSG00000197779	1.6948707694752514e-09	8.359354978499258
ENSG00000231982	1.6948707694752514e-09	6.384262196104551
ENSG00000170889	1.6948707694752514e-09	8.944318648588725
ENSG00000228486	1.6948707694752514e-09	8.549260924912467
ENSG00000178074	1.6948707694752514e-09	8.631506249777022
ENSG00000145331	1.6948707694752514e-09	8.376085064544787
ENSG00000198056	1.6948707694752514e-09	8.414384021100542
ENSG00000122912	1.6948707694752514e-09	8.757548076713238
ENSG00000111266	1.6948707694752514e-09	8.697811690064801
ENSG00000198853	1.6948707694752514e-09	7.485350426626213
ENSG00000143537	1.6948707694752514e-09	8.781839574688945
ENSG00000135245	1.6948707694752514e-09	7.589469909055558
ENSG00000261292	1.6948707694752514e-09	5.713522827657696
ENSG00000054277	1.6948707694752514e-09	8.159621596919505
ENSG00000225151	1.6948707694752514e-09	7.287331650837346
ENSG00000166130	1.6948707694752514e-09	8.780311462336389
ENSG00000090020	1.6948707694752514e-09	8.50691338536076
ENSG00000182287	1.6948707694752514e-09	8.853721710325235
ENSG00000196924	1.6948707694752514e-09	8.873964625304993
ENSG00000116141	1.6948707694752514e-09	5.524042013952384
ENSG00000134864	1.6948707694752514e-09	8.149741871168015
ENSG00000154114	1.6948707694752514e-09	8.920027150613016
ENSG00000165511	1.6948707694752514e-09	7.153461645249386
ENSG00000155959	1.6948707694752514e-09	8.829430212349527
ENSG00000143442	1.6948707694752514e-09	8.915978567617064
ENSG00000186312	1.6948707694752514e-09	8.153386140519796
ENSG00000111696	1.6948707694752514e-09	8.568713638423473
ENSG00000131725	1.6948707694752514e-09	8.629978137424466
ENSG00000128567	1.6948707694752514e-09	8.352531477452883
ENSG00000115364	1.6948707694752514e-09	8.676576416794209
ENSG00000165832	1.6948707694752514e-09	8.667407742678863
ENSG00000129757	1.6948707694752514e-09	7.902820824364816
ENSG00000259709	1.6948707694752514e-09	5.975216319100587
ENSG00000169436	1.6948707694752514e-09	3.787084535231479
ENSG00000152684	1.6948707694752514e-09	8.638075303416368
ENSG00000164442	1.6948707694752514e-09	8.936221482596823
ENSG00000101843	1.6948707694752514e-09	8.726151771036463
ENSG00000143398	1.6948707694752514e-09	8.833478795345478
ENSG00000189221	1.6948707694752514e-09	3.971837941460822
ENSG00000143499	1.6948707694752514e-09	8.710545483699324
ENSG00000119787	1.6948707694752514e-09	8.761596659709188
ENSG00000225828	1.6948707694752514e-09	7.879047995838277
ENSG00000206921	1.6948707694752514e-09	5.062646366566016
ENSG00000151151	1.6948707694752514e-09	8.487996425911474
ENSG00000103253	1.6948707694752514e-09	8.462835576634408
ENSG00000038002	1.6948707694752514e-09	8.882061791296895
ENSG00000214562	1.6948707694752514e-09	5.910510761077107
ENSG00000119927	1.6948707694752514e-09	8.590028061526674
ENSG00000229808	1.6948707694752514e-09	6.6984252240597915
ENSG00000103404	1.6948707694752514e-09	8.52058724670117
ENSG00000185905	1.6948707694752514e-09	8.899784235633259
ENSG00000186073	1.6948707694752514e-09	7.986492472556487
ENSG00000102158	1.6948707694752754e-09	8.911929984621112
ENSG00000164056	1.6948707694752754e-09	8.024838165116911
ENSG00000166340	1.6948707694752754e-09	8.903832818629208
ENSG00000272933	1.6948707694752754e-09	7.060229692489718
ENSG00000200534	1.6948707694752754e-09	7.183414659398452
ENSG00000143222	1.6948707694752754e-09	8.873964625304993
ENSG00000084444	1.6948707694752754e-09	8.294296343909345
ENSG00000225855	1.6948707694752754e-09	8.278181161758146
ENSG00000258099	1.6948707694752754e-09	4.213835877226117
ENSG00000234222	1.6948707694752754e-09	6.848365977840842
ENSG00000235670	1.6948707694752754e-09	4.096952682674846
ENSG00000196369	1.6948707694752754e-09	8.07048205460404
ENSG00000152784	1.6948707694752754e-09	8.306319085907722
ENSG00000234546	1.6948707694752754e-09	5.67194872423467
ENSG00000103489	1.6948707694752754e-09	8.503505137596418
ENSG00000242759	1.6948707694752754e-09	6.088098158104696
ENSG00000166819	1.6948707694752754e-09	5.202446619079641
ENSG00000151611	1.6948707694752754e-09	7.834349728637315
ENSG00000010072	1.6948707694752754e-09	8.335801391407356
ENSG00000197965	1.6948707694752754e-09	8.887638486645404
ENSG00000230005	1.6948707694752754e-09	4.672441863324621
ENSG00000143774	1.6948707694752754e-09	8.895735652637308
ENSG00000152213	1.6948707694752754e-09	7.972897761048684
ENSG00000243224	1.6948707694752754e-09	6.482618119188495
ENSG00000076258	1.6948707694752754e-09	8.012932541359364
ENSG00000236914	1.6948707694752754e-09	5.440726720716408
ENSG00000006704	1.6948707694752754e-09	5.868658428739063
ENSG00000259424	1.6948707694752754e-09	3.4670276454850355
ENSG00000270820	1.6948707694752754e-09	7.514439527642241
ENSG00000224790	1.6948707694752754e-09	5.204296888508655
ENSG00000173166	1.6948707694752816e-09	7.825034067132625
ENSG00000092847	1.6948707694752816e-09	8.81323588036572
ENSG00000197712	1.6948707694752816e-09	8.67451255037993
ENSG00000224945	1.6948707694752816e-09	5.3869586581293705
ENSG00000141367	1.6948707694752816e-09	8.911929984621112
ENSG00000233461	1.6948707694752816e-09	7.533189840701583
ENSG00000122042	1.6948707694752816e-09	8.796505794320195
ENSG00000198755	1.6948707694752816e-09	8.940270065592774
ENSG00000159712	1.6948707694752816e-09	6.081891678293631
ENSG00000126216	3.0400677415037896e-09	8.678358976553797
ENSG00000139687	3.0400677415037896e-09	8.895735652637308
ENSG00000143590	3.0400677415037896e-09	5.8445369496967094
ENSG00000000457	3.0400677415037896e-09	8.621880971432562
ENSG00000261485	3.0400677415037896e-09	6.506123656093177
ENSG00000121851	3.0400677415037896e-09	8.74288185708199
ENSG00000214655	3.0400677415037896e-09	8.84715265668589
ENSG00000166598	3.0400677415037896e-09	8.944318648588725
ENSG00000145476	3.0400677415037896e-09	8.72363130039307
ENSG00000144713	3.0400677415037896e-09	8.948367231584678
ENSG00000225471	3.0400677415037896e-09	6.008751399284558
ENSG00000166349	3.0400677415037896e-09	5.882504113358556
ENSG00000102882	3.0400677415037896e-09	8.761596659709188
ENSG00000203721	3.0400677415037896e-09	5.243128085319987
ENSG00000272709	3.0400677415037896e-09	4.332597699515064
ENSG00000254685	3.0400677415037896e-09	8.28619917791744
ENSG00000117640	3.0400677415037896e-09	8.635019078711252
ENSG00000227359	3.0400677415037896e-09	5.036743901427467
ENSG00000187240	3.0400677415037896e-09	7.378846235370298
ENSG00000158062	3.0400677415037896e-09	8.667407742678863
ENSG00000085185	3.0400677415038223e-09	8.720575075687954
ENSG00000109927	3.0400677415038223e-09	8.621880971432562
ENSG00000081026	3.0400677415038223e-09	8.526620546278794
ENSG00000164742	3.0400677415038223e-09	5.582599117183562
ENSG00000109680	3.0400677415038223e-09	7.665081018456519
ENSG00000112378	3.0400677415038223e-09	8.911929984621112
ENSG00000198855	3.0400677415038223e-09	8.867395571665647
ENSG00000114698	3.0400677415038223e-09	6.008734772409033
ENSG00000126010	3.0400677415038223e-09	4.7802040289519905
ENSG00000166401	3.0400677415038223e-09	7.978880220978777
ENSG00000143107	3.0400677415038223e-09	4.851969303870494
ENSG00000204356	3.0400677415038223e-09	8.81323588036572
ENSG00000168434	3.0400677415038223e-09	8.605686639448757
ENSG00000130477	3.0400677415038223e-09	2.883037095656546
ENSG00000198171	3.0400677415038223e-09	8.863346988669695
ENSG00000197444	3.0400677415038223e-09	6.216195728884896
ENSG00000198937	3.0400677415038223e-09	8.630513891486187
ENSG00000204116	3.0400677415038223e-09	8.72363130039307
ENSG00000185267	3.0400677415038223e-09	8.150865669876403
ENSG00000183154	3.0400677415038223e-09	4.967439366264479
ENSG00000167920	3.0400677415038223e-09	8.106129100098853
ENSG00000181804	3.0400677415038223e-09	8.583379858054721
ENSG00000177602	3.0400677415038223e-09	7.231785730574258
ENSG00000106025	3.0400677415038223e-09	6.778272048523147
ENSG00000137434	3.0400677415038223e-09	6.609456257390668
ENSG00000091039	3.0400677415038223e-09	8.825381629353576
ENSG00000141441	3.0400677415038223e-09	8.24453315502173
ENSG00000077264	3.0400677415038223e-09	5.035106527688009
ENSG00000089163	3.0400677415038223e-09	6.823177839078684
ENSG00000138107	3.0400677415038223e-09	8.827902099996969
ENSG00000143324	3.0400677415038223e-09	8.853721710325235
ENSG00000099622	3.0400677415038223e-09	8.93217289960087
ENSG00000135677	3.0400677415038223e-09	8.87549273765755
ENSG00000124209	3.0400677415038223e-09	8.735777049380923
ENSG00000157214	3.0400677415038223e-09	4.108345015400041
ENSG00000069329	3.0400677415038223e-09	8.853721710325235
ENSG00000134690	3.0400677415038223e-09	8.053667264145627
ENSG00000159788	3.0400677415038223e-09	8.27186655552583
ENSG00000143622	3.0400677415038223e-09	8.611719939026381
ENSG00000243710	3.0400677415038223e-09	5.150406601426886
ENSG00000125726	3.0400677415038223e-09	5.301426067209676
ENSG00000261431	3.0400677415038223e-09	3.535116310147776
ENSG00000122406	3.0400677415038223e-09	8.940270065592774
ENSG00000143756	3.0400677415038223e-09	8.788408628328291
ENSG00000123353	3.0400677415038223e-09	8.411196355977877
ENSG00000121900	3.0400677415038223e-09	6.319166573072609
ENSG00000135250	3.0400677415038223e-09	8.789936740680849
ENSG00000184584	3.040067741503844e-09	8.865867459313089
ENSG00000151729	3.040067741503844e-09	8.837527378341429
ENSG00000143603	3.040067741503844e-09	8.89420754028475
ENSG00000108061	3.040067741503844e-09	8.757548076713238
ENSG00000147155	3.040067741503844e-09	8.616840030145775
ENSG00000162814	3.040067741503844e-09	4.410863227795576
ENSG00000162755	3.040067741503844e-09	7.891729498887853
ENSG00000132694	3.040067741503844e-09	8.76564524270514
ENSG00000164061	3.040067741503844e-09	7.159871064698064
ENSG00000124120	3.040067741503844e-09	8.734248937028365
ENSG00000136143	3.040067741503844e-09	8.57581844612454
ENSG00000116030	3.040067741503844e-09	8.845624544333333
ENSG00000227345	3.040067741503844e-09	8.292311627327672
ENSG00000246203	3.040067741503844e-09	6.590534009283069
ENSG00000121390	3.040067741503844e-09	8.763124772061747
ENSG00000260805	3.040067741503876e-09	6.795768815583606
ENSG00000184557	5.4079253596796e-09	8.719046963335396
ENSG00000188295	5.4079253596796e-09	7.9085770373425754
ENSG00000134291	5.4079253596796e-09	8.792992965385965
ENSG00000235477	5.4079253596796e-09	7.914539620515666
ENSG00000248663	5.4079253596796e-09	7.058316405868673
ENSG00000004487	5.407925359679677e-09	8.745402327725383
ENSG00000227799	5.407925359679677e-09	5.795220631667849
ENSG00000229196	5.407925359679677e-09	5.448965791442489
ENSG00000099377	5.407925359679677e-09	7.370730759970768
ENSG00000134375	5.407925359679677e-09	8.86991604230904
ENSG00000230155	5.407925359679677e-09	5.7279347046447535
ENSG00000070831	5.407925359679677e-09	8.899784235633259
ENSG00000203761	5.407925359679677e-09	7.911887709454721
ENSG00000131931	5.407925359679677e-09	8.434038891433634
ENSG00000095203	5.407925359679677e-09	4.821969073537901
ENSG00000095002	5.407925359679677e-09	8.640393617237677
ENSG00000135776	5.407925359679677e-09	8.728672241679856
ENSG00000204277	5.407925359679677e-09	4.013425016526825
ENSG00000247373	5.407925359679677e-09	7.59633981193823
ENSG00000213559	5.407925359679677e-09	3.354379229123995
ENSG00000213190	5.407925359679677e-09	8.38418223053669
ENSG00000130779	5.407925359679677e-09	8.878013208300944
ENSG00000131475	5.407925359679677e-09	8.755027606069843
ENSG00000088280	5.407925359679677e-09	7.286555771545316
ENSG00000251927	5.407925359679677e-09	7.40039112548066
ENSG00000204164	5.407925359679677e-09	8.033386046589278
ENSG00000092036	5.407925359679677e-09	8.220377201106437
ENSG00000091157	5.407925359679677e-09	8.64617246940827
ENSG00000255224	5.407925359679677e-09	6.492805090245385
ENSG00000138085	5.407925359679677e-09	8.883589903649453
ENSG00000259726	5.407925359679677e-09	6.3127128684256375
ENSG00000123562	5.407925359679677e-09	8.928124316604919
ENSG00000134287	5.407925359679677e-09	8.868387929956484
ENSG00000198400	5.407925359679677e-09	5.7881405218711794
ENSG00000166348	5.407925359679677e-09	8.387238455241803
ENSG00000100316	5.407925359679677e-09	8.948367231584678
ENSG00000162105	5.407925359679677e-09	6.952295657746635
ENSG00000168028	5.407925359679677e-09	8.948367231584678
ENSG00000156374	5.407925359679677e-09	8.258930605069224
ENSG00000117625	5.407925359679677e-09	8.82232540464846
ENSG00000169607	5.407925359679677e-09	7.967458060698007
ENSG00000108387	5.407925359679677e-09	6.983790079043416
ENSG00000119280	5.407925359679677e-09	8.117739095024985
ENSG00000166313	5.407925359679677e-09	7.298340063688787
ENSG00000172586	5.407925359679677e-09	8.717062246753724
ENSG00000119403	5.407925359679677e-09	8.593540890460902
ENSG00000171960	5.407925359679677e-09	8.48468575379933
ENSG00000163346	5.407925359679677e-09	8.902304706276652
ENSG00000139880	5.407925359679677e-09	7.46477391440682
ENSG00000197296	5.407925359679677e-09	8.705908856056706
ENSG00000101746	5.407925359679677e-09	7.918071898345867
ENSG00000123416	5.407925359679677e-09	8.822861158710182
ENSG00000186827	5.407925359679677e-09	7.805288203109185
ENSG00000143669	5.407925359679677e-09	8.745402327725383
ENSG00000176974	5.407925359679677e-09	8.628985779133629
ENSG00000225806	5.407925359679696e-09	6.115501188156811
ENSG00000162244	5.407925359679696e-09	8.940270065592774
ENSG00000232022	5.407925359679696e-09	5.451430596724145
ENSG00000116584	5.407925359679696e-09	8.920027150613016
ENSG00000234184	5.407925359679696e-09	8.695545666828439
ENSG00000255020	5.407925359679696e-09	3.6876455455703856
ENSG00000156140	5.407925359679696e-09	4.0783012070279705
ENSG00000143621	5.407925359679696e-09	8.911929984621112
ENSG00000155875	5.407925359679696e-09	3.4208873250857126
ENSG00000134882	5.407925359679696e-09	8.410256288271986
ENSG00000260992	5.407925359679696e-09	5.9926407081188415
ENSG00000120885	5.407925359679696e-09	7.056518263726876
ENSG00000150630	5.407925359679696e-09	7.37500095868713
ENSG00000119283	5.407925359679696e-09	5.262963826907747
ENSG00000116984	5.407925359679696e-09	8.855249822677791
ENSG00000267215	5.407925359679696e-09	4.5127814564128
ENSG00000227781	5.407925359679696e-09	3.9499254324136643
ENSG00000225302	5.407925359679696e-09	2.6517191175189234
ENSG00000140545	5.407925359679696e-09	8.41359381963179
ENSG00000205208	5.407925359679696e-09	8.492045008907425
ENSG00000185515	5.407925359679696e-09	8.687194053429506
ENSG00000138286	5.407925359679696e-09	8.689714524072901
ENSG00000188042	5.407925359679696e-09	8.689178770011178
ENSG00000143793	5.407925359679696e-09	8.493037367198262
ENSG00000220793	5.407925359679696e-09	3.6860356116351602
ENSG00000199477	5.407925359679696e-09	4.828065673146019
ENSG00000188092	5.407925359679696e-09	7.285611824634545
ENSG00000268856	9.540669970247668e-09	5.23326632750656
ENSG00000272994	9.540669970247668e-09	8.458866143471063
ENSG00000174748	9.540669970247668e-09	8.944318648588725
ENSG00000176124	9.540669970247668e-09	8.26954824170452
ENSG00000181577	9.540669970247668e-09	3.6628241988334693
ENSG00000258472	9.540669970247668e-09	7.459177342301309
ENSG00000181826	9.540669970247668e-09	7.834317314809373
ENSG00000143740	9.540669970247668e-09	8.738833274086039
ENSG00000147168	9.540669970247668e-09	8.928124316604919
ENSG00000251350	9.540669970247668e-09	6.565683905560844
ENSG00000146350	9.540669970247668e-09	7.918822774161646
ENSG00000264058	9.540669970247668e-09	6.860638281002703
ENSG00000143543	9.540669970247668e-09	8.920027150613016
ENSG00000250546	9.540669970247668e-09	4.985001400701822
ENSG00000154102	9.540669970247668e-09	8.470730585804224
ENSG00000143224	9.540669970247668e-09	8.764117130352583
ENSG00000163040	9.540669970247668e-09	5.651173713294675
ENSG00000143315	9.540669970247668e-09	8.744866573663662
ENSG00000225093	9.540669970247668e-09	7.04891420962595
ENSG00000166407	9.540669970247668e-09	3.2220839220691824
ENSG00000161800	9.540669970247668e-09	8.580323633349606
ENSG00000160803	9.540669970247668e-09	8.829430212349527
ENSG00000231500	9.540669970247668e-09	8.948367231584678
ENSG00000166681	9.540669970247668e-09	7.795622478037521
ENSG00000213625	9.540669970247668e-09	8.891687069641355
ENSG00000170191	9.540669970247668e-09	7.97129049886352
ENSG00000169188	9.540669970247668e-09	8.515344148592298
ENSG00000213171	9.540669970247668e-09	2.2663248640716853
ENSG00000158716	9.540669970247668e-09	8.45255153723875
ENSG00000169242	9.540669970247668e-09	6.550899013269827
ENSG00000212978	9.540669970247668e-09	8.161554022916231
ENSG00000237276	9.540669970247668e-09	7.8333050797615345
ENSG00000242265	9.540669970247668e-09	6.044507962297112
ENSG00000204789	9.540669970247668e-09	8.030935168899791
ENSG00000135424	9.540669970247668e-09	7.566965184212685
ENSG00000154639	9.540669970247668e-09	7.7457550421483825
ENSG00000160688	9.540669970247668e-09	8.769693825701092
ENSG00000185928	9.540669970247668e-09	7.729068144922991
ENSG00000163159	9.540669970247668e-09	8.748915156659612
ENSG00000101811	9.540669970247668e-09	8.395616927888398
ENSG00000118816	9.540669970247668e-09	8.93217289960087
ENSG00000132824	9.540669970247668e-09	8.883589903649453
ENSG00000075340	9.540669970247668e-09	6.154040580107644
ENSG00000092931	9.540669970247668e-09	8.753499493717285
ENSG00000112195	9.540669970247668e-09	8.544140833793072
ENSG00000064886	9.540669970247668e-09	6.521700868396214
ENSG00000076382	9.540669970247668e-09	8.602630414743642
ENSG00000132964	9.540669970247668e-09	8.406234564523695
ENSG00000126107	9.540669970247668e-09	8.815756351009115
ENSG00000116918	9.540669970247668e-09	8.695747823650525
ENSG00000105520	9.540669970247668e-09	8.615311917793216
ENSG00000132688	9.540669970247668e-09	7.9552450260781855
ENSG00000094916	9.540669970247668e-09	8.825381629353576
ENSG00000006125	9.540669970247668e-09	8.86991604230904
ENSG00000113269	9.540669970247668e-09	8.700332160708195
ENSG00000133318	9.540669970247668e-09	8.928124316604919
ENSG00000116701	9.540669970247668e-09	8.690706882363736
ENSG00000116580	9.540669970247668e-09	8.845624544333333
ENSG00000131061	9.540669970247668e-09	8.084437222599144
ENSG00000067992	9.540669970247668e-09	8.045602511981665
ENSG00000121152	9.540669970247668e-09	8.018509236707873
ENSG00000100097	9.540669970247668e-09	8.915978567617064
ENSG00000119969	9.540669970247668e-09	8.31023622848612
ENSG00000116194	9.540669970247668e-09	7.1614512498791605
ENSG00000177917	9.540669970247736e-09	8.657325860105288
ENSG00000232940	9.540669970247736e-09	6.255606251695161
ENSG00000109758	9.540669970247736e-09	3.2630790160588616
ENSG00000167046	9.540669970247736e-09	6.135832334391085
ENSG00000008256	9.540669970247736e-09	7.875601779665714
ENSG00000066279	9.540669970247736e-09	8.67504830444165
ENSG00000238178	9.540669970247736e-09	4.202516436535082
ENSG00000179195	9.540669970247736e-09	8.895735652637308
ENSG00000235609	9.540669970247736e-09	5.936381520673742
ENSG00000198814	9.540669970247736e-09	8.171846495739965
ENSG00000143624	9.540669970247736e-09	8.903832818629208
ENSG00000159261	9.540669970247736e-09	7.090555470386131
ENSG00000233217	9.540669970247736e-09	3.989832228436054
ENSG00000174437	9.540669970247736e-09	8.924075733608968
ENSG00000202415	9.540669970247736e-09	3.3492102721993207
ENSG00000220472	9.540669970247736e-09	7.188784533971301
ENSG00000214612	9.540669970247736e-09	5.987025652266696
ENSG00000154217	9.540669970247736e-09	8.301936905672132
ENSG00000070785	9.540669970247736e-09	8.667943496740586
ENSG00000099256	9.540669970247736e-09	7.32577804536278
ENSG00000174628	9.540669970247736e-09	6.986379924884311
ENSG00000107951	9.540669970247736e-09	8.595525607042575
ENSG00000158560	9.540669970247736e-09	7.185862814295914
ENSG00000109452	9.540669970247736e-09	6.997605752580624
ENSG00000090013	9.540669970247736e-09	8.797041548381916
ENSG00000168528	9.540669970247736e-09	7.805599779441207
ENSG00000105467	9.540669970247736e-09	5.184816819205658
ENSG00000224687	9.540669970247736e-09	3.045313217919213
ENSG00000229689	9.540669970247736e-09	6.368634553250331
ENSG00000240291	9.540669970247736e-09	7.6261616034261515
ENSG00000254577	9.540669970247736e-09	6.466699903156084
ENSG00000084073	9.540669970247736e-09	8.85624218096863
ENSG00000154153	9.540669970247736e-09	5.405381061060831
ENSG00000266970	9.540669970247736e-09	4.010680542156051
ENSG00000243517	9.540669970247736e-09	7.075083432940859
ENSG00000116191	9.540669970247736e-09	8.93217289960087
ENSG00000197140	9.540669970247736e-09	4.843004659380112
ENSG00000150636	9.540669970247837e-09	7.056783336878155
ENSG00000202290	9.540669970247837e-09	6.444943368997533
ENSG00000172954	9.540669970247837e-09	8.288263044331721
ENSG00000105193	9.540669970247837e-09	8.944318648588725
ENSG00000173065	9.540669970247837e-09	8.589413157632345
ENSG00000198700	9.540669970247837e-09	8.87549273765755
ENSG00000165813	1.6692747098021695e-08	8.857770293321186
ENSG00000253327	1.6692747098021695e-08	4.712869717592873
ENSG00000271936	1.6692747098021695e-08	5.7088574858839065
ENSG00000100997	1.6692747098021695e-08	8.782375328750668
ENSG00000078369	1.6692747098021695e-08	8.907881401625161
ENSG00000156042	1.6692747098021695e-08	8.172838854030802
ENSG00000166896	1.6692747098021695e-08	8.170318383387407
ENSG00000198324	1.6692747098021695e-08	8.132300733486343
ENSG00000226025	1.6692747098021695e-08	7.102065957897625
ENSG00000138160	1.6692747098021695e-08	8.571234109066866
ENSG00000014919	1.6692747098021695e-08	8.719582717397117
ENSG00000197771	1.6692747098021695e-08	8.827902099996969
ENSG00000152270	1.6692747098021695e-08	7.461045274810517
ENSG00000073792	1.6692747098021695e-08	5.383257128200871
ENSG00000120699	1.6692747098021695e-08	8.629978137424466
ENSG00000100129	1.6692747098021695e-08	8.940270065592774
ENSG00000167447	1.6692747098021695e-08	8.668935855031423
ENSG00000101882	1.6692747098021695e-08	8.597053719395133
ENSG00000112304	1.6692747098021695e-08	8.596061361104297
ENSG00000143314	1.6692747098021695e-08	8.837527378341429
ENSG00000068784	1.6692747098021695e-08	8.69727593600308
ENSG00000068323	1.6692747098021695e-08	8.798033906672751
ENSG00000144048	1.6692747098021695e-08	8.688186411720343
ENSG00000165660	1.6692747098021695e-08	8.55942195731865
ENSG00000163444	1.6692747098021695e-08	8.742346103020267
ENSG00000095485	1.6692747098021695e-08	8.687729807491227
ENSG00000104447	1.6692747098021695e-08	6.852380859137714
ENSG00000088833	1.6692747098021695e-08	8.837527378341429
ENSG00000131773	1.6692747098021695e-08	6.622260854133063
ENSG00000136149	1.6692747098021695e-08	7.930099171848143
ENSG00000133069	1.6692747098021754e-08	8.296693807563262
ENSG00000164104	1.6692747098021754e-08	8.915978567617064
ENSG00000109475	1.6692747098021754e-08	8.944318648588725
ENSG00000213846	1.6692747098021754e-08	6.845250049822694
ENSG00000165802	1.6692747098021754e-08	8.757548076713238
ENSG00000172888	1.6692747098021754e-08	8.67802537931416
ENSG00000227527	1.6692747098021754e-08	4.233831795512763
ENSG00000237301	1.6692747098021754e-08	5.18961674960172
ENSG00000267470	1.6692747098021754e-08	5.91259227577083
ENSG00000153132	1.6692747098021754e-08	7.8711616378529365
ENSG00000153187	1.6692747098021754e-08	8.93217289960087
ENSG00000182180	1.6692747098021754e-08	8.819804934005067
ENSG00000140470	1.6692747098021754e-08	6.224065009201747
ENSG00000176871	1.6692747098021754e-08	8.56619316778008
ENSG00000122591	1.6692747098021754e-08	8.832943041283757
ENSG00000175395	1.6692747098021754e-08	8.297300278029514
ENSG00000175470	1.6692747098021754e-08	8.647700581760828
ENSG00000120820	1.6692747098021754e-08	7.309156644130006
ENSG00000143369	1.6692747098021754e-08	6.479970457890994
ENSG00000087258	1.6692747098021754e-08	4.1168797631641825
ENSG00000108861	1.6692747098021754e-08	8.677568775085046
ENSG00000196584	1.6692747098021754e-08	8.24797937119429
ENSG00000138757	1.6692747098021754e-08	8.899784235633259
ENSG00000105784	1.6692747098021754e-08	5.401014631306136
ENSG00000176399	1.6692747098021754e-08	6.638516392389874
ENSG00000231407	1.6692747098021754e-08	5.5405506130069915
ENSG00000162851	1.6692747098021754e-08	8.704380743704148
ENSG00000228889	1.6692747098021754e-08	5.678251874972934
ENSG00000151208	1.6692747098021754e-08	8.528482255870989
ENSG00000237773	1.6692747098021754e-08	3.028375710310042
ENSG00000107758	1.6692747098021754e-08	8.857770293321186
ENSG00000244219	1.6692747098021754e-08	5.70445519951364
ENSG00000143434	1.6692747098021754e-08	6.834925259240079
ENSG00000180764	1.6692747098021754e-08	5.719543806907757
ENSG00000169442	1.6692747098021754e-08	7.728968111294717
ENSG00000041353	1.6692747098021754e-08	4.828878863944253
ENSG00000127252	1.6692747098021754e-08	2.7935627593676506
ENSG00000165644	1.6692747098021754e-08	8.662366801392077
ENSG00000188389	1.6692747098021754e-08	6.804248313611501
ENSG00000223599	1.6692747098021754e-08	5.256090964419286
ENSG00000011198	1.6692747098021754e-08	8.420162873271137
ENSG00000155660	1.6692747098021754e-08	8.936221482596823
ENSG00000132646	1.6692747098021754e-08	8.814763992718278
ENSG00000117523	1.6692747098021754e-08	8.928124316604919
ENSG00000065154	1.6692747098021754e-08	8.85066548562012
ENSG00000235374	1.6692747098021754e-08	6.503477643146598
ENSG00000238045	1.6692747098021754e-08	6.35836064379923
ENSG00000144712	1.6692747098021754e-08	8.455809918765947
ENSG00000069248	1.6692747098021754e-08	8.843104073689938
ENSG00000251680	1.6692747098021754e-08	4.176370856325008
ENSG00000123595	1.6692747098021754e-08	8.783367687041503
ENSG00000051620	1.6692747098021754e-08	8.821333046357623
ENSG00000164484	1.6692747098021754e-08	8.087028409647072
ENSG00000143502	1.6692747098021754e-08	4.155588077551887
ENSG00000224452	1.6692747098021754e-08	4.190135847133395
ENSG00000226321	1.6692747098021754e-08	6.064517750900898
ENSG00000259363	1.6692747098021754e-08	6.28114188675181
ENSG00000150756	1.6692747098021933e-08	8.454281806413391
ENSG00000125629	1.6692747098021933e-08	8.764652884414305
ENSG00000110700	1.6692747098021933e-08	8.940270065592774
ENSG00000253619	1.6692747098021933e-08	4.61727300600351
ENSG00000143799	1.6692747098021933e-08	8.924075733608968
ENSG00000185008	1.6692747098021933e-08	3.0977570126011655
ENSG00000176659	1.6692747098021933e-08	5.190865021084465
ENSG00000126562	1.6692747098021933e-08	5.437787735098438
ENSG00000119906	1.6692747098021933e-08	8.76564524270514
ENSG00000182899	1.6692747098021933e-08	8.948367231584678
ENSG00000117595	1.6692747098021933e-08	5.382629120274711
ENSG00000238055	1.6692747098021933e-08	3.713874001795661
ENSG00000104356	1.6692747098021933e-08	8.019247147591678
ENSG00000074590	1.6692747098022052e-08	5.3307178340508115
ENSG00000186260	2.8965265307371098e-08	8.585443724469
ENSG00000197915	2.8965265307371098e-08	3.248211418208372
ENSG00000175294	2.8965265307371098e-08	4.658652981954941
ENSG00000163467	2.8965265307371098e-08	6.2345426516363265
ENSG00000149548	2.8965265307371098e-08	7.276413164958722
ENSG00000107551	2.8965265307371098e-08	8.412320154686265
ENSG00000214226	2.8965265307371098e-08	7.817732657189752
ENSG00000108219	2.8965265307371098e-08	8.700332160708196
ENSG00000108064	2.8965265307371098e-08	8.81323588036572
ENSG00000010165	2.8965265307371098e-08	8.77122193805365
ENSG00000112977	2.8965265307371098e-08	8.891687069641355
ENSG00000235664	2.8965265307371306e-08	3.7076731626568202
ENSG00000189050	2.8965265307371306e-08	8.503734153666166
ENSG00000144741	2.8965265307371306e-08	8.589948911694067
ENSG00000121848	2.8965265307371306e-08	8.849673127329284
ENSG00000143156	2.8965265307371306e-08	7.968751602400538
ENSG00000170921	2.8965265307371306e-08	8.376588404778564
ENSG00000146143	2.8965265307371306e-08	8.015576018992235
ENSG00000143457	2.8965265307371306e-08	8.818276821652509
ENSG00000230979	2.8965265307371306e-08	7.059900953933025
ENSG00000171471	2.8965265307371306e-08	5.776991492814316
ENSG00000174010	2.8965265307371306e-08	8.783367687041503
ENSG00000242732	2.8965265307371306e-08	7.911342180757892
ENSG00000231105	2.8965265307371306e-08	7.3193121219559085
ENSG00000269965	2.8965265307371306e-08	3.353518062560406
ENSG00000143337	2.8965265307371306e-08	8.841575961337382
ENSG00000073670	2.8965265307371306e-08	6.980479741099639
ENSG00000136492	2.8965265307371306e-08	8.106990017972137
ENSG00000183250	2.8965265307371306e-08	7.017692533186863
ENSG00000158555	2.8965265307371306e-08	8.442926258894287
ENSG00000131795	2.8965265307371306e-08	8.821333046357623
ENSG00000105011	2.8965265307371306e-08	8.499887727492299
ENSG00000111647	2.8965265307371306e-08	8.650756806465944
ENSG00000224326	2.8965265307371306e-08	2.881342195388934
ENSG00000116903	2.8965265307371306e-08	8.729207995741579
ENSG00000198960	2.8965265307371306e-08	8.513025834770989
ENSG00000132763	2.8965265307371306e-08	8.45221793999911
ENSG00000135709	2.8965265307371306e-08	8.865867459313089
ENSG00000116688	2.8965265307371306e-08	8.81881257571423
ENSG00000135454	2.8965265307371306e-08	6.572734529556095
ENSG00000083457	2.8965265307371306e-08	8.684673582786113
ENSG00000216866	2.8965265307371306e-08	5.846439374529221
ENSG00000112305	2.8965265307371306e-08	8.27306107063875
ENSG00000180758	2.8965265307371306e-08	8.161431015926754
ENSG00000115902	2.8965265307371306e-08	8.936221482596823
ENSG00000162757	2.8965265307371306e-08	7.340602564659239
ENSG00000270681	2.8965265307371306e-08	7.162014197356911
ENSG00000162813	2.8965265307371306e-08	8.7752705210496
ENSG00000086717	2.8965265307371306e-08	5.041296216811257
ENSG00000163625	2.8965265307371306e-08	8.43488138348733
ENSG00000114391	2.8965265307371306e-08	8.944318648588725
ENSG00000166263	2.8965265307371306e-08	7.656819998219121
ENSG00000272009	2.8965265307371306e-08	7.179511395098027
ENSG00000099246	2.8965265307371306e-08	8.841575961337382
ENSG00000139187	2.8965265307371306e-08	6.32549521472865
ENSG00000269086	2.8965265307371306e-08	4.967060228356929
ENSG00000245008	2.8965265307371306e-08	6.594238259505828
ENSG00000138796	2.8965265307371306e-08	8.68566594107695
ENSG00000119004	2.8965265307371306e-08	8.72156743397879
ENSG00000245017	2.8965265307371306e-08	6.121508294937553
ENSG00000246090	2.8965265307371306e-08	8.075927309534999
ENSG00000177738	2.8965265307371306e-08	8.480970768043015
ENSG00000167526	2.8965265307371306e-08	8.948367231584678
ENSG00000103148	2.8965265307371306e-08	8.688186411720343
ENSG00000168393	2.8965265307371306e-08	8.508977251775038
ENSG00000073711	2.8965265307371306e-08	7.324033454011413
ENSG00000243452	2.8965265307371306e-08	8.70491649776587
ENSG00000196092	2.8965265307371306e-08	8.217942885813347
ENSG00000137364	2.8965265307371306e-08	8.623409083785122
ENSG00000172987	2.8965265307371614e-08	2.921258528883967
ENSG00000124613	2.8965265307371614e-08	8.211287676823698
ENSG00000163431	2.8965265307371614e-08	5.195631862582821
ENSG00000197279	2.8965265307371614e-08	8.181392624251819
ENSG00000212657	2.8965265307371614e-08	3.440576070059287
ENSG00000143436	2.8965265307371614e-08	8.624401442075957
ENSG00000087085	2.8965265307371614e-08	5.795319748897291
ENSG00000161243	2.8965265307371614e-08	4.304167670396719
ENSG00000231991	2.8965265307371614e-08	6.459419902517191
ENSG00000085719	2.8965265307371614e-08	8.907881401625161
ENSG00000162065	2.8965265307371614e-08	8.27957783369315
ENSG00000071073	2.8965265307371614e-08	8.703388385413312
ENSG00000196972	2.8965265307371614e-08	5.662590824505466
ENSG00000148468	2.8965265307371614e-08	7.348022511788333
ENSG00000171227	2.8965265307371614e-08	7.62738442872415
ENSG00000235616	2.8965265307371614e-08	2.1521347662027854
ENSG00000203602	2.8965265307371614e-08	5.817545349627541
ENSG00000110400	2.8965265307371614e-08	7.898619612695893
ENSG00000198650	2.8965265307371614e-08	5.764176801272771
ENSG00000171314	2.8965265307371614e-08	8.792992965385965
ENSG00000233977	2.8965265307371614e-08	4.374058853336295
ENSG00000224812	2.8965265307371614e-08	3.549509310018096
ENSG00000117222	2.8965265307371614e-08	8.774278162758765
ENSG00000234337	2.8965265307371614e-08	3.8209201498069145
ENSG00000077721	2.8965265307371614e-08	8.817284463361672
ENSG00000155008	2.8965265307371614e-08	7.90132791798465
ENSG00000153495	2.8965265307371614e-08	4.9177042109784646
ENSG00000080709	2.8965265307371614e-08	1.7477765436477775
ENSG00000101003	2.8965265307371614e-08	7.952961584060903
ENSG00000171931	2.8965265307371614e-08	4.266858255986644
ENSG00000227896	2.8965265307371614e-08	6.5233547931100375
ENSG00000187607	2.8965265307371614e-08	7.364226868155675
ENSG00000095794	2.8965265307371614e-08	8.576275050353653
ENSG00000228444	2.8965265307371614e-08	5.311301193841782
ENSG00000119899	2.8965265307371614e-08	8.740361386438595
ENSG00000272732	2.8965265307371614e-08	6.231891266083689
ENSG00000159210	2.8965265307371614e-08	8.587964195112395
ENSG00000213023	2.8965265307371614e-08	2.7122839521642703
ENSG00000237708	2.8965265307371614e-08	2.7470094539766214
ENSG00000184613	2.8965265307371614e-08	6.448951134572325
ENSG00000134376	2.8965265307371614e-08	3.4369828448398065
ENSG00000126768	2.8965265307371614e-08	8.747922798368778
ENSG00000135775	2.8965265307371614e-08	8.821333046357623
ENSG00000141404	2.8965265307371614e-08	7.730394100453463
ENSG00000128245	2.8965265307371614e-08	8.781839574688947
ENSG00000174371	2.8965265307371614e-08	7.997039392787252
ENSG00000260063	2.8965265307371614e-08	6.199961369123413
ENSG00000102886	2.8965265307371614e-08	6.697753653596167
ENSG00000143319	2.8965265307371614e-08	8.7752705210496
ENSG00000136153	2.8965265307371614e-08	8.213710571814897
ENSG00000260423	2.8965265307371614e-08	6.889381606752984
ENSG00000242798	2.8965265307371614e-08	6.814953544259555
ENSG00000130764	2.8965265307371614e-08	8.760068547356632
ENSG00000144036	4.9845730411641107e-08	8.392560703183284
ENSG00000241316	4.9845730411641107e-08	7.240426349358774
ENSG00000184743	4.9845730411641107e-08	8.861818876317137
ENSG00000123297	4.9845730411641107e-08	8.384384387358773
ENSG00000101608	4.9845730411641107e-08	8.903832818629208
ENSG00000197958	4.9845730411641107e-08	8.940270065592774
ENSG00000155850	4.9845730411641107e-08	8.757548076713238
ENSG00000117724	4.9845730411641107e-08	8.55503977708306
ENSG00000147231	4.9845730411641107e-08	8.371951777135946
ENSG00000234719	4.9845730411641107e-08	7.773714455707373
ENSG00000198492	4.9845730411641107e-08	8.814763992718278
ENSG00000123739	4.9845730411641107e-08	8.710949797343492
ENSG00000142676	4.9845730411641107e-08	8.940270065592774
ENSG00000177613	4.9845730411641107e-08	8.7939853236768
ENSG00000177106	4.9845730411641107e-08	8.452551537238747
ENSG00000141696	4.9845730411641107e-08	8.566193167780078
ENSG00000103260	4.9845730411641107e-08	8.339647817581225
ENSG00000108055	4.9845730411641107e-08	8.855249822677791
ENSG00000188672	4.9845730411641107e-08	6.460080778010386
ENSG00000188931	4.9845730411641107e-08	8.059530820729108
ENSG00000232860	4.9845730411641107e-08	6.912592440255361
ENSG00000060237	4.9845730411641107e-08	8.87549273765755
ENSG00000169813	4.9845730411641107e-08	8.895735652637308
ENSG00000185339	4.9845730411641107e-08	8.745402327725383
ENSG00000171222	4.9845730411641107e-08	8.82232540464846
ENSG00000171433	4.9845730411641107e-08	2.448035491511978
ENSG00000196352	4.9845730411641107e-08	8.920027150613016
ENSG00000272610	4.9845730411641107e-08	1.9559111027605431
ENSG00000101236	4.9845730411641107e-08	8.587428441050672
ENSG00000185010	4.9845730411641107e-08	8.225672589800254
ENSG00000229111	4.9845730411641107e-08	4.552676471616831
ENSG00000138780	4.9845730411641107e-08	8.45374605235167
ENSG00000225439	4.9845730411641107e-08	7.802985836788481
ENSG00000168071	4.9845730411641107e-08	8.907881401625161
ENSG00000261126	4.9845730411641107e-08	6.723204849465851
ENSG00000150093	4.9845730411641107e-08	8.8714441546616
ENSG00000251323	4.9845730411641107e-08	7.100172762869813
ENSG00000239887	4.9845730411641107e-08	7.133489600930961
ENSG00000170832	4.9845730411641107e-08	8.528684412693073
ENSG00000237686	4.9845730411641107e-08	5.732360699300961
ENSG00000113302	4.9845730411641107e-08	2.5543356749093475
ENSG00000236846	4.9845730411641107e-08	2.1494475623188136
ENSG00000126088	4.9845730411641107e-08	8.752963739655565
ENSG00000204410	4.9845730411641107e-08	7.9745956163953835
ENSG00000115317	4.9845730411641107e-08	8.55450402302134
ENSG00000173207	4.9845730411641107e-08	8.589492307464951
ENSG00000102241	4.9845730411641107e-08	8.855249822677791
ENSG00000262583	4.9845730411641107e-08	3.276106271825569
ENSG00000162734	4.9845730411641107e-08	8.859298405673744
ENSG00000186818	4.9845730411641107e-08	8.380721692187404
ENSG00000213729	4.9845730411641107e-08	6.546820637593341
ENSG00000237975	4.9845730411641107e-08	3.125714496545297
ENSG00000117408	4.9845730411641107e-08	8.826373987644413
ENSG00000115526	4.9845730411641107e-08	5.5439785891820685
ENSG00000159377	4.9845730411641107e-08	8.915978567617064
ENSG00000006453	4.9845730411641107e-08	6.324441116782066
ENSG00000261603	4.9845730411641107e-08	4.3260797224919525
ENSG00000113657	4.9845730411641107e-08	4.282937497076155
ENSG00000087338	4.9845730411641107e-08	8.750443269012171
ENSG00000102100	4.9845730411641107e-08	8.76862231757765
ENSG00000253797	4.9845730411641107e-08	8.724623658683905
ENSG00000254266	4.9845730411641107e-08	5.284769578989804
ENSG00000158828	4.9845730411641107e-08	8.510505364127596
ENSG00000134769	4.9845730411641107e-08	6.186036845684273
ENSG00000027001	4.9845730411641107e-08	8.151067826698487
ENSG00000139496	4.9845730411641636e-08	8.753499493717287
ENSG00000213551	4.9845730411641636e-08	8.020318655715121
ENSG00000257987	4.9845730411641636e-08	2.134345354683647
ENSG00000101412	4.9845730411641636e-08	8.584907970407277
ENSG00000122126	4.9845730411641636e-08	8.841575961337382
ENSG00000189171	4.9845730411641636e-08	7.542771261889171
ENSG00000071859	4.9845730411641636e-08	8.79956201902531
ENSG00000176732	4.9845730411641636e-08	6.111002605749967
ENSG00000213064	4.9845730411641636e-08	8.792992965385965
ENSG00000108239	4.9845730411641636e-08	8.459779351929294
ENSG00000163386	4.9845730411641636e-08	8.810179655660605
ENSG00000231064	4.9845730411641636e-08	6.011206293022392
ENSG00000163121	4.9845730411641636e-08	4.247939350963
ENSG00000143643	4.9845730411641636e-08	8.776798633402159
ENSG00000138778	4.9845730411641636e-08	8.150917960461348
ENSG00000158164	4.9845730411641636e-08	5.063735169935119
ENSG00000225657	4.9845730411641636e-08	1.873619163356365
ENSG00000179051	4.9845730411641636e-08	8.825381629353576
ENSG00000105369	4.9845730411641636e-08	8.887638486645404
ENSG00000173894	4.9845730411641636e-08	5.516782928051998
ENSG00000136631	4.9845730411641636e-08	8.72767988338902
ENSG00000117650	4.9845730411641636e-08	7.863468901917166
ENSG00000126970	4.9845730411641636e-08	8.230844971504593
ENSG00000177932	4.9845730411641636e-08	5.942300227335911
ENSG00000078061	4.9845730411641636e-08	8.83195068299292
ENSG00000154978	4.9845730411641636e-08	8.915978567617064
ENSG00000203799	4.9845730411641636e-08	7.783509142877608
ENSG00000088826	4.9845730411641636e-08	8.750443269012171
ENSG00000167588	4.9845730411641636e-08	6.758567157533405
ENSG00000215845	4.9845730411641636e-08	8.737305161733481
ENSG00000256018	4.9845730411641636e-08	5.553474915781915
ENSG00000197557	4.9845730411641636e-08	8.232320793272207
ENSG00000228527	4.9845730411641636e-08	3.358888237198218
ENSG00000138663	4.9845730411641636e-08	8.738833274086039
ENSG00000272259	4.9845730411641636e-08	5.4908929447900965
ENSG00000227252	4.9845730411641636e-08	5.723734956620929
ENSG00000257718	4.9845730411641636e-08	5.322793607126246
ENSG00000138400	4.9845730411641636e-08	5.1886681616809955
ENSG00000227906	4.9845730411641636e-08	2.3240774040302736
ENSG00000116138	4.9845730411641636e-08	8.738297520024316
ENSG00000133142	4.9845730411641636e-08	8.75250713542645
ENSG00000273062	4.9845730411641815e-08	8.477045192036542
ENSG00000185278	4.9845730411641815e-08	8.611719939026381
ENSG00000132122	4.9845730411641815e-08	5.901705798928982
ENSG00000134533	4.9845730411641815e-08	3.5694084435149644
ENSG00000228549	4.9845730411641815e-08	2.699192739528683
ENSG00000139117	4.9845730411641815e-08	8.12806987042531
ENSG00000121957	4.9845730411641815e-08	8.28500466280452
ENSG00000054118	4.9845730411641815e-08	8.87549273765755
ENSG00000171806	4.9845730411641815e-08	8.440405788250894
ENSG00000233791	4.9845730411641815e-08	6.78624359121032
ENSG00000124641	4.9845730411641815e-08	8.579331275058768
ENSG00000232818	4.9845730411641815e-08	6.93960358550431
ENSG00000102384	4.9845730411641815e-08	7.174753879740081
ENSG00000147003	4.9845730411641815e-08	5.4822798687928875
ENSG00000111206	8.507053699710578e-08	8.294041896502314
ENSG00000185420	8.507053699710578e-08	8.472540004811474
ENSG00000118655	8.507053699710578e-08	7.571075832428689
ENSG00000068354	8.507053699710578e-08	8.657325860105288
ENSG00000101856	8.507053699710578e-08	8.761596659709188
ENSG00000154760	8.507053699710578e-08	8.887638486645404
ENSG00000065923	8.507053699710578e-08	8.075391555473278
ENSG00000174405	8.507053699710578e-08	8.629978137424466
ENSG00000260782	8.507053699710578e-08	3.8536744187983714
ENSG00000143149	8.507053699710578e-08	8.845624544333333
ENSG00000171817	8.507053699710578e-08	7.587950447887483
ENSG00000135930	8.507053699710578e-08	8.764117130352583
ENSG00000026025	8.507053699710578e-08	8.940270065592774
ENSG00000213995	8.507053699710578e-08	8.487460671849753
ENSG00000069275	8.507053699710578e-08	8.857770293321186
ENSG00000117143	8.507053699710578e-08	8.899784235633259
ENSG00000144647	8.507053699710578e-08	8.481093775032495
ENSG00000135617	8.507053699710578e-08	8.747922798368778
ENSG00000241556	8.507053699710578e-08	6.40835027097912
ENSG00000180730	8.507053699710578e-08	7.535161509634446
ENSG00000188827	8.507053699710578e-08	8.38888957458384
ENSG00000186301	8.507053699710578e-08	8.439334280127452
ENSG00000101182	8.507053699710578e-08	8.883589903649453
ENSG00000151229	8.507053699710578e-08	8.48468575379933
ENSG00000236312	8.507053699710578e-08	4.942264445154843
ENSG00000130766	8.507053699710578e-08	8.76564524270514
ENSG00000180332	8.507053699710578e-08	3.4667829349640136
ENSG00000150401	8.507053699710578e-08	8.446720394483208
ENSG00000118197	8.507053699710669e-08	8.744866573663662
ENSG00000185000	8.507053699710669e-08	8.806666826726374
ENSG00000166863	8.507053699710669e-08	2.870057956267761
ENSG00000166664	8.507053699710669e-08	2.2907221415190255
ENSG00000100228	8.507053699710669e-08	8.819804934005067
ENSG00000162836	8.507053699710669e-08	8.671992079736537
ENSG00000005059	8.507053699710669e-08	8.716526492692003
ENSG00000183856	8.507053699710669e-08	7.9759271265061376
ENSG00000244567	8.507053699710669e-08	7.860300779383134
ENSG00000188385	8.507053699710669e-08	7.706272345471897
ENSG00000178163	8.507053699710669e-08	8.746394686016219
ENSG00000168556	8.507053699710669e-08	8.429788151615597
ENSG00000162817	8.507053699710669e-08	7.647797779911248
ENSG00000118997	8.507053699710669e-08	7.241849070916284
ENSG00000177885	8.507053699710669e-08	8.891687069641355
ENSG00000272123	8.507053699710669e-08	3.608682520619415
ENSG00000269761	8.507053699710669e-08	4.1252552620226215
ENSG00000163069	8.507053699710669e-08	7.740929364874274
ENSG00000270504	8.507053699710669e-08	4.504478181643787
ENSG00000227311	8.507053699710669e-08	3.8627341453671504
ENSG00000163923	8.507053699710669e-08	8.424211456267088
ENSG00000118513	8.507053699710669e-08	7.355793312779687
ENSG00000052802	8.507053699710669e-08	8.734784691090086
ENSG00000213639	8.507053699710669e-08	8.887638486645404
ENSG00000249115	8.507053699710669e-08	8.679096887437602
ENSG00000184675	8.507053699710669e-08	8.463169173874045
ENSG00000143228	8.507053699710669e-08	8.162475664802535
ENSG00000213699	8.507053699710669e-08	8.643651998764877
ENSG00000163866	8.507053699710669e-08	8.639067661707204
ENSG00000226161	8.507053699710669e-08	4.3510757397245605
ENSG00000167900	8.507053699710669e-08	8.36220904638229
ENSG00000236983	8.507053699710669e-08	3.844704975360327
ENSG00000250081	8.507053699710669e-08	3.969004984502041
ENSG00000163794	8.507053699710669e-08	6.461920224062096
ENSG00000265415	8.507053699710669e-08	6.123634242050638
ENSG00000259660	8.507053699710669e-08	5.437632228925625
ENSG00000101138	8.507053699710669e-08	8.66137444310124
ENSG00000244041	8.507053699710669e-08	6.938545282788542
ENSG00000248478	8.507053699710669e-08	2.053215583516313
ENSG00000122873	8.507053699710669e-08	8.50951300583676
ENSG00000271721	8.507053699710669e-08	7.464457067611369
ENSG00000242276	8.507053699710669e-08	4.518104622329093
ENSG00000188610	8.507053699710669e-08	6.648044151085609
ENSG00000102218	8.507053699710669e-08	8.38211836412241
ENSG00000267060	8.507053699710669e-08	5.857209396366538
ENSG00000230202	8.507053699710669e-08	8.582387499763884
ENSG00000224023	8.507053699710669e-08	4.679483215166594
ENSG00000027644	8.507053699710669e-08	3.793823526558103
ENSG00000182552	8.507053699710669e-08	8.465233040288325
ENSG00000112031	8.507053699710669e-08	8.511752169825462
ENSG00000133703	8.507053699710669e-08	8.86991604230904
ENSG00000164574	8.507053699710669e-08	8.868387929956484
ENSG00000162368	8.507053699710669e-08	8.86991604230904
ENSG00000221990	8.507053699710669e-08	7.501243575198324
ENSG00000231346	8.507053699710669e-08	4.461266344968449
ENSG00000013306	8.507053699710669e-08	8.883589903649453
ENSG00000116406	8.507053699710669e-08	8.887638486645404
ENSG00000204104	8.507053699710669e-08	8.44425221442476
ENSG00000122696	8.507053699710669e-08	8.354849791274193
ENSG00000072062	8.507053699710669e-08	8.844096431980775
ENSG00000108010	8.507053699710669e-08	8.740361386438595
ENSG00000180185	8.507053699710669e-08	8.361621001735623
ENSG00000232415	8.507053699710669e-08	1.645616342825851
ENSG00000243024	8.507053699710669e-08	4.549907386729973
ENSG00000104808	8.507053699710669e-08	4.177937127875088
ENSG00000187325	8.507053699710669e-08	8.671992079736537
ENSG00000232036	8.507053699710669e-08	2.0518112181159753
ENSG00000105948	8.507053699710669e-08	7.813866354258883
ENSG00000158006	8.507053699710669e-08	8.519138284181219
ENSG00000150457	8.507053699710669e-08	8.61729663437489
ENSG00000168994	8.507053699710669e-08	7.055001123232962
ENSG00000236060	8.507053699710669e-08	5.349456423472679
ENSG00000104529	8.507053699710669e-08	8.936221482596823
ENSG00000143476	8.507053699710669e-08	8.460850860052735
ENSG00000224831	8.507053699710669e-08	5.50421733851284
ENSG00000216809	8.507053699710669e-08	6.0174013441788805
ENSG00000149658	8.507053699710669e-08	8.843104073689938
ENSG00000232995	8.507053699710669e-08	7.099765991249562
ENSG00000086475	8.507053699710669e-08	8.724623658683905
ENSG00000169241	8.507053699710669e-08	8.85624218096863
ENSG00000238934	8.507053699710669e-08	2.36869660590627
ENSG00000206527	8.507053699710669e-08	8.822861158710182
ENSG00000169016	8.507053699710669e-08	8.652741523047615
ENSG00000273107	8.5070536997107e-08	4.842197179293907
ENSG00000183508	8.5070536997107e-08	8.948367231584678
ENSG00000133083	8.5070536997107e-08	6.944611907492643
ENSG00000198732	8.5070536997107e-08	8.891687069641355
ENSG00000224165	8.5070536997107e-08	6.965428822048684
ENSG00000108094	8.5070536997107e-08	8.658318218396126
ENSG00000151917	8.5070536997107e-08	6.039197969973061
ENSG00000008405	8.5070536997107e-08	8.652539366225533
ENSG00000110108	8.5070536997107e-08	8.907881401625161
ENSG00000224418	8.5070536997107e-08	5.127219713600807
ENSG00000165650	8.5070536997107e-08	8.726687525098185
ENSG00000130377	8.5070536997107e-08	5.082962221992746
ENSG00000102931	8.507053699710759e-08	8.70140366883164
ENSG00000162961	1.4398960509918724e-07	8.645180111117435
ENSG00000107789	1.4398960509918724e-07	8.719582717397117
ENSG00000187695	1.4398960509918724e-07	5.7524891929056094
ENSG00000173786	1.4398960509918724e-07	8.825381629353576
ENSG00000213922	1.4398960509918724e-07	3.767667231680994
ENSG00000143702	1.4398960509918724e-07	8.740817990667711
ENSG00000224531	1.4398960509918724e-07	8.413260222392156
ENSG00000111540	1.4398960509918724e-07	8.567439973477946
ENSG00000134548	1.4398960509918724e-07	5.875502041151178
ENSG00000261827	1.4398960509918724e-07	7.840397016223295
ENSG00000225518	1.4398960509918724e-07	5.29148602553866
ENSG00000249784	1.4398960509918724e-07	3.4621479570705334
ENSG00000101189	1.4398960509918724e-07	8.435567003786192
ENSG00000114790	1.4398960509918724e-07	5.909211836123783
ENSG00000171456	1.4398960509918724e-07	8.890158957288799
ENSG00000175741	1.4398960509918724e-07	6.922742059041231
ENSG00000143373	1.4398960509918724e-07	8.798033906672751
ENSG00000227708	1.4398960509918724e-07	5.729774500893874
ENSG00000233319	1.4398960509918724e-07	1.6347297263276046
ENSG00000139631	1.4398960509918724e-07	8.726687525098185
ENSG00000168653	1.4398960509918724e-07	8.825381629353576
ENSG00000186185	1.4398960509918724e-07	8.027979094234913
ENSG00000108468	1.4398960509918724e-07	8.700332160708196
ENSG00000138297	1.4398960509918724e-07	8.53306659292866
ENSG00000213742	1.4398960509918878e-07	7.19286464016849
ENSG00000187231	1.4398960509918878e-07	8.372741978604699
ENSG00000174939	1.4398960509918878e-07	5.424912509256643
ENSG00000141424	1.4398960509918878e-07	8.839055490693989
ENSG00000111412	1.4398960509918878e-07	8.593005136399182
ENSG00000229267	1.4398960509918878e-07	6.22841015525073
ENSG00000108344	1.4398960509918878e-07	8.895735652637308
ENSG00000117399	1.4398960509918878e-07	8.240136652609417
ENSG00000257809	1.4398960509918878e-07	3.6879633606226356
ENSG00000182134	1.4398960509918878e-07	8.522115359053728
ENSG00000258920	1.4398960509918878e-07	7.932666378496201
ENSG00000122958	1.4398960509918878e-07	8.739825632376874
ENSG00000136942	1.4398960509918878e-07	8.944318648588725
ENSG00000111639	1.4398960509918878e-07	8.835999265988871
ENSG00000201492	1.4398960509918878e-07	5.062230518361463
ENSG00000047410	1.4398960509918878e-07	8.907881401625161
ENSG00000169490	1.4398960509918878e-07	8.759076189065794
ENSG00000132676	1.4398960509918878e-07	8.886110374292846
ENSG00000169599	1.4398960509918878e-07	8.637082945125531
ENSG00000175595	1.4398960509918878e-07	8.516336506883135
ENSG00000159445	1.4398960509918878e-07	8.830958324702085
ENSG00000133131	1.4398960509918878e-07	8.557024493664732
ENSG00000116906	1.4398960509918878e-07	8.806666826726374
ENSG00000108506	1.4398960509918878e-07	8.581395141473047
ENSG00000229605	1.4398960509918878e-07	3.6093272176442213
ENSG00000149806	1.4398960509918878e-07	8.920027150613016
ENSG00000131828	1.4398960509918878e-07	8.763124772061747
ENSG00000172456	1.4398960509918878e-07	7.945607883533086
ENSG00000182718	1.4398960509918878e-07	8.924075733608968
ENSG00000122862	1.4398960509918878e-07	8.93217289960087
ENSG00000180096	1.4398960509918878e-07	8.542358274033484
ENSG00000270036	1.4398960509918878e-07	4.411175906180712
ENSG00000132716	1.4398960509918878e-07	8.887638486645404
ENSG00000143633	1.4398960509918878e-07	8.41359381963179
ENSG00000072401	1.4398960509918878e-07	8.51653866370522
ENSG00000234377	1.4398960509918878e-07	5.654729795760945
ENSG00000185896	1.4398960509918878e-07	8.883589903649453
ENSG00000162004	1.4398960509918878e-07	8.405496653639888
ENSG00000225793	1.4398960509918878e-07	6.379308605254521
ENSG00000188010	1.4398960509918878e-07	7.676252834973124
ENSG00000163728	1.4398960509918878e-07	8.903832818629208
ENSG00000152147	1.4398960509918878e-07	8.37628722136687
ENSG00000116212	1.4398960509918878e-07	8.487741978504443
ENSG00000109390	1.4398960509918878e-07	8.726687525098185
ENSG00000104738	1.4398960509918878e-07	8.72363130039307
ENSG00000147224	1.4398960509918878e-07	8.853721710325235
ENSG00000184900	1.4398960509918878e-07	8.826909741706134
ENSG00000100473	1.4398960509918878e-07	8.182850020199846
ENSG00000197982	1.4398960509918878e-07	8.671992079736537
ENSG00000232093	1.4398960509918878e-07	5.763506526458687
ENSG00000135248	1.4398960509918878e-07	5.430228975431161
ENSG00000180773	1.4398960509918878e-07	8.582387499763884
ENSG00000163472	1.4398960509918878e-07	8.346216871220568
ENSG00000077147	1.4398960509918878e-07	8.920027150613016
ENSG00000182093	1.4398960509918878e-07	8.664430667806354
ENSG00000119608	1.4398960509918878e-07	6.499343540039035
ENSG00000097046	1.4398960509918878e-07	8.30878726596617
ENSG00000186567	1.4398960509918878e-07	5.652574560799086
ENSG00000093217	1.4398960509918878e-07	7.924156465432054
ENSG00000131089	1.4398960509918878e-07	8.750979023073892
ENSG00000147416	1.4398960509918878e-07	8.768701467410256
ENSG00000242258	1.4398960509918878e-07	8.682609716371832
ENSG00000243071	1.4398960509918878e-07	3.185686064991607
ENSG00000184575	1.4398960509918878e-07	8.915978567617064
ENSG00000162073	1.4398960509918878e-07	7.2249492418766135
ENSG00000235437	1.4398960509918878e-07	8.611263334797266
ENSG00000055950	1.4398960509918878e-07	8.697811690064801
ENSG00000182197	1.4398960509918878e-07	8.768165713348534
ENSG00000082781	1.4398960509918878e-07	8.235429308562269
ENSG00000155926	1.4398960509918878e-07	8.136415929243961
ENSG00000163463	1.4398960509918878e-07	8.334861323701466
ENSG00000258929	1.4398960509918878e-07	5.024415528284542
ENSG00000215483	1.439896050991898e-07	4.352911793030784
ENSG00000085063	1.439896050991898e-07	8.93217289960087
ENSG00000112312	1.439896050991898e-07	8.443128415716373
ENSG00000116761	1.439896050991898e-07	8.439079832720422
ENSG00000187323	1.439896050991898e-07	7.9049754003525905
ENSG00000116199	1.439896050991898e-07	8.80918729736977
ENSG00000169641	1.439896050991898e-07	8.493239524020346
ENSG00000129214	1.439896050991898e-07	4.8527957867655775
ENSG00000232907	1.439896050991898e-07	6.960022491271688
ENSG00000204131	1.439896050991898e-07	6.298732944392508
ENSG00000135314	1.439896050991898e-07	7.558623679617227
ENSG00000068438	1.439896050991898e-07	8.841575961337382
ENSG00000254873	1.439896050991898e-07	6.681826001630579
ENSG00000221743	1.439896050991898e-07	7.523184345524782
ENSG00000163481	1.439896050991898e-07	8.531740637398189
ENSG00000146918	1.439896050991898e-07	8.659846330748683
ENSG00000033011	1.439896050991898e-07	8.751971381364728
ENSG00000059691	1.439896050991898e-07	8.486134716319281
ENSG00000135637	1.439896050991898e-07	8.52265111311545
ENSG00000158553	1.439896050991898e-07	2.33111968744288
ENSG00000181038	1.439896050991898e-07	8.584907970407277
ENSG00000244527	1.439896050991898e-07	3.5188974207337558
ENSG00000110660	1.439896050991898e-07	8.863346988669695
ENSG00000213885	1.439896050991898e-07	6.359584810304261
ENSG00000206113	1.439896050991898e-07	4.336858244879238
ENSG00000070371	1.439896050991898e-07	6.658458257699763
ENSG00000137312	1.439896050991898e-07	8.835006907698036
ENSG00000187867	1.439896050991898e-07	3.013976705484023
ENSG00000123728	1.439896050991898e-07	8.873964625304993
ENSG00000213588	1.439896050991898e-07	8.406770318585416
ENSG00000134333	1.439896050991898e-07	8.915978567617064
ENSG00000187957	1.439896050991898e-07	2.7115860545243224
ENSG00000075188	1.439896050991898e-07	8.565657413718357
ENSG00000167964	1.439896050991898e-07	8.489524538264032
ENSG00000144426	1.439896050991898e-07	8.50133669001225
ENSG00000227939	1.439896050991898e-07	7.4102622000476694
ENSG00000152904	1.439896050991898e-07	8.650756806465944
ENSG00000154277	1.439896050991898e-07	7.88965626693481
ENSG00000076356	1.439896050991898e-07	6.721356009852846
ENSG00000177600	1.439896050991898e-07	8.936221482596823
ENSG00000115268	1.439896050991898e-07	8.944318648588725
ENSG00000137812	1.439896050991898e-07	8.55503977708306
ENSG00000163624	1.439896050991898e-07	7.459884290294587
ENSG00000103723	1.439896050991898e-07	5.005835238042445
ENSG00000145592	1.439896050991898e-07	8.948367231584678
ENSG00000116128	1.439896050991898e-07	8.839055490693989
ENSG00000224032	1.439896050991898e-07	8.818276821652509
ENSG00000104331	1.439896050991898e-07	8.859298405673744
ENSG00000116922	1.439896050991898e-07	8.652205768985894
ENSG00000237506	1.439896050991898e-07	6.184685152184283
ENSG00000130349	1.439896050991898e-07	8.46741991369208
ENSG00000235508	1.439896050991898e-07	4.819023106268285
ENSG00000104432	1.439896050991898e-07	6.400918563804213
ENSG00000237025	1.439896050991898e-07	4.02708701671166
ENSG00000102144	1.439896050991898e-07	8.911929984621112
ENSG00000183160	1.439896050991898e-07	7.618573332248309
ENSG00000243711	1.439896050991898e-07	2.8906035450582928
ENSG00000206052	2.417040143434151e-07	4.974555088622697
ENSG00000163001	2.417040143434151e-07	8.561204517078236
ENSG00000015133	2.417040143434151e-07	8.903832818629208
ENSG00000004142	2.417040143434151e-07	8.867395571665647
ENSG00000126247	2.417040143434151e-07	8.8795413206535
ENSG00000213062	2.417040143434151e-07	7.03411099499687
ENSG00000204628	2.417040143434151e-07	8.944318648588725
ENSG00000213755	2.417040143434151e-07	4.500955898209279
ENSG00000270107	2.417040143434151e-07	8.340640175872059
ENSG00000163468	2.417040143434151e-07	8.944318648588725
ENSG00000161981	2.417040143434151e-07	8.399586361051743
ENSG00000162723	2.417040143434151e-07	3.780506858161197
ENSG00000124733	2.417040143434151e-07	8.665423026097193
ENSG00000270177	2.417040143434151e-07	6.256116076369753
ENSG00000143318	2.417040143434151e-07	5.177951418816159
ENSG00000173218	2.417040143434151e-07	7.089004906352443
ENSG00000187013	2.417040143434151e-07	3.1079082354114993
ENSG00000269938	2.417040143434151e-07	4.103882014309718
ENSG00000181191	2.417040143434151e-07	8.659846330748683
ENSG00000188549	2.417040143434151e-07	7.723321706580339
ENSG00000271109	2.417040143434151e-07	5.835300022903571
ENSG00000138674	2.417040143434151e-07	8.924075733608968
ENSG00000102393	2.417040143434151e-07	8.801090131377867
ENSG00000234171	2.417040143434151e-07	7.554829544028306
ENSG00000267352	2.417040143434151e-07	7.941690740954686
ENSG00000003402	2.417040143434151e-07	8.93217289960087
ENSG00000167658	2.417040143434151e-07	8.948367231584678
ENSG00000226864	2.417040143434151e-07	5.421465232915157
ENSG00000154222	2.417040143434151e-07	8.77122193805365
ENSG00000118454	2.417040143434151e-07	8.702396027122475
ENSG00000077157	2.417040143434151e-07	8.690250278134622
ENSG00000197951	2.417040143434151e-07	8.245458900550897
ENSG00000226363	2.417040143434151e-07	3.087512239268452
ENSG00000249992	2.417040143434151e-07	2.920938209601298
ENSG00000256552	2.417040143434151e-07	3.573544665284512
ENSG00000137547	2.417040143434151e-07	8.773742408697043
ENSG00000176896	2.417040143434151e-07	8.351591409746993
ENSG00000117632	2.417040143434151e-07	8.825381629353576
ENSG00000144648	2.417040143434151e-07	5.075132721619742
ENSG00000197358	2.417040143434151e-07	2.4832421908795275
ENSG00000242612	2.417040143434151e-07	8.139307965535215
ENSG00000102760	2.417040143434151e-07	8.837527378341429
ENSG00000002834	2.417040143434151e-07	8.887638486645404
ENSG00000147804	2.417040143434151e-07	8.542894028095207
ENSG00000230359	2.417040143434151e-07	6.0613195626526135
ENSG00000169446	2.417040143434151e-07	8.837527378341429
ENSG00000058673	2.417040143434151e-07	8.920027150613016
ENSG00000175606	2.417040143434151e-07	8.643651998764877
ENSG00000102554	2.417040143434151e-07	8.395669218473344
ENSG00000058091	2.417040143434151e-07	8.86991604230904
ENSG00000229656	2.417040143434151e-07	2.5075284369634354
ENSG00000150054	2.417040143434151e-07	6.7025121896540965
ENSG00000196954	2.417040143434151e-07	8.8714441546616
ENSG00000108946	2.417040143434151e-07	8.878013208300944
ENSG00000109158	2.417040143434151e-07	6.152627500704527
ENSG00000174326	2.417040143434151e-07	5.225589161905032
ENSG00000156026	2.417040143434151e-07	8.609199468382988
ENSG00000107863	2.417040143434151e-07	8.835006907698036
ENSG00000178397	2.417040143434151e-07	8.619360500789169
ENSG00000182831	2.417040143434151e-07	8.782375328750668
ENSG00000225506	2.417040143434151e-07	2.242993756242908
ENSG00000261754	2.417040143434151e-07	4.513437588202958
ENSG00000223960	2.417040143434151e-07	8.582387499763884
ENSG00000135842	2.417040143434151e-07	8.739825632376874
ENSG00000179918	2.417040143434151e-07	8.822861158710182
ENSG00000172466	2.417040143434151e-07	8.8795413206535
ENSG00000165304	2.417040143434151e-07	8.139307965535215
ENSG00000182646	2.417040143434151e-07	5.626961122600277
ENSG00000002726	2.417040143434151e-07	5.3891569187011585
ENSG00000164796	2.417040143434151e-07	3.250895787042377
ENSG00000135476	2.417040143434151e-07	8.298678524144933
ENSG00000235748	2.417040143434151e-07	3.1303027814550037
ENSG00000006530	2.417040143434151e-07	8.682609716371832
ENSG00000221821	2.417040143434151e-07	8.104469547328744
ENSG00000165704	2.417040143434151e-07	8.585900328698115
ENSG00000132677	2.417040143434151e-07	3.4954398139699436
ENSG00000111602	2.417040143434151e-07	8.79956201902531
ENSG00000173852	2.417040143434151e-07	8.87549273765755
ENSG00000183337	2.417040143434151e-07	8.855249822677791
ENSG00000251669	2.417040143434151e-07	7.326018170593085
ENSG00000166167	2.417040143434151e-07	8.622416725494283
ENSG00000136758	2.417040143434151e-07	8.907881401625161
ENSG00000136738	2.417040143434151e-07	8.434574645495355
ENSG00000172336	2.417040143434151e-07	8.571031952244782
ENSG00000143322	2.417040143434151e-07	8.817284463361672
ENSG00000136628	2.417040143434151e-07	8.928124316604919
ENSG00000179387	2.417040143434151e-07	8.81323588036572
ENSG00000224616	2.417040143434151e-07	6.194570270714069
ENSG00000179314	2.417040143434151e-07	6.722228942451657
ENSG00000164587	2.4170401434341644e-07	8.944318648588725
ENSG00000174606	2.4170401434341644e-07	8.833478795345478
ENSG00000180867	2.4170401434341644e-07	8.027853208397643
ENSG00000106290	2.4170401434341644e-07	8.68215311214272
ENSG00000186952	2.4170401434341644e-07	6.9871178357681165
ENSG00000100979	2.4170401434341644e-07	8.721365277156705
ENSG00000105427	2.4170401434341644e-07	3.7150610213722484
ENSG00000102290	2.4170401434341644e-07	2.647873779234993
ENSG00000107816	2.4170401434341644e-07	8.601638056452805
ENSG00000171311	2.4170401434341644e-07	8.679096887437602
ENSG00000107874	2.4170401434341644e-07	8.729207995741579
ENSG00000112079	2.4170401434341644e-07	8.852193597972677
ENSG00000270084	2.4170401434341644e-07	6.22135017786848
ENSG00000164050	2.4170401434341644e-07	8.376085064544787
ENSG00000268034	2.4170401434341644e-07	4.322692308039139
ENSG00000156482	2.4170401434341644e-07	8.920027150613016
ENSG00000118705	2.4170401434341644e-07	8.944318648588725
ENSG00000224897	2.4170401434341644e-07	6.981632310382378
ENSG00000157181	2.4170401434341644e-07	8.843104073689938
ENSG00000137962	2.4170401434341644e-07	3.96070494975559
ENSG00000250056	2.4170401434341644e-07	5.310383504756003
ENSG00000154654	2.4170401434341644e-07	5.141005976371524
ENSG00000216863	2.4170401434341644e-07	7.960282536592408
ENSG00000023839	2.4170401434341644e-07	8.18696931960033
ENSG00000262333	2.4170401434341644e-07	6.524861441447299
ENSG00000141127	2.4170401434341644e-07	8.753499493717285
ENSG00000130684	2.4170401434341644e-07	7.807956061670738
ENSG00000138785	2.4170401434341644e-07	8.50691338536076
ENSG00000147852	2.4170401434341644e-07	6.993801149143398
ENSG00000140451	2.4170401434341644e-07	8.798033906672751
ENSG00000243479	2.4170401434341644e-07	5.3551196953878835
ENSG00000162928	2.4170401434341644e-07	8.552519306439667
ENSG00000235651	2.4170401434341644e-07	4.12050587080595
ENSG00000129038	2.4170401434341644e-07	3.247265782158917
ENSG00000229278	2.4170401434341644e-07	3.762756370891734
ENSG00000013503	2.4170401434341644e-07	8.379056584837015
ENSG00000230291	2.4170401434341644e-07	6.09405352090267
ENSG00000114942	2.4170401434341644e-07	8.948367231584678
ENSG00000271959	2.4170401434341644e-07	4.943310166853237
ENSG00000155886	2.4170401434341644e-07	5.2284695790553535
ENSG00000232434	2.4170401434341644e-07	7.347078480457623
ENSG00000255547	2.4170401434341644e-07	3.8364093841763585
ENSG00000250850	2.4170401434341644e-07	4.1770479753924254
ENSG00000229944	2.4170401434341644e-07	5.894348131513164
ENSG00000255516	2.4170401434341644e-07	3.380781889983031
ENSG00000159915	2.4170401434341644e-07	7.79850052632042
ENSG00000135837	2.4170401434341644e-07	8.895735652637308
ENSG00000225724	2.4170401434341644e-07	4.719123775763886
ENSG00000143819	2.4170401434341644e-07	8.781839574688947
ENSG00000131171	2.4170401434341644e-07	8.8714441546616
ENSG00000124097	2.4170401434341644e-07	4.81432082222301
ENSG00000272472	2.4170401434341855e-07	2.3338434958952186
ENSG00000196227	2.4170401434341855e-07	8.711485551405216
ENSG00000099785	2.4170401434341855e-07	8.678561133375881
ENSG00000259905	2.4170401434341855e-07	2.475438665601543
ENSG00000140479	2.4170401434341855e-07	4.776934957190754
ENSG00000228065	2.4170401434341855e-07	5.531064240238935
ENSG00000101282	2.4170401434341855e-07	5.930440260795638
ENSG00000116183	2.4170401434341855e-07	6.599142614768457
ENSG00000158859	2.4170401434341855e-07	6.213787713246289
ENSG00000129810	2.4170401434341855e-07	7.218493202835233
ENSG00000088756	2.4170401434341855e-07	5.785562703480214
ENSG00000184486	2.4170401434341855e-07	2.820858178042857
ENSG00000257267	2.4170401434341855e-07	8.747922798368778
ENSG00000255449	2.4170401434341855e-07	4.653900890263894
ENSG00000184545	4.0238088612793413e-07	7.957010167056851
ENSG00000143614	4.0238088612793413e-07	8.757548076713238
ENSG00000115216	4.0238088612793413e-07	8.867395571665647
ENSG00000196659	4.0238088612793413e-07	8.075856593130466
ENSG00000107862	4.0238088612793413e-07	8.920027150613016
ENSG00000137154	4.0238088612793413e-07	8.948367231584678
ENSG00000135404	4.0238088612793413e-07	8.940270065592774
ENSG00000096654	4.0238088612793413e-07	8.470476138397196
ENSG00000149554	4.0238088612793413e-07	8.558096001788178
ENSG00000182472	4.0238088612793413e-07	8.1085972801573
ENSG00000165476	4.0238088612793413e-07	8.789936740680849
ENSG00000072506	4.0238088612793413e-07	8.777790991692996
ENSG00000158301	4.0238088612793413e-07	7.844981353280968
ENSG00000232237	4.0238088612793413e-07	2.9414729900563548
ENSG00000181938	4.0238088612793413e-07	7.702961673359752
ENSG00000170540	4.0238088612793413e-07	8.806666826726374
ENSG00000181744	4.0238088612793413e-07	8.749450910721334
ENSG00000188611	4.0238088612793413e-07	5.397809261231893
ENSG00000139793	4.0238088612793413e-07	8.890158957288799
ENSG00000125962	4.0238088612793413e-07	8.517610171828663
ENSG00000237765	4.0238088612793413e-07	7.860371495787666
ENSG00000023909	4.0238088612793413e-07	8.297633875269153
ENSG00000228600	4.0238088612793413e-07	6.54999624110186
ENSG00000197329	4.0238088612793413e-07	8.928124316604919
ENSG00000100994	4.0238088612793413e-07	8.891687069641355
ENSG00000167283	4.0238088612793413e-07	8.903832818629208
ENSG00000077235	4.0238088612793413e-07	8.840047848984822
ENSG00000229214	4.0238088612793413e-07	4.220566163201175
ENSG00000184640	4.0238088612793413e-07	8.911929984621112
ENSG00000065328	4.0238088612793413e-07	7.767112654071718
ENSG00000011590	4.0238088612793413e-07	6.914595971410068
ENSG00000243587	4.0238088612793413e-07	7.247299662671115
ENSG00000116544	4.0238088612793413e-07	7.2787990985803654
ENSG00000240540	4.0238088612793413e-07	4.993392567511243
ENSG00000095739	4.0238088612793413e-07	6.110553759146181
ENSG00000239719	4.0238088612793413e-07	6.184860356203118
ENSG00000203697	4.0238088612793413e-07	5.3914632830556695
[truncated: 1,776 more rows]
