# Supplementary material for: Machine learning predicts treatment sensitivity in multiple myeloma based on molecular and clinical information coupled with drug response
Source: PLoS One. 2021 Jul 28;16(7):e0254596. doi: 10.1371/journal.pone.0254596 (PMC8318243; doi:10.1371/journal.pone.0254596)
Supplement: S1 File — (ZIP) [file pone.0254596.s004.zip › Supplementary Material 1/13q14/selected_genes_experiment_5.csv]

gene	pvalue	entropy
ENSG00000134884	3.166388239476573e-37	8.928124316604919
ENSG00000186184	1.0314694553693414e-36	8.882061791296895
ENSG00000122026	3.3323402308307474e-36	8.936221482596823
ENSG00000136104	3.341402233290471e-34	8.835006907698036
ENSG00000133112	1.0356797985162426e-33	8.944318648588725
ENSG00000102763	2.6164990712605294e-31	8.767173355057698
ENSG00000253051	6.546764367409748e-30	5.286257933757987
ENSG00000220749	1.5203362229242892e-28	7.060009304577413
ENSG00000088448	4.266241802649138e-28	8.887638486645404
ENSG00000132952	4.26624180264923e-28	8.73325657873753
ENSG00000118939	1.1872769792337345e-27	6.7049207988587725
ENSG00000118971	1.1872769792337598e-27	8.087180060989995
ENSG00000188342	8.96948436156665e-27	8.736769407671758
ENSG00000136100	8.96948436156665e-27	8.839055490693989
ENSG00000136152	8.96948436156665e-27	8.844096431980775
ENSG00000242444	4.634548314926042e-25	3.7389064262055847
ENSG00000120685	1.2170804582973196e-24	8.853721710325235
ENSG00000164647	1.2170804582973368e-24	6.032288595516514
ENSG00000256164	3.169800438356913e-24	3.521297181258724
ENSG00000243181	8.187386817277781e-24	4.6064120782282645
ENSG00000122033	8.187386817277781e-24	8.787416270037454
ENSG00000102572	8.187386817277781e-24	8.81323588036572
ENSG00000244754	5.32812438723696e-23	8.861818876317137
ENSG00000197121	5.32812438723696e-23	7.727832782554055
ENSG00000213860	5.32812438723696e-23	5.5718488689015375
ENSG00000230091	5.32812438723696e-23	7.565916321963656
ENSG00000122034	5.32812438723696e-23	8.866859817603926
ENSG00000262468	5.32812438723696e-23	8.025939208220501
ENSG00000136169	1.34242494171518e-22	8.819804934005067
ENSG00000139746	3.354334944135907e-22	8.865867459313089
ENSG00000139675	3.3543349441359545e-22	8.01107083176717
ENSG00000110092	8.312345704263913e-22	8.807659185017213
ENSG00000102796	8.31234570426409e-22	8.105306484802158
ENSG00000188243	8.31234570426409e-22	8.751971381364728
ENSG00000133114	8.31234570426409e-22	8.653277277109337
ENSG00000083544	8.31234570426409e-22	8.60820711009215
ENSG00000255920	2.0428737300074714e-21	3.2925537097249507
ENSG00000234782	2.042873730007515e-21	7.356788463214973
ENSG00000083520	2.042873730007515e-21	8.80918729736977
ENSG00000198715	2.042873730007544e-21	8.694755465359687
ENSG00000220842	4.979207291843203e-21	6.641913463903582
ENSG00000126952	4.979207291843203e-21	5.997051224011598
ENSG00000242571	4.979207291843203e-21	4.7054250316839745
ENSG00000066185	4.979207291843203e-21	6.718664151808644
ENSG00000203778	1.203592981750098e-20	7.786387191160507
ENSG00000102471	1.203592981750098e-20	8.821333046357623
ENSG00000228397	1.2035929817501152e-20	5.513881852664506
ENSG00000169432	2.885358910120189e-20	8.592802979577096
ENSG00000102786	2.885358910120189e-20	8.729207995741579
ENSG00000163995	2.885358910120189e-20	5.294696599904595
ENSG00000152749	2.88535891012023e-20	8.717062246753724
ENSG00000005810	6.859947552719098e-20	8.903832818629208
ENSG00000139842	6.859947552719293e-20	8.82385351700102
ENSG00000126226	1.6174933519085637e-19	8.75250713542645
ENSG00000229152	1.6174933519085637e-19	8.136603763889324
ENSG00000217027	3.7823783566248432e-19	6.964473936974394
ENSG00000165416	3.7823783566249237e-19	8.738833274086039
ENSG00000219133	3.7823783566249237e-19	3.6854588656250082
ENSG00000136159	8.771789306765895e-19	8.417308805388107
ENSG00000243406	8.77178930676602e-19	7.051457992332478
ENSG00000244582	8.77178930676602e-19	4.253543482715768
ENSG00000139344	8.77178930676602e-19	7.760718898006795
ENSG00000156535	2.0174936196268427e-18	6.91941782621196
ENSG00000152484	2.0174936196268427e-18	8.817284463361672
ENSG00000136141	2.0174936196268427e-18	8.614776163731497
ENSG00000057294	2.0174936196268427e-18	7.627471529412478
ENSG00000171208	2.0174936196268427e-18	8.38471798459841
ENSG00000144061	2.0174936196268427e-18	6.86231552489522
ENSG00000134899	2.0174936196268427e-18	8.61729663437489
ENSG00000083535	2.0174936196268427e-18	8.387036298419721
ENSG00000075945	2.0174936196268427e-18	8.73325657873753
ENSG00000157045	4.6018971126522956e-18	8.77122193805365
ENSG00000136147	4.6018971126522956e-18	8.745402327725383
ENSG00000088451	4.6018971126522956e-18	8.550991194087109
ENSG00000102710	4.601897112652361e-18	8.728470084857772
ENSG00000123179	4.601897112652361e-18	8.579331275058768
ENSG00000173171	4.601897112652361e-18	8.515546305414384
ENSG00000171365	4.601897112652361e-18	8.053541378308356
ENSG00000150459	4.601897112652361e-18	8.826909741706134
ENSG00000120690	4.601897112652361e-18	8.895735652637308
ENSG00000168615	4.601897112652361e-18	8.83984569216274
ENSG00000189403	1.0410279644354712e-17	8.924075733608968
ENSG00000107745	1.041027964435486e-17	8.683145470433555
ENSG00000180660	1.041027964435486e-17	6.858742576436047
ENSG00000225721	1.041027964435486e-17	4.042370550266343
ENSG00000088387	2.3355471725100158e-17	8.734248937028365
ENSG00000136144	2.3355471725100158e-17	8.789936740680849
ENSG00000163947	2.3355471725100158e-17	8.826373987644413
ENSG00000120686	2.3355471725100158e-17	8.895735652637308
ENSG00000102531	2.3355471725100158e-17	8.936221482596823
ENSG00000065150	2.3355471725100158e-17	8.87549273765755
ENSG00000168159	2.3355471725100158e-17	8.887638486645404
ENSG00000130177	2.3355471725100158e-17	8.878013208300944
ENSG00000171161	2.335547172510049e-17	8.688186411720343
ENSG00000152520	5.19655642719548e-17	8.80918729736977
ENSG00000143198	5.19655642719548e-17	8.84715265668589
ENSG00000136122	5.19655642719548e-17	8.157552175924947
ENSG00000107518	5.196556427195553e-17	4.9796039332587485
ENSG00000206549	5.196556427195553e-17	6.378219299867342
ENSG00000184719	5.196556427195553e-17	8.322663284128666
ENSG00000214460	5.196556427195553e-17	5.42377453778397
ENSG00000139641	5.196556427195553e-17	8.911929984621112
ENSG00000177628	5.196556427195664e-17	8.867395571665647
ENSG00000174448	5.196556427195664e-17	3.4724580324492553
ENSG00000102738	1.1466830896637457e-16	8.77122193805365
ENSG00000260388	1.1466830896637457e-16	4.309332513614975
ENSG00000017621	1.1466830896637457e-16	7.220247568821706
ENSG00000247746	1.1466830896637457e-16	7.324960984646365
ENSG00000134590	1.1466830896637457e-16	8.67451255037993
ENSG00000233672	1.146683089663762e-16	5.878300805113587
ENSG00000125304	2.509411736448989e-16	8.93217289960087
ENSG00000169740	2.509411736448989e-16	8.51508970118527
ENSG00000182397	2.5094117364490245e-16	5.752858395450677
ENSG00000272016	2.5094117364490245e-16	6.681552840087357
ENSG00000143257	2.5094117364490245e-16	5.818913242760531
ENSG00000204977	2.5094117364490245e-16	8.71805460504456
ENSG00000204899	2.5094117364490245e-16	8.647164827699108
ENSG00000139517	5.446295462373678e-16	8.329232337768012
ENSG00000197584	5.446295462373678e-16	7.5712334177396245
ENSG00000149926	5.446295462373678e-16	5.1478462202524415
ENSG00000143401	5.446295462373678e-16	8.85120123968184
ENSG00000173451	5.446295462373678e-16	8.432510779081078
ENSG00000236444	5.446295462373678e-16	4.4946384814208376
ENSG00000120675	5.446295462373678e-16	8.814228238656558
ENSG00000185101	5.446295462373678e-16	8.782831932979782
ENSG00000083642	5.446295462373678e-16	8.764117130352583
ENSG00000091483	5.446295462373678e-16	8.829430212349527
ENSG00000102007	5.446295462373678e-16	8.895735652637308
ENSG00000139505	1.1722796553333261e-15	8.80513871437382
ENSG00000120688	1.1722796553333261e-15	8.25681444807
ENSG00000102805	1.1722796553333261e-15	8.719582717397117
ENSG00000198553	1.1722796553333429e-15	4.058366162584323
ENSG00000138172	1.1722796553333429e-15	7.960837050642085
ENSG00000232224	1.1722796553333429e-15	6.95762009132271
ENSG00000165837	1.1722796553333429e-15	5.243285150494259
ENSG00000134900	1.1722796553333429e-15	8.86991604230904
ENSG00000267270	1.1722796553333429e-15	7.186288494308105
ENSG00000183155	1.1722796553333429e-15	8.509969610065873
ENSG00000120697	1.1722796553333429e-15	8.876485095948386
ENSG00000223685	1.1722796553333429e-15	7.114536792050702
ENSG00000116161	1.1722796553333429e-15	8.819804934005067
ENSG00000102543	2.5024304395819292e-15	8.236035779028521
ENSG00000253710	2.5024304395819292e-15	8.278716915819865
ENSG00000225579	2.5024304395819292e-15	7.193021402192944
ENSG00000122378	2.5024304395819292e-15	8.71247790969605
ENSG00000007968	2.5024304395819292e-15	8.719582717397117
ENSG00000148730	2.5024304395819292e-15	8.861818876317137
ENSG00000227354	2.5024304395819292e-15	7.959934951344417
ENSG00000127870	2.5024304395819292e-15	8.721646583811395
ENSG00000168852	2.5024304395819292e-15	5.4228932104977865
ENSG00000169905	2.5024304395819647e-15	8.84715265668589
ENSG00000260101	2.5024304395819647e-15	8.721110829749675
ENSG00000241612	2.5024304395819647e-15	3.8249268770150726
ENSG00000112218	2.5024304395819647e-15	8.164793978623843
ENSG00000132953	2.5024304395819647e-15	8.792992965385965
ENSG00000238098	2.5024304395819647e-15	5.3847964572220794
ENSG00000142733	2.5024304395820006e-15	8.498614062546771
ENSG00000136161	2.5024304395820006e-15	8.80918729736977
ENSG00000112981	5.297775576251454e-15	4.587445267593468
ENSG00000187944	5.297775576251454e-15	3.403095238850049
ENSG00000198380	5.297775576251454e-15	8.899784235633259
ENSG00000070182	5.297775576251454e-15	7.272838964017637
ENSG00000272841	5.297775576251454e-15	6.372614866966892
ENSG00000197747	5.297775576251454e-15	8.777790991692996
ENSG00000085382	5.297775576251454e-15	8.21819032770268
ENSG00000101134	5.297775576251454e-15	4.095804105447068
ENSG00000166171	5.297775576251454e-15	8.165865486747288
ENSG00000141665	5.297775576251454e-15	5.618816020006977
ENSG00000147872	5.29777557625153e-15	8.737305161733481
ENSG00000149929	5.29777557625153e-15	8.648157185989943
ENSG00000078328	1.1123100364275386e-14	2.7007597382953676
ENSG00000133103	1.1123100364275386e-14	8.71400602204861
ENSG00000172766	1.1123100364275386e-14	8.71805460504456
ENSG00000171206	1.1123100364275544e-14	8.825381629353576
ENSG00000165338	1.1123100364275544e-14	8.512490080709268
ENSG00000175198	1.1123100364275544e-14	8.402976182996495
ENSG00000163584	1.1123100364275544e-14	8.8714441546616
ENSG00000123200	1.1123100364275544e-14	8.827902099996969
ENSG00000147400	1.1123100364275544e-14	8.672984438027374
ENSG00000196199	1.1123100364275544e-14	8.830958324702085
ENSG00000165169	1.1123100364275544e-14	8.70690121434754
ENSG00000176933	1.1123100364275544e-14	6.461962791304861
ENSG00000136146	1.1123100364275544e-14	8.585900328698115
ENSG00000111450	1.1123100364275544e-14	8.60614324367787
ENSG00000205106	1.1123100364275544e-14	4.930286499942
ENSG00000136943	2.3161085586757997e-14	4.507900589645782
ENSG00000176268	2.3161085586757997e-14	4.774554999014699
ENSG00000143553	2.3161085586757997e-14	8.681617358080997
ENSG00000179085	2.3161085586757997e-14	8.728672241679856
ENSG00000143294	2.3161085586757997e-14	8.86991604230904
ENSG00000117362	2.3161085586757997e-14	8.887638486645404
ENSG00000196368	2.3161085586757997e-14	6.24008060239545
ENSG00000128581	2.3161085586757997e-14	7.729237887917131
ENSG00000139826	2.3161085586757997e-14	8.64212388641232
ENSG00000143515	2.3161085586757997e-14	8.940270065592774
ENSG00000163191	2.3161085586757997e-14	8.822861158710182
ENSG00000236675	2.316108558675833e-14	7.215977286415033
ENSG00000186187	2.316108558675833e-14	7.519665962010272
ENSG00000134905	2.316108558675833e-14	8.815756351009115
ENSG00000025423	2.316108558675833e-14	6.403882430584907
ENSG00000123178	2.316108558675833e-14	8.211208526991092
ENSG00000187601	2.316108558675833e-14	8.822861158710182
ENSG00000102753	2.316108558675833e-14	8.655595590930647
ENSG00000139438	2.316108558675833e-14	7.222095290405544
ENSG00000204262	2.316108558675833e-14	7.8512959595132825
ENSG00000143420	2.316108558675833e-14	8.903832818629208
ENSG00000143374	2.316108558675833e-14	8.684137828724392
ENSG00000119242	2.316108558675833e-14	8.442136057425538
ENSG00000187098	4.782915666598344e-14	7.763816638304663
ENSG00000158882	4.782915666598344e-14	8.355842149565028
ENSG00000003096	4.782915666598344e-14	4.62248499752197
ENSG00000271738	4.782915666598344e-14	7.3092553365512485
ENSG00000267127	4.782915666598344e-14	5.1977204059391875
ENSG00000119979	4.782915666598344e-14	8.630513891486187
ENSG00000145861	4.782915666598344e-14	2.5864212157558386
ENSG00000231769	4.782915666598344e-14	6.153965489242379
ENSG00000143368	4.782915666598344e-14	8.801090131377867
ENSG00000214309	4.782915666598378e-14	6.937277531468125
ENSG00000101489	4.782915666598378e-14	5.208514932957836
ENSG00000163898	4.782915666598378e-14	5.286309743143387
ENSG00000155962	4.782915666598378e-14	8.859298405673744
ENSG00000230565	4.782915666598378e-14	6.845687207532237
ENSG00000014914	4.782915666598378e-14	7.322724917261862
ENSG00000163344	4.782915666598378e-14	8.802082489668702
ENSG00000023516	4.782915666598378e-14	8.84715265668589
ENSG00000239827	4.782915666598378e-14	4.998416887339492
ENSG00000149273	4.782915666598446e-14	8.948367231584678
ENSG00000254911	9.795515400392125e-14	7.510236951739247
ENSG00000257698	9.795515400392125e-14	8.133599829769153
ENSG00000261801	9.795515400392125e-14	3.96815041947895
ENSG00000144369	9.795515400392195e-14	8.344741049452956
ENSG00000219891	9.795515400392195e-14	6.732610497622225
ENSG00000130827	9.795515400392195e-14	8.887638486645404
ENSG00000121644	9.795515400392195e-14	8.873964625304993
ENSG00000120913	9.795515400392195e-14	8.01598876606448
ENSG00000120656	9.795515400392195e-14	8.702396027122475
ENSG00000271387	9.795515400392195e-14	5.306083014296467
ENSG00000118217	9.795515400392195e-14	8.915978567617064
ENSG00000117593	9.795515400392195e-14	8.7297437498033
ENSG00000176393	9.795515400392195e-14	8.739825632376874
ENSG00000160753	9.795515400392195e-14	8.550991194087109
ENSG00000162929	9.795515400392195e-14	7.915414526397306
ENSG00000116667	9.795515400392195e-14	8.510525240884599
ENSG00000121741	9.795515400392333e-14	8.883589903649453
ENSG00000125247	9.795515400392333e-14	8.51613435006105
ENSG00000102057	9.795515400392333e-14	7.514955739115328
ENSG00000105982	9.795515400392333e-14	7.848625622632749
ENSG00000231327	9.795515400392333e-14	6.028521946490692
ENSG00000143418	1.9895855431264604e-13	8.82232540464846
ENSG00000102001	1.9895855431264604e-13	7.335733707930714
ENSG00000132950	1.9895855431264604e-13	8.49861406254677
ENSG00000144935	1.9895855431264604e-13	6.641913651951369
ENSG00000068308	1.9895855431264604e-13	8.86433934696053
ENSG00000239470	1.9895855431264604e-13	4.456023219965813
ENSG00000182551	1.9895855431264604e-13	8.87549273765755
ENSG00000148450	1.9895855431264604e-13	8.45023322341744
ENSG00000122359	1.9895855431264604e-13	8.891687069641355
ENSG00000143862	1.9895855431264604e-13	8.696283577712245
ENSG00000148484	1.9895855431264604e-13	8.815756351009115
ENSG00000173110	1.9895855431264604e-13	7.660713160397654
ENSG00000226352	1.9895855431264604e-13	5.351223496887088
ENSG00000102316	1.9895855431264604e-13	8.882061791296895
ENSG00000160752	1.9895855431264604e-13	8.798033906672751
ENSG00000085552	1.9895855431264604e-13	6.13045141435837
ENSG00000160712	1.9895855431264604e-13	8.936221482596823
ENSG00000136643	1.9895855431264604e-13	8.769693825701092
ENSG00000198860	1.9895855431264604e-13	8.810715409722327
ENSG00000120334	1.9895855431264604e-13	7.94082138965333
ENSG00000164171	1.9895855431264816e-13	6.07054207469925
ENSG00000058668	1.9895855431264816e-13	8.865867459313089
ENSG00000116954	1.9895855431264816e-13	8.721646583811395
ENSG00000172955	1.9895855431264816e-13	6.18829192925793
ENSG00000132481	1.9895855431264816e-13	8.52005149263945
ENSG00000184156	4.007732236132696e-13	5.495322774146067
ENSG00000198157	4.007732236132696e-13	8.285285969459212
ENSG00000143158	4.007732236132696e-13	8.773742408697043
ENSG00000185437	4.007732236132696e-13	7.700441202716359
ENSG00000260719	4.007732236132696e-13	8.392560703183284
ENSG00000125841	4.007732236132696e-13	8.211796571637759
ENSG00000159352	4.007732236132696e-13	8.873964625304993
ENSG00000229503	4.0077322361327387e-13	3.0217896268874265
ENSG00000125459	4.0077322361327387e-13	8.750443269012171
ENSG00000144567	4.0077322361327387e-13	8.853721710325235
ENSG00000143549	4.0077322361327387e-13	8.915978567617064
ENSG00000198216	4.0077322361327387e-13	5.841871317437422
ENSG00000229521	4.0077322361327387e-13	3.185273276990374
ENSG00000083635	4.0077322361327387e-13	7.802680549733923
ENSG00000121486	4.0077322361327387e-13	8.738833274086039
ENSG00000035403	4.0077322361327387e-13	8.554047418792226
ENSG00000087510	4.0077322361327387e-13	4.404745302020519
ENSG00000134371	4.0077322361327387e-13	8.807659185017213
ENSG00000119862	4.0077322361327387e-13	8.695291219421408
ENSG00000170677	4.0077322361327387e-13	7.044870159940491
ENSG00000101940	4.0077322361327387e-13	8.776262879340436
ENSG00000065613	4.007732236132767e-13	8.757548076713238
ENSG00000233695	4.007732236132767e-13	6.703066683360875
ENSG00000139433	8.006367771969878e-13	8.676040662732488
ENSG00000228013	8.006367771969878e-13	6.694003713866047
ENSG00000162522	8.006367771969878e-13	8.371246280080083
ENSG00000221100	8.006367771969878e-13	3.6972377371781944
ENSG00000107771	8.006367771969878e-13	8.659846330748682
ENSG00000152332	8.006367771969878e-13	8.883589903649453
ENSG00000204227	8.006367771969878e-13	8.767173355057698
ENSG00000198908	8.006367771969878e-13	7.561404152247933
ENSG00000225946	8.006367771969878e-13	2.1991721404281943
ENSG00000117697	8.006367771969878e-13	8.680089245728439
ENSG00000169894	8.006367771969878e-13	3.6357664881651677
ENSG00000139644	8.006367771969878e-13	8.936221482596823
ENSG00000116521	8.006367771969992e-13	8.886110374292846
ENSG00000139597	8.006367771969992e-13	8.737305161733481
ENSG00000196632	8.006367771969992e-13	6.507153863423569
ENSG00000084764	8.006367771969992e-13	8.466884159630359
ENSG00000188404	8.006367771969992e-13	8.553309507908418
ENSG00000122367	8.006367771969992e-13	5.055762408733436
ENSG00000151773	8.006367771969992e-13	7.8996767986426155
ENSG00000149925	8.006367771969992e-13	8.920027150613016
ENSG00000203705	8.006367771969992e-13	8.725159412745626
ENSG00000253309	8.006367771969992e-13	7.246446061456857
ENSG00000112210	8.006367771969992e-13	7.861861305563635
ENSG00000116957	8.006367771969992e-13	8.629978137424466
ENSG00000159346	8.006367771969992e-13	8.915978567617064
ENSG00000143164	8.006367771969992e-13	8.848145014976726
ENSG00000081721	8.006367771969992e-13	8.741353744729432
ENSG00000231738	8.006367771969992e-13	5.3307071419484275
ENSG00000112182	8.006367771970049e-13	8.559088360079013
ENSG00000142669	8.006367771970049e-13	8.780311462336389
ENSG00000150477	8.006367771970049e-13	8.067961583960647
ENSG00000117280	8.006367771970049e-13	8.80513871437382
ENSG00000133678	8.006367771970049e-13	8.613045894556853
ENSG00000160710	1.586255458770128e-12	8.944318648588725
ENSG00000136098	1.5862554587701448e-12	8.432510779081076
ENSG00000198892	1.5862554587701448e-12	7.527326400530063
ENSG00000156384	1.5862554587701448e-12	8.234639107093516
ENSG00000101190	1.5862554587701448e-12	8.18956894007633
ENSG00000164237	1.5862554587701448e-12	7.913031384920111
ENSG00000133111	1.5862554587701448e-12	8.359354978499258
ENSG00000164403	1.5862554587701448e-12	8.489805844918724
ENSG00000139737	1.5862554587701448e-12	8.653277277109337
ENSG00000136156	1.5862554587701448e-12	8.936221482596823
ENSG00000107249	1.5862554587701448e-12	8.257135508238697
ENSG00000147251	1.5862554587701448e-12	8.77473476698788
ENSG00000163348	1.5862554587701448e-12	8.844096431980775
ENSG00000102385	1.5862554587701448e-12	5.202552879342366
ENSG00000117262	1.5862554587701448e-12	8.343160646515454
ENSG00000186496	1.5862554587701448e-12	7.595535622461124
ENSG00000134779	1.5862554587701448e-12	8.67802537931416
ENSG00000204390	1.5862554587701448e-12	7.230873522473113
ENSG00000203995	1.5862554587701448e-12	7.282508659395699
ENSG00000227268	1.5862554587701448e-12	6.891282571375355
ENSG00000023892	1.5862554587701448e-12	8.8714441546616
ENSG00000204219	1.5862554587701448e-12	6.828591422186293
ENSG00000243284	1.5862554587701561e-12	5.102927836659014
ENSG00000143252	1.5862554587701561e-12	8.788408628328291
ENSG00000234476	1.5862554587701561e-12	4.41149135810736
ENSG00000117410	1.5862554587701561e-12	8.8714441546616
ENSG00000162885	1.5862554587701561e-12	8.692770748778015
ENSG00000105373	1.5862554587701561e-12	8.93217289960087
ENSG00000143387	1.5862554587701561e-12	8.119117341140404
ENSG00000179222	1.5862554587701788e-12	8.915978567617064
ENSG00000116852	3.1168182647546704e-12	8.82385351700102
ENSG00000138279	3.1168182647546704e-12	8.863346988669695
ENSG00000161714	3.1168182647546704e-12	7.387264243774491
ENSG00000196950	3.1168182647546704e-12	8.72416705445479
ENSG00000165972	3.1168182647546704e-12	6.091060409940255
ENSG00000130997	3.1168182647546704e-12	8.2322416434396
ENSG00000159348	3.1168182647546704e-12	8.861818876317137
ENSG00000187554	3.1168182647546704e-12	6.773389500687229
ENSG00000145476	3.1168182647546704e-12	8.689714524072901
ENSG00000163113	3.1168182647546704e-12	8.719046963335396
ENSG00000249738	3.1168182647546927e-12	3.625072239181804
ENSG00000102096	3.1168182647546927e-12	8.948367231584678
ENSG00000175701	3.1168182647546927e-12	8.331752808411405
ENSG00000189143	3.1168182647546927e-12	5.641996697635342
ENSG00000140988	3.1168182647546927e-12	8.944318648588725
ENSG00000133640	3.1168182647546927e-12	3.783920401339425
ENSG00000133328	3.1168182647546927e-12	7.452877078588614
ENSG00000132128	3.1168182647546927e-12	8.787416270037454
ENSG00000143376	3.1168182647546927e-12	8.735777049380923
ENSG00000143321	3.1168182647546927e-12	8.903832818629208
ENSG00000257543	3.1168182647546927e-12	5.9108221390541775
ENSG00000012174	3.1168182647546927e-12	8.698347444126524
ENSG00000259802	3.1168182647546927e-12	6.727343975571824
ENSG00000133059	3.1168182647546927e-12	8.679096887437602
ENSG00000204616	3.116818264754737e-12	5.2549994270455045
ENSG00000158773	3.116818264754737e-12	8.895735652637308
ENSG00000133065	3.116818264754737e-12	8.806131072664654
ENSG00000139684	3.116818264754737e-12	8.736769407671758
ENSG00000165678	6.073661545172174e-12	8.903832818629208
ENSG00000139514	6.073661545172174e-12	8.915978567617064
ENSG00000168477	6.073661545172174e-12	7.270333463544802
ENSG00000271147	6.073661545172174e-12	7.993681984670444
ENSG00000169231	6.073661545172174e-12	8.425994016026676
ENSG00000000460	6.073661545172174e-12	7.96592994834545
ENSG00000165487	6.073661545172174e-12	8.739825632376874
ENSG00000162735	6.073661545172174e-12	8.745402327725383
ENSG00000094841	6.073661545172174e-12	8.381863916715378
ENSG00000118181	6.073661545172174e-12	8.940270065592774
ENSG00000073861	6.073661545172174e-12	7.2560953375808666
ENSG00000143412	6.073661545172174e-12	8.191468952245113
ENSG00000143155	6.073661545172174e-12	8.685130187015227
ENSG00000120662	6.073661545172174e-12	8.417642402627743
ENSG00000152382	6.073661545172174e-12	8.622873329723399
ENSG00000253982	6.073661545172174e-12	7.638438792831558
ENSG00000198108	6.073661545172174e-12	8.752963739655565
ENSG00000186063	6.073661545172217e-12	8.797041548381916
ENSG00000135631	6.073661545172217e-12	8.777790991692996
ENSG00000143570	6.073661545172217e-12	8.761596659709188
ENSG00000173960	6.073661545172217e-12	8.707972722470984
ENSG00000110002	6.073661545172217e-12	8.74288185708199
ENSG00000231856	6.073661545172217e-12	6.009356705589916
ENSG00000063177	6.073661545172217e-12	8.936221482596823
ENSG00000168264	6.073661545172217e-12	8.906353289272603
ENSG00000064601	6.073661545172217e-12	8.87549273765755
ENSG00000120805	6.073661545172217e-12	8.863346988669695
ENSG00000268584	6.073661545172217e-12	6.43972357130267
ENSG00000163041	6.073661545172217e-12	8.883589903649453
ENSG00000143761	6.073661545172217e-12	8.936221482596823
ENSG00000126790	6.073661545172217e-12	8.689714524072901
ENSG00000203950	6.073661545172217e-12	8.619817105018283
ENSG00000198440	6.073661545172217e-12	8.359354978499258
ENSG00000196668	6.073661545172217e-12	7.373857701080417
ENSG00000102271	6.073661545172304e-12	4.215362375816612
ENSG00000125246	6.073661545172304e-12	8.313038005784206
ENSG00000173947	6.073661545172304e-12	5.659994784744333
ENSG00000150076	6.073661545172304e-12	6.976026510291152
ENSG00000174938	6.073661545172304e-12	5.845903362081655
ENSG00000089876	6.073661545172304e-12	8.676040662732488
ENSG00000102606	1.1737901226050418e-11	8.748458552430499
ENSG00000133106	1.1737901226050418e-11	8.764117130352583
ENSG00000180815	1.1737901226050418e-11	5.2497471385846195
ENSG00000204310	1.1737901226050502e-11	8.662366801392077
ENSG00000224945	1.1737901226050502e-11	5.364415977289055
ENSG00000042832	1.1737901226050502e-11	8.102282673924986
ENSG00000083845	1.1737901226050502e-11	8.944318648588725
ENSG00000120053	1.1737901226050502e-11	8.80918729736977
ENSG00000111445	1.1737901226050502e-11	8.434829092902385
ENSG00000103381	1.1737901226050502e-11	8.103327322800768
ENSG00000139133	1.1737901226050502e-11	8.008681801541329
ENSG00000100097	1.1737901226050502e-11	8.911929984621112
ENSG00000214900	1.1737901226050502e-11	7.248770264026815
ENSG00000236914	1.1737901226050502e-11	5.432694602553502
ENSG00000073605	1.1737901226050502e-11	8.85120123968184
ENSG00000175344	1.1737901226050502e-11	2.8558937110102387
ENSG00000175793	1.1737901226050502e-11	6.486246280016358
ENSG00000250091	1.1737901226050502e-11	6.628779292562865
ENSG00000067704	1.1737901226050502e-11	8.891687069641355
ENSG00000165868	1.1737901226050502e-11	4.4892921801782295
ENSG00000109685	1.1737901226050502e-11	8.8795413206535
ENSG00000175137	1.1737901226050502e-11	8.767173355057698
ENSG00000179397	1.1737901226050502e-11	7.2046509397077125
ENSG00000185621	1.1737901226050502e-11	8.562399032191156
ENSG00000128641	1.1737901226050502e-11	8.483374120445578
ENSG00000179630	1.1737901226050502e-11	8.424949367150894
ENSG00000143578	1.1737901226050502e-11	8.535253466332419
ENSG00000135549	1.1737901226050502e-11	6.355834304750087
ENSG00000143575	1.1737901226050502e-11	8.907881401625161
ENSG00000106211	1.1737901226050627e-11	8.878013208300944
ENSG00000089050	1.1737901226050627e-11	8.296105762916593
ENSG00000184584	1.1737901226050627e-11	8.878013208300944
ENSG00000182220	1.1737901226050627e-11	8.859298405673744
ENSG00000159788	1.1737901226050627e-11	8.28136039345274
ENSG00000126947	1.1737901226050627e-11	7.490941444151445
ENSG00000196550	1.1737901226050627e-11	6.898160791274139
ENSG00000188004	1.1737901226050627e-11	6.006002243793846
ENSG00000005812	2.2497334750878373e-11	8.802618243730425
ENSG00000152193	2.249733475087853e-11	7.527368472581151
ENSG00000165188	2.249733475087853e-11	5.109892159276518
ENSG00000057252	2.249733475087853e-11	8.806666826726374
ENSG00000143815	2.249733475087853e-11	8.818276821652509
ENSG00000001561	2.249733475087853e-11	8.802082489668702
ENSG00000272668	2.249733475087853e-11	5.96414546465123
ENSG00000163689	2.249733475087853e-11	6.06573212498005
ENSG00000163399	2.249733475087853e-11	8.873964625304993
ENSG00000116747	2.249733475087853e-11	8.829430212349527
ENSG00000116857	2.249733475087853e-11	8.808651543308047
ENSG00000121039	2.249733475087853e-11	8.12119963337427
ENSG00000102882	2.249733475087853e-11	8.750979023073892
ENSG00000228486	2.249733475087853e-11	8.551526948148831
ENSG00000169062	2.249733475087853e-11	8.797041548381916
ENSG00000118873	2.249733475087853e-11	8.835006907698036
ENSG00000171877	2.249733475087853e-11	5.087287915538184
ENSG00000141404	2.249733475087853e-11	7.809178886968735
ENSG00000131791	2.249733475087877e-11	8.632042003838745
ENSG00000180098	2.249733475087877e-11	8.55503977708306
ENSG00000176049	2.249733475087877e-11	4.286683060887096
ENSG00000138823	2.249733475087877e-11	4.445351004961827
ENSG00000228264	2.249733475087877e-11	4.760975341056792
ENSG00000228812	2.249733475087877e-11	6.0864513069358335
ENSG00000146555	2.249733475087877e-11	4.345312192273434
ENSG00000122218	2.249733475087877e-11	8.907881401625161
ENSG00000186827	2.249733475087877e-11	7.735575133342283
ENSG00000143437	2.249733475087877e-11	8.76564524270514
ENSG00000158796	2.249733475087877e-11	8.622416725494285
ENSG00000143393	2.249733475087877e-11	8.883589903649453
ENSG00000165434	2.249733475087877e-11	8.103915367447435
ENSG00000185499	2.249733475087877e-11	7.5042945794915275
ENSG00000189369	2.249733475087877e-11	8.558631755849898
ENSG00000137261	2.249733475087877e-11	5.283503618357518
ENSG00000143363	2.249733475087877e-11	8.738833274086039
ENSG00000164023	2.249733475087877e-11	5.301400476914948
ENSG00000185222	2.249733475087877e-11	8.495839144496347
ENSG00000160766	4.2763421595634755e-11	8.096117933929811
ENSG00000143458	4.2763421595634755e-11	8.717062246753724
ENSG00000143514	4.2763421595634755e-11	8.77122193805365
ENSG00000197444	4.2763421595634755e-11	6.236171974837665
ENSG00000237188	4.2763421595634755e-11	7.0358659107601
ENSG00000143771	4.2763421595634755e-11	8.519849335817364
ENSG00000151893	4.2763421595634755e-11	8.700867914769919
ENSG00000224687	4.2763421595634755e-11	3.0772841145288954
ENSG00000067533	4.2763421595634755e-11	8.667407742678863
ENSG00000197622	4.2763421595634755e-11	8.867395571665647
ENSG00000142534	4.2763421595634755e-11	8.944318648588725
ENSG00000156711	4.2763421595634755e-11	8.825381629353576
ENSG00000072682	4.2763421595634755e-11	8.601638056452805
ENSG00000158220	4.2763421595634755e-11	5.342151208300434
ENSG00000260521	4.2763421595634755e-11	6.036009271126981
ENSG00000162704	4.2763421595634755e-11	8.882061791296895
ENSG00000138794	4.2763421595634755e-11	8.353576126328665
ENSG00000117308	4.2763421595634755e-11	8.317674633426824
ENSG00000139160	4.2763421595634755e-11	7.837589684344928
ENSG00000117640	4.2763421595634755e-11	8.644108602993992
ENSG00000160691	4.2763421595634755e-11	8.920027150613016
ENSG00000110876	4.2763421595634755e-11	8.911929984621112
ENSG00000170919	4.2763421595634755e-11	8.274870489646
ENSG00000170889	4.2763421595634755e-11	8.944318648588725
ENSG00000160714	4.2763421595634755e-11	8.845624544333333
ENSG00000131725	4.2763421595634755e-11	8.621880971432562
ENSG00000116604	4.2763421595634755e-11	8.915978567617064
ENSG00000220793	4.2763421595634755e-11	3.671625247602386
ENSG00000197712	4.2763421595634755e-11	8.689714524072901
ENSG00000186976	4.2763421595634755e-11	6.8266008072651525
ENSG00000183128	4.2763421595634755e-11	4.489605408068417
ENSG00000188419	4.2763421595634755e-11	8.659846330748683
ENSG00000197956	4.2763421595635214e-11	8.920027150613016
ENSG00000042781	4.2763421595635214e-11	7.631828891936198
ENSG00000235944	4.2763421595635214e-11	7.230476241371119
ENSG00000180964	4.2763421595635214e-11	8.708965080761821
ENSG00000162910	4.2763421595635214e-11	8.749450910721334
ENSG00000077152	4.2763421595635214e-11	8.298875126386738
ENSG00000078246	4.2763421595635214e-11	8.343696400577175
ENSG00000259514	4.2763421595635214e-11	6.779476937348481
ENSG00000273314	4.2763421595635214e-11	6.74378052235147
ENSG00000178096	4.2763421595635214e-11	8.597843920863884
ENSG00000120509	4.2763421595635214e-11	8.635019078711252
ENSG00000184517	4.2763421595635214e-11	7.963286470712578
ENSG00000240342	4.2763421595635214e-11	8.390215530114313
ENSG00000115539	4.2763421595635214e-11	8.581395141473047
ENSG00000080823	4.2763421595635214e-11	7.502876602889139
ENSG00000114670	4.2763421595635214e-11	7.906702456511074
ENSG00000228205	4.2763421595635214e-11	7.386328279711465
ENSG00000100206	4.2763421595635214e-11	6.286474479448053
ENSG00000243071	4.2763421595635214e-11	3.1845766977935246
ENSG00000166224	4.2763421595635214e-11	8.647700581760828
ENSG00000243517	4.2763421595635214e-11	7.052873893030652
ENSG00000246705	4.2763421595635214e-11	8.71301366375777
ENSG00000115556	4.2763421595635214e-11	7.8820335041388585
ENSG00000155755	4.2763421595635214e-11	8.321135171776108
ENSG00000215784	4.276342159563552e-11	6.468186467923867
ENSG00000160131	4.276342159563552e-11	8.761596659709188
ENSG00000159556	4.276342159563552e-11	8.115876453322105
ENSG00000101557	4.276342159563552e-11	8.861818876317137
ENSG00000267251	4.276342159563552e-11	3.142242195423556
ENSG00000251323	4.276342159563552e-11	7.070449663803135
ENSG00000122406	4.276342159563552e-11	8.940270065592774
ENSG00000213722	4.276342159563552e-11	8.730200354032414
ENSG00000180530	8.061476262566926e-11	8.324498134473199
ENSG00000100228	8.061476262566926e-11	8.827902099996969
ENSG00000163362	8.061476262566926e-11	7.7896623731834085
ENSG00000101945	8.061476262566926e-11	8.068822501833932
ENSG00000185928	8.061476262566926e-11	7.7081197328873685
ENSG00000196154	8.061476262566926e-11	8.739087721493068
ENSG00000140443	8.061476262566926e-11	8.517662462413607
ENSG00000092841	8.06147626256704e-11	8.924075733608968
ENSG00000166997	8.06147626256704e-11	8.09715702822531
ENSG00000154240	8.06147626256704e-11	7.61244943950915
ENSG00000166562	8.06147626256704e-11	8.936221482596823
ENSG00000166349	8.06147626256704e-11	5.849181795005064
ENSG00000197858	8.06147626256704e-11	8.891687069641355
ENSG00000188811	8.06147626256704e-11	8.830958324702085
ENSG00000153207	8.06147626256704e-11	8.839055490693989
ENSG00000204815	8.06147626256704e-11	5.9026324489607775
ENSG00000143799	8.06147626256704e-11	8.920027150613016
ENSG00000251350	8.06147626256704e-11	6.579556315769037
ENSG00000125827	8.06147626256704e-11	8.853721710325235
ENSG00000158864	8.06147626256704e-11	8.85471406861607
ENSG00000229766	8.06147626256704e-11	6.063469410734797
ENSG00000238121	8.06147626256704e-11	8.047893966555314
ENSG00000230216	8.06147626256704e-11	3.930268848425313
ENSG00000159259	8.06147626256704e-11	7.868327228970505
ENSG00000143157	8.06147626256704e-11	8.833478795345478
ENSG00000154114	8.06147626256704e-11	8.924075733608968
ENSG00000237975	8.06147626256704e-11	3.2254428461187854
ENSG00000121390	8.06147626256704e-11	8.750443269012171
ENSG00000152380	8.06147626256704e-11	7.049908377899032
ENSG00000161940	8.06147626256704e-11	5.954944807655679
ENSG00000255020	8.06147626256704e-11	3.654241735109114
ENSG00000104325	8.06147626256704e-11	8.792992965385965
ENSG00000160767	8.06147626256704e-11	8.454079649591305
ENSG00000273058	8.06147626256704e-11	7.346443365637925
ENSG00000118298	8.06147626256704e-11	7.392016872888892
ENSG00000259236	8.06147626256704e-11	5.562686111312057
ENSG00000268856	8.06147626256704e-11	5.236782192956751
ENSG00000086598	8.06147626256704e-11	8.928124316604919
ENSG00000136636	8.06147626256704e-11	8.863346988669695
ENSG00000133104	8.06147626256704e-11	8.855249822677791
ENSG00000174827	8.06147626256704e-11	6.6166853086516495
ENSG00000105784	8.06147626256704e-11	5.329456211963452
ENSG00000171224	8.06147626256704e-11	7.1920056019220615
ENSG00000102265	8.06147626256704e-11	8.858762651612023
ENSG00000013725	8.061476262567098e-11	7.0117222420878225
ENSG00000080371	8.061476262567098e-11	8.837527378341429
ENSG00000116141	8.061476262567098e-11	5.580919420838922
ENSG00000163382	8.061476262567098e-11	8.849673127329284
ENSG00000181804	8.061476262567098e-11	8.552975910668781
ENSG00000260805	8.061476262567098e-11	6.813401694139997
ENSG00000141642	8.061476262567098e-11	8.291064821629806
ENSG00000185634	8.061476262567098e-11	6.240127414252521
ENSG00000255121	8.061476262567098e-11	7.268058789123959
ENSG00000189343	8.061476262567098e-11	8.911929984621112
ENSG00000188015	8.061476262567098e-11	3.052579859056705
ENSG00000176124	8.061476262567098e-11	8.295570008854872
ENSG00000267215	8.061476262567098e-11	4.498524349768956
ENSG00000143258	8.061476262567098e-11	8.77473476698788
ENSG00000182993	8.061476262567098e-11	6.5746782560533275
ENSG00000255224	8.061476262567098e-11	6.511510791107776
ENSG00000215374	8.061476262567183e-11	5.417110186061041
ENSG00000151276	1.5071534384385795e-10	5.875075957373386
ENSG00000215483	1.5071534384385795e-10	4.335490783806959
ENSG00000183690	1.5071534384385795e-10	4.336134679566176
ENSG00000259343	1.5071534384385795e-10	7.808407111319571
ENSG00000203805	1.507153438438601e-10	2.344980289355688
ENSG00000168528	1.507153438438601e-10	7.801169521993919
ENSG00000213719	1.507153438438601e-10	8.944318648588725
ENSG00000158023	1.507153438438601e-10	6.062291886520573
ENSG00000160783	1.507153438438601e-10	8.390751284176035
ENSG00000231407	1.507153438438601e-10	5.529215497214728
ENSG00000225598	1.507153438438601e-10	3.27022700626568
ENSG00000157578	1.507153438438601e-10	6.677821969004696
ENSG00000260081	1.507153438438601e-10	5.9177314034117705
ENSG00000259709	1.507153438438601e-10	5.937212646373954
ENSG00000130255	1.507153438438601e-10	8.940270065592774
ENSG00000162607	1.507153438438601e-10	8.798033906672751
ENSG00000162600	1.507153438438601e-10	8.662366801392077
ENSG00000135766	1.507153438438601e-10	8.863346988669695
ENSG00000173801	1.507153438438601e-10	8.151924640928906
ENSG00000184831	1.507153438438601e-10	8.239346451140667
ENSG00000131788	1.507153438438601e-10	8.71805460504456
ENSG00000109927	1.507153438438601e-10	8.639603415768926
ENSG00000162909	1.507153438438601e-10	8.928124316604919
ENSG00000090776	1.507153438438601e-10	7.301627646027768
ENSG00000163125	1.507153438438601e-10	8.84715265668589
ENSG00000153132	1.507153438438601e-10	7.903165647176975
ENSG00000177189	1.507153438438601e-10	8.833478795345478
ENSG00000220472	1.507153438438601e-10	7.181589467277067
ENSG00000164111	1.507153438438601e-10	8.891687069641355
ENSG00000105372	1.507153438438601e-10	8.948367231584678
ENSG00000164032	1.5071534384386064e-10	8.907881401625161
ENSG00000137338	1.5071534384386064e-10	8.27461604223897
ENSG00000214612	1.5071534384386064e-10	5.9767501543142
ENSG00000188092	1.5071534384386064e-10	7.287151046147666
ENSG00000164542	1.5071534384386064e-10	8.079100986649312
ENSG00000198689	1.5071534384386064e-10	8.682073962310112
ENSG00000089220	1.5071534384386064e-10	8.920027150613016
ENSG00000163374	1.5071534384386064e-10	8.827902099996969
ENSG00000068394	1.5071534384386064e-10	8.594533248751738
ENSG00000082126	1.5071534384386064e-10	5.151764219208406
ENSG00000242712	1.5071534384386064e-10	5.254942197239839
ENSG00000166845	1.5071534384386064e-10	7.555841444907776
ENSG00000166819	1.5071534384386064e-10	5.201045788948719
ENSG00000166743	1.5071534384386064e-10	5.0888730395270265
ENSG00000159712	1.5071534384386064e-10	6.048128480143315
ENSG00000130695	1.5071534384386064e-10	8.70491649776587
ENSG00000099256	1.5071534384386064e-10	7.319838101382523
ENSG00000198855	1.5071534384386064e-10	8.8714441546616
ENSG00000186310	1.5071534384386064e-10	5.814302934233817
ENSG00000198853	1.5071534384386064e-10	7.448722770629244
ENSG00000213612	1.5071534384386064e-10	5.1853840340051
ENSG00000169242	1.5071534384386064e-10	6.576980096865719
ENSG00000232065	1.5071534384386064e-10	5.00847458044263
ENSG00000121481	1.5071534384386064e-10	8.625393800366792
ENSG00000161970	1.5071534384386064e-10	8.85120123968184
ENSG00000148468	1.5071534384386064e-10	7.364255139233169
ENSG00000075340	2.7944806985306676e-10	6.220711023867686
ENSG00000135845	2.7944806985306676e-10	8.749986664783057
ENSG00000103489	2.7944806985306676e-10	8.499860868244637
ENSG00000236577	2.7944806985306676e-10	5.431807504930493
ENSG00000204054	2.7944806985306676e-10	8.80361060202126
ENSG00000215005	2.7944806985306676e-10	3.3872585470034515
ENSG00000181191	2.7944806985306676e-10	8.660382084810406
ENSG00000225151	2.7944806985306676e-10	7.2878182406269385
ENSG00000073711	2.7944806985306676e-10	7.319419465561629
ENSG00000160679	2.7944806985306676e-10	8.859298405673744
ENSG00000216990	2.7944806985306676e-10	4.8656464021156465
ENSG00000221887	2.7944806985306676e-10	2.931022345421631
ENSG00000079332	2.7944806985306676e-10	8.887638486645404
ENSG00000134864	2.7944806985306676e-10	8.119925968428744
ENSG00000261603	2.7944806985306676e-10	4.364323746645099
ENSG00000184207	2.7944806985306676e-10	8.498614062546771
ENSG00000168275	2.7944806985306676e-10	8.387976366125612
ENSG00000273107	2.7944806985306676e-10	4.875793615476593
ENSG00000116586	2.7944806985306676e-10	8.725159412745626
ENSG00000143740	2.7944806985306676e-10	8.760604301418354
ENSG00000145331	2.7944806985306676e-10	8.336846040283138
ENSG00000123595	2.7944806985306676e-10	8.78489579939406
ENSG00000105640	2.7944806985306774e-10	8.948367231584678
ENSG00000216866	2.7944806985306774e-10	5.800024870362223
ENSG00000141441	2.7944806985306774e-10	8.214852796342875
ENSG00000176399	2.7944806985306774e-10	6.645858158391154
ENSG00000115085	2.7944806985306774e-10	7.598822648341769
ENSG00000143365	2.7944806985306774e-10	6.310636156064849
ENSG00000196754	2.7944806985306774e-10	3.9751644168439895
ENSG00000116584	2.7944806985306774e-10	8.928124316604919
ENSG00000167920	2.7944806985306774e-10	8.043167079919527
ENSG00000184788	2.7944806985306774e-10	7.629081949902481
ENSG00000077264	2.7944806985306774e-10	5.074809002336583
ENSG00000121900	2.7944806985306774e-10	6.332979404607395
ENSG00000168434	2.7944806985306774e-10	8.610727580735544
ENSG00000103404	2.7944806985306774e-10	8.50419075789528
ENSG00000152133	2.7944806985306774e-10	8.716526492692003
ENSG00000234719	2.7944806985306774e-10	7.786152620510481
ENSG00000204681	2.794480698530717e-10	7.70734974234399
ENSG00000158062	2.794480698530717e-10	8.686658299367785
ENSG00000182518	2.794480698530717e-10	8.035441479575486
ENSG00000140470	2.794480698530717e-10	6.2633799909058245
ENSG00000149289	2.794480698530717e-10	8.268053994117322
ENSG00000241316	2.794480698530717e-10	7.247447764145371
ENSG00000135823	2.794480698530717e-10	8.562144584784127
ENSG00000158793	2.794480698530717e-10	8.698347444126524
ENSG00000261431	5.138608327093851e-10	3.56142004555416
ENSG00000148219	5.138608327093851e-10	7.835153918114422
ENSG00000182287	5.138608327093851e-10	8.843104073689938
ENSG00000160685	5.138608327093851e-10	8.801546735606982
ENSG00000135778	5.138608327093851e-10	8.621880971432562
ENSG00000142227	5.138608327093851e-10	8.903832818629208
ENSG00000137434	5.138608327093851e-10	6.566000335049303
ENSG00000173163	5.138608327093851e-10	8.577803162706212
ENSG00000158711	5.138608327093851e-10	8.878013208300944
ENSG00000101842	5.138608327093851e-10	5.469490558362196
ENSG00000186283	5.138608327093851e-10	8.93217289960087
ENSG00000122376	5.138608327093851e-10	8.743874215372825
ENSG00000177106	5.138608327093887e-10	8.447967200181075
ENSG00000246090	5.138608327093887e-10	8.065107516077616
ENSG00000143442	5.138608327093887e-10	8.915978567617064
ENSG00000064309	5.138608327093887e-10	5.758758827688955
ENSG00000219027	5.138608327093887e-10	3.254928626398775
ENSG00000009780	5.138608327093887e-10	8.441064549302094
ENSG00000179604	5.138608327093887e-10	7.183828317440302
ENSG00000122042	5.138608327093887e-10	8.792457211324242
ENSG00000188385	5.138608327093887e-10	7.659791518511349
ENSG00000151849	5.138608327093887e-10	8.709957439052657
ENSG00000251680	5.138608327093887e-10	4.2026851415398605
ENSG00000254635	5.138608327093887e-10	8.640060019998039
ENSG00000180479	5.138608327093887e-10	7.656940096652191
ENSG00000138085	5.138608327093887e-10	8.87549273765755
ENSG00000203602	5.138608327093887e-10	5.807235275079818
ENSG00000139687	5.138608327093887e-10	8.891687069641355
ENSG00000235374	5.138608327093887e-10	6.539881828288384
ENSG00000065135	5.138608327093887e-10	8.780311462336389
ENSG00000176871	5.138608327093887e-10	8.583915612116442
ENSG00000182827	5.138608327093887e-10	8.878013208300944
ENSG00000177932	5.138608327093887e-10	6.0137116655078495
ENSG00000172458	5.138608327093887e-10	6.3582348947168175
ENSG00000099622	5.138608327093887e-10	8.93217289960087
ENSG00000138686	5.138608327093887e-10	8.377534027064737
ENSG00000112195	5.138608327093887e-10	8.584170059523473
ENSG00000159261	5.138608327093887e-10	7.069617097780506
ENSG00000163486	5.138608327093887e-10	8.818276821652509
ENSG00000229808	5.138608327093887e-10	6.721477342727042
ENSG00000101928	5.138608327093887e-10	8.565200809489243
ENSG00000130055	5.138608327093887e-10	4.769300453299412
ENSG00000264539	5.138608327093887e-10	4.241015905047268
ENSG00000215845	5.138608327093887e-10	8.745402327725383
ENSG00000164061	5.138608327093887e-10	7.136331582026479
ENSG00000198650	5.138608327093887e-10	5.837702082329588
ENSG00000184319	5.138608327093887e-10	7.628037301026701
ENSG00000165240	5.138608327093887e-10	8.657325860105288
ENSG00000076321	5.138608327093887e-10	8.60064569816197
ENSG00000183741	5.138608327093887e-10	8.837527378341429
ENSG00000165507	5.138608327093887e-10	8.78084721639811
ENSG00000197208	5.138608327093887e-10	7.340072031009432
ENSG00000006704	5.138608327093887e-10	5.875783776486413
ENSG00000166068	5.138608327093887e-10	8.604412974503228
ENSG00000130413	5.138608327093887e-10	8.250631282255238
ENSG00000233927	5.138608327093887e-10	8.936221482596823
ENSG00000168016	5.138608327093887e-10	8.8795413206535
ENSG00000085185	5.138608327093887e-10	8.705908856056706
ENSG00000259363	5.138608327093942e-10	6.33133202136087
ENSG00000070371	5.138608327093942e-10	6.664997889352529
ENSG00000143590	5.138608327093942e-10	5.832025828280231
ENSG00000166272	5.138608327093942e-10	8.801090131377867
ENSG00000152022	5.138608327093942e-10	8.69760953324272
ENSG00000243224	5.138608327093942e-10	6.470173882864334
ENSG00000079156	5.138608327093942e-10	5.7997425367449145
ENSG00000144713	5.138608327093942e-10	8.948367231584678
ENSG00000066027	5.138608327093942e-10	8.830958324702085
ENSG00000260360	5.138608327093942e-10	5.3780425246034005
ENSG00000198171	5.138608327093942e-10	8.85120123968184
ENSG00000234222	5.138608327093942e-10	6.833192866257724
ENSG00000143450	5.138608327093942e-10	6.283844867162719
ENSG00000126216	5.138608327093942e-10	8.681617358080997
ENSG00000104626	9.371102211653182e-10	8.373564593901392
ENSG00000158164	9.371102211653182e-10	5.065206275263833
ENSG00000196972	9.371102211653182e-10	5.756259266637942
ENSG00000144821	9.371102211653182e-10	8.591020419817509
ENSG00000099377	9.371102211653215e-10	7.431292858520097
ENSG00000152213	9.371102211653215e-10	7.97302076803816
ENSG00000239374	9.371102211653215e-10	2.926483794222524
ENSG00000135709	9.371102211653215e-10	8.87549273765755
ENSG00000084444	9.371102211653215e-10	8.288060887509635
ENSG00000224165	9.371102211653215e-10	6.973713604929544
ENSG00000149806	9.371102211653215e-10	8.924075733608968
ENSG00000185630	9.371102211653215e-10	5.636268506003035
ENSG00000269996	9.371102211653215e-10	7.9455371671285535
ENSG00000213943	9.371102211653215e-10	3.123047757179247
ENSG00000114698	9.371102211653215e-10	6.000606024605272
ENSG00000101746	9.371102211653215e-10	7.886161204975392
ENSG00000229196	9.371102211653215e-10	5.377495613514338
ENSG00000226856	9.371102211653215e-10	5.395687857136145
ENSG00000237276	9.371102211653215e-10	7.8529882602797025
ENSG00000272933	9.371102211653215e-10	7.09208536483144
ENSG00000235616	9.371102211653215e-10	2.1071147158156136
ENSG00000166896	9.371102211653215e-10	8.157227012113381
ENSG00000203668	9.371102211653215e-10	8.787416270037454
ENSG00000181577	9.371102211653215e-10	3.7840388180599565
ENSG00000143499	9.371102211653215e-10	8.72363130039307
ENSG00000109758	9.371102211653215e-10	3.2274800252365226
ENSG00000266258	9.371102211653215e-10	2.5663276269118787
ENSG00000197140	9.371102211653215e-10	4.8550018643637785
ENSG00000236854	9.371102211653215e-10	3.561698044364283
ENSG00000107960	9.371102211653215e-10	8.529220166754795
ENSG00000152784	9.371102211653215e-10	8.275124937053029
ENSG00000087258	9.371102211653215e-10	4.1698872333231005
ENSG00000270820	9.371102211653215e-10	7.5301194102317055
ENSG00000144712	9.371102211653215e-10	8.493239524020346
ENSG00000132964	9.371102211653215e-10	8.400122115113463
ENSG00000117475	9.371102211653348e-10	8.681617358080997
ENSG00000095203	9.371102211653348e-10	4.828179873888151
ENSG00000158321	9.371102211653348e-10	6.164786146428226
ENSG00000198431	9.371102211653348e-10	8.853721710325235
ENSG00000165475	9.371102211653348e-10	8.629978137424464
ENSG00000165802	9.371102211653348e-10	8.76564524270514
ENSG00000105193	9.371102211653348e-10	8.944318648588725
ENSG00000189014	9.371102211653348e-10	4.3730383884303565
ENSG00000054277	9.371102211653348e-10	8.17255754737611
ENSG00000025800	9.371102211653348e-10	8.821333046357623
ENSG00000118200	9.371102211653348e-10	8.827902099996969
ENSG00000147065	9.371102211653348e-10	8.918499038260457
ENSG00000040341	9.371102211653348e-10	8.719582717397117
ENSG00000110700	9.371102211653348e-10	8.936221482596823
ENSG00000267052	9.371102211653348e-10	3.0656469072088273
ENSG00000170959	9.371102211653348e-10	4.081229625761104
ENSG00000154102	9.371102211653348e-10	8.45557534811592
ENSG00000202290	9.371102211653348e-10	6.438653381793205
ENSG00000198954	9.371102211653348e-10	8.559088360079013
ENSG00000184949	9.371102211653348e-10	5.50444099166233
ENSG00000197852	9.371102211653348e-10	8.4011144734043
ENSG00000139187	9.371102211653348e-10	6.339849135106061
ENSG00000187240	9.371102211653348e-10	7.412095933623154
ENSG00000204356	9.371102211653348e-10	8.825381629353576
ENSG00000150636	9.371102211653348e-10	7.010055068028277
ENSG00000139793	9.371102211653348e-10	8.891687069641355
ENSG00000171471	9.371102211653348e-10	5.785129148505906
ENSG00000138107	9.371102211653348e-10	8.821333046357623
ENSG00000240298	9.371102211653348e-10	5.645479865748642
ENSG00000116514	9.371102211653348e-10	8.524231516052952
ENSG00000104447	9.371102211653348e-10	6.88003748269378
ENSG00000142945	9.371102211653348e-10	7.911887709454721
ENSG00000213729	9.371102211653348e-10	6.559557719172002
ENSG00000225806	9.371102211653348e-10	6.112428837541584
ENSG00000230155	9.371102211653348e-10	5.722846909003883
ENSG00000272709	9.371102211653348e-10	4.324652080356356
ENSG00000258920	1.6948707694752514e-09	7.912677910923472
ENSG00000132436	1.6948707694752514e-09	8.416368737682214
ENSG00000143195	1.6948707694752514e-09	6.148923492088804
ENSG00000143603	1.6948707694752514e-09	8.903832818629208
ENSG00000143493	1.6948707694752514e-09	8.717062246753724
ENSG00000263753	1.6948707694752514e-09	8.798033906672751
ENSG00000132688	1.6948707694752514e-09	7.978778118127867
ENSG00000143457	1.6948707694752514e-09	8.814228238656558
ENSG00000270101	1.6948707694752514e-09	7.710274192463182
ENSG00000143314	1.6948707694752514e-09	8.814228238656558
ENSG00000129757	1.6948707694752514e-09	7.907998760649437
ENSG00000164430	1.6948707694752514e-09	8.690706882363736
ENSG00000158710	1.6948707694752514e-09	8.915978567617064
ENSG00000225093	1.6948707694752514e-09	7.000163498419043
ENSG00000232907	1.6948707694752514e-09	6.899176628091588
ENSG00000120802	1.6948707694752514e-09	8.85066548562012
ENSG00000237082	1.6948707694752514e-09	4.366926681073822
ENSG00000184752	1.6948707694752514e-09	8.670999721445702
ENSG00000169372	1.6948707694752514e-09	8.376085064544785
ENSG00000196092	1.6948707694752514e-09	8.1872325346038
ENSG00000104852	1.6948707694752514e-09	8.940270065592774
ENSG00000166401	1.6948707694752514e-09	7.954522110241401
ENSG00000120370	1.6948707694752514e-09	8.658318218396126
ENSG00000169241	1.6948707694752514e-09	8.83195068299292
ENSG00000074590	1.6948707694752514e-09	5.325221340026345
ENSG00000114391	1.6948707694752514e-09	8.940270065592774
ENSG00000178184	1.6948707694752514e-09	7.203685774832905
ENSG00000158828	1.6948707694752514e-09	8.503400556426529
ENSG00000145592	1.6948707694752514e-09	8.948367231584678
ENSG00000235477	1.6948707694752514e-09	7.939776740777548
ENSG00000169436	1.6948707694752514e-09	3.813702690211227
ENSG00000162065	1.6948707694752514e-09	8.27280662323172
ENSG00000212978	1.6948707694752514e-09	8.139862145416524
ENSG00000167046	1.6948707694752514e-09	6.107429167499386
ENSG00000231105	1.6948707694752514e-09	7.312057448017701
ENSG00000239719	1.6948707694752514e-09	6.202073202883187
ENSG00000148225	1.6948707694752514e-09	7.420748396265414
ENSG00000109680	1.6948707694752514e-09	7.6345923666576905
ENSG00000171033	1.6948707694752514e-09	8.256691441080521
ENSG00000116918	1.6948707694752514e-09	8.714998380339443
ENSG00000064886	1.6948707694752514e-09	6.532648459017556
ENSG00000076258	1.6948707694752514e-09	7.981281788275559
ENSG00000242265	1.6948707694752514e-09	6.021438179409654
ENSG00000151414	1.6948707694752514e-09	8.860290763964581
ENSG00000230979	1.6948707694752754e-09	7.066062146743673
ENSG00000163346	1.6948707694752754e-09	8.906353289272603
ENSG00000258099	1.6948707694752754e-09	4.2212645966339695
ENSG00000142676	1.6948707694752754e-09	8.940270065592774
ENSG00000101843	1.6948707694752754e-09	8.749450910721334
ENSG00000073670	1.6948707694752754e-09	6.989392844357327
ENSG00000225471	1.6948707694752754e-09	6.029407089305412
ENSG00000166313	1.6948707694752754e-09	7.3518356571136385
ENSG00000163913	1.6948707694752754e-09	8.549006477505436
ENSG00000166664	1.6948707694752754e-09	2.3162768239898446
ENSG00000235508	1.6948707694752754e-09	4.822374224488528
ENSG00000186665	1.6948707694752754e-09	8.325517352011696
ENSG00000008256	1.6948707694752754e-09	7.8844748249496455
ENSG00000134376	1.6948707694752754e-09	3.447770100720541
ENSG00000198937	1.6948707694752754e-09	8.640595774059761
ENSG00000183250	1.6948707694752754e-09	7.022348703418118
ENSG00000248596	1.6948707694752754e-09	3.848508754560257
ENSG00000144395	1.6948707694752754e-09	7.045368850451816
ENSG00000235670	1.6948707694752754e-09	4.0354799049169
ENSG00000242866	1.6948707694752754e-09	6.606726183319121
ENSG00000271420	1.6948707694752754e-09	2.5188350218352404
ENSG00000185905	1.6948707694752816e-09	8.895735652637308
ENSG00000229111	1.6948707694752816e-09	4.548532445456403
ENSG00000004961	1.6948707694752816e-09	8.578338916767933
ENSG00000254577	1.6948707694752816e-09	6.455868884126182
ENSG00000260063	1.6948707694752816e-09	6.246427162066434
ENSG00000267801	1.6948707694752816e-09	5.9960505534608295
ENSG00000205129	1.6948707694752816e-09	7.368883038386929
ENSG00000144648	1.6948707694752816e-09	5.110653279293483
ENSG00000123416	1.6948707694752816e-09	8.843104073689938
ENSG00000206921	1.6948707694752816e-09	5.073867262621065
ENSG00000188389	1.6948707694752816e-09	6.786774349730406
ENSG00000171103	1.6948707694752816e-09	8.31787679024891
ENSG00000214514	1.6948707694752816e-09	3.522138822246745
ENSG00000143224	3.0400677415037896e-09	8.753499493717285
ENSG00000110400	3.0400677415037896e-09	7.893408928414963
ENSG00000138814	3.0400677415037896e-09	8.82385351700102
ENSG00000166348	3.0400677415037896e-09	8.407937974450675
ENSG00000100316	3.0400677415037896e-09	8.948367231584678
ENSG00000117399	3.0400677415037896e-09	8.182464132375262
ENSG00000132541	3.0400677415037896e-09	8.388766567594361
ENSG00000166130	3.0400677415037896e-09	8.7752705210496
ENSG00000159423	3.0400677415037896e-09	7.581915502643074
ENSG00000156042	3.0400677415037896e-09	8.175613772081226
ENSG00000170417	3.0400677415037896e-09	8.217118819579238
ENSG00000130985	3.0400677415037896e-09	8.911929984621112
ENSG00000226321	3.0400677415038223e-09	6.064751992844358
ENSG00000226161	3.0400677415038223e-09	4.34588430477931
ENSG00000227311	3.0400677415038223e-09	3.8405887879449536
ENSG00000169188	3.0400677415038223e-09	8.526699696111402
ENSG00000168028	3.0400677415038223e-09	8.948367231584678
ENSG00000083457	3.0400677415038223e-09	8.697811690064801
ENSG00000227939	3.0400677415038223e-09	7.375645481251917
ENSG00000146350	3.0400677415038223e-09	7.917830415870809
ENSG00000109475	3.0400677415038223e-09	8.944318648588725
ENSG00000213995	3.0400677415038223e-09	8.471266339865949
ENSG00000092847	3.0400677415038223e-09	8.810715409722327
ENSG00000134375	3.0400677415038223e-09	8.883589903649453
ENSG00000092036	3.0400677415038223e-09	8.242604832667867
ENSG00000186312	3.0400677415038223e-09	8.132282307666756
ENSG00000272259	3.0400677415038223e-09	5.436477493526287
ENSG00000272047	3.0400677415038223e-09	8.460315105991015
ENSG00000090020	3.0400677415038223e-09	8.500800935950528
ENSG00000131773	3.0400677415038223e-09	6.650276994499183
ENSG00000106025	3.0400677415038223e-09	6.762119620885541
ENSG00000177738	3.0400677415038223e-09	8.473865960341946
ENSG00000176974	3.0400677415038223e-09	8.611263334797266
ENSG00000176896	3.0400677415038223e-09	8.327756516000399
ENSG00000176732	3.0400677415038223e-09	6.082014464569998
ENSG00000224812	3.0400677415038223e-09	3.542024976865761
ENSG00000198755	3.0400677415038223e-09	8.940270065592774
ENSG00000138780	3.0400677415038223e-09	8.426934083732567
ENSG00000225302	3.0400677415038223e-09	2.645322261927205
ENSG00000270028	3.0400677415038223e-09	5.067307141560367
ENSG00000176973	3.0400677415038223e-09	7.91912395757334
ENSG00000166441	3.0400677415038223e-09	8.944318648588725
ENSG00000234184	3.0400677415038223e-09	8.728136487618135
ENSG00000143369	3.0400677415038223e-09	6.458911589598153
ENSG00000143324	3.0400677415038223e-09	8.818276821652509
ENSG00000127252	3.0400677415038223e-09	2.8557181062858015
ENSG00000117650	3.0400677415038223e-09	7.881536052653726
ENSG00000143315	3.0400677415038223e-09	8.728672241679856
ENSG00000126768	3.0400677415038223e-09	8.727679883389019
ENSG00000119004	3.0400677415038223e-09	8.728672241679856
ENSG00000162999	3.0400677415038223e-09	7.29236427510802
ENSG00000196924	3.0400677415038223e-09	8.865867459313089
ENSG00000158560	3.0400677415038223e-09	7.197103849954253
ENSG00000234817	3.0400677415038223e-09	5.2084932790626715
ENSG00000049541	3.0400677415038223e-09	8.41631644709727
ENSG00000116406	3.0400677415038223e-09	8.899784235633259
ENSG00000155875	3.0400677415038223e-09	3.4375954212468263
ENSG00000120699	3.0400677415038223e-09	8.628985779133629
ENSG00000247373	3.0400677415038223e-09	7.542533594634944
ENSG00000130477	3.0400677415038223e-09	2.948779666408881
ENSG00000149679	3.0400677415038223e-09	8.408219281105367
ENSG00000143569	3.0400677415038223e-09	8.887638486645404
ENSG00000068354	3.0400677415038223e-09	8.67397679631821
ENSG00000121851	3.0400677415038223e-09	8.74288185708199
ENSG00000038002	3.0400677415038223e-09	8.883589903649453
ENSG00000164742	3.0400677415038223e-09	5.606716351241092
ENSG00000164344	3.0400677415038223e-09	6.81279234482595
ENSG00000105767	3.040067741503844e-09	7.736009098378562
ENSG00000143774	3.040067741503844e-09	8.891687069641355
ENSG00000167524	3.040067741503844e-09	6.677221787815904
ENSG00000233217	3.040067741503844e-09	4.029829189451361
ENSG00000143373	3.040067741503844e-09	8.798033906672751
ENSG00000185267	3.040067741503844e-09	8.118274849086706
ENSG00000147144	3.040067741503844e-09	8.518856977526529
ENSG00000213559	3.040067741503844e-09	3.315655859937046
ENSG00000090013	3.040067741503844e-09	8.761596659709188
ENSG00000214562	3.040067741503844e-09	5.904852806410704
ENSG00000228106	3.040067741503844e-09	7.9764105899829145
ENSG00000173166	3.040067741503844e-09	7.818118545014334
ENSG00000225828	3.040067741503844e-09	7.863963474554502
ENSG00000204147	3.040067741503844e-09	7.577800306885456
ENSG00000264058	3.040067741503844e-09	6.844938521656235
ENSG00000143222	3.040067741503844e-09	8.886110374292846
ENSG00000023572	3.040067741503844e-09	8.256076537186194
ENSG00000229473	3.040067741503844e-09	6.388242458971411
ENSG00000198324	3.040067741503844e-09	8.08235936817651
ENSG00000130377	3.040067741503844e-09	5.08804759082182
ENSG00000168994	3.040067741503844e-09	7.073821067580082
ENSG00000259424	3.040067741503844e-09	3.5020307561095096
ENSG00000171806	3.040067741503844e-09	8.387572052481438
ENSG00000171931	3.040067741503844e-09	4.26395964840437
ENSG00000140545	3.040067741503844e-09	8.42826003926304
ENSG00000270504	3.040067741503876e-09	4.544054487172313
ENSG00000224745	5.4079253596796e-09	5.8323813486431275
ENSG00000147168	5.4079253596796e-09	8.93217289960087
ENSG00000136153	5.4079253596796e-09	8.190156984722995
ENSG00000108861	5.4079253596796e-09	8.703388385413312
ENSG00000204789	5.4079253596796e-09	8.030048849397838
ENSG00000141367	5.407925359679677e-09	8.906353289272603
ENSG00000185000	5.407925359679677e-09	8.786423911746619
ENSG00000185010	5.407925359679677e-09	8.206703339766026
ENSG00000272732	5.407925359679677e-09	6.215010872712654
ENSG00000237686	5.407925359679677e-09	5.821690668115498
ENSG00000238178	5.407925359679677e-09	4.2143272041237285
ENSG00000185339	5.407925359679677e-09	8.730736108094135
ENSG00000197558	5.407925359679677e-09	6.9522522241456155
ENSG00000164796	5.407925359679677e-09	3.254629101952497
ENSG00000214655	5.407925359679677e-09	8.859298405673744
ENSG00000165646	5.407925359679677e-09	8.080968250821787
ENSG00000147100	5.407925359679677e-09	5.321514305788905
ENSG00000151729	5.407925359679677e-09	8.822861158710182
ENSG00000155660	5.407925359679677e-09	8.936221482596823
ENSG00000136143	5.407925359679677e-09	8.612255693088102
ENSG00000137404	5.407925359679677e-09	8.348482894456932
ENSG00000174748	5.407925359679677e-09	8.944318648588725
ENSG00000137274	5.407925359679677e-09	7.853928327985593
ENSG00000224597	5.407925359679677e-09	8.514553947123547
ENSG00000232022	5.407925359679677e-09	5.484507272138689
ENSG00000162244	5.407925359679677e-09	8.944318648588725
ENSG00000204386	5.407925359679677e-09	8.867395571665647
ENSG00000204131	5.407925359679677e-09	6.2685589401272575
ENSG00000198056	5.407925359679677e-09	8.428462196085125
ENSG00000235664	5.407925359679677e-09	3.6624648427163042
ENSG00000197982	5.407925359679677e-09	8.677568775085046
ENSG00000197296	5.407925359679677e-09	8.719582717397117
ENSG00000204116	5.407925359679677e-09	8.703388385413312
ENSG00000136149	5.407925359679677e-09	7.915897989874083
ENSG00000163156	5.407925359679677e-09	8.579867029120491
ENSG00000143149	5.407925359679677e-09	8.844096431980775
ENSG00000170921	5.407925359679677e-09	8.350599385624525
ENSG00000173218	5.407925359679677e-09	7.165266801317818
ENSG00000235609	5.407925359679677e-09	5.997841218553689
ENSG00000143543	5.407925359679677e-09	8.915978567617064
ENSG00000180096	5.407925359679677e-09	8.557560247726453
ENSG00000213190	5.407925359679677e-09	8.39991995829138
ENSG00000000457	5.407925359679677e-09	8.592012778108344
ENSG00000094916	5.407925359679677e-09	8.817284463361672
ENSG00000125657	5.407925359679677e-09	4.932668991987076
ENSG00000128245	5.407925359679677e-09	8.798033906672751
ENSG00000119899	5.407925359679677e-09	8.74288185708199
ENSG00000086717	5.407925359679677e-09	5.043741462707768
ENSG00000085491	5.407925359679677e-09	8.643116244703156
ENSG00000128039	5.407925359679677e-09	8.663894913744633
ENSG00000101608	5.407925359679677e-09	8.907881401625161
ENSG00000100129	5.407925359679677e-09	8.940270065592774
ENSG00000103148	5.407925359679677e-09	8.668935855031423
ENSG00000109158	5.407925359679677e-09	6.232177386722534
ENSG00000027001	5.407925359679677e-09	8.179355617085202
ENSG00000116815	5.407925359679677e-09	7.951837785352514
ENSG00000156140	5.407925359679696e-09	4.1513646330848895
ENSG00000255449	5.407925359679696e-09	4.6293525269836975
ENSG00000135776	5.407925359679696e-09	8.700332160708196
ENSG00000033011	5.407925359679696e-09	8.738297520024316
ENSG00000223797	5.407925359679696e-09	7.5990683281523586
ENSG00000227527	5.407925359679696e-09	4.198634808523585
ENSG00000088280	5.407925359679696e-09	7.2786962728076405
ENSG00000244041	5.407925359679696e-09	6.9057943705462685
ENSG00000118193	5.407925359679696e-09	7.89987340088442
ENSG00000080709	5.407925359679696e-09	1.8383650409794952
ENSG00000116903	5.407925359679696e-09	8.721110829749675
ENSG00000143537	5.407925359679696e-09	8.78436004533234
ENSG00000231500	5.407925359679696e-09	8.948367231584678
ENSG00000143502	5.407925359679696e-09	4.187743109529908
ENSG00000223843	5.407925359679696e-09	2.862533088364494
ENSG00000246203	5.407925359679696e-09	6.6374383786509545
ENSG00000216809	5.407925359679696e-09	6.021806218192383
ENSG00000164953	5.407925359679696e-09	7.964141834005581
ENSG00000169895	5.407925359679696e-09	8.79956201902531
ENSG00000010072	5.407925359679696e-09	8.317086588780159
ENSG00000272610	5.407925359679696e-09	1.958894406798923
ENSG00000147155	5.407925359679696e-09	8.615311917793218
ENSG00000171960	5.407925359679696e-09	8.449697469355717
ENSG00000091157	5.407925359679696e-09	8.654269635400174
ENSG00000186073	5.407925359679696e-09	7.994537347963447
ENSG00000204540	5.407925359679696e-09	3.464725003482529
ENSG00000261485	5.407925359679696e-09	6.496405990516412
ENSG00000179774	5.407925359679696e-09	3.8960924453196037
ENSG00000112378	5.407925359679696e-09	8.895735652637308
ENSG00000230291	9.540669970247668e-09	6.073383653085907
ENSG00000179314	9.540669970247668e-09	6.7181914087389805
ENSG00000232860	9.540669970247668e-09	6.975643719070768
ENSG00000162734	9.540669970247668e-09	8.859298405673744
ENSG00000227896	9.540669970247668e-09	6.519405820620492
ENSG00000109452	9.540669970247668e-09	6.961240263862663
ENSG00000162409	9.540669970247668e-09	3.3371792748762483
ENSG00000167526	9.540669970247668e-09	8.948367231584678
ENSG00000101868	9.540669970247668e-09	8.590484665755788
ENSG00000101856	9.540669970247668e-09	8.748915156659612
ENSG00000163866	9.540669970247668e-09	8.588016485697338
ENSG00000198924	9.540669970247668e-09	8.669471609093144
ENSG00000164442	9.540669970247668e-09	8.936221482596823
ENSG00000200534	9.540669970247668e-09	7.23737629751916
ENSG00000223599	9.540669970247668e-09	5.2572283257021315
ENSG00000203799	9.540669970247668e-09	7.786433927165171
ENSG00000100450	9.540669970247668e-09	5.500859302426594
ENSG00000204277	9.540669970247668e-09	3.9872460998698545
ENSG00000217181	9.540669970247668e-09	3.1546308673555945
ENSG00000213023	9.540669970247668e-09	2.8108736050556016
ENSG00000234546	9.540669970247668e-09	5.612679693244423
ENSG00000227252	9.540669970247668e-09	5.715221151872601
ENSG00000071859	9.540669970247668e-09	8.807659185017213
ENSG00000141837	9.540669970247668e-09	5.45826684895928
ENSG00000151917	9.540669970247668e-09	6.088700075628211
ENSG00000117479	9.540669970247668e-09	8.530748279107353
ENSG00000271721	9.540669970247668e-09	7.428613419874752
ENSG00000260992	9.540669970247668e-09	5.9476392610908935
ENSG00000120784	9.540669970247668e-09	6.350194664916095
ENSG00000155115	9.540669970247668e-09	8.716069888462888
ENSG00000006125	9.540669970247668e-09	8.865867459313089
ENSG00000135677	9.540669970247668e-09	8.883589903649453
ENSG00000157214	9.540669970247668e-09	4.116231216514295
ENSG00000269086	9.540669970247668e-09	4.980812320411349
ENSG00000119280	9.540669970247668e-09	8.110300690084282
ENSG00000150054	9.540669970247668e-09	6.7164957365134015
ENSG00000147162	9.540669970247668e-09	8.948367231584678
ENSG00000150401	9.540669970247668e-09	8.449495312533633
ENSG00000158716	9.540669970247668e-09	8.44139814654173
ENSG00000235618	9.540669970247668e-09	6.098527366900722
ENSG00000117625	9.540669970247668e-09	8.835999265988871
ENSG00000188672	9.540669970247736e-09	6.449951077465502
ENSG00000197653	9.540669970247736e-09	6.533301999656844
ENSG00000250081	9.540669970247736e-09	3.9499630449294774
ENSG00000105467	9.540669970247736e-09	5.177239019761451
ENSG00000103253	9.540669970247736e-09	8.465891801339522
ENSG00000197965	9.540669970247736e-09	8.8795413206535
ENSG00000130764	9.540669970247736e-09	8.736769407671758
ENSG00000172888	9.540669970247736e-09	8.669928213322256
ENSG00000154153	9.540669970247736e-09	5.443899237837927
ENSG00000108932	9.540669970247736e-09	8.681617358080997
ENSG00000273010	9.540669970247736e-09	5.193568627169888
ENSG00000135424	9.540669970247736e-09	7.538818608878629
ENSG00000143793	9.540669970247736e-09	8.497823861078018
ENSG00000135454	9.540669970247736e-09	6.5671890566844535
ENSG00000185896	9.540669970247736e-09	8.859298405673744
ENSG00000169442	9.540669970247736e-09	7.713527019410105
ENSG00000163624	9.540669970247736e-09	7.4813485796349255
ENSG00000245008	9.540669970247736e-09	6.568428618915949
ENSG00000187607	9.540669970247736e-09	7.363755941749838
ENSG00000070831	9.540669970247736e-09	8.899784235633259
ENSG00000117118	9.540669970247736e-09	8.792457211324242
ENSG00000069275	9.540669970247736e-09	8.849673127329284
ENSG00000126010	9.540669970247736e-09	4.785034105866936
ENSG00000177917	9.540669970247736e-09	8.667943496740586
ENSG00000237506	9.540669970247736e-09	6.1633829071071915
ENSG00000126088	9.540669970247736e-09	8.750443269012171
ENSG00000113368	9.540669970247736e-09	8.70690121434754
ENSG00000162814	9.540669970247736e-09	4.416393354133115
ENSG00000078061	9.540669970247736e-09	8.83195068299292
ENSG00000202415	9.540669970247736e-09	3.328340168941379
ENSG00000078668	9.540669970247736e-09	8.819804934005067
ENSG00000229388	9.540669970247736e-09	5.712900196629506
ENSG00000243024	9.540669970247736e-09	4.586033236128084
ENSG00000170385	9.540669970247736e-09	8.789936740680849
ENSG00000101882	9.540669970247736e-09	8.60820711009215
ENSG00000126247	9.540669970247837e-09	8.887638486645404
ENSG00000163467	9.540669970247837e-09	6.227166691303407
ENSG00000163431	9.540669970247837e-09	5.18807289229336
ENSG00000158553	9.540669970247837e-09	2.3337778503909195
ENSG00000102290	9.540669970247837e-09	2.7052831701961635
ENSG00000173207	9.540669970247837e-09	8.571769863128589
ENSG00000134690	9.540669970247837e-09	8.045189764909424
ENSG00000115902	9.540669970247837e-09	8.928124316604919
ENSG00000134882	9.540669970247837e-09	8.370306212374192
ENSG00000140451	9.540669970247837e-09	8.781839574688945
ENSG00000178074	9.540669970247837e-09	8.639603415768926
ENSG00000076356	9.540669970247837e-09	6.75538248345809
ENSG00000167553	9.540669970247837e-09	8.667943496740586
ENSG00000166681	1.6692747098021695e-08	7.807908318627407
ENSG00000186301	1.6692747098021695e-08	8.403968541287332
ENSG00000155959	1.6692747098021695e-08	8.827902099996969
ENSG00000273226	1.6692747098021695e-08	6.025477972363266
ENSG00000162105	1.6692747098021695e-08	6.976740938009734
ENSG00000117408	1.6692747098021695e-08	8.795513436029358
ENSG00000179456	1.6692747098021695e-08	8.547934969381995
ENSG00000227906	1.6692747098021695e-08	2.3413292632141416
ENSG00000137876	1.6692747098021695e-08	8.907881401625161
ENSG00000180332	1.6692747098021695e-08	3.4924579767026467
ENSG00000100997	1.6692747098021695e-08	8.768701467410256
ENSG00000163472	1.6692747098021695e-08	8.336134988646993
ENSG00000105520	1.6692747098021695e-08	8.591020419817509
ENSG00000172987	1.6692747098021695e-08	2.988856527800643
ENSG00000184613	1.6692747098021695e-08	6.439983334375472
ENSG00000114942	1.6692747098021695e-08	8.948367231584678
ENSG00000204628	1.6692747098021695e-08	8.944318648588725
ENSG00000163798	1.6692747098021695e-08	8.752963739655565
ENSG00000147003	1.6692747098021754e-08	5.4197168802228495
ENSG00000172586	1.6692747098021754e-08	8.688186411720343
ENSG00000124120	1.6692747098021754e-08	8.703388385413312
ENSG00000108344	1.6692747098021754e-08	8.895735652637308
ENSG00000169679	1.6692747098021754e-08	8.672984438027372
ENSG00000117222	1.6692747098021754e-08	8.767173355057698
ENSG00000150995	1.6692747098021754e-08	8.701860273060754
ENSG00000168071	1.6692747098021754e-08	8.903832818629208
ENSG00000161647	1.6692747098021754e-08	3.4946852486412743
ENSG00000116984	1.6692747098021754e-08	8.833478795345478
ENSG00000160803	1.6692747098021754e-08	8.841575961337382
ENSG00000160062	1.6692747098021754e-08	7.696053467900488
ENSG00000163159	1.6692747098021754e-08	8.77473476698788
ENSG00000159714	1.6692747098021754e-08	7.513389324186179
ENSG00000174628	1.6692747098021754e-08	6.96394856915142
ENSG00000159377	1.6692747098021754e-08	8.915978567617064
ENSG00000163625	1.6692747098021754e-08	8.412855908747986
ENSG00000158301	1.6692747098021754e-08	7.809296339377932
ENSG00000158006	1.6692747098021754e-08	8.485678112090167
ENSG00000164587	1.6692747098021754e-08	8.944318648588725
ENSG00000143319	1.6692747098021754e-08	8.757548076713238
ENSG00000154277	1.6692747098021754e-08	7.898756607693724
ENSG00000164588	1.6692747098021754e-08	1.9281666393887646
ENSG00000128567	1.6692747098021754e-08	8.37381904130842
ENSG00000166173	1.6692747098021754e-08	4.145215269277346
ENSG00000151611	1.6692747098021754e-08	7.808464956484797
ENSG00000113657	1.6692747098021754e-08	4.334659912184027
ENSG00000166598	1.6692747098021754e-08	8.944318648588725
ENSG00000113269	1.6692747098021754e-08	8.690706882363736
ENSG00000112812	1.6692747098021754e-08	8.781839574688947
ENSG00000143183	1.6692747098021754e-08	8.920027150613016
ENSG00000167447	1.6692747098021754e-08	8.652205768985894
ENSG00000123353	1.6692747098021754e-08	8.407683527043647
ENSG00000147883	1.6692747098021754e-08	7.795326849206106
ENSG00000123562	1.6692747098021754e-08	8.915978567617064
ENSG00000168938	1.6692747098021754e-08	7.2369670905158845
ENSG00000134769	1.6692747098021754e-08	6.166999368563487
ENSG00000144320	1.6692747098021754e-08	8.798033906672751
ENSG00000177600	1.6692747098021754e-08	8.940270065592774
ENSG00000229605	1.6692747098021754e-08	3.6040041668438194
ENSG00000243710	1.6692747098021754e-08	5.150584256855306
ENSG00000197958	1.6692747098021754e-08	8.940270065592774
ENSG00000243587	1.6692747098021754e-08	7.250186478550456
ENSG00000133069	1.6692747098021754e-08	8.286076170927963
ENSG00000139292	1.6692747098021754e-08	3.3769806105522457
ENSG00000203761	1.6692747098021754e-08	7.902648318934843
ENSG00000242759	1.6692747098021754e-08	6.073850734655287
ENSG00000206559	1.6692747098021754e-08	6.575085564349237
ENSG00000132122	1.6692747098021754e-08	5.908948573751071
ENSG00000068438	1.6692747098021754e-08	8.819804934005067
ENSG00000136631	1.6692747098021754e-08	8.742346103020267
ENSG00000234337	1.6692747098021754e-08	3.8070427619261276
ENSG00000233585	1.6692747098021754e-08	5.455085344758155
ENSG00000213885	1.6692747098021754e-08	6.337468973821107
ENSG00000089163	1.6692747098021754e-08	6.828460697383143
ENSG00000231982	1.6692747098021754e-08	6.390438583995935
ENSG00000230202	1.6692747098021754e-08	8.528227808463958
ENSG00000176659	1.6692747098021754e-08	5.145539782057653
ENSG00000101883	1.6692747098021754e-08	5.525270033382435
ENSG00000055950	1.6692747098021754e-08	8.684673582786113
ENSG00000101811	1.6692747098021754e-08	8.380748551435063
ENSG00000224790	1.6692747098021754e-08	5.178196196286766
ENSG00000180764	1.6692747098021754e-08	5.678657756299909
ENSG00000010165	1.6692747098021754e-08	8.791464853033405
ENSG00000135245	1.6692747098021754e-08	7.572936425251836
ENSG00000011198	1.6692747098021754e-08	8.427803435033926
ENSG00000185875	1.6692747098021754e-08	8.433046533142798
ENSG00000103260	1.6692747098021754e-08	8.353321678921635
ENSG00000269761	1.6692747098021754e-08	4.133739611566917
ENSG00000026025	1.6692747098021754e-08	8.940270065592774
ENSG00000261126	1.6692747098021754e-08	6.738555306704946
ENSG00000107758	1.6692747098021754e-08	8.837527378341429
ENSG00000124613	1.6692747098021754e-08	8.195347792246922
ENSG00000254685	1.6692747098021754e-08	8.295570008854872
ENSG00000049769	1.6692747098021754e-08	7.924979080728748
ENSG00000188878	1.6692747098021754e-08	8.055815834972794
ENSG00000002834	1.6692747098021754e-08	8.87549273765755
ENSG00000188931	1.6692747098021754e-08	8.069894009957375
ENSG00000188042	1.6692747098021754e-08	8.676295110139518
ENSG00000270681	1.6692747098021754e-08	7.160825570992639
ENSG00000005189	1.6692747098021933e-08	7.64057337565037
ENSG00000232940	1.6692747098021933e-08	6.268513535205267
ENSG00000232995	1.6692747098021933e-08	7.139147565089323
ENSG00000233461	1.6692747098021933e-08	7.559706296901232
ENSG00000119608	1.6692747098021933e-08	6.4971799786984095
ENSG00000240540	1.6692747098021933e-08	4.985475741294076
ENSG00000253619	1.6692747098021933e-08	4.597230944988983
ENSG00000242391	1.6692747098021933e-08	2.4323352137690963
ENSG00000133083	1.6692747098021933e-08	6.873279140525456
ENSG00000135775	1.6692747098021933e-08	8.788944382390012
ENSG00000244219	1.6692747098021933e-08	5.661713629565291
ENSG00000236983	1.6692747098021933e-08	3.8265781095054603
ENSG00000122126	1.6692747098021933e-08	8.814228238656558
ENSG00000078369	1.6692747098021933e-08	8.911929984621112
ENSG00000167964	1.6692747098021933e-08	8.491790561500395
ENSG00000131475	1.6692747098021933e-08	8.730200354032414
ENSG00000175395	1.6692747098021933e-08	8.262188986596424
ENSG00000224032	1.6692747098021933e-08	8.789936740680849
ENSG00000108387	1.6692747098021933e-08	6.943769170329129
ENSG00000164050	1.6692747098021933e-08	8.346216871220568
ENSG00000138346	1.6692747098021933e-08	8.241541757972499
ENSG00000115526	2.8965265307371098e-08	5.657773068253909
ENSG00000234215	2.8965265307371098e-08	2.004519254647853
ENSG00000213846	2.8965265307371098e-08	6.860831103236054
ENSG00000088833	2.8965265307371098e-08	8.830958324702085
ENSG00000123360	2.8965265307371098e-08	8.3165975707231
ENSG00000262333	2.8965265307371098e-08	6.5397518454898265
ENSG00000162817	2.8965265307371098e-08	7.656881749613707
ENSG00000224023	2.8965265307371098e-08	4.696184975782288
ENSG00000226864	2.8965265307371098e-08	5.412709728128907
ENSG00000146263	2.8965265307371098e-08	8.54096160209848
ENSG00000126970	2.8965265307371098e-08	8.266825614239043
ENSG00000162755	2.8965265307371098e-08	7.9031373369919
ENSG00000015133	2.8965265307371306e-08	8.903832818629208
ENSG00000111266	2.8965265307371306e-08	8.705908856056706
ENSG00000102760	2.8965265307371306e-08	8.826909741706134
ENSG00000189221	2.8965265307371306e-08	4.114106986573908
ENSG00000169972	2.8965265307371306e-08	8.02351776416672
ENSG00000110108	2.8965265307371306e-08	8.907881401625161
ENSG00000153495	2.8965265307371306e-08	4.842945930775585
ENSG00000187867	2.8965265307371306e-08	2.987006620921516
ENSG00000254873	2.8965265307371306e-08	6.6397457807252085
ENSG00000225855	2.8965265307371306e-08	8.278181161758145
ENSG00000151208	2.8965265307371306e-08	8.550709887432419
ENSG00000262583	2.8965265307371306e-08	3.3266504811996738
ENSG00000122591	2.8965265307371306e-08	8.829430212349527
ENSG00000265559	2.8965265307371306e-08	2.9625737265158834
ENSG00000183856	2.8965265307371306e-08	8.00906768936591
ENSG00000253327	2.8965265307371306e-08	4.756931338288788
ENSG00000180758	2.8965265307371306e-08	8.133345382362124
ENSG00000271109	2.8965265307371306e-08	5.841648479117079
ENSG00000006453	2.8965265307371306e-08	6.297083605372092
ENSG00000177855	2.8965265307371306e-08	5.2966036456458845
ENSG00000184900	2.8965265307371306e-08	8.823853517001018
ENSG00000108671	2.8965265307371306e-08	8.863346988669695
ENSG00000159239	2.8965265307371306e-08	8.465689644517438
ENSG00000250850	2.8965265307371306e-08	4.131084142374207
ENSG00000226853	2.8965265307371306e-08	5.875855580073445
ENSG00000163463	2.8965265307371306e-08	8.320195104070217
ENSG00000228549	2.8965265307371306e-08	2.708920238325491
ENSG00000162836	2.8965265307371306e-08	8.667407742678863
ENSG00000230005	2.8965265307371306e-08	4.695660143541679
ENSG00000162757	2.8965265307371306e-08	7.331439445124174
ENSG00000164056	2.8965265307371306e-08	7.984568814156202
ENSG00000221990	2.8965265307371306e-08	7.5222299556421675
ENSG00000095002	2.8965265307371306e-08	8.621143060548757
ENSG00000095739	2.8965265307371306e-08	6.147206266266986
ENSG00000237765	2.8965265307371306e-08	7.840593618465098
ENSG00000115204	2.8965265307371306e-08	8.703388385413312
ENSG00000251927	2.8965265307371306e-08	7.323403220901698
ENSG00000165695	2.8965265307371306e-08	4.059096843411085
ENSG00000117595	2.8965265307371306e-08	5.351715456255215
ENSG00000101003	2.8965265307371306e-08	7.954522110241401
ENSG00000198756	2.8965265307371306e-08	5.806093518478464
ENSG00000198700	2.8965265307371306e-08	8.853721710325235
ENSG00000160058	2.8965265307371306e-08	8.887638486645404
ENSG00000101222	2.8965265307371306e-08	4.531819987556857
ENSG00000167283	2.8965265307371306e-08	8.903832818629208
ENSG00000087085	2.8965265307371306e-08	5.801627528904942
ENSG00000244242	2.8965265307371306e-08	7.9667853116384535
ENSG00000245017	2.8965265307371306e-08	6.096005456822711
ENSG00000101935	2.8965265307371306e-08	8.575531584889568
ENSG00000247735	2.8965265307371306e-08	5.553896013829368
ENSG00000095794	2.8965265307371306e-08	8.569705996714308
ENSG00000188295	2.8965265307371306e-08	7.887446345241873
ENSG00000185008	2.8965265307371306e-08	3.1565007543186394
ENSG00000139508	2.8965265307371306e-08	8.681617358080997
ENSG00000143624	2.8965265307371306e-08	8.903832818629208
ENSG00000132763	2.8965265307371306e-08	8.434293338840662
ENSG00000135617	2.8965265307371306e-08	8.731728466384972
ENSG00000143436	2.8965265307371306e-08	8.625929554428513
ENSG00000141127	2.8965265307371306e-08	8.7752705210496
ENSG00000131089	2.8965265307371306e-08	8.737305161733481
ENSG00000131979	2.8965265307371306e-08	8.481629529094215
ENSG00000143621	2.8965265307371306e-08	8.915978567617064
ENSG00000183154	2.8965265307371614e-08	4.96290127094534
ENSG00000228889	2.8965265307371614e-08	5.646964881119939
ENSG00000161243	2.8965265307371614e-08	4.385155521514276
ENSG00000132824	2.8965265307371614e-08	8.878013208300944
ENSG00000226025	2.8965265307371614e-08	7.1132304930073476
ENSG00000162923	2.8965265307371614e-08	8.899784235633259
ENSG00000079101	2.8965265307371614e-08	3.563937664592354
ENSG00000103042	2.8965265307371614e-08	8.410001840864956
ENSG00000151553	2.8965265307371614e-08	8.731728466384972
ENSG00000203697	2.8965265307371614e-08	5.383042321683235
ENSG00000076003	2.8965265307371614e-08	8.722103188040512
ENSG00000237991	2.8965265307371614e-08	6.517993799127201
ENSG00000116544	2.8965265307371614e-08	7.33330670929665
ENSG00000143398	2.8965265307371614e-08	8.837527378341429
ENSG00000197275	2.8965265307371614e-08	6.398453030377647
ENSG00000114790	2.8965265307371614e-08	5.914384036888125
ENSG00000198960	2.8965265307371614e-08	8.516082059476105
ENSG00000165832	2.8965265307371614e-08	8.660838689039519
ENSG00000231064	2.8965265307371614e-08	6.0089731810785505
ENSG00000072062	2.8965265307371614e-08	8.841575961337382
ENSG00000223891	2.8965265307371614e-08	8.459322747700178
ENSG00000178397	2.8965265307371614e-08	8.609735222444709
ENSG00000213625	2.8965265307371614e-08	8.883589903649453
ENSG00000162851	2.8965265307371614e-08	8.701860273060754
ENSG00000174799	2.8965265307371614e-08	8.606678997739593
ENSG00000184640	2.8965265307371614e-08	8.911929984621112
ENSG00000204387	2.8965265307371614e-08	8.895735652637308
ENSG00000153531	2.8965265307371614e-08	6.468850952302232
ENSG00000102886	2.8965265307371614e-08	6.65204506596621
ENSG00000213741	2.8965265307371614e-08	8.93217289960087
ENSG00000143434	2.8965265307371614e-08	6.772736543964739
ENSG00000103723	2.8965265307371614e-08	5.027114573506661
ENSG00000154639	2.8965265307371614e-08	7.744428752449541
ENSG00000188971	2.8965265307371614e-08	8.61783238843661
ENSG00000178947	2.8965265307371614e-08	6.991626453765749
ENSG00000136653	2.8965265307371614e-08	8.876485095948386
ENSG00000074964	2.8965265307371614e-08	6.07300696578116
ENSG00000120820	2.8965265307371614e-08	7.3191762437271235
ENSG00000152684	2.8965265307371614e-08	8.644644357055713
ENSG00000238934	4.9845730411641107e-08	2.393890879705315
ENSG00000101298	4.9845730411641107e-08	7.890789431181961
ENSG00000216915	4.9845730411641107e-08	4.184733846680214
ENSG00000169016	4.9845730411641107e-08	8.63654719106381
ENSG00000198400	4.9845730411641107e-08	5.845899390791265
ENSG00000176890	4.9845730411641107e-08	8.399463354062265
ENSG00000259726	4.9845730411641107e-08	6.299477639810463
ENSG00000014919	4.9845730411641107e-08	8.689714524072901
ENSG00000149548	4.9845730411641107e-08	7.300174914033319
ENSG00000150457	4.9845730411641107e-08	8.63249860806786
ENSG00000173786	4.9845730411641107e-08	8.840047848984822
ENSG00000121848	4.9845730411641107e-08	8.84508879027161
ENSG00000164011	4.9845730411641107e-08	8.305862481678608
ENSG00000027644	4.9845730411641107e-08	3.8094140441684115
ENSG00000234377	4.9845730411641107e-08	5.574636039352236
ENSG00000116922	4.9845730411641107e-08	8.621345217370841
ENSG00000081026	4.9845730411641107e-08	8.511216415763739
ENSG00000237025	4.9845730411641107e-08	3.9675361115660253
ENSG00000176842	4.9845730411641107e-08	4.414623827006107
ENSG00000101412	4.9845730411641107e-08	8.572762221419424
ENSG00000155850	4.9845730411641107e-08	8.71454177611033
ENSG00000224699	4.9845730411641107e-08	6.479070523086839
ENSG00000165171	4.9845730411641107e-08	6.2855927242617815
ENSG00000151229	4.9845730411641107e-08	8.478116700159985
ENSG00000115317	4.9845730411641107e-08	8.53578922039414
ENSG00000185515	4.9845730411641107e-08	8.681617358080997
ENSG00000197779	4.9845730411641107e-08	8.369261563498412
ENSG00000092470	4.9845730411641107e-08	8.382399670777101
ENSG00000105427	4.9845730411641107e-08	3.685577148498169
ENSG00000139496	4.9845730411641107e-08	8.779319104045552
ENSG00000164924	4.9845730411641107e-08	8.93217289960087
ENSG00000011009	4.9845730411641107e-08	8.783367687041503
ENSG00000182472	4.9845730411641107e-08	8.099428606041956
ENSG00000162729	4.9845730411641107e-08	8.863346988669695
ENSG00000259867	4.9845730411641107e-08	2.660342300461598
ENSG00000185803	4.9845730411641107e-08	8.826909741706134
ENSG00000163069	4.9845730411641107e-08	7.784960867833391
ENSG00000213862	4.9845730411641107e-08	6.7021518859689575
ENSG00000110660	4.9845730411641107e-08	8.86433934696053
ENSG00000112977	4.9845730411641107e-08	8.887638486645404
ENSG00000187323	4.9845730411641107e-08	7.911949460849305
ENSG00000117143	4.9845730411641107e-08	8.907881401625161
ENSG00000232237	4.9845730411641107e-08	2.939113200781615
ENSG00000238055	4.9845730411641107e-08	3.7467885287752196
ENSG00000250546	4.9845730411641107e-08	5.014330946624942
ENSG00000134287	4.9845730411641107e-08	8.868387929956484
ENSG00000130779	4.9845730411641107e-08	8.87549273765755
ENSG00000181036	4.9845730411641107e-08	5.350691562798579
ENSG00000233762	4.9845730411641107e-08	7.921931289451706
ENSG00000112290	4.9845730411641107e-08	6.987466979979548
ENSG00000143933	4.9845730411641107e-08	8.911929984621112
ENSG00000232036	4.9845730411641107e-08	2.137309684931935
ENSG00000133142	4.9845730411641107e-08	8.755027606069843
ENSG00000131931	4.9845730411641107e-08	8.404960899578166
ENSG00000004487	4.9845730411641107e-08	8.74288185708199
ENSG00000163519	4.9845730411641107e-08	8.037771657597434
ENSG00000164104	4.9845730411641107e-08	8.907881401625161
ENSG00000227543	4.9845730411641107e-08	7.1098970678038835
ENSG00000242798	4.9845730411641107e-08	6.78843878163019
ENSG00000204377	4.9845730411641107e-08	6.702973327763509
ENSG00000116138	4.9845730411641107e-08	8.722103188040512
ENSG00000117523	4.9845730411641107e-08	8.924075733608968
ENSG00000136628	4.9845730411641107e-08	8.928124316604919
ENSG00000238086	4.9845730411641107e-08	5.481077189375636
ENSG00000272009	4.9845730411641107e-08	7.141670493708799
ENSG00000116183	4.9845730411641107e-08	6.607076189490634
ENSG00000132694	4.9845730411641107e-08	8.769693825701092
ENSG00000237773	4.9845730411641107e-08	3.051848328108184
ENSG00000179051	4.9845730411641107e-08	8.82385351700102
ENSG00000013306	4.9845730411641636e-08	8.883589903649453
ENSG00000198492	4.9845730411641636e-08	8.826909741706134
ENSG00000092931	4.9845730411641636e-08	8.75601996436068
ENSG00000163794	4.9845730411641636e-08	6.40581687407736
ENSG00000175886	4.9845730411641636e-08	6.5494082465067125
ENSG00000260329	4.9845730411641636e-08	6.866651587411362
ENSG00000273062	4.9845730411641636e-08	8.459322747700178
ENSG00000135842	4.9845730411641636e-08	8.77473476698788
ENSG00000126107	4.9845730411641636e-08	8.810179655660605
ENSG00000160741	4.9845730411641636e-08	8.857770293321186
ENSG00000183317	4.9845730411641636e-08	8.464951733633633
ENSG00000273002	4.9845730411641636e-08	6.956155181302153
ENSG00000169446	4.9845730411641636e-08	8.833478795345478
ENSG00000086730	4.9845730411641636e-08	8.80918729736977
ENSG00000160688	4.9845730411641636e-08	8.768165713348534
ENSG00000134419	4.9845730411641636e-08	8.895735652637308
ENSG00000139428	4.9845730411641636e-08	8.511497722418433
ENSG00000180998	4.9845730411641636e-08	6.624990941085996
ENSG00000120885	4.9845730411641636e-08	6.980324162386274
ENSG00000172216	4.9845730411641636e-08	8.777790991692996
ENSG00000236312	4.9845730411641636e-08	4.939560113684585
ENSG00000187013	4.9845730411641636e-08	3.105772207748631
ENSG00000119537	4.9845730411641636e-08	8.81323588036572
ENSG00000228376	4.9845730411641636e-08	3.1069471298861666
ENSG00000270036	4.9845730411641636e-08	4.397105957718246
ENSG00000149636	4.9845730411641636e-08	8.711485551405216
ENSG00000198934	4.9845730411641636e-08	8.044531003858223
ENSG00000104331	4.9845730411641636e-08	8.859298405673744
ENSG00000185420	4.9845730411641636e-08	8.470476138397197
ENSG00000198835	4.9845730411641636e-08	5.39608873434571
ENSG00000143819	4.9845730411641636e-08	8.7939853236768
ENSG00000137154	4.9845730411641636e-08	8.948367231584678
ENSG00000139899	4.9845730411641636e-08	8.000584635549425
ENSG00000181038	4.9845730411641636e-08	8.542894028095207
ENSG00000147485	4.9845730411641636e-08	7.280096187467424
ENSG00000143337	4.9845730411641636e-08	8.819804934005067
ENSG00000107669	4.9845730411641636e-08	8.740361386438595
ENSG00000236204	4.9845730411641636e-08	6.483685275942419
ENSG00000135248	4.9845730411641636e-08	5.459852339002252
ENSG00000224452	4.9845730411641636e-08	4.190110799238864
ENSG00000156482	4.9845730411641636e-08	8.915978567617064
ENSG00000109390	4.9845730411641636e-08	8.749986664783057
ENSG00000069329	4.9845730411641636e-08	8.843104073689938
ENSG00000203721	4.9845730411641636e-08	5.2079926131306005
ENSG00000240455	4.9845730411641815e-08	3.0958707309926767
ENSG00000232415	4.9845730411641815e-08	1.6494181815116475
ENSG00000116191	4.9845730411641815e-08	8.928124316604919
ENSG00000174444	4.9845730411641815e-08	8.948367231584678
ENSG00000052802	4.9845730411641815e-08	8.738833274086039
ENSG00000265458	4.9845730411641815e-08	6.960708445738916
ENSG00000272123	4.9845730411641815e-08	3.6080504265985174
ENSG00000116701	4.9845730411641815e-08	8.710949797343494
ENSG00000070601	4.9845730411641815e-08	3.7938122338112
ENSG00000184867	4.9845730411641815e-08	8.72767988338902
ENSG00000102931	4.9845730411641815e-08	8.718590359106281
ENSG00000109572	8.507053699710578e-08	8.878013208300944
ENSG00000160087	8.507053699710578e-08	8.694755465359687
ENSG00000108828	8.507053699710578e-08	8.802618243730425
ENSG00000261292	8.507053699710578e-08	5.692804866717441
ENSG00000065923	8.507053699710578e-08	8.080432496760064
ENSG00000108298	8.507053699710578e-08	8.948367231584678
ENSG00000173852	8.507053699710578e-08	8.883589903649453
ENSG00000231991	8.507053699710578e-08	6.438928651295262
ENSG00000119403	8.507053699710578e-08	8.603622773034477
ENSG00000095587	8.507053699710578e-08	7.738327412199872
ENSG00000162722	8.507053699710578e-08	5.737358504687055
ENSG00000115268	8.507053699710578e-08	8.944318648588725
ENSG00000119927	8.507053699710578e-08	8.576889954247982
ENSG00000269965	8.507053699710578e-08	3.3663927341313578
ENSG00000088826	8.507053699710578e-08	8.75601996436068
ENSG00000178163	8.507053699710578e-08	8.726151771036463
ENSG00000004142	8.507053699710578e-08	8.849673127329284
ENSG00000152270	8.507053699710578e-08	7.447350195506069
ENSG00000167085	8.507053699710578e-08	8.772214296344485
ENSG00000133318	8.507053699710578e-08	8.920027150613016
ENSG00000085063	8.507053699710578e-08	8.93217289960087
ENSG00000213064	8.507053699710578e-08	8.807659185017213
ENSG00000181826	8.507053699710578e-08	7.824013398656711
ENSG00000272654	8.507053699710578e-08	7.360300957980835
ENSG00000116199	8.507053699710578e-08	8.822861158710182
ENSG00000122912	8.507053699710578e-08	8.75601996436068
ENSG00000008405	8.507053699710578e-08	8.648692940051664
ENSG00000179387	8.507053699710578e-08	8.801090131377867
ENSG00000197951	8.507053699710578e-08	8.213324683990315
ENSG00000181744	8.507053699710578e-08	8.742346103020267
ENSG00000168556	8.507053699710669e-08	8.443462012956008
ENSG00000141639	8.507053699710669e-08	1.6997275477279343
ENSG00000137962	8.507053699710669e-08	3.9823651877893105
ENSG00000224424	8.507053699710669e-08	7.611500938375185
ENSG00000231346	8.507053699710669e-08	4.4241893097696545
ENSG00000235297	8.507053699710669e-08	6.05353367904419
ENSG00000116663	8.507053699710669e-08	8.428795793324761
ENSG00000188130	8.507053699710669e-08	8.020455984881321
ENSG00000250673	8.507053699710669e-08	5.89909169115168
ENSG00000137364	8.507053699710669e-08	8.637082945125531
ENSG00000116580	8.507053699710669e-08	8.833478795345478
ENSG00000096654	8.507053699710669e-08	8.417361095973051
ENSG00000234478	8.507053699710669e-08	5.772007434418277
ENSG00000125166	8.507053699710669e-08	8.819804934005067
ENSG00000224993	8.507053699710669e-08	4.7892095774094114
ENSG00000136942	8.507053699710669e-08	8.940270065592774
ENSG00000166340	8.507053699710669e-08	8.886110374292846
ENSG00000179241	8.507053699710669e-08	4.7038600834616116
ENSG00000124209	8.507053699710669e-08	8.751971381364728
ENSG00000179195	8.507053699710669e-08	8.891687069641355
ENSG00000138678	8.507053699710669e-08	5.6375690792586175
ENSG00000184939	8.507053699710669e-08	8.51653866370522
ENSG00000224358	8.507053699710669e-08	6.587426064112665
ENSG00000159409	8.507053699710669e-08	2.4797408158699303
ENSG00000185049	8.507053699710669e-08	8.565455256896273
ENSG00000099785	8.507053699710669e-08	8.666415384388028
ENSG00000178217	8.507053699710669e-08	4.3726777659184375
ENSG00000233797	8.507053699710669e-08	3.6956620878115958
ENSG00000129116	8.507053699710669e-08	7.189174637317146
ENSG00000228444	8.507053699710669e-08	5.259427140168395
ENSG00000172336	8.507053699710669e-08	8.550253283203304
ENSG00000227868	8.507053699710669e-08	2.0489033921546014
ENSG00000058091	8.507053699710669e-08	8.878013208300944
ENSG00000235437	8.507053699710669e-08	8.591477024046624
ENSG00000141854	8.507053699710669e-08	8.556032135373897
ENSG00000074276	8.507053699710669e-08	6.0029373039627725
ENSG00000241431	8.507053699710669e-08	5.538462340243577
ENSG00000184557	8.507053699710669e-08	8.712275752873966
ENSG00000248468	8.507053699710669e-08	3.2170723281401363
ENSG00000143756	8.507053699710669e-08	8.770686183991927
ENSG00000077721	8.507053699710669e-08	8.821333046357623
ENSG00000267352	8.507053699710669e-08	7.891175319006543
ENSG00000259905	8.507053699710669e-08	2.5017071224319163
ENSG00000188827	8.507053699710669e-08	8.364141472379016
ENSG00000066279	8.507053699710669e-08	8.644108602993992
ENSG00000184486	8.507053699710669e-08	2.8235534054414155
ENSG00000241556	8.507053699710669e-08	6.411195218902459
ENSG00000134291	8.507053699710669e-08	8.779319104045552
ENSG00000115364	8.507053699710669e-08	8.665423026097193
ENSG00000229656	8.507053699710669e-08	2.506991302835592
ENSG00000235241	8.507053699710669e-08	2.8992925725541756
ENSG00000166863	8.507053699710669e-08	2.878683885758059
ENSG00000213864	8.507053699710669e-08	5.016332485400215
ENSG00000211817	8.507053699710669e-08	2.5255527899334385
ENSG00000264247	8.507053699710669e-08	8.584907970407277
ENSG00000165511	8.507053699710669e-08	7.196062297682672
ENSG00000139880	8.507053699710669e-08	7.379565836846477
ENSG00000213171	8.507053699710669e-08	2.2634699033916097
ENSG00000141696	8.507053699710669e-08	8.548268566621632
ENSG00000243452	8.507053699710669e-08	8.680089245728439
ENSG00000104529	8.507053699710669e-08	8.936221482596823
ENSG00000188095	8.5070536997107e-08	5.351717314994327
ENSG00000132881	8.5070536997107e-08	7.68451385521052
ENSG00000171222	8.5070536997107e-08	8.804602960312097
ENSG00000174405	8.5070536997107e-08	8.663894913744633
ENSG00000131795	8.5070536997107e-08	8.833478795345478
ENSG00000229874	8.5070536997107e-08	6.435569413895304
ENSG00000113302	8.5070536997107e-08	2.5167623951152636
ENSG00000242276	8.5070536997107e-08	4.553112529581687
ENSG00000266970	8.5070536997107e-08	4.022817295791443
ENSG00000169064	8.5070536997107e-08	2.515782700606834
ENSG00000102178	8.5070536997107e-08	8.791464853033405
ENSG00000143669	8.5070536997107e-08	8.726687525098185
ENSG00000111224	8.5070536997107e-08	8.199396375242875
ENSG00000143850	8.5070536997107e-08	5.062041276408995
ENSG00000132963	8.5070536997107e-08	8.75601996436068
ENSG00000071282	8.507053699710759e-08	5.178363762340476
ENSG00000243829	1.4398960509918724e-07	6.633266651910665
ENSG00000109787	1.4398960509918724e-07	8.882061791296895
ENSG00000144741	1.4398960509918724e-07	8.564665055427522
ENSG00000167972	1.4398960509918724e-07	8.668479250802307
ENSG00000198721	1.4398960509918724e-07	8.568713638423473
ENSG00000227711	1.4398960509918724e-07	1.4907626916315182
ENSG00000073792	1.4398960509918724e-07	5.387953421047486
ENSG00000257621	1.4398960509918724e-07	8.859298405673744
ENSG00000181444	1.4398960509918724e-07	7.954117796597232
ENSG00000137831	1.4398960509918724e-07	7.782106515833511
ENSG00000256552	1.4398960509918724e-07	3.562062742801647
ENSG00000269904	1.4398960509918724e-07	4.66892658057306
ENSG00000139537	1.4398960509918724e-07	7.610907339148237
ENSG00000233319	1.4398960509918724e-07	1.650463429380434
ENSG00000214018	1.4398960509918878e-07	3.8691726120145415
ENSG00000091039	1.4398960509918878e-07	8.810715409722327
ENSG00000196352	1.4398960509918878e-07	8.907881401625161
ENSG00000187325	1.4398960509918878e-07	8.628450025071908
ENSG00000163631	1.4398960509918878e-07	6.608286709499622
ENSG00000162191	1.4398960509918878e-07	8.843104073689938
ENSG00000243279	1.4398960509918878e-07	8.105312039382438
ENSG00000235651	1.4398960509918878e-07	4.096108450152268
ENSG00000188549	1.4398960509918878e-07	7.722145617287006
ENSG00000243711	1.4398960509918878e-07	2.910572283391187
ENSG00000110921	1.4398960509918878e-07	8.204770913769298
ENSG00000162723	1.4398960509918878e-07	3.883819918861407
ENSG00000162813	1.4398960509918878e-07	8.767173355057698
ENSG00000162073	1.4398960509918878e-07	7.237923611321772
ENSG00000184083	1.4398960509918878e-07	8.344284445223842
ENSG00000213839	1.4398960509918878e-07	7.688883498375169
ENSG00000170191	1.4398960509918878e-07	7.963526930111254
ENSG00000243680	1.4398960509918878e-07	6.220734423473023
ENSG00000117385	1.4398960509918878e-07	8.708965080761821
ENSG00000221821	1.4398960509918878e-07	8.073125532236915
ENSG00000183978	1.4398960509918878e-07	8.590941269984901
ENSG00000267707	1.4398960509918878e-07	3.392721139634137
ENSG00000101189	1.4398960509918878e-07	8.435364846964106
ENSG00000267470	1.4398960509918878e-07	5.858538424768882
ENSG00000108061	1.4398960509918878e-07	8.779319104045552
ENSG00000175595	1.4398960509918878e-07	8.533268749750746
ENSG00000264364	1.4398960509918878e-07	8.859298405673744
ENSG00000152904	1.4398960509918878e-07	8.663894913744633
ENSG00000142686	1.4398960509918878e-07	8.556032135373897
ENSG00000132676	1.4398960509918878e-07	8.89420754028475
ENSG00000066926	1.4398960509918878e-07	8.693763107068852
ENSG00000154305	1.4398960509918878e-07	8.928124316604919
ENSG00000197771	1.4398960509918878e-07	8.825381629353576
ENSG00000155008	1.4398960509918878e-07	7.876697268189025
ENSG00000165175	1.4398960509918878e-07	8.581447432057994
ENSG00000112305	1.4398960509918878e-07	8.238433242682436
ENSG00000186260	1.4398960509918878e-07	8.586436082759835
ENSG00000077235	1.4398960509918878e-07	8.83195068299292
ENSG00000137693	1.4398960509918878e-07	4.806797730948257
ENSG00000177613	1.4398960509918878e-07	8.80918729736977
ENSG00000204164	1.4398960509918878e-07	8.050089273387144
ENSG00000179918	1.4398960509918878e-07	8.826909741706134
ENSG00000144647	1.4398960509918878e-07	8.501872444073971
ENSG00000145050	1.4398960509918878e-07	8.924075733608968
ENSG00000145425	1.4398960509918878e-07	8.940270065592774
ENSG00000100994	1.4398960509918878e-07	8.895735652637308
ENSG00000082781	1.4398960509918878e-07	8.239125868498997
ENSG00000180867	1.4398960509918878e-07	8.043336488745302
ENSG00000146411	1.4398960509918878e-07	7.3263887292022805
ENSG00000204624	1.4398960509918878e-07	4.65751508180999
ENSG00000181004	1.4398960509918878e-07	7.954188513001765
ENSG00000147183	1.4398960509918878e-07	5.315139396518721
ENSG00000200742	1.4398960509918878e-07	3.526426398917316
ENSG00000123374	1.4398960509918878e-07	8.462378972405293
ENSG00000123297	1.4398960509918878e-07	8.37509270625395
ENSG00000206535	1.4398960509918878e-07	8.554047418792226
ENSG00000108468	1.4398960509918878e-07	8.710949797343494
ENSG00000071073	1.4398960509918878e-07	8.715534134401166
ENSG00000125726	1.4398960509918878e-07	5.3399375372913
ENSG00000172465	1.4398960509918878e-07	8.355051948096277
ENSG00000182831	1.4398960509918878e-07	8.79047249474257
ENSG00000116030	1.4398960509918878e-07	8.837527378341429
ENSG00000213621	1.4398960509918878e-07	5.233541598012401
ENSG00000232434	1.4398960509918878e-07	7.356526699148915
ENSG00000183298	1.4398960509918878e-07	6.748381478538635
ENSG00000118816	1.4398960509918878e-07	8.940270065592774
ENSG00000119283	1.4398960509918878e-07	5.266969397654448
ENSG00000041353	1.4398960509918878e-07	4.773327935271837
ENSG00000232093	1.439896050991898e-07	5.761861922847308
ENSG00000135314	1.439896050991898e-07	7.578918551013562
ENSG00000237172	1.439896050991898e-07	8.604158527096198
ENSG00000205838	1.439896050991898e-07	4.439877537470681
ENSG00000116688	1.439896050991898e-07	8.839055490693989
ENSG00000133131	1.439896050991898e-07	8.557024493664732
ENSG00000257718	1.439896050991898e-07	5.39351479875021
ENSG00000148688	1.439896050991898e-07	8.635554832772975
ENSG00000135250	1.439896050991898e-07	8.781839574688947
ENSG00000228527	1.439896050991898e-07	3.3182565900642893
ENSG00000214708	1.439896050991898e-07	4.060955951586729
ENSG00000186212	1.439896050991898e-07	7.013349294155983
ENSG00000164070	1.439896050991898e-07	8.127867713603225
ENSG00000177888	1.439896050991898e-07	8.696283577712245
ENSG00000185046	1.439896050991898e-07	3.649068864409864
ENSG00000187231	1.439896050991898e-07	8.358564777030507
ENSG00000124422	1.439896050991898e-07	8.902304706276652
ENSG00000171433	1.439896050991898e-07	2.4829739845549765
ENSG00000168393	1.439896050991898e-07	8.532812145521632
ENSG00000188010	1.439896050991898e-07	7.6633691751014625
ENSG00000126903	1.439896050991898e-07	8.779319104045552
ENSG00000105088	1.439896050991898e-07	3.907072454736222
ENSG00000109265	1.439896050991898e-07	3.4015705511928935
ENSG00000159445	1.439896050991898e-07	8.798569660734474
ENSG00000118197	1.439896050991898e-07	8.736769407671758
ENSG00000227486	1.439896050991898e-07	7.063313110610862
ENSG00000171862	1.439896050991898e-07	8.841575961337382
ENSG00000233791	1.439896050991898e-07	6.854940824159773
ENSG00000222020	1.439896050991898e-07	7.337335749703966
ENSG00000198814	1.439896050991898e-07	8.123720104017664
ENSG00000014257	1.439896050991898e-07	5.298787730417821
ENSG00000181817	1.439896050991898e-07	8.770229579762812
ENSG00000138400	1.439896050991898e-07	5.179353654322966
ENSG00000150630	1.439896050991898e-07	7.416107621906897
ENSG00000197915	1.439896050991898e-07	3.3091979404856477
ENSG00000261754	1.439896050991898e-07	4.528593809922571
ENSG00000213315	1.439896050991898e-07	6.449724642465377
ENSG00000125629	1.439896050991898e-07	8.76213241377091
ENSG00000137312	1.439896050991898e-07	8.830958324702085
ENSG00000138757	1.439896050991898e-07	8.895735652637308
ENSG00000260782	1.439896050991898e-07	3.872096267781614
ENSG00000169599	1.439896050991898e-07	8.634816921889167
ENSG00000162543	1.439896050991898e-07	5.348386138514286
ENSG00000236060	1.439896050991898e-07	5.35338489831658
ENSG00000236846	1.439896050991898e-07	2.1666755493655034
ENSG00000197557	1.439896050991898e-07	8.178617706201397
ENSG00000165102	1.439896050991898e-07	8.747922798368778
ENSG00000167588	1.439896050991898e-07	6.7268374723734
ENSG00000173065	1.439896050991898e-07	8.615030611138526
ENSG00000225657	1.439896050991898e-07	1.8882052121465835
ENSG00000165644	1.439896050991898e-07	8.640595774059761
ENSG00000257987	1.439896050991898e-07	2.1272155239798924
ENSG00000076382	1.439896050991898e-07	8.577346558477096
ENSG00000132646	1.439896050991898e-07	8.798569660734474
ENSG00000068323	1.439896050991898e-07	8.80361060202126
ENSG00000167658	1.439896050991898e-07	8.948367231584678
ENSG00000186847	2.417040143434151e-07	5.059943044798343
ENSG00000070785	2.417040143434151e-07	8.644644357055713
ENSG00000131373	2.417040143434151e-07	8.66137444310124
ENSG00000167037	2.417040143434151e-07	2.9715151324634954
ENSG00000131171	2.417040143434151e-07	8.863346988669695
ENSG00000185825	2.417040143434151e-07	8.915978567617064
ENSG00000240036	2.417040143434151e-07	6.187247435994687
ENSG00000143156	2.417040143434151e-07	7.974981504219966
ENSG00000240087	2.417040143434151e-07	6.053676021370887
ENSG00000242258	2.417040143434151e-07	8.662366801392077
ENSG00000164574	2.417040143434151e-07	8.86991604230904
ENSG00000132967	2.417040143434151e-07	6.8966542013453696
ENSG00000166263	2.417040143434151e-07	7.651360421111442
ENSG00000185033	2.417040143434151e-07	8.862811234607975
ENSG00000237301	2.417040143434151e-07	5.223647482616464
ENSG00000186468	2.417040143434151e-07	8.907881401625161
ENSG00000140105	2.417040143434151e-07	8.924075733608968
ENSG00000164484	2.417040143434151e-07	8.073406838891605
ENSG00000180340	2.417040143434151e-07	7.331691100386757
ENSG00000224356	2.417040143434151e-07	5.761605482897442
ENSG00000101282	2.417040143434151e-07	5.96899289789856
ENSG00000225889	2.417040143434151e-07	8.911929984621112
ENSG00000105472	2.417040143434151e-07	5.472489721692216
ENSG00000213051	2.417040143434151e-07	4.143564244289803
ENSG00000108107	2.417040143434151e-07	8.940270065592774
ENSG00000175294	2.417040143434151e-07	4.637729749629107
ENSG00000263164	2.417040143434151e-07	3.768007744122461
ENSG00000197872	2.417040143434151e-07	8.887638486645404
ENSG00000182180	2.417040143434151e-07	8.82385351700102
ENSG00000120280	2.417040143434151e-07	8.669928213322256
ENSG00000174529	2.417040143434151e-07	7.312762610905198
ENSG00000023909	2.417040143434151e-07	8.30998178107909
ENSG00000163629	2.417040143434151e-07	7.7685722595573266
ENSG00000155886	2.417040143434151e-07	5.233973646195084
ENSG00000108375	2.417040143434151e-07	5.377214310306498
ENSG00000119906	2.417040143434151e-07	8.760068547356632
ENSG00000230470	2.417040143434151e-07	2.6232072862152735
ENSG00000213588	2.417040143434151e-07	8.392560703183284
ENSG00000021355	2.417040143434151e-07	8.845624544333333
ENSG00000181938	2.417040143434151e-07	7.700017346483553
ENSG00000212884	2.417040143434151e-07	8.34741138633349
ENSG00000151151	2.417040143434151e-07	8.465689644517438
ENSG00000106290	2.417040143434151e-07	8.691242636425457
ENSG00000180071	2.417040143434151e-07	3.274142252260149
ENSG00000179526	2.417040143434151e-07	8.753499493717287
ENSG00000147082	2.417040143434151e-07	6.877538993987498
ENSG00000123728	2.417040143434151e-07	8.86991604230904
ENSG00000227799	2.417040143434151e-07	5.778783957922204
ENSG00000203666	2.417040143434151e-07	8.413260222392156
ENSG00000147852	2.417040143434151e-07	7.046632481521849
ENSG00000205208	2.417040143434151e-07	8.477378789276177
ENSG00000148303	2.417040143434151e-07	8.948367231584678
ENSG00000177519	2.417040143434151e-07	6.707032264195806
ENSG00000081692	2.417040143434151e-07	8.13148367276993
ENSG00000206527	2.417040143434151e-07	8.843104073689938
ENSG00000228150	2.417040143434151e-07	5.032608932508614
ENSG00000270059	2.417040143434151e-07	1.4379238401085899
ENSG00000269887	2.417040143434151e-07	2.166521441724514
ENSG00000150093	2.417040143434151e-07	8.8714441546616
ENSG00000107874	2.417040143434151e-07	8.730736108094137
ENSG00000198739	2.417040143434151e-07	3.07153350193834
ENSG00000157191	2.417040143434151e-07	8.787416270037454
ENSG00000135763	2.417040143434151e-07	8.662366801392077
ENSG00000174010	2.417040143434151e-07	8.764117130352583
ENSG00000182718	2.417040143434151e-07	8.907881401625161
ENSG00000171227	2.417040143434151e-07	7.585821536060912
ENSG00000213755	2.417040143434151e-07	4.502868155280394
ENSG00000233621	2.417040143434151e-07	7.339888300006936
ENSG00000051620	2.417040143434151e-07	8.835006907698036
ENSG00000170011	2.417040143434151e-07	7.3183838020386975
ENSG00000102241	2.417040143434151e-07	8.845624544333333
ENSG00000169851	2.417040143434151e-07	2.4991277382135846
ENSG00000130766	2.417040143434151e-07	8.782375328750668
ENSG00000126231	2.417040143434151e-07	6.501007393865515
ENSG00000184675	2.417040143434151e-07	8.464697286226603
ENSG00000116906	2.417040143434151e-07	8.81881257571423
ENSG00000163040	2.417040143434151e-07	5.691912732455734
ENSG00000143107	2.417040143434151e-07	4.854374705298208
ENSG00000143375	2.417040143434151e-07	7.744628030423833
ENSG00000244527	2.417040143434151e-07	3.5432228631823857
ENSG00000125834	2.417040143434151e-07	8.722103188040512
ENSG00000094975	2.417040143434151e-07	8.8795413206535
ENSG00000197180	2.417040143434151e-07	6.809231868917452
ENSG00000130349	2.417040143434151e-07	8.47910905845082
ENSG00000105426	2.417040143434151e-07	7.318459509449613
ENSG00000256018	2.417040143434151e-07	5.506862192741966
ENSG00000158186	2.417040143434151e-07	8.192879612188475
ENSG00000232573	2.417040143434151e-07	8.50393631048825
ENSG00000183508	2.4170401434341644e-07	8.948367231584678
ENSG00000172456	2.4170401434341644e-07	7.915353802384287
ENSG00000197279	2.4170401434341644e-07	8.164943844860984
ENSG00000143643	2.4170401434341644e-07	8.7939853236768
ENSG00000059691	2.4170401434341644e-07	8.502126891481002
ENSG00000224616	2.4170401434341644e-07	6.180551411741045
ENSG00000213442	2.4170401434341644e-07	8.547934969381995
ENSG00000238045	2.4170401434341644e-07	6.3620997946137745
ENSG00000114480	2.4170401434341644e-07	8.662823405621191
ENSG00000116761	2.4170401434341644e-07	8.396530136346628
ENSG00000156709	2.4170401434341644e-07	8.80513871437382
ENSG00000146700	2.4170401434341644e-07	5.97052813430591
ENSG00000227345	2.4170401434341644e-07	8.300813106963744
ENSG00000226245	2.4170401434341644e-07	4.291540842642406
ENSG00000168765	2.4170401434341644e-07	8.644644357055713
ENSG00000221743	2.4170401434341644e-07	7.501577172437959
ENSG00000163918	2.4170401434341644e-07	8.59506900281346
ENSG00000229689	2.4170401434341644e-07	6.365176957825878
ENSG00000138640	2.4170401434341644e-07	8.87549273765755
ENSG00000122696	2.4170401434341644e-07	8.369059406676325
ENSG00000153487	2.4170401434341644e-07	8.303544167857297
ENSG00000095777	2.4170401434341644e-07	2.959481945150724
ENSG00000240291	2.4170401434341644e-07	7.621205366552253
ENSG00000154721	2.4170401434341644e-07	5.859590227394562
ENSG00000135637	2.4170401434341644e-07	8.511497722418433
ENSG00000196511	2.4170401434341644e-07	8.225601873395723
ENSG00000232818	2.4170401434341644e-07	6.931650614757304
ENSG00000074071	2.4170401434341644e-07	8.811707768013164
ENSG00000135837	2.4170401434341644e-07	8.903832818629208
ENSG00000011590	2.4170401434341644e-07	6.933526864282628
ENSG00000231169	2.4170401434341644e-07	5.121926451716721
ENSG00000224858	2.4170401434341644e-07	5.599159629522681
ENSG00000242732	2.4170401434341644e-07	7.904252702272213
ENSG00000250362	2.4170401434341644e-07	6.321800439897705
ENSG00000183337	2.4170401434341644e-07	8.863346988669695
ENSG00000125962	2.4170401434341644e-07	8.508977251775038
ENSG00000174469	2.4170401434341855e-07	5.351361815538939
ENSG00000225370	2.4170401434341855e-07	3.895136618181091
ENSG00000132677	2.4170401434341855e-07	3.482523187797438
ENSG00000084073	2.4170401434341855e-07	8.85624218096863
ENSG00000228126	2.4170401434341855e-07	5.4312455186819495
ENSG00000236030	2.4170401434341855e-07	4.443697519884069
ENSG00000182134	2.4170401434341855e-07	8.500344331721413
ENSG00000169862	2.4170401434341855e-07	2.774056136879568
ENSG00000102158	2.4170401434341855e-07	8.924075733608968
ENSG00000272205	2.4170401434341855e-07	4.890890692707872
ENSG00000259660	2.4170401434341855e-07	5.446546553852858
ENSG00000206113	2.4170401434341855e-07	4.306447389866423
ENSG00000204860	2.4170401434341855e-07	3.530928425012841
ENSG00000248478	2.4170401434341855e-07	2.0482921817607926
ENSG00000054118	2.4170401434341855e-07	8.883589903649453
ENSG00000134533	2.4170401434341855e-07	3.501849988128877
ENSG00000265386	2.4170401434341855e-07	2.8898063743441575
ENSG00000269944	2.4170401434341855e-07	3.7016656879162175
ENSG00000187695	2.4170401434341855e-07	5.728666781661893
ENSG00000241794	2.4170401434341855e-07	1.9619447126824134
ENSG00000196420	2.4170401434341855e-07	3.0625458000673675
ENSG00000196409	2.4170401434341855e-07	8.025411887586854
ENSG00000088756	4.0238088612793413e-07	5.779645960900919
ENSG00000153815	4.0238088612793413e-07	8.659310576686961
ENSG00000141349	4.0238088612793413e-07	8.754035247779008
ENSG00000213337	4.0238088612793413e-07	7.76081647365899
ENSG00000023839	4.0238088612793413e-07	8.178336399546705
ENSG00000174327	4.0238088612793413e-07	7.734846997093585
ENSG00000131462	4.0238088612793413e-07	8.767173355057698
ENSG00000138785	4.0238088612793413e-07	8.45023322341744
ENSG00000175741	4.0238088612793413e-07	6.865534794220669
ENSG00000143631	4.0238088612793413e-07	3.0818609062865514
ENSG00000214226	4.0238088612793413e-07	7.796784245154131
ENSG00000108010	4.0238088612793413e-07	8.737305161733481
ENSG00000234073	4.0238088612793413e-07	4.292384806339535
ENSG00000196659	4.0238088612793413e-07	8.016445370293594
ENSG00000047410	4.0238088612793413e-07	8.89420754028475
ENSG00000234134	4.0238088612793413e-07	5.7261078725537535
ENSG00000109536	4.0238088612793413e-07	8.670463967383979
ENSG00000169951	4.0238088612793413e-07	8.314363961314678
ENSG00000102100	4.0238088612793413e-07	8.767629959286813
ENSG00000102312	4.0238088612793413e-07	8.442671811487257
ENSG00000126005	4.0238088612793413e-07	8.463704927935765
ENSG00000225205	4.0238088612793413e-07	8.673520192089095
ENSG00000184575	4.0238088612793413e-07	8.886110374292846
ENSG00000169550	4.0238088612793413e-07	2.7487790435790256
ENSG00000225439	4.0238088612793413e-07	7.809276462620928
ENSG00000248610	4.0238088612793413e-07	6.837512647104891
ENSG00000189050	4.0238088612793413e-07	8.53513045934294
ENSG00000158555	4.0238088612793413e-07	8.419085810567411
ENSG00000122550	4.0238088612793413e-07	8.630513891486187
ENSG00000175390	4.0238088612793413e-07	8.911929984621112
ENSG00000199477	4.0238088612793413e-07	4.77168375734948
ENSG00000242242	4.0238088612793413e-07	5.27653128694607
ENSG00000167371	4.0238088612793413e-07	6.967534016007927
ENSG00000186818	4.0238088612793413e-07	8.391672926062338
ENSG00000113212	4.0238088612793413e-07	6.247320604620886
ENSG00000099246	4.0238088612793413e-07	8.817284463361672
[truncated: 1,739 more rows]
