# Supplementary material for: Machine learning predicts treatment sensitivity in multiple myeloma based on molecular and clinical information coupled with drug response
Source: PLoS One. 2021 Jul 28;16(7):e0254596. doi: 10.1371/journal.pone.0254596 (PMC8318243; doi:10.1371/journal.pone.0254596)
Supplement: S1 File — (ZIP) [file pone.0254596.s004.zip › Supplementary Material 1/13q14/selected_genes_experiment_8.csv]

gene	pvalue	entropy
ENSG00000133112	1.0314694553692828e-36	8.948367231584678
ENSG00000186184	3.3323402308307474e-36	8.882061791296895
ENSG00000122026	3.392638096658501e-35	8.936221482596823
ENSG00000136104	3.392638096658501e-35	8.835006907698036
ENSG00000134884	1.0691355444656213e-34	8.936221482596823
ENSG00000220749	8.798731318243177e-32	7.063698998435443
ENSG00000118971	7.716526823349932e-31	8.07850883835978
ENSG00000253051	1.8833466527742236e-29	5.273986681929154
ENSG00000102763	1.5203362229242892e-28	8.785888157684896
ENSG00000132952	1.1872769792337345e-27	8.763124772061747
ENSG00000242444	8.96948436156665e-27	3.7946384851673542
ENSG00000136152	8.96948436156665e-27	8.844096431980775
ENSG00000256164	2.4348730713936578e-26	3.5337641581201655
ENSG00000088448	2.4348730713936578e-26	8.887638486645404
ENSG00000164647	6.555199789168998e-26	6.065272393511265
ENSG00000122033	6.555199789168998e-26	8.769693825701092
ENSG00000118939	1.750234721100981e-25	6.718445432590162
ENSG00000110092	4.634548314925943e-25	8.802082489668702
ENSG00000136100	1.2170804582973196e-24	8.859298405673744
ENSG00000255920	1.2170804582973196e-24	3.308749961854107
ENSG00000139675	1.2170804582973368e-24	7.987033781198492
ENSG00000197121	3.1698004383568005e-24	7.759293915886714
ENSG00000213860	8.187386817277781e-24	5.566663853760293
ENSG00000243181	8.187386817277781e-24	4.5523889856541135
ENSG00000120685	8.187386817277781e-24	8.845624544333333
ENSG00000230091	2.0972946740367944e-23	7.5483776086297905
ENSG00000220842	2.0972946740367944e-23	6.643058166750537
ENSG00000188342	5.32812438723696e-23	8.75601996436068
ENSG00000136169	5.32812438723696e-23	8.781839574688947
ENSG00000102572	5.32812438723696e-23	8.817284463361672
ENSG00000234782	3.354334944135907e-22	7.391715689477196
ENSG00000198715	3.3543349441359545e-22	8.705908856056706
ENSG00000180660	3.3543349441359545e-22	6.8123953664684125
ENSG00000102796	2.042873730007515e-21	8.12017486125549
ENSG00000122034	2.042873730007515e-21	8.862811234607975
ENSG00000169432	2.042873730007544e-21	8.559878561547762
ENSG00000139746	4.979207291843203e-21	8.861818876317137
ENSG00000244754	1.2035929817501152e-20	8.878013208300944
ENSG00000066185	1.2035929817501152e-20	6.72036963763984
ENSG00000083544	2.885358910120189e-20	8.620352859080006
ENSG00000262468	2.88535891012023e-20	8.044531003858223
ENSG00000075945	6.859947552719195e-20	8.741353744729432
ENSG00000242571	6.859947552719195e-20	4.702861158728517
ENSG00000136141	6.859947552719195e-20	8.581851745702163
ENSG00000144061	6.859947552719293e-20	6.889278142352142
ENSG00000057294	6.859947552719293e-20	7.695558160565971
ENSG00000133114	1.6174933519085637e-19	8.635554832772975
ENSG00000136147	1.6174933519085637e-19	8.763124772061747
ENSG00000188243	1.6174933519085637e-19	8.724623658683905
ENSG00000171208	1.6174933519086212e-19	8.40223827211269
ENSG00000254911	3.7823783566249237e-19	7.494199825678644
ENSG00000120690	3.7823783566249237e-19	8.887638486645404
ENSG00000165416	3.7823783566249237e-19	8.72767988338902
ENSG00000083520	8.77178930676577e-19	8.80513871437382
ENSG00000217027	8.771789306765895e-19	6.980861101725505
ENSG00000171365	8.771789306765895e-19	8.105716353026608
ENSG00000102738	8.771789306765895e-19	8.7752705210496
ENSG00000203778	8.771789306765895e-19	7.812507984900468
ENSG00000156535	8.77178930676602e-19	6.982253912650513
ENSG00000152749	8.77178930676602e-19	8.74288185708199
ENSG00000219133	2.0174936196268427e-18	3.672619501817448
ENSG00000163995	2.0174936196268427e-18	5.355256008796415
ENSG00000136159	2.0174936196268427e-18	8.394466269932348
ENSG00000152484	2.0174936196268427e-18	8.798569660734474
ENSG00000102786	2.0174936196268427e-18	8.743874215372825
ENSG00000169905	2.0174936196268427e-18	8.861818876317137
ENSG00000173171	4.6018971126522956e-18	8.496831502787185
ENSG00000126952	4.601897112652361e-18	6.007845408913652
ENSG00000102471	4.601897112652361e-18	8.80918729736977
ENSG00000177628	4.601897112652361e-18	8.85120123968184
ENSG00000244582	4.601897112652361e-18	4.253032260688158
ENSG00000143257	4.601897112652361e-18	5.8118339732847195
ENSG00000005810	1.0410279644354712e-17	8.903832818629208
ENSG00000102710	1.0410279644354712e-17	8.749450910721334
ENSG00000228397	1.0410279644354712e-17	5.540205791718875
ENSG00000123179	1.0410279644354712e-17	8.593461740628296
ENSG00000143401	1.0410279644354712e-17	8.863346988669695
ENSG00000139641	1.0410279644354712e-17	8.907881401625161
ENSG00000007968	1.0410279644354712e-17	8.69959424982439
ENSG00000134899	1.041027964435486e-17	8.606678997739591
ENSG00000120686	1.041027964435486e-17	8.903832818629208
ENSG00000107518	2.3355471725100158e-17	5.022524127520625
ENSG00000163947	2.3355471725100158e-17	8.84715265668589
ENSG00000229152	2.3355471725100158e-17	8.154782812454803
ENSG00000083535	2.3355471725100158e-17	8.394009665703232
ENSG00000126226	2.3355471725100158e-17	8.759076189065794
ENSG00000149926	2.335547172510049e-17	5.113221618397985
ENSG00000225721	5.19655642719548e-17	4.038973161999666
ENSG00000091483	5.19655642719548e-17	8.845624544333333
ENSG00000112218	5.19655642719548e-17	8.160693105042949
ENSG00000233672	5.196556427195553e-17	5.872562450509061
ENSG00000157045	5.196556427195553e-17	8.801090131377867
ENSG00000243406	5.196556427195553e-17	7.087707404650677
ENSG00000116161	5.196556427195553e-17	8.819804934005067
ENSG00000168159	5.196556427195553e-17	8.890158957288799
ENSG00000138172	5.196556427195553e-17	7.9751509130457405
ENSG00000152520	5.196556427195664e-17	8.81881257571423
ENSG00000143374	5.196556427195664e-17	8.71400602204861
ENSG00000139842	1.1466830896637457e-16	8.815756351009115
ENSG00000184719	1.1466830896637457e-16	8.292311627327672
ENSG00000143294	1.146683089663762e-16	8.85066548562012
ENSG00000136122	1.146683089663762e-16	8.171226037265358
ENSG00000150459	2.509411736448989e-16	8.835006907698036
ENSG00000227354	2.509411736448989e-16	7.979753675923002
ENSG00000120334	2.509411736448989e-16	7.939235432135545
ENSG00000107745	2.509411736448989e-16	8.701860273060754
ENSG00000174448	2.509411736448989e-16	3.4571598935773338
ENSG00000128581	2.509411736448989e-16	7.782908226991635
ENSG00000130177	2.509411736448989e-16	8.882061791296895
ENSG00000241612	2.509411736448989e-16	3.81399779101653
ENSG00000136144	2.509411736448989e-16	8.808651543308047
ENSG00000121644	2.509411736448989e-16	8.872436512952435
ENSG00000189403	2.5094117364490245e-16	8.928124316604919
ENSG00000197584	2.5094117364490245e-16	7.538708072599647
ENSG00000147872	2.5094117364490245e-16	8.729207995741579
ENSG00000139344	5.446295462373678e-16	7.776202178354457
ENSG00000236444	5.446295462373678e-16	4.460158555557757
ENSG00000102531	5.446295462373678e-16	8.936221482596823
ENSG00000204977	5.446295462373678e-16	8.657325860105288
ENSG00000143420	5.446295462373678e-16	8.891687069641355
ENSG00000185101	5.446295462373678e-16	8.785888157684898
ENSG00000143515	5.446295462373678e-16	8.940270065592774
ENSG00000183155	5.446295462373678e-16	8.508977251775038
ENSG00000176268	1.1722796553333261e-15	4.782641833944541
ENSG00000171161	1.1722796553333261e-15	8.685665941076948
ENSG00000206549	1.1722796553333261e-15	6.424477708460805
ENSG00000166171	1.1722796553333429e-15	8.112443706331167
ENSG00000179085	1.1722796553333429e-15	8.729207995741579
ENSG00000143321	1.1722796553333429e-15	8.911929984621112
ENSG00000214460	1.1722796553333429e-15	5.434439532552856
ENSG00000088387	1.1722796553333429e-15	8.746394686016219
ENSG00000168615	1.1722796553333429e-15	8.85120123968184
ENSG00000123178	1.1722796553333429e-15	8.221703156636911
ENSG00000014914	1.1722796553333429e-15	7.297974052621208
ENSG00000247746	1.1722796553333429e-15	7.332803703231237
ENSG00000120675	1.1722796553333429e-15	8.82385351700102
ENSG00000260101	1.1722796553333429e-15	8.732264220446693
ENSG00000120656	1.1722796553333429e-15	8.693763107068852
ENSG00000260388	1.1722796553333429e-15	4.284664344520678
ENSG00000236675	1.1722796553333429e-15	7.197233166564091
ENSG00000088451	2.5024304395819292e-15	8.51939273158825
ENSG00000085382	2.5024304395819292e-15	8.274080288177249
ENSG00000198380	2.5024304395819292e-15	8.886110374292846
ENSG00000196199	2.5024304395819292e-15	8.829430212349527
ENSG00000172766	2.5024304395819292e-15	8.701860273060754
ENSG00000139517	2.5024304395819292e-15	8.389504478478168
ENSG00000133103	2.5024304395819292e-15	8.716526492692003
ENSG00000169740	2.5024304395819292e-15	8.500880085783136
ENSG00000142733	2.5024304395819292e-15	8.487004067620639
ENSG00000198860	2.5024304395819292e-15	8.798569660734474
ENSG00000120688	2.5024304395819292e-15	8.244668699082146
ENSG00000117593	2.5024304395819292e-15	8.732264220446693
ENSG00000163584	2.5024304395819292e-15	8.87549273765755
ENSG00000232224	2.5024304395819292e-15	6.93235856978925
ENSG00000226352	2.5024304395819647e-15	5.3622690784473335
ENSG00000111450	2.5024304395819647e-15	8.588956553403229
ENSG00000176933	2.5024304395819647e-15	6.446719722890854
ENSG00000120697	2.5024304395819647e-15	8.872436512952435
ENSG00000165837	2.5024304395819647e-15	5.253946739886239
ENSG00000125304	2.5024304395819647e-15	8.936221482596823
ENSG00000223685	2.5024304395819647e-15	7.106404115626656
ENSG00000168852	5.297775576251454e-15	5.437786060707446
ENSG00000134590	5.297775576251454e-15	8.70491649776587
ENSG00000204899	5.297775576251454e-15	8.643116244703155
ENSG00000083642	5.297775576251454e-15	8.757548076713238
ENSG00000271738	5.297775576251454e-15	7.29120806257169
ENSG00000143252	5.297775576251454e-15	8.806131072664654
ENSG00000143553	5.297775576251454e-15	8.683145470433555
ENSG00000267270	5.297775576251454e-15	7.173499611262611
ENSG00000122378	5.297775576251454e-15	8.743874215372825
ENSG00000152332	5.297775576251454e-15	8.898256123280701
ENSG00000187098	5.297775576251454e-15	7.813045189899604
ENSG00000159352	5.297775576251454e-15	8.891687069641355
ENSG00000158882	5.297775576251454e-15	8.340438019049975
ENSG00000117362	5.297775576251454e-15	8.883589903649453
ENSG00000173451	5.29777557625153e-15	8.420900784154943
ENSG00000118217	5.29777557625153e-15	8.915978567617064
ENSG00000267127	1.1123100364275386e-14	5.218656529392376
ENSG00000139505	1.1123100364275386e-14	8.806666826726374
ENSG00000187944	1.1123100364275386e-14	3.3749833900879125
ENSG00000136943	1.1123100364275386e-14	4.544460887567332
ENSG00000081721	1.1123100364275544e-14	8.747922798368778
ENSG00000143368	1.1123100364275544e-14	8.787416270037454
ENSG00000176393	1.1123100364275544e-14	8.74288185708199
ENSG00000197747	1.1123100364275544e-14	8.78489579939406
ENSG00000182397	1.1123100364275544e-14	5.745334696186215
ENSG00000134371	1.1123100364275544e-14	8.789936740680849
ENSG00000149929	1.1123100364275544e-14	8.617832388436613
ENSG00000127870	1.1123100364275701e-14	8.71301366375777
ENSG00000112210	1.1123100364275701e-14	7.862736545613641
ENSG00000160753	1.1123100364275701e-14	8.55503977708306
ENSG00000123200	1.1123100364275701e-14	8.849673127329284
ENSG00000120913	1.1123100364275701e-14	8.022962133347992
ENSG00000058668	1.1123100364275701e-14	8.87549273765755
ENSG00000143198	1.1123100364275701e-14	8.84715265668589
ENSG00000171206	2.3161085586757997e-14	8.817284463361672
ENSG00000257698	2.3161085586757997e-14	8.175947369320863
ENSG00000065150	2.3161085586757997e-14	8.891687069641355
ENSG00000139597	2.3161085586757997e-14	8.751971381364728
ENSG00000136161	2.3161085586757997e-14	8.843104073689938
ENSG00000230565	2.3161085586757997e-14	6.818213933182507
ENSG00000164237	2.3161085586757997e-14	7.946562273415698
ENSG00000148484	2.3161085586757997e-14	8.810179655660605
ENSG00000000460	2.3161085586757997e-14	7.9909593572049635
ENSG00000198553	2.3161085586757997e-14	4.080419500195732
ENSG00000204219	2.3161085586757997e-14	6.860040628505568
ENSG00000203995	2.316108558675833e-14	7.317487483029673
ENSG00000239827	2.316108558675833e-14	5.017187132111233
ENSG00000159346	2.316108558675833e-14	8.902304706276652
ENSG00000143164	4.782915666598344e-14	8.865867459313089
ENSG00000025423	4.782915666598344e-14	6.425581654452258
ENSG00000186063	4.782915666598344e-14	8.78489579939406
ENSG00000132950	4.782915666598344e-14	8.523643471406286
ENSG00000160752	4.782915666598344e-14	8.772214296344485
ENSG00000163113	4.782915666598344e-14	8.730200354032414
ENSG00000023516	4.782915666598344e-14	8.843104073689938
ENSG00000125459	4.782915666598344e-14	8.76564524270514
ENSG00000143418	4.782915666598344e-14	8.840047848984822
ENSG00000132953	4.782915666598344e-14	8.797041548381916
ENSG00000136146	4.782915666598378e-14	8.59453324875174
ENSG00000172955	4.782915666598378e-14	6.192195598485342
ENSG00000017621	4.782915666598378e-14	7.205228209362185
ENSG00000102805	4.782915666598378e-14	8.725159412745626
ENSG00000147400	4.782915666598378e-14	8.663894913744633
ENSG00000175198	4.782915666598378e-14	8.396125822702459
ENSG00000102007	4.782915666598378e-14	8.887638486645404
ENSG00000204227	4.782915666598378e-14	8.789936740680849
ENSG00000117280	4.782915666598378e-14	8.785888157684896
ENSG00000112981	4.782915666598378e-14	4.601178735595635
ENSG00000205106	4.782915666598378e-14	4.922216946485054
ENSG00000143158	9.795515400392125e-14	8.769693825701092
ENSG00000214309	9.795515400392125e-14	6.9300539301508275
ENSG00000162522	9.795515400392125e-14	8.379141289249901
ENSG00000253710	9.795515400392125e-14	8.259185052476255
ENSG00000160712	9.795515400392125e-14	8.944318648588725
ENSG00000102057	9.795515400392195e-14	7.562075450370071
ENSG00000116667	9.795515400392195e-14	8.49730242919302
ENSG00000148730	9.795515400392195e-14	8.873964625304993
ENSG00000162735	9.795515400392195e-14	8.769693825701092
ENSG00000272016	9.795515400392195e-14	6.724495682661625
ENSG00000143412	9.795515400392195e-14	8.25070199865977
ENSG00000133065	9.795515400392195e-14	8.811707768013164
ENSG00000101134	9.795515400392195e-14	4.165790983812959
ENSG00000105982	9.795515400392195e-14	7.913938704629694
ENSG00000243284	9.795515400392195e-14	5.111022952810397
ENSG00000162929	9.795515400392195e-14	7.910900905744166
ENSG00000144369	9.795515400392333e-14	8.362665650611403
ENSG00000132481	9.795515400392333e-14	8.522115359053727
ENSG00000168477	9.795515400392333e-14	7.25819894012947
ENSG00000116521	1.9895855431264604e-13	8.907881401625161
ENSG00000165338	1.9895855431264604e-13	8.494767636372904
ENSG00000155962	1.9895855431264604e-13	8.859298405673744
ENSG00000133640	1.9895855431264604e-13	3.8046033435986213
ENSG00000116957	1.9895855431264604e-13	8.63249860806786
ENSG00000271387	1.9895855431264604e-13	5.233061003150495
ENSG00000163348	1.9895855431264604e-13	8.83195068299292
ENSG00000143387	1.9895855431264604e-13	8.110634287323919
ENSG00000121741	1.9895855431264604e-13	8.887638486645404
ENSG00000151773	1.9895855431264816e-13	7.856284610215125
ENSG00000143549	1.9895855431264816e-13	8.911929984621112
ENSG00000134900	1.9895855431264816e-13	8.876485095948386
ENSG00000136643	1.9895855431264816e-13	8.757548076713238
ENSG00000085552	1.9895855431264816e-13	6.08582670650896
ENSG00000102385	1.9895855431264816e-13	5.134335541246097
ENSG00000116954	1.9895855431264816e-13	8.718590359106281
ENSG00000105373	1.9895855431264957e-13	8.93217289960087
ENSG00000160691	4.007732236132696e-13	8.920027150613016
ENSG00000186187	4.007732236132696e-13	7.519431391360243
ENSG00000158773	4.007732236132696e-13	8.895735652637308
ENSG00000067704	4.007732236132696e-13	8.891687069641355
ENSG00000198908	4.007732236132696e-13	7.582013078295269
ENSG00000187601	4.007732236132696e-13	8.826909741706134
ENSG00000131791	4.007732236132696e-13	8.64265964047404
ENSG00000102543	4.007732236132696e-13	8.257938246778387
ENSG00000140988	4.007732236132696e-13	8.944318648588725
ENSG00000118298	4.0077322361327387e-13	7.424458161609817
ENSG00000003096	4.0077322361327387e-13	4.610825156061446
ENSG00000117262	4.0077322361327387e-13	8.353242529089028
ENSG00000238098	4.0077322361327387e-13	5.389675544034721
ENSG00000138794	4.0077322361327387e-13	8.339849974403307
ENSG00000001561	4.0077322361327387e-13	8.7752705210496
ENSG00000126790	4.0077322361327387e-13	8.673520192089095
ENSG00000165169	4.0077322361327387e-13	8.734248937028365
ENSG00000116852	4.0077322361327387e-13	8.825381629353576
ENSG00000139438	4.0077322361327387e-13	7.244440040207804
ENSG00000186283	4.0077322361327387e-13	8.93217289960087
ENSG00000231856	4.0077322361327387e-13	6.0612939707032565
ENSG00000143155	4.0077322361327387e-13	8.704380743704148
ENSG00000225946	4.0077322361327387e-13	2.289909656066601
ENSG00000204616	4.007732236132767e-13	5.310498020979825
ENSG00000173110	4.007732236132767e-13	7.68201326132413
ENSG00000203705	8.006367771969878e-13	8.706444610118426
ENSG00000228013	8.006367771969878e-13	6.686537565732558
ENSG00000139433	8.006367771969878e-13	8.669471609093144
ENSG00000163344	8.006367771969878e-13	8.819804934005067
ENSG00000115539	8.006367771969878e-13	8.59453324875174
ENSG00000133328	8.006367771969878e-13	7.438815185273007
ENSG00000152382	8.006367771969878e-13	8.60614324367787
ENSG00000116586	8.006367771969878e-13	8.71805460504456
ENSG00000163689	8.006367771969878e-13	6.064543419851167
ENSG00000160766	8.006367771969878e-13	8.097039575816114
ENSG00000163898	8.006367771969992e-13	5.259166748685292
ENSG00000204310	8.006367771969992e-13	8.67451255037993
ENSG00000120662	8.006367771969992e-13	8.371044123257997
ENSG00000174938	8.006367771969992e-13	5.9294895437746815
ENSG00000165678	8.006367771969992e-13	8.915978567617064
ENSG00000196368	8.006367771969992e-13	6.273135329525179
ENSG00000203668	8.006367771969992e-13	8.783367687041503
ENSG00000116747	8.006367771969992e-13	8.833478795345478
ENSG00000227268	8.006367771969992e-13	6.935928213823002
ENSG00000162885	8.006367771969992e-13	8.685665941076948
ENSG00000101489	8.006367771969992e-13	5.211431639875008
ENSG00000139644	8.006367771969992e-13	8.940270065592774
ENSG00000117697	8.006367771969992e-13	8.684137828724392
ENSG00000213612	8.006367771969992e-13	5.173876340301569
ENSG00000198157	8.006367771969992e-13	8.331217054349684
ENSG00000139684	8.006367771969992e-13	8.78084721639811
ENSG00000163362	8.006367771969992e-13	7.762603655888173
ENSG00000179222	8.006367771970049e-13	8.915978567617064
ENSG00000225579	8.006367771970049e-13	7.18866186115019
ENSG00000148450	8.006367771970049e-13	8.42321909797625
ENSG00000089050	8.006367771970049e-13	8.295570008854872
ENSG00000065613	8.006367771970049e-13	8.779319104045552
ENSG00000063177	8.006367771970049e-13	8.940270065592774
ENSG00000150477	1.586255458770128e-12	8.100904427809567
ENSG00000156711	1.5862554587701448e-12	8.830958324702085
ENSG00000144567	1.5862554587701448e-12	8.886110374292846
ENSG00000175137	1.5862554587701448e-12	8.73325657873753
ENSG00000168264	1.5862554587701448e-12	8.898256123280701
ENSG00000165487	1.5862554587701448e-12	8.739825632376874
ENSG00000175793	1.5862554587701448e-12	6.483110789066675
ENSG00000158220	1.5862554587701448e-12	5.368825047135246
ENSG00000149273	1.5862554587701448e-12	8.948367231584678
ENSG00000169894	1.5862554587701448e-12	3.7125363591318172
ENSG00000143862	1.5862554587701448e-12	8.692234994716294
ENSG00000147251	1.5862554587701448e-12	8.75601996436068
ENSG00000107771	1.5862554587701448e-12	8.674310393557846
ENSG00000165972	1.5862554587701448e-12	6.078885812936592
ENSG00000160710	1.5862554587701448e-12	8.944318648588725
ENSG00000119979	1.5862554587701448e-12	8.64617246940827
ENSG00000116857	1.5862554587701448e-12	8.821333046357623
ENSG00000229521	1.5862554587701448e-12	3.19909847839813
ENSG00000231738	1.5862554587701448e-12	5.379000816797713
ENSG00000117410	1.5862554587701448e-12	8.8714441546616
ENSG00000135631	1.5862554587701448e-12	8.773742408697043
ENSG00000234476	1.5862554587701448e-12	4.4074556724852245
ENSG00000073861	1.5862554587701448e-12	7.318861200665063
ENSG00000141665	1.5862554587701561e-12	5.656598932762508
ENSG00000233695	1.5862554587701561e-12	6.6871587107387835
ENSG00000104852	1.5862554587701561e-12	8.940270065592774
ENSG00000122218	1.5862554587701561e-12	8.907881401625161
ENSG00000231327	1.5862554587701561e-12	6.037118763570123
ENSG00000143376	1.5862554587701561e-12	8.76564524270514
ENSG00000253309	1.5862554587701561e-12	7.24270421645288
ENSG00000173960	1.5862554587701561e-12	8.735777049380923
ENSG00000110876	1.5862554587701561e-12	8.928124316604919
ENSG00000116604	1.5862554587701561e-12	8.920027150613016
ENSG00000089876	1.5862554587701561e-12	8.684137828724392
ENSG00000101190	1.5862554587701561e-12	8.226744097923698
ENSG00000163191	1.5862554587701561e-12	8.835006907698036
ENSG00000169231	3.1168182647546704e-12	8.408271571690312
ENSG00000133059	3.1168182647546704e-12	8.680089245728439
ENSG00000162909	3.1168182647546704e-12	8.928124316604919
ENSG00000162704	3.1168182647546704e-12	8.886110374292846
ENSG00000143578	3.1168182647546704e-12	8.523643471406286
ENSG00000168275	3.1168182647546704e-12	8.382399670777101
ENSG00000186496	3.1168182647546704e-12	7.632900065891272
ENSG00000139737	3.1168182647546704e-12	8.645180111117433
ENSG00000145861	3.1168182647546704e-12	2.6005650591298632
ENSG00000163041	3.1168182647546704e-12	8.890158957288799
ENSG00000231769	3.1168182647546704e-12	6.158015344389846
ENSG00000136636	3.1168182647546704e-12	8.839055490693989
ENSG00000103381	3.1168182647546704e-12	8.096758269161421
ENSG00000196950	3.1168182647546704e-12	8.744409969434548
ENSG00000122367	3.1168182647546704e-12	5.076262440859926
ENSG00000125841	3.1168182647546704e-12	8.189235342836692
ENSG00000143393	3.1168182647546704e-12	8.8795413206535
ENSG00000272841	3.1168182647546704e-12	6.380895553763675
ENSG00000143157	3.1168182647546704e-12	8.857770293321186
ENSG00000133111	3.1168182647546704e-12	8.422349746674895
ENSG00000135845	3.1168182647546927e-12	8.741889498791155
ENSG00000156384	3.1168182647546927e-12	8.242990720492449
ENSG00000198892	3.1168182647546927e-12	7.476711951992309
ENSG00000102316	3.1168182647546927e-12	8.882061791296895
ENSG00000104325	3.1168182647546927e-12	8.794521077738523
ENSG00000077152	3.1168182647546927e-12	8.297229561624983
ENSG00000070182	3.1168182647546927e-12	7.297761240346256
ENSG00000134905	3.1168182647546927e-12	8.780311462336389
ENSG00000101940	3.1168182647546927e-12	8.785888157684896
ENSG00000143815	3.1168182647546927e-12	8.812700126303998
ENSG00000163399	3.1168182647546927e-12	8.873964625304993
ENSG00000143363	3.1168182647546927e-12	8.742346103020267
ENSG00000035403	3.1168182647546927e-12	8.55710364349734
ENSG00000012174	3.1168182647546927e-12	8.70491649776587
ENSG00000261801	3.1168182647546927e-12	4.000892092142483
ENSG00000158796	3.1168182647546927e-12	8.649228694113384
ENSG00000160767	3.1168182647546927e-12	8.498816219368857
ENSG00000112182	3.116818264754737e-12	8.545414498738602
ENSG00000122359	6.073661545172174e-12	8.887638486645404
ENSG00000139133	6.073661545172174e-12	8.044126690214055
ENSG00000204147	6.073661545172174e-12	7.59361751864112
ENSG00000121481	6.073661545172174e-12	8.662366801392077
ENSG00000143771	6.073661545172174e-12	8.580121476527522
ENSG00000135778	6.073661545172174e-12	8.625929554428513
ENSG00000165188	6.073661545172174e-12	5.101055542610814
ENSG00000185621	6.073661545172174e-12	8.5641293013658
ENSG00000186976	6.073661545172174e-12	6.832988924329856
ENSG00000160685	6.073661545172174e-12	8.805595318602933
ENSG00000143493	6.073661545172174e-12	8.709957439052657
ENSG00000182551	6.073661545172174e-12	8.883589903649453
ENSG00000114670	6.073661545172174e-12	7.900434586283424
ENSG00000152380	6.073661545172174e-12	7.0586434008035654
ENSG00000143575	6.073661545172217e-12	8.899784235633259
ENSG00000118873	6.073661545172217e-12	8.84715265668589
ENSG00000115556	6.073661545172217e-12	7.852993814859983
ENSG00000102753	6.073661545172217e-12	8.679096887437602
ENSG00000133678	6.073661545172217e-12	8.634026720420415
ENSG00000186073	6.073661545172217e-12	8.032306105037764
ENSG00000067533	6.073661545172217e-12	8.67451255037993
ENSG00000155755	6.073661545172217e-12	8.339849974403307
ENSG00000042781	6.073661545172217e-12	7.620374317827485
ENSG00000189369	6.073661545172217e-12	8.589492307464951
ENSG00000239470	6.073661545172217e-12	4.448438058560163
ENSG00000083845	6.073661545172217e-12	8.948367231584678
ENSG00000106211	6.073661545172304e-12	8.865867459313089
ENSG00000166562	6.073661545172304e-12	8.928124316604919
ENSG00000196550	6.073661545172304e-12	6.923652024774683
ENSG00000143514	6.073661545172304e-12	8.758540435004074
ENSG00000230155	6.073661545172304e-12	5.705520011639674
ENSG00000165507	6.073661545172304e-12	8.779319104045552
ENSG00000188004	6.073661545172304e-12	6.045694245948553
ENSG00000171877	6.073661545172304e-12	5.1180211031596805
ENSG00000229503	6.073661545172304e-12	3.0206367867745616
ENSG00000159712	6.073661545172304e-12	6.042020054845884
ENSG00000158864	6.073661545172304e-12	8.842568319628215
ENSG00000159348	6.073661545172304e-12	8.865867459313089
ENSG00000185437	1.1737901226050418e-11	7.6989458383601095
ENSG00000109685	1.1737901226050502e-11	8.895735652637308
ENSG00000240342	1.1737901226050502e-11	8.386957148587113
ENSG00000165868	1.1737901226050502e-11	4.583661358742834
ENSG00000267251	1.1737901226050502e-11	3.15893780648518
ENSG00000164171	1.1737901226050502e-11	6.07527068226323
ENSG00000260521	1.1737901226050502e-11	6.031297191731001
ENSG00000162910	1.1737901226050502e-11	8.779319104045552
ENSG00000119242	1.1737901226050502e-11	8.414331730515597
ENSG00000238121	1.1737901226050502e-11	8.045909249973642
ENSG00000132688	1.1737901226050502e-11	7.974173211099993
ENSG00000131788	1.1737901226050502e-11	8.68087944719719
ENSG00000229808	1.1737901226050502e-11	6.742422992326831
ENSG00000130827	1.1737901226050502e-11	8.891687069641355
ENSG00000182220	1.1737901226050502e-11	8.86991604230904
ENSG00000150076	1.1737901226050502e-11	7.002281841052863
ENSG00000139826	1.1737901226050502e-11	8.657325860105288
ENSG00000144935	1.1737901226050502e-11	6.661234596545005
ENSG00000172458	1.1737901226050502e-11	6.311209907953317
ENSG00000198216	1.1737901226050502e-11	5.8543023140237
ENSG00000083635	1.1737901226050502e-11	7.829647939170444
ENSG00000142534	1.1737901226050502e-11	8.944318648588725
ENSG00000174827	1.1737901226050502e-11	6.652908337178979
ENSG00000187554	1.1737901226050502e-11	6.791579260167864
ENSG00000196754	1.1737901226050502e-11	3.9959351569228945
ENSG00000137338	1.1737901226050502e-11	8.302420369148908
ENSG00000175701	1.1737901226050502e-11	8.346419028042654
ENSG00000179630	1.1737901226050502e-11	8.45023322341744
ENSG00000180964	1.1737901226050502e-11	8.721110829749675
ENSG00000117308	1.1737901226050502e-11	8.30878726596617
ENSG00000143437	1.1737901226050502e-11	8.760604301418354
ENSG00000180098	1.1737901226050502e-11	8.574290333771982
ENSG00000184156	1.1737901226050502e-11	5.588516310433131
ENSG00000140443	1.1737901226050627e-11	8.511883610243014
ENSG00000023892	1.1737901226050627e-11	8.863346988669695
ENSG00000101557	1.1737901226050627e-11	8.8795413206535
ENSG00000197622	1.1737901226050627e-11	8.883589903649453
ENSG00000149925	1.1737901226050627e-11	8.915978567617064
ENSG00000149289	1.1737901226050627e-11	8.237597756146439
ENSG00000188419	1.1737901226050627e-11	8.62692191271935
ENSG00000188404	1.1737901226050627e-11	8.552773753846697
ENSG00000173163	1.1737901226050627e-11	8.61378380544066
ENSG00000121039	1.1737901226050627e-11	8.11363822144409
ENSG00000215005	1.1737901226050627e-11	3.327995839040065
ENSG00000168528	1.1737901226050627e-11	7.814529662851698
ENSG00000185222	1.1737901226050627e-11	8.473532363102311
ENSG00000184949	1.1737901226050627e-11	5.494420409825658
ENSG00000068308	1.1737901226050627e-11	8.852193597972677
ENSG00000163346	2.2497334750878373e-11	8.906353289272603
ENSG00000122376	2.249733475087853e-11	8.758540435004074
ENSG00000143761	2.249733475087853e-11	8.936221482596823
ENSG00000143569	2.249733475087853e-11	8.891687069641355
ENSG00000185499	2.249733475087853e-11	7.537177502271009
ENSG00000159556	2.249733475087853e-11	8.059386843240617
ENSG00000143458	2.249733475087853e-11	8.730736108094137
ENSG00000132128	2.249733475087853e-11	8.779319104045552
ENSG00000163374	2.249733475087853e-11	8.83195068299292
ENSG00000219891	2.249733475087853e-11	6.7640538460135735
ENSG00000165240	2.249733475087853e-11	8.638075303416368
ENSG00000076321	2.249733475087853e-11	8.619360500789169
ENSG00000164403	2.249733475087853e-11	8.508520647545923
ENSG00000133104	2.249733475087853e-11	8.843104073689938
ENSG00000082126	2.249733475087853e-11	5.160855754788187
ENSG00000235944	2.249733475087853e-11	7.239927870492079
ENSG00000237188	2.249733475087853e-11	7.042290769154547
ENSG00000119862	2.249733475087853e-11	8.70896508076182
ENSG00000102096	2.249733475087853e-11	8.944318648588725
ENSG00000170919	2.249733475087853e-11	8.317472476604738
ENSG00000197208	2.249733475087853e-11	7.353497333691462
ENSG00000102001	2.249733475087853e-11	7.336480386410962
ENSG00000139508	2.249733475087877e-11	8.705908856056706
ENSG00000221100	2.249733475087877e-11	3.688882729718154
ENSG00000240298	2.249733475087877e-11	5.6708013740728225
ENSG00000136156	2.249733475087877e-11	8.936221482596823
ENSG00000140470	2.249733475087877e-11	6.283501528515957
ENSG00000138823	2.249733475087877e-11	4.4214927388997785
ENSG00000189143	2.249733475087877e-11	5.617696024977785
ENSG00000130695	2.249733475087877e-11	8.68566594107695
ENSG00000078328	2.249733475087877e-11	2.703068929403703
ENSG00000161714	2.249733475087877e-11	7.38919666977122
ENSG00000163467	2.249733475087877e-11	6.23123331720471
ENSG00000087510	2.249733475087877e-11	4.388833334072593
ENSG00000080371	2.249733475087877e-11	8.825381629353576
ENSG00000162814	2.249733475087877e-11	4.404298737449354
ENSG00000130413	2.249733475087877e-11	8.2700515819383
ENSG00000080823	2.249733475087877e-11	7.537569258501338
ENSG00000148225	2.249733475087877e-11	7.385918411487015
ENSG00000159423	2.249733475087877e-11	7.586357290122633
ENSG00000133106	2.2497334750878932e-11	8.783367687041503
ENSG00000271147	2.2497334750878932e-11	7.994955649615971
ENSG00000182993	2.2497334750878932e-11	6.539071056849432
ENSG00000141441	4.2763421595634755e-11	8.20663295752986
ENSG00000142669	4.2763421595634755e-11	8.7752705210496
ENSG00000118200	4.2763421595634755e-11	8.815756351009115
ENSG00000135549	4.2763421595634755e-11	6.417965088156855
ENSG00000000457	4.2763421595634755e-11	8.624401442075957
ENSG00000166997	4.2763421595634755e-11	8.143787721422997
ENSG00000272668	4.2763421595634755e-11	6.017325041738163
ENSG00000107249	4.2763421595634755e-11	8.221690619565972
ENSG00000179397	4.2763421595634755e-11	7.187948047078215
ENSG00000023572	4.2763421595634755e-11	8.274870489646
ENSG00000183250	4.2763421595634755e-11	7.046637743417745
ENSG00000065135	4.2763421595634755e-11	8.810179655660605
ENSG00000198431	4.2763421595634755e-11	8.857770293321186
ENSG00000160783	4.2763421595635214e-11	8.431316263968155
ENSG00000111445	4.2763421595635214e-11	8.43503124972447
ENSG00000169372	4.2763421595635214e-11	8.371782034141805
ENSG00000094841	4.2763421595635214e-11	8.408473728512398
ENSG00000189343	4.2763421595635214e-11	8.907881401625161
ENSG00000196668	4.2763421595635214e-11	7.411032858927786
ENSG00000160714	4.2763421595635214e-11	8.853721710325235
ENSG00000078246	4.2763421595635214e-11	8.313541346017985
ENSG00000166845	4.2763421595635214e-11	7.570449819373799
ENSG00000120053	4.2763421595635214e-11	8.795513436029358
ENSG00000132436	4.2763421595635214e-11	8.415376379391379
ENSG00000120509	4.2763421595635214e-11	8.603622773034477
ENSG00000267052	4.2763421595635214e-11	3.0941346382365427
ENSG00000005812	4.2763421595635214e-11	8.788944382390012
ENSG00000268584	4.2763421595635214e-11	6.460364522424503
ENSG00000273058	4.2763421595635214e-11	7.340626545059109
ENSG00000084444	4.2763421595635214e-11	8.274589182991308
ENSG00000150636	4.2763421595635214e-11	7.0569074606366815
ENSG00000084764	4.2763421595635214e-11	8.437551720367864
ENSG00000163382	4.2763421595635214e-11	8.845624544333333
ENSG00000259343	4.276342159563552e-11	7.743564621560096
ENSG00000261485	4.276342159563552e-11	6.466009748542947
ENSG00000134779	4.276342159563552e-11	8.667407742678863
ENSG00000166819	4.276342159563552e-11	5.216905641122509
ENSG00000073605	4.276342159563552e-11	8.84715265668589
ENSG00000135766	4.276342159563552e-11	8.8795413206535
ENSG00000249738	4.276342159563552e-11	3.6709078427303816
ENSG00000204262	4.276342159563552e-11	7.867739184323837
ENSG00000214612	8.061476262566926e-11	5.97407589747443
ENSG00000125247	8.061476262566926e-11	8.513078125355934
ENSG00000164953	8.061476262566926e-11	7.974961627462963
ENSG00000139514	8.061476262566926e-11	8.920027150613016
ENSG00000101945	8.061476262566926e-11	8.122473298319797
ENSG00000158711	8.061476262566926e-11	8.87549273765755
ENSG00000110002	8.061476262566926e-11	8.72767988338902
ENSG00000143570	8.06147626256704e-11	8.761596659709188
ENSG00000183128	8.06147626256704e-11	4.585058663366883
ENSG00000226321	8.06147626256704e-11	6.062145139513938
ENSG00000196632	8.06147626256704e-11	6.487311570498167
ENSG00000102265	8.06147626256704e-11	8.85471406861607
ENSG00000204681	8.06147626256704e-11	7.7587229558526
ENSG00000116584	8.06147626256704e-11	8.928124316604919
ENSG00000137434	8.06147626256704e-11	6.572037322491866
ENSG00000138085	8.06147626256704e-11	8.887638486645404
ENSG00000158793	8.06147626256704e-11	8.735777049380923
ENSG00000143258	8.06147626256704e-11	8.785888157684896
ENSG00000117475	8.06147626256704e-11	8.687194053429506
ENSG00000118193	8.06147626256704e-11	7.872478942198931
ENSG00000136098	8.06147626256704e-11	8.399586361051743
ENSG00000170677	8.06147626256704e-11	7.0910420370687035
ENSG00000182827	8.06147626256704e-11	8.883589903649453
ENSG00000115085	8.06147626256704e-11	7.627723914712434
ENSG00000152193	8.06147626256704e-11	7.520526545715188
ENSG00000226856	8.06147626256704e-11	5.336878826431519
ENSG00000165475	8.06147626256704e-11	8.67504830444165
ENSG00000228486	8.06147626256704e-11	8.545212341916516
ENSG00000228205	8.06147626256704e-11	7.369292906611378
ENSG00000057252	8.06147626256704e-11	8.786423911746619
ENSG00000166224	8.06147626256704e-11	8.66695113844975
ENSG00000163913	8.06147626256704e-11	8.57581844612454
ENSG00000152133	8.061476262567098e-11	8.709957439052657
ENSG00000135823	8.061476262567098e-11	8.569249392485196
ENSG00000163125	8.061476262567098e-11	8.85120123968184
ENSG00000101928	8.061476262567098e-11	8.582923253825605
ENSG00000183690	8.061476262567098e-11	4.414457219211581
ENSG00000233461	8.061476262567098e-11	7.559673883073289
ENSG00000142227	1.5071534384385795e-10	8.915978567617064
ENSG00000166068	1.5071534384385795e-10	8.610727580735544
ENSG00000133121	1.5071534384385795e-10	8.405619660629366
ENSG00000177189	1.507153438438601e-10	8.837527378341429
ENSG00000264539	1.507153438438601e-10	4.226274315516236
ENSG00000184752	1.507153438438601e-10	8.676040662732488
ENSG00000160803	1.507153438438601e-10	8.837527378341429
ENSG00000184831	1.507153438438601e-10	8.229721172796207
ENSG00000198924	1.507153438438601e-10	8.684137828724392
ENSG00000178096	1.507153438438601e-10	8.61783238843661
ENSG00000184584	1.507153438438601e-10	8.882061791296895
ENSG00000162607	1.507153438438601e-10	8.811707768013164
ENSG00000115364	1.507153438438601e-10	8.654805389461895
ENSG00000158023	1.507153438438601e-10	6.048933337888634
ENSG00000188015	1.507153438438601e-10	3.1033737314314385
ENSG00000197956	1.507153438438601e-10	8.928124316604919
ENSG00000197296	1.507153438438601e-10	8.699339802417361
ENSG00000128641	1.507153438438601e-10	8.47833317915879
ENSG00000121486	1.507153438438601e-10	8.729207995741579
ENSG00000198853	1.507153438438601e-10	7.467306249250854
ENSG00000198440	1.507153438438601e-10	8.396530136346628
ENSG00000203805	1.507153438438601e-10	2.4128238597827476
ENSG00000173801	1.507153438438601e-10	8.197196964768178
ENSG00000162755	1.507153438438601e-10	7.8787666891835855
ENSG00000250091	1.507153438438601e-10	6.69043585225394
ENSG00000231064	1.507153438438601e-10	6.041911085916278
ENSG00000229196	1.507153438438601e-10	5.388081937715385
ENSG00000150995	1.507153438438601e-10	8.667943496740586
ENSG00000228106	1.507153438438601e-10	7.976998634629581
ENSG00000166743	1.507153438438601e-10	5.072085301836195
ENSG00000167920	1.507153438438601e-10	8.0877806427076
ENSG00000078668	1.507153438438601e-10	8.840047848984822
ENSG00000105372	1.507153438438601e-10	8.948367231584678
ENSG00000224745	1.507153438438601e-10	5.849002223272505
ENSG00000130985	1.507153438438601e-10	8.915978567617064
ENSG00000171033	1.507153438438601e-10	8.219384842815602
ENSG00000139160	1.507153438438601e-10	7.856787950448904
ENSG00000204356	1.507153438438601e-10	8.829430212349527
ENSG00000138279	1.507153438438601e-10	8.859298405673744
ENSG00000112195	1.507153438438601e-10	8.568765929008418
ENSG00000144395	1.507153438438601e-10	7.040661172236299
ENSG00000143314	1.507153438438601e-10	8.821333046357623
ENSG00000117479	1.507153438438601e-10	8.55656788943562
ENSG00000144712	1.507153438438601e-10	8.480101416741656
ENSG00000196154	1.5071534384386064e-10	8.729462443148607
ENSG00000135775	1.5071534384386064e-10	8.791464853033405
ENSG00000136653	1.5071534384386064e-10	8.895735652637308
ENSG00000255121	1.5071534384386064e-10	7.2600846301215345
ENSG00000134375	1.5071534384386064e-10	8.873964625304993
ENSG00000225598	1.5071534384386064e-10	3.2193277826162103
ENSG00000231407	1.5071534384386064e-10	5.53242934920534
ENSG00000232065	1.5071534384386064e-10	4.990509483712028
ENSG00000025800	1.5071534384386064e-10	8.829430212349527
ENSG00000197858	1.5071534384386064e-10	8.891687069641355
ENSG00000198937	1.5071534384386064e-10	8.658318218396126
ENSG00000253982	1.5071534384386064e-10	7.647273869707266
ENSG00000214900	1.5071534384386064e-10	7.266811983426092
ENSG00000248478	1.5071534384386064e-10	2.0438992440985047
ENSG00000143799	1.5071534384386064e-10	8.928124316604919
ENSG00000151208	1.5071534384386064e-10	8.565657413718357
ENSG00000143324	1.5071534384386064e-10	8.844096431980775
ENSG00000171103	1.5071534384386064e-10	8.33506348052355
ENSG00000148468	1.5071534384386064e-10	7.4587221570175855
ENSG00000170889	1.5071534384386064e-10	8.948367231584678
ENSG00000154240	1.5071534384386064e-10	7.623954853265392
ENSG00000125827	1.5071534384386064e-10	8.857770293321186
ENSG00000165434	1.5071534384386064e-10	8.085886185119096
ENSG00000151893	1.5071534384386064e-10	8.705908856056706
ENSG00000125657	1.5071534384386064e-10	4.985334539883399
ENSG00000135424	1.5071534384386276e-10	7.590782993346725
ENSG00000143450	1.5071534384386276e-10	6.290240188439936
ENSG00000121851	2.7944806985306676e-10	8.756555718422403
ENSG00000204277	2.7944806985306676e-10	4.013830104517808
ENSG00000259424	2.7944806985306676e-10	3.53102664676481
ENSG00000143499	2.7944806985306676e-10	8.716324335869919
ENSG00000198689	2.7944806985306676e-10	8.687650657658622
ENSG00000130477	2.7944806985306676e-10	2.9337561839486708
ENSG00000143543	2.7944806985306676e-10	8.920027150613016
ENSG00000104626	2.7944806985306676e-10	8.382197513955017
ENSG00000213719	2.7944806985306676e-10	8.940270065592774
ENSG00000170959	2.7944806985306676e-10	4.076463718982792
ENSG00000138107	2.7944806985306676e-10	8.82385351700102
ENSG00000220793	2.7944806985306676e-10	3.642804351994658
ENSG00000068394	2.7944806985306676e-10	8.579129118236684
ENSG00000129757	2.7944806985306676e-10	7.936954079683792
ENSG00000163156	2.7944806985306676e-10	8.56466505542752
ENSG00000228264	2.7944806985306676e-10	4.772180957425347
ENSG00000066027	2.7944806985306676e-10	8.81881257571423
ENSG00000151276	2.7944806985306676e-10	5.842022299165952
ENSG00000234719	2.7944806985306676e-10	7.782569409340084
ENSG00000183741	2.7944806985306676e-10	8.859298405673744
ENSG00000260081	2.7944806985306676e-10	5.937020828194854
ENSG00000188811	2.7944806985306676e-10	8.830958324702085
ENSG00000184517	2.7944806985306676e-10	7.987929991747511
ENSG00000152022	2.7944806985306676e-10	8.72416705445479
ENSG00000155115	2.7944806985306676e-10	8.711485551405216
ENSG00000160679	2.7944806985306676e-10	8.8714441546616
ENSG00000185634	2.7944806985306676e-10	6.261912722277574
ENSG00000124613	2.7944806985306676e-10	8.213808147467091
ENSG00000260719	2.7944806985306774e-10	8.40396854128733
ENSG00000103404	2.7944806985306774e-10	8.489322381441948
ENSG00000137274	2.7944806985306774e-10	7.909982142705656
ENSG00000038002	2.7944806985306774e-10	8.86991604230904
ENSG00000121390	2.7944806985306774e-10	8.75197138136473
ENSG00000076003	2.7944806985306774e-10	8.745402327725383
ENSG00000241316	2.7944806985306774e-10	7.269582681421688
ENSG00000234184	2.7944806985306774e-10	8.714260469455638
ENSG00000215483	2.7944806985306774e-10	4.39084229633944
ENSG00000215784	2.7944806985306774e-10	6.475724958827768
ENSG00000153132	2.7944806985306774e-10	7.907481882987632
ENSG00000146263	2.7944806985306774e-10	8.53864328827717
ENSG00000221887	2.7944806985306774e-10	2.9225841868481472
ENSG00000157578	2.7944806985306774e-10	6.699025638072507
ENSG00000148219	2.7944806985306774e-10	7.812488108143464
ENSG00000168016	2.7944806985306774e-10	8.883589903649453
ENSG00000160131	2.7944806985306774e-10	8.789936740680849
ENSG00000235477	2.7944806985306774e-10	7.931863305788141
ENSG00000143315	2.7944806985306774e-10	8.738297520024316
ENSG00000141404	2.7944806985306774e-10	7.806559389735732
ENSG00000188092	2.7944806985306774e-10	7.275600324297136
ENSG00000158716	2.7944806985306774e-10	8.421945433030725
ENSG00000267215	2.7944806985306774e-10	4.501660833899103
ENSG00000092847	2.7944806985306774e-10	8.821333046357623
ENSG00000203799	2.7944806985306774e-10	7.772022154940952
ENSG00000143398	2.7944806985306774e-10	8.835006907698036
ENSG00000159788	2.7944806985306774e-10	8.237080427904303
ENSG00000105640	2.794480698530717e-10	8.944318648588725
ENSG00000164023	2.794480698530717e-10	5.339137038140522
ENSG00000197275	2.794480698530717e-10	6.470329252388825
ENSG00000173947	2.794480698530717e-10	5.697639281377192
ENSG00000213729	2.794480698530717e-10	6.599583773370223
ENSG00000237686	2.794480698530717e-10	5.8160715905368034
ENSG00000261603	2.794480698530717e-10	4.421890516154354
ENSG00000112304	5.138608327093851e-10	8.580323633349606
ENSG00000164542	5.138608327093851e-10	8.06138409689323
ENSG00000121900	5.138608327093851e-10	6.356010141834736
ENSG00000143224	5.138608327093851e-10	8.76564524270514
ENSG00000102882	5.138608327093851e-10	8.759076189065794
ENSG00000144320	5.138608327093851e-10	8.772214296344485
ENSG00000233217	5.138608327093851e-10	4.035932626835874
ENSG00000118181	5.138608327093851e-10	8.940270065592774
ENSG00000185875	5.138608327093851e-10	8.410537594926677
ENSG00000054277	5.138608327093887e-10	8.168052360151044
ENSG00000102606	5.138608327093887e-10	8.76213241377091
ENSG00000085185	5.138608327093887e-10	8.680089245728439
ENSG00000099622	5.138608327093887e-10	8.93217289960087
ENSG00000140451	5.138608327093887e-10	8.763124772061747
ENSG00000135245	5.138608327093887e-10	7.584697403184156
ENSG00000143373	5.138608327093887e-10	8.785888157684896
ENSG00000184207	5.138608327093887e-10	8.536579421862891
ENSG00000181826	5.138608327093887e-10	7.830427031478635
ENSG00000251350	5.138608327093887e-10	6.573778279408299
ENSG00000100206	5.138608327093887e-10	6.252179111916332
ENSG00000228812	5.138608327093887e-10	6.102760029959763
ENSG00000164032	5.138608327093887e-10	8.907881401625161
ENSG00000250546	5.138608327093887e-10	5.04585156885622
ENSG00000260360	5.138608327093887e-10	5.387754404335996
ENSG00000163486	5.138608327093887e-10	8.82385351700102
ENSG00000254635	5.138608327093887e-10	8.581851745702163
ENSG00000115204	5.138608327093887e-10	8.717062246753724
ENSG00000255224	5.138608327093887e-10	6.4673990148654275
ENSG00000143774	5.138608327093887e-10	8.915978567617064
ENSG00000013725	5.138608327093887e-10	7.033073594271653
ENSG00000143740	5.138608327093887e-10	8.726687525098185
ENSG00000214514	5.138608327093887e-10	3.53835498686224
ENSG00000111266	5.138608327093887e-10	8.696283577712247
ENSG00000132694	5.138608327093887e-10	8.791464853033405
ENSG00000116918	5.138608327093887e-10	8.70690121434754
ENSG00000216990	5.138608327093887e-10	4.857794061274944
ENSG00000072682	5.138608327093887e-10	8.606678997739591
ENSG00000259236	5.138608327093887e-10	5.5941691173522585
ENSG00000180479	5.138608327093887e-10	7.698962472392335
ENSG00000259514	5.138608327093887e-10	6.649767150968604
ENSG00000122042	5.138608327093887e-10	8.814228238656558
ENSG00000146555	5.138608327093887e-10	4.449450056404922
ENSG00000180815	5.138608327093887e-10	5.227843694213466
ENSG00000143442	5.138608327093887e-10	8.924075733608968
ENSG00000219027	5.138608327093887e-10	3.2166765986151296
ENSG00000242712	5.138608327093887e-10	5.259344733701805
ENSG00000235670	5.138608327093942e-10	4.027229499392076
ENSG00000090776	5.138608327093942e-10	7.311059869314952
ENSG00000120370	5.138608327093942e-10	8.670999721445702
ENSG00000273226	5.138608327093942e-10	6.058057780358367
ENSG00000213943	5.138608327093942e-10	3.115425923703736
ENSG00000120805	5.138608327093942e-10	8.8714441546616
ENSG00000141642	5.138608327093942e-10	8.29763387526915
ENSG00000188931	5.138608327093942e-10	8.09596806769267
ENSG00000181577	5.138608327093942e-10	3.774508378953206
ENSG00000162923	5.138608327093942e-10	8.891687069641355
ENSG00000204116	5.138608327093942e-10	8.71247790969605
ENSG00000130997	5.138608327093942e-10	8.2755292506972
ENSG00000268856	5.138608327093942e-10	5.241762267406589
ENSG00000139187	5.138608327093942e-10	6.307719374984321
ENSG00000139687	5.138608327093942e-10	8.895735652637308
ENSG00000272259	5.138608327093942e-10	5.5374705234263635
ENSG00000126947	5.138608327093942e-10	7.491006605975697
ENSG00000170417	5.138608327093942e-10	8.256866738654944
ENSG00000214708	9.371102211653182e-10	4.093108769382829
ENSG00000171224	9.371102211653182e-10	7.213485966493156
ENSG00000064309	9.371102211653182e-10	5.780857491001949
ENSG00000235618	9.371102211653182e-10	6.087490401231334
ENSG00000186310	9.371102211653182e-10	5.8342530857969015
ENSG00000259802	9.371102211653215e-10	6.76846917011448
ENSG00000253619	9.371102211653215e-10	4.634173756247991
ENSG00000125726	9.371102211653215e-10	5.398107397076405
ENSG00000162105	9.371102211653215e-10	6.977688156186883
ENSG00000155875	9.371102211653215e-10	3.427402083079962
ENSG00000042832	9.371102211653215e-10	8.087791751868162
ENSG00000197852	9.371102211653215e-10	8.4191705149803
ENSG00000197444	9.371102211653215e-10	6.284203444190464
ENSG00000139793	9.371102211653215e-10	8.883589903649453
ENSG00000091157	9.371102211653215e-10	8.651749164756781
ENSG00000100450	9.371102211653215e-10	5.608419027857253
ENSG00000180530	9.371102211653215e-10	8.38171405047824
ENSG00000177855	9.371102211653215e-10	5.33813825557045
ENSG00000177613	9.371102211653215e-10	8.791464853033405
ENSG00000198171	9.371102211653215e-10	8.863346988669695
ENSG00000177106	9.371102211653215e-10	8.467217756869998
ENSG00000101842	9.371102211653215e-10	5.472664004545107
ENSG00000101868	9.371102211653215e-10	8.588956553403229
ENSG00000144648	9.371102211653215e-10	5.094852399021937
ENSG00000170385	9.371102211653215e-10	8.791464853033405
ENSG00000167553	9.371102211653215e-10	8.652741523047615
ENSG00000166272	9.371102211653215e-10	8.80513871437382
ENSG00000164061	9.371102211653215e-10	7.179145718198815
ENSG00000153207	9.371102211653215e-10	8.835006907698036
ENSG00000143590	9.371102211653215e-10	5.843604818524114
ENSG00000198700	9.371102211653215e-10	8.865867459313089
ENSG00000167526	9.371102211653215e-10	8.948367231584678
ENSG00000225855	9.371102211653215e-10	8.260125120182146
ENSG00000226025	9.371102211653215e-10	7.113161003911365
ENSG00000213559	9.371102211653215e-10	3.2749113131888543
ENSG00000203721	9.371102211653215e-10	5.254521848978088
ENSG00000234222	9.371102211653215e-10	6.826822442598834
ENSG00000230216	9.371102211653215e-10	3.9787763370329357
ENSG00000238055	9.371102211653215e-10	3.7194278406436534
ENSG00000204540	9.371102211653215e-10	3.4787811163840625
ENSG00000159259	9.371102211653215e-10	7.891345062000683
ENSG00000224687	9.371102211653215e-10	3.0889831993227386
ENSG00000124641	9.371102211653348e-10	8.546406857029437
ENSG00000169062	9.371102211653348e-10	8.788944382390012
ENSG00000162836	9.371102211653348e-10	8.661831047330354
ENSG00000227252	9.371102211653348e-10	5.7290137945068205
ENSG00000123595	9.371102211653348e-10	8.756555718422403
ENSG00000225828	9.371102211653348e-10	7.887139607249898
ENSG00000164442	9.371102211653348e-10	8.940270065592774
ENSG00000204054	9.371102211653348e-10	8.806131072664654
ENSG00000224597	9.371102211653348e-10	8.476052833745705
ENSG00000263753	9.371102211653348e-10	8.79956201902531
ENSG00000221743	9.371102211653348e-10	7.471878722107886
ENSG00000220472	9.371102211653348e-10	7.188907657372741
ENSG00000158062	9.371102211653348e-10	8.67451255037993
ENSG00000260805	9.371102211653348e-10	6.788254023246126
ENSG00000184613	9.371102211653348e-10	6.45741889237033
ENSG00000186827	9.371102211653348e-10	7.7723515321257635
ENSG00000137312	9.371102211653348e-10	8.822861158710182
ENSG00000242759	9.371102211653348e-10	6.110857899132082
ENSG00000140545	9.371102211653348e-10	8.467217756869996
ENSG00000130255	9.371102211653348e-10	8.940270065592774
ENSG00000138686	9.371102211653348e-10	8.37707742283562
ENSG00000175344	9.371102211653348e-10	2.8601218418956202
ENSG00000161970	9.371102211653348e-10	8.855249822677791
ENSG00000163798	9.371102211653348e-10	8.746394686016219
ENSG00000010072	9.371102211653348e-10	8.330022539236763
ENSG00000102271	9.371102211653348e-10	4.136870033187041
ENSG00000089220	9.371102211653348e-10	8.93217289960087
ENSG00000122406	9.371102211653348e-10	8.940270065592774
ENSG00000116903	9.371102211653348e-10	8.719582717397117
ENSG00000101608	9.37110221165338e-10	8.924075733608968
ENSG00000242866	9.37110221165338e-10	6.647387031396012
ENSG00000159261	9.37110221165338e-10	7.203440512772539
ENSG00000183317	1.6948707694752514e-09	8.463959375342796
ENSG00000145331	1.6948707694752514e-09	8.332007255818434
ENSG00000145476	1.6948707694752514e-09	8.700867914769919
ENSG00000254577	1.6948707694752514e-09	6.439654057100154
ENSG00000151414	1.6948707694752514e-09	8.848145014976726
ENSG00000132541	1.6948707694752514e-09	8.431518420790239
ENSG00000085491	1.6948707694752514e-09	8.634026720420415
ENSG00000198400	1.6948707694752514e-09	5.903395769233775
ENSG00000186665	1.6948707694752514e-09	8.298221919915816
ENSG00000137261	1.6948707694752514e-09	5.277106234748572
ENSG00000126107	1.6948707694752514e-09	8.819804934005067
ENSG00000197557	1.6948707694752514e-09	8.23509571132263
ENSG00000168434	1.6948707694752514e-09	8.625929554428513
ENSG00000213722	1.6948707694752514e-09	8.74288185708199
ENSG00000092841	1.6948707694752514e-09	8.915978567617064
ENSG00000225302	1.6948707694752514e-09	2.7218579607902647
ENSG00000064601	1.6948707694752514e-09	8.861818876317137
ENSG00000242391	1.6948707694752514e-09	2.434056093256702
ENSG00000143756	1.6948707694752514e-09	8.780311462336389
ENSG00000105193	1.6948707694752514e-09	8.944318648588725
ENSG00000040341	1.6948707694752514e-09	8.750443269012171
ENSG00000088280	1.6948707694752514e-09	7.352724216835266
ENSG00000079332	1.6948707694752514e-09	8.8795413206535
ENSG00000131089	1.6948707694752514e-09	8.749450910721334
ENSG00000116141	1.6948707694752514e-09	5.661268392872109
ENSG00000143457	1.6948707694752514e-09	8.818276821652509
ENSG00000117650	1.6948707694752514e-09	7.847868169160309
ENSG00000049541	1.6948707694752514e-09	8.428997950146845
ENSG00000214655	1.6948707694752514e-09	8.835006907698036
ENSG00000116984	1.6948707694752514e-09	8.845624544333333
ENSG00000155008	1.6948707694752514e-09	7.90122333681476
ENSG00000198855	1.6948707694752514e-09	8.867395571665647
ENSG00000188389	1.6948707694752514e-09	6.839326698981675
ENSG00000116406	1.6948707694752514e-09	8.911929984621112
ENSG00000171931	1.6948707694752514e-09	4.2562550481129096
ENSG00000100228	1.6948707694752514e-09	8.819804934005067
ENSG00000116199	1.6948707694752514e-09	8.829430212349527
ENSG00000101746	1.6948707694752754e-09	7.901883853263124
ENSG00000086598	1.6948707694752754e-09	8.928124316604919
ENSG00000163794	1.6948707694752754e-09	6.441315067489257
ENSG00000270101	1.6948707694752754e-09	7.709112091178206
ENSG00000144713	1.6948707694752754e-09	8.948367231584678
ENSG00000143369	1.6948707694752754e-09	6.479955223946484
ENSG00000004961	1.6948707694752754e-09	8.594533248751738
ENSG00000260992	1.6948707694752754e-09	6.009382705302942
ENSG00000236854	1.6948707694752754e-09	3.60246052052466
ENSG00000271420	1.6948707694752754e-09	2.5777599753542986
ENSG00000136631	1.6948707694752754e-09	8.709957439052657
ENSG00000266258	1.6948707694752754e-09	2.6195280004590002
ENSG00000152213	1.6948707694752754e-09	8.006617935127048
ENSG00000099377	1.6948707694752754e-09	7.430931733696063
ENSG00000225151	1.6948707694752754e-09	7.2726103781853215
ENSG00000151729	1.6948707694752754e-09	8.81323588036572
ENSG00000155959	1.6948707694752754e-09	8.852193597972677
ENSG00000184319	1.6948707694752754e-09	7.61662979709102
ENSG00000172888	1.6948707694752754e-09	8.690171128302016
ENSG00000158555	1.6948707694752754e-09	8.437062702310806
ENSG00000184575	1.6948707694752754e-09	8.898256123280701
ENSG00000132824	1.6948707694752754e-09	8.886110374292846
ENSG00000267801	1.6948707694752754e-09	5.9904497950609
ENSG00000244219	1.6948707694752754e-09	5.687995590419289
ENSG00000143603	1.6948707694752816e-09	8.907881401625161
ENSG00000117222	1.6948707694752816e-09	8.750979023073892
ENSG00000204390	1.6948707694752816e-09	7.268347101296346
ENSG00000198056	1.6948707694752816e-09	8.410537594926677
ENSG00000112378	1.6948707694752816e-09	8.907881401625161
ENSG00000120699	1.6948707694752816e-09	8.643116244703155
ENSG00000162851	3.0400677415037896e-09	8.731728466384972
ENSG00000128039	3.0400677415037896e-09	8.666415384388028
ENSG00000239374	3.0400677415037896e-09	2.914760936934983
ENSG00000152684	3.0400677415037896e-09	8.634026720420415
ENSG00000233927	3.0400677415037896e-09	8.940270065592774
ENSG00000117640	3.0400677415037896e-09	8.644644357055713
ENSG00000269996	3.0400677415037896e-09	7.952660400649208
ENSG00000182180	3.0400677415037896e-09	8.827902099996969
ENSG00000166401	3.0400677415037896e-09	8.001793472839067
ENSG00000245008	3.0400677415037896e-09	6.5062272376676376
ENSG00000143156	3.0400677415037896e-09	7.981635262272199
ENSG00000149806	3.0400677415037896e-09	8.924075733608968
ENSG00000169895	3.0400677415037896e-09	8.815756351009115
ENSG00000160688	3.0400677415037896e-09	8.7752705210496
ENSG00000076258	3.0400677415037896e-09	8.020037349060429
ENSG00000081026	3.0400677415037896e-09	8.512490080709266
ENSG00000261292	3.0400677415037896e-09	5.649461295061392
ENSG00000176890	3.0400677415037896e-09	8.39314874782995
ENSG00000163159	3.0400677415037896e-09	8.770686183991927
ENSG00000080709	3.0400677415038223e-09	1.8546348235485821
ENSG00000261126	3.0400677415038223e-09	6.729783343571938
ENSG00000120784	3.0400677415038223e-09	6.423043858277045
ENSG00000167085	3.0400677415038223e-09	8.751971381364728
ENSG00000143183	3.0400677415038223e-09	8.911929984621112
ENSG00000198954	3.0400677415038223e-09	8.567185526070915
ENSG00000166130	3.0400677415038223e-09	8.788408628328291
ENSG00000173207	3.0400677415038223e-09	8.568713638423473
ENSG00000224945	3.0400677415038223e-09	5.390381437538423
ENSG00000131725	3.0400677415038223e-09	8.621345217370841
ENSG00000237708	3.0400677415038223e-09	2.770651456890554
ENSG00000010165	3.0400677415038223e-09	8.78084721639811
ENSG00000164430	3.0400677415038223e-09	8.69376310706885
ENSG00000136149	3.0400677415038223e-09	7.923309535567125
ENSG00000236846	3.0400677415038223e-09	2.1272979996927153
ENSG00000119608	3.0400677415038223e-09	6.4656412595903685
ENSG00000009780	3.0400677415038223e-09	8.44259266165465
ENSG00000078061	3.0400677415038223e-09	8.849673127329284
ENSG00000117143	3.0400677415038223e-09	8.911929984621112
ENSG00000198108	3.0400677415038223e-09	8.722893389509263
ENSG00000173166	3.0400677415038223e-09	7.803771934614368
ENSG00000008256	3.0400677415038223e-09	7.938046471602903
ENSG00000196972	3.0400677415038223e-09	5.7682770835929285
ENSG00000158164	3.0400677415038223e-09	5.142371844740687
ENSG00000205129	3.0400677415038223e-09	7.355091608225358
ENSG00000033011	3.0400677415038223e-09	8.747922798368778
ENSG00000162065	3.0400677415038223e-09	8.214650639520789
ENSG00000255020	3.0400677415038223e-09	3.7028960384094445
ENSG00000105784	3.0400677415038223e-09	5.39391043332431
ENSG00000213190	3.0400677415038223e-09	8.378403378366095
ENSG00000147155	3.0400677415038223e-09	8.620352859080006
ENSG00000102290	3.0400677415038223e-09	2.6765103085454833
ENSG00000272047	3.0400677415038223e-09	8.464899443048687
ENSG00000095587	3.0400677415038223e-09	7.727337875748348
ENSG00000143537	3.0400677415038223e-09	8.77473476698788
ENSG00000251927	3.0400677415038223e-09	7.309469241162015
ENSG00000113269	3.0400677415038223e-09	8.736769407671758
ENSG00000213171	3.0400677415038223e-09	2.2735913795572342
ENSG00000105369	3.0400677415038223e-09	8.87549273765755
ENSG00000227868	3.0400677415038223e-09	2.0676536276842956
ENSG00000228549	3.0400677415038223e-09	2.7304884178222637
ENSG00000240455	3.0400677415038223e-09	3.093284255620702
ENSG00000229111	3.0400677415038223e-09	4.553050570027625
ENSG00000216863	3.0400677415038223e-09	7.9495857501245055
ENSG00000100097	3.0400677415038223e-09	8.911929984621112
ENSG00000122912	3.0400677415038223e-09	8.75197138136473
ENSG00000107960	3.0400677415038223e-09	8.495303390434625
ENSG00000216866	3.0400677415038223e-09	5.830819309961652
ENSG00000273314	3.0400677415038223e-09	6.752804703443748
ENSG00000182287	3.0400677415038223e-09	8.855249822677791
ENSG00000150630	3.040067741503844e-09	7.458734694088526
ENSG00000103260	3.040067741503844e-09	8.326509710302533
ENSG00000182518	3.040067741503844e-09	8.033875398814704
ENSG00000243071	3.040067741503844e-09	3.1800800686717055
ENSG00000185267	3.040067741503844e-09	8.13013929141987
ENSG00000169679	3.040067741503844e-09	8.663894913744633
ENSG00000272709	3.040067741503844e-09	4.31204479753078
ENSG00000169188	3.040067741503844e-09	8.505921027069922
ENSG00000124120	3.040067741503844e-09	8.725159412745626
ENSG00000143195	3.040067741503844e-09	6.1062765245350965
ENSG00000243224	3.040067741503844e-09	6.461805806430217
ENSG00000204815	3.040067741503844e-09	5.898427076757621
ENSG00000189014	3.040067741503844e-09	4.355772516717172
ENSG00000226853	3.040067741503844e-09	5.921734012957741
ENSG00000143149	3.040067741503844e-09	8.844096431980775
ENSG00000162999	3.040067741503844e-09	7.31603210159296
ENSG00000202415	3.040067741503844e-09	3.3373387568677377
ENSG00000142945	3.040067741503844e-09	7.890163418127072
ENSG00000235297	3.040067741503844e-09	6.080992580329283
ENSG00000135776	5.4079253596796e-09	8.69880404835564
ENSG00000103042	5.4079253596796e-09	8.418301163678942
ENSG00000231982	5.4079253596796e-09	6.382993597093386
ENSG00000197779	5.4079253596796e-09	8.375830617137757
ENSG00000169446	5.407925359679677e-09	8.843104073689938
ENSG00000224165	5.407925359679677e-09	6.97689862402834
ENSG00000243517	5.407925359679677e-09	7.027361354862728
ENSG00000006704	5.407925359679677e-09	5.961455858600738
ENSG00000120802	5.407925359679677e-09	8.852193597972677
ENSG00000165646	5.407925359679677e-09	8.132150867249203
ENSG00000270820	5.407925359679677e-09	7.538626444448058
ENSG00000179051	5.407925359679677e-09	8.817284463361672
ENSG00000158710	5.407925359679677e-09	8.903832818629208
ENSG00000100316	5.407925359679677e-09	8.948367231584678
ENSG00000143365	5.407925359679677e-09	6.295729222073278
ENSG00000224897	5.407925359679677e-09	6.959662222832178
ENSG00000203950	5.407925359679677e-09	8.596517965333412
ENSG00000171471	5.407925359679677e-09	5.813348857327588
ENSG00000237082	5.407925359679677e-09	4.330167529482407
ENSG00000137404	5.407925359679677e-09	8.348939498686047
ENSG00000132122	5.407925359679677e-09	5.92261648646314
ENSG00000242258	5.407925359679677e-09	8.686658299367785
ENSG00000242798	5.407925359679677e-09	6.78657526205575
ENSG00000161940	5.407925359679677e-09	5.951064072561564
ENSG00000128284	5.407925359679677e-09	8.768165713348534
ENSG00000186312	5.407925359679677e-09	8.183535640498706
ENSG00000143621	5.407925359679677e-09	8.907881401625161
ENSG00000246090	5.407925359679677e-09	8.037505345989763
ENSG00000185928	5.407925359679677e-09	7.713611723822992
ENSG00000244998	5.407925359679677e-09	4.678950058641161
ENSG00000231105	5.407925359679677e-09	7.282681035186372
ENSG00000095002	5.407925359679677e-09	8.643116244703155
ENSG00000259709	5.407925359679677e-09	5.919573171396212
ENSG00000112812	5.407925359679677e-09	8.782831932979782
ENSG00000178074	5.407925359679677e-09	8.645180111117435
ENSG00000141367	5.407925359679677e-09	8.910401872268555
ENSG00000116191	5.407925359679677e-09	8.924075733608968
ENSG00000184788	5.407925359679677e-09	7.656571105392372
ENSG00000143222	5.407925359679677e-09	8.883589903649453
ENSG00000166349	5.407925359679677e-09	5.899810283075717
ENSG00000224812	5.407925359679696e-09	3.555473549941864
ENSG00000027644	5.407925359679696e-09	3.8740825603233207
ENSG00000224790	5.407925359679696e-09	5.202907448627101
ENSG00000181804	5.407925359679696e-09	8.57933127505877
ENSG00000108932	5.407925359679696e-09	8.685665941076948
ENSG00000103253	5.407925359679696e-09	8.44816935700316
ENSG00000142676	5.407925359679696e-09	8.944318648588725
ENSG00000257543	5.407925359679696e-09	5.906150364877598
ENSG00000154114	5.407925359679696e-09	8.924075733608968
ENSG00000143107	5.407925359679696e-09	4.858340969337578
ENSG00000189221	5.407925359679696e-09	4.152933044553646
ENSG00000162600	5.407925359679696e-09	8.644108602993992
ENSG00000251323	5.407925359679696e-09	7.058700129199745
ENSG00000261431	5.407925359679696e-09	3.5233463093356074
ENSG00000069275	5.407925359679696e-09	8.8714441546616
ENSG00000176871	5.407925359679696e-09	8.59858183174769
ENSG00000258099	5.407925359679696e-09	4.203862922685289
ENSG00000134864	5.407925359679696e-09	8.126240574661058
ENSG00000139880	5.407925359679696e-09	7.435916505193026
ENSG00000132964	5.407925359679696e-09	8.395081173826677
ENSG00000126216	5.407925359679696e-09	8.711485551405216
ENSG00000123360	5.407925359679696e-09	8.326176113062896
ENSG00000123353	5.407925359679696e-09	8.456802277056784
ENSG00000269761	5.407925359679696e-09	4.200146520930461
ENSG00000073670	5.407925359679696e-09	7.012966981076532
ENSG00000236914	5.407925359679696e-09	5.470967586561903
ENSG00000224326	5.407925359679696e-09	2.7326215255515915
ENSG00000213846	5.407925359679696e-09	6.863046286824888
ENSG00000167447	5.407925359679696e-09	8.657782464334403
ENSG00000130055	5.407925359679696e-09	4.7789416912778675
ENSG00000204789	5.407925359679696e-09	8.10375427563777
ENSG00000133069	5.407925359679696e-09	8.298019763093734
ENSG00000224023	5.407925359679696e-09	4.70336710734506
ENSG00000230359	9.540669970247668e-09	6.038402385501375
ENSG00000243024	9.540669970247668e-09	4.580929993956451
ENSG00000100129	9.540669970247668e-09	8.936221482596823
ENSG00000084073	9.540669970247668e-09	8.857770293321186
ENSG00000185630	9.540669970247668e-09	5.720325091701296
ENSG00000182899	9.540669970247668e-09	8.944318648588725
ENSG00000140105	9.540669970247668e-09	8.924075733608968
ENSG00000174010	9.540669970247668e-09	8.788408628328291
ENSG00000108861	9.540669970247668e-09	8.701860273060754
ENSG00000149679	9.540669970247668e-09	8.37835108778115
ENSG00000166896	9.540669970247668e-09	8.138433059653577
ENSG00000260423	9.540669970247668e-09	6.867159024606427
ENSG00000166598	9.540669970247668e-09	8.948367231584678
ENSG00000171960	9.540669970247668e-09	8.478573304389098
ENSG00000154358	9.540669970247668e-09	8.769158071639371
ENSG00000172586	9.540669970247668e-09	8.696283577712247
ENSG00000197965	9.540669970247668e-09	8.887638486645404
ENSG00000196924	9.540669970247668e-09	8.883589903649453
ENSG00000150756	9.540669970247668e-09	8.494767636372904
ENSG00000136628	9.540669970247668e-09	8.928124316604919
ENSG00000232940	9.540669970247668e-09	6.2611892222956085
ENSG00000172987	9.540669970247668e-09	3.0107956250733996
ENSG00000166681	9.540669970247668e-09	7.820007331610597
ENSG00000154102	9.540669970247668e-09	8.467217756869994
ENSG00000104331	9.540669970247668e-09	8.863346988669695
ENSG00000167964	9.540669970247668e-09	8.482165283155936
ENSG00000237276	9.540669970247668e-09	7.812037392662998
ENSG00000143436	9.540669970247668e-09	8.621880971432562
ENSG00000213023	9.540669970247668e-09	2.8475199676441556
ENSG00000181191	9.540669970247668e-09	8.634562474482138
ENSG00000134291	9.540669970247668e-09	8.767173355057698
ENSG00000188042	9.540669970247668e-09	8.65605219515976
ENSG00000147144	9.540669970247668e-09	8.499149816608492
ENSG00000246203	9.540669970247668e-09	6.642958229191324
ENSG00000121848	9.540669970247668e-09	8.828894458287806
ENSG00000187240	9.540669970247668e-09	7.382253476095971
ENSG00000166348	9.540669970247668e-09	8.39706589040835
ENSG00000158006	9.540669970247668e-09	8.50067792896105
ENSG00000143319	9.540669970247668e-09	8.779319104045552
ENSG00000134690	9.540669970247668e-09	8.0506957438534
ENSG00000119004	9.540669970247668e-09	8.728672241679856
ENSG00000134548	9.540669970247668e-09	5.907249062682615
ENSG00000147003	9.540669970247668e-09	5.435176029301653
ENSG00000186301	9.540669970247668e-09	8.41631644709727
ENSG00000196584	9.540669970247668e-09	8.262188986596424
ENSG00000135454	9.540669970247668e-09	6.5611285279633975
ENSG00000092036	9.540669970247668e-09	8.267967838767017
ENSG00000167524	9.540669970247736e-09	6.721767644100299
ENSG00000128567	9.540669970247736e-09	8.341096780101173
ENSG00000235664	9.540669970247736e-09	3.683019082832169
ENSG00000152270	9.540669970247736e-09	7.406508129114084
ENSG00000109475	9.540669970247736e-09	8.944318648588725
ENSG00000234546	9.540669970247736e-09	5.665975370740163
ENSG00000272009	9.540669970247736e-09	7.18013330451005
ENSG00000101222	9.540669970247736e-09	4.5596990117500305
ENSG00000212978	9.540669970247736e-09	8.093061709224695
ENSG00000174628	9.540669970247736e-09	6.978052291885245
ENSG00000170921	9.540669970247736e-09	8.402694876341803
ENSG00000230979	9.540669970247736e-09	7.042330833809882
ENSG00000119927	9.540669970247736e-09	8.589035703235837
ENSG00000146350	9.540669970247736e-09	7.890163418127072
ENSG00000101811	9.540669970247736e-09	8.400253555531014
ENSG00000204410	9.540669970247736e-09	7.9474316247170576
ENSG00000236577	9.540669970247736e-09	5.424604317796678
ENSG00000228444	9.540669970247736e-09	5.309148811261092
ENSG00000109680	9.540669970247736e-09	7.610724724914787
ENSG00000058091	9.540669970247736e-09	8.865867459313089
ENSG00000116815	9.540669970247736e-09	8.014408363126977
ENSG00000162244	9.540669970247736e-09	8.940270065592774
ENSG00000164484	9.540669970247736e-09	8.08308440782101
ENSG00000138814	9.540669970247736e-09	8.827902099996969
ENSG00000163472	9.540669970247736e-09	8.329820382414677
ENSG00000183856	9.540669970247736e-09	7.975686667107462
ENSG00000066279	9.540669970247736e-09	8.680089245728439
ENSG00000232818	9.540669970247736e-09	6.89955336624786
ENSG00000138780	9.540669970247736e-09	8.45374605235167
ENSG00000234817	9.540669970247736e-09	5.203783136622216
ENSG00000159377	9.540669970247736e-09	8.907881401625161
ENSG00000005189	9.540669970247736e-09	7.606290254094255
ENSG00000215845	9.540669970247736e-09	8.75601996436068
ENSG00000158560	9.540669970247736e-09	7.200870980174935
ENSG00000229766	9.540669970247736e-09	6.0979342084982475
ENSG00000154277	9.540669970247736e-09	7.9849310142653005
ENSG00000158828	9.540669970247736e-09	8.486670470381002
ENSG00000171806	9.540669970247736e-09	8.410335438104592
ENSG00000169242	9.540669970247837e-09	6.559962481248483
ENSG00000090020	9.540669970247837e-09	8.514018193061826
ENSG00000117118	9.540669970247837e-09	8.785888157684896
ENSG00000114698	9.540669970247837e-09	6.037256309982124
ENSG00000214562	9.540669970247837e-09	5.892249813470531
ENSG00000215374	9.540669970247837e-09	5.397607491184448
ENSG00000116514	9.540669970247837e-09	8.517126708351887
ENSG00000119537	1.6692747098021695e-08	8.80918729736977
ENSG00000177600	1.6692747098021695e-08	8.936221482596823
ENSG00000229267	1.6692747098021695e-08	6.258910980473581
ENSG00000156042	1.6692747098021695e-08	8.139966726586415
ENSG00000110108	1.6692747098021695e-08	8.903832818629208
ENSG00000147485	1.6692747098021695e-08	7.293061672904178
ENSG00000021355	1.6692747098021695e-08	8.867395571665647
ENSG00000119280	1.6692747098021695e-08	8.16448724063187
ENSG00000011198	1.6692747098021695e-08	8.439413429960059
ENSG00000185515	1.6692747098021695e-08	8.665423026097193
ENSG00000051620	1.6692747098021695e-08	8.830958324702085
ENSG00000107669	1.6692747098021695e-08	8.755027606069843
ENSG00000184557	1.6692747098021695e-08	8.703642832820343
ENSG00000105011	1.6692747098021695e-08	8.481629529094215
ENSG00000174371	1.6692747098021695e-08	7.9941853249042225
ENSG00000163444	1.6692747098021695e-08	8.75601996436068
ENSG00000101882	1.6692747098021695e-08	8.624937196137678
ENSG00000224032	1.6692747098021695e-08	8.80361060202126
ENSG00000267470	1.6692747098021695e-08	5.934889262648336
ENSG00000166340	1.6692747098021695e-08	8.886110374292846
ENSG00000143793	1.6692747098021695e-08	8.465689644517438
ENSG00000006125	1.6692747098021695e-08	8.8795413206535
ENSG00000247373	1.6692747098021754e-08	7.5766002371922525
ENSG00000090013	1.6692747098021754e-08	8.761596659709188
ENSG00000143476	1.6692747098021754e-08	8.423877859027451
ENSG00000272610	1.6692747098021754e-08	1.940670561467189
ENSG00000135250	1.6692747098021754e-08	8.76564524270514
ENSG00000259363	1.6692747098021754e-08	6.345873806092262
ENSG00000143624	1.6692747098021754e-08	8.903832818629208
ENSG00000143502	1.6692747098021754e-08	4.191079898620297
ENSG00000092931	1.6692747098021754e-08	8.751971381364728
ENSG00000130377	1.6692747098021754e-08	5.089199443364537
ENSG00000069248	1.6692747098021754e-08	8.821333046357623
ENSG00000027869	1.6692747098021754e-08	6.558806893975855
ENSG00000165802	1.6692747098021754e-08	8.747922798368778
ENSG00000188385	1.6692747098021754e-08	7.683292815018306
ENSG00000131773	1.6692747098021754e-08	6.676455683158981
ENSG00000235374	1.6692747098021754e-08	6.552569650324037
ENSG00000227359	1.6692747098021754e-08	5.087180649517586
ENSG00000116580	1.6692747098021754e-08	8.840047848984822
ENSG00000095203	1.6692747098021754e-08	4.855121812716538
ENSG00000234337	1.6692747098021754e-08	3.8125829724637503
ENSG00000227543	1.6692747098021754e-08	7.106614705876815
ENSG00000176399	1.6692747098021754e-08	6.636176700286546
ENSG00000004487	1.6692747098021754e-08	8.777790991692996
ENSG00000186854	1.6692747098021754e-08	8.547399215320274
ENSG00000272654	1.6692747098021754e-08	7.340312490408106
ENSG00000101843	1.6692747098021754e-08	8.763124772061747
ENSG00000115902	1.6692747098021754e-08	8.928124316604919
ENSG00000158321	1.6692747098021754e-08	6.2178330102008745
ENSG00000203761	1.6692747098021754e-08	7.897051746829329
ENSG00000176973	1.6692747098021754e-08	7.927297394550056
ENSG00000186260	1.6692747098021754e-08	8.574826087833703
ENSG00000188971	1.6692747098021754e-08	8.615311917793216
ENSG00000258920	1.6692747098021754e-08	7.916758907747367
ENSG00000116030	1.6692747098021754e-08	8.833478795345478
ENSG00000134882	1.6692747098021754e-08	8.39757478522241
ENSG00000101189	1.6692747098021754e-08	8.442136057425538
ENSG00000147065	1.6692747098021754e-08	8.93217289960087
ENSG00000162734	1.6692747098021754e-08	8.863346988669695
ENSG00000092470	1.6692747098021754e-08	8.394545419764956
ENSG00000163463	1.6692747098021754e-08	8.370841966435915
ENSG00000258472	1.6692747098021754e-08	7.450596712832628
ENSG00000120820	1.6692747098021754e-08	7.312037571260699
ENSG00000105520	1.6692747098021754e-08	8.587964195112395
ENSG00000269086	1.6692747098021754e-08	5.03509329026767
ENSG00000131795	1.6692747098021754e-08	8.837527378341429
ENSG00000074590	1.6692747098021754e-08	5.3162117655560195
ENSG00000125246	1.6692747098021754e-08	8.289870306516887
ENSG00000188549	1.6692747098021754e-08	7.747542488151515
ENSG00000154274	1.6692747098021754e-08	5.100440480797773
ENSG00000117625	1.6692747098021754e-08	8.81674870929995
ENSG00000119787	1.6692747098021754e-08	8.760068547356632
ENSG00000136153	1.6692747098021754e-08	8.20230273371085
ENSG00000178184	1.6692747098021754e-08	7.237348103746044
ENSG00000183814	1.6692747098021754e-08	8.666415384388028
ENSG00000122591	1.6692747098021754e-08	8.814228238656558
ENSG00000228889	1.6692747098021754e-08	5.666418680328218
ENSG00000109758	1.6692747098021754e-08	3.2640608306736922
ENSG00000197915	1.6692747098021754e-08	3.279752756797835
ENSG00000119899	1.6692747098021754e-08	8.746930440077941
ENSG00000197958	1.6692747098021754e-08	8.940270065592774
ENSG00000225471	1.6692747098021754e-08	6.047080519956624
ENSG00000273062	1.6692747098021754e-08	8.472004250749753
ENSG00000109927	1.6692747098021754e-08	8.635554832772975
ENSG00000272933	1.6692747098021754e-08	7.084976343757126
ENSG00000197712	1.6692747098021754e-08	8.695291219421408
ENSG00000110660	1.6692747098021754e-08	8.857770293321186
ENSG00000116761	1.6692747098021754e-08	8.418836917740663
ENSG00000213741	1.6692747098021754e-08	8.928124316604919
ENSG00000151849	1.6692747098021933e-08	8.725159412745626
ENSG00000078369	1.6692747098021933e-08	8.915978567617064
ENSG00000223797	1.6692747098021933e-08	7.584434522349052
ENSG00000151917	1.6692747098021933e-08	6.034603956651956
ENSG00000071859	1.6692747098021933e-08	8.783367687041503
ENSG00000008405	1.6692747098021933e-08	8.666415384388028
ENSG00000197982	1.6692747098021933e-08	8.653733881338454
ENSG00000138400	1.6692747098021933e-08	5.163218566280021
ENSG00000126970	1.6692747098021933e-08	8.24935761730971
ENSG00000165832	1.6692747098021933e-08	8.681081604019274
ENSG00000123416	1.6692747098021933e-08	8.85120123968184
ENSG00000197140	1.6692747098021933e-08	4.858609498004626
ENSG00000248663	2.8965265307371098e-08	7.104296968856742
ENSG00000162757	2.8965265307371098e-08	7.286569983991657
ENSG00000244242	2.8965265307371098e-08	7.9918091659176875
ENSG00000238934	2.8965265307371098e-08	2.3949602410669097
ENSG00000176974	2.8965265307371098e-08	8.639603415768926
ENSG00000117408	2.8965265307371098e-08	8.80513871437382
ENSG00000154639	2.8965265307371098e-08	7.784266930518418
ENSG00000188878	2.8965265307371098e-08	8.07646306359672
ENSG00000251669	2.8965265307371098e-08	7.326849553486221
ENSG00000135842	2.8965265307371306e-08	8.743874215372825
ENSG00000177932	2.8965265307371306e-08	5.946152064451034
ENSG00000151611	2.8965265307371306e-08	7.819715922834009
ENSG00000229605	2.8965265307371306e-08	3.6142604808154024
ENSG00000213995	2.8965265307371306e-08	8.51328028217802
ENSG00000169550	2.8965265307371306e-08	2.7914843673019907
ENSG00000102158	2.8965265307371306e-08	8.915978567617064
ENSG00000103489	2.8965265307371306e-08	8.510478504879934
ENSG00000182472	2.8965265307371306e-08	8.117809811429519
ENSG00000239887	2.8965265307371306e-08	7.108969884564638
ENSG00000124422	2.8965265307371306e-08	8.906353289272603
ENSG00000230291	2.8965265307371306e-08	6.099475747887344
ENSG00000197951	2.8965265307371306e-08	8.23104712832668
ENSG00000070831	2.8965265307371306e-08	8.891687069641355
ENSG00000106025	2.8965265307371306e-08	6.761544536865664
ENSG00000168071	2.8965265307371306e-08	8.911929984621112
ENSG00000188295	2.8965265307371306e-08	7.892467409771658
ENSG00000160058	2.8965265307371306e-08	8.887638486645404
ENSG00000225093	2.8965265307371306e-08	7.025760381955023
ENSG00000143643	2.8965265307371306e-08	8.783367687041503
ENSG00000198650	2.8965265307371306e-08	5.838227889167963
ENSG00000178947	2.8965265307371306e-08	6.987776596819315
ENSG00000232022	2.8965265307371306e-08	5.472652220416967
ENSG00000254685	2.8965265307371306e-08	8.299214278206655
ENSG00000185420	2.8965265307371306e-08	8.455809918765947
ENSG00000126088	2.8965265307371306e-08	8.77122193805365
ENSG00000120333	2.8965265307371306e-08	8.757548076713238
ENSG00000198755	2.8965265307371306e-08	8.940270065592774
ENSG00000135709	2.8965265307371306e-08	8.865867459313089
ENSG00000116138	2.8965265307371306e-08	8.709957439052657
ENSG00000161800	2.8965265307371306e-08	8.572762221419424
ENSG00000150054	2.8965265307371306e-08	6.759006981609716
ENSG00000169607	2.8965265307371306e-08	7.951870199180457
ENSG00000079156	2.8965265307371306e-08	5.818365794575707
ENSG00000101003	2.8965265307371306e-08	7.941958059601025
ENSG00000131931	2.8965265307371306e-08	8.432510779081078
ENSG00000133318	2.8965265307371306e-08	8.924075733608968
ENSG00000152904	2.8965265307371306e-08	8.659310576686961
ENSG00000203602	2.8965265307371306e-08	5.792518785247399
ENSG00000006453	2.8965265307371306e-08	6.367080260046919
ENSG00000232237	2.8965265307371306e-08	2.959286278883169
ENSG00000068354	2.8965265307371306e-08	8.650221052404223
ENSG00000143228	2.8965265307371306e-08	8.158093484566947
ENSG00000128245	2.8965265307371306e-08	8.785888157684896
ENSG00000266970	2.8965265307371306e-08	4.074439989811705
ENSG00000213064	2.8965265307371306e-08	8.792457211324242
ENSG00000134287	2.8965265307371306e-08	8.87549273765755
ENSG00000172216	2.8965265307371306e-08	8.760068547356632
ENSG00000270028	2.8965265307371306e-08	5.096090017093965
ENSG00000174437	2.8965265307371306e-08	8.920027150613016
ENSG00000180096	2.8965265307371306e-08	8.541901669804371
ENSG00000224452	2.8965265307371306e-08	4.206599906213171
ENSG00000131475	2.8965265307371306e-08	8.743874215372825
ENSG00000226807	2.8965265307371306e-08	3.772208766094778
ENSG00000126231	2.8965265307371306e-08	6.512509322264112
ENSG00000186847	2.8965265307371306e-08	5.0276266409079176
ENSG00000271959	2.8965265307371306e-08	5.047358417430204
ENSG00000153531	2.8965265307371614e-08	6.443477857742505
ENSG00000214018	2.8965265307371614e-08	3.9135428400000505
ENSG00000273107	2.8965265307371614e-08	4.811549606850005
ENSG00000162409	2.8965265307371614e-08	3.3724597718342264
ENSG00000241794	2.8965265307371614e-08	2.0199534537836756
ENSG00000158258	2.8965265307371614e-08	6.604303054308032
ENSG00000100243	2.8965265307371614e-08	8.7752705210496
ENSG00000179314	2.8965265307371614e-08	6.754810842990713
ENSG00000187957	2.8965265307371614e-08	2.783838036231891
ENSG00000230005	2.8965265307371614e-08	4.707664930305928
ENSG00000185339	2.8965265307371614e-08	8.738833274086039
ENSG00000095794	2.8965265307371614e-08	8.532732995689026
ENSG00000156140	2.8965265307371614e-08	4.1635105150428355
ENSG00000161647	2.8965265307371614e-08	3.5596851386187565
ENSG00000186212	2.8965265307371614e-08	7.009088154302059
ENSG00000176659	2.8965265307371614e-08	5.189814534316432
ENSG00000094975	2.8965265307371614e-08	8.887638486645404
ENSG00000134419	2.8965265307371614e-08	8.882061791296895
ENSG00000169436	2.8965265307371614e-08	3.8311664272451402
ENSG00000163866	2.8965265307371614e-08	8.608795154738818
ENSG00000088756	2.8965265307371614e-08	5.814520120312119
ENSG00000225889	2.8965265307371614e-08	8.915978567617064
ENSG00000225806	2.8965265307371614e-08	6.12594199467071
ENSG00000223843	2.8965265307371614e-08	2.8667870316316337
ENSG00000088826	2.8965265307371614e-08	8.781839574688947
ENSG00000070371	2.8965265307371614e-08	6.679758178137242
ENSG00000131979	2.8965265307371614e-08	8.472794452218505
ENSG00000138346	2.8965265307371614e-08	8.27201642176297
ENSG00000132676	2.8965265307371614e-08	8.882061791296895
ENSG00000232995	2.8965265307371614e-08	7.092718694545355
ENSG00000167588	2.8965265307371614e-08	6.758126550856413
ENSG00000227311	2.8965265307371614e-08	3.8403264652724776
ENSG00000224418	2.8965265307371614e-08	5.070284144969044
ENSG00000258984	2.8965265307371614e-08	4.147589348265793
ENSG00000089163	2.8965265307371614e-08	6.799804103784401
ENSG00000176049	2.8965265307371614e-08	4.284530671750944
ENSG00000113368	2.8965265307371614e-08	8.70690121434754
ENSG00000200534	2.8965265307371614e-08	7.23515701028746
ENSG00000188611	2.8965265307371614e-08	5.388441506222333
ENSG00000097046	4.9845730411641107e-08	8.27512493705303
ENSG00000232907	4.9845730411641107e-08	6.926457378965914
ENSG00000157214	4.9845730411641107e-08	4.154036972147522
ENSG00000184640	4.9845730411641107e-08	8.915978567617064
ENSG00000203697	4.9845730411641107e-08	5.441488710524689
ENSG00000178163	4.9845730411641107e-08	8.748915156659612
ENSG00000176124	4.9845730411641107e-08	8.296307919738677
ENSG00000203666	4.9845730411641107e-08	8.395081173826677
ENSG00000164111	4.9845730411641107e-08	8.883589903649453
ENSG00000184992	4.9845730411641107e-08	8.699875556479082
ENSG00000116688	4.9845730411641107e-08	8.822861158710182
ENSG00000163918	4.9845730411641107e-08	8.611263334797266
ENSG00000196954	4.9845730411641107e-08	8.867395571665647
ENSG00000232415	4.9845730411641107e-08	1.6350362099201525
ENSG00000134769	4.9845730411641107e-08	6.224212763194162
ENSG00000158079	4.9845730411641107e-08	8.40317833981858
ENSG00000147883	4.9845730411641107e-08	7.797926469682106
ENSG00000094916	4.9845730411641107e-08	8.817284463361672
ENSG00000116183	4.9845730411641107e-08	6.617457179571692
ENSG00000185905	4.9845730411641107e-08	8.899784235633259
ENSG00000141696	4.9845730411641107e-08	8.537115175924614
ENSG00000163624	4.9845730411641107e-08	7.484279252671138
ENSG00000147162	4.9845730411641107e-08	8.948367231584678
ENSG00000124783	4.9845730411641107e-08	8.924075733608968
ENSG00000109787	4.9845730411641107e-08	8.882061791296895
ENSG00000156482	4.9845730411641107e-08	8.920027150613016
ENSG00000135404	4.9845730411641107e-08	8.936221482596823
ENSG00000268536	4.9845730411641107e-08	4.435410702473799
ENSG00000135637	4.9845730411641107e-08	8.495839144496347
ENSG00000135677	4.9845730411641107e-08	8.883589903649453
ENSG00000198960	4.9845730411641107e-08	8.504392914717364
ENSG00000247400	4.9845730411641107e-08	8.1654004490901
ENSG00000074276	4.9845730411641107e-08	6.07245820490093
ENSG00000123562	4.9845730411641107e-08	8.906353289272603
ENSG00000182179	4.9845730411641107e-08	8.903832818629208
ENSG00000198814	4.9845730411641107e-08	8.170774987616523
ENSG00000123297	4.9845730411641107e-08	8.356044306387114
ENSG00000264058	4.9845730411641107e-08	6.8340928963327565
ENSG00000119283	4.9845730411641107e-08	5.279215914000367
ENSG00000181744	4.9845730411641107e-08	8.739825632376874
ENSG00000154305	4.9845730411641107e-08	8.93217289960087
ENSG00000119403	4.9845730411641107e-08	8.621345217370841
ENSG00000117523	4.9845730411641107e-08	8.924075733608968
ENSG00000248596	4.9845730411641107e-08	3.8710853623341084
ENSG00000109158	4.9845730411641107e-08	6.210048060993563
ENSG00000225439	4.9845730411641107e-08	7.784018037691668
ENSG00000169241	4.9845730411641107e-08	8.840047848984822
ENSG00000137364	4.9845730411641107e-08	8.61378380544066
ENSG00000217801	4.9845730411641107e-08	6.481509546067643
ENSG00000132763	4.9845730411641107e-08	8.435567003786192
ENSG00000166664	4.9845730411641107e-08	2.3530740816286233
ENSG00000243587	4.9845730411641107e-08	7.253125250846374
ENSG00000197872	4.9845730411641107e-08	8.883589903649453
ENSG00000132677	4.9845730411641107e-08	3.542876033299866
ENSG00000234215	4.9845730411641107e-08	1.9957364202175405
ENSG00000109452	4.9845730411641107e-08	7.015908924904627
ENSG00000272732	4.9845730411641107e-08	6.220816383299008
ENSG00000144426	4.9845730411641107e-08	8.518066776057777
ENSG00000231991	4.9845730411641107e-08	6.450730001026806
ENSG00000188827	4.9845730411641107e-08	8.368646659604083
ENSG00000143622	4.9845730411641107e-08	8.60003079426764
ENSG00000174799	4.9845730411641107e-08	8.60209466068192
ENSG00000187676	4.9845730411641107e-08	8.449416162701027
ENSG00000187695	4.9845730411641107e-08	5.778959882119311
ENSG00000163040	4.9845730411641107e-08	5.665322098813089
ENSG00000121152	4.9845730411641107e-08	8.02966262740489
ENSG00000186952	4.9845730411641107e-08	6.983508772388725
ENSG00000167283	4.9845730411641107e-08	8.907881401625161
ENSG00000130766	4.9845730411641107e-08	8.779319104045552
ENSG00000143669	4.9845730411641107e-08	8.72363130039307
ENSG00000170191	4.9845730411641107e-08	7.92278665274471
ENSG00000134376	4.9845730411641107e-08	3.422079527012003
ENSG00000271721	4.9845730411641107e-08	7.4759171963003626
ENSG00000114480	4.9845730411641107e-08	8.67451255037993
ENSG00000212657	4.9845730411641107e-08	3.4471001563033377
ENSG00000105467	4.9845730411641107e-08	5.203294910635035
ENSG00000072062	4.9845730411641107e-08	8.845624544333333
ENSG00000114790	4.9845730411641107e-08	5.906166410208004
ENSG00000168028	4.9845730411641107e-08	8.944318648588725
ENSG00000196352	4.9845730411641107e-08	8.915978567617064
ENSG00000235616	4.9845730411641636e-08	2.108054418224518
ENSG00000151229	4.9845730411641636e-08	8.46597095117213
ENSG00000230470	4.9845730411641636e-08	2.5972370021504343
ENSG00000112305	4.9845730411641636e-08	8.267027771061128
ENSG00000198492	4.9845730411641636e-08	8.826909741706134
ENSG00000116906	4.9845730411641636e-08	8.822861158710182
ENSG00000052802	4.9845730411641636e-08	8.734784691090086
ENSG00000250850	4.9845730411641636e-08	4.099733806265115
ENSG00000115255	4.9845730411641636e-08	8.069814860124769
ENSG00000260782	4.9845730411641636e-08	3.8583268264390997
ENSG00000227527	4.9845730411641636e-08	4.200768069899394
ENSG00000229473	4.9845730411641636e-08	6.422329696809363
ENSG00000101412	4.9845730411641636e-08	8.566193167780078
ENSG00000262333	4.9845730411641636e-08	6.51781426115505
ENSG00000014919	4.9845730411641636e-08	8.705908856056706
ENSG00000175886	4.9845730411641636e-08	6.569028842978099
ENSG00000236312	4.9845730411641636e-08	4.957372833048699
ENSG00000013306	4.9845730411641636e-08	8.895735652637308
ENSG00000137547	4.9845730411641636e-08	8.76564524270514
ENSG00000179241	4.9845730411641636e-08	4.783021150426933
ENSG00000133083	4.9845730411641636e-08	6.9104873466380115
ENSG00000182646	4.9845730411641636e-08	5.6114857482461336
ENSG00000198324	4.9845730411641636e-08	8.09104457881508
ENSG00000213885	4.9845730411641636e-08	6.34671836002465
ENSG00000139679	4.9845730411641636e-08	8.071389708481991
ENSG00000265559	4.9845730411641636e-08	2.9498619698092585
ENSG00000107789	4.9845730411641636e-08	8.681081604019274
ENSG00000160741	4.9845730411641636e-08	8.86991604230904
ENSG00000204498	4.9845730411641636e-08	8.493239524020346
ENSG00000223478	4.9845730411641636e-08	7.5518057331511335
ENSG00000270681	4.9845730411641636e-08	7.193298939373137
ENSG00000180758	4.9845730411641636e-08	8.14110895111439
ENSG00000224531	4.9845730411641636e-08	8.411275505810483
ENSG00000236983	4.9845730411641815e-08	3.8376224398728946
ENSG00000202290	4.9845730411641815e-08	6.418386704169985
ENSG00000229017	4.9845730411641815e-08	6.410434966603989
ENSG00000185010	4.9845730411641815e-08	8.239346451140667
ENSG00000141639	4.9845730411641815e-08	1.7043147116656798
ENSG00000163431	4.9845730411641815e-08	5.224822947000718
ENSG00000213588	4.9845730411641815e-08	8.414129573693511
ENSG00000244041	4.9845730411641815e-08	6.915011121873314
ENSG00000206113	4.9845730411641815e-08	4.294965004602852
ENSG00000155660	4.9845730411641815e-08	8.93217289960087
ENSG00000079101	4.9845730411641815e-08	3.5283824856096735
ENSG00000138160	4.9845730411641815e-08	8.588956553403229
ENSG00000180764	4.9845730411641815e-08	5.697555776986275
ENSG00000236060	4.9845730411641815e-08	5.393707709299633
ENSG00000164588	4.9845730411641815e-08	1.934170504274248
ENSG00000232694	4.9845730411641815e-08	5.343622201688517
ENSG00000107551	8.507053699710578e-08	8.430982666728518
ENSG00000251396	8.507053699710578e-08	6.106198611045747
ENSG00000101888	8.507053699710578e-08	8.591477024046622
ENSG00000132716	8.507053699710578e-08	8.891687069641355
ENSG00000047410	8.507053699710578e-08	8.906353289272603
ENSG00000229414	8.507053699710578e-08	2.8797851436765374
ENSG00000076382	8.507053699710578e-08	8.57375457971026
ENSG00000122126	8.507053699710578e-08	8.833478795345478
ENSG00000162813	8.507053699710578e-08	8.797041548381916
ENSG00000126247	8.507053699710578e-08	8.8795413206535
ENSG00000226266	8.507053699710578e-08	6.393580921115397
ENSG00000172456	8.507053699710578e-08	7.95489956463791
ENSG00000126010	8.507053699710578e-08	4.793358516900723
ENSG00000141858	8.507053699710578e-08	8.80513871437382
ENSG00000105427	8.507053699710578e-08	3.7386397745686275
ENSG00000108671	8.507053699710578e-08	8.87549273765755
ENSG00000174748	8.507053699710578e-08	8.944318648588725
ENSG00000155886	8.507053699710578e-08	5.229719030537371
ENSG00000240291	8.507053699710578e-08	7.6048471803229525
ENSG00000101182	8.507053699710578e-08	8.87549273765755
ENSG00000118655	8.507053699710578e-08	7.584430418706186
ENSG00000026025	8.507053699710578e-08	8.940270065592774
ENSG00000173852	8.507053699710578e-08	8.859298405673744
ENSG00000242612	8.507053699710578e-08	8.114480713497786
ENSG00000256018	8.507053699710578e-08	5.529100203584854
ENSG00000184489	8.507053699710578e-08	8.882061791296895
ENSG00000239223	8.507053699710578e-08	3.706597293374498
ENSG00000197279	8.507053699710578e-08	8.193336216417588
ENSG00000243452	8.507053699710578e-08	8.676040662732488
ENSG00000115317	8.507053699710578e-08	8.52265111311545
ENSG00000197558	8.507053699710578e-08	7.011949191448411
ENSG00000235508	8.507053699710669e-08	4.810991918661819
ENSG00000230202	8.507053699710669e-08	8.558631755849898
ENSG00000159239	8.507053699710669e-08	8.477835393505293
ENSG00000107758	8.507053699710669e-08	8.833478795345478
ENSG00000147168	8.507053699710669e-08	8.920027150613016
ENSG00000188010	8.507053699710669e-08	7.656339297178176
ENSG00000162073	8.507053699710669e-08	7.269846903463827
ENSG00000164574	8.507053699710669e-08	8.8714441546616
ENSG00000073792	8.507053699710669e-08	5.459885407019902
ENSG00000143933	8.507053699710669e-08	8.903832818629208
ENSG00000167046	8.507053699710669e-08	6.122290256261848
ENSG00000257718	8.507053699710669e-08	5.406170930549104
ENSG00000214194	8.507053699710669e-08	8.696819331773968
ENSG00000146677	8.507053699710669e-08	7.876489556786659
ENSG00000123739	8.507053699710669e-08	8.716526492692003
ENSG00000131061	8.507053699710669e-08	8.069076949240962
ENSG00000123728	8.507053699710669e-08	8.861818876317137
ENSG00000237301	8.507053699710669e-08	5.1955065314358455
ENSG00000075340	8.507053699710669e-08	6.229554298237777
ENSG00000235437	8.507053699710669e-08	8.582387499763884
ENSG00000237506	8.507053699710669e-08	6.160065870789606
ENSG00000253102	8.507053699710669e-08	2.0077005225232463
ENSG00000116128	8.507053699710669e-08	8.825381629353576
ENSG00000155850	8.507053699710669e-08	8.747922798368778
ENSG00000269430	8.507053699710669e-08	7.441907398551193
ENSG00000147082	8.507053699710669e-08	6.848356086793774
ENSG00000185008	8.507053699710669e-08	3.203070834288231
ENSG00000166407	8.507053699710669e-08	3.306828566912858
ENSG00000250966	8.507053699710669e-08	6.263489068813349
ENSG00000100422	8.507053699710669e-08	8.903832818629208
ENSG00000185000	8.507053699710669e-08	8.78084721639811
ENSG00000227896	8.507053699710669e-08	6.506120084032187
ENSG00000105948	8.507053699710669e-08	7.80771593644043
ENSG00000233762	8.507053699710669e-08	7.943904473606104
ENSG00000117399	8.507053699710669e-08	8.218901379338824
ENSG00000232909	8.507053699710669e-08	6.467075709201671
ENSG00000122550	8.507053699710669e-08	8.643651998764877
ENSG00000164587	8.507053699710669e-08	8.944318648588725
ENSG00000103148	8.507053699710669e-08	8.666415384388028
ENSG00000163481	8.507053699710669e-08	8.51096196835671
ENSG00000120885	8.507053699710669e-08	7.063165460160162
ENSG00000169641	8.507053699710669e-08	8.482621887385049
ENSG00000145592	8.507053699710669e-08	8.948367231584678
ENSG00000177519	8.507053699710669e-08	6.691250613963406
ENSG00000244567	8.507053699710669e-08	7.832365012055642
ENSG00000141127	8.507053699710669e-08	8.781839574688947
ENSG00000106290	8.507053699710669e-08	8.677568775085046
ENSG00000188690	8.507053699710669e-08	8.741353744729432
ENSG00000087258	8.507053699710669e-08	4.156828288080232
ENSG00000132646	8.507053699710669e-08	8.794521077738523
ENSG00000178125	8.507053699710669e-08	1.2006986691964472
ENSG00000213639	8.507053699710669e-08	8.8795413206535
ENSG00000197653	8.507053699710669e-08	6.582118897921554
ENSG00000158553	8.507053699710669e-08	2.3831147755288775
ENSG00000243710	8.507053699710669e-08	5.181495339114128
ENSG00000172954	8.507053699710669e-08	8.292592933982363
ENSG00000161036	8.507053699710669e-08	8.786880515975733
ENSG00000103723	8.507053699710669e-08	5.080778857316239
ENSG00000233621	8.507053699710669e-08	7.366211584737347
ENSG00000261754	8.507053699710669e-08	4.607131910151551
ENSG00000135248	8.507053699710669e-08	5.443579938198651
ENSG00000132967	8.507053699710669e-08	6.916586086642496
ENSG00000153187	8.507053699710669e-08	8.936221482596823
ENSG00000196092	8.507053699710669e-08	8.194676494124785
ENSG00000177738	8.507053699710669e-08	8.478168990744928
ENSG00000179195	8.507053699710669e-08	8.887638486645404
ENSG00000122507	8.507053699710669e-08	8.53983780339009
ENSG00000233319	8.507053699710669e-08	1.662349495835464
ENSG00000236206	8.507053699710669e-08	4.176181692626997
ENSG00000124733	8.507053699710669e-08	8.66137444310124
ENSG00000050438	8.507053699710669e-08	7.8208595982994
ENSG00000101546	8.507053699710669e-08	8.49431103214379
ENSG00000245017	8.507053699710669e-08	6.094831729436396
ENSG00000229689	8.507053699710669e-08	6.320644316314876
ENSG00000184743	8.507053699710669e-08	8.853721710325235
ENSG00000112852	8.5070536997107e-08	6.210226597911487
ENSG00000247735	8.5070536997107e-08	5.552511546397984
ENSG00000213625	8.5070536997107e-08	8.903832818629208
ENSG00000174606	8.5070536997107e-08	8.829430212349527
ENSG00000177917	8.5070536997107e-08	8.681617358080997
ENSG00000023228	8.5070536997107e-08	8.849673127329284
ENSG00000236104	8.5070536997107e-08	8.80513871437382
ENSG00000232093	8.5070536997107e-08	5.799508847752128
ENSG00000228376	8.5070536997107e-08	3.0417803660416793
ENSG00000115268	8.5070536997107e-08	8.944318648588725
ENSG00000255449	8.5070536997107e-08	4.610345134079635
ENSG00000151553	8.5070536997107e-08	8.75197138136473
ENSG00000183826	8.5070536997107e-08	8.579867029120491
ENSG00000273002	8.5070536997107e-08	6.952900502889006
ENSG00000143337	8.5070536997107e-08	8.837527378341429
ENSG00000007866	8.5070536997107e-08	7.247952869142034
ENSG00000159714	8.5070536997107e-08	7.515942208657514
ENSG00000235651	8.5070536997107e-08	4.116665174185492
ENSG00000127252	8.5070536997107e-08	2.909708804969123
ENSG00000136143	8.5070536997107e-08	8.599117585809413
ENSG00000248554	8.5070536997107e-08	5.096377184951716
ENSG00000059691	1.4398960509918724e-07	8.506377631299037
ENSG00000171862	1.4398960509918724e-07	8.853721710325235
ENSG00000171314	1.4398960509918724e-07	8.79047249474257
ENSG00000174529	1.4398960509918724e-07	7.300310123925368
ENSG00000104529	1.4398960509918724e-07	8.93217289960087
ENSG00000102780	1.4398960509918724e-07	7.535762718341883
ENSG00000232860	1.4398960509918724e-07	6.942053557499577
ENSG00000180185	1.4398960509918724e-07	8.327704225415452
ENSG00000179604	1.4398960509918724e-07	7.260295220371693
ENSG00000167037	1.4398960509918724e-07	3.0248752012947073
ENSG00000179774	1.4398960509918724e-07	3.8523476418896494
ENSG00000186818	1.4398960509918724e-07	8.363051538435986
ENSG00000152784	1.4398960509918724e-07	8.342958489693368
ENSG00000139631	1.4398960509918724e-07	8.725159412745626
ENSG00000087338	1.4398960509918724e-07	8.736769407671758
ENSG00000259660	1.4398960509918724e-07	5.495605941173314
ENSG00000136688	1.4398960509918724e-07	4.638949682342912
ENSG00000113594	1.4398960509918724e-07	7.117376919828876
ENSG00000112977	1.4398960509918724e-07	8.887638486645404
ENSG00000138785	1.4398960509918724e-07	8.46741991369208
ENSG00000223599	1.4398960509918724e-07	5.2963119381401045
ENSG00000143858	1.4398960509918724e-07	6.1677147719909025
ENSG00000144036	1.4398960509918724e-07	8.402185981527744
ENSG00000185278	1.4398960509918724e-07	8.614776163731497
ENSG00000157985	1.4398960509918724e-07	6.6741065186637245
ENSG00000246705	1.4398960509918724e-07	8.690250278134622
ENSG00000112079	1.4398960509918724e-07	8.848145014976726
ENSG00000147804	1.4398960509918724e-07	8.538845445099255
ENSG00000144048	1.4398960509918878e-07	8.668935855031423
ENSG00000139496	1.4398960509918878e-07	8.763124772061747
ENSG00000197170	1.4398960509918878e-07	8.810715409722327
ENSG00000242732	1.4398960509918878e-07	7.931778601375252
ENSG00000164070	1.4398960509918878e-07	8.133594275188871
ENSG00000162398	1.4398960509918878e-07	4.921668463340849
ENSG00000164050	1.4398960509918878e-07	8.344486602045924
ENSG00000187325	1.4398960509918878e-07	8.643651998764877
ENSG00000163728	1.4398960509918878e-07	8.899784235633259
ENSG00000142686	1.4398960509918878e-07	8.567185526070915
ENSG00000144481	1.4398960509918878e-07	2.7599859985723585
ENSG00000115211	1.4398960509918878e-07	8.763124772061747
ENSG00000114391	1.4398960509918878e-07	8.944318648588725
ENSG00000227345	1.4398960509918878e-07	8.289791156684277
ENSG00000112031	1.4398960509918878e-07	8.519059134348613
ENSG00000163131	1.4398960509918878e-07	8.936221482596823
ENSG00000162722	1.4398960509918878e-07	5.784437334770263
ENSG00000143633	1.4398960509918878e-07	8.421690985623695
ENSG00000162961	1.4398960509918878e-07	8.653277277109337
ENSG00000231652	1.4398960509918878e-07	2.217735587157375
ENSG00000176732	1.4398960509918878e-07	6.11980135773622
ENSG00000162817	1.4398960509918878e-07	7.693067625431541
ENSG00000115216	1.4398960509918878e-07	8.855249822677791
ENSG00000173218	1.4398960509918878e-07	7.150087289274883
ENSG00000138778	1.4398960509918878e-07	8.152446072813905
ENSG00000146143	1.4398960509918878e-07	8.026606402699775
ENSG00000050393	1.4398960509918878e-07	8.849673127329284
ENSG00000221821	1.4398960509918878e-07	8.056676752846078
ENSG00000206535	1.4398960509918878e-07	8.566193167780078
ENSG00000072071	1.4398960509918878e-07	8.477580946098263
ENSG00000220785	1.4398960509918878e-07	8.384691125350749
ENSG00000102384	1.4398960509918878e-07	7.135081563312452
ENSG00000131828	1.4398960509918878e-07	8.753499493717285
ENSG00000126768	1.4398960509918878e-07	8.77122193805365
ENSG00000213621	1.4398960509918878e-07	5.218453772806177
ENSG00000168556	1.4398960509918878e-07	8.478573304389098
ENSG00000213699	1.4398960509918878e-07	8.600109944100247
ENSG00000122696	1.4398960509918878e-07	8.365669584731574
ENSG00000102178	1.4398960509918878e-07	8.776262879340436
ENSG00000124541	1.4398960509918878e-07	8.746394686016219
ENSG00000126562	1.4398960509918878e-07	5.39978601539713
ENSG00000139292	1.4398960509918878e-07	3.3612732148205735
ENSG00000270107	1.4398960509918878e-07	8.36600318197121
ENSG00000224616	1.4398960509918878e-07	6.185473873237071
ENSG00000138757	1.4398960509918878e-07	8.895735652637308
ENSG00000085719	1.4398960509918878e-07	8.903832818629208
ENSG00000197771	1.4398960509918878e-07	8.827902099996969
ENSG00000137693	1.4398960509918878e-07	4.843812574422494
ENSG00000165171	1.4398960509918878e-07	6.251275916157957
ENSG00000233585	1.4398960509918878e-07	5.473486441483032
ENSG00000269997	1.4398960509918878e-07	4.052721633633768
ENSG00000238045	1.4398960509918878e-07	6.358048303061411
ENSG00000117724	1.4398960509918878e-07	8.558096001788176
ENSG00000264364	1.4398960509918878e-07	8.853721710325235
ENSG00000135930	1.4398960509918878e-07	8.757548076713238
ENSG00000135837	1.4398960509918878e-07	8.891687069641355
ENSG00000135617	1.4398960509918878e-07	8.736769407671758
ENSG00000166263	1.4398960509918878e-07	7.646169613587515
ENSG00000136942	1.4398960509918878e-07	8.944318648588725
ENSG00000227906	1.4398960509918878e-07	2.326380857414485
ENSG00000108344	1.4398960509918878e-07	8.899784235633259
ENSG00000100997	1.4398960509918878e-07	8.792992965385965
ENSG00000023839	1.4398960509918878e-07	8.226998545330728
ENSG00000178397	1.4398960509918878e-07	8.599117585809413
ENSG00000180998	1.4398960509918878e-07	6.6086985502043465
ENSG00000250056	1.4398960509918878e-07	5.3430245312915865
ENSG00000148688	1.4398960509918878e-07	8.639603415768926
ENSG00000179388	1.4398960509918878e-07	8.088368687354267
ENSG00000152147	1.4398960509918878e-07	8.340842332694145
ENSG00000111639	1.4398960509918878e-07	8.848145014976726
ENSG00000100650	1.4398960509918878e-07	8.93217289960087
ENSG00000184900	1.4398960509918878e-07	8.82385351700102
ENSG00000229656	1.4398960509918878e-07	2.4981170190332413
ENSG00000149548	1.4398960509918878e-07	7.302110102465878
ENSG00000248138	1.439896050991898e-07	3.1766086867435455
ENSG00000256552	1.439896050991898e-07	3.629071824819347
ENSG00000175395	1.439896050991898e-07	8.300690099974267
ENSG00000132423	1.439896050991898e-07	8.140318749645639
ENSG00000143443	1.439896050991898e-07	8.2909856717972
ENSG00000154175	1.439896050991898e-07	8.021330890762961
ENSG00000068438	1.439896050991898e-07	8.82385351700102
ENSG00000172336	1.439896050991898e-07	8.55656788943562
ENSG00000116668	1.439896050991898e-07	8.73325657873753
ENSG00000235609	1.439896050991898e-07	5.994988867530042
ENSG00000143434	1.439896050991898e-07	6.79953464098745
ENSG00000163386	1.439896050991898e-07	8.799026264963588
ENSG00000226862	1.439896050991898e-07	4.363595390488747
ENSG00000102241	1.439896050991898e-07	8.863346988669695
ENSG00000239719	1.439896050991898e-07	6.187546834300598
ENSG00000236204	1.439896050991898e-07	6.486002472994681
ENSG00000226161	1.439896050991898e-07	4.326679062981718
ENSG00000259905	1.439896050991898e-07	2.499782059774721
ENSG00000260063	1.439896050991898e-07	6.2361262581910255
ENSG00000249784	1.439896050991898e-07	3.54812309593181
ENSG00000189171	1.439896050991898e-07	7.561067428695479
ENSG00000086717	1.439896050991898e-07	5.091581356622116
ENSG00000115526	1.439896050991898e-07	5.654656477265694
ENSG00000196169	1.439896050991898e-07	8.760068547356632
ENSG00000164742	1.439896050991898e-07	5.622353808037525
ENSG00000182093	1.439896050991898e-07	8.658853972457846
ENSG00000102098	1.439896050991898e-07	6.923460475239901
ENSG00000225518	1.439896050991898e-07	5.276932165200383
ENSG00000129038	1.439896050991898e-07	3.2935530874761234
ENSG00000198756	1.439896050991898e-07	5.701317352354107
ENSG00000163069	1.439896050991898e-07	7.792335472499776
ENSG00000270036	1.439896050991898e-07	4.324024786528566
ENSG00000187607	1.439896050991898e-07	7.388720522953468
ENSG00000101152	1.439896050991898e-07	8.800554377316146
ENSG00000187323	1.439896050991898e-07	7.88809399713251
ENSG00000112290	1.439896050991898e-07	6.938813339259426
ENSG00000075188	1.439896050991898e-07	8.550455440025388
ENSG00000248468	1.439896050991898e-07	3.2184434109180433
ENSG00000166173	1.439896050991898e-07	4.192603893763841
ENSG00000223612	1.439896050991898e-07	6.893574025949004
ENSG00000144821	1.439896050991898e-07	8.620888613141727
ENSG00000135763	1.439896050991898e-07	8.658318218396126
ENSG00000234478	1.439896050991898e-07	5.800591615078985
ENSG00000185896	1.439896050991898e-07	8.859298405673744
ENSG00000133313	1.439896050991898e-07	8.911929984621112
ENSG00000204164	1.439896050991898e-07	8.027528044586079
ENSG00000227939	1.439896050991898e-07	7.41992578096872
ENSG00000124209	1.439896050991898e-07	8.742346103020267
ENSG00000188130	1.439896050991898e-07	8.027429352164836
ENSG00000224899	1.439896050991898e-07	4.618242065788152
ENSG00000229278	1.439896050991898e-07	3.804700854907704
ENSG00000147036	1.439896050991898e-07	5.440296043349699
ENSG00000216915	1.439896050991898e-07	4.151196671562938
ENSG00000231346	1.439896050991898e-07	4.4922132260121455
ENSG00000116711	2.417040143434151e-07	8.609735222444709
ENSG00000159176	2.417040143434151e-07	8.883589903649453
ENSG00000182134	2.417040143434151e-07	8.51707441776694
ENSG00000225620	2.417040143434151e-07	2.858633536546957
ENSG00000248968	2.417040143434151e-07	2.8702634061805523
ENSG00000204104	2.417040143434151e-07	8.392867441175259
ENSG00000104356	2.417040143434151e-07	8.015909616231873
ENSG00000269965	2.417040143434151e-07	3.356523638512964
ENSG00000133142	2.417040143434151e-07	8.764652884414305
ENSG00000164291	2.417040143434151e-07	8.41020399768704
ENSG00000069329	2.417040143434151e-07	8.837527378341429
ENSG00000164104	2.417040143434151e-07	8.903832818629208
ENSG00000269944	2.417040143434151e-07	3.6837345464314115
ENSG00000108061	2.417040143434151e-07	8.751971381364728
ENSG00000085063	2.417040143434151e-07	8.936221482596823
ENSG00000171817	2.417040143434151e-07	7.577760887539818
ENSG00000198739	2.417040143434151e-07	3.0053978670789263
ENSG00000198721	2.417040143434151e-07	8.567185526070915
ENSG00000222020	2.417040143434151e-07	7.324688111419748
ENSG00000165714	2.417040143434151e-07	8.133345382362124
ENSG00000165644	2.417040143434151e-07	8.641588132350599
ENSG00000165511	2.417040143434151e-07	7.167859211708844
ENSG00000135829	2.417040143434151e-07	8.899784235633259
ENSG00000117595	2.417040143434151e-07	5.39966909817757
ENSG00000205208	2.417040143434151e-07	8.522115359053728
ENSG00000265386	2.417040143434151e-07	2.81400017109824
ENSG00000265415	2.417040143434151e-07	6.1078772758336335
ENSG00000172465	2.417040143434151e-07	8.356096596972058
ENSG00000237214	2.417040143434151e-07	6.939137899853287
ENSG00000055950	2.417040143434151e-07	8.692770748778015
ENSG00000201492	2.417040143434151e-07	5.066977309082249
ENSG00000153233	2.417040143434151e-07	4.935261771923247
ENSG00000170832	2.417040143434151e-07	8.51653866370522
ENSG00000070785	2.417040143434151e-07	8.66137444310124
ENSG00000261512	2.417040143434151e-07	7.572674661185779
ENSG00000159445	2.417040143434151e-07	8.814763992718278
ENSG00000071073	2.417040143434151e-07	8.697811690064801
ENSG00000146918	2.417040143434151e-07	8.686658299367785
ENSG00000204628	2.417040143434151e-07	8.944318648588725
ENSG00000232434	2.417040143434151e-07	7.341187730458113
ENSG00000259768	2.417040143434151e-07	5.202007396506069
ENSG00000072858	2.417040143434151e-07	8.800554377316146
ENSG00000257267	2.417040143434151e-07	8.715534134401166
ENSG00000256733	2.417040143434151e-07	4.517741916359194
ENSG00000110700	2.417040143434151e-07	8.936221482596823
ENSG00000175470	2.417040143434151e-07	8.651213410695059
ENSG00000169813	2.417040143434151e-07	8.891687069641355
ENSG00000148737	2.417040143434151e-07	7.89741077540625
ENSG00000143702	2.417040143434151e-07	8.705373101994985
ENSG00000030110	2.417040143434151e-07	8.798569660734474
ENSG00000112312	2.417040143434151e-07	8.460315105991015
ENSG00000148584	2.417040143434151e-07	5.047182092681492
ENSG00000169016	2.417040143434151e-07	8.628450025071906
ENSG00000257621	2.417040143434151e-07	8.859298405673744
ENSG00000185842	2.417040143434151e-07	6.664824688025218
ENSG00000185900	2.417040143434151e-07	7.787642764454815
ENSG00000162736	2.417040143434151e-07	8.907881401625161
ENSG00000242265	2.417040143434151e-07	6.064546280514873
ENSG00000187867	2.417040143434151e-07	3.0114016771787657
ENSG00000162729	2.417040143434151e-07	8.883589903649453
ENSG00000162723	2.417040143434151e-07	3.8539597759290976
ENSG00000242276	2.417040143434151e-07	4.547314047190858
ENSG00000091039	2.417040143434151e-07	8.843104073689938
ENSG00000145284	2.417040143434151e-07	8.362411203204374
ENSG00000231500	2.417040143434151e-07	8.948367231584678
ENSG00000074695	2.417040143434151e-07	8.940270065592774
ENSG00000146411	2.417040143434151e-07	7.289287384363643
ENSG00000177888	2.417040143434151e-07	8.696283577712245
ENSG00000150093	2.417040143434151e-07	8.887638486645404
ENSG00000113448	2.417040143434151e-07	8.722103188040512
ENSG00000116544	2.417040143434151e-07	7.287112743571075
ENSG00000226221	2.417040143434151e-07	7.654267113747785
ENSG00000108298	2.417040143434151e-07	8.948367231584678
ENSG00000116194	2.417040143434151e-07	7.21217747983387
ENSG00000213442	2.417040143434151e-07	8.50976745324379
ENSG00000244527	2.417040143434151e-07	3.5095559409072203
ENSG00000141854	2.417040143434151e-07	8.583379858054721
ENSG00000104738	2.417040143434151e-07	8.705908856056706
ENSG00000141424	2.417040143434151e-07	8.845624544333333
ENSG00000141429	2.417040143434151e-07	8.882061791296895
ENSG00000151151	2.417040143434151e-07	8.48142737227213
ENSG00000196659	2.417040143434151e-07	8.056474596023993
ENSG00000118197	2.4170401434341644e-07	8.746394686016219
ENSG00000217181	2.4170401434341644e-07	3.18433397178864
ENSG00000240087	2.4170401434341644e-07	6.027580371027948
ENSG00000143819	2.4170401434341644e-07	8.77122193805365
ENSG00000213062	2.4170401434341644e-07	7.047005429860723
ENSG00000224699	2.4170401434341644e-07	6.505532487817834
ENSG00000213862	2.4170401434341644e-07	6.682413004436177
ENSG00000093217	2.4170401434341644e-07	7.937458426956239
ENSG00000224424	2.4170401434341644e-07	7.652484553988198
ENSG00000177640	2.4170401434341644e-07	5.670533682232421
ENSG00000177602	2.4170401434341644e-07	7.237452684915934
ENSG00000250081	2.4170401434341644e-07	3.9822862222881223
ENSG00000204131	2.4170401434341644e-07	6.2866372444241705
ENSG00000216809	2.4170401434341644e-07	6.00471489802642
ENSG00000132881	2.4170401434341644e-07	7.682835876620824
ENSG00000147224	2.4170401434341644e-07	8.861818876317137
ENSG00000173894	2.4170401434341644e-07	5.477194881492372
ENSG00000154217	2.4170401434341644e-07	8.317726924011769
ENSG00000226455	2.4170401434341644e-07	3.312163945515282
ENSG00000228527	2.4170401434341644e-07	3.3121269601042065
ENSG00000100994	2.4170401434341644e-07	8.895735652637308
ENSG00000241556	2.4170401434341644e-07	6.409978078258024
ENSG00000153495	2.4170401434341644e-07	4.867078328820578
ENSG00000243797	2.4170401434341644e-07	2.2465076691795725
ENSG00000189298	2.4170401434341644e-07	8.333991972400106
ENSG00000110400	2.4170401434341644e-07	7.9083240408729605
ENSG00000116885	2.4170401434341644e-07	7.347387646717064
ENSG00000163468	2.4170401434341644e-07	8.944318648588725
ENSG00000102100	2.4170401434341644e-07	8.76510948864342
ENSG00000173065	2.4170401434341644e-07	8.60614324367787
ENSG00000143248	2.4170401434341644e-07	7.759335097311096
ENSG00000183160	2.4170401434341644e-07	7.629975615772077
ENSG00000257987	2.4170401434341644e-07	2.185102814783355
ENSG00000233791	2.4170401434341644e-07	6.8040032192062085
ENSG00000213742	2.4170401434341644e-07	7.197139360386395
ENSG00000099256	2.4170401434341855e-07	7.341627220366057
ENSG00000184785	2.4170401434341855e-07	5.603669545135249
ENSG00000248015	2.4170401434341855e-07	5.809902230411907
ENSG00000228065	2.4170401434341855e-07	5.519702800190243
ENSG00000206921	2.4170401434341855e-07	5.058035115165195
ENSG00000083457	2.4170401434341855e-07	8.676040662732488
ENSG00000156374	2.4170401434341855e-07	8.272068712347913
ENSG00000176463	2.4170401434341855e-07	8.463704927935765
ENSG00000225173	2.4170401434341855e-07	2.0663529542218004
ENSG00000231584	2.4170401434341855e-07	7.7590154880798154
ENSG00000168653	2.4170401434341855e-07	8.817284463361672
ENSG00000072195	2.4170401434341855e-07	6.568780655310571
ENSG00000139117	2.4170401434341855e-07	8.199914037653375
ENSG00000135314	2.4170401434341855e-07	7.5589105408522
ENSG00000027001	2.4170401434341855e-07	8.212788929928594
ENSG00000211817	4.0238088612793413e-07	2.6055861657053563
ENSG00000204315	4.0238088612793413e-07	7.952288835001348
ENSG00000246560	4.0238088612793413e-07	6.026675149240872
ENSG00000101935	4.0238088612793413e-07	8.58416450494319
ENSG00000077235	4.0238088612793413e-07	8.819804934005067
ENSG00000127920	4.0238088612793413e-07	7.4690208135577585
ENSG00000270949	4.0238088612793413e-07	7.76273047383613
ENSG00000157796	4.0238088612793413e-07	8.802082489668702
ENSG00000223431	4.0238088612793413e-07	3.980219243191615
ENSG00000130779	4.0238088612793413e-07	8.863346988669695
ENSG00000271109	4.0238088612793413e-07	5.915270360074057
ENSG00000272994	4.0238088612793413e-07	8.44725614854493
ENSG00000122873	4.0238088612793413e-07	8.546942611091158
ENSG00000126903	4.0238088612793413e-07	8.777790991692996
ENSG00000179918	4.0238088612793413e-07	8.825381629353576
ENSG00000138297	4.0238088612793413e-07	8.512823677948905
ENSG00000234705	4.0238088612793413e-07	6.9585277452006595
ENSG00000198242	4.0238088612793413e-07	8.924075733608968
ENSG00000137501	4.0238088612793413e-07	8.45374605235167
ENSG00000163629	4.0238088612793413e-07	7.784252942510063
ENSG00000013583	4.0238088612793413e-07	8.482165283155936
ENSG00000163631	4.0238088612793413e-07	6.60153755193783
ENSG00000089289	4.0238088612793413e-07	8.786423911746619
ENSG00000165304	4.0238088612793413e-07	8.126424305663555
ENSG00000243782	4.0238088612793413e-07	2.1944375896662365
ENSG00000140479	4.0238088612793413e-07	4.855337586272004
ENSG00000099785	4.0238088612793413e-07	8.669471609093144
ENSG00000065923	4.0238088612793413e-07	8.072414480600768
ENSG00000095739	4.0238088612793413e-07	6.210137128542927
ENSG00000189050	4.0238088612793413e-07	8.506790378371281
ENSG00000173786	4.0238088612793413e-07	8.819804934005067
ENSG00000182718	4.0238088612793413e-07	8.915978567617064
ENSG00000105088	4.0238088612793413e-07	3.945317728167826
ENSG00000068784	4.0238088612793413e-07	8.697811690064801
ENSG00000262583	4.0238088612793413e-07	3.3297788382464812
ENSG00000119969	4.0238088612793413e-07	8.342958489693368
ENSG00000162004	4.0238088612793413e-07	8.39368450189167
ENSG00000145425	4.0238088612793413e-07	8.940270065592774
ENSG00000101138	4.0238088612793413e-07	8.650221052404223
ENSG00000111816	4.0238088612793413e-07	8.23845311943944
ENSG00000166313	4.0238088612793413e-07	7.363299671689091
ENSG00000185803	4.0238088612793413e-07	8.818276821652509
ENSG00000176896	4.0238088612793413e-07	8.300154345912544
ENSG00000064199	4.0238088612793413e-07	5.633396439027572
ENSG00000080839	4.0238088612793413e-07	8.602630414743642
ENSG00000227781	4.0238088612793413e-07	3.97023190794202
ENSG00000135801	4.0238088612793413e-07	8.678561133375881
ENSG00000081479	4.0238088612793413e-07	5.2663631745105475
ENSG00000106077	4.0238088612793413e-07	8.640595774059761
ENSG00000199477	4.0238088612793413e-07	4.789030165325076
ENSG00000164056	4.0238088612793413e-07	8.031374804928312
[truncated: 1,690 more rows]
