# Supplementary material for: Machine learning predicts treatment sensitivity in multiple myeloma based on molecular and clinical information coupled with drug response
Source: PLoS One. 2021 Jul 28;16(7):e0254596. doi: 10.1371/journal.pone.0254596 (PMC8318243; doi:10.1371/journal.pone.0254596)
Supplement: S1 File — (ZIP) [file pone.0254596.s004.zip › Supplementary Material 1/13q14/selected_genes_experiment_7.csv]

gene	pvalue	entropy
ENSG00000133112	1.069135544465606e-34	8.944318648588725
ENSG00000122026	3.341402233290471e-34	8.93217289960087
ENSG00000136104	3.341402233290471e-34	8.845624544333333
ENSG00000186184	1.0356797985162426e-33	8.868387929956484
ENSG00000134884	1.0356797985162426e-33	8.920027150613016
ENSG00000220749	5.373219417662394e-29	7.053518089272259
ENSG00000102763	1.5203362229242892e-28	8.760068547356632
ENSG00000118971	1.1872769792337598e-27	8.100572281507347
ENSG00000253051	3.276871293628271e-27	5.283875002859039
ENSG00000132952	3.276871293628271e-27	8.751971381364728
ENSG00000164647	3.276871293628271e-27	6.010109193057459
ENSG00000118939	3.276871293628271e-27	6.6984957727594345
ENSG00000136152	8.969484361566522e-27	8.840047848984822
ENSG00000088448	2.4348730713936922e-26	8.891687069641355
ENSG00000242444	1.7502347211010431e-25	3.897104338334983
ENSG00000136100	4.634548314925943e-25	8.85120123968184
ENSG00000197121	3.1698004383568005e-24	7.738524014441676
ENSG00000122033	8.187386817277781e-24	8.795513436029358
ENSG00000243181	8.187386817277781e-24	4.591059120355902
ENSG00000136169	5.32812438723696e-23	8.794521077738523
ENSG00000256164	5.32812438723696e-23	3.5516780591263175
ENSG00000188342	5.32812438723696e-23	8.746394686016219
ENSG00000220842	1.342424941715199e-22	6.618785524831847
ENSG00000213860	1.342424941715199e-22	5.552943518810679
ENSG00000244754	1.342424941715199e-22	8.861818876317137
ENSG00000120685	3.354334944135907e-22	8.843104073689938
ENSG00000122034	3.354334944135907e-22	8.858762651612023
ENSG00000255920	3.3543349441359545e-22	3.393532097970631
ENSG00000139675	3.3543349441359545e-22	7.996325462303314
ENSG00000110092	8.31234570426409e-22	8.817284463361672
ENSG00000198715	2.0428737300074714e-21	8.692234994716294
ENSG00000133114	4.979207291843203e-21	8.669471609093144
ENSG00000242571	4.979207291843203e-21	4.693382443606443
ENSG00000230091	4.979207291843203e-21	7.569200134828141
ENSG00000234782	4.979207291843203e-21	7.3847765211274075
ENSG00000217027	1.2035929817501152e-20	6.975801284038802
ENSG00000139746	1.2035929817501152e-20	8.8714441546616
ENSG00000083544	2.885358910120189e-20	8.640595774059761
ENSG00000066185	2.88535891012023e-20	6.702914171099866
ENSG00000171208	6.859947552719195e-20	8.392410836946144
ENSG00000262468	6.859947552719195e-20	7.99887279219437
ENSG00000057294	6.859947552719195e-20	7.759254940439822
ENSG00000102572	1.6174933519085637e-19	8.80513871437382
ENSG00000163995	1.6174933519085868e-19	5.354632248369548
ENSG00000203778	1.6174933519085868e-19	7.801890348265172
ENSG00000165416	1.6174933519086212e-19	8.70896508076182
ENSG00000102796	3.7823783566249237e-19	8.125163511957334
ENSG00000083520	3.7823783566249237e-19	8.797041548381916
ENSG00000169432	3.7823783566249237e-19	8.58880668716609
ENSG00000188243	8.771789306765895e-19	8.75601996436068
ENSG00000243406	8.771789306765895e-19	7.087369703768176
ENSG00000152749	8.77178930676602e-19	8.717062246753724
ENSG00000229152	8.77178930676602e-19	8.210268459285201
ENSG00000228397	2.0174936196268427e-18	5.48722373314298
ENSG00000102531	2.0174936196268427e-18	8.93217289960087
ENSG00000102786	2.0174936196268427e-18	8.74288185708199
ENSG00000173171	2.0174936196268427e-18	8.511497722418433
ENSG00000144061	2.0174936196268427e-18	6.871187112560158
ENSG00000136159	2.0174936196268427e-18	8.405619660629366
ENSG00000005810	4.6018971126522956e-18	8.907881401625161
ENSG00000171365	4.6018971126522956e-18	8.087001550399412
ENSG00000177628	4.601897112652361e-18	8.855249822677791
ENSG00000107745	4.601897112652361e-18	8.701860273060754
ENSG00000102471	4.601897112652361e-18	8.807659185017213
ENSG00000075945	4.601897112652361e-18	8.780311462336389
ENSG00000120690	4.601897112652361e-18	8.891687069641355
ENSG00000136147	4.601897112652361e-18	8.731728466384972
ENSG00000233672	4.601897112652361e-18	5.881870879384768
ENSG00000156535	4.601897112652361e-18	6.968217396087111
ENSG00000134590	1.0410279644354712e-17	8.697811690064801
ENSG00000088451	1.0410279644354712e-17	8.485273798445997
ENSG00000120697	1.0410279644354712e-17	8.880533678944337
ENSG00000169905	1.0410279644354712e-17	8.840047848984822
ENSG00000139344	1.0410279644354712e-17	7.784384048759247
ENSG00000244582	1.0410279644354712e-17	4.231663166340986
ENSG00000247746	1.0410279644354712e-17	7.304595062677131
ENSG00000126226	1.0410279644354712e-17	8.737305161733481
ENSG00000219133	1.041027964435486e-17	3.695565216049527
ENSG00000149926	1.041027964435486e-17	5.115624995933572
ENSG00000102710	2.3355471725100158e-17	8.761596659709188
ENSG00000168159	2.3355471725100158e-17	8.898256123280701
ENSG00000163947	2.335547172510049e-17	8.830422570640364
ENSG00000171161	2.335547172510049e-17	8.650221052404223
ENSG00000139641	5.19655642719548e-17	8.907881401625161
ENSG00000123179	5.19655642719548e-17	8.56764213030003
ENSG00000120686	5.19655642719548e-17	8.907881401625161
ENSG00000102738	5.196556427195553e-17	8.7752705210496
ENSG00000214460	5.196556427195553e-17	5.4422160145888885
ENSG00000134899	5.196556427195553e-17	8.599574190038526
ENSG00000116161	5.196556427195553e-17	8.82385351700102
ENSG00000126952	1.1466830896637457e-16	5.998196328725156
ENSG00000143294	1.1466830896637457e-16	8.85624218096863
ENSG00000139842	1.1466830896637457e-16	8.829430212349527
ENSG00000157045	1.1466830896637457e-16	8.787416270037454
ENSG00000083535	1.146683089663762e-16	8.406489011930725
ENSG00000197747	1.146683089663762e-16	8.781839574688947
ENSG00000180660	1.146683089663762e-16	6.859209680802395
ENSG00000136144	2.509411736448989e-16	8.78436004533234
ENSG00000143420	2.509411736448989e-16	8.895735652637308
ENSG00000130177	2.509411736448989e-16	8.873964625304993
ENSG00000091483	2.5094117364490245e-16	8.840047848984822
ENSG00000184719	2.5094117364490245e-16	8.257938246778387
ENSG00000147872	2.5094117364490245e-16	8.71454177611033
ENSG00000236675	2.5094117364490245e-16	7.2293498479317915
ENSG00000174448	2.5094117364490245e-16	3.42885159749533
ENSG00000143257	2.5094117364490245e-16	5.826328180118555
ENSG00000189403	5.446295462373678e-16	8.928124316604919
ENSG00000197584	5.446295462373678e-16	7.548019296293107
ENSG00000088387	5.446295462373678e-16	8.728672241679856
ENSG00000152520	5.446295462373678e-16	8.81323588036572
ENSG00000152484	5.446295462373678e-16	8.806666826726374
ENSG00000136141	5.446295462373678e-16	8.624401442075957
ENSG00000120334	5.446295462373678e-16	7.937171565721266
ENSG00000112218	5.446295462373678e-16	8.15941944009742
ENSG00000007968	5.446295462373678e-16	8.70921952816885
ENSG00000172766	5.446295462373678e-16	8.711485551405216
ENSG00000138172	5.446295462373678e-16	7.982646046382622
ENSG00000173451	5.446295462373678e-16	8.444454371246845
ENSG00000241612	5.446295462373678e-16	3.8012793908405076
ENSG00000143368	5.446295462373678e-16	8.801090131377867
ENSG00000164237	5.446295462373755e-16	7.908760768345072
ENSG00000143374	5.446295462373755e-16	8.709957439052657
ENSG00000158882	1.1722796553333261e-15	8.310034071664036
ENSG00000225721	1.1722796553333261e-15	4.022400507384854
ENSG00000111450	1.1722796553333429e-15	8.57528269206282
ENSG00000150459	1.1722796553333429e-15	8.81881257571423
ENSG00000232224	1.1722796553333429e-15	6.969109537235446
ENSG00000165837	1.1722796553333429e-15	5.219323499909352
ENSG00000160752	1.1722796553333429e-15	8.789936740680849
ENSG00000183155	1.1722796553333429e-15	8.47936350585785
ENSG00000142733	1.1722796553333429e-15	8.50744913942248
ENSG00000136122	1.1722796553333429e-15	8.184566301366132
ENSG00000196368	1.1722796553333429e-15	6.233894318312819
ENSG00000204977	1.1722796553333429e-15	8.652741523047615
ENSG00000125304	1.1722796553333429e-15	8.924075733608968
ENSG00000136943	2.5024304395819292e-15	4.567041547445258
ENSG00000134900	2.5024304395819292e-15	8.868387929956484
ENSG00000143321	2.5024304395819292e-15	8.895735652637308
ENSG00000272016	2.5024304395819292e-15	6.682114435507133
ENSG00000133103	2.5024304395819292e-15	8.709957439052657
ENSG00000148730	2.5024304395819292e-15	8.86991604230904
ENSG00000014914	2.5024304395819292e-15	7.363863953692296
ENSG00000227354	2.5024304395819292e-15	7.94138989171136
ENSG00000107518	2.5024304395819292e-15	4.950261696719266
ENSG00000112210	2.5024304395819647e-15	7.834024564825752
ENSG00000168615	2.5024304395819647e-15	8.84389427515869
ENSG00000204899	2.5024304395819647e-15	8.630970495715301
ENSG00000196199	2.5024304395819647e-15	8.845624544333333
ENSG00000144369	2.5024304395819647e-15	8.350063297394435
ENSG00000132953	2.5024304395819647e-15	8.787416270037454
ENSG00000112981	2.5024304395819647e-15	4.579197505724129
ENSG00000149929	2.5024304395819647e-15	8.630970495715301
ENSG00000117362	2.5024304395819647e-15	8.883589903649453
ENSG00000139517	5.297775576251454e-15	8.382856275006215
ENSG00000223685	5.297775576251454e-15	7.0870545323481275
ENSG00000102805	5.297775576251454e-15	8.711485551405215
ENSG00000253710	5.297775576251454e-15	8.280956079808568
ENSG00000143198	5.297775576251454e-15	8.835006907698036
ENSG00000260388	5.297775576251454e-15	4.296488914192956
ENSG00000187098	5.297775576251454e-15	7.776361146356407
ENSG00000260101	5.297775576251454e-15	8.741353744729432
ENSG00000085382	5.297775576251454e-15	8.281439543285344
ENSG00000182397	5.297775576251454e-15	5.766429835061627
ENSG00000143401	5.297775576251454e-15	8.859298405673744
ENSG00000017621	5.297775576251454e-15	7.221690976761375
ENSG00000186187	5.29777557625153e-15	7.512274293074232
ENSG00000187944	5.29777557625153e-15	3.424443152356526
ENSG00000121644	5.29777557625153e-15	8.86433934696053
ENSG00000198860	1.1123100364275386e-14	8.802618243730425
ENSG00000143553	1.1123100364275386e-14	8.689714524072901
ENSG00000136161	1.1123100364275386e-14	8.821333046357623
ENSG00000185101	1.1123100364275544e-14	8.78436004533234
ENSG00000130827	1.1123100364275544e-14	8.887638486645404
ENSG00000065150	1.1123100364275544e-14	8.891687069641355
ENSG00000128581	1.1123100364275544e-14	7.725221718749123
ENSG00000122367	1.1123100364275544e-14	5.1152753482211315
ENSG00000160753	1.1123100364275544e-14	8.54136591574265
ENSG00000163113	1.1123100364275544e-14	8.740817990667711
ENSG00000083642	1.1123100364275544e-14	8.746394686016219
ENSG00000204227	1.1123100364275544e-14	8.783367687041503
ENSG00000120675	1.1123100364275544e-14	8.82232540464846
ENSG00000198908	1.1123100364275544e-14	7.554497063557718
ENSG00000122378	1.1123100364275701e-14	8.72363130039307
ENSG00000236444	1.1123100364275701e-14	4.448799053710048
ENSG00000117593	1.1123100364275701e-14	8.72011847145884
ENSG00000102316	2.3161085586757997e-14	8.886110374292846
ENSG00000161714	2.3161085586757997e-14	7.407167672765964
ENSG00000198380	2.3161085586757997e-14	8.902304706276652
ENSG00000102007	2.3161085586757997e-14	8.887638486645404
ENSG00000125459	2.3161085586757997e-14	8.752963739655565
ENSG00000143515	2.3161085586757997e-14	8.940270065592774
ENSG00000120688	2.3161085586757997e-14	8.24925303613982
ENSG00000117280	2.3161085586757997e-14	8.781839574688947
ENSG00000159352	2.316108558675833e-14	8.86991604230904
ENSG00000139133	2.316108558675833e-14	8.057264797492744
ENSG00000171206	2.316108558675833e-14	8.80918729736977
ENSG00000102057	2.316108558675833e-14	7.539768668976035
ENSG00000134371	2.316108558675833e-14	8.789936740680849
ENSG00000267270	2.316108558675833e-14	7.167101758236403
ENSG00000271738	2.316108558675833e-14	7.275672491639085
ENSG00000162929	2.316108558675833e-14	7.929460287553945
ENSG00000187601	2.316108558675833e-14	8.830958324702085
ENSG00000139505	2.3161085586758657e-14	8.786423911746619
ENSG00000206549	4.782915666598344e-14	6.3761670087047
ENSG00000136146	4.782915666598344e-14	8.56817788436175
ENSG00000085552	4.782915666598344e-14	6.088602683117769
ENSG00000165338	4.782915666598344e-14	8.50691338536076
ENSG00000123200	4.782915666598378e-14	8.827902099996969
ENSG00000116957	4.782915666598378e-14	8.603166168805364
ENSG00000169740	4.782915666598378e-14	8.50393631048825
ENSG00000116521	4.782915666598378e-14	8.886110374292846
ENSG00000159346	4.782915666598378e-14	8.906353289272603
ENSG00000035403	4.782915666598378e-14	8.569249392485196
ENSG00000025423	4.782915666598378e-14	6.3901306476253525
ENSG00000132481	4.782915666598378e-14	8.544422140447764
ENSG00000147251	4.782915666598378e-14	8.742346103020267
ENSG00000176393	4.782915666598378e-14	8.725159412745626
ENSG00000058668	4.782915666598378e-14	8.886110374292846
ENSG00000176268	4.782915666598378e-14	4.777128606969991
ENSG00000143387	4.782915666598378e-14	8.13563128235549
ENSG00000164403	4.782915666598446e-14	8.51356158883271
ENSG00000155962	4.782915666598446e-14	8.843104073689938
ENSG00000214309	9.795515400392125e-14	6.9127597798585025
ENSG00000152332	9.795515400392125e-14	8.886110374292846
ENSG00000107771	9.795515400392125e-14	8.65811606157404
ENSG00000271147	9.795515400392125e-14	7.998722925957232
ENSG00000143549	9.795515400392125e-14	8.911929984621112
ENSG00000163344	9.795515400392125e-14	8.792457211324242
ENSG00000267127	9.795515400392125e-14	5.217013844308727
ENSG00000000460	9.795515400392195e-14	7.9716565099310985
ENSG00000176933	9.795515400392195e-14	6.4449008998070605
ENSG00000116852	9.795515400392195e-14	8.829430212349527
ENSG00000102096	9.795515400392195e-14	8.944318648588725
ENSG00000133065	9.795515400392195e-14	8.81323588036572
ENSG00000143252	9.795515400392195e-14	8.780311462336389
ENSG00000186063	9.795515400392195e-14	8.791464853033405
ENSG00000139438	9.795515400392195e-14	7.226332042215227
ENSG00000147400	9.795515400392195e-14	8.666415384388028
ENSG00000148484	9.795515400392195e-14	8.806131072664654
ENSG00000150477	9.795515400392195e-14	8.075084817481303
ENSG00000243284	9.795515400392195e-14	5.053797967894908
ENSG00000143158	9.795515400392333e-14	8.749450910721334
ENSG00000102385	9.795515400392333e-14	5.189059715911985
ENSG00000023516	9.795515400392333e-14	8.85120123968184
ENSG00000139433	9.795515400392333e-14	8.681617358080997
ENSG00000257698	9.795515400392333e-14	8.137244099120936
ENSG00000136156	9.795515400392333e-14	8.93217289960087
ENSG00000175198	9.795515400392333e-14	8.41280361816304
ENSG00000238098	9.795515400392333e-14	5.373755434690513
ENSG00000078328	9.795515400392333e-14	2.6683920320623886
ENSG00000163348	9.795515400392333e-14	8.821333046357623
ENSG00000065613	9.795515400392333e-14	8.772750050406207
ENSG00000081721	9.795515400392333e-14	8.743874215372825
ENSG00000182220	9.795515400392333e-14	8.857770293321186
ENSG00000083635	1.9895855431264604e-13	7.828603290294663
ENSG00000183741	1.9895855431264604e-13	8.86991604230904
ENSG00000225579	1.9895855431264604e-13	7.205363753422602
ENSG00000125841	1.9895855431264604e-13	8.204639473351746
ENSG00000169894	1.9895855431264604e-13	3.71495715904599
ENSG00000119242	1.9895855431264604e-13	8.413795976453876
ENSG00000160710	1.9895855431264604e-13	8.944318648588725
ENSG00000149273	1.9895855431264604e-13	8.948367231584678
ENSG00000226352	1.9895855431264604e-13	5.364195703416948
ENSG00000166171	1.9895855431264604e-13	8.146562639473421
ENSG00000174938	1.9895855431264604e-13	5.802897192373307
ENSG00000168852	1.9895855431264816e-13	5.447068595146196
ENSG00000118217	1.9895855431264816e-13	8.911929984621112
ENSG00000143514	1.9895855431264816e-13	8.768165713348534
ENSG00000143761	1.9895855431264816e-13	8.936221482596823
ENSG00000182551	1.9895855431264816e-13	8.8795413206535
ENSG00000102001	1.9895855431264816e-13	7.342677540234082
ENSG00000205106	1.9895855431264816e-13	4.893649571216431
ENSG00000144935	1.9895855431264816e-13	6.608908925414365
ENSG00000160691	1.9895855431264816e-13	8.924075733608968
ENSG00000179085	1.9895855431264816e-13	8.720575075687954
ENSG00000127870	1.9895855431264816e-13	8.726687525098185
ENSG00000163191	1.9895855431264816e-13	8.81881257571423
ENSG00000254911	1.9895855431264816e-13	7.5186032214832705
ENSG00000231327	1.9895855431264816e-13	6.033170438037048
ENSG00000138794	4.007732236132696e-13	8.346216871220568
ENSG00000101489	4.007732236132696e-13	5.175354079023209
ENSG00000198892	4.007732236132696e-13	7.494896555138067
ENSG00000139684	4.007732236132696e-13	8.783367687041503
ENSG00000101134	4.007732236132696e-13	4.088125739396828
ENSG00000089876	4.007732236132696e-13	8.681617358080997
ENSG00000230565	4.007732236132696e-13	6.829551054882023
ENSG00000185222	4.007732236132696e-13	8.4598585017619
ENSG00000143155	4.007732236132696e-13	8.676040662732488
ENSG00000143418	4.007732236132696e-13	8.821333046357623
ENSG00000133059	4.007732236132696e-13	8.691242636425457
ENSG00000175137	4.007732236132696e-13	8.73325657873753
ENSG00000163584	4.007732236132696e-13	8.87549273765755
ENSG00000132950	4.007732236132696e-13	8.526699696111402
ENSG00000123178	4.007732236132696e-13	8.190306850960136
ENSG00000119862	4.0077322361327387e-13	8.701860273060754
ENSG00000120656	4.0077322361327387e-13	8.691242636425457
ENSG00000121741	4.0077322361327387e-13	8.8714441546616
ENSG00000131791	4.0077322361327387e-13	8.648236335822551
ENSG00000189143	4.0077322361327387e-13	5.678287764644093
ENSG00000261801	4.0077322361327387e-13	4.012373634329129
ENSG00000141665	4.0077322361327387e-13	5.618156226606668
ENSG00000203995	4.0077322361327387e-13	7.264475651292491
ENSG00000225946	4.0077322361327387e-13	2.3005020517662973
ENSG00000165475	4.0077322361327387e-13	8.676040662732488
ENSG00000170677	4.0077322361327387e-13	7.037488798982172
ENSG00000143412	4.0077322361327387e-13	8.188158280132969
ENSG00000162735	4.0077322361327387e-13	8.764117130352583
ENSG00000111445	4.0077322361327387e-13	8.433046533142798
ENSG00000165678	4.0077322361327387e-13	8.911929984621112
ENSG00000133111	4.0077322361327387e-13	8.3610852476739
ENSG00000165188	4.0077322361327387e-13	5.13396740997576
ENSG00000198157	4.0077322361327387e-13	8.269293794297491
ENSG00000271387	4.007732236132767e-13	5.301299357079909
ENSG00000143815	8.006367771969878e-13	8.82385351700102
ENSG00000131788	8.006367771969878e-13	8.686658299367785
ENSG00000171877	8.006367771969878e-13	5.099575576208267
ENSG00000115539	8.006367771969878e-13	8.582387499763884
ENSG00000203705	8.006367771969878e-13	8.707436968409263
ENSG00000134779	8.006367771969878e-13	8.685130187015227
ENSG00000122359	8.006367771969878e-13	8.8795413206535
ENSG00000102753	8.006367771969992e-13	8.625727397606429
ENSG00000175701	8.006367771969992e-13	8.314030364075041
ENSG00000117697	8.006367771969992e-13	8.67451255037993
ENSG00000272841	8.006367771969992e-13	6.375150732387935
ENSG00000213612	8.006367771969992e-13	5.208011125832017
ENSG00000139644	8.006367771969992e-13	8.936221482596823
ENSG00000204219	8.006367771969992e-13	6.798285377642435
ENSG00000068308	8.006367771969992e-13	8.849673127329284
ENSG00000116667	8.006367771969992e-13	8.534562291453275
ENSG00000204616	8.006367771969992e-13	5.280174330281411
ENSG00000103381	8.006367771969992e-13	8.107859369273495
ENSG00000136643	8.006367771969992e-13	8.783367687041503
ENSG00000133640	8.006367771969992e-13	3.7738532342700855
ENSG00000172955	8.006367771969992e-13	6.20018723796933
ENSG00000100206	8.006367771969992e-13	6.3102637063524325
ENSG00000143393	8.006367771969992e-13	8.8795413206535
ENSG00000121039	8.006367771969992e-13	8.108851727564332
ENSG00000115556	8.006367771969992e-13	7.8575074355131225
ENSG00000065135	8.006367771969992e-13	8.78436004533234
ENSG00000227268	8.006367771969992e-13	6.892142820911906
ENSG00000253982	8.006367771969992e-13	7.617340514558796
ENSG00000117410	8.006367771970049e-13	8.867395571665647
ENSG00000148450	8.006367771970049e-13	8.458330389409342
ENSG00000184156	8.006367771970049e-13	5.545158167687826
ENSG00000163374	8.006367771970049e-13	8.815756351009115
ENSG00000139597	8.006367771970049e-13	8.759076189065794
ENSG00000204310	8.006367771970049e-13	8.643116244703155
ENSG00000134905	8.006367771970049e-13	8.80361060202126
ENSG00000165972	8.006367771970049e-13	6.0745660020410766
ENSG00000228013	8.006367771970049e-13	6.692971652112721
ENSG00000003096	8.006367771970049e-13	4.68416630783155
ENSG00000158773	8.006367771970049e-13	8.887638486645404
ENSG00000105982	8.006367771970049e-13	7.851009098278309
ENSG00000231769	1.586255458770128e-12	6.165349709234493
ENSG00000143862	1.5862554587701448e-12	8.694755465359687
ENSG00000119979	1.5862554587701448e-12	8.635554832772975
ENSG00000138279	1.5862554587701448e-12	8.867395571665647
ENSG00000102543	1.5862554587701448e-12	8.24678485608137
ENSG00000144567	1.5862554587701448e-12	8.857770293321186
ENSG00000260719	1.5862554587701448e-12	8.406489011930725
ENSG00000162522	1.5862554587701448e-12	8.35807575897345
ENSG00000117262	1.5862554587701448e-12	8.325894806408204
ENSG00000165169	1.5862554587701448e-12	8.737305161733481
ENSG00000160767	1.5862554587701448e-12	8.498816219368857
ENSG00000173960	1.5862554587701448e-12	8.745402327725383
ENSG00000197208	1.5862554587701448e-12	7.2766788379382765
ENSG00000143376	1.5862554587701448e-12	8.743874215372825
ENSG00000094841	1.5862554587701448e-12	8.37707742283562
ENSG00000239827	1.5862554587701448e-12	4.996718160273354
ENSG00000160685	1.5862554587701448e-12	8.799026264963588
ENSG00000130985	1.5862554587701561e-12	8.928124316604919
ENSG00000001561	1.5862554587701561e-12	8.814228238656558
ENSG00000116747	1.5862554587701561e-12	8.837527378341429
ENSG00000173110	1.5862554587701561e-12	7.654928753646778
ENSG00000143157	1.5862554587701561e-12	8.825381629353576
ENSG00000166224	1.5862554587701561e-12	8.635554832772975
ENSG00000132128	1.5862554587701561e-12	8.801090131377867
ENSG00000196550	1.5862554587701561e-12	6.9158462742409474
ENSG00000136098	1.5862554587701561e-12	8.423877859027453
ENSG00000156384	3.1168182647546704e-12	8.250043237608569
ENSG00000221887	3.1168182647546704e-12	2.9273683952189287
ENSG00000163689	3.1168182647546704e-12	6.034782641119358
ENSG00000165434	3.1168182647546704e-12	8.1240537012573
ENSG00000112182	3.1168182647546704e-12	8.546204700207353
ENSG00000067704	3.1168182647546704e-12	8.891687069641355
ENSG00000163399	3.1168182647546704e-12	8.873964625304993
ENSG00000080371	3.1168182647546704e-12	8.830958324702085
ENSG00000152382	3.1168182647546704e-12	8.60767135603043
ENSG00000084764	3.1168182647546704e-12	8.43672910507117
ENSG00000160131	3.1168182647546704e-12	8.7752705210496
ENSG00000089050	3.1168182647546704e-12	8.317341036187187
ENSG00000219891	3.1168182647546704e-12	6.742488321855972
ENSG00000076321	3.1168182647546704e-12	8.634026720420415
ENSG00000140443	3.1168182647546704e-12	8.547530655737825
ENSG00000213943	3.1168182647546704e-12	3.108525284182852
ENSG00000143570	3.1168182647546704e-12	8.77878334998383
ENSG00000162704	3.1168182647546704e-12	8.902304706276652
ENSG00000143363	3.1168182647546704e-12	8.72363130039307
ENSG00000168275	3.1168182647546704e-12	8.358108172801392
ENSG00000187554	3.1168182647546927e-12	6.778770222930095
ENSG00000165487	3.1168182647546927e-12	8.725159412745626
ENSG00000156711	3.1168182647546927e-12	8.845624544333333
ENSG00000164542	3.1168182647546927e-12	8.128356731660281
ENSG00000168477	3.1168182647546927e-12	7.27959695087651
ENSG00000234476	3.1168182647546927e-12	4.372334082002626
ENSG00000196950	3.1168182647546927e-12	8.72416705445479
ENSG00000185621	3.1168182647546927e-12	8.57933127505877
ENSG00000259802	3.1168182647546927e-12	6.674160008530508
ENSG00000219027	3.1168182647546927e-12	3.259656803762032
ENSG00000259424	3.1168182647546927e-12	3.51648490605725
ENSG00000143578	3.1168182647546927e-12	8.527692054402237
ENSG00000116954	3.1168182647546927e-12	8.755027606069843
ENSG00000163898	3.1168182647546927e-12	5.200069655576452
ENSG00000126947	3.1168182647546927e-12	7.44083898703195
ENSG00000188404	3.1168182647546927e-12	8.585698171876029
ENSG00000215005	3.1168182647546927e-12	3.319178313099386
ENSG00000163041	3.116818264754737e-12	8.878013208300944
ENSG00000118873	3.116818264754737e-12	8.822861158710182
ENSG00000133678	3.116818264754737e-12	8.61403825284769
ENSG00000273058	3.116818264754737e-12	7.314495642515673
ENSG00000120662	6.073661545172174e-12	8.401193623236907
ENSG00000140545	6.073661545172174e-12	8.438341921836614
ENSG00000073605	6.073661545172174e-12	8.830958324702085
ENSG00000139160	6.073661545172174e-12	7.816020813834697
ENSG00000067533	6.073661545172174e-12	8.686456142545701
ENSG00000149679	6.073661545172174e-12	8.389504478478168
ENSG00000085185	6.073661545172217e-12	8.711485551405216
ENSG00000160712	6.073661545172217e-12	8.936221482596823
ENSG00000253309	6.073661545172217e-12	7.250128516973268
ENSG00000116604	6.073661545172217e-12	8.911929984621112
ENSG00000120913	6.073661545172217e-12	8.02603268022983
ENSG00000155755	6.073661545172217e-12	8.356298753794144
ENSG00000120053	6.073661545172217e-12	8.807659185017213
ENSG00000158796	6.073661545172217e-12	8.618368142498333
ENSG00000185437	6.073661545172217e-12	7.690514740960203
ENSG00000131725	6.073661545172217e-12	8.613248051378937
ENSG00000260805	6.073661545172217e-12	6.823749867978345
ENSG00000214900	6.073661545172217e-12	7.262632294180956
ENSG00000101940	6.073661545172217e-12	8.77878334998383
ENSG00000121481	6.073661545172217e-12	8.630970495715301
ENSG00000180098	6.073661545172217e-12	8.57528269206282
ENSG00000133104	6.073661545172217e-12	8.87549273765755
ENSG00000186665	6.073661545172217e-12	8.295447001865394
ENSG00000267801	6.073661545172304e-12	6.003458392621426
ENSG00000186976	6.073661545172304e-12	6.803396840275454
ENSG00000143437	6.073661545172304e-12	8.746930440077941
ENSG00000162885	6.073661545172304e-12	8.683145470433555
ENSG00000136636	6.073661545172304e-12	8.843104073689938
ENSG00000160679	6.073661545172304e-12	8.859298405673744
ENSG00000173947	6.073661545172304e-12	5.694557990908365
ENSG00000151773	6.073661545172304e-12	7.852086160982034
ENSG00000239470	6.073661545172304e-12	4.4762812031752475
ENSG00000130055	6.073661545172304e-12	4.793397730969936
ENSG00000162607	1.1737901226050418e-11	8.811707768013164
ENSG00000130997	1.1737901226050418e-11	8.255084178895356
ENSG00000203668	1.1737901226050418e-11	8.783367687041503
ENSG00000121900	1.1737901226050418e-11	6.290185325352708
ENSG00000012174	1.1737901226050502e-11	8.68215311214272
ENSG00000225302	1.1737901226050502e-11	2.7012880305327167
ENSG00000165868	1.1737901226050502e-11	4.457733544172361
ENSG00000237188	1.1737901226050502e-11	6.997688736398748
ENSG00000139687	1.1737901226050502e-11	8.899784235633259
ENSG00000168264	1.1737901226050502e-11	8.902304706276652
ENSG00000139514	1.1737901226050502e-11	8.915978567617064
ENSG00000106211	1.1737901226050502e-11	8.861818876317137
ENSG00000143164	1.1737901226050502e-11	8.838519736632266
ENSG00000255121	1.1737901226050502e-11	7.229975977398641
ENSG00000249738	1.1737901226050502e-11	3.669167116574422
ENSG00000160714	1.1737901226050502e-11	8.853721710325235
ENSG00000135631	1.1737901226050502e-11	8.768165713348534
ENSG00000135778	1.1737901226050502e-11	8.616840030145775
ENSG00000149925	1.1737901226050502e-11	8.911929984621112
ENSG00000042832	1.1737901226050502e-11	8.1362517408301
ENSG00000130695	1.1737901226050502e-11	8.706444610118426
ENSG00000179222	1.1737901226050502e-11	8.911929984621112
ENSG00000109685	1.1737901226050502e-11	8.867395571665647
ENSG00000070182	1.1737901226050502e-11	7.316980004784605
ENSG00000188811	1.1737901226050502e-11	8.839055490693989
ENSG00000259343	1.1737901226050502e-11	7.749062167075998
ENSG00000101928	1.1737901226050502e-11	8.574826087833703
ENSG00000159556	1.1737901226050502e-11	8.112255871685806
ENSG00000198553	1.1737901226050502e-11	4.059238108508962
ENSG00000268584	1.1737901226050502e-11	6.432459638399754
ENSG00000198108	1.1737901226050502e-11	8.746192529194136
ENSG00000184752	1.1737901226050502e-11	8.678561133375881
ENSG00000143771	1.1737901226050502e-11	8.51096196835671
ENSG00000203950	1.1737901226050502e-11	8.589413157632345
ENSG00000090776	1.1737901226050627e-11	7.282039388456345
ENSG00000135823	1.1737901226050627e-11	8.567721280132636
ENSG00000125657	1.1737901226050627e-11	4.922865630493131
ENSG00000120509	1.1737901226050627e-11	8.593005136399182
ENSG00000137404	1.1737901226050627e-11	8.355842149565028
ENSG00000159712	1.1737901226050627e-11	6.074369322264826
ENSG00000173163	1.1737901226050627e-11	8.59453324875174
ENSG00000166997	1.1737901226050627e-11	8.071272256072794
ENSG00000063177	1.1737901226050627e-11	8.936221482596823
ENSG00000078246	1.1737901226050627e-11	8.3497297001548
ENSG00000221100	1.173790122605071e-11	3.6987349121232707
ENSG00000259236	2.249733475087853e-11	5.561468957210213
ENSG00000082126	2.249733475087853e-11	5.155457489096697
ENSG00000151276	2.249733475087853e-11	5.800985703211373
ENSG00000183128	2.249733475087853e-11	4.5791181853431615
ENSG00000083845	2.249733475087853e-11	8.944318648588725
ENSG00000236577	2.249733475087853e-11	5.42068593346524
ENSG00000132436	2.249733475087853e-11	8.416904491743937
ENSG00000170919	2.249733475087853e-11	8.281562550274822
ENSG00000104626	2.249733475087853e-11	8.372238638370918
ENSG00000259514	2.249733475087853e-11	6.7274866445576675
ENSG00000158864	2.249733475087853e-11	8.838519736632266
ENSG00000204054	2.249733475087853e-11	8.796505794320195
ENSG00000185634	2.249733475087853e-11	6.230909273688702
ENSG00000143575	2.249733475087853e-11	8.903832818629208
ENSG00000160766	2.249733475087853e-11	8.070938658833157
ENSG00000198440	2.249733475087853e-11	8.372036481548834
ENSG00000023892	2.249733475087853e-11	8.8714441546616
ENSG00000101842	2.249733475087853e-11	5.510665937877941
ENSG00000120805	2.249733475087853e-11	8.8795413206535
ENSG00000133328	2.249733475087853e-11	7.404247346632532
ENSG00000068394	2.249733475087853e-11	8.56698336924883
ENSG00000125247	2.249733475087853e-11	8.482419730562967
ENSG00000188419	2.249733475087853e-11	8.650221052404223
ENSG00000260360	2.249733475087853e-11	5.374503104773293
ENSG00000180964	2.249733475087853e-11	8.703388385413312
ENSG00000107960	2.249733475087853e-11	8.499887727492299
ENSG00000186496	2.249733475087853e-11	7.586785584166671
ENSG00000179630	2.249733475087853e-11	8.458866143471063
ENSG00000204815	2.249733475087877e-11	5.894251783236349
ENSG00000197444	2.249733475087877e-11	6.2489625669334155
ENSG00000138823	2.249733475087877e-11	4.436757493732371
ENSG00000197852	2.249733475087877e-11	8.389302321656084
ENSG00000213722	2.249733475087877e-11	8.696283577712247
ENSG00000231856	2.249733475087877e-11	6.010884892870452
ENSG00000110876	2.249733475087877e-11	8.920027150613016
ENSG00000122218	2.249733475087877e-11	8.920027150613016
ENSG00000137338	2.249733475087877e-11	8.280649341816595
ENSG00000189369	2.249733475087877e-11	8.567721280132636
ENSG00000165240	2.249733475087877e-11	8.615311917793218
ENSG00000175344	2.249733475087877e-11	2.846846965357796
ENSG00000158220	2.249733475087877e-11	5.345004821248195
ENSG00000159348	2.249733475087877e-11	8.865867459313089
ENSG00000159423	2.249733475087877e-11	7.562718998617843
ENSG00000155959	2.249733475087877e-11	8.837527378341429
ENSG00000009780	2.249733475087877e-11	8.429911158605076
ENSG00000166349	2.249733475087877e-11	5.894709361406086
ENSG00000266258	2.249733475087877e-11	2.5440648955759815
ENSG00000248596	2.249733475087877e-11	3.916746429355469
ENSG00000175793	2.249733475087877e-11	6.50643344164658
ENSG00000101190	2.2497334750878932e-11	8.210549765939891
ENSG00000184319	2.2497334750878932e-11	7.622780214909473
ENSG00000143458	4.2763421595634755e-11	8.72011847145884
ENSG00000160783	4.2763421595634755e-11	8.386904858002167
ENSG00000077152	4.2763421595634755e-11	8.300657686146323
ENSG00000177189	4.2763421595634755e-11	8.81323588036572
ENSG00000163486	4.2763421595634755e-11	8.826373987644413
ENSG00000128641	4.2763421595634755e-11	8.488904079789423
ENSG00000196668	4.2763421595634755e-11	7.375774797861755
ENSG00000235944	4.2763421595634755e-11	7.219132421297797
ENSG00000116586	4.2763421595634755e-11	8.697811690064801
ENSG00000164111	4.2763421595634755e-11	8.899784235633259
ENSG00000158711	4.2763421595634755e-11	8.8714441546616
ENSG00000215784	4.2763421595634755e-11	6.443236315816961
ENSG00000139826	4.2763421595634755e-11	8.657325860105288
ENSG00000122376	4.2763421595634755e-11	8.762589018000027
ENSG00000169231	4.2763421595634755e-11	8.374609242777174
ENSG00000118181	4.2763421595634755e-11	8.940270065592774
ENSG00000135845	4.2763421595634755e-11	8.754035247779008
ENSG00000137261	4.2763421595634755e-11	5.280827593183893
ENSG00000151893	4.2763421595634755e-11	8.695291219421408
ENSG00000142534	4.2763421595634755e-11	8.944318648588725
ENSG00000166401	4.2763421595634755e-11	7.94825424001375
ENSG00000142669	4.2763421595634755e-11	8.768165713348534
ENSG00000148225	4.2763421595635214e-11	7.4109025352792814
ENSG00000084444	4.2763421595635214e-11	8.331602942174264
ENSG00000135424	4.2763421595635214e-11	7.58559494825863
ENSG00000101746	4.2763421595635214e-11	7.903968065642341
ENSG00000184831	4.2763421595635214e-11	8.237028137319358
ENSG00000169372	4.2763421595635214e-11	8.334606876294435
ENSG00000072682	4.2763421595635214e-11	8.616102119261969
ENSG00000228812	4.2763421595635214e-11	6.1031574833401105
ENSG00000272668	4.2763421595635214e-11	6.003527648807127
ENSG00000040341	4.2763421595635214e-11	8.719046963335396
ENSG00000042781	4.2763421595635214e-11	7.645040594467214
ENSG00000104325	4.2763421595635214e-11	8.798569660734474
ENSG00000164171	4.2763421595635214e-11	6.079917930990292
ENSG00000269996	4.2763421595635214e-11	7.96944277727968
ENSG00000143315	4.2763421595635214e-11	8.747922798368778
ENSG00000143258	4.2763421595635214e-11	8.77878334998383
ENSG00000196632	4.2763421595635214e-11	6.4019214587807465
ENSG00000236914	4.2763421595635214e-11	5.494528864972235
ENSG00000241316	4.2763421595635214e-11	7.253216537221107
ENSG00000087510	4.276342159563552e-11	4.421115368065033
ENSG00000197622	4.276342159563552e-11	8.883589903649453
ENSG00000136653	4.276342159563552e-11	8.88863084493624
ENSG00000254635	4.276342159563552e-11	8.620352859080006
ENSG00000264539	4.276342159563552e-11	4.253086338348309
ENSG00000116141	4.276342159563552e-11	5.674010038471975
ENSG00000101945	8.061476262566926e-11	8.075875018950054
ENSG00000158023	8.061476262566926e-11	6.089265328713465
ENSG00000126790	8.061476262566926e-11	8.681617358080997
ENSG00000144395	8.061476262566926e-11	7.030634676851868
ENSG00000166068	8.061476262566926e-11	8.619614948196197
ENSG00000153132	8.06147626256704e-11	7.858564839216248
ENSG00000122042	8.06147626256704e-11	8.7939853236768
ENSG00000116584	8.06147626256704e-11	8.924075733608968
ENSG00000204262	8.06147626256704e-11	7.864603809786115
ENSG00000166562	8.06147626256704e-11	8.920027150613016
ENSG00000118200	8.06147626256704e-11	8.830958324702085
ENSG00000118298	8.06147626256704e-11	7.433456758562651
ENSG00000092841	8.06147626256704e-11	8.915978567617064
ENSG00000231738	8.06147626256704e-11	5.326096364913847
ENSG00000088280	8.06147626256704e-11	7.335584146153326
ENSG00000204390	8.06147626256704e-11	7.2107972538833005
ENSG00000174827	8.06147626256704e-11	6.593012934625096
ENSG00000228486	8.06147626256704e-11	8.51381603623974
ENSG00000204681	8.06147626256704e-11	7.687171989188483
ENSG00000257543	8.06147626256704e-11	5.9327832053110745
ENSG00000057252	8.06147626256704e-11	8.798569660734474
ENSG00000115085	8.06147626256704e-11	7.643898369939238
ENSG00000229503	8.06147626256704e-11	2.9939659485372854
ENSG00000267052	8.06147626256704e-11	3.083323135664995
ENSG00000164430	8.06147626256704e-11	8.702852631351591
ENSG00000260081	8.06147626256704e-11	5.931182818926637
ENSG00000116857	8.06147626256704e-11	8.788408628328291
ENSG00000154240	8.06147626256704e-11	7.571610135552996
ENSG00000162910	8.06147626256704e-11	8.759076189065794
ENSG00000121486	8.06147626256704e-11	8.701860273060754
ENSG00000005812	8.06147626256704e-11	8.78084721639811
ENSG00000006704	8.06147626256704e-11	5.897640592725742
ENSG00000242712	8.06147626256704e-11	5.19408464175186
ENSG00000145861	8.06147626256704e-11	2.6188130430464045
ENSG00000198689	8.06147626256704e-11	8.652205768985894
ENSG00000272709	8.06147626256704e-11	4.325404340845105
ENSG00000188389	8.061476262567098e-11	6.809552020602742
ENSG00000188004	8.061476262567098e-11	5.997671927568406
ENSG00000228264	8.061476262567098e-11	4.777017068569077
ENSG00000164023	8.061476262567098e-11	5.240901155646522
ENSG00000117475	8.061476262567098e-11	8.666415384388028
ENSG00000152684	8.061476262567098e-11	8.638075303416368
ENSG00000184517	8.061476262567098e-11	7.9798851163405535
ENSG00000101843	8.061476262567098e-11	8.721110829749675
ENSG00000250091	8.061476262567098e-11	6.663933601819052
ENSG00000159259	8.061476262567098e-11	7.902361457699871
ENSG00000102271	8.061476262567183e-11	4.16345215079282
ENSG00000116514	8.061476262567183e-11	8.540628004858842
ENSG00000064309	1.5071534384385795e-10	5.770200198515127
ENSG00000140988	1.5071534384385795e-10	8.940270065592774
ENSG00000198853	1.507153438438601e-10	7.430201473639651
ENSG00000139508	1.507153438438601e-10	8.703388385413312
ENSG00000169188	1.507153438438601e-10	8.510303207305512
ENSG00000120370	1.507153438438601e-10	8.692234994716294
ENSG00000173801	1.507153438438601e-10	8.21945701015755
ENSG00000128245	1.507153438438601e-10	8.800554377316146
ENSG00000171033	1.507153438438601e-10	8.274870489646
ENSG00000135549	1.507153438438601e-10	6.364190502080832
ENSG00000233695	1.507153438438601e-10	6.696466673512583
ENSG00000273314	1.507153438438601e-10	6.722536597896396
ENSG00000133106	1.507153438438601e-10	8.750443269012171
ENSG00000141404	1.507153438438601e-10	7.769653001472116
ENSG00000105373	1.507153438438601e-10	8.93217289960087
ENSG00000179397	1.507153438438601e-10	7.198927591138225
ENSG00000086598	1.507153438438601e-10	8.936221482596823
ENSG00000117308	1.507153438438601e-10	8.305985488668084
ENSG00000064601	1.507153438438601e-10	8.867395571665647
ENSG00000162909	1.507153438438601e-10	8.920027150613016
ENSG00000143450	1.507153438438601e-10	6.268631816974509
ENSG00000108387	1.507153438438601e-10	6.945235107731253
ENSG00000172888	1.507153438438601e-10	8.677033021023325
ENSG00000229521	1.5071534384386064e-10	3.2118731377578906
ENSG00000224687	1.5071534384386064e-10	3.0671546870410533
ENSG00000168528	1.5071534384386064e-10	7.815760811847388
ENSG00000198431	1.5071534384386064e-10	8.863346988669695
ENSG00000176732	1.5071534384386064e-10	6.060533810076104
ENSG00000182287	1.5071534384386064e-10	8.845624544333333
ENSG00000163382	1.5071534384386064e-10	8.861818876317137
ENSG00000125726	1.5071534384386064e-10	5.35413409459301
ENSG00000184949	1.5071534384386064e-10	5.544913624169213
ENSG00000226856	1.5071534384386064e-10	5.352933705174398
ENSG00000215374	1.5071534384386064e-10	5.416510119876755
ENSG00000169062	1.5071534384386064e-10	8.78084721639811
ENSG00000148219	1.5071534384386064e-10	7.791677025274045
ENSG00000146555	1.5071534384386064e-10	4.4292670250693975
ENSG00000166845	1.5071534384386064e-10	7.5694107250783
ENSG00000148468	1.5071534384386064e-10	7.413850450686914
ENSG00000100097	1.5071534384386064e-10	8.920027150613016
ENSG00000180530	1.5071534384386064e-10	8.370358502959139
ENSG00000151208	1.5071534384386064e-10	8.525092433926236
ENSG00000143569	1.5071534384386064e-10	8.887638486645404
ENSG00000143324	1.5071534384386064e-10	8.818276821652509
ENSG00000108861	1.5071534384386064e-10	8.685665941076948
ENSG00000228106	1.5071534384386064e-10	7.97468032080827
ENSG00000246090	1.5071534384386064e-10	8.095915777107725
ENSG00000166272	1.5071534384386064e-10	8.797041548381916
ENSG00000076003	1.5071534384386064e-10	8.734248937028365
ENSG00000232065	1.5071534384386276e-10	4.99045035609885
ENSG00000162814	2.7944806985306676e-10	4.451614709664022
ENSG00000079332	2.7944806985306676e-10	8.8714441546616
ENSG00000234719	2.7944806985306676e-10	7.779747421116629
ENSG00000076258	2.7944806985306676e-10	7.998468478550202
ENSG00000138686	2.7944806985306676e-10	8.374354795370145
ENSG00000143493	2.7944806985306676e-10	8.702650474529506
ENSG00000213719	2.7944806985306676e-10	8.940270065592774
ENSG00000178096	2.7944806985306676e-10	8.588754396581146
ENSG00000216990	2.7944806985306676e-10	4.860939862189828
ENSG00000197858	2.7944806985306676e-10	8.887638486645404
ENSG00000184584	2.7944806985306676e-10	8.86991604230904
ENSG00000004961	2.7944806985306676e-10	8.57933127505877
ENSG00000158793	2.7944806985306676e-10	8.699339802417361
ENSG00000196972	2.7944806985306676e-10	5.725843993108884
ENSG00000143774	2.7944806985306676e-10	8.891687069641355
ENSG00000189014	2.7944806985306676e-10	4.355018106645534
ENSG00000186283	2.7944806985306676e-10	8.93217289960087
ENSG00000186310	2.7944806985306676e-10	5.798715081139907
ENSG00000025800	2.7944806985306676e-10	8.80918729736977
ENSG00000239374	2.7944806985306676e-10	2.9412309174256754
ENSG00000054277	2.7944806985306676e-10	8.195400082831869
ENSG00000143314	2.7944806985306676e-10	8.798033906672751
ENSG00000008256	2.7944806985306676e-10	7.8943022601161905
ENSG00000134375	2.7944806985306676e-10	8.86991604230904
ENSG00000110002	2.7944806985306676e-10	8.729207995741579
ENSG00000107249	2.7944806985306676e-10	8.235815196386849
ENSG00000184207	2.7944806985306676e-10	8.505921027069922
ENSG00000143442	2.7944806985306676e-10	8.911929984621112
ENSG00000147155	2.7944806985306676e-10	8.625929554428513
ENSG00000163125	2.7944806985306774e-10	8.85120123968184
ENSG00000243224	2.7944806985306774e-10	6.460528919102811
ENSG00000166819	2.7944806985306774e-10	5.215473472279604
ENSG00000147168	2.7944806985306774e-10	8.924075733608968
ENSG00000143590	2.7944806985306774e-10	5.8281323522762305
ENSG00000228205	2.7944806985306774e-10	7.367001452037732
ENSG00000143365	2.7944806985306774e-10	6.183438164670464
ENSG00000251350	2.7944806985306774e-10	6.60634570725309
ENSG00000180815	2.7944806985306774e-10	5.184400827841987
ENSG00000160803	2.7944806985306774e-10	8.80918729736977
ENSG00000143756	2.7944806985306774e-10	8.758540435004074
ENSG00000144712	2.7944806985306774e-10	8.477045192036542
ENSG00000165507	2.7944806985306774e-10	8.786423911746619
ENSG00000204356	2.7944806985306774e-10	8.81323588036572
ENSG00000159788	2.7944806985306774e-10	8.23741402514394
ENSG00000089220	2.7944806985306774e-10	8.915978567617064
ENSG00000101868	2.7944806985306774e-10	8.593005136399182
ENSG00000262333	2.7944806985306774e-10	6.496564319890244
ENSG00000242391	2.7944806985306774e-10	2.4467928172978137
ENSG00000182993	2.7944806985306774e-10	6.525118558513249
ENSG00000196754	2.7944806985306774e-10	3.9751331315909977
ENSG00000101882	2.7944806985306774e-10	8.635554832772975
ENSG00000246203	2.794480698530717e-10	6.656545032779363
ENSG00000198216	2.794480698530717e-10	5.866903126068246
ENSG00000182827	2.794480698530717e-10	8.886110374292846
ENSG00000234222	2.794480698530717e-10	6.831128999843444
ENSG00000101811	2.794480698530717e-10	8.396407129357149
ENSG00000270820	5.138608327093851e-10	7.513310174353572
ENSG00000068354	5.138608327093851e-10	8.647164827699108
ENSG00000258920	5.138608327093851e-10	7.917953422860288
ENSG00000169895	5.138608327093851e-10	8.80361060202126
ENSG00000167524	5.138608327093851e-10	6.69979457635786
ENSG00000146263	5.138608327093851e-10	8.49510123361254
ENSG00000224790	5.138608327093851e-10	5.148026810041878
ENSG00000152193	5.138608327093851e-10	7.524999319112312
ENSG00000171103	5.138608327093851e-10	8.284214461335768
ENSG00000147144	5.138608327093851e-10	8.546406857029437
ENSG00000203805	5.138608327093851e-10	2.4286967134417528
ENSG00000023572	5.138608327093887e-10	8.26318134488726
ENSG00000143434	5.138608327093887e-10	6.8204312312133375
ENSG00000103489	5.138608327093887e-10	8.524152366220346
ENSG00000204540	5.138608327093887e-10	3.418932200902038
ENSG00000186073	5.138608327093887e-10	7.995816567489254
ENSG00000138107	5.138608327093887e-10	8.821333046357623
ENSG00000171224	5.138608327093887e-10	7.145721172951864
ENSG00000106025	5.138608327093887e-10	6.738461271121717
ENSG00000231105	5.138608327093887e-10	7.310414645691779
ENSG00000123416	5.138608327093887e-10	8.84715265668589
ENSG00000049541	5.138608327093887e-10	8.424413613089174
ENSG00000152784	5.138608327093887e-10	8.28070163240154
ENSG00000198937	5.138608327093887e-10	8.663894913744633
ENSG00000140470	5.138608327093887e-10	6.300709129114591
ENSG00000095203	5.138608327093887e-10	4.846617258106278
ENSG00000225151	5.138608327093887e-10	7.283031412578813
ENSG00000152022	5.138608327093887e-10	8.687984254898257
ENSG00000151414	5.138608327093887e-10	8.844096431980775
ENSG00000144320	5.138608327093887e-10	8.808651543308047
ENSG00000182518	5.138608327093887e-10	8.004496223547543
ENSG00000229808	5.138608327093887e-10	6.735488241445375
ENSG00000010072	5.138608327093887e-10	8.314566118136764
ENSG00000261485	5.138608327093887e-10	6.454932356489255
ENSG00000143621	5.138608327093887e-10	8.903832818629208
ENSG00000161970	5.138608327093887e-10	8.85120123968184
ENSG00000178074	5.138608327093887e-10	8.647700581760828
ENSG00000229111	5.138608327093887e-10	4.550231950353321
ENSG00000149289	5.138608327093887e-10	8.241743914794583
ENSG00000163346	5.138608327093887e-10	8.911929984621112
ENSG00000161940	5.138608327093887e-10	5.893910280197655
ENSG00000158710	5.138608327093887e-10	8.911929984621112
ENSG00000143740	5.138608327093887e-10	8.736312803442644
ENSG00000120802	5.138608327093887e-10	8.85624218096863
ENSG00000115204	5.138608327093887e-10	8.68566594107695
ENSG00000080823	5.138608327093887e-10	7.508055967084139
ENSG00000100228	5.138608327093887e-10	8.845624544333333
ENSG00000102265	5.138608327093887e-10	8.858762651612023
ENSG00000150076	5.138608327093887e-10	6.975567027214243
ENSG00000220472	5.138608327093887e-10	7.186161267263799
ENSG00000116903	5.138608327093887e-10	8.71805460504456
ENSG00000225471	5.138608327093887e-10	6.007832306679765
ENSG00000143319	5.138608327093887e-10	8.787416270037456
ENSG00000204147	5.138608327093887e-10	7.54122606492406
ENSG00000232818	5.138608327093942e-10	6.91655777645742
ENSG00000121851	5.138608327093942e-10	8.730736108094137
ENSG00000272259	5.138608327093942e-10	5.515454887623172
ENSG00000094916	5.138608327093942e-10	8.81323588036572
ENSG00000180479	5.138608327093942e-10	7.655379352715284
ENSG00000102882	5.138608327093942e-10	8.750979023073892
ENSG00000261603	5.138608327093942e-10	4.290246603860442
ENSG00000163362	5.138608327093942e-10	7.798307137094776
ENSG00000095002	5.138608327093942e-10	8.60820711009215
ENSG00000066027	5.138608327093942e-10	8.833478795345478
ENSG00000078668	5.138608327093942e-10	8.830958324702085
ENSG00000229766	5.138608327093942e-10	6.014336597785324
ENSG00000255224	5.138608327093942e-10	6.475413364300865
ENSG00000242866	5.138608327093942e-10	6.64686981956584
ENSG00000164953	5.138608327093942e-10	7.968647021230648
ENSG00000163159	9.371102211653182e-10	8.755484210298958
ENSG00000162734	9.371102211653182e-10	8.863346988669695
ENSG00000170921	9.371102211653215e-10	8.381003333010463
ENSG00000120699	9.371102211653215e-10	8.622416725494285
ENSG00000171931	9.371102211653215e-10	4.2842520541569815
ENSG00000141837	9.371102211653215e-10	5.412766792271568
ENSG00000165646	9.371102211653215e-10	8.092069350933858
ENSG00000141367	9.371102211653215e-10	8.902304706276652
ENSG00000139737	9.371102211653215e-10	8.654805389461895
ENSG00000143373	9.371102211653215e-10	8.810179655660605
ENSG00000143436	9.371102211653215e-10	8.59506900281346
ENSG00000143499	9.371102211653215e-10	8.71711453733867
ENSG00000139187	9.371102211653215e-10	6.279004054959365
ENSG00000197965	9.371102211653215e-10	8.883589903649453
ENSG00000143799	9.371102211653215e-10	8.920027150613016
ENSG00000198700	9.371102211653215e-10	8.849673127329284
ENSG00000198855	9.371102211653215e-10	8.855249822677791
ENSG00000137274	9.371102211653215e-10	7.921729132629621
ENSG00000145331	9.371102211653215e-10	8.347744983573126
ENSG00000188295	9.371102211653215e-10	7.884671427191449
ENSG00000188015	9.371102211653215e-10	3.0975603804357075
ENSG00000147883	9.371102211653215e-10	7.80772149102071
ENSG00000186827	9.371102211653215e-10	7.753942350721491
ENSG00000135766	9.371102211653215e-10	8.863346988669695
ENSG00000155660	9.371102211653215e-10	8.93217289960087
ENSG00000132694	9.371102211653215e-10	8.751971381364728
ENSG00000181191	9.371102211653215e-10	8.628985779133629
ENSG00000180758	9.371102211653215e-10	8.146764796295507
ENSG00000129757	9.371102211653215e-10	7.9643018023646155
ENSG00000214514	9.371102211653215e-10	3.5451054464091376
ENSG00000125246	9.371102211653215e-10	8.290326910746
ENSG00000176124	9.371102211653215e-10	8.287270686040884
ENSG00000124120	9.371102211653215e-10	8.72363130039307
ENSG00000224424	9.371102211653215e-10	7.598029233856858
ENSG00000224945	9.371102211653215e-10	5.396547238776123
ENSG00000000457	9.371102211653215e-10	8.61676088031317
ENSG00000170417	9.371102211653215e-10	8.222159760866024
ENSG00000103404	9.371102211653215e-10	8.539099892506286
ENSG00000102606	9.371102211653215e-10	8.725695166807347
ENSG00000254685	9.371102211653215e-10	8.283757857106655
ENSG00000115364	9.371102211653215e-10	8.64770058176083
ENSG00000226025	9.371102211653215e-10	7.127431130845493
ENSG00000117640	9.371102211653215e-10	8.67397679631821
ENSG00000073670	9.371102211653215e-10	6.97355265924046
ENSG00000234546	9.371102211653215e-10	5.677230067216973
ENSG00000038002	9.371102211653215e-10	8.886110374292846
ENSG00000236854	9.371102211653215e-10	3.5777795684309046
ENSG00000117479	9.371102211653215e-10	8.514553947123547
ENSG00000260063	9.371102211653215e-10	6.257132169481388
ENSG00000167553	9.371102211653348e-10	8.663894913744633
ENSG00000143398	9.371102211653348e-10	8.841575961337382
ENSG00000114670	9.371102211653348e-10	7.9196328523874
ENSG00000081026	9.371102211653348e-10	8.500598779128444
ENSG00000167920	9.371102211653348e-10	8.066498633432342
ENSG00000259363	9.371102211653348e-10	6.3009551966323425
ENSG00000092847	9.371102211653348e-10	8.821333046357623
ENSG00000103723	9.371102211653348e-10	5.040737515822856
ENSG00000162923	9.371102211653348e-10	8.915978567617064
ENSG00000162999	9.371102211653348e-10	7.287976206123786
ENSG00000131475	9.371102211653348e-10	8.726151771036463
ENSG00000213190	9.371102211653348e-10	8.362946957266095
ENSG00000123353	9.371102211653348e-10	8.37017477195664
ENSG00000197915	9.371102211653348e-10	3.2665628211750053
ENSG00000163913	9.371102211653348e-10	8.578338916767933
ENSG00000139793	9.371102211653348e-10	8.878013208300944
ENSG00000238121	9.371102211653348e-10	8.01349372675837
ENSG00000118193	9.371102211653348e-10	7.8873940546569274
ENSG00000164032	9.371102211653348e-10	8.903832818629208
ENSG00000185499	9.371102211653348e-10	7.531281531859584
ENSG00000101856	9.371102211653348e-10	8.744866573663662
ENSG00000231407	9.371102211653348e-10	5.512723247639699
ENSG00000169679	9.371102211653348e-10	8.682609716371832
ENSG00000170959	9.371102211653348e-10	4.073640918398616
ENSG00000169436	9.371102211653348e-10	3.8471279751593404
ENSG00000169446	9.371102211653348e-10	8.83195068299292
ENSG00000253619	9.371102211653348e-10	4.497149291244209
ENSG00000135775	9.371102211653348e-10	8.802082489668702
ENSG00000157578	9.371102211653348e-10	6.638018683082744
ENSG00000183690	9.371102211653348e-10	4.401935366264771
ENSG00000226321	9.371102211653348e-10	6.04039878801579
ENSG00000230216	9.371102211653348e-10	3.942248156151864
ENSG00000247373	9.37110221165338e-10	7.564577495193878
ENSG00000116199	1.6948707694752514e-09	8.833478795345478
ENSG00000147065	1.6948707694752514e-09	8.918499038260457
ENSG00000141642	1.6948707694752514e-09	8.311307736609564
ENSG00000213023	1.6948707694752514e-09	2.8252431736657773
ENSG00000248663	1.6948707694752514e-09	7.078244857101083
ENSG00000068323	1.6948707694752514e-09	8.817284463361672
ENSG00000143457	1.6948707694752514e-09	8.826373987644413
ENSG00000143793	1.6948707694752514e-09	8.480891618210407
ENSG00000070371	1.6948707694752514e-09	6.680228559299884
ENSG00000158716	1.6948707694752514e-09	8.410792042333707
ENSG00000153207	1.6948707694752514e-09	8.839055490693989
ENSG00000143195	1.6948707694752514e-09	6.075358690848993
ENSG00000104852	1.6948707694752514e-09	8.936221482596823
ENSG00000130255	1.6948707694752514e-09	8.940270065592774
ENSG00000090013	1.6948707694752514e-09	8.76564524270514
ENSG00000074590	1.6948707694752514e-09	5.3411534789182555
ENSG00000259905	1.6948707694752514e-09	2.4796112836154234
ENSG00000155875	1.6948707694752514e-09	3.4218793078987226
ENSG00000143537	1.6948707694752514e-09	8.7939853236768
ENSG00000214655	1.6948707694752514e-09	8.855249822677791
ENSG00000220793	1.6948707694752514e-09	3.667530907742113
ENSG00000163156	1.6948707694752514e-09	8.59532345022049
ENSG00000198056	1.6948707694752514e-09	8.426275322681366
ENSG00000132688	1.6948707694752514e-09	7.974676217165405
ENSG00000166743	1.6948707694752514e-09	5.068654606319512
ENSG00000171806	1.6948707694752514e-09	8.396863733586265
ENSG00000111266	1.6948707694752514e-09	8.676040662732488
ENSG00000166681	1.6948707694752514e-09	7.7865712563313725
ENSG00000119004	1.6948707694752514e-09	8.713470267986887
ENSG00000166130	1.6948707694752514e-09	8.75601996436068
ENSG00000170889	1.6948707694752514e-09	8.944318648588725
ENSG00000119280	1.6948707694752514e-09	8.101615479445712
ENSG00000170191	1.6948707694752514e-09	7.976861639631748
ENSG00000235374	1.6948707694752514e-09	6.460390967916012
ENSG00000171960	1.6948707694752514e-09	8.46741991369208
ENSG00000176871	1.6948707694752514e-09	8.562144584784127
ENSG00000143543	1.6948707694752754e-09	8.911929984621112
ENSG00000157214	1.6948707694752754e-09	4.0920429597950205
ENSG00000137434	1.6948707694752754e-09	6.5659752311988075
ENSG00000116815	1.6948707694752754e-09	7.973608812684828
ENSG00000198954	1.6948707694752754e-09	8.529220166754795
ENSG00000229196	1.6948707694752754e-09	5.334692143470196
ENSG00000078061	1.6948707694752754e-09	8.846616902624168
ENSG00000158062	1.6948707694752754e-09	8.684137828724392
ENSG00000234184	1.6948707694752754e-09	8.710747640521408
ENSG00000173166	1.6948707694752754e-09	7.808558428494127
ENSG00000077264	1.6948707694752754e-09	5.025371820432959
ENSG00000233217	1.6948707694752754e-09	4.061325572442856
ENSG00000240342	1.6948707694752754e-09	8.409466086803235
ENSG00000166896	1.6948707694752754e-09	8.12549710919697
ENSG00000130413	1.6948707694752754e-09	8.276986646645224
ENSG00000188092	1.6948707694752754e-09	7.238975242688211
ENSG00000235664	1.6948707694752754e-09	3.704327873109219
ENSG00000141441	1.6948707694752754e-09	8.280414771166567
ENSG00000105520	1.6948707694752754e-09	8.623409083785122
ENSG00000268856	1.6948707694752754e-09	5.2027237994984095
ENSG00000185928	1.6948707694752754e-09	7.72909212532286
ENSG00000152133	1.6948707694752754e-09	8.700332160708196
ENSG00000117222	1.6948707694752754e-09	8.737305161733481
ENSG00000142945	1.6948707694752754e-09	7.849729878752502
ENSG00000143107	1.6948707694752754e-09	4.878401116792711
ENSG00000225855	1.6948707694752754e-09	8.230792680919649
ENSG00000126088	1.6948707694752754e-09	8.752963739655565
ENSG00000162836	1.6948707694752754e-09	8.656790106043568
ENSG00000259709	1.6948707694752754e-09	5.963480375075346
ENSG00000162757	1.6948707694752754e-09	7.290216038449222
ENSG00000225806	1.6948707694752754e-09	6.065936003070195
ENSG00000079156	1.6948707694752754e-09	5.814190492871737
ENSG00000135776	1.6948707694752816e-09	8.704380743704148
ENSG00000145476	1.6948707694752816e-09	8.659846330748683
ENSG00000156140	1.6948707694752816e-09	4.069505802020945
ENSG00000214708	1.6948707694752816e-09	4.08492409751877
ENSG00000117625	1.6948707694752816e-09	8.804602960312097
ENSG00000223599	1.6948707694752816e-09	5.290451237685118
ENSG00000223843	1.6948707694752816e-09	2.840858282685549
ENSG00000179604	1.6948707694752816e-09	7.202868066122656
ENSG00000166348	3.0400677415037896e-09	8.375549310483065
ENSG00000101608	3.0400677415037896e-09	8.907881401625161
ENSG00000152380	3.0400677415037896e-09	7.068418545385168
ENSG00000144713	3.0400677415037896e-09	8.948367231584678
ENSG00000162600	3.0400677415037896e-09	8.643116244703155
ENSG00000116030	3.0400677415037896e-09	8.849673127329284
ENSG00000119537	3.0400677415037896e-09	8.81323588036572
ENSG00000122126	3.0400677415037896e-09	8.826373987644413
ENSG00000117143	3.0400677415037896e-09	8.899784235633259
ENSG00000151611	3.0400677415037896e-09	7.782489925339111
ENSG00000186301	3.0400677415037896e-09	8.44139814654173
ENSG00000167085	3.0400677415037896e-09	8.757548076713238
ENSG00000177917	3.0400677415037896e-09	8.658318218396126
ENSG00000121152	3.0400677415037896e-09	7.990169155736213
ENSG00000184788	3.0400677415037896e-09	7.56319924907846
ENSG00000158828	3.0400677415037896e-09	8.517531021996056
ENSG00000125827	3.0400677415037896e-09	8.85120123968184
ENSG00000124613	3.0400677415037896e-09	8.161882065575588
ENSG00000203721	3.0400677415037896e-09	5.278405443092058
ENSG00000164061	3.0400677415037896e-09	7.223342096103411
ENSG00000160688	3.0400677415037896e-09	8.77878334998383
ENSG00000075340	3.0400677415037896e-09	6.155906768638079
ENSG00000227906	3.0400677415037896e-09	2.2786388413495624
ENSG00000188971	3.0400677415038223e-09	8.599117585809413
ENSG00000108671	3.0400677415038223e-09	8.85120123968184
ENSG00000112290	3.0400677415038223e-09	6.980411052433758
ENSG00000246705	3.0400677415038223e-09	8.71301366375777
ENSG00000196924	3.0400677415038223e-09	8.873964625304993
ENSG00000112378	3.0400677415038223e-09	8.911929984621112
ENSG00000128567	3.0400677415038223e-09	8.367452144491162
ENSG00000131773	3.0400677415038223e-09	6.657055615609205
ENSG00000170385	3.0400677415038223e-09	8.80513871437382
ENSG00000139880	3.0400677415038223e-09	7.424387111036914
ENSG00000233461	3.0400677415038223e-09	7.58435126887358
ENSG00000142227	3.0400677415038223e-09	8.911929984621112
ENSG00000109680	3.0400677415038223e-09	7.631503393956266
ENSG00000198324	3.0400677415038223e-09	8.095628915872753
ENSG00000112195	3.0400677415038223e-09	8.563136943074964
ENSG00000143624	3.0400677415038223e-09	8.911929984621112
ENSG00000204277	3.0400677415038223e-09	4.071898076259301
ENSG00000108375	3.0400677415038223e-09	5.409125780074565
ENSG00000143183	3.0400677415038223e-09	8.920027150613016
ENSG00000205129	3.0400677415038223e-09	7.375287787200451
ENSG00000131089	3.0400677415038223e-09	8.717062246753724
ENSG00000242798	3.0400677415038223e-09	6.787786339565068
ENSG00000203799	3.0400677415038223e-09	7.792976121556855
ENSG00000133121	3.0400677415038223e-09	8.394009665703235
ENSG00000138085	3.0400677415038223e-09	8.891687069641355
ENSG00000206921	3.0400677415038223e-09	5.071600654444157
ENSG00000225598	3.0400677415038223e-09	3.263636735854261
ENSG00000134287	3.0400677415038223e-09	8.8795413206535
ENSG00000073861	3.0400677415038223e-09	7.285212606386266
ENSG00000162729	3.0400677415038223e-09	8.863346988669695
ENSG00000090020	3.0400677415038223e-09	8.48819858273356
ENSG00000123374	3.0400677415038223e-09	8.519594888410335
ENSG00000185010	3.0400677415038223e-09	8.21001401187817
ENSG00000123360	3.0400677415038223e-09	8.376620818606508
ENSG00000163794	3.0400677415038223e-09	6.438279221414402
ENSG00000163798	3.0400677415038223e-09	8.748915156659612
ENSG00000227359	3.0400677415038223e-09	5.057536413592325
ENSG00000224597	3.0400677415038223e-09	8.497823861078018
ENSG00000257718	3.0400677415038223e-09	5.300112512513903
ENSG00000092931	3.0400677415038223e-09	8.753499493717285
ENSG00000185630	3.0400677415038223e-09	5.6986282464438105
ENSG00000267215	3.0400677415038223e-09	4.48581642797237
ENSG00000224745	3.0400677415038223e-09	5.843393455608364
ENSG00000150054	3.0400677415038223e-09	6.708430333775295
ENSG00000225828	3.0400677415038223e-09	7.8921282579517404
ENSG00000100997	3.0400677415038223e-09	8.801090131377867
ENSG00000149806	3.0400677415038223e-09	8.920027150613016
ENSG00000006453	3.0400677415038223e-09	6.348579016245022
ENSG00000010165	3.0400677415038223e-09	8.78084721639811
ENSG00000159377	3.0400677415038223e-09	8.928124316604919
ENSG00000168016	3.0400677415038223e-09	8.887638486645404
ENSG00000013725	3.0400677415038223e-09	7.046685642516841
ENSG00000173207	3.0400677415038223e-09	8.580859387411328
ENSG00000137312	3.040067741503844e-09	8.826909741706134
ENSG00000177738	3.040067741503844e-09	8.467551354109633
ENSG00000105372	3.040067741503844e-09	8.948367231584678
ENSG00000267251	3.040067741503844e-09	3.1891384043614774
ENSG00000271721	3.040067741503844e-09	7.4372958680774905
ENSG00000169242	3.040067741503844e-09	6.507281990153816
ENSG00000123595	3.040067741503844e-09	8.764652884414305
ENSG00000143224	3.040067741503844e-09	8.769693825701092
ENSG00000135454	3.040067741503844e-09	6.517805007289088
ENSG00000259726	3.040067741503844e-09	6.346164318139614
ENSG00000078369	3.040067741503844e-09	8.903832818629208
ENSG00000101222	3.040067741503844e-09	4.522942021932113
ENSG00000227252	3.040067741503844e-09	5.694254426406183
ENSG00000188042	3.040067741503844e-09	8.69376310706885
ENSG00000134291	3.040067741503844e-09	8.797041548381916
ENSG00000085491	3.040067741503844e-09	8.614240409669774
ENSG00000183317	3.040067741503844e-09	8.39876374575505
ENSG00000151849	3.040067741503844e-09	8.719582717397117
ENSG00000155115	3.040067741503844e-09	8.726687525098185
ENSG00000143369	5.4079253596796e-09	6.493045684250905
ENSG00000158164	5.4079253596796e-09	5.0597792014837655
ENSG00000185515	5.4079253596796e-09	8.683145470433555
ENSG00000120784	5.4079253596796e-09	6.318982661658065
ENSG00000132763	5.4079253596796e-09	8.425203814557925
ENSG00000237025	5.4079253596796e-09	3.9740280910727996
ENSG00000126970	5.4079253596796e-09	8.268555883413685
ENSG00000136149	5.407925359679677e-09	7.936466068665402
ENSG00000109758	5.407925359679677e-09	3.286356667268521
ENSG00000013306	5.407925359679677e-09	8.899784235633259
ENSG00000240298	5.407925359679677e-09	5.647251875038364
ENSG00000172586	5.407925359679677e-09	8.696283577712247
ENSG00000146411	5.407925359679677e-09	7.318555451084148
ENSG00000014919	5.407925359679677e-09	8.695291219421408
ENSG00000198650	5.407925359679677e-09	5.823729406677024
ENSG00000118197	5.407925359679677e-09	8.75601996436068
ENSG00000188931	5.407925359679677e-09	8.072668928007799
ENSG00000198960	5.407925359679677e-09	8.499887727492299
ENSG00000167447	5.407925359679677e-09	8.618824746727446
ENSG00000203697	5.407925359679677e-09	5.394327433747423
ENSG00000173218	5.407925359679677e-09	7.0782727437303095
ENSG00000116406	5.407925359679677e-09	8.903832818629208
ENSG00000133131	5.407925359679677e-09	8.568713638423473
ENSG00000135677	5.407925359679677e-09	8.87549273765755
ENSG00000204789	5.407925359679677e-09	8.062806621037229
ENSG00000006125	5.407925359679677e-09	8.878013208300944
ENSG00000187607	5.407925359679677e-09	7.388556334539607
ENSG00000101189	5.407925359679677e-09	8.418836917740663
ENSG00000230359	5.407925359679677e-09	6.038187973645708
ENSG00000005189	5.407925359679677e-09	7.574372516532481
ENSG00000134690	5.407925359679677e-09	8.038418554447993
ENSG00000004142	5.407925359679677e-09	8.849673127329284
ENSG00000231064	5.407925359679677e-09	6.008668076545268
ENSG00000133083	5.407925359679677e-09	6.86217386852412
ENSG00000101557	5.407925359679677e-09	8.857770293321186
ENSG00000163866	5.407925359679677e-09	8.625191643544708
ENSG00000198171	5.407925359679677e-09	8.867395571665647
ENSG00000115902	5.407925359679677e-09	8.93217289960087
ENSG00000243452	5.407925359679677e-09	8.700867914769919
ENSG00000141696	5.407925359679677e-09	8.541163758920565
ENSG00000166340	5.407925359679677e-09	8.903832818629208
ENSG00000237276	5.407925359679677e-09	7.831908407826528
ENSG00000216866	5.407925359679677e-09	5.817145066741228
ENSG00000163472	5.407925359679677e-09	8.345426669751816
ENSG00000105640	5.407925359679677e-09	8.948367231584678
ENSG00000261431	5.407925359679677e-09	3.502490432530269
ENSG00000163624	5.407925359679677e-09	7.499152849536384
ENSG00000260992	5.407925359679677e-09	5.975854054167602
ENSG00000143222	5.407925359679677e-09	8.878013208300944
ENSG00000164344	5.407925359679677e-09	6.808042866900829
ENSG00000164742	5.407925359679677e-09	5.653460252208982
ENSG00000260521	5.407925359679677e-09	6.053434802398567
ENSG00000152213	5.407925359679677e-09	7.955561204536903
ENSG00000197956	5.407925359679677e-09	8.928124316604919
ENSG00000185875	5.407925359679677e-09	8.403968541287332
ENSG00000165644	5.407925359679677e-09	8.672984438027372
ENSG00000256018	5.407925359679677e-09	5.549435974413856
ENSG00000270101	5.407925359679677e-09	7.702660489948058
ENSG00000213742	5.407925359679677e-09	7.160467542772805
ENSG00000169442	5.407925359679696e-09	7.720542902643457
ENSG00000179051	5.407925359679696e-09	8.817284463361672
ENSG00000004487	5.407925359679696e-09	8.753499493717285
ENSG00000272933	5.407925359679696e-09	7.12126648691938
ENSG00000255020	5.407925359679696e-09	3.620223537674564
ENSG00000185339	5.407925359679696e-09	8.716069888462888
ENSG00000109927	5.407925359679696e-09	8.624401442075957
ENSG00000171471	5.407925359679696e-09	5.7793202305137505
ENSG00000234337	5.407925359679696e-09	3.832516554247614
ENSG00000197779	5.407925359679696e-09	8.369516010905441
ENSG00000176399	5.407925359679696e-09	6.597819308445549
ENSG00000189343	5.407925359679696e-09	8.915978567617064
ENSG00000172987	5.407925359679696e-09	3.064447934857834
ENSG00000147003	5.407925359679696e-09	5.4582275654050045
ENSG00000197712	5.407925359679696e-09	8.672984438027372
ENSG00000198924	5.407925359679696e-09	8.66488727203547
ENSG00000151729	5.407925359679696e-09	8.825381629353576
ENSG00000102109	5.407925359679696e-09	5.281506916852098
ENSG00000200534	5.407925359679696e-09	7.220048392191858
ENSG00000272047	5.407925359679696e-09	8.465891801339525
ENSG00000243517	5.407925359679696e-09	7.053783499719271
ENSG00000136143	5.407925359679696e-09	8.583915612116442
ENSG00000147082	5.407925359679696e-09	6.876546635696662
ENSG00000105467	5.407925359679696e-09	5.189868904637264
ENSG00000138346	5.407925359679696e-09	8.206299026121856
ENSG00000145592	5.407925359679696e-09	8.948367231584678
ENSG00000227896	5.407925359679696e-09	6.516582491190003
ENSG00000132122	5.407925359679696e-09	5.9103119547877006
ENSG00000213729	5.407925359679696e-09	6.581846401799257
ENSG00000122406	5.407925359679696e-09	8.940270065592774
ENSG00000126903	5.407925359679696e-09	8.761596659709188
ENSG00000214226	5.407925359679696e-09	7.798162491269549
ENSG00000113269	5.407925359679696e-09	8.695747823650523
ENSG00000121390	5.407925359679696e-09	8.737305161733481
ENSG00000126107	5.407925359679696e-09	8.807659185017213
ENSG00000223750	5.407925359679696e-09	3.646368041337718
ENSG00000126768	5.407925359679696e-09	8.743874215372825
ENSG00000181804	9.540669970247668e-09	8.590941269984901
ENSG00000160058	9.540669970247668e-09	8.8795413206535
ENSG00000235609	9.540669970247668e-09	5.9855298814502484
ENSG00000143622	9.540669970247668e-09	8.63043474165358
ENSG00000158560	9.540669970247668e-09	7.171252130257796
ENSG00000166441	9.540669970247668e-09	8.940270065592774
ENSG00000174327	9.540669970247668e-09	7.738608718854564
ENSG00000236104	9.540669970247668e-09	8.767173355057698
ENSG00000105784	9.540669970247668e-09	5.393736919646339
ENSG00000089163	9.540669970247668e-09	6.839353058711284
ENSG00000080709	9.540669970247668e-09	1.83641407001936
ENSG00000270028	9.540669970247668e-09	5.0996774459469645
ENSG00000124641	9.540669970247668e-09	8.53983780339009
ENSG00000174799	9.540669970247668e-09	8.612255693088102
ENSG00000117408	9.540669970247668e-09	8.814228238656558
ENSG00000132964	9.540669970247668e-09	8.426275322681366
ENSG00000176973	9.540669970247668e-09	7.916354594103197
ENSG00000132824	9.540669970247668e-09	8.878013208300944
ENSG00000230005	9.540669970247668e-09	4.688987884290802
ENSG00000162851	9.540669970247668e-09	8.700867914769919
ENSG00000264364	9.540669970247668e-09	8.849673127329284
ENSG00000122696	9.540669970247668e-09	8.371782034141805
ENSG00000071859	9.540669970247668e-09	8.81881257571423
ENSG00000162398	9.540669970247668e-09	4.88208701185236
ENSG00000052802	9.540669970247668e-09	8.698347444126524
ENSG00000234817	9.540669970247668e-09	5.208022440725951
ENSG00000110400	9.540669970247668e-09	7.872460516379343
ENSG00000073711	9.540669970247668e-09	7.27524584326183
ENSG00000110700	9.540669970247668e-09	8.940270065592774
ENSG00000074964	9.540669970247668e-09	6.103871632896542
ENSG00000117118	9.540669970247668e-09	8.785888157684896
ENSG00000126010	9.540669970247668e-09	4.760254096058307
ENSG00000173786	9.540669970247668e-09	8.819804934005067
ENSG00000189221	9.540669970247668e-09	4.107658935589077
ENSG00000214562	9.540669970247668e-09	5.905683031187887
ENSG00000236983	9.540669970247668e-09	3.828024394741798
ENSG00000228549	9.540669970247668e-09	2.691487002492125
ENSG00000187867	9.540669970247668e-09	3.0354207876022747
ENSG00000243710	9.540669970247668e-09	5.135811140242854
ENSG00000215845	9.540669970247668e-09	8.741353744729432
ENSG00000186260	9.540669970247668e-09	8.603166168805362
ENSG00000250546	9.540669970247668e-09	5.007474978033085
ENSG00000116138	9.540669970247668e-09	8.708429326700099
ENSG00000127252	9.540669970247668e-09	2.8466884600007254
ENSG00000119787	9.540669970247668e-09	8.772214296344485
ENSG00000104331	9.540669970247668e-09	8.863346988669695
ENSG00000243024	9.540669970247668e-09	4.515306677995512
ENSG00000101935	9.540669970247668e-09	8.57049064360278
ENSG00000185267	9.540669970247668e-09	8.119855252024209
ENSG00000091039	9.540669970247668e-09	8.814763992718278
ENSG00000273062	9.540669970247668e-09	8.46894802604464
ENSG00000144647	9.540669970247668e-09	8.49224716572951
ENSG00000130377	9.540669970247668e-09	5.073346604526738
ENSG00000197296	9.540669970247668e-09	8.677568775085046
ENSG00000212978	9.540669970247668e-09	8.136068009827603
ENSG00000131795	9.540669970247668e-09	8.815756351009115
ENSG00000197557	9.540669970247668e-09	8.224021470458219
ENSG00000092470	9.540669970247668e-09	8.373766750723476
ENSG00000244567	9.540669970247668e-09	7.826214260068821
ENSG00000101883	9.540669970247736e-09	5.554359965132673
ENSG00000177106	9.540669970247736e-09	8.440607945072978
ENSG00000163463	9.540669970247736e-09	8.321187462361053
ENSG00000177855	9.540669970247736e-09	5.307026560192758
ENSG00000143643	9.540669970247736e-09	8.772750050406207
ENSG00000162817	9.540669970247736e-09	7.650045995613244
ENSG00000196352	9.540669970247736e-09	8.903832818629208
ENSG00000214612	9.540669970247736e-09	6.004642421246243
ENSG00000144648	9.540669970247736e-09	5.103272310026022
ENSG00000162105	9.540669970247736e-09	6.979036551479037
ENSG00000115526	9.540669970247736e-09	5.635907685396973
ENSG00000185905	9.540669970247736e-09	8.891687069641355
ENSG00000116580	9.540669970247736e-09	8.837527378341429
ENSG00000227543	9.540669970247736e-09	7.099870572419452
ENSG00000092036	9.540669970247736e-09	8.204103719290025
ENSG00000116918	9.540669970247736e-09	8.694755465359687
ENSG00000237082	9.540669970247736e-09	4.319677005112458
ENSG00000126216	9.540669970247736e-09	8.683935671902306
ENSG00000197279	9.540669970247736e-09	8.177141884433784
ENSG00000223797	9.540669970247736e-09	7.532390988048349
ENSG00000065923	9.540669970247736e-09	8.061181940071144
ENSG00000230979	9.540669970247736e-09	7.054810180037373
ENSG00000164056	9.540669970247736e-09	8.027364190340583
ENSG00000203761	9.540669970247736e-09	7.932033048782284
ENSG00000232940	9.540669970247736e-09	6.251748120093807
ENSG00000169641	9.540669970247736e-09	8.512490080709268
ENSG00000224616	9.540669970247736e-09	6.184444205382788
ENSG00000176049	9.540669970247736e-09	4.298757634973683
ENSG00000272009	9.540669970247736e-09	7.164028448918732
ENSG00000111696	9.540669970247736e-09	8.600109944100247
ENSG00000166598	9.540669970247736e-09	8.944318648588725
ENSG00000162723	9.540669970247837e-09	3.860164163481927
ENSG00000069248	9.540669970247837e-09	8.81323588036572
ENSG00000116191	9.540669970247837e-09	8.928124316604919
ENSG00000169241	9.540669970247837e-09	8.86433934696053
ENSG00000113302	9.540669970247837e-09	2.5992242857793717
ENSG00000270681	9.540669970247837e-09	7.153269713642739
ENSG00000197275	9.540669970247837e-09	6.383200217037147
ENSG00000150636	9.540669970247837e-09	7.017846946965618
ENSG00000123562	9.540669970247837e-09	8.910401872268555
ENSG00000151553	9.540669970247837e-09	8.755027606069843
ENSG00000114698	9.540669970247837e-09	5.989127315350336
ENSG00000119283	9.540669970247837e-09	5.253573510558005
ENSG00000103260	9.540669970247837e-09	8.329768091829733
ENSG00000235477	9.540669970247837e-09	7.945484876543607
ENSG00000213885	9.540669970247837e-09	6.333686384311756
ENSG00000135837	9.540669970247837e-09	8.899784235633259
ENSG00000234171	1.6692747098021695e-08	7.520494131887245
ENSG00000108344	1.6692747098021695e-08	8.903832818629208
ENSG00000138814	1.6692747098021695e-08	8.826373987644413
ENSG00000143149	1.6692747098021695e-08	8.841575961337382
ENSG00000204131	1.6692747098021695e-08	6.262373419351174
ENSG00000132541	1.6692747098021695e-08	8.400122115113463
ENSG00000213171	1.6692747098021695e-08	2.173103301375803
ENSG00000184486	1.6692747098021695e-08	2.8612472707097125
ENSG00000125962	1.6692747098021695e-08	8.517074417766942
ENSG00000027644	1.6692747098021695e-08	3.877483588728309
ENSG00000148688	1.6692747098021695e-08	8.643651998764877
ENSG00000185000	1.6692747098021695e-08	8.797041548381916
ENSG00000114391	1.6692747098021695e-08	8.940270065592774
ENSG00000235670	1.6692747098021695e-08	4.030345759324407
ENSG00000116544	1.6692747098021695e-08	7.30216340008949
ENSG00000181744	1.6692747098021695e-08	8.724623658683905
ENSG00000130779	1.6692747098021695e-08	8.853721710325235
ENSG00000166313	1.6692747098021695e-08	7.297124937121683
ENSG00000177613	1.6692747098021695e-08	8.781839574688945
ENSG00000183250	1.6692747098021695e-08	6.99877557373758
ENSG00000070785	1.6692747098021695e-08	8.658318218396126
ENSG00000187240	1.6692747098021695e-08	7.386334168460114
ENSG00000176974	1.6692747098021695e-08	8.639603415768926
ENSG00000258099	1.6692747098021695e-08	4.150148426933601
ENSG00000147224	1.6692747098021695e-08	8.873964625304993
ENSG00000196154	1.6692747098021695e-08	8.75833827818199
ENSG00000184867	1.6692747098021754e-08	8.729207995741579
ENSG00000154978	1.6692747098021754e-08	8.924075733608968
ENSG00000227939	1.6692747098021754e-08	7.419449299982602
ENSG00000174437	1.6692747098021754e-08	8.915978567617064
ENSG00000087085	1.6692747098021754e-08	5.8327776577963695
ENSG00000253797	1.6692747098021754e-08	8.711485551405216
ENSG00000116761	1.6692747098021754e-08	8.41631644709727
ENSG00000271420	1.6692747098021754e-08	2.5414078471220174
ENSG00000086717	1.6692747098021754e-08	5.050504912326665
ENSG00000105948	1.6692747098021754e-08	7.768509326006724
ENSG00000154114	1.6692747098021754e-08	8.915978567617064
ENSG00000102290	1.6692747098021754e-08	2.7318826208473093
ENSG00000102241	1.6692747098021754e-08	8.853721710325235
ENSG00000169550	1.6692747098021754e-08	2.783574039873279
ENSG00000103148	1.6692747098021754e-08	8.685130187015227
ENSG00000225506	1.6692747098021754e-08	2.2269265449590394
ENSG00000225889	1.6692747098021754e-08	8.915978567617064
ENSG00000112304	1.6692747098021754e-08	8.602630414743642
ENSG00000244219	1.6692747098021754e-08	5.684988053208741
ENSG00000240291	1.6692747098021754e-08	7.616907890729552
ENSG00000101412	1.6692747098021754e-08	8.539635646568007
ENSG00000197170	1.6692747098021754e-08	8.822861158710182
ENSG00000147804	1.6692747098021754e-08	8.523977068645921
ENSG00000186312	1.6692747098021754e-08	8.177423191088476
ENSG00000237975	1.6692747098021754e-08	3.1571755843127653
ENSG00000100316	1.6692747098021754e-08	8.948367231584678
ENSG00000104808	1.6692747098021754e-08	4.211298149255168
ENSG00000231500	1.6692747098021754e-08	8.948367231584678
ENSG00000099256	1.6692747098021754e-08	7.339405170698525
ENSG00000159261	1.6692747098021754e-08	7.100300944816319
ENSG00000115317	1.6692747098021754e-08	8.52616394204968
ENSG00000172336	1.6692747098021754e-08	8.56698336924883
ENSG00000172458	1.6692747098021754e-08	6.3721799836170625
ENSG00000168434	1.6692747098021754e-08	8.582387499763884
ENSG00000124422	1.6692747098021754e-08	8.902304706276652
ENSG00000269086	1.6692747098021754e-08	5.067185207881957
ENSG00000164442	1.6692747098021754e-08	8.93217289960087
ENSG00000223612	1.6692747098021754e-08	6.933013872507281
ENSG00000163467	1.6692747098021754e-08	6.225514253347395
ENSG00000123297	1.6692747098021754e-08	8.342704042286337
ENSG00000143603	1.6692747098021754e-08	8.89420754028475
ENSG00000047410	1.6692747098021754e-08	8.906353289272603
ENSG00000163625	1.6692747098021754e-08	8.435873741778165
ENSG00000233621	1.6692747098021754e-08	7.294636187093032
ENSG00000261754	1.6692747098021754e-08	4.586529366921356
ENSG00000181038	1.6692747098021754e-08	8.559088360079013
ENSG00000163444	1.6692747098021754e-08	8.7752705210496
ENSG00000263753	1.6692747098021754e-08	8.798033906672751
ENSG00000117523	1.6692747098021754e-08	8.93217289960087
ENSG00000133069	1.6692747098021754e-08	8.320397260892301
ENSG00000123739	1.6692747098021754e-08	8.69880404835564
ENSG00000270036	1.6692747098021754e-08	4.388345405253215
ENSG00000064886	1.6692747098021754e-08	6.510235020549416
ENSG00000206527	1.6692747098021754e-08	8.81881257571423
ENSG00000162755	1.6692747098021754e-08	7.850101444400361
ENSG00000033011	1.6692747098021754e-08	8.716526492692003
ENSG00000198814	1.6692747098021754e-08	8.146614930058368
ENSG00000179241	1.6692747098021754e-08	4.6830758494509945
ENSG00000077721	1.6692747098021754e-08	8.826909741706134
ENSG00000163040	1.6692747098021754e-08	5.614195091001595
ENSG00000154358	1.6692747098021933e-08	8.761060905647467
ENSG00000226862	1.6692747098021933e-08	4.362866275925973
ENSG00000226853	1.6692747098021933e-08	5.872207512830696
ENSG00000251323	1.6692747098021933e-08	7.05128414569547
ENSG00000116128	1.6692747098021933e-08	8.859298405673744
ENSG00000130764	1.6692747098021933e-08	8.758540435004074
ENSG00000180332	1.6692747098021933e-08	3.5101131316305922
ENSG00000260588	1.6692747098021933e-08	5.624005992770591
ENSG00000187695	1.6692747098021933e-08	5.781356641709087
ENSG00000226754	1.6692747098021933e-08	5.390264218277415
ENSG00000233927	1.6692747098021933e-08	8.940270065592774
ENSG00000251680	1.6692747098021933e-08	4.209749390295098
ENSG00000099622	1.6692747098021933e-08	8.940270065592774
ENSG00000225093	1.6692747098021933e-08	7.020947387872435
ENSG00000163918	1.6692747098021933e-08	8.602173810514527
ENSG00000184613	1.6692747098021933e-08	6.380011350892946
ENSG00000143819	1.6692747098021933e-08	8.811707768013164
ENSG00000113368	1.6692747098021933e-08	8.719582717397117
ENSG00000088756	1.6692747098021933e-08	5.78052229514708
ENSG00000225724	1.6692747098021933e-08	4.722567923011595
ENSG00000117595	1.6692747098021933e-08	5.44842051426227
ENSG00000116701	1.6692747098021933e-08	8.702316877289869
ENSG00000258472	1.6692747098021933e-08	7.453694118962128
ENSG00000155008	1.6692747098021933e-08	7.85897482385266
ENSG00000083457	1.6692747098021933e-08	8.658318218396126
ENSG00000070831	2.8965265307371098e-08	8.8795413206535
ENSG00000151917	2.8965265307371098e-08	5.987123683459986
ENSG00000107758	2.8965265307371098e-08	8.85120123968184
ENSG00000182180	2.8965265307371098e-08	8.82232540464846
ENSG00000185825	2.8965265307371098e-08	8.915978567617064
ENSG00000171817	2.8965265307371098e-08	7.53366908412353
ENSG00000119403	2.8965265307371098e-08	8.612255693088102
ENSG00000122591	2.8965265307371098e-08	8.80307484795954
ENSG00000260423	2.8965265307371098e-08	6.847800673731455
ENSG00000143502	2.8965265307371098e-08	4.240110122663514
ENSG00000105427	2.8965265307371098e-08	3.7052388667712064
ENSG00000232022	2.8965265307371098e-08	5.508251926928731
ENSG00000197982	2.8965265307371098e-08	8.641588132350599
ENSG00000239887	2.8965265307371098e-08	7.134068282118362
ENSG00000134864	2.8965265307371306e-08	8.10520745821255
ENSG00000233585	2.8965265307371306e-08	5.468711977519061
ENSG00000243587	2.8965265307371306e-08	7.229826111161501
ENSG00000204410	2.8965265307371306e-08	7.953751785529653
ENSG00000169951	2.8965265307371306e-08	8.291600575691529
ENSG00000163431	2.8965265307371306e-08	5.220370605124174
ENSG00000134769	2.8965265307371306e-08	6.1805210879648715
ENSG00000145050	2.8965265307371306e-08	8.920027150613016
ENSG00000272732	2.8965265307371306e-08	6.267938689284695
ENSG00000169016	2.8965265307371306e-08	8.648692940051664
ENSG00000264058	2.8965265307371306e-08	6.818052957784807
ENSG00000177602	2.8965265307371306e-08	7.2312056687753365
ENSG00000102178	2.8965265307371306e-08	8.764117130352583
ENSG00000225439	2.8965265307371306e-08	7.802698975553511
ENSG00000069329	2.8965265307371306e-08	8.853721710325235
ENSG00000199477	2.8965265307371306e-08	4.773187004909989
ENSG00000102886	2.8965265307371306e-08	6.6332339242572536
ENSG00000245008	2.8965265307371306e-08	6.551282777286695
ENSG00000109452	2.8965265307371306e-08	6.985222144998602
ENSG00000173065	2.8965265307371306e-08	8.562855636420272
ENSG00000133318	2.8965265307371306e-08	8.936221482596823
ENSG00000118513	2.8965265307371306e-08	7.366386852603154
ENSG00000162073	2.8965265307371306e-08	7.266184208292457
ENSG00000271109	2.8965265307371306e-08	5.899079565314475
ENSG00000154217	2.8965265307371306e-08	8.317726924011769
ENSG00000205208	2.8965265307371306e-08	8.521377448169922
ENSG00000154102	2.8965265307371306e-08	8.468256851165496
ENSG00000076382	2.8965265307371306e-08	8.584907970407277
ENSG00000184900	2.8965265307371306e-08	8.821333046357623
ENSG00000126247	2.8965265307371306e-08	8.891687069641355
ENSG00000077235	2.8965265307371306e-08	8.848145014976726
ENSG00000013583	2.8965265307371306e-08	8.45023322341744
ENSG00000229605	2.8965265307371306e-08	3.6091128617216888
ENSG00000139496	2.8965265307371306e-08	8.749450910721334
ENSG00000117650	2.8965265307371306e-08	7.8956989320511966
ENSG00000179314	2.8965265307371306e-08	6.865568301098094
ENSG00000073792	2.8965265307371306e-08	5.417575881507361
ENSG00000172954	2.8965265307371306e-08	8.305397444021418
ENSG00000197771	2.8965265307371306e-08	8.81323588036572
ENSG00000227527	2.8965265307371614e-08	4.184060624542792
ENSG00000184557	2.8965265307371614e-08	8.722893389509263
ENSG00000269761	2.8965265307371614e-08	4.110169151293789
ENSG00000087258	2.8965265307371614e-08	4.117849337286874
ENSG00000221743	2.8965265307371614e-08	7.508479823316942
ENSG00000259660	2.8965265307371614e-08	5.437935732061121
ENSG00000143669	2.8965265307371614e-08	8.717062246753724
ENSG00000158006	2.8965265307371614e-08	8.515344148592298
ENSG00000161800	2.8965265307371614e-08	8.572762221419424
ENSG00000166863	2.8965265307371614e-08	2.8764775055836234
ENSG00000143633	2.8965265307371614e-08	8.426934083732567
ENSG00000121848	2.8965265307371614e-08	8.863346988669695
ENSG00000102384	2.8965265307371614e-08	7.150559623248199
ENSG00000272123	2.8965265307371614e-08	3.6264275254107345
ENSG00000162065	2.8965265307371614e-08	8.27838331858023
ENSG00000179195	2.8965265307371614e-08	8.887638486645404
ENSG00000071282	2.8965265307371614e-08	5.145147240488883
ENSG00000071073	2.8965265307371614e-08	8.709957439052657
ENSG00000261126	2.8965265307371614e-08	6.7144549788762875
ENSG00000101003	2.8965265307371614e-08	7.920324027266541
ENSG00000151229	2.8965265307371614e-08	8.478573304389098
ENSG00000266970	2.8965265307371614e-08	4.072120083561785
ENSG00000224812	2.8965265307371614e-08	3.5886913191676415
ENSG00000152904	2.8965265307371614e-08	8.68566594107695
ENSG00000272610	2.8965265307371614e-08	1.957884383906385
ENSG00000168938	2.8965265307371614e-08	7.258974757720858
ENSG00000228065	2.8965265307371614e-08	5.566428437247623
ENSG00000069275	2.8965265307371614e-08	8.873964625304993
ENSG00000129038	2.8965265307371614e-08	3.277175839845818
ENSG00000177932	2.8965265307371614e-08	5.9075464579748305
ENSG00000091157	2.8965265307371614e-08	8.640595774059761
ENSG00000176890	2.8965265307371614e-08	8.391418478655307
ENSG00000168556	2.8965265307371614e-08	8.466963309462967
ENSG00000068438	2.8965265307371614e-08	8.82385351700102
ENSG00000226791	2.8965265307371614e-08	4.85201955619893
ENSG00000116984	2.8965265307371614e-08	8.849673127329284
ENSG00000153187	2.8965265307371614e-08	8.928124316604919
ENSG00000104447	2.8965265307371614e-08	6.875127700084091
ENSG00000232995	2.8965265307371614e-08	7.0604064179745185
ENSG00000203602	2.8965265307371614e-08	5.816566469085866
ENSG00000237765	2.8965265307371614e-08	7.838980801699652
ENSG00000231982	2.8965265307371614e-08	6.3408786521799625
ENSG00000131061	2.8965265307371614e-08	8.036029524222151
ENSG00000132677	2.8965265307371614e-08	3.527099945391375
ENSG00000133142	2.8965265307371614e-08	8.760604301418354
ENSG00000134376	2.8965265307371614e-08	3.4136228338694714
ENSG00000135709	2.8965265307371614e-08	8.873964625304993
ENSG00000135245	2.8965265307371614e-08	7.573172446839279
ENSG00000213559	2.8965265307371614e-08	3.3313712132328646
ENSG00000238045	2.8965265307371614e-08	6.3436475650697774
ENSG00000111224	2.8965265307371614e-08	8.21844477510971
ENSG00000112812	2.8965265307371614e-08	8.770686183991927
ENSG00000138400	2.8965265307371614e-08	5.162628967448367
ENSG00000110660	2.8965265307371614e-08	8.849673127329284
ENSG00000197140	2.8965265307371614e-08	4.873526093131652
ENSG00000231346	2.8965265307371614e-08	4.477008455397219
ENSG00000202290	2.8965265307371614e-08	6.434661383756991
ENSG00000203666	2.8965265307371614e-08	8.396530136346628
ENSG00000117399	4.9845730411641107e-08	8.20038873353371
ENSG00000204116	4.9845730411641107e-08	8.69880404835564
ENSG00000134882	4.9845730411641107e-08	8.401368920811331
ENSG00000122912	4.9845730411641107e-08	8.742881857081988
ENSG00000136631	4.9845730411641107e-08	8.746930440077941
ENSG00000238178	4.9845730411641107e-08	4.17602245469033
ENSG00000238055	4.9845730411641107e-08	3.740576738390796
ENSG00000213639	4.9845730411641107e-08	8.859298405673744
ENSG00000109475	4.9845730411641107e-08	8.944318648588725
ENSG00000118816	4.9845730411641107e-08	8.93217289960087
ENSG00000112977	4.9845730411641107e-08	8.895735652637308
ENSG00000221990	4.9845730411641107e-08	7.500852132793462
ENSG00000011198	4.9845730411641107e-08	8.430526062499402
ENSG00000143337	4.9845730411641107e-08	8.838519736632266
ENSG00000215483	4.9845730411641107e-08	4.368965204038271
ENSG00000178163	4.9845730411641107e-08	8.728672241679856
ENSG00000231991	4.9845730411641107e-08	6.4529239318492015
ENSG00000235508	4.9845730411641107e-08	4.803169058155296
ENSG00000088833	4.9845730411641107e-08	8.835999265988871
ENSG00000183864	4.9845730411641107e-08	8.714998380339443
ENSG00000183856	4.9845730411641107e-08	7.969521927112286
ENSG00000105767	4.9845730411641107e-08	7.703333573175979
ENSG00000165660	4.9845730411641107e-08	8.540373557451812
ENSG00000232860	4.9845730411641107e-08	6.927561184505337
ENSG00000154639	4.9845730411641107e-08	7.757279998493259
ENSG00000158301	4.9845730411641107e-08	7.7845342491647544
ENSG00000158321	4.9845730411641107e-08	6.140052613350122
ENSG00000165832	4.9845730411641107e-08	8.668935855031423
ENSG00000176896	4.9845730411641107e-08	8.337865257821637
ENSG00000164588	4.9845730411641107e-08	1.9700964659342235
ENSG00000085063	4.9845730411641107e-08	8.940270065592774
ENSG00000164587	4.9845730411641107e-08	8.944318648588725
ENSG00000182472	4.9845730411641107e-08	8.119469364199627
ENSG00000174326	4.9845730411641107e-08	5.281029674764419
ENSG00000105011	4.9845730411641107e-08	8.48468575379933
ENSG00000166664	4.9845730411641107e-08	2.341915992899662
ENSG00000135637	4.9845730411641107e-08	8.49431103214379
ENSG00000197872	4.9845730411641107e-08	8.887638486645404
ENSG00000099377	4.9845730411641107e-08	7.383393720788795
ENSG00000116183	4.9845730411641107e-08	6.6566966340707685
ENSG00000142676	4.9845730411641107e-08	8.936221482596823
ENSG00000146350	4.9845730411641107e-08	7.9278275940314975
ENSG00000139428	4.9845730411641107e-08	8.492045008907425
ENSG00000244242	4.9845730411641107e-08	8.017719035239121
ENSG00000178184	4.9845730411641107e-08	7.248182219380149
ENSG00000243071	4.9845730411641107e-08	3.181521170776719
ENSG00000170043	4.9845730411641107e-08	8.706444610118426
ENSG00000072062	4.9845730411641107e-08	8.848145014976726
ENSG00000101888	4.9845730411641107e-08	8.569705996714308
ENSG00000120333	4.9845730411641107e-08	8.763124772061747
ENSG00000169607	4.9845730411641107e-08	7.970579447227375
ENSG00000242265	4.9845730411641107e-08	6.062653673273434
ENSG00000169599	4.9845730411641107e-08	8.608004953270067
ENSG00000189171	4.9845730411641107e-08	7.557677723162687
ENSG00000179774	4.9845730411641107e-08	3.858132863503287
ENSG00000109390	4.9845730411641107e-08	8.750979023073892
ENSG00000101546	4.9845730411641107e-08	8.53930204932837
ENSG00000088826	4.9845730411641107e-08	8.75601996436068
ENSG00000108219	4.9845730411641107e-08	8.734248937028365
ENSG00000118655	4.9845730411641636e-08	7.524117096571645
ENSG00000242732	4.9845730411641636e-08	7.890657990764407
ENSG00000137285	4.9845730411641636e-08	5.626906063348072
ENSG00000131171	4.9845730411641636e-08	8.85120123968184
ENSG00000251927	4.9845730411641636e-08	7.349279341869734
ENSG00000084073	4.9845730411641636e-08	8.852193597972677
ENSG00000227345	4.9845730411641636e-08	8.30618764549017
ENSG00000197951	4.9845730411641636e-08	8.206957787173055
ENSG00000185591	4.9845730411641636e-08	8.867395571665647
ENSG00000181577	4.9845730411641636e-08	3.7726386701546386
ENSG00000132676	4.9845730411641636e-08	8.887638486645404
ENSG00000102144	4.9845730411641636e-08	8.911929984621112
ENSG00000260782	4.9845730411641636e-08	3.8405789516788955
ENSG00000197653	4.9845730411641636e-08	6.58814700679588
ENSG00000196584	4.9845730411641636e-08	8.219920596877323
ENSG00000138785	4.9845730411641636e-08	8.482621887385049
ENSG00000182325	4.9845730411641636e-08	8.652284918818502
ENSG00000273002	4.9845730411641636e-08	6.996995710053379
ENSG00000107821	4.9845730411641636e-08	7.046047270503613
ENSG00000003402	4.9845730411641636e-08	8.936221482596823
ENSG00000176842	4.9845730411641636e-08	4.350418379101875
ENSG00000224831	4.9845730411641636e-08	5.498209105997927
ENSG00000162722	4.9845730411641636e-08	5.754361701833819
ENSG00000198400	4.9845730411641636e-08	5.9017997202674435
ENSG00000213699	4.9845730411641636e-08	8.649228694113386
ENSG00000232093	4.9845730411641636e-08	5.80068968964773
ENSG00000119927	4.9845730411641636e-08	8.560159868202454
ENSG00000197558	4.9845730411641636e-08	6.983921519460969
ENSG00000158555	4.9845730411641636e-08	8.42239648267956
ENSG00000170855	4.9845730411641636e-08	8.646629073637385
ENSG00000110108	4.9845730411641636e-08	8.907881401625161
ENSG00000229689	4.9845730411641636e-08	6.36202167216273
ENSG00000224358	4.9845730411641636e-08	6.567009586612753
ENSG00000183154	4.9845730411641636e-08	4.955758690100613
ENSG00000141127	4.9845730411641636e-08	8.779319104045552
ENSG00000180998	4.9845730411641636e-08	6.630309780847965
ENSG00000261292	4.9845730411641636e-08	5.651631927610024
ENSG00000120820	4.9845730411641636e-08	7.3126127446680576
ENSG00000184545	4.9845730411641636e-08	7.973453391867408
ENSG00000087338	4.9845730411641636e-08	8.734248937028365
ENSG00000197568	4.9845730411641636e-08	7.902803739752263
ENSG00000163481	4.9845730411641815e-08	8.505921027069922
ENSG00000163631	4.9845730411641815e-08	6.626167535544737
ENSG00000226161	4.9845730411641815e-08	4.330866838550672
ENSG00000093217	4.9845730411641815e-08	7.929238253974857
ENSG00000150630	4.9845730411641815e-08	7.41723703990924
ENSG00000230155	4.9845730411641815e-08	5.68628304306693
ENSG00000164484	4.9845730411641815e-08	8.079519288301833
ENSG00000248538	4.9845730411641815e-08	4.993455327035882
ENSG00000167900	4.9845730411641815e-08	8.331067188112543
ENSG00000242759	4.9845730411641815e-08	6.070272925727768
ENSG00000138780	4.9845730411641815e-08	8.453746052351669
ENSG00000115194	4.9845730411641815e-08	3.9622841194787672
ENSG00000256552	4.9845730411641815e-08	3.5697212146781947
ENSG00000225518	4.9845730411641815e-08	5.272887545577927
ENSG00000102158	8.507053699710578e-08	8.911929984621112
ENSG00000213064	8.507053699710578e-08	8.788408628328291
ENSG00000144048	8.507053699710578e-08	8.670463967383979
ENSG00000176659	8.507053699710578e-08	5.162311790171178
ENSG00000110921	8.507053699710578e-08	8.216916662757152
ENSG00000198739	8.507053699710578e-08	3.0777669597913793
ENSG00000237708	8.507053699710578e-08	2.761674159411582
ENSG00000123684	8.507053699710578e-08	8.403634944047694
ENSG00000254266	8.507053699710578e-08	5.309368360855827
ENSG00000237686	8.507053699710578e-08	5.78560711065797
ENSG00000156042	8.507053699710578e-08	8.166524247798487
ENSG00000101421	8.507053699710578e-08	8.883589903649453
ENSG00000139679	8.507053699710578e-08	8.11048442108678
ENSG00000197329	8.507053699710578e-08	8.93217289960087
ENSG00000094975	8.507053699710578e-08	8.899784235633259
ENSG00000257987	8.507053699710578e-08	2.1716856959843414
ENSG00000267470	8.507053699710578e-08	5.890866321247164
ENSG00000131931	8.507053699710578e-08	8.37860553518818
ENSG00000156374	8.507053699710578e-08	8.239092003733635
ENSG00000109787	8.507053699710578e-08	8.882061791296895
ENSG00000176531	8.507053699710578e-08	8.3123000949004
ENSG00000159714	8.507053699710578e-08	7.529269601518983
ENSG00000187325	8.507053699710578e-08	8.629978137424466
ENSG00000235297	8.507053699710578e-08	6.110085394559336
ENSG00000101152	8.507053699710578e-08	8.79956201902531
ENSG00000204498	8.507053699710578e-08	8.493775278082067
ENSG00000116194	8.507053699710578e-08	7.194170602529999
ENSG00000179456	8.507053699710578e-08	8.55450402302134
ENSG00000128039	8.507053699710578e-08	8.651213410695059
ENSG00000168994	8.507053699710578e-08	7.062519518013347
ENSG00000235437	8.507053699710578e-08	8.595525607042575
ENSG00000272654	8.507053699710578e-08	7.365454913865585
ENSG00000066279	8.507053699710578e-08	8.654269635400174
ENSG00000124209	8.507053699710578e-08	8.757548076713238
ENSG00000107874	8.507053699710578e-08	8.726687525098185
ENSG00000168393	8.507053699710578e-08	8.507984893484203
ENSG00000167526	8.507053699710578e-08	8.948367231584678
ENSG00000150995	8.507053699710578e-08	8.669471609093144
ENSG00000112079	8.507053699710578e-08	8.834471153636315
ENSG00000245017	8.507053699710578e-08	6.088655429700329
ENSG00000184675	8.507053699710669e-08	8.482621887385049
ENSG00000248478	8.507053699710669e-08	1.9925047958165343
ENSG00000154277	8.507053699710669e-08	7.9027320912370405
ENSG00000184634	8.507053699710669e-08	8.835006907698036
ENSG00000054118	8.507053699710669e-08	8.891687069641355
ENSG00000120885	8.507053699710669e-08	7.0035559663876645
ENSG00000147383	8.507053699710669e-08	8.49105265061659
ENSG00000197180	8.507053699710669e-08	6.819519004917312
ENSG00000108061	8.507053699710669e-08	8.760068547356632
ENSG00000184575	8.507053699710669e-08	8.902304706276652
ENSG00000140451	8.507053699710669e-08	8.761596659709188
ENSG00000172292	8.507053699710669e-08	7.988010810273937
ENSG00000132646	8.507053699710669e-08	8.810715409722327
ENSG00000212657	8.507053699710669e-08	3.4548659481827073
ENSG00000122432	8.507053699710669e-08	6.269401273652611
ENSG00000171943	8.507053699710669e-08	6.847540483696356
ENSG00000165171	8.507053699710669e-08	6.334335595494766
ENSG00000134548	8.507053699710669e-08	5.895412331671823
ENSG00000178397	8.507053699710669e-08	8.597589473456853
ENSG00000147485	8.507053699710669e-08	7.279343620238529
ENSG00000233791	8.507053699710669e-08	6.859416530989771
ENSG00000228527	8.507053699710669e-08	3.3373690056526852
ENSG00000112039	8.507053699710669e-08	8.539381199160976
ENSG00000183337	8.507053699710669e-08	8.84715265668589
ENSG00000106290	8.507053699710669e-08	8.6629025554538
ENSG00000165704	8.507053699710669e-08	8.574746938001097
ENSG00000172456	8.507053699710669e-08	7.941225703297498
ENSG00000141639	8.507053699710669e-08	1.6928086759282015
ENSG00000267060	8.507053699710669e-08	5.83263326291603
ENSG00000253719	8.507053699710669e-08	8.835999265988871
ENSG00000236060	8.507053699710669e-08	5.388659355375132
ENSG00000198755	8.507053699710669e-08	8.936221482596823
ENSG00000116906	8.507053699710669e-08	8.835006907698036
ENSG00000253327	8.507053699710669e-08	4.733726108930922
ENSG00000188112	8.507053699710669e-08	5.178199026810661
ENSG00000229267	8.507053699710669e-08	6.209823256937562
ENSG00000143156	8.507053699710669e-08	7.949448755126672
ENSG00000152147	8.507053699710669e-08	8.348939498686049
ENSG00000099785	8.507053699710669e-08	8.653277277109337
ENSG00000143858	8.507053699710669e-08	6.1642423831022946
ENSG00000160062	8.507053699710669e-08	7.664996648211999
ENSG00000262583	8.507053699710669e-08	3.286688245827742
ENSG00000177600	8.507053699710669e-08	8.936221482596823
ENSG00000213625	8.507053699710669e-08	8.883589903649453
ENSG00000119899	8.507053699710669e-08	8.738833274086039
ENSG00000235616	8.507053699710669e-08	2.131083736676922
ENSG00000135476	8.507053699710669e-08	8.288544350986411
ENSG00000107816	8.507053699710669e-08	8.604158527096198
ENSG00000103253	8.507053699710669e-08	8.445648886359766
ENSG00000264659	8.507053699710669e-08	2.726553500205734
ENSG00000136153	8.507053699710669e-08	8.222009894628885
ENSG00000107789	8.507053699710669e-08	8.690706882363736
ENSG00000167046	8.507053699710669e-08	6.105754878055939
ENSG00000105193	8.507053699710669e-08	8.944318648588725
ENSG00000152270	8.507053699710669e-08	7.416702909873662
ENSG00000237506	8.507053699710669e-08	6.151285339188956
ENSG00000126231	8.507053699710669e-08	6.523970684134113
ENSG00000216863	8.507053699710669e-08	7.990019289499072
ENSG00000060237	8.507053699710669e-08	8.887638486645404
ENSG00000167588	8.507053699710669e-08	6.733023517035956
ENSG00000213588	8.507053699710669e-08	8.400122115113463
ENSG00000188385	8.507053699710669e-08	7.704194491049263
ENSG00000227311	8.507053699710669e-08	3.853921098572669
ENSG00000142686	8.507053699710669e-08	8.569705996714308
ENSG00000227799	8.507053699710669e-08	5.7815376629870725
ENSG00000160741	8.507053699710669e-08	8.863346988669695
ENSG00000085719	8.507053699710669e-08	8.891687069641355
ENSG00000174748	8.5070536997107e-08	8.944318648588725
ENSG00000188095	8.5070536997107e-08	5.332144489188868
ENSG00000122550	8.5070536997107e-08	8.631506249777022
ENSG00000138160	8.5070536997107e-08	8.590484665755788
ENSG00000146535	8.5070536997107e-08	8.761596659709188
ENSG00000074276	8.5070536997107e-08	6.068117551907216
ENSG00000154153	8.5070536997107e-08	5.46138297575103
ENSG00000130766	8.5070536997107e-08	8.769693825701092
ENSG00000163468	8.5070536997107e-08	8.944318648588725
ENSG00000185803	8.5070536997107e-08	8.826373987644413
ENSG00000144231	8.5070536997107e-08	8.690706882363736
ENSG00000102100	8.5070536997107e-08	8.77473476698788
ENSG00000216109	8.5070536997107e-08	4.440775749380898
ENSG00000269965	8.5070536997107e-08	3.349230067611981
ENSG00000161243	1.4398960509918724e-07	4.378875080726036
ENSG00000178217	1.4398960509918724e-07	4.419702729391573
ENSG00000180340	1.4398960509918724e-07	7.333108656117431
ENSG00000205838	1.4398960509918724e-07	4.423306738578562
ENSG00000233319	1.4398960509918724e-07	1.6302157115432225
ENSG00000182899	1.4398960509918724e-07	8.944318648588725
ENSG00000159239	1.4398960509918724e-07	8.478573304389098
ENSG00000125629	1.4398960509918724e-07	8.748458552430499
ENSG00000181826	1.4398960509918724e-07	7.857493447504769
ENSG00000205277	1.4398960509918724e-07	3.319190957646278
ENSG00000247735	1.4398960509918724e-07	5.540456549754218
ENSG00000204387	1.4398960509918724e-07	8.899784235633259
ENSG00000169064	1.4398960509918724e-07	2.553779547910924
ENSG00000143228	1.4398960509918724e-07	8.148749512877176
ENSG00000100129	1.4398960509918724e-07	8.940270065592774
ENSG00000117724	1.4398960509918724e-07	8.57077750483775
ENSG00000249115	1.4398960509918724e-07	8.666415384388028
ENSG00000250673	1.4398960509918724e-07	5.910162997273285
ENSG00000135248	1.4398960509918724e-07	5.497151471343183
ENSG00000154760	1.4398960509918724e-07	8.903832818629208
ENSG00000174529	1.4398960509918724e-07	7.305991734612136
ENSG00000213846	1.4398960509918724e-07	6.830078345807053
ENSG00000135763	1.4398960509918724e-07	8.648692940051664
ENSG00000214018	1.4398960509918724e-07	3.87584764406388
ENSG00000241666	1.4398960509918724e-07	5.945300722021788
ENSG00000105369	1.4398960509918724e-07	8.867395571665647
ENSG00000203827	1.4398960509918878e-07	7.721389614751979
ENSG00000104833	1.4398960509918878e-07	4.077819964326896
ENSG00000104738	1.4398960509918878e-07	8.705908856056706
ENSG00000121774	1.4398960509918878e-07	8.863346988669695
ENSG00000150756	1.4398960509918878e-07	8.43230862225899
ENSG00000111540	1.4398960509918878e-07	8.544676587854793
ENSG00000177885	1.4398960509918878e-07	8.903832818629208
ENSG00000135617	1.4398960509918878e-07	8.730200354032414
ENSG00000151151	1.4398960509918878e-07	8.456802277056784
ENSG00000173894	1.4398960509918878e-07	5.540414888397436
ENSG00000198492	1.4398960509918878e-07	8.839055490693989
ENSG00000164104	1.4398960509918878e-07	8.903832818629208
ENSG00000132963	1.4398960509918878e-07	8.75601996436068
ENSG00000100473	1.4398960509918878e-07	8.222174083042749
ENSG00000202415	1.4398960509918878e-07	3.3427178457060953
ENSG00000201492	1.4398960509918878e-07	5.082503986249187
ENSG00000239223	1.4398960509918878e-07	3.6996306541048543
ENSG00000104432	1.4398960509918878e-07	6.387982395591201
ENSG00000112852	1.4398960509918878e-07	6.2411503924742835
ENSG00000196659	1.4398960509918878e-07	7.976424577991269
ENSG00000075391	1.4398960509918878e-07	7.920141747201459
ENSG00000172216	1.4398960509918878e-07	8.777790991692996
ENSG00000108010	1.4398960509918878e-07	8.71454177611033
ENSG00000076356	1.4398960509918878e-07	6.7857777915237305
ENSG00000171150	1.4398960509918878e-07	8.721110829749675
ENSG00000100994	1.4398960509918878e-07	8.891687069641355
ENSG00000007866	1.4398960509918878e-07	7.210107724670943
ENSG00000188611	1.4398960509918878e-07	5.391111437084071
ENSG00000146143	1.4398960509918878e-07	7.9815038218546475
ENSG00000136463	1.4398960509918878e-07	8.46362577810316
ENSG00000129167	1.4398960509918878e-07	6.552901148632422
ENSG00000234478	1.4398960509918878e-07	5.778460071240636
ENSG00000065154	1.4398960509918878e-07	8.85066548562012
ENSG00000250056	1.4398960509918878e-07	5.309954585782164
ENSG00000229214	1.4398960509918878e-07	4.2329789041695465
ENSG00000171222	1.4398960509918878e-07	8.814228238656558
ENSG00000149658	1.4398960509918878e-07	8.829430212349527
ENSG00000147183	1.4398960509918878e-07	5.299180544885763
ENSG00000108468	1.4398960509918878e-07	8.719582717397117
ENSG00000102780	1.4398960509918878e-07	7.5246503926572865
ENSG00000162813	1.4398960509918878e-07	8.77122193805365
ENSG00000261159	1.4398960509918878e-07	7.799120984795027
ENSG00000229414	1.4398960509918878e-07	2.9106661592333105
ENSG00000267152	1.4398960509918878e-07	6.535853931674592
ENSG00000170832	1.4398960509918878e-07	8.519059134348613
ENSG00000178947	1.4398960509918878e-07	6.957501515462886
ENSG00000090889	1.4398960509918878e-07	7.9839859899214485
ENSG00000175886	1.4398960509918878e-07	6.583387706332152
ENSG00000155886	1.4398960509918878e-07	5.228580219800718
ENSG00000115211	1.4398960509918878e-07	8.744409969434548
ENSG00000055950	1.4398960509918878e-07	8.681617358080997
ENSG00000169972	1.4398960509918878e-07	8.059197223489472
ENSG00000236312	1.4398960509918878e-07	4.9386875815129905
ENSG00000123728	1.4398960509918878e-07	8.857770293321186
ENSG00000232909	1.4398960509918878e-07	6.439038685700989
ENSG00000058673	1.4398960509918878e-07	8.928124316604919
ENSG00000137876	1.4398960509918878e-07	8.911929984621112
ENSG00000269944	1.4398960509918878e-07	3.692171533918057
ENSG00000198756	1.4398960509918878e-07	5.757293350379203
ENSG00000169813	1.4398960509918878e-07	8.891687069641355
ENSG00000143850	1.4398960509918878e-07	5.083090891972833
ENSG00000270107	1.4398960509918878e-07	8.358362620208423
ENSG00000107669	1.4398960509918878e-07	8.74288185708199
ENSG00000116688	1.4398960509918878e-07	8.81881257571423
ENSG00000164574	1.4398960509918878e-07	8.85624218096863
ENSG00000235618	1.4398960509918878e-07	6.084447546249357
ENSG00000228889	1.4398960509918878e-07	5.631928368028873
ENSG00000204386	1.4398960509918878e-07	8.867395571665647
ENSG00000156709	1.4398960509918878e-07	8.80918729736977
ENSG00000119906	1.4398960509918878e-07	8.731728466384972
ENSG00000117385	1.4398960509918878e-07	8.687194053429506
ENSG00000027001	1.4398960509918878e-07	8.151269983520573
ENSG00000165102	1.4398960509918878e-07	8.750979023073892
ENSG00000130477	1.439896050991898e-07	2.9152476506743326
ENSG00000273107	1.439896050991898e-07	4.813917318344536
ENSG00000123473	1.439896050991898e-07	8.126240574661058
ENSG00000229203	1.439896050991898e-07	2.2441838753752745
ENSG00000137364	1.439896050991898e-07	8.605686639448757
ENSG00000240087	1.439896050991898e-07	6.045769832856652
ENSG00000188690	1.439896050991898e-07	8.749450910721334
ENSG00000188878	1.439896050991898e-07	8.065590979554393
ENSG00000144481	1.439896050991898e-07	2.716911108057193
ENSG00000227486	1.439896050991898e-07	7.078114540134159
ENSG00000224023	1.439896050991898e-07	4.697100955843461
ENSG00000223960	1.439896050991898e-07	8.55557553114478
ENSG00000114790	1.439896050991898e-07	5.927778842610604
ENSG00000213995	1.439896050991898e-07	8.504647362124395
ENSG00000143476	1.439896050991898e-07	8.425405971380009
ENSG00000119969	1.439896050991898e-07	8.312352385485344
ENSG00000242276	1.439896050991898e-07	4.551334492791418
ENSG00000184226	1.439896050991898e-07	7.853573112253106
ENSG00000139117	1.439896050991898e-07	8.153739614516434
ENSG00000142675	1.439896050991898e-07	8.541163758920563
ENSG00000095777	1.439896050991898e-07	2.995722970353336
ENSG00000095794	1.439896050991898e-07	8.53983780339009
ENSG00000270177	1.439896050991898e-07	6.261946266671705
ENSG00000250850	1.439896050991898e-07	4.132524222495451
ENSG00000176444	1.439896050991898e-07	8.883589903649453
ENSG00000258984	1.439896050991898e-07	4.151870615082361
ENSG00000159445	1.439896050991898e-07	8.822861158710182
ENSG00000250081	1.439896050991898e-07	3.97730485336211
ENSG00000224897	1.439896050991898e-07	6.981305688951822
ENSG00000166173	1.439896050991898e-07	4.074497299239997
ENSG00000149548	1.439896050991898e-07	7.261512374677448
ENSG00000157985	1.439896050991898e-07	6.639153604722617
ENSG00000149636	1.439896050991898e-07	8.735777049380923
ENSG00000166263	1.439896050991898e-07	7.62352368037356
ENSG00000165511	1.439896050991898e-07	7.153509504704679
ENSG00000140105	1.439896050991898e-07	8.924075733608968
ENSG00000055732	1.439896050991898e-07	3.4067334390547135
ENSG00000264247	1.439896050991898e-07	8.60767135603043
ENSG00000136492	1.439896050991898e-07	8.104267390506658
ENSG00000249784	1.439896050991898e-07	3.585229027420335
ENSG00000254827	1.439896050991898e-07	5.041177761966518
ENSG00000217181	1.439896050991898e-07	3.1691072267210267
ENSG00000125898	1.439896050991898e-07	7.608178822934111
ENSG00000174469	2.417040143434151e-07	5.317314440549519
ENSG00000163386	2.417040143434151e-07	8.796505794320195
ENSG00000175548	2.417040143434151e-07	8.166015352984427
ENSG00000174628	2.417040143434151e-07	6.956624636427675
ENSG00000165802	2.417040143434151e-07	8.734248937028365
ENSG00000170037	2.417040143434151e-07	8.674055946150816
ENSG00000267352	2.417040143434151e-07	7.898815880769329
ENSG00000163214	2.417040143434151e-07	8.62340908378512
ENSG00000175305	2.417040143434151e-07	8.110888734730949
ENSG00000058091	2.417040143434151e-07	8.87549273765755
ENSG00000230207	2.417040143434151e-07	7.244050407785187
ENSG00000165714	2.417040143434151e-07	8.067242098896429
ENSG00000170011	2.417040143434151e-07	7.275023836445161
ENSG00000165775	2.417040143434151e-07	8.837527378341429
ENSG00000175595	2.417040143434151e-07	8.522448956293365
ENSG00000177888	2.417040143434151e-07	8.677033021023325
ENSG00000169902	2.417040143434151e-07	7.815859838436998
ENSG00000177370	2.417040143434151e-07	8.384384387358773
ENSG00000264007	2.417040143434151e-07	2.9677809798930403
ENSG00000168610	2.417040143434151e-07	8.887638486645404
ENSG00000171433	2.417040143434151e-07	2.445604363785066
ENSG00000136688	2.417040143434151e-07	4.676948030803398
ENSG00000168280	2.417040143434151e-07	6.1893447813076685
ENSG00000163923	2.417040143434151e-07	8.417844559449826
ENSG00000135250	2.417040143434151e-07	8.791464853033405
ENSG00000167889	2.417040143434151e-07	5.3621434120817595
ENSG00000169221	2.417040143434151e-07	8.77122193805365
ENSG00000232415	2.417040143434151e-07	1.5795918993120035
ENSG00000065328	2.417040143434151e-07	7.741161603325899
ENSG00000177731	2.417040143434151e-07	8.914450455264506
ENSG00000204104	2.417040143434151e-07	8.387826499888472
ENSG00000135392	2.417040143434151e-07	8.543886386386044
ENSG00000270504	2.417040143434151e-07	4.588789177195349
ENSG00000117632	2.417040143434151e-07	8.82385351700102
ENSG00000163519	2.417040143434151e-07	8.050830731455479
ENSG00000224326	2.417040143434151e-07	2.7873197288098783
ENSG00000265458	2.417040143434151e-07	6.9420856371591535
ENSG00000224165	2.417040143434151e-07	6.95167559311926
ENSG00000172465	2.417040143434151e-07	8.3391120635195
ENSG00000269904	2.417040143434151e-07	4.658512909214153
ENSG00000181004	2.417040143434151e-07	7.996150164728892
ENSG00000153060	2.417040143434151e-07	5.295609838181522
ENSG00000138640	2.417040143434151e-07	8.863346988669695
ENSG00000185278	2.417040143434151e-07	8.641131528121484
ENSG00000229388	2.417040143434151e-07	5.639590960032964
ENSG00000142507	2.417040143434151e-07	8.80361060202126
ENSG00000125356	2.417040143434151e-07	8.87549273765755
ENSG00000213922	2.417040143434151e-07	3.7663461521626873
ENSG00000138796	2.417040143434151e-07	8.688186411720343
ENSG00000248302	2.417040143434151e-07	6.356374708476541
ENSG00000126067	2.417040143434151e-07	8.85120123968184
ENSG00000101282	2.417040143434151e-07	5.956100542488073
ENSG00000161036	2.417040143434151e-07	8.825381629353576
ENSG00000155850	2.417040143434151e-07	8.72011847145884
ENSG00000160948	2.417040143434151e-07	8.85120123968184
ENSG00000221821	2.417040143434151e-07	8.064030453373894
ENSG00000144821	2.417040143434151e-07	8.603166168805362
ENSG00000183508	2.417040143434151e-07	8.944318648588725
ENSG00000244041	2.417040143434151e-07	6.930762837636359
ENSG00000160678	2.417040143434151e-07	7.16236445833739
ENSG00000086730	2.417040143434151e-07	8.80513871437382
ENSG00000182134	2.417040143434151e-07	8.509969610065873
ENSG00000182197	2.417040143434151e-07	8.758540435004074
ENSG00000182831	2.417040143434151e-07	8.814763992718278
ENSG00000240455	2.417040143434151e-07	3.1080502692089067
ENSG00000159267	2.417040143434151e-07	8.777790991692996
ENSG00000081692	2.417040143434151e-07	8.116864189143348
ENSG00000162409	2.417040143434151e-07	3.36182152173737
ENSG00000162669	2.417040143434151e-07	3.8402556857339634
ENSG00000154305	2.417040143434151e-07	8.93217289960087
ENSG00000259219	2.417040143434151e-07	2.883285178956968
ENSG00000216809	2.417040143434151e-07	5.98289961538482
ENSG00000102218	2.417040143434151e-07	8.363939315556932
ENSG00000196092	2.417040143434151e-07	8.190660324956776
ENSG00000103042	2.417040143434151e-07	8.372572235610557
ENSG00000095739	2.417040143434151e-07	6.164031483037563
ENSG00000186818	2.417040143434151e-07	8.382837849186627
ENSG00000126945	2.417040143434151e-07	8.839055490693989
ENSG00000196227	2.417040143434151e-07	8.741889498791155
ENSG00000100450	2.417040143434151e-07	5.555942711972826
ENSG00000186141	2.417040143434151e-07	8.696283577712245
ENSG00000162961	2.417040143434151e-07	8.649228694113384
ENSG00000251669	2.417040143434151e-07	7.297973384284473
ENSG00000216915	2.417040143434151e-07	4.134951716541836
ENSG00000096696	2.417040143434151e-07	5.104922154177057
ENSG00000100422	2.417040143434151e-07	8.907881401625161
ENSG00000114942	2.417040143434151e-07	8.948367231584678
ENSG00000187492	2.417040143434151e-07	4.753945947859053
ENSG00000196954	2.417040143434151e-07	8.891687069641355
ENSG00000183160	2.4170401434341644e-07	7.638406379003616
ENSG00000135404	2.4170401434341644e-07	8.936221482596823
ENSG00000167964	2.4170401434341644e-07	8.47233784798939
ENSG00000164796	2.4170401434341644e-07	3.3187714841121085
ENSG00000204628	2.4170401434341644e-07	8.944318648588725
ENSG00000265559	2.4170401434341644e-07	2.9705379060347332
ENSG00000139624	2.4170401434341644e-07	8.65174916475678
ENSG00000013364	2.4170401434341644e-07	8.899784235633259
ENSG00000227192	2.4170401434341644e-07	6.155682791108653
ENSG00000255449	2.4170401434341644e-07	4.59467878213543
ENSG00000151164	2.4170401434341644e-07	6.213443156702048
ENSG00000143322	2.4170401434341644e-07	8.821333046357623
ENSG00000232907	2.4170401434341644e-07	6.908897720009496
ENSG00000206559	2.4170401434341644e-07	6.576261994492516
ENSG00000051620	2.4170401434341644e-07	8.833478795345478
ENSG00000112167	2.4170401434341644e-07	8.317341036187187
ENSG00000184640	2.4170401434341644e-07	8.903832818629208
ENSG00000269430	2.4170401434341644e-07	7.4342340887920955
ENSG00000011009	2.4170401434341644e-07	8.760068547356632
ENSG00000131828	2.4170401434341644e-07	8.77122193805365
ENSG00000174405	2.4170401434341644e-07	8.638075303416368
ENSG00000248610	2.4170401434341644e-07	6.842295090677679
ENSG00000135842	2.4170401434341644e-07	8.77878334998383
ENSG00000135829	2.4170401434341644e-07	8.899784235633259
ENSG00000237301	2.4170401434341644e-07	5.213379868839229
ENSG00000261335	2.4170401434341644e-07	3.468982865983129
ENSG00000158079	2.4170401434341644e-07	8.359434128331866
ENSG00000236846	2.4170401434341644e-07	2.1568559726455767
ENSG00000167549	2.4170401434341644e-07	7.843518402752662
ENSG00000143748	2.4170401434341644e-07	8.696283577712247
ENSG00000198934	2.4170401434341644e-07	8.071088525070296
ENSG00000164011	2.4170401434341644e-07	8.32452499372086
ENSG00000273010	2.4170401434341644e-07	5.1972097275806375
ENSG00000067992	2.4170401434341644e-07	8.085754744701545
ENSG00000066926	2.4170401434341644e-07	8.703388385413312
ENSG00000002834	2.4170401434341644e-07	8.87549273765755
ENSG00000225573	2.4170401434341644e-07	7.180256645667896
[truncated: 1,941 more rows]
