# Supplementary material for: Machine learning predicts treatment sensitivity in multiple myeloma based on molecular and clinical information coupled with drug response
Source: PLoS One. 2021 Jul 28;16(7):e0254596. doi: 10.1371/journal.pone.0254596 (PMC8318243; doi:10.1371/journal.pone.0254596)
Supplement: S1 File — (ZIP) [file pone.0254596.s004.zip › Supplementary Material 1/13q14/selected_genes_experiment_4.csv]

gene	pvalue	entropy
ENSG00000186184	1.0314694553693414e-36	8.878013208300944
ENSG00000134884	1.0314694553693414e-36	8.920027150613016
ENSG00000133112	1.069135544465606e-34	8.944318648588725
ENSG00000136104	3.183633077137439e-33	8.857770293321186
ENSG00000122026	9.705574951181342e-33	8.940270065592774
ENSG00000102763	2.256960258254066e-30	8.768165713348534
ENSG00000132952	6.546764367409748e-30	8.759076189065794
ENSG00000118971	1.8833466527742236e-29	8.124623654252748
ENSG00000220749	1.5203362229242892e-28	7.057270709268429
ENSG00000136152	1.5203362229242892e-28	8.860290763964581
ENSG00000088448	1.5203362229242892e-28	8.895735652637308
ENSG00000118939	4.26624180264923e-28	6.715444691143254
ENSG00000164647	3.276871293628202e-27	6.048506364186061
ENSG00000242444	8.96948436156665e-27	3.8887583959282925
ENSG00000253051	6.555199789168998e-26	5.271258697461933
ENSG00000122033	1.7502347211010184e-25	8.769693825701092
ENSG00000136100	4.634548314925943e-25	8.839055490693989
ENSG00000139675	1.2170804582973368e-24	7.981861399494153
ENSG00000243181	1.2170804582973368e-24	4.589915670107468
ENSG00000120685	3.1698004383568005e-24	8.825381629353576
ENSG00000197121	8.187386817277781e-24	7.763403557064051
ENSG00000256164	8.187386817277781e-24	3.5590251776922877
ENSG00000213860	2.0972946740367494e-23	5.5644355154309615
ENSG00000244754	2.0972946740367494e-23	8.861818876317137
ENSG00000136169	5.32812438723696e-23	8.789936740680849
ENSG00000188342	5.32812438723696e-23	8.730200354032414
ENSG00000234782	1.34242494171518e-22	7.379928969066263
ENSG00000198715	1.34242494171518e-22	8.725159412745626
ENSG00000122034	1.342424941715199e-22	8.85624218096863
ENSG00000255920	3.354334944135907e-22	3.3744777936143313
ENSG00000136147	2.0428737300074714e-21	8.726151771036463
ENSG00000133114	2.042873730007515e-21	8.649228694113384
ENSG00000139746	2.042873730007515e-21	8.886110374292846
ENSG00000220842	2.042873730007515e-21	6.620667272204353
ENSG00000230091	4.979207291843131e-21	7.535075647105606
ENSG00000057294	4.979207291843203e-21	7.668648188433644
ENSG00000262468	4.979207291843203e-21	8.014042352059398
ENSG00000110092	4.979207291843203e-21	8.791464853033405
ENSG00000165416	4.979207291843203e-21	8.737305161733481
ENSG00000242571	1.203592981750098e-20	4.724112249875758
ENSG00000083544	1.2035929817501152e-20	8.625929554428513
ENSG00000102738	2.885358910120189e-20	8.794521077738523
ENSG00000102531	2.885358910120189e-20	8.936221482596823
ENSG00000143257	2.88535891012023e-20	5.81091328016567
ENSG00000171365	6.859947552719195e-20	8.108034666847917
ENSG00000169432	6.859947552719195e-20	8.580657230589242
ENSG00000217027	6.859947552719195e-20	7.018283674437729
ENSG00000102572	6.859947552719293e-20	8.807659185017213
ENSG00000134899	6.859947552719293e-20	8.618288992665725
ENSG00000120690	1.6174933519085637e-19	8.887638486645404
ENSG00000139842	1.6174933519085868e-19	8.844096431980775
ENSG00000214460	1.6174933519085868e-19	5.438911148693591
ENSG00000102471	1.6174933519086212e-19	8.811707768013164
ENSG00000120686	3.7823783566248432e-19	8.895735652637308
ENSG00000102786	3.7823783566248432e-19	8.741353744729432
ENSG00000102796	3.7823783566248432e-19	8.139914436001469
ENSG00000171208	3.7823783566248432e-19	8.396459419942094
ENSG00000163995	3.7823783566249237e-19	5.341516529788232
ENSG00000203778	3.7823783566249237e-19	7.73414150003772
ENSG00000188243	3.7823783566249237e-19	8.739289878315153
ENSG00000136159	8.771789306765895e-19	8.41020399768704
ENSG00000163947	8.771789306765895e-19	8.830422570640364
ENSG00000083520	8.771789306765895e-19	8.80513871437382
ENSG00000189403	8.771789306765895e-19	8.940270065592774
ENSG00000126226	8.77178930676602e-19	8.753499493717285
ENSG00000156535	8.77178930676602e-19	6.972792907139853
ENSG00000102710	2.0174936196268427e-18	8.746930440077941
ENSG00000150459	2.0174936196268427e-18	8.835006907698036
ENSG00000066185	2.0174936196268427e-18	6.725046996126513
ENSG00000152749	2.017493619626886e-18	8.719582717397117
ENSG00000173171	2.017493619626886e-18	8.520130642472056
ENSG00000144061	4.6018971126522956e-18	6.923574666729438
ENSG00000083535	4.601897112652361e-18	8.375549310483065
ENSG00000165837	4.601897112652361e-18	5.245166620431496
ENSG00000244582	4.601897112652361e-18	4.262262754044319
ENSG00000120697	4.601897112652361e-18	8.8795413206535
ENSG00000228397	1.0410279644354712e-17	5.505847666409906
ENSG00000219133	1.041027964435486e-17	3.6699926468710857
ENSG00000075945	1.041027964435486e-17	8.747922798368778
ENSG00000177628	2.3355471725100158e-17	8.855249822677791
ENSG00000130177	2.3355471725100158e-17	8.891687069641355
ENSG00000204899	2.3355471725100158e-17	8.667407742678863
ENSG00000139517	2.3355471725100158e-17	8.383392029067936
ENSG00000152520	2.3355471725100158e-17	8.80918729736977
ENSG00000229152	2.3355471725100158e-17	8.164943844860984
ENSG00000152484	2.3355471725100158e-17	8.80918729736977
ENSG00000136122	5.19655642719548e-17	8.203980712300547
ENSG00000236444	5.19655642719548e-17	4.479450771168587
ENSG00000136144	5.19655642719548e-17	8.788408628328291
ENSG00000241612	5.19655642719548e-17	3.822671537449048
ENSG00000091483	5.19655642719548e-17	8.815756351009115
ENSG00000226352	5.196556427195553e-17	5.357050089578289
ENSG00000138172	5.196556427195553e-17	8.016576810711145
ENSG00000126952	5.196556427195553e-17	6.014965263181461
ENSG00000139641	5.196556427195553e-17	8.903832818629208
ENSG00000142733	5.196556427195664e-17	8.502408198135694
ENSG00000243406	5.196556427195664e-17	7.091085382737687
ENSG00000169905	1.1466830896637457e-16	8.844096431980775
ENSG00000007968	1.1466830896637457e-16	8.719046963335396
ENSG00000139344	1.1466830896637457e-16	7.776000021532372
ENSG00000157045	1.1466830896637457e-16	8.79047249474257
ENSG00000204977	1.146683089663762e-16	8.673520192089095
ENSG00000233672	1.146683089663762e-16	5.912439391007582
ENSG00000183155	1.146683089663762e-16	8.527489897580153
ENSG00000136146	2.509411736448989e-16	8.571234109066866
ENSG00000005810	2.509411736448989e-16	8.924075733608968
ENSG00000172766	2.509411736448989e-16	8.72363130039307
ENSG00000014914	2.509411736448989e-16	7.3549267536227765
ENSG00000174448	2.509411736448989e-16	3.451384753937233
ENSG00000088451	2.509411736448989e-16	8.50704482577831
ENSG00000180660	2.509411736448989e-16	6.835391662165561
ENSG00000143420	2.509411736448989e-16	8.903832818629208
ENSG00000136141	2.5094117364490245e-16	8.60820711009215
ENSG00000107518	2.5094117364490245e-16	5.010136344783265
ENSG00000123179	5.446295462373678e-16	8.568177884361752
ENSG00000143294	5.446295462373678e-16	8.860290763964581
ENSG00000132953	5.446295462373678e-16	8.783367687041503
ENSG00000236675	5.446295462373678e-16	7.202388463655876
ENSG00000143374	5.446295462373678e-16	8.725159412745626
ENSG00000112210	5.446295462373678e-16	7.867739184323837
ENSG00000058668	5.446295462373678e-16	8.861818876317137
ENSG00000197584	5.446295462373678e-16	7.5207573468907185
ENSG00000127870	5.446295462373678e-16	8.736312803442644
ENSG00000136161	5.446295462373678e-16	8.835006907698036
ENSG00000173451	5.446295462373755e-16	8.396863733586265
ENSG00000171206	5.446295462373755e-16	8.814763992718278
ENSG00000187098	1.1722796553333261e-15	7.796930007748406
ENSG00000247746	1.1722796553333261e-15	7.328181063596975
ENSG00000225721	1.1722796553333261e-15	4.020233590382874
ENSG00000017621	1.1722796553333261e-15	7.210941565540158
ENSG00000125304	1.1722796553333429e-15	8.93217289960087
ENSG00000253710	1.1722796553333429e-15	8.26198682977434
ENSG00000107745	1.1722796553333429e-15	8.667943496740586
ENSG00000171161	1.1722796553333429e-15	8.681617358080997
ENSG00000185101	1.1722796553333429e-15	8.781839574688945
ENSG00000116161	1.1722796553333429e-15	8.826373987644413
ENSG00000133103	1.1722796553333429e-15	8.716526492692003
ENSG00000196199	1.1722796553333429e-15	8.845624544333333
ENSG00000227354	1.1722796553333429e-15	7.9963990575556405
ENSG00000132481	1.1722796553333429e-15	8.528482255870989
ENSG00000232224	1.1722796553333429e-15	6.9127307764602275
ENSG00000112981	1.1722796553333429e-15	4.592481747437043
ENSG00000120688	1.1722796553333429e-15	8.254293977426606
ENSG00000139505	1.1722796553333429e-15	8.788944382390012
ENSG00000117593	2.5024304395819292e-15	8.713549417819493
ENSG00000168615	2.5024304395819292e-15	8.83984569216274
ENSG00000158882	2.5024304395819292e-15	8.311562184016593
ENSG00000196368	2.5024304395819647e-15	6.202587874003423
ENSG00000088387	2.5024304395820006e-15	8.73119271232325
ENSG00000085382	2.5024304395820006e-15	8.301884615087188
ENSG00000267270	2.5024304395820006e-15	7.160924000881342
ENSG00000260101	5.297775576251454e-15	8.72767988338902
ENSG00000168159	5.297775576251454e-15	8.890158957288799
ENSG00000134590	5.297775576251454e-15	8.71247790969605
ENSG00000117280	5.297775576251454e-15	8.800554377316146
ENSG00000166171	5.297775576251454e-15	8.13342453219473
ENSG00000254911	5.297775576251454e-15	7.510962659720482
ENSG00000176933	5.297775576251454e-15	6.440138855102383
ENSG00000134900	5.297775576251454e-15	8.865867459313089
ENSG00000149926	5.29777557625153e-15	5.057992525411251
ENSG00000132950	1.1123100364275386e-14	8.541163758920563
ENSG00000122378	1.1123100364275386e-14	8.730736108094137
ENSG00000260388	1.1123100364275386e-14	4.293085006628356
ENSG00000112218	1.1123100364275544e-14	8.116263273257372
ENSG00000139597	1.1123100364275544e-14	8.744409969434548
ENSG00000121644	1.1123100364275544e-14	8.860290763964581
ENSG00000123200	1.1123100364275544e-14	8.827902099996969
ENSG00000186187	1.1123100364275701e-14	7.543629417326624
ENSG00000136943	1.1123100364275701e-14	4.503478333830964
ENSG00000176268	1.1123100364275701e-14	4.8024252515157
ENSG00000111450	2.3161085586757997e-14	8.603622773034477
ENSG00000184719	2.3161085586757997e-14	8.263717098948982
ENSG00000159352	2.3161085586757997e-14	8.868387929956484
ENSG00000083642	2.3161085586757997e-14	8.763124772061747
ENSG00000105982	2.3161085586757997e-14	7.860282353563546
ENSG00000169894	2.3161085586757997e-14	3.7113618857466046
ENSG00000160752	2.3161085586757997e-14	8.791464853033405
ENSG00000078328	2.316108558675833e-14	2.7384823810677625
ENSG00000003096	2.316108558675833e-14	4.672386603147349
ENSG00000102057	2.316108558675833e-14	7.609322832567868
ENSG00000120675	2.316108558675833e-14	8.825381629353576
ENSG00000149929	2.316108558675833e-14	8.640595774059761
ENSG00000143321	2.316108558675833e-14	8.899784235633259
ENSG00000223685	2.316108558675833e-14	7.131602933311947
ENSG00000147872	2.3161085586758657e-14	8.717062246753724
ENSG00000197747	4.782915666598344e-14	8.7939853236768
ENSG00000164237	4.782915666598344e-14	7.915950614627395
ENSG00000143158	4.782915666598344e-14	8.753499493717285
ENSG00000134371	4.782915666598344e-14	8.815756351009115
ENSG00000143553	4.782915666598344e-14	8.684673582786113
ENSG00000123178	4.782915666598344e-14	8.234305509853879
ENSG00000198553	4.782915666598344e-14	4.048466269840516
ENSG00000239470	4.782915666598344e-14	4.46983920674159
ENSG00000065150	4.782915666598378e-14	8.8795413206535
ENSG00000187944	4.782915666598378e-14	3.349679659114181
ENSG00000133640	4.782915666598378e-14	3.819743607511835
ENSG00000143401	4.782915666598378e-14	8.863346988669695
ENSG00000120334	4.782915666598378e-14	7.946392530421558
ENSG00000176393	4.782915666598378e-14	8.742881857081988
ENSG00000102543	4.782915666598378e-14	8.241410317554946
ENSG00000101134	4.782915666598378e-14	4.140155584038073
ENSG00000085552	4.782915666598378e-14	6.072274510950992
ENSG00000083635	4.782915666598378e-14	7.783632149867085
ENSG00000204616	4.782915666598446e-14	5.255286231152697
ENSG00000165338	4.782915666598446e-14	8.517531021996056
ENSG00000152332	9.795515400392125e-14	8.886110374292846
ENSG00000139433	9.795515400392125e-14	8.667943496740586
ENSG00000025423	9.795515400392125e-14	6.378112169619855
ENSG00000118217	9.795515400392195e-14	8.911929984621112
ENSG00000117362	9.795515400392195e-14	8.87549273765755
ENSG00000162929	9.795515400392195e-14	7.937961767190017
ENSG00000081721	9.795515400392195e-14	8.746394686016219
ENSG00000136156	9.795515400392333e-14	8.93217289960087
ENSG00000165487	9.795515400392333e-14	8.750979023073892
ENSG00000214309	9.795515400392333e-14	6.9024358456604125
ENSG00000143368	9.795515400392333e-14	8.792992965385965
ENSG00000128581	1.9895855431264604e-13	7.758818885838012
ENSG00000102753	1.9895855431264604e-13	8.656333501814453
ENSG00000168477	1.9895855431264604e-13	7.301903398102177
ENSG00000102805	1.9895855431264604e-13	8.720575075687954
ENSG00000144369	1.9895855431264604e-13	8.366257629378241
ENSG00000143252	1.9895855431264604e-13	8.788408628328291
ENSG00000159346	1.9895855431264604e-13	8.910401872268555
ENSG00000023516	1.9895855431264604e-13	8.84715265668589
ENSG00000102007	1.9895855431264604e-13	8.887638486645404
ENSG00000143515	1.9895855431264604e-13	8.940270065592774
ENSG00000158220	1.9895855431264604e-13	5.342924780529667
ENSG00000143198	1.9895855431264604e-13	8.85120123968184
ENSG00000163344	1.9895855431264604e-13	8.819804934005067
ENSG00000139438	1.9895855431264816e-13	7.193074026946256
ENSG00000133065	1.9895855431264816e-13	8.806131072664654
ENSG00000163113	1.9895855431264816e-13	8.724623658683905
ENSG00000160712	1.9895855431264816e-13	8.93217289960087
ENSG00000101190	1.9895855431264816e-13	8.221167402575189
ENSG00000120913	1.9895855431264816e-13	8.007276696178248
ENSG00000243284	1.9895855431264816e-13	5.0911967420557565
ENSG00000204219	1.9895855431264816e-13	6.8740221195066535
ENSG00000271738	4.007732236132696e-13	7.292683884339303
ENSG00000148730	4.007732236132696e-13	8.883589903649453
ENSG00000227268	4.007732236132696e-13	6.90234782688692
ENSG00000136643	4.007732236132696e-13	8.773742408697043
ENSG00000139684	4.007732236132696e-13	8.747922798368778
ENSG00000186063	4.007732236132696e-13	8.792992965385965
ENSG00000231327	4.007732236132696e-13	6.0325994235885165
ENSG00000133111	4.007732236132696e-13	8.377867624304372
ENSG00000198908	4.007732236132696e-13	7.564925414610236
ENSG00000206549	4.007732236132696e-13	6.403921996051123
ENSG00000121039	4.007732236132696e-13	8.109256041208502
ENSG00000139826	4.007732236132696e-13	8.650221052404223
ENSG00000143412	4.007732236132696e-13	8.170769433036241
ENSG00000198157	4.0077322361327387e-13	8.305731041261055
ENSG00000116521	4.0077322361327387e-13	8.890158957288799
ENSG00000253309	4.0077322361327387e-13	7.26220045295239
ENSG00000065613	4.0077322361327387e-13	8.779319104045552
ENSG00000143549	4.0077322361327387e-13	8.915978567617064
ENSG00000182397	4.0077322361327387e-13	5.742962391391018
ENSG00000168852	4.0077322361327387e-13	5.433668969208298
ENSG00000187554	4.0077322361327387e-13	6.801333520953795
ENSG00000225946	4.0077322361327387e-13	2.2806482715821628
ENSG00000203705	4.0077322361327387e-13	8.728215637450742
ENSG00000171877	4.0077322361327387e-13	5.02914746612765
ENSG00000184156	4.0077322361327387e-13	5.550780872065777
ENSG00000175198	4.0077322361327387e-13	8.395871375295428
ENSG00000165972	4.007732236132767e-13	6.089648308897389
ENSG00000120656	4.007732236132767e-13	8.703388385413312
ENSG00000116957	4.007732236132767e-13	8.607214751801314
ENSG00000163348	8.006367771969878e-13	8.837527378341429
ENSG00000139508	8.006367771969878e-13	8.719582717397117
ENSG00000272841	8.006367771969878e-13	6.410635427707773
ENSG00000175701	8.006367771969878e-13	8.320063663652666
ENSG00000094841	8.006367771969992e-13	8.398848450167936
ENSG00000116852	8.006367771969992e-13	8.825381629353576
ENSG00000160710	8.006367771969992e-13	8.948367231584678
ENSG00000067704	8.006367771969992e-13	8.899784235633259
ENSG00000234476	8.006367771969992e-13	4.366852330946613
ENSG00000187601	8.006367771969992e-13	8.830958324702085
ENSG00000070182	8.006367771969992e-13	7.27227428148562
ENSG00000122042	8.006367771969992e-13	8.788408628328291
ENSG00000228013	8.006367771969992e-13	6.688023848666894
ENSG00000151773	8.006367771969992e-13	7.877449167081186
ENSG00000163041	8.006367771969992e-13	8.886110374292846
ENSG00000160767	8.006367771969992e-13	8.474120407748977
ENSG00000134905	8.006367771969992e-13	8.807659185017213
ENSG00000133059	8.006367771970049e-13	8.681617358080997
ENSG00000117697	8.006367771970049e-13	8.665423026097193
ENSG00000143363	8.006367771970049e-13	8.741353744729432
ENSG00000179085	8.006367771970049e-13	8.72363130039307
ENSG00000147400	8.006367771970049e-13	8.635019078711252
ENSG00000198216	8.006367771970049e-13	5.843003750329357
ENSG00000143862	8.006367771970049e-13	8.700332160708196
ENSG00000203995	8.006367771970049e-13	7.27844992237691
ENSG00000213612	1.586255458770128e-12	5.184544603818415
ENSG00000257698	1.586255458770128e-12	8.157839037159917
ENSG00000164171	1.5862554587701448e-12	6.077378739329449
ENSG00000135631	1.5862554587701448e-12	8.769693825701092
ENSG00000163898	1.5862554587701448e-12	5.204220330129169
ENSG00000139514	1.5862554587701448e-12	8.911929984621112
ENSG00000119862	1.5862554587701448e-12	8.681617358080997
ENSG00000169740	1.5862554587701448e-12	8.517610171828663
ENSG00000143418	1.5862554587701448e-12	8.814228238656558
ENSG00000116747	1.5862554587701448e-12	8.821333046357623
ENSG00000225579	1.5862554587701448e-12	7.2134793385525136
ENSG00000130827	1.5862554587701448e-12	8.895735652637308
ENSG00000160753	1.5862554587701448e-12	8.55503977708306
ENSG00000133678	1.5862554587701448e-12	8.608004953270067
ENSG00000272016	1.5862554587701448e-12	6.782882641635168
ENSG00000170919	1.5862554587701448e-12	8.291319269036835
ENSG00000188811	1.5862554587701448e-12	8.843104073689938
ENSG00000089876	1.5862554587701448e-12	8.650221052404223
ENSG00000271387	1.5862554587701561e-12	5.299225296347228
ENSG00000205106	1.5862554587701561e-12	4.861152441193392
ENSG00000104325	1.5862554587701561e-12	8.792992965385965
ENSG00000173110	1.5862554587701561e-12	7.654789996570201
ENSG00000115539	1.5862554587701561e-12	8.586436082759835
ENSG00000163374	1.5862554587701788e-12	8.837527378341429
ENSG00000163689	3.1168182647546704e-12	6.117772690862759
ENSG00000000460	3.1168182647546704e-12	7.98764868509282
ENSG00000198380	3.1168182647546704e-12	8.886110374292846
ENSG00000117262	3.1168182647546704e-12	8.386166947118362
ENSG00000133104	3.1168182647546704e-12	8.867395571665647
ENSG00000238098	3.1168182647546704e-12	5.37253226638424
ENSG00000239827	3.1168182647546704e-12	4.99262895377059
ENSG00000148450	3.1168182647546704e-12	8.433300980549827
ENSG00000103381	3.1168182647546704e-12	8.159648456167167
ENSG00000148484	3.1168182647546704e-12	8.802082489668702
ENSG00000144935	3.1168182647546704e-12	6.608342313771874
ENSG00000151276	3.1168182647546704e-12	5.8211872132626565
ENSG00000140443	3.1168182647546704e-12	8.530010368223547
ENSG00000233695	3.1168182647546927e-12	6.715619320380942
ENSG00000231856	3.1168182647546927e-12	6.0576673910219085
ENSG00000135778	3.1168182647546927e-12	8.607214751801314
ENSG00000189143	3.1168182647546927e-12	5.647011420724337
ENSG00000267127	3.1168182647546927e-12	5.2338294644755585
ENSG00000163399	3.1168182647546927e-12	8.86991604230904
ENSG00000121741	3.1168182647546927e-12	8.887638486645404
ENSG00000186665	3.1168182647546927e-12	8.323049171953247
ENSG00000198860	3.1168182647546927e-12	8.794521077738523
ENSG00000144567	3.1168182647546927e-12	8.867395571665647
ENSG00000012174	3.1168182647546927e-12	8.692770748778015
ENSG00000155962	3.1168182647546927e-12	8.855249822677791
ENSG00000214900	3.1168182647546927e-12	7.26446125577684
ENSG00000219027	3.1168182647546927e-12	3.2119678803755805
ENSG00000166819	3.1168182647546927e-12	5.229241031822164
ENSG00000138794	3.1168182647546927e-12	8.365924032138604
ENSG00000165169	3.1168182647546927e-12	8.716526492692003
ENSG00000139133	3.1168182647546927e-12	8.037224039335072
ENSG00000271147	3.1168182647546927e-12	7.986322729562347
ENSG00000232065	3.116818264754737e-12	4.999675207139512
ENSG00000174938	3.116818264754737e-12	5.8711711988884785
ENSG00000182551	6.073661545172174e-12	8.87549273765755
ENSG00000163584	6.073661545172174e-12	8.87549273765755
ENSG00000122376	6.073661545172174e-12	8.750443269012171
ENSG00000230565	6.073661545172174e-12	6.835314577837229
ENSG00000143387	6.073661545172174e-12	8.117203340963263
ENSG00000147251	6.073661545172174e-12	8.764117130352583
ENSG00000198892	6.073661545172174e-12	7.485684358034217
ENSG00000204227	6.073661545172174e-12	8.772750050406207
ENSG00000162522	6.073661545172174e-12	8.361752442153175
ENSG00000162735	6.073661545172174e-12	8.750979023073892
ENSG00000110876	6.073661545172174e-12	8.924075733608968
ENSG00000118873	6.073661545172217e-12	8.835006907698036
ENSG00000170677	6.073661545172217e-12	7.091121342331768
ENSG00000204310	6.073661545172217e-12	8.643116244703155
ENSG00000175344	6.073661545172217e-12	2.8246082235499697
ENSG00000102001	6.073661545172217e-12	7.339940924760247
ENSG00000184949	6.073661545172217e-12	5.544044154999423
ENSG00000168275	6.073661545172217e-12	8.367197697084132
ENSG00000120662	6.073661545172217e-12	8.408298430937975
ENSG00000141665	6.073661545172217e-12	5.630501653664903
ENSG00000119242	6.073661545172217e-12	8.424949367150894
ENSG00000143437	6.073661545172217e-12	8.77122193805365
ENSG00000158773	6.073661545172217e-12	8.8795413206535
ENSG00000257543	6.073661545172217e-12	5.938513318029684
ENSG00000143393	6.073661545172217e-12	8.8795413206535
ENSG00000255121	6.073661545172217e-12	7.278045974893131
ENSG00000143376	6.073661545172217e-12	8.761596659709188
ENSG00000160691	6.073661545172217e-12	8.920027150613016
ENSG00000087510	6.073661545172217e-12	4.4878881487042515
ENSG00000139737	6.073661545172304e-12	8.66137444310124
ENSG00000172955	6.073661545172304e-12	6.215491208952189
ENSG00000089050	6.073661545172304e-12	8.30878726596617
ENSG00000163191	6.073661545172304e-12	8.81323588036572
ENSG00000267251	6.073661545172304e-12	3.131219019550338
ENSG00000076321	6.073661545172304e-12	8.617832388436613
ENSG00000131791	6.073661545172304e-12	8.630513891486187
ENSG00000138823	6.073661545172304e-12	4.448666103238582
ENSG00000136636	6.073661545172304e-12	8.839055490693989
ENSG00000158864	6.073661545172304e-12	8.842568319628215
ENSG00000196950	6.073661545172304e-12	8.728215637450742
ENSG00000078246	1.1737901226050418e-11	8.302674816555939
ENSG00000122359	1.1737901226050418e-11	8.899784235633259
ENSG00000136098	1.1737901226050418e-11	8.451761335769996
ENSG00000228812	1.1737901226050418e-11	6.0644258321964895
ENSG00000198853	1.1737901226050502e-11	7.470517894773389
ENSG00000162704	1.1737901226050502e-11	8.895735652637308
ENSG00000229503	1.1737901226050502e-11	3.0255711528811227
ENSG00000159348	1.1737901226050502e-11	8.853721710325235
ENSG00000203950	1.1737901226050502e-11	8.606678997739593
ENSG00000143164	1.1737901226050502e-11	8.852193597972677
ENSG00000115556	1.1737901226050502e-11	7.871082270263925
ENSG00000064601	1.1737901226050502e-11	8.849673127329284
ENSG00000179630	1.1737901226050502e-11	8.425941725441731
ENSG00000139644	1.1737901226050502e-11	8.936221482596823
ENSG00000165507	1.1737901226050502e-11	8.764652884414303
ENSG00000179222	1.1737901226050502e-11	8.911929984621112
ENSG00000102316	1.1737901226050502e-11	8.886110374292846
ENSG00000185437	1.1737901226050502e-11	7.702452778545692
ENSG00000150477	1.1737901226050502e-11	8.04837743003209
ENSG00000224687	1.1737901226050502e-11	3.059648435264517
ENSG00000125459	1.1737901226050502e-11	8.768165713348534
ENSG00000013725	1.1737901226050502e-11	7.074437092548638
ENSG00000102096	1.1737901226050502e-11	8.944318648588725
ENSG00000175137	1.1737901226050627e-11	8.737305161733481
ENSG00000197296	1.1737901226050627e-11	8.698347444126524
ENSG00000116954	1.1737901226050627e-11	8.72011847145884
ENSG00000067533	1.1737901226050627e-11	8.665677473504221
ENSG00000159712	1.1737901226050627e-11	6.0587169508823076
ENSG00000268584	1.1737901226050627e-11	6.465076031815158
ENSG00000162885	1.1737901226050627e-11	8.681617358080997
ENSG00000111445	1.1737901226050627e-11	8.472004250749753
ENSG00000165434	1.1737901226050627e-11	8.103020584808792
ENSG00000125247	1.173790122605071e-11	8.522703403700394
ENSG00000165475	2.249733475087853e-11	8.67451255037993
ENSG00000237188	2.249733475087853e-11	7.040306052572875
ENSG00000143815	2.249733475087853e-11	8.821333046357623
ENSG00000139160	2.249733475087853e-11	7.841977419160797
ENSG00000135845	2.249733475087853e-11	8.749986664783057
ENSG00000204356	2.249733475087853e-11	8.81881257571423
ENSG00000168264	2.249733475087853e-11	8.898256123280701
ENSG00000136653	2.249733475087853e-11	8.898256123280701
ENSG00000168528	2.249733475087853e-11	7.788721971309151
ENSG00000080823	2.249733475087853e-11	7.469339825644904
ENSG00000164403	2.249733475087853e-11	8.507984893484203
ENSG00000143570	2.249733475087853e-11	8.772214296344485
ENSG00000165188	2.249733475087853e-11	5.111457238117084
ENSG00000118200	2.249733475087853e-11	8.845624544333333
ENSG00000102385	2.249733475087853e-11	5.139292168060705
ENSG00000196369	2.249733475087853e-11	8.127364373369446
ENSG00000023572	2.249733475087853e-11	8.256278694008278
ENSG00000118298	2.249733475087853e-11	7.403320129823049
ENSG00000269996	2.249733475087853e-11	7.954978714470517
ENSG00000156384	2.249733475087853e-11	8.24537975071829
ENSG00000101940	2.249733475087853e-11	8.77473476698788
ENSG00000249738	2.249733475087853e-11	3.6312146783506787
ENSG00000270101	2.249733475087853e-11	7.7340284854397545
ENSG00000107771	2.249733475087877e-11	8.680422842968078
ENSG00000238121	2.249733475087877e-11	8.044949639679114
ENSG00000173960	2.249733475087877e-11	8.722638942102233
ENSG00000122367	2.249733475087877e-11	5.106026329677363
ENSG00000231769	2.249733475087877e-11	6.195508317100825
ENSG00000121481	2.249733475087877e-11	8.629442383362743
ENSG00000183128	2.249733475087877e-11	4.625686851793877
ENSG00000178096	2.249733475087877e-11	8.60820711009215
ENSG00000109685	2.249733475087877e-11	8.8795413206535
ENSG00000143458	2.249733475087877e-11	8.75250713542645
ENSG00000160766	2.249733475087877e-11	8.125484237957663
ENSG00000261801	2.249733475087877e-11	3.988908006028063
ENSG00000143157	2.249733475087877e-11	8.839055490693989
ENSG00000196550	2.249733475087877e-11	6.900979348725029
ENSG00000229521	2.249733475087877e-11	3.20855162147137
ENSG00000068308	2.249733475087877e-11	8.844096431980775
ENSG00000116667	2.249733475087877e-11	8.521424184174586
ENSG00000139687	2.249733475087877e-11	8.903832818629208
ENSG00000204262	2.249733475087877e-11	7.862900399859134
ENSG00000112182	2.2497334750878932e-11	8.555829978551811
ENSG00000204277	2.2497334750878932e-11	4.043314953829595
ENSG00000182220	4.2763421595634755e-11	8.86991604230904
ENSG00000114670	4.2763421595634755e-11	7.943218853307244
ENSG00000204147	4.2763421595634755e-11	7.574672249006758
ENSG00000143761	4.2763421595634755e-11	8.936221482596823
ENSG00000166068	4.2763421595634755e-11	8.587226284228587
ENSG00000203668	4.2763421595634755e-11	8.80361060202126
ENSG00000221100	4.2763421595634755e-11	3.725298269787144
ENSG00000133328	4.2763421595634755e-11	7.427665369321119
ENSG00000153132	4.2763421595634755e-11	7.889241776240767
ENSG00000134779	4.2763421595634755e-11	8.691699240654572
ENSG00000073605	4.2763421595634755e-11	8.859298405673744
ENSG00000236577	4.2763421595634755e-11	5.421853428389356
ENSG00000235944	4.2763421595634755e-11	7.21239362466431
ENSG00000168016	4.2763421595635214e-11	8.883589903649453
ENSG00000267801	4.2763421595635214e-11	6.004619275792912
ENSG00000130413	4.2763421595635214e-11	8.293101828796424
ENSG00000142669	4.2763421595635214e-11	8.769693825701092
ENSG00000166349	4.2763421595635214e-11	5.883832839985249
ENSG00000143155	4.2763421595635214e-11	8.690706882363736
ENSG00000132436	4.2763421595635214e-11	8.412065707279234
ENSG00000143575	4.2763421595635214e-11	8.907881401625161
ENSG00000264539	4.2763421595635214e-11	4.271138623287135
ENSG00000110002	4.2763421595635214e-11	8.737305161733481
ENSG00000138279	4.2763421595635214e-11	8.8714441546616
ENSG00000188404	4.2763421595635214e-11	8.57375457971026
ENSG00000133106	4.2763421595635214e-11	8.750443269012171
ENSG00000143258	4.2763421595635214e-11	8.7939853236768
ENSG00000139793	4.2763421595635214e-11	8.887638486645404
ENSG00000090776	4.2763421595635214e-11	7.3425983904014736
ENSG00000126790	4.2763421595635214e-11	8.689714524072901
ENSG00000143514	4.2763421595635214e-11	8.773206654635322
ENSG00000161714	4.2763421595635214e-11	7.424980710263863
ENSG00000152382	4.2763421595635214e-11	8.609199468382986
ENSG00000169231	4.2763421595635214e-11	8.396327979524543
ENSG00000116604	4.2763421595635214e-11	8.911929984621112
ENSG00000131788	4.2763421595635214e-11	8.692234994716294
ENSG00000101842	4.2763421595635214e-11	5.457105895602242
ENSG00000164542	4.2763421595635214e-11	8.077709869294587
ENSG00000125841	4.2763421595635214e-11	8.216837512924545
ENSG00000105373	4.2763421595635214e-11	8.93217289960087
ENSG00000165678	4.2763421595635214e-11	8.903832818629208
ENSG00000119979	4.276342159563552e-11	8.638075303416368
ENSG00000260081	4.276342159563552e-11	5.924090791363359
ENSG00000243071	4.276342159563552e-11	3.20452863105237
ENSG00000122218	4.276342159563552e-11	8.907881401625161
ENSG00000145861	4.276342159563552e-11	2.57277135185617
ENSG00000231738	8.061476262566926e-11	5.354806838023498
ENSG00000186976	8.061476262566926e-11	6.8687677444105875
ENSG00000188419	8.061476262566926e-11	8.666415384388028
ENSG00000171224	8.06147626256704e-11	7.243552815574294
ENSG00000166340	8.06147626256704e-11	8.89420754028475
ENSG00000259424	8.06147626256704e-11	3.441750292865045
ENSG00000162909	8.06147626256704e-11	8.920027150613016
ENSG00000158023	8.06147626256704e-11	6.0708483178329775
ENSG00000149925	8.06147626256704e-11	8.907881401625161
ENSG00000228264	8.06147626256704e-11	4.784026615322217
ENSG00000183741	8.06147626256704e-11	8.861818876317137
ENSG00000149289	8.06147626256704e-11	8.27744325087434
ENSG00000184831	8.06147626256704e-11	8.251746647535551
ENSG00000164061	8.06147626256704e-11	7.203882377074709
ENSG00000077152	8.06147626256704e-11	8.294041896502314
ENSG00000160685	8.06147626256704e-11	8.801546735606982
ENSG00000182993	8.06147626256704e-11	6.562657951814374
ENSG00000225151	8.06147626256704e-11	7.242926250031969
ENSG00000143578	8.06147626256704e-11	8.546406857029437
ENSG00000129757	8.06147626256704e-11	7.943898919025823
ENSG00000120053	8.06147626256704e-11	8.80918729736977
ENSG00000185621	8.06147626256704e-11	8.57813675994585
ENSG00000137338	8.06147626256704e-11	8.261934539189395
ENSG00000200534	8.06147626256704e-11	7.1931956927287
ENSG00000186496	8.06147626256704e-11	7.6037642288705785
ENSG00000242712	8.06147626256704e-11	5.253310458647927
ENSG00000239374	8.06147626256704e-11	2.9228996515870813
ENSG00000198440	8.06147626256704e-11	8.3952564714011
ENSG00000216990	8.06147626256704e-11	4.838976797018533
ENSG00000186283	8.06147626256704e-11	8.93217289960087
ENSG00000001561	8.06147626256704e-11	8.801090131377867
ENSG00000100206	8.06147626256704e-11	6.299763184807856
ENSG00000273058	8.061476262567098e-11	7.32463403572902
ENSG00000184319	8.061476262567098e-11	7.602335143107632
ENSG00000084444	8.061476262567098e-11	8.325236045357006
ENSG00000147065	8.061476262567098e-11	8.92254762125641
ENSG00000255224	8.061476262567098e-11	6.481332019124487
ENSG00000121486	8.061476262567098e-11	8.711485551405215
ENSG00000130695	8.061476262567098e-11	8.697811690064801
ENSG00000160131	8.061476262567098e-11	8.78084721639811
ENSG00000229808	8.061476262567098e-11	6.704074896375408
ENSG00000004961	8.061476262567098e-11	8.580859387411328
ENSG00000259802	8.061476262567098e-11	6.723416087709847
ENSG00000035403	8.061476262567098e-11	8.55656788943562
ENSG00000165868	8.061476262567183e-11	4.502249453324156
ENSG00000117479	1.507153438438601e-10	8.533804503812467
ENSG00000206921	1.507153438438601e-10	5.001620879824701
ENSG00000234184	1.507153438438601e-10	8.719046963335396
ENSG00000253982	1.507153438438601e-10	7.669135156032752
ENSG00000152213	1.507153438438601e-10	7.959929396764135
ENSG00000169062	1.507153438438601e-10	8.80361060202126
ENSG00000116584	1.507153438438601e-10	8.924075733608968
ENSG00000169188	1.507153438438601e-10	8.506254624309559
ENSG00000160714	1.507153438438601e-10	8.867395571665647
ENSG00000135823	1.507153438438601e-10	8.559624114140734
ENSG00000163362	1.507153438438601e-10	7.813165813840979
ENSG00000073861	1.507153438438601e-10	7.298454694415581
ENSG00000115085	1.507153438438601e-10	7.653321491461614
ENSG00000102606	1.507153438438601e-10	8.73379233279925
ENSG00000171103	1.507153438438601e-10	8.29383973968023
ENSG00000156711	1.507153438438601e-10	8.845624544333333
ENSG00000151849	1.507153438438601e-10	8.719582717397117
ENSG00000143771	1.507153438438601e-10	8.5421561172114
ENSG00000140988	1.507153438438601e-10	8.940270065592774
ENSG00000005812	1.507153438438601e-10	8.80918729736977
ENSG00000143450	1.507153438438601e-10	6.3080898946230075
ENSG00000135766	1.507153438438601e-10	8.883589903649453
ENSG00000023892	1.507153438438601e-10	8.87549273765755
ENSG00000084764	1.507153438438601e-10	8.448874854059024
ENSG00000143493	1.507153438438601e-10	8.681415201258911
ENSG00000221887	1.507153438438601e-10	2.9214998676248687
ENSG00000215784	1.507153438438601e-10	6.458288954980907
ENSG00000148225	1.5071534384386064e-10	7.437332719716666
ENSG00000121390	1.5071534384386064e-10	8.719582717397117
ENSG00000146555	1.5071534384386064e-10	4.372787574367991
ENSG00000116141	1.5071534384386064e-10	5.620599253038813
ENSG00000215005	1.5071534384386064e-10	3.3396675063414296
ENSG00000214655	1.5071534384386064e-10	8.84715265668589
ENSG00000148468	1.5071534384386064e-10	7.3270361465482505
ENSG00000149273	1.5071534384386064e-10	8.948367231584678
ENSG00000189221	1.5071534384386064e-10	4.130220535837469
ENSG00000259343	1.5071534384386064e-10	7.768796187241696
ENSG00000057252	1.5071534384386064e-10	8.79047249474257
ENSG00000260360	1.5071534384386064e-10	5.35032046941826
ENSG00000225598	1.5071534384386064e-10	3.23002422344933
ENSG00000078668	1.5071534384386064e-10	8.837527378341429
ENSG00000143365	1.5071534384386064e-10	6.271854622489751
ENSG00000049541	1.5071534384386064e-10	8.428997950146845
ENSG00000188004	1.5071534384386064e-10	6.036409689938128
ENSG00000185222	1.5071534384386064e-10	8.480101416741656
ENSG00000213943	1.5071534384386276e-10	3.097084002784387
ENSG00000101489	2.7944806985306676e-10	5.168405598381809
ENSG00000185630	2.7944806985306676e-10	5.670926750711794
ENSG00000154102	2.7944806985306676e-10	8.502911538369471
ENSG00000272047	2.7944806985306676e-10	8.483614245675888
ENSG00000151893	2.7944806985306676e-10	8.682609716371832
ENSG00000074590	2.7944806985306676e-10	5.399771609760429
ENSG00000248596	2.7944806985306676e-10	3.9362680012640063
ENSG00000250546	2.7944806985306676e-10	5.012022893361776
ENSG00000116586	2.7944806985306676e-10	8.719582717397117
ENSG00000126216	2.7944806985306676e-10	8.697073779180997
ENSG00000132128	2.7944806985306676e-10	8.80513871437382
ENSG00000102882	2.7944806985306676e-10	8.757548076713238
ENSG00000180815	2.7944806985306676e-10	5.21036484747477
ENSG00000197852	2.7944806985306676e-10	8.446720394483208
ENSG00000197208	2.7944806985306676e-10	7.364311456156601
ENSG00000184517	2.7944806985306676e-10	7.9823264371513405
ENSG00000196972	2.7944806985306676e-10	5.7362970339134725
ENSG00000158796	2.7944806985306676e-10	8.638611057478089
ENSG00000196632	2.7944806985306676e-10	6.4918874024919395
ENSG00000158711	2.7944806985306676e-10	8.857770293321186
ENSG00000232022	2.7944806985306676e-10	5.438752470677258
ENSG00000006704	2.7944806985306676e-10	5.899294130497332
ENSG00000165240	2.7944806985306676e-10	8.656333501814453
ENSG00000203805	2.7944806985306676e-10	2.4512381605451776
ENSG00000143569	2.7944806985306676e-10	8.899784235633259
ENSG00000104626	2.7944806985306676e-10	8.41631644709727
ENSG00000143442	2.7944806985306676e-10	8.920027150613016
ENSG00000198924	2.7944806985306676e-10	8.678561133375881
ENSG00000166224	2.7944806985306676e-10	8.663894913744633
ENSG00000112378	2.7944806985306676e-10	8.903832818629208
ENSG00000163125	2.7944806985306676e-10	8.85120123968184
ENSG00000215374	2.7944806985306676e-10	5.424362595312026
ENSG00000103404	2.7944806985306676e-10	8.492045008907425
ENSG00000117475	2.7944806985306774e-10	8.678561133375881
ENSG00000159259	2.7944806985306774e-10	7.838713483053316
ENSG00000143324	2.7944806985306774e-10	8.834471153636315
ENSG00000236983	2.7944806985306774e-10	3.8542485275415825
ENSG00000228205	2.7944806985306774e-10	7.369729634083491
ENSG00000173163	2.7944806985306774e-10	8.57024175077603
ENSG00000120509	2.7944806985306774e-10	8.620888613141727
ENSG00000204815	2.7944806985306774e-10	5.876396015445971
ENSG00000148219	2.7944806985306774e-10	7.812715696302833
ENSG00000260719	2.7944806985306774e-10	8.38120515566418
ENSG00000136153	2.7944806985306774e-10	8.217118819579238
ENSG00000230155	2.7944806985306774e-10	5.7005073922556075
ENSG00000085185	2.7944806985306774e-10	8.697811690064801
ENSG00000261292	2.7944806985306774e-10	5.6524706846399475
ENSG00000226025	2.7944806985306774e-10	7.121159946257237
ENSG00000042832	2.7944806985306774e-10	8.162475664802537
ENSG00000266258	2.7944806985306774e-10	2.5997521652313917
ENSG00000140545	2.7944806985306774e-10	8.43256306966602
ENSG00000137261	2.7944806985306774e-10	5.323597211448157
ENSG00000175793	2.7944806985306774e-10	6.488757580945447
ENSG00000126947	2.7944806985306774e-10	7.4902882376805255
ENSG00000115364	2.7944806985306774e-10	8.660382084810404
ENSG00000180098	2.7944806985306774e-10	8.60209466068192
ENSG00000198689	2.794480698530717e-10	8.66435151797375
ENSG00000155755	2.794480698530717e-10	8.328160829644569
ENSG00000089220	2.794480698530717e-10	8.920027150613016
ENSG00000063177	2.794480698530717e-10	8.944318648588725
ENSG00000152193	2.794480698530717e-10	7.527970839404541
ENSG00000143369	2.794480698530717e-10	6.497607549820634
ENSG00000272668	2.794480698530717e-10	5.997330246608618
ENSG00000150076	2.794480698530717e-10	6.977027519766468
ENSG00000188971	2.794480698530717e-10	8.634026720420415
ENSG00000135549	2.794480698530717e-10	6.379533117152591
ENSG00000166845	2.794480698530717e-10	7.53728527611416
ENSG00000197622	2.794480698530717e-10	8.883589903649453
ENSG00000213729	2.794480698530717e-10	6.5775288065866855
ENSG00000159423	2.794480698530717e-10	7.568145827729213
ENSG00000219891	5.138608327093851e-10	6.760322803460251
ENSG00000185928	5.138608327093851e-10	7.723699160976848
ENSG00000153207	5.138608327093851e-10	8.85120123968184
ENSG00000180479	5.138608327093851e-10	7.686567946989692
ENSG00000147883	5.138608327093851e-10	7.801975052678058
ENSG00000173801	5.138608327093851e-10	8.172688987793663
ENSG00000163159	5.138608327093851e-10	8.761596659709188
ENSG00000189369	5.138608327093851e-10	8.558096001788176
ENSG00000159556	5.138608327093851e-10	8.081348918234454
ENSG00000106211	5.138608327093851e-10	8.890158957288799
ENSG00000264058	5.138608327093851e-10	6.838882466473815
ENSG00000162910	5.138608327093851e-10	8.759076189065794
ENSG00000163382	5.138608327093851e-10	8.890158957288799
ENSG00000142534	5.138608327093851e-10	8.944318648588725
ENSG00000198431	5.138608327093887e-10	8.873964625304993
ENSG00000123353	5.138608327093887e-10	8.413260222392156
ENSG00000213995	5.138608327093887e-10	8.462633419812324
ENSG00000140470	5.138608327093887e-10	6.235369635437414
ENSG00000273314	5.138608327093887e-10	6.751870160609521
ENSG00000270820	5.138608327093887e-10	7.5105408108834295
ENSG00000009780	5.138608327093887e-10	8.392481553350677
ENSG00000133121	5.138608327093887e-10	8.427926442023404
ENSG00000186073	5.138608327093887e-10	8.00523968901163
ENSG00000158716	5.138608327093887e-10	8.467217756869998
ENSG00000121900	5.138608327093887e-10	6.332248309150527
ENSG00000186827	5.138608327093887e-10	7.772394054757181
ENSG00000227252	5.138608327093887e-10	5.7329570799676635
ENSG00000243224	5.138608327093887e-10	6.448546781727582
ENSG00000166997	5.138608327093887e-10	8.082543099179007
ENSG00000196754	5.138608327093887e-10	3.9896475205476687
ENSG00000160679	5.138608327093887e-10	8.87549273765755
ENSG00000183690	5.138608327093887e-10	4.347713864119752
ENSG00000225471	5.138608327093887e-10	6.056681964021793
ENSG00000170921	5.138608327093887e-10	8.349188391512797
ENSG00000125726	5.138608327093887e-10	5.380316406938715
ENSG00000107249	5.138608327093887e-10	8.208303619460532
ENSG00000040341	5.138608327093887e-10	8.724623658683905
ENSG00000254635	5.138608327093887e-10	8.591477024046622
ENSG00000223612	5.138608327093887e-10	6.920140987627815
ENSG00000143314	5.138608327093887e-10	8.818276821652509
ENSG00000173947	5.138608327093887e-10	5.6983702288319265
ENSG00000163346	5.138608327093887e-10	8.907881401625161
ENSG00000144395	5.138608327093887e-10	7.0331718112361035
ENSG00000163467	5.138608327093887e-10	6.2312968394689925
ENSG00000082126	5.138608327093887e-10	5.142832656598045
ENSG00000008256	5.138608327093887e-10	7.858570510208492
ENSG00000233791	5.138608327093887e-10	6.782413895137741
ENSG00000160783	5.138608327093942e-10	8.407683527043647
ENSG00000185499	5.138608327093942e-10	7.54108239189532
ENSG00000167524	5.138608327093942e-10	6.696478233253473
ENSG00000228106	5.138608327093942e-10	7.99090706662002
ENSG00000250091	5.138608327093942e-10	6.682265404835178
ENSG00000130055	5.138608327093942e-10	4.777687656256722
ENSG00000228486	5.138608327093942e-10	8.529755920816516
ENSG00000185634	5.138608327093978e-10	6.259846397887215
ENSG00000092841	9.371102211653182e-10	8.924075733608968
ENSG00000025800	9.371102211653215e-10	8.80513871437382
ENSG00000119537	9.371102211653215e-10	8.814763992718278
ENSG00000230005	9.371102211653215e-10	4.690873237639771
ENSG00000102265	9.371102211653215e-10	8.853721710325235
ENSG00000120699	9.371102211653215e-10	8.631506249777022
ENSG00000169372	9.371102211653215e-10	8.330558293298484
ENSG00000120805	9.371102211653215e-10	8.8795413206535
ENSG00000132964	9.371102211653215e-10	8.41863476091858
ENSG00000085063	9.371102211653215e-10	8.93217289960087
ENSG00000266970	9.371102211653215e-10	4.037269974688911
ENSG00000170191	9.371102211653215e-10	7.9554297641193505
ENSG00000235670	9.371102211653215e-10	4.00342723398776
ENSG00000152022	9.371102211653215e-10	8.694553308537603
ENSG00000143373	9.371102211653215e-10	8.7939853236768
ENSG00000136143	9.371102211653215e-10	8.59453324875174
ENSG00000197444	9.371102211653215e-10	6.253725547051907
ENSG00000196154	9.371102211653215e-10	8.770686183991927
ENSG00000180964	9.371102211653215e-10	8.729207995741579
ENSG00000130985	9.371102211653215e-10	8.920027150613016
ENSG00000234719	9.371102211653215e-10	7.795165873808405
ENSG00000216866	9.371102211653215e-10	5.820441797296544
ENSG00000197858	9.371102211653215e-10	8.891687069641355
ENSG00000204054	9.371102211653215e-10	8.796505794320195
ENSG00000125657	9.371102211653215e-10	4.95268561368673
ENSG00000111266	9.371102211653215e-10	8.686658299367785
ENSG00000103489	9.371102211653215e-10	8.53056599904227
ENSG00000128641	9.371102211653215e-10	8.498947659786408
ENSG00000176974	9.371102211653348e-10	8.605686639448757
ENSG00000143537	9.371102211653348e-10	8.77473476698788
ENSG00000150636	9.371102211653348e-10	7.038342974826953
ENSG00000273062	9.371102211653348e-10	8.457338031118507
ENSG00000236914	9.371102211653348e-10	5.520920859475561
ENSG00000224745	9.371102211653348e-10	5.840585989555448
ENSG00000164023	9.371102211653348e-10	5.364303905702999
ENSG00000181804	9.371102211653348e-10	8.593997494690017
ENSG00000174827	9.371102211653348e-10	6.655976623498242
ENSG00000186310	9.371102211653348e-10	5.819422909562849
ENSG00000180530	9.371102211653348e-10	8.360883090851818
ENSG00000150995	9.371102211653348e-10	8.670463967383979
ENSG00000241316	9.371102211653348e-10	7.231345142092148
ENSG00000162999	9.371102211653348e-10	7.293816000063805
ENSG00000184752	9.371102211653348e-10	8.654805389461895
ENSG00000272933	9.371102211653348e-10	7.102478539620184
ENSG00000234817	9.371102211653348e-10	5.221695915607591
ENSG00000260805	9.371102211653348e-10	6.791192461373678
ENSG00000197951	9.371102211653348e-10	8.263971546356013
ENSG00000158793	9.371102211653348e-10	8.690250278134622
ENSG00000116857	9.371102211653348e-10	8.792457211324242
ENSG00000188015	9.371102211653348e-10	3.070801765360259
ENSG00000213023	9.371102211653348e-10	2.7454867239636846
ENSG00000161970	9.371102211653348e-10	8.843104073689938
ENSG00000233461	9.371102211653348e-10	7.542871629685815
ENSG00000083845	9.371102211653348e-10	8.944318648588725
ENSG00000226321	9.371102211653348e-10	6.054158823797149
ENSG00000196924	9.371102211653348e-10	8.887638486645404
ENSG00000102271	9.371102211653348e-10	4.288425119145179
ENSG00000248663	9.371102211653348e-10	7.076052008245334
ENSG00000242759	9.371102211653348e-10	6.072694766888906
ENSG00000162607	1.6948707694752514e-09	8.79956201902531
ENSG00000107960	1.6948707694752514e-09	8.508977251775038
ENSG00000176124	1.6948707694752514e-09	8.288465201153805
ENSG00000244242	1.6948707694752514e-09	7.983952125156092
ENSG00000143590	1.6948707694752514e-09	5.848888090892463
ENSG00000177106	1.6948707694752514e-09	8.447967200181075
ENSG00000167085	1.6948707694752514e-09	8.750443269012171
ENSG00000257718	1.6948707694752514e-09	5.336403555969783
ENSG00000187240	1.6948707694752514e-09	7.427349863732702
ENSG00000251350	1.6948707694752514e-09	6.670991233035095
ENSG00000101868	1.6948707694752514e-09	8.576275050353654
ENSG00000116199	1.6948707694752514e-09	8.829430212349527
ENSG00000100228	1.6948707694752514e-09	8.829430212349527
ENSG00000116191	1.6948707694752514e-09	8.924075733608968
ENSG00000224616	1.6948707694752514e-09	6.203094833007743
ENSG00000181577	1.6948707694752514e-09	3.7461964537533494
ENSG00000170385	1.6948707694752514e-09	8.79956201902531
ENSG00000135424	1.6948707694752514e-09	7.558995245265089
ENSG00000198700	1.6948707694752514e-09	8.865867459313089
ENSG00000225302	1.6948707694752514e-09	2.701838232667229
ENSG00000179397	1.6948707694752514e-09	7.2047105469516834
ENSG00000076003	1.6948707694752514e-09	8.739825632376874
ENSG00000185875	1.6948707694752514e-09	8.391568344892447
ENSG00000130997	1.6948707694752514e-09	8.273342377293444
ENSG00000143774	1.6948707694752514e-09	8.903832818629208
ENSG00000142227	1.6948707694752514e-09	8.911929984621112
ENSG00000213719	1.6948707694752514e-09	8.940270065592774
ENSG00000214708	1.6948707694752514e-09	4.105478300075673
ENSG00000236854	1.6948707694752514e-09	3.601640269816153
ENSG00000226853	1.6948707694752514e-09	5.887735663197306
ENSG00000157214	1.6948707694752514e-09	4.127499136453634
ENSG00000267052	1.6948707694752514e-09	3.1007820838059157
ENSG00000188092	1.6948707694752514e-09	7.262090317202218
ENSG00000158710	1.6948707694752514e-09	8.903832818629208
ENSG00000152133	1.6948707694752754e-09	8.714998380339443
ENSG00000171033	1.6948707694752754e-09	8.265043054479456
ENSG00000246203	1.6948707694752754e-09	6.6417766602456885
ENSG00000154978	1.6948707694752754e-09	8.924075733608968
ENSG00000125246	1.6948707694752754e-09	8.292057179920642
ENSG00000230216	1.6948707694752754e-09	3.926428962021786
ENSG00000183250	1.6948707694752754e-09	7.017876147777399
ENSG00000113269	1.6948707694752754e-09	8.683602074662671
ENSG00000135245	1.6948707694752754e-09	7.578729265430785
ENSG00000118181	1.6948707694752754e-09	8.940270065592774
ENSG00000226856	1.6948707694752754e-09	5.354673254274441
ENSG00000160688	1.6948707694752754e-09	8.777790991692996
ENSG00000163156	1.6948707694752754e-09	8.562934786252878
ENSG00000246705	1.6948707694752754e-09	8.707436968409263
ENSG00000169242	1.6948707694752754e-09	6.557360466873441
ENSG00000138686	1.6948707694752754e-09	8.390496836769005
ENSG00000132694	1.6948707694752754e-09	8.798033906672751
ENSG00000135775	1.6948707694752754e-09	8.789936740680849
ENSG00000143499	1.6948707694752754e-09	8.738095363202232
ENSG00000115204	1.6948707694752754e-09	8.701860273060754
ENSG00000099622	1.6948707694752754e-09	8.936221482596823
ENSG00000143315	1.6948707694752754e-09	8.754491852008123
ENSG00000272259	1.6948707694752754e-09	5.532911869680492
ENSG00000170959	1.6948707694752754e-09	4.123782960351629
ENSG00000141642	1.6948707694752754e-09	8.32246112730658
ENSG00000233217	1.6948707694752754e-09	4.090150739290926
ENSG00000204390	1.6948707694752754e-09	7.2494045940978165
ENSG00000065135	1.6948707694752754e-09	8.787416270037454
ENSG00000011198	1.6948707694752754e-09	8.437095116138748
ENSG00000066027	1.6948707694752754e-09	8.837527378341429
ENSG00000147485	1.6948707694752754e-09	7.255555796664966
ENSG00000242866	1.6948707694752754e-09	6.581247653581379
ENSG00000101945	1.6948707694752754e-09	8.080713803414756
ENSG00000088280	1.6948707694752754e-09	7.308148622455414
ENSG00000117410	1.6948707694752754e-09	8.87549273765755
ENSG00000212978	1.6948707694752754e-09	8.13003471024998
ENSG00000185010	1.6948707694752816e-09	8.250499841837685
ENSG00000172458	1.6948707694752816e-09	6.331481289655691
ENSG00000064886	1.6948707694752816e-09	6.578666392471528
ENSG00000081026	1.6948707694752816e-09	8.52641838945671
ENSG00000223599	1.6948707694752816e-09	5.257473504605084
ENSG00000064309	1.6948707694752816e-09	5.694793803821824
ENSG00000118193	1.6948707694752816e-09	7.888184256125679
ENSG00000166743	1.6948707694752816e-09	5.060832791396261
ENSG00000178074	1.6948707694752816e-09	8.657325860105288
ENSG00000010165	3.0400677415037896e-09	8.779319104045552
ENSG00000204789	3.0400677415037896e-09	8.01327478978348
ENSG00000105520	3.0400677415037896e-09	8.603166168805364
ENSG00000155115	3.0400677415037896e-09	8.699339802417361
ENSG00000109758	3.0400677415037896e-09	3.2914344032188727
ENSG00000141696	3.0400677415037896e-09	8.548268566621632
ENSG00000243517	3.0400677415037896e-09	7.0469743208496185
ENSG00000141441	3.0400677415037896e-09	8.256377720597888
ENSG00000164111	3.0400677415037896e-09	8.883589903649453
ENSG00000126107	3.0400677415037896e-09	8.80918729736977
ENSG00000213190	3.0400677415037896e-09	8.414384021100542
ENSG00000182518	3.0400677415037896e-09	8.052707319682733
ENSG00000162105	3.0400677415037896e-09	6.989965697703638
ENSG00000151208	3.0400677415037896e-09	8.540294407619205
ENSG00000260992	3.0400677415037896e-09	6.0240044310501295
ENSG00000163913	3.0400677415037896e-09	8.571769863128589
ENSG00000116815	3.0400677415037896e-09	7.979015765039196
ENSG00000076258	3.0400677415037896e-09	7.975423786272359
ENSG00000178184	3.0400677415038223e-09	7.217764283985854
ENSG00000151414	3.0400677415038223e-09	8.838519736632266
ENSG00000166681	3.0400677415038223e-09	7.83790929357621
ENSG00000158062	3.0400677415038223e-09	8.667943496740586
ENSG00000176871	3.0400677415038223e-09	8.573297975481147
ENSG00000164056	3.0400677415038223e-09	8.012542884060283
ENSG00000160803	3.0400677415038223e-09	8.80918729736977
ENSG00000162814	3.0400677415038223e-09	4.5116054795488285
ENSG00000141404	3.0400677415038223e-09	7.711849040820407
ENSG00000143543	3.0400677415038223e-09	8.907881401625161
ENSG00000135250	3.0400677415038223e-09	8.780311462336389
ENSG00000143195	3.0400677415038223e-09	6.13639683501571
ENSG00000143740	3.0400677415038223e-09	8.753499493717285
ENSG00000172888	3.0400677415038223e-09	8.672984438027374
ENSG00000162851	3.0400677415038223e-09	8.696283577712247
ENSG00000000457	3.0400677415038223e-09	8.635019078711252
ENSG00000225806	3.0400677415038223e-09	6.083789183196476
ENSG00000213722	3.0400677415038223e-09	8.72363130039307
ENSG00000269761	3.0400677415038223e-09	4.163909281973676
ENSG00000214612	3.0400677415038223e-09	5.988356384310333
ENSG00000198650	3.0400677415038223e-09	5.865522183673725
ENSG00000086598	3.0400677415038223e-09	8.928124316604919
ENSG00000240298	3.0400677415038223e-09	5.700772624365873
ENSG00000184584	3.0400677415038223e-09	8.87549273765755
ENSG00000198171	3.0400677415038223e-09	8.8714441546616
ENSG00000105784	3.0400677415038223e-09	5.364396353187372
ENSG00000224945	3.0400677415038223e-09	5.372234112353772
ENSG00000116514	3.0400677415038223e-09	8.49688379337213
ENSG00000090013	3.0400677415038223e-09	8.768165713348534
ENSG00000259709	3.0400677415038223e-09	5.9540782608761615
ENSG00000237276	3.0400677415038223e-09	7.821003909956259
ENSG00000198108	3.0400677415038223e-09	8.734248937028365
ENSG00000197965	3.0400677415038223e-09	8.883589903649453
ENSG00000261431	3.0400677415038223e-09	3.5044075315545267
ENSG00000260063	3.0400677415038223e-09	6.251243423750262
ENSG00000231407	3.0400677415038223e-09	5.544936171680223
ENSG00000247373	3.0400677415038223e-09	7.568274055130605
ENSG00000182827	3.0400677415038223e-09	8.882061791296895
ENSG00000196352	3.0400677415038223e-09	8.911929984621112
ENSG00000101811	3.0400677415038223e-09	8.366793383439962
ENSG00000010072	3.0400677415038223e-09	8.33506348052355
ENSG00000271420	3.0400677415038223e-09	2.510572311363917
ENSG00000231346	3.0400677415038223e-09	4.4953338779767495
ENSG00000258920	3.0400677415038223e-09	7.922871357157597
ENSG00000101557	3.0400677415038223e-09	8.841575961337382
ENSG00000230359	3.0400677415038223e-09	6.0329822566497695
ENSG00000120370	3.0400677415038223e-09	8.65174916475678
ENSG00000162600	3.040067741503844e-09	8.658318218396126
ENSG00000232818	3.040067741503844e-09	6.935122044510745
ENSG00000181744	3.040067741503844e-09	8.70690121434754
ENSG00000006125	3.040067741503844e-09	8.8795413206535
ENSG00000137364	3.040067741503844e-09	8.608742864153871
ENSG00000116194	3.040067741503844e-09	7.180603114146839
ENSG00000184613	3.040067741503844e-09	6.470792722696634
ENSG00000248468	3.040067741503844e-09	3.1725005840348928
ENSG00000143799	3.040067741503844e-09	8.936221482596823
ENSG00000177932	3.040067741503844e-09	6.000723676022411
ENSG00000244219	3.040067741503844e-09	5.719485586786225
ENSG00000092847	3.040067741503844e-09	8.82385351700102
ENSG00000145476	5.4079253596796e-09	8.665423026097193
ENSG00000237686	5.4079253596796e-09	5.789152384646143
ENSG00000231982	5.4079253596796e-09	6.373446693324795
ENSG00000134864	5.4079253596796e-09	8.119135766959992
ENSG00000184557	5.4079253596796e-09	8.741151587907346
ENSG00000143319	5.4079253596796e-09	8.768701467410256
ENSG00000138107	5.407925359679677e-09	8.811707768013164
ENSG00000072682	5.407925359679677e-09	8.600109944100247
ENSG00000143756	5.407925359679677e-09	8.781303820627224
ENSG00000169895	5.407925359679677e-09	8.802618243730425
ENSG00000124613	5.407925359679677e-09	8.212449778108677
ENSG00000100450	5.407925359679677e-09	5.598349613467854
ENSG00000234222	5.407925359679677e-09	6.821197983864096
ENSG00000136149	5.407925359679677e-09	7.912814905921305
ENSG00000079332	5.407925359679677e-09	8.8714441546616
ENSG00000139496	5.407925359679677e-09	8.760068547356632
ENSG00000197779	5.407925359679677e-09	8.372493085777949
ENSG00000199477	5.407925359679677e-09	4.804871985294307
ENSG00000163472	5.407925359679677e-09	8.330812740705515
ENSG00000182287	5.407925359679677e-09	8.86991604230904
ENSG00000260521	5.407925359679677e-09	6.050731504367402
ENSG00000128245	5.407925359679677e-09	8.802082489668702
ENSG00000134287	5.407925359679677e-09	8.86433934696053
ENSG00000173166	5.407925359679677e-09	7.817158934719809
ENSG00000177189	5.407925359679677e-09	8.825381629353576
ENSG00000122126	5.407925359679677e-09	8.818276821652509
ENSG00000240342	5.407925359679677e-09	8.377279579657708
ENSG00000267470	5.407925359679677e-09	5.91644089820185
ENSG00000107551	5.407925359679677e-09	8.452015783177027
ENSG00000166401	5.407925359679677e-09	7.974647906980328
ENSG00000166562	5.407925359679677e-09	8.924075733608968
ENSG00000095203	5.407925359679677e-09	4.865064642705652
ENSG00000189343	5.407925359679677e-09	8.920027150613016
ENSG00000269086	5.407925359679677e-09	4.985836335087204
ENSG00000138346	5.407925359679677e-09	8.220508641523988
ENSG00000155875	5.407925359679677e-09	3.4431962700158034
ENSG00000131725	5.407925359679677e-09	8.609735222444709
ENSG00000137434	5.407925359679677e-09	6.562991846705938
ENSG00000235437	5.407925359679677e-09	8.596061361104297
ENSG00000100097	5.407925359679677e-09	8.907881401625161
ENSG00000155959	5.407925359679677e-09	8.83195068299292
ENSG00000137274	5.407925359679677e-09	7.918705655920817
ENSG00000235477	5.407925359679677e-09	7.964317131580004
ENSG00000119927	5.407925359679677e-09	8.584451366178165
ENSG00000248478	5.407925359679696e-09	1.9860399726622555
ENSG00000253797	5.407925359679696e-09	8.726151771036463
ENSG00000251323	5.407925359679696e-09	7.073576939081151
ENSG00000237975	5.407925359679696e-09	3.137019382028599
ENSG00000144712	5.407925359679696e-09	8.4785733043891
ENSG00000101746	5.407925359679696e-09	7.870257543105542
ENSG00000232995	5.407925359679696e-09	7.124489358014438
ENSG00000229111	5.407925359679696e-09	4.5283496523699425
ENSG00000103260	5.407925359679696e-09	8.36314911408818
ENSG00000164430	5.407925359679696e-09	8.695291219421408
ENSG00000139187	5.407925359679696e-09	6.28870546213351
ENSG00000224812	5.407925359679696e-09	3.611179075795566
ENSG00000106290	5.407925359679696e-09	8.691242636425457
ENSG00000161940	5.407925359679696e-09	5.960527591887857
ENSG00000166272	5.407925359679696e-09	8.788944382390012
ENSG00000090020	5.407925359679696e-09	8.504392914717364
ENSG00000197140	5.407925359679696e-09	4.8107938924791265
ENSG00000137404	5.407925359679696e-09	8.313038005784206
ENSG00000143603	5.407925359679696e-09	8.907881401625161
ENSG00000215483	5.407925359679696e-09	4.383132450411798
ENSG00000109452	5.407925359679696e-09	6.977429259022594
ENSG00000242391	5.407925359679696e-09	2.430059566237128
ENSG00000112195	5.407925359679696e-09	8.566447615187109
ENSG00000166348	5.407925359679696e-09	8.398848450167936
ENSG00000068394	5.407925359679696e-09	8.584705813585193
ENSG00000246090	5.407925359679696e-09	8.050643453268455
ENSG00000157578	5.407925359679696e-09	6.694554933898018
ENSG00000271721	5.407925359679696e-09	7.447144491499456
ENSG00000259905	5.407925359679696e-09	2.438321685990995
ENSG00000267060	5.407925359679696e-09	5.873841353536099
ENSG00000272610	5.407925359679696e-09	1.9057143629180737
ENSG00000042781	5.407925359679696e-09	7.617244584573389
ENSG00000269944	5.407925359679696e-09	3.7171825334850097
ENSG00000259514	5.407925359679696e-09	6.685227767375113
ENSG00000272709	5.407925359679696e-09	4.338821438364213
ENSG00000188385	5.407925359679696e-09	7.687660673077172
ENSG00000166130	9.540669970247668e-09	8.769693825701092
ENSG00000138400	9.540669970247668e-09	5.191688918302969
ENSG00000119787	9.540669970247668e-09	8.77122193805365
ENSG00000268856	9.540669970247668e-09	5.199861960419106
ENSG00000188389	9.540669970247668e-09	6.828912153756098
ENSG00000145331	9.540669970247668e-09	8.356298753794142
ENSG00000176732	9.540669970247668e-09	6.106517965638725
ENSG00000172987	9.540669970247668e-09	2.9543625348547913
ENSG00000223843	9.540669970247668e-09	2.830468289189739
ENSG00000092470	9.540669970247668e-09	8.386984007834775
ENSG00000170417	9.540669970247668e-09	8.230002479450897
ENSG00000123739	9.540669970247668e-09	8.725616016974742
ENSG00000091157	9.540669970247668e-09	8.639603415768926
ENSG00000027644	9.540669970247668e-09	3.853334317724013
ENSG00000203721	9.540669970247668e-09	5.236051047128674
ENSG00000220472	9.540669970247668e-09	7.193361888538315
ENSG00000242258	9.540669970247668e-09	8.658318218396126
ENSG00000243710	9.540669970247668e-09	5.125738194442093
ENSG00000079156	9.540669970247668e-09	5.817153555809301
ENSG00000121851	9.540669970247668e-09	8.738833274086039
ENSG00000204410	9.540669970247668e-09	7.965426942280038
ENSG00000052802	9.540669970247668e-09	8.725159412745626
ENSG00000235664	9.540669970247668e-09	3.668887532887617
ENSG00000146263	9.540669970247668e-09	8.53538490674997
ENSG00000188931	9.540669970247668e-09	8.108518130324695
ENSG00000116918	9.540669970247668e-09	8.69727593600308
ENSG00000229605	9.540669970247668e-09	3.611814262186173
ENSG00000229267	9.540669970247668e-09	6.222174209300184
ENSG00000179604	9.540669970247668e-09	7.249940464571499
ENSG00000254685	9.540669970247668e-09	8.303131420785054
ENSG00000117625	9.540669970247668e-09	8.844096431980775
ENSG00000065923	9.540669970247668e-09	8.089065416813689
ENSG00000184207	9.540669970247668e-09	8.497621704255936
ENSG00000177855	9.540669970247668e-09	5.2937574576193835
ENSG00000163798	9.540669970247668e-09	8.732720824675809
ENSG00000153495	9.540669970247668e-09	4.855997689600181
ENSG00000101608	9.540669970247668e-09	8.911929984621112
ENSG00000196668	9.540669970247668e-09	7.3785940485258426
ENSG00000130255	9.540669970247668e-09	8.940270065592774
ENSG00000150630	9.540669970247668e-09	7.354762245134592
ENSG00000251669	9.540669970247668e-09	7.317332959954517
ENSG00000231064	9.540669970247668e-09	5.994898119890956
ENSG00000261485	9.540669970247736e-09	6.503524161394856
ENSG00000141127	9.540669970247736e-09	8.776798633402159
ENSG00000143793	9.540669970247736e-09	8.51096196835671
ENSG00000174628	9.540669970247736e-09	6.96847374954545
ENSG00000242798	9.540669970247736e-09	6.794033801453843
ENSG00000231105	9.540669970247736e-09	7.288391963096883
ENSG00000179241	9.540669970247736e-09	4.7282412963595215
ENSG00000101189	9.540669970247736e-09	8.445982483599405
ENSG00000123416	9.540669970247736e-09	8.826909741706134
ENSG00000027001	9.540669970247736e-09	8.173576764914607
ENSG00000176842	9.540669970247736e-09	4.339335641681419
ENSG00000124120	9.540669970247736e-09	8.726151771036463
ENSG00000228549	9.540669970247736e-09	2.734823840092634
ENSG00000271109	9.540669970247736e-09	5.80651509412152
ENSG00000236846	9.540669970247736e-09	2.176016729932421
ENSG00000267215	9.540669970247736e-09	4.495582885108801
ENSG00000100473	9.540669970247736e-09	8.234987026509875
ENSG00000164953	9.540669970247736e-09	7.9835153976839806
ENSG00000154240	9.540669970247736e-09	7.612312444511317
ENSG00000120820	9.540669970247736e-09	7.314074244258949
ENSG00000220793	9.540669970247736e-09	3.6310716233966285
ENSG00000256018	9.540669970247736e-09	5.4842799696164715
ENSG00000152380	9.540669970247736e-09	7.085460924002949
ENSG00000253327	9.540669970247736e-09	4.729803174244965
ENSG00000203799	9.540669970247736e-09	7.807584496022877
ENSG00000147155	9.540669970247736e-09	8.587964195112393
ENSG00000134769	9.540669970247736e-09	6.129492006825032
ENSG00000258099	9.540669970247736e-09	4.193168499481113
ENSG00000253619	9.540669970247736e-09	4.533233312744436
ENSG00000134333	9.540669970247736e-09	8.920027150613016
ENSG00000112852	9.540669970247736e-09	6.241807727513198
ENSG00000171931	9.540669970247736e-09	4.20954738140807
ENSG00000132541	9.540669970247736e-09	8.38092384900949
ENSG00000117308	9.540669970247736e-09	8.350801208278241
ENSG00000135776	9.540669970247736e-09	8.700332160708196
ENSG00000259236	9.540669970247837e-09	5.555346128905178
ENSG00000225439	9.540669970247837e-09	7.794249786502382
ENSG00000117640	9.540669970247837e-09	8.644644357055713
ENSG00000187695	9.540669970247837e-09	5.765317369519063
ENSG00000054277	9.540669970247837e-09	8.212586773106509
ENSG00000093217	9.540669970247837e-09	7.916091713268093
ENSG00000235616	9.540669970247837e-09	2.1801264097504385
ENSG00000185896	9.540669970247837e-09	8.855249822677791
ENSG00000180764	9.540669970247837e-09	5.695870949400659
ENSG00000080709	9.540669970247837e-09	1.8220441575448942
ENSG00000120885	9.540669970247837e-09	7.079219366373568
ENSG00000168434	9.540669970247837e-09	8.609735222444709
ENSG00000141367	9.540669970247837e-09	8.910401872268555
ENSG00000214514	9.540669970247837e-09	3.5326330755230875
ENSG00000188549	9.540669970247837e-09	7.763219491893186
ENSG00000144320	9.540669970247837e-09	8.78436004533234
ENSG00000234546	1.6692747098021695e-08	5.653887040645419
ENSG00000162755	1.6692747098021695e-08	7.904208845115344
ENSG00000185000	1.6692747098021695e-08	8.795513436029358
ENSG00000101928	1.6692747098021695e-08	8.583915612116442
ENSG00000080371	1.6692747098021695e-08	8.835006907698036
ENSG00000151611	1.6692747098021695e-08	7.801302303618505
ENSG00000141837	1.6692747098021695e-08	5.464331933105333
ENSG00000104356	1.6692747098021695e-08	8.05540308790055
ENSG00000232940	1.6692747098021695e-08	6.243570441043972
ENSG00000176049	1.6692747098021695e-08	4.342974068618544
ENSG00000167553	1.6692747098021695e-08	8.622873329723399
ENSG00000139117	1.6692747098021754e-08	8.145528092719534
ENSG00000171433	1.6692747098021754e-08	2.468921009691775
ENSG00000233319	1.6692747098021754e-08	1.5971268243353036
ENSG00000171314	1.6692747098021754e-08	8.787416270037454
ENSG00000118655	1.6692747098021754e-08	7.60250633703919
ENSG00000235618	1.6692747098021754e-08	6.077573714110287
ENSG00000130477	1.6692747098021754e-08	2.9061987973796817
ENSG00000176973	1.6692747098021754e-08	7.883351026241258
ENSG00000154114	1.6692747098021754e-08	8.920027150613016
ENSG00000229766	1.6692747098021754e-08	6.069715610260918
ENSG00000164742	1.6692747098021754e-08	5.629834028554211
ENSG00000197712	1.6692747098021754e-08	8.668935855031423
ENSG00000134882	1.6692747098021754e-08	8.41631644709727
ENSG00000143149	1.6692747098021754e-08	8.861818876317137
ENSG00000227527	1.6692747098021754e-08	4.214977536439418
ENSG00000143224	1.6692747098021754e-08	8.749450910721334
ENSG00000143183	1.6692747098021754e-08	8.915978567617064
ENSG00000197872	1.6692747098021754e-08	8.891687069641355
ENSG00000102886	1.6692747098021754e-08	6.66883053920088
ENSG00000100243	1.6692747098021754e-08	8.783367687041503
ENSG00000142945	1.6692747098021754e-08	7.908172723698406
ENSG00000206527	1.6692747098021754e-08	8.835006907698036
ENSG00000185339	1.6692747098021754e-08	8.753499493717285
ENSG00000143502	1.6692747098021754e-08	4.144047111192194
ENSG00000167964	1.6692747098021754e-08	8.498157458317657
ENSG00000237082	1.6692747098021754e-08	4.354142890730239
ENSG00000261126	1.6692747098021754e-08	6.750154172127616
ENSG00000185267	1.6692747098021754e-08	8.128840195137059
ENSG00000143457	1.6692747098021754e-08	8.818276821652509
ENSG00000203602	1.6692747098021754e-08	5.811747430998403
ENSG00000132122	1.6692747098021754e-08	5.895901285524937
ENSG00000132963	1.6692747098021754e-08	8.781839574688947
ENSG00000158301	1.6692747098021754e-08	7.825236223954708
ENSG00000205129	1.6692747098021754e-08	7.36939159903262
ENSG00000237773	1.6692747098021754e-08	3.020883476780653
ENSG00000095794	1.6692747098021754e-08	8.586436082759835
ENSG00000172586	1.6692747098021754e-08	8.693763107068852
ENSG00000162836	1.6692747098021754e-08	8.679553491666718
ENSG00000143398	1.6692747098021754e-08	8.845624544333333
ENSG00000122406	1.6692747098021754e-08	8.944318648588725
ENSG00000167447	1.6692747098021933e-08	8.641588132350599
ENSG00000125827	1.6692747098021933e-08	8.841575961337382
ENSG00000144481	1.6692747098021933e-08	2.7779600893193748
ENSG00000149679	1.6692747098021933e-08	8.389961082707284
ENSG00000265559	1.6692747098021933e-08	2.970844677163445
ENSG00000182180	1.6692747098021933e-08	8.83195068299292
ENSG00000224597	1.6692747098021933e-08	8.49835961513974
ENSG00000171806	1.6692747098021933e-08	8.423421254798336
ENSG00000229017	1.6692747098021933e-08	6.44638729915336
ENSG00000198954	1.6692747098021933e-08	8.564665055427522
ENSG00000242612	1.6692747098021933e-08	8.139307965535215
ENSG00000144648	1.6692747098021933e-08	5.0692754757807235
ENSG00000152270	1.6692747098021933e-08	7.446346641351328
ENSG00000105640	1.6692747098021933e-08	8.944318648588725
ENSG00000074964	1.6692747098021933e-08	6.098228189525797
ENSG00000170889	1.6692747098021933e-08	8.944318648588725
ENSG00000258472	1.6692747098021933e-08	7.445594074122431
ENSG00000103723	1.6692747098022052e-08	4.970648457186686
ENSG00000134375	2.8965265307371098e-08	8.873964625304993
ENSG00000132423	2.8965265307371098e-08	8.141846861998197
ENSG00000122591	2.8965265307371098e-08	8.815220596947393
ENSG00000232036	2.8965265307371098e-08	2.119796675988557
ENSG00000162923	2.8965265307371098e-08	8.903832818629208
ENSG00000264659	2.8965265307371098e-08	2.714751538043875
ENSG00000198739	2.8965265307371098e-08	3.059497419875241
ENSG00000114790	2.8965265307371098e-08	5.9179673638833705
ENSG00000169436	2.8965265307371098e-08	3.7944294080212053
ENSG00000164588	2.8965265307371098e-08	1.9459117045339722
ENSG00000236107	2.8965265307371306e-08	3.5734651625096285
ENSG00000154274	2.8965265307371306e-08	5.110436533394354
ENSG00000099377	2.8965265307371306e-08	7.362232042770528
ENSG00000163866	2.8965265307371306e-08	8.594331091929654
ENSG00000068354	2.8965265307371306e-08	8.66488727203547
ENSG00000159915	2.8965265307371306e-08	7.809771369426634
ENSG00000242265	2.8965265307371306e-08	6.091433880454559
ENSG00000243587	2.8965265307371306e-08	7.224465894811799
ENSG00000051620	2.8965265307371306e-08	8.837527378341429
ENSG00000257987	2.8965265307371306e-08	2.1330570102596327
ENSG00000147162	2.8965265307371306e-08	8.948367231584678
ENSG00000143643	2.8965265307371306e-08	8.801090131377867
ENSG00000163624	2.8965265307371306e-08	7.502367373906713
ENSG00000272009	2.8965265307371306e-08	7.175011762453241
ENSG00000159788	2.8965265307371306e-08	8.292311627327672
ENSG00000163431	2.8965265307371306e-08	5.2052011657736355
ENSG00000263753	2.8965265307371306e-08	8.7939853236768
ENSG00000234171	2.8965265307371306e-08	7.531445365762179
ENSG00000233927	2.8965265307371306e-08	8.944318648588725
ENSG00000150093	2.8965265307371306e-08	8.863346988669695
ENSG00000147144	2.8965265307371306e-08	8.499887727492299
ENSG00000143222	2.8965265307371306e-08	8.878013208300944
ENSG00000260782	2.8965265307371306e-08	3.8575649211496263
ENSG00000038002	2.8965265307371306e-08	8.883589903649453
ENSG00000144647	2.8965265307371306e-08	8.502864802364808
ENSG00000233585	2.8965265307371306e-08	5.4720478458695
ENSG00000180096	2.8965265307371306e-08	8.52616394204968
ENSG00000163918	2.8965265307371306e-08	8.597589473456853
ENSG00000187323	2.8965265307371306e-08	7.9067673045098585
ENSG00000120784	2.8965265307371306e-08	6.426065774752034
ENSG00000134376	2.8965265307371306e-08	3.4395511266739174
ENSG00000134291	2.8965265307371306e-08	8.791464853033405
ENSG00000184788	2.8965265307371306e-08	7.60594132763923
ENSG00000227311	2.8965265307371306e-08	3.8584505157766746
ENSG00000116984	2.8965265307371306e-08	8.861818876317137
ENSG00000133069	2.8965265307371306e-08	8.32271557471361
ENSG00000176399	2.8965265307371306e-08	6.698725130341489
ENSG00000185515	2.8965265307371306e-08	8.672984438027374
ENSG00000120802	2.8965265307371306e-08	8.844096431980775
ENSG00000117143	2.8965265307371306e-08	8.920027150613016
ENSG00000117222	2.8965265307371306e-08	8.738833274086039
ENSG00000122696	2.8965265307371306e-08	8.395335621233707
ENSG00000104852	2.8965265307371306e-08	8.940270065592774
ENSG00000173218	2.8965265307371306e-08	7.205388411750028
ENSG00000107821	2.8965265307371306e-08	7.052596113217588
ENSG00000229196	2.8965265307371306e-08	5.4011170294688835
ENSG00000221743	2.8965265307371306e-08	7.494393214904286
ENSG00000102760	2.8965265307371306e-08	8.829430212349527
ENSG00000130377	2.8965265307371306e-08	5.056274392147253
ENSG00000202415	2.8965265307371306e-08	3.352036424836784
ENSG00000224424	2.8965265307371306e-08	7.597619365632408
ENSG00000165646	2.8965265307371306e-08	8.116615296316597
ENSG00000132824	2.8965265307371306e-08	8.86991604230904
ENSG00000135637	2.8965265307371306e-08	8.499887727492299
ENSG00000139880	2.8965265307371306e-08	7.4097916078102
ENSG00000132763	2.8965265307371306e-08	8.43734956354578
ENSG00000128039	2.8965265307371306e-08	8.670463967383979
ENSG00000177613	2.8965265307371306e-08	8.781839574688945
ENSG00000198056	2.8965265307371306e-08	8.42594172544173
ENSG00000108671	2.8965265307371306e-08	8.859298405673744
ENSG00000225093	2.8965265307371306e-08	7.023271590442393
ENSG00000173065	2.8965265307371306e-08	8.608663714321265
ENSG00000109680	2.8965265307371306e-08	7.6480585165957375
ENSG00000117408	2.8965265307371306e-08	8.7939853236768
ENSG00000196372	2.8965265307371614e-08	7.330442102372714
ENSG00000064199	2.8965265307371614e-08	5.6173680997713245
ENSG00000259363	2.8965265307371614e-08	6.286832077430459
ENSG00000158553	2.8965265307371614e-08	2.269932304750953
ENSG00000133318	2.8965265307371614e-08	8.928124316604919
ENSG00000255020	2.8965265307371614e-08	3.6450488470161506
ENSG00000237708	2.8965265307371614e-08	2.753572924150694
ENSG00000202290	2.8965265307371614e-08	6.483832663860577
ENSG00000114698	2.8965265307371614e-08	6.031169107020958
ENSG00000204681	2.8965265307371614e-08	7.680865816384244
ENSG00000169442	2.8965265307371614e-08	7.793069593566186
ENSG00000076356	2.8965265307371614e-08	6.752390656511373
ENSG00000213742	2.8965265307371614e-08	7.157039084083095
ENSG00000075340	2.8965265307371614e-08	6.179817400506301
ENSG00000073711	2.8965265307371614e-08	7.3241720946760305
ENSG00000167588	2.8965265307371614e-08	6.765344540860334
ENSG00000116580	2.8965265307371614e-08	8.829430212349527
ENSG00000163040	2.8965265307371614e-08	5.671449700859319
ENSG00000116701	2.8965265307371614e-08	8.694219711297967
ENSG00000143621	2.8965265307371614e-08	8.915978567617064
ENSG00000255449	2.8965265307371614e-08	4.6276058476349755
ENSG00000089163	2.8965265307371614e-08	6.764557122170314
ENSG00000137831	2.8965265307371614e-08	7.7044658053124415
ENSG00000189014	2.8965265307371614e-08	4.36891089191044
ENSG00000236312	2.8965265307371614e-08	4.9773321171006195
ENSG00000187957	2.8965265307371614e-08	2.7674316371082175
ENSG00000141639	2.8965265307371614e-08	1.642357394315699
ENSG00000101843	2.8965265307371614e-08	8.72767988338902
ENSG00000273107	2.8965265307371614e-08	4.797504440628557
ENSG00000272732	2.8965265307371614e-08	6.247804175000842
ENSG00000142676	2.8965265307371614e-08	8.940270065592774
ENSG00000128567	2.8965265307371614e-08	8.354516194034556
ENSG00000013306	2.8965265307371614e-08	8.887638486645404
ENSG00000143107	2.8965265307371614e-08	4.845171547811225
ENSG00000232860	2.8965265307371614e-08	6.977033074346748
ENSG00000232907	2.8965265307371614e-08	6.908786556877762
ENSG00000224326	2.8965265307371614e-08	2.7910215202382718
ENSG00000227896	2.8965265307371614e-08	6.534670638842043
ENSG00000233977	2.8965265307371614e-08	4.408888502856812
ENSG00000225855	2.8965265307371614e-08	8.24446654226006
ENSG00000154639	2.8965265307371614e-08	7.727294686928213
ENSG00000262333	2.8965265307371614e-08	6.5076200571967115
ENSG00000244041	2.8965265307371614e-08	6.9303769498117775
ENSG00000186567	2.8965265307371614e-08	5.651587032237665
ENSG00000105372	2.8965265307371614e-08	8.948367231584678
ENSG00000156140	2.8965265307371614e-08	4.124358299987745
ENSG00000186312	4.9845730411641107e-08	8.154124051403603
ENSG00000178397	4.9845730411641107e-08	8.609735222444709
ENSG00000115317	4.9845730411641107e-08	8.550455440025388
ENSG00000117523	4.9845730411641107e-08	8.928124316604919
ENSG00000126247	4.9845730411641107e-08	8.87549273765755
ENSG00000158164	4.9845730411641107e-08	5.088530933139732
ENSG00000152147	4.9845730411641107e-08	8.371500727487113
ENSG00000135677	4.9845730411641107e-08	8.883589903649453
ENSG00000162065	4.9845730411641107e-08	8.279709274110704
ENSG00000258984	4.9845730411641107e-08	4.139282648980457
ENSG00000260423	4.9845730411641107e-08	6.83124924439709
ENSG00000179314	4.9845730411641107e-08	6.69416016466243
ENSG00000158555	4.9845730411641107e-08	8.391000177002782
ENSG00000075391	4.9845730411641107e-08	7.937003273664538
ENSG00000171817	4.9845730411641107e-08	7.590042842243244
ENSG00000133313	4.9845730411641107e-08	8.911929984621112
ENSG00000135248	4.9845730411641107e-08	5.433171761116332
ENSG00000122912	4.9845730411641107e-08	8.746394686016219
ENSG00000123297	4.9845730411641107e-08	8.373766750723476
ENSG00000261754	4.9845730411641107e-08	4.487808407254713
ENSG00000176659	4.9845730411641107e-08	5.122014235770107
ENSG00000070371	4.9845730411641107e-08	6.666603720943177
ENSG00000014919	4.9845730411641107e-08	8.701860273060754
ENSG00000071859	4.9845730411641107e-08	8.769693825701092
ENSG00000116903	4.9845730411641107e-08	8.728672241679856
ENSG00000154358	4.9845730411641107e-08	8.800554377316146
ENSG00000176890	4.9845730411641107e-08	8.376752259024059
ENSG00000177519	4.9845730411641107e-08	6.739184350753782
ENSG00000132688	4.9845730411641107e-08	8.002876110465971
ENSG00000147082	4.9845730411641107e-08	6.8736023088204625
ENSG00000197956	4.9845730411641107e-08	8.924075733608968
ENSG00000256552	4.9845730411641107e-08	3.5789167862943816
ENSG00000204116	4.9845730411641107e-08	8.697811690064801
ENSG00000103148	4.9845730411641107e-08	8.672984438027374
ENSG00000108219	4.9845730411641107e-08	8.715534134401166
ENSG00000165171	4.9845730411641107e-08	6.330053260303112
ENSG00000165511	4.9845730411641107e-08	7.198353418087951
ENSG00000213846	4.9845730411641107e-08	6.838686864589096
ENSG00000163463	4.9845730411641107e-08	8.319992947248133
ENSG00000164442	4.9845730411641107e-08	8.93217289960087
ENSG00000085491	4.9845730411641107e-08	8.622337575661676
ENSG00000109927	4.9845730411641107e-08	8.600109944100247
ENSG00000110108	4.9845730411641107e-08	8.903832818629208
ENSG00000110400	4.9845730411641107e-08	7.920037166031569
ENSG00000138814	4.9845730411641107e-08	8.826373987644413
ENSG00000092931	4.9845730411641107e-08	8.754491852008123
ENSG00000229689	4.9845730411641107e-08	6.33810033038145
ENSG00000092200	4.9845730411641107e-08	7.503956762197064
ENSG00000230979	4.9845730411641107e-08	7.054791637805825
ENSG00000213171	4.9845730411641107e-08	2.3383672918327574
ENSG00000204624	4.9845730411641107e-08	4.6388968644236295
ENSG00000243452	4.9845730411641107e-08	8.703388385413312
ENSG00000162734	4.9845730411641107e-08	8.859298405673744
ENSG00000142686	4.9845730411641107e-08	8.571769863128589
ENSG00000138085	4.9845730411641107e-08	8.891687069641355
ENSG00000238045	4.9845730411641107e-08	6.369122543925823
ENSG00000112290	4.9845730411641107e-08	6.988847988530797
ENSG00000224358	4.9845730411641636e-08	6.5764727958175015
ENSG00000092036	4.9845730411641636e-08	8.23901285390103
ENSG00000120333	4.9845730411641636e-08	8.738833274086039
ENSG00000224452	4.9845730411641636e-08	4.208132238756906
ENSG00000196092	4.9845730411641636e-08	8.219419041749326
ENSG00000105369	4.9845730411641636e-08	8.859298405673744
ENSG00000112304	4.9845730411641636e-08	8.612255693088102
ENSG00000186260	4.9845730411641636e-08	8.590028061526674
ENSG00000227192	4.9845730411641636e-08	6.173374261473479
ENSG00000131089	4.9845730411641636e-08	8.776798633402159
ENSG00000155008	4.9845730411641636e-08	7.8949878804150515
ENSG00000159377	4.9845730411641636e-08	8.920027150613016
ENSG00000228444	4.9845730411641636e-08	5.287136459119728
ENSG00000164344	4.9845730411641636e-08	6.86382476084786
ENSG00000102178	4.9845730411641636e-08	8.787416270037454
ENSG00000124641	4.9845730411641636e-08	8.550991194087109
ENSG00000151729	4.9845730411641636e-08	8.826909741706134
ENSG00000179195	4.9845730411641636e-08	8.887638486645404
ENSG00000163794	4.9845730411641636e-08	6.390666248007707
ENSG00000164032	4.9845730411641636e-08	8.911929984621112
ENSG00000225724	4.9845730411641636e-08	4.693988300906405
ENSG00000100997	4.9845730411641636e-08	8.776798633402159
ENSG00000162073	4.9845730411641636e-08	7.293930690037169
ENSG00000143819	4.9845730411641636e-08	8.785888157684896
ENSG00000169679	4.9845730411641636e-08	8.683602074662671
ENSG00000115902	4.9845730411641636e-08	8.936221482596823
ENSG00000239223	4.9845730411641636e-08	3.7297817013101624
ENSG00000141858	4.9845730411641636e-08	8.801090131377867
ENSG00000146411	4.9845730411641636e-08	7.300045901883232
ENSG00000250850	4.9845730411641636e-08	4.17903367280786
ENSG00000203761	4.9845730411641636e-08	7.957376178124433
ENSG00000215845	4.9845730411641636e-08	8.751971381364728
ENSG00000143434	4.9845730411641815e-08	6.816897097611727
ENSG00000198855	4.9845730411641815e-08	8.8795413206535
ENSG00000235374	4.9845730411641815e-08	6.495339746310641
ENSG00000213864	4.9845730411641815e-08	5.013995827261918
ENSG00000158006	4.9845730411641815e-08	8.50976745324379
ENSG00000273002	4.9845730411641815e-08	6.990081615845468
ENSG00000223750	4.9845730411641815e-08	3.602354510467679
ENSG00000174327	8.507053699710578e-08	7.724568512278204
ENSG00000159261	8.507053699710578e-08	7.174933606680874
ENSG00000182472	8.507053699710578e-08	8.122139701080162
ENSG00000166896	8.507053699710578e-08	8.18439655837199
ENSG00000116030	8.507053699710578e-08	8.845624544333333
ENSG00000100422	8.507053699710578e-08	8.903832818629208
ENSG00000072506	8.507053699710578e-08	8.768165713348534
ENSG00000186301	8.507053699710578e-08	8.449697469355717
ENSG00000227543	8.507053699710578e-08	7.107075413748795
ENSG00000149806	8.507053699710578e-08	8.920027150613016
ENSG00000238055	8.507053699710578e-08	3.7004683138998433
ENSG00000104447	8.507053699710578e-08	6.907848622971097
ENSG00000175294	8.507053699710578e-08	4.678854543449409
ENSG00000100650	8.507053699710578e-08	8.93217289960087
ENSG00000123360	8.507053699710578e-08	8.331263790354349
ENSG00000131462	8.507053699710578e-08	8.745402327725383
ENSG00000177888	8.507053699710578e-08	8.680089245728439
ENSG00000084073	8.507053699710578e-08	8.848145014976726
ENSG00000238178	8.507053699710578e-08	4.234689212188064
ENSG00000254577	8.507053699710578e-08	6.457080989017065
ENSG00000099256	8.507053699710578e-08	7.330753824825314
ENSG00000269942	8.507053699710578e-08	4.659698126436106
ENSG00000242154	8.507053699710578e-08	4.756437362651116
ENSG00000107669	8.507053699710578e-08	8.749450910721334
ENSG00000108861	8.507053699710578e-08	8.671992079736537
ENSG00000143436	8.507053699710578e-08	8.637082945125531
ENSG00000239887	8.507053699710578e-08	7.083045883798409
ENSG00000073792	8.507053699710578e-08	5.412985622343376
ENSG00000095002	8.507053699710578e-08	8.617094477552804
ENSG00000204131	8.507053699710578e-08	6.324398759135037
ENSG00000251927	8.507053699710578e-08	7.362355267516411
ENSG00000101152	8.507053699710578e-08	8.78436004533234
ENSG00000116138	8.507053699710578e-08	8.700332160708196
ENSG00000221821	8.507053699710578e-08	8.043506231739446
ENSG00000106025	8.507053699710578e-08	6.771869139400487
ENSG00000235609	8.507053699710578e-08	5.999783708415473
ENSG00000169550	8.507053699710578e-08	2.8045406315355432
ENSG00000188042	8.507053699710578e-08	8.673238885434404
ENSG00000115211	8.507053699710578e-08	8.748458552430499
ENSG00000230470	8.507053699710669e-08	2.658728517933371
ENSG00000213559	8.507053699710669e-08	3.2855284351444043
ENSG00000230291	8.507053699710669e-08	6.107296154661123
ENSG00000232415	8.507053699710669e-08	1.6613933138976846
ENSG00000177885	8.507053699710669e-08	8.882061791296895
ENSG00000273338	8.507053699710669e-08	8.44465652806893
ENSG00000163625	8.507053699710669e-08	8.437604010952809
ENSG00000232093	8.507053699710669e-08	5.813400567836163
ENSG00000178947	8.507053699710669e-08	6.939723683937379
ENSG00000232434	8.507053699710669e-08	7.368497150562346
ENSG00000245017	8.507053699710669e-08	6.10796725772496
ENSG00000245008	8.507053699710669e-08	6.516284099922757
ENSG00000169241	8.507053699710669e-08	8.857770293321186
ENSG00000270681	8.507053699710669e-08	7.157502027641187
ENSG00000213699	8.507053699710669e-08	8.645180111117433
ENSG00000238934	8.507053699710669e-08	2.345965627005189
ENSG00000154217	8.507053699710669e-08	8.336037412994799
ENSG00000216863	8.507053699710669e-08	7.955233161877546
ENSG00000166863	8.507053699710669e-08	2.815912792102131
ENSG00000221990	8.507053699710669e-08	7.515303324363318
ENSG00000197915	8.507053699710669e-08	3.301143131602528
ENSG00000168040	8.507053699710669e-08	7.56242892436671
ENSG00000223797	8.507053699710669e-08	7.568606201432826
ENSG00000224023	8.507053699710669e-08	4.676119217399803
ENSG00000224165	8.507053699710669e-08	6.95963867266974
ENSG00000158321	8.507053699710669e-08	6.218870680191866
ENSG00000184545	8.507053699710669e-08	7.994518922143858
ENSG00000236030	8.507053699710669e-08	4.461234265175207
ENSG00000250673	8.507053699710669e-08	5.9151693782051185
ENSG00000225205	8.507053699710669e-08	8.679096887437602
ENSG00000249992	8.507053699710669e-08	2.9293938486594895
ENSG00000185008	8.507053699710669e-08	3.208920981137616
ENSG00000198755	8.507053699710669e-08	8.936221482596823
ENSG00000184675	8.507053699710669e-08	8.463907084757851
ENSG00000246560	8.507053699710669e-08	6.042457497884934
ENSG00000154222	8.507053699710669e-08	8.764652884414303
ENSG00000225173	8.507053699710669e-08	2.0178375616383453
ENSG00000164574	8.507053699710669e-08	8.857770293321186
ENSG00000273455	8.507053699710669e-08	3.5997785337283195
ENSG00000116544	8.507053699710669e-08	7.26595519222271
ENSG00000123595	8.507053699710669e-08	8.760604301418354
ENSG00000103042	8.507053699710669e-08	8.424211456267088
ENSG00000143624	8.507053699710669e-08	8.895735652637308
ENSG00000110660	8.507053699710669e-08	8.849673127329284
ENSG00000147804	8.507053699710669e-08	8.548470723443716
ENSG00000112305	8.507053699710669e-08	8.263717098948982
ENSG00000068323	8.507053699710669e-08	8.807659185017213
ENSG00000105011	8.507053699710669e-08	8.49835961513974
ENSG00000114480	8.507053699710669e-08	8.672984438027372
ENSG00000108932	8.507053699710669e-08	8.673520192089095
ENSG00000143337	8.507053699710669e-08	8.827902099996969
ENSG00000008405	8.507053699710669e-08	8.626719755897264
ENSG00000150457	8.507053699710669e-08	8.621345217370841
ENSG00000134548	8.507053699710669e-08	5.926284536599313
ENSG00000146350	8.507053699710669e-08	7.913395945050276
ENSG00000087085	8.507053699710669e-08	5.876536237289819
ENSG00000126562	8.507053699710669e-08	5.458715477307913
ENSG00000101222	8.507053699710669e-08	4.559313581818541
ENSG00000112977	8.507053699710669e-08	8.899784235633259
ENSG00000140451	8.507053699710669e-08	8.758540435004074
ENSG00000077235	8.507053699710669e-08	8.840047848984822
ENSG00000126970	8.507053699710669e-08	8.24146260813989
ENSG00000127252	8.507053699710669e-08	2.791882382811594
ENSG00000103253	8.507053699710669e-08	8.447633602941439
ENSG00000100316	8.507053699710669e-08	8.948367231584678
ENSG00000151917	8.507053699710669e-08	6.0580123969592155
ENSG00000228527	8.5070536997107e-08	3.3112961103357383
ENSG00000241494	8.5070536997107e-08	5.641653363269515
ENSG00000155366	8.5070536997107e-08	8.406743459337754
ENSG00000162757	8.5070536997107e-08	7.315447269962453
ENSG00000197771	8.5070536997107e-08	8.849673127329284
ENSG00000027869	8.5070536997107e-08	6.52620154036859
ENSG00000225828	8.5070536997107e-08	7.891527342065768
ENSG00000261603	8.5070536997107e-08	4.372609557966063
ENSG00000033011	8.5070536997107e-08	8.71400602204861
ENSG00000223991	8.5070536997107e-08	4.153323411629777
ENSG00000172336	8.5070536997107e-08	8.587226284228587
ENSG00000186952	8.5070536997107e-08	7.002348009915781
ENSG00000171943	8.5070536997107e-08	6.841904151395258
ENSG00000238086	8.5070536997107e-08	5.489068563266061
ENSG00000204540	8.5070536997107e-08	3.44414594232637
ENSG00000110921	8.5070536997107e-08	8.195400082831869
ENSG00000139292	8.5070536997107e-08	3.377557084549994
ENSG00000198937	1.4398960509918724e-07	8.657325860105288
ENSG00000222020	1.4398960509918724e-07	7.336160777179679
ENSG00000167889	1.4398960509918724e-07	5.267366479924545
ENSG00000175595	1.4398960509918724e-07	8.508441497713315
ENSG00000174529	1.4398960509918724e-07	7.28884267857735
ENSG00000258733	1.4398960509918724e-07	7.514442406490034
ENSG00000088833	1.4398960509918724e-07	8.83195068299292
ENSG00000232694	1.4398960509918724e-07	5.3982249567330465
ENSG00000180185	1.4398960509918724e-07	8.363684868149901
ENSG00000116406	1.4398960509918724e-07	8.895735652637308
ENSG00000147003	1.4398960509918724e-07	5.465944068540684
ENSG00000097046	1.4398960509918724e-07	8.287858730687551
ENSG00000168924	1.4398960509918724e-07	8.857770293321186
ENSG00000102109	1.4398960509918724e-07	5.28932060331971
ENSG00000196954	1.4398960509918724e-07	8.867395571665647
ENSG00000004487	1.4398960509918724e-07	8.77122193805365
ENSG00000213588	1.4398960509918724e-07	8.369261563498409
ENSG00000130779	1.4398960509918724e-07	8.857770293321186
ENSG00000086717	1.4398960509918724e-07	5.0455330630159345
ENSG00000185842	1.4398960509918724e-07	6.592663392261249
ENSG00000081692	1.4398960509918724e-07	8.135578991770545
ENSG00000113657	1.4398960509918724e-07	4.370564781008416
ENSG00000100129	1.4398960509918724e-07	8.936221482596823
ENSG00000087338	1.4398960509918724e-07	8.728672241679856
ENSG00000005189	1.4398960509918724e-07	7.604442866678783
ENSG00000006453	1.4398960509918724e-07	6.31057719619119
ENSG00000155660	1.4398960509918724e-07	8.936221482596823
ENSG00000109475	1.4398960509918878e-07	8.944318648588725
ENSG00000159208	1.4398960509918878e-07	6.475981024669915
ENSG00000083457	1.4398960509918878e-07	8.671992079736537
ENSG00000242732	1.4398960509918878e-07	7.943670237124445
ENSG00000198835	1.4398960509918878e-07	5.420679549570553
ENSG00000116906	1.4398960509918878e-07	8.835006907698036
ENSG00000242276	1.4398960509918878e-07	4.562161048700362
ENSG00000159884	1.4398960509918878e-07	7.607578241216504
ENSG00000116688	1.4398960509918878e-07	8.835006907698036
ENSG00000227906	1.4398960509918878e-07	2.2813922092892307
ENSG00000047410	1.4398960509918878e-07	8.898256123280701
ENSG00000108344	1.4398960509918878e-07	8.907881401625161
ENSG00000116128	1.4398960509918878e-07	8.841575961337382
ENSG00000100994	1.4398960509918878e-07	8.903832818629208
ENSG00000131475	1.4398960509918878e-07	8.731728466384972
ENSG00000109390	1.4398960509918878e-07	8.78084721639811
ENSG00000134690	1.4398960509918878e-07	8.035310039157933
ENSG00000261159	1.4398960509918878e-07	7.791532713617184
ENSG00000177738	1.4398960509918878e-07	8.426477479503452
ENSG00000130764	1.4398960509918878e-07	8.751971381364728
ENSG00000060237	1.4398960509918878e-07	8.899784235633259
ENSG00000085719	1.4398960509918878e-07	8.907881401625161
ENSG00000169813	1.4398960509918878e-07	8.895735652637308
ENSG00000117595	1.4398960509918878e-07	5.346632462798631
ENSG00000181826	1.4398960509918878e-07	7.817365195184759
ENSG00000137312	1.4398960509918878e-07	8.830958324702085
ENSG00000173894	1.4398960509918878e-07	5.499740166887261
ENSG00000271959	1.4398960509918878e-07	5.020822727377654
ENSG00000111816	1.4398960509918878e-07	8.28475021539749
ENSG00000132676	1.4398960509918878e-07	8.899784235633259
ENSG00000088826	1.4398960509918878e-07	8.743874215372825
ENSG00000272654	1.4398960509918878e-07	7.346105330587056
ENSG00000144713	1.4398960509918878e-07	8.948367231584678
ENSG00000182912	1.4398960509918878e-07	5.1963914976574115
ENSG00000206559	1.4398960509918878e-07	6.5879876500404855
ENSG00000153531	1.4398960509918878e-07	6.51603882332512
ENSG00000183154	1.4398960509918878e-07	4.9799949712749845
ENSG00000213315	1.4398960509918878e-07	6.495724986141386
ENSG00000165644	1.4398960509918878e-07	8.650221052404223
ENSG00000004142	1.4398960509918878e-07	8.853721710325235
ENSG00000152784	1.4398960509918878e-07	8.280701632401538
ENSG00000184640	1.4398960509918878e-07	8.911929984621112
ENSG00000091039	1.4398960509918878e-07	8.826909741706134
ENSG00000174799	1.4398960509918878e-07	8.614240409669774
ENSG00000131979	1.4398960509918878e-07	8.482165283155936
ENSG00000094916	1.4398960509918878e-07	8.829430212349527
ENSG00000204386	1.4398960509918878e-07	8.8714441546616
ENSG00000086475	1.4398960509918878e-07	8.722103188040512
ENSG00000108061	1.4398960509918878e-07	8.757548076713238
ENSG00000267152	1.4398960509918878e-07	6.55799781127672
ENSG00000107874	1.4398960509918878e-07	8.732264220446693
ENSG00000119283	1.4398960509918878e-07	5.252842270795227
ENSG00000069248	1.4398960509918878e-07	8.81881257571423
ENSG00000149573	1.4398960509918878e-07	5.63087243292292
ENSG00000188295	1.4398960509918878e-07	7.920755200158372
ENSG00000099785	1.4398960509918878e-07	8.686658299367785
ENSG00000254827	1.4398960509918878e-07	5.048495970982384
ENSG00000167046	1.4398960509918878e-07	6.113225296295773
ENSG00000156042	1.4398960509918878e-07	8.219560140390024
ENSG00000119608	1.4398960509918878e-07	6.482466664017668
ENSG00000166313	1.4398960509918878e-07	7.311284214749544
ENSG00000181191	1.4398960509918878e-07	8.630513891486187
ENSG00000120437	1.4398960509918878e-07	8.364141472379016
ENSG00000200377	1.439896050991898e-07	2.2264905423325017
ENSG00000164011	1.439896050991898e-07	8.315689916845152
ENSG00000162723	1.439896050991898e-07	3.8387102615341915
ENSG00000161243	1.439896050991898e-07	4.413741383484986
ENSG00000162409	1.439896050991898e-07	3.3443804112817213
ENSG00000214226	1.439896050991898e-07	7.803672908024758
ENSG00000131773	1.439896050991898e-07	6.703759352704383
ENSG00000144048	1.439896050991898e-07	8.655797747752732
ENSG00000132677	1.439896050991898e-07	3.4643165006302876
ENSG00000224790	1.439896050991898e-07	5.18153402548414
ENSG00000139631	1.439896050991898e-07	8.729207995741579
ENSG00000180758	1.439896050991898e-07	8.135532255765883
ENSG00000269965	1.439896050991898e-07	3.3687332597532498
ENSG00000214562	1.439896050991898e-07	5.910178871204895
ENSG00000156374	1.439896050991898e-07	8.27838331858023
ENSG00000149636	1.439896050991898e-07	8.708429326700099
ENSG00000225506	1.439896050991898e-07	2.22729929799705
ENSG00000169641	1.439896050991898e-07	8.49224716572951
ENSG00000268088	1.439896050991898e-07	5.070774969274894
ENSG00000120664	1.439896050991898e-07	5.194776692309621
ENSG00000272123	1.439896050991898e-07	3.6123323496410418
ENSG00000163468	1.439896050991898e-07	8.944318648588725
ENSG00000272663	1.439896050991898e-07	5.222613478398559
ENSG00000143156	1.439896050991898e-07	7.9702797147530955
ENSG00000183337	1.439896050991898e-07	8.859298405673744
ENSG00000138640	1.439896050991898e-07	8.8795413206535
ENSG00000002834	1.439896050991898e-07	8.8714441546616
ENSG00000186854	1.439896050991898e-07	8.52967677098391
ENSG00000196584	1.439896050991898e-07	8.242604832667867
ENSG00000269997	1.439896050991898e-07	4.10923754548944
ENSG00000197170	1.439896050991898e-07	8.814763992718278
ENSG00000176463	1.439896050991898e-07	8.451663760117802
ENSG00000105948	1.439896050991898e-07	7.828415455649301
ENSG00000116183	1.439896050991898e-07	6.6250014386429195
ENSG00000197935	1.439896050991898e-07	7.484865796625777
ENSG00000116668	1.439896050991898e-07	8.726687525098185
ENSG00000159176	1.439896050991898e-07	8.887638486645404
ENSG00000135454	1.439896050991898e-07	6.524593827603098
ENSG00000197694	1.439896050991898e-07	8.899784235633259
ENSG00000197329	1.439896050991898e-07	8.93217289960087
ENSG00000169951	1.439896050991898e-07	8.306521242729806
ENSG00000108387	1.439896050991898e-07	7.005490724139565
ENSG00000129038	1.439896050991898e-07	3.331168979130116
ENSG00000177917	1.439896050991898e-07	8.670463967383979
ENSG00000213062	1.439896050991898e-07	7.056659352558629
ENSG00000213839	2.417040143434151e-07	7.710052493052464
ENSG00000240455	2.417040143434151e-07	3.0963384576342654
ENSG00000168938	2.417040143434151e-07	7.27408605154895
ENSG00000105767	2.417040143434151e-07	7.732332081030471
ENSG00000169016	2.417040143434151e-07	8.651749164756781
ENSG00000078369	2.417040143434151e-07	8.915978567617064
ENSG00000135709	2.417040143434151e-07	8.8714441546616
ENSG00000170832	2.417040143434151e-07	8.528684412693073
ENSG00000213337	2.417040143434151e-07	7.772426468585124
ENSG00000095739	2.417040143434151e-07	6.201348160046893
ENSG00000225370	2.417040143434151e-07	3.936052894294031
ENSG00000167920	2.417040143434151e-07	8.05944611631622
ENSG00000108474	2.417040143434151e-07	8.574088176949898
ENSG00000162729	2.417040143434151e-07	8.859298405673744
ENSG00000107758	2.417040143434151e-07	8.833478795345478
ENSG00000163481	2.417040143434151e-07	8.497823861078018
ENSG00000224032	2.417040143434151e-07	8.80361060202126
ENSG00000112312	2.417040143434151e-07	8.4385440786587
ENSG00000167526	2.417040143434151e-07	8.948367231584678
ENSG00000213064	2.417040143434151e-07	8.768165713348534
ENSG00000117592	2.417040143434151e-07	8.898256123280701
ENSG00000117597	2.417040143434151e-07	8.690250278134622
ENSG00000189171	2.417040143434151e-07	7.519387417791411
ENSG00000188827	2.417040143434151e-07	8.382856275006215
ENSG00000232909	2.417040143434151e-07	6.450718639741419
ENSG00000119403	2.417040143434151e-07	8.605686639448757
ENSG00000228889	2.417040143434151e-07	5.638909081976934
ENSG00000126088	2.417040143434151e-07	8.766637600995978
ENSG00000232573	2.417040143434151e-07	8.468491421815525
ENSG00000150054	2.417040143434151e-07	6.745408459143431
ENSG00000155850	2.417040143434151e-07	8.71805460504456
ENSG00000150401	2.417040143434151e-07	8.426731926910481
ENSG00000270504	2.417040143434151e-07	4.612364689076997
ENSG00000101546	2.417040143434151e-07	8.508441497713317
ENSG00000007866	2.417040143434151e-07	7.226321599243383
ENSG00000182134	2.417040143434151e-07	8.534796862103304
ENSG00000138757	2.417040143434151e-07	8.899784235633259
ENSG00000185905	2.417040143434151e-07	8.903832818629208
ENSG00000150756	2.417040143434151e-07	8.471266339865949
ENSG00000231500	2.417040143434151e-07	8.948367231584678
ENSG00000272906	2.417040143434151e-07	6.5036399884801686
ENSG00000185046	2.417040143434151e-07	3.6303280417606234
ENSG00000165832	2.417040143434151e-07	8.681081604019274
ENSG00000102144	2.417040143434151e-07	8.911929984621112
ENSG00000153187	2.417040143434151e-07	8.93217289960087
ENSG00000152904	2.417040143434151e-07	8.651749164756781
ENSG00000184900	2.417040143434151e-07	8.815756351009114
ENSG00000184486	2.417040143434151e-07	2.8447722061647545
ENSG00000158560	2.417040143434151e-07	7.185616800316959
ENSG00000197558	2.417040143434151e-07	6.990250331458045
ENSG00000039139	2.417040143434151e-07	3.344422906859334
ENSG00000255853	2.417040143434151e-07	3.2372144019618414
ENSG00000203697	2.417040143434151e-07	5.432157140900359
ENSG00000174437	2.417040143434151e-07	8.920027150613016
ENSG00000160741	2.417040143434151e-07	8.857770293321186
ENSG00000071073	2.417040143434151e-07	8.680089245728439
ENSG00000234337	2.417040143434151e-07	3.822943890748742
ENSG00000058091	2.417040143434151e-07	8.873964625304993
ENSG00000175305	2.417040143434151e-07	8.131412956365399
ENSG00000165802	2.417040143434151e-07	8.743874215372825
ENSG00000227868	2.417040143434151e-07	2.0548294673415297
ENSG00000201492	2.417040143434151e-07	5.0681776329742165
ENSG00000146918	2.417040143434151e-07	8.64212388641232
ENSG00000073008	2.417040143434151e-07	6.950679096383156
ENSG00000234215	2.417040143434151e-07	1.9993452569513772
ENSG00000173786	2.417040143434151e-07	8.837527378341429
ENSG00000115526	2.417040143434151e-07	5.582772101573364
ENSG00000131061	2.417040143434151e-07	8.059732977551194
ENSG00000152315	2.417040143434151e-07	4.993219694353617
ENSG00000235508	2.417040143434151e-07	4.81920482845447
ENSG00000111639	2.417040143434151e-07	8.844096431980775
ENSG00000228065	2.417040143434151e-07	5.575323863748294
ENSG00000259225	2.417040143434151e-07	2.3923373160652246
ENSG00000227708	2.417040143434151e-07	5.8107475645382545
ENSG00000059691	2.417040143434151e-07	8.502126891481002
ENSG00000227359	2.417040143434151e-07	5.034949281898279
ENSG00000204104	2.417040143434151e-07	8.44725614854493
ENSG00000102290	2.4170401434341644e-07	2.7006250130549763
ENSG00000183856	2.4170401434341644e-07	7.983972001913094
ENSG00000233762	2.4170401434341644e-07	7.9365975090829535
ENSG00000229473	2.4170401434341644e-07	6.378975041141894
ENSG00000166263	2.4170401434341644e-07	7.614218011260382
ENSG00000138785	2.4170401434341644e-07	8.447882495768187
ENSG00000226161	2.4170401434341644e-07	4.357756659567445
ENSG00000139428	2.4170401434341644e-07	8.444454371246845
ENSG00000166598	2.4170401434341644e-07	8.944318648588725
ENSG00000166664	2.4170401434341644e-07	2.313642758535054
ENSG00000226807	2.4170401434341644e-07	3.7693956914879863
ENSG00000136631	2.4170401434341644e-07	8.73325657873753
ENSG00000183978	2.4170401434341644e-07	8.589413157632345
ENSG00000237351	2.4170401434341644e-07	4.156092147603861
ENSG00000113302	2.4170401434341644e-07	2.6064935694663047
ENSG00000203666	2.4170401434341644e-07	8.390751284176035
ENSG00000175886	2.4170401434341644e-07	6.572602470853326
ENSG00000066279	2.4170401434341644e-07	8.644644357055713
ENSG00000198400	2.4170401434341644e-07	5.880663473963049
ENSG00000259726	2.4170401434341644e-07	6.319429900445699
ENSG00000116922	2.4170401434341644e-07	8.61676088031317
ENSG00000180332	2.4170401434341644e-07	3.500038903286716
ENSG00000126768	2.4170401434341644e-07	8.747922798368778
ENSG00000269430	2.4170401434341644e-07	7.418654660702618
ENSG00000269529	2.4170401434341644e-07	1.8215014131013985
ENSG00000188112	2.4170401434341644e-07	5.176415447297078
ENSG00000149609	2.4170401434341644e-07	5.857213398664959
ENSG00000181038	2.4170401434341644e-07	8.561608830722406
ENSG00000181938	2.4170401434341644e-07	7.714806238935912
ENSG00000186212	2.4170401434341644e-07	7.0237924430126775
ENSG00000183317	2.4170401434341644e-07	8.41277675891538
ENSG00000153233	2.4170401434341644e-07	4.921179023850659
ENSG00000124209	2.4170401434341644e-07	8.759076189065794
ENSG00000152684	2.4170401434341644e-07	8.64212388641232
ENSG00000124422	2.4170401434341644e-07	8.911929984621112
ENSG00000113212	2.4170401434341644e-07	6.2005866140371255
ENSG00000248968	2.4170401434341644e-07	2.8918718437661433
ENSG00000256733	2.4170401434341644e-07	4.523035436495862
ENSG00000247735	2.4170401434341644e-07	5.571633557000562
ENSG00000163141	2.4170401434341644e-07	6.6144258504526245
ENSG00000143409	2.4170401434341644e-07	8.77878334998383
ENSG00000241666	2.4170401434341644e-07	5.978848476389114
ENSG00000162244	2.4170401434341644e-07	8.940270065592774
ENSG00000169064	2.4170401434341644e-07	2.5678457827465855
ENSG00000143322	2.4170401434341644e-07	8.810715409722327
ENSG00000082781	2.4170401434341855e-07	8.256058111366608
ENSG00000187607	2.4170401434341855e-07	7.371829345098278
ENSG00000214018	2.4170401434341855e-07	3.9043336957877495
ENSG00000264920	2.4170401434341855e-07	7.443100462726699
ENSG00000243024	2.4170401434341855e-07	4.525145252183071
ENSG00000177602	2.4170401434341855e-07	7.22680506272016
ENSG00000185900	2.4170401434341855e-07	7.79552345144791
ENSG00000143933	2.4170401434341855e-07	8.907881401625161
ENSG00000212657	2.4170401434341855e-07	3.418014707427088
ENSG00000131724	2.4170401434341855e-07	8.71400602204861
ENSG00000204377	2.4170401434341855e-07	6.680766630049263
ENSG00000249115	2.4170401434341855e-07	8.689714524072901
ENSG00000225518	2.4170401434341855e-07	5.313691405363452
ENSG00000138780	2.4170401434341855e-07	8.431975025019355
ENSG00000123374	4.0238088612793413e-07	8.487206224442723
ENSG00000105467	4.0238088612793413e-07	5.184197425910265
ENSG00000168994	4.0238088612793413e-07	7.096457628709514
ENSG00000136463	4.0238088612793413e-07	8.430244755844713
ENSG00000186818	4.0238088612793413e-07	8.397653935055017
ENSG00000169446	4.0238088612793413e-07	8.835999265988871
ENSG00000168734	4.0238088612793413e-07	8.058336305616187
ENSG00000229203	4.0238088612793413e-07	2.2666632156554063
ENSG00000119280	4.0238088612793413e-07	8.147528138516595
ENSG00000223478	4.0238088612793413e-07	7.525379652356613
ENSG00000108375	4.0238088612793413e-07	5.35832256888608
ENSG00000111696	4.0238088612793413e-07	8.583915612116442
ENSG00000166407	4.0238088612793413e-07	3.230649581796865
ENSG00000117650	4.0238088612793413e-07	7.902601582930179
ENSG00000197958	4.0238088612793413e-07	8.936221482596823
ENSG00000198324	4.0238088612793413e-07	8.095125575638974
ENSG00000227939	4.0238088612793413e-07	7.398253446057647
ENSG00000226754	4.0238088612793413e-07	5.397437093926418
ENSG00000168610	4.0238088612793413e-07	8.86991604230904
ENSG00000198814	4.0238088612793413e-07	8.167262158682293
ENSG00000213051	4.0238088612793413e-07	4.189928284404208
ENSG00000131828	4.0238088612793413e-07	8.773742408697043
ENSG00000180998	4.0238088612793413e-07	6.592426675084211
ENSG00000102100	4.0238088612793413e-07	8.755484210298958
ENSG00000167283	4.0238088612793413e-07	8.899784235633259
ENSG00000237765	4.0238088612793413e-07	7.903992700284903
ENSG00000069329	4.0238088612793413e-07	8.855249822677791
ENSG00000157765	4.0238088612793413e-07	6.019313525210748
ENSG00000254389	4.0238088612793413e-07	4.387648977830984
ENSG00000091844	4.0238088612793413e-07	6.789902739197161
ENSG00000021355	4.0238088612793413e-07	8.853721710325235
ENSG00000251680	4.0238088612793413e-07	4.163117832391197
ENSG00000248138	4.0238088612793413e-07	3.234150783610943
ENSG00000235297	4.0238088612793413e-07	6.09355654725073
ENSG00000101412	4.0238088612793413e-07	8.578795520997048
ENSG00000143443	4.0238088612793413e-07	8.281158236630654
ENSG00000154760	4.0238088612793413e-07	8.903832818629208
ENSG00000074276	4.0238088612793413e-07	6.0432140977941655
ENSG00000240087	4.0238088612793413e-07	6.049013732859213
ENSG00000239719	4.0238088612793413e-07	6.208750989934831
ENSG00000158828	4.0238088612793413e-07	8.518066776057777
ENSG00000003402	4.0238088612793413e-07	8.93217289960087
ENSG00000259251	4.0238088612793413e-07	4.912380006480049
ENSG00000231265	4.0238088612793413e-07	5.546500702242143
ENSG00000272870	4.0238088612793413e-07	7.219348566128236
ENSG00000162813	4.0238088612793413e-07	8.798569660734474
ENSG00000163444	4.0238088612793413e-07	8.744866573663662
ENSG00000243479	4.0238088612793413e-07	5.3488054017589866
ENSG00000143318	4.0238088612793413e-07	5.192071273081289
ENSG00000165650	4.0238088612793413e-07	8.699339802417361
ENSG00000161981	4.023808861279363e-07	8.428462196085125
ENSG00000095587	4.023808861279363e-07	7.729533516748547
ENSG00000143633	4.023808861279363e-07	8.411073348988397
ENSG00000168028	4.023808861279363e-07	8.944318648588725
ENSG00000167658	4.023808861279363e-07	8.948367231584678
ENSG00000248538	4.023808861279363e-07	4.990506506865943
ENSG00000159445	4.023808861279363e-07	8.798569660734474
ENSG00000223519	4.023808861279363e-07	3.26081924256172
ENSG00000130489	4.023808861279363e-07	8.131764979424622
ENSG00000197982	4.023808861279363e-07	8.665879630326305
ENSG00000144821	4.023808861279363e-07	8.611263334797266
ENSG00000226363	4.023808861279363e-07	2.9730386788574665
ENSG00000259219	4.023808861279363e-07	2.840302680019635
ENSG00000067992	4.023808861279363e-07	8.104012943099628
ENSG00000068438	4.023808861279363e-07	8.807659185017213
ENSG00000163631	4.023808861279363e-07	6.605951793638112
ENSG00000069275	4.023808861279363e-07	8.853721710325235
ENSG00000135837	4.023808861279363e-07	8.907881401625161
ENSG00000174010	4.023808861279363e-07	8.795513436029358
ENSG00000073670	4.023808861279363e-07	6.9920600846336605
ENSG00000249784	4.023808861279363e-07	3.5192959524429073
ENSG00000250056	4.023808861279363e-07	5.2812138207000325
ENSG00000163519	4.023808861279363e-07	7.979046805668079
ENSG00000224531	4.023808861279363e-07	8.430526062499402
ENSG00000135763	4.023808861279363e-07	8.656790106043568
ENSG00000174680	4.023808861279363e-07	6.177739441219548
ENSG00000072071	4.023808861279363e-07	8.44751059595196
ENSG00000112039	4.023808861279363e-07	8.549260924912467
ENSG00000224747	4.023808861279363e-07	5.355773647289151
ENSG00000237301	4.023808861279363e-07	5.227976769131513
ENSG00000113368	4.023808861279363e-07	8.71805460504456
ENSG00000204628	4.023808861279363e-07	8.944318648588725
ENSG00000235688	4.023808861279363e-07	2.878091450736765
ENSG00000237025	4.023808861279363e-07	3.9774353906238082
ENSG00000236830	4.023808861279363e-07	4.384941923838756
ENSG00000163728	4.023808861279363e-07	8.903832818629208
ENSG00000169599	4.023808861279363e-07	8.64291408788107
ENSG00000241061	4.023808861279363e-07	6.355408157973524
ENSG00000173141	4.023808861279363e-07	8.71805460504456
ENSG00000226891	4.023808861279363e-07	5.405931709734848
ENSG00000026652	4.023808861279363e-07	7.390046478483942
ENSG00000130119	4.023808861279363e-07	8.499940018077245
ENSG00000149506	4.023808861279363e-07	6.092847815347303
ENSG00000163069	4.023808861279363e-07	7.779109564203997
ENSG00000156026	4.023808861279363e-07	8.610191826673823
ENSG00000270036	4.023808861279363e-07	4.352841412653587
ENSG00000143622	4.023808861279363e-07	8.601558906620198
ENSG00000187676	4.023808861279363e-07	8.465233040288323
ENSG00000078967	4.023808861279363e-07	8.542358274033484
ENSG00000118197	4.023808861279363e-07	8.748915156659614
ENSG00000213358	4.023808861279363e-07	2.874255938174116
ENSG00000171621	4.023808861279363e-07	6.871484470696046
ENSG00000122550	4.023808861279363e-07	8.671992079736537
ENSG00000108468	4.023808861279363e-07	8.70690121434754
ENSG00000109787	4.023808861279363e-07	8.89420754028475
ENSG00000124098	4.023808861279363e-07	8.671992079736537
ENSG00000151553	4.023808861279363e-07	8.754491852008123
ENSG00000273010	4.023808861279363e-07	5.2374966116824915
ENSG00000101935	4.023808861279363e-07	8.566442060606828
ENSG00000241794	4.023808861279363e-07	1.9304429175586868
ENSG00000229278	4.023808861279363e-07	3.7708547251919544
ENSG00000244998	4.023808861279363e-07	4.65949835781527
ENSG00000172113	4.023808861279363e-07	8.56061647243157
ENSG00000148737	4.023808861279363e-07	7.900461445531085
ENSG00000140479	4.023808861279363e-07	4.88420276150004
ENSG00000205838	4.023808861279363e-07	4.443606670288677
ENSG00000248302	4.023808861279363e-07	6.331040247446963
ENSG00000223891	4.023808861279363e-07	8.441933900603452
ENSG00000177731	4.023808861279363e-07	8.902304706276652
ENSG00000262583	4.023808861279363e-07	3.2945295428822776
ENSG00000197238	4.023808861279363e-07	4.596035887658495
ENSG00000158258	4.023808861279363e-07	6.593569066563794
ENSG00000227799	4.023808861279363e-07	5.800360801710553
ENSG00000158186	4.023808861279363e-07	8.184527998789541
ENSG00000157985	4.023808861279363e-07	6.61731519058905
ENSG00000167037	4.023808861279363e-07	2.947553480337502
ENSG00000178163	4.023808861279363e-07	8.726151771036463
ENSG00000265386	4.023808861279363e-07	2.865902542238543
ENSG00000166886	4.023808861279363e-07	8.296105762916593
ENSG00000117385	4.023808861279363e-07	8.678104529146768
ENSG00000178538	4.023808861279363e-07	7.116828605669179
ENSG00000137547	4.023808861279363e-07	8.757548076713238
ENSG00000077264	4.023808861279363e-07	5.077966134506786
ENSG00000128284	4.023808861279363e-07	8.751971381364728
ENSG00000212884	4.023808861279363e-07	8.358564777030507
ENSG00000107789	4.023808861279363e-07	8.671992079736537
ENSG00000149548	4.023808861279384e-07	7.255479075099824
ENSG00000243711	4.0238088612793985e-07	2.947457632891111
ENSG00000135801	4.0238088612793985e-07	8.708429326700099
ENSG00000171786	4.0238088612793985e-07	6.399128780770523
ENSG00000217181	4.0238088612793985e-07	3.226250407410373
ENSG00000133083	4.0238088612793985e-07	6.912741100664903
ENSG00000165695	4.0238088612793985e-07	4.084254783938637
ENSG00000250081	4.0238088612793985e-07	3.9491412646066717
ENSG00000102158	4.0238088612793985e-07	8.920027150613016
ENSG00000101856	4.0238088612793985e-07	8.727144129327298
ENSG00000120756	4.0238088612793985e-07	8.013134698181448
ENSG00000270107	4.0238088612793985e-07	8.383927783129657
ENSG00000229214	4.0238088612793985e-07	4.1935796396469005
ENSG00000119899	4.0238088612793985e-07	8.746930440077941
ENSG00000013583	4.0238088612793985e-07	8.462914726467016
ENSG00000196227	4.0238088612793985e-07	8.73325657873753
ENSG00000178631	4.0238088612793985e-07	6.109883443536694
ENSG00000116750	4.0238088612793985e-07	8.787416270037454
ENSG00000227345	4.0238088612793985e-07	8.28189614751446
ENSG00000235651	4.0238088612793985e-07	4.095796918631292
ENSG00000117118	4.0238088612793985e-07	8.780311462336389
ENSG00000236051	4.0238088612793985e-07	3.9698330196637825
ENSG00000257809	4.0238088612793985e-07	3.7087944508868445
ENSG00000250295	4.0238088612793985e-07	4.726929369439293
ENSG00000224699	4.0238088612793985e-07	6.521034862321817
ENSG00000104808	4.0238088612793985e-07	4.184721827029363
ENSG00000175395	4.0238088612793985e-07	8.279911430932787
ENSG00000205238	6.643417992991331e-07	6.894812514630757
ENSG00000184785	6.643417992991331e-07	5.5316240627312965
ENSG00000214024	6.643417992991331e-07	3.415905500402206
ENSG00000122873	6.643417992991331e-07	8.525707337820565
ENSG00000125834	6.643417992991331e-07	8.751971381364728
ENSG00000187231	6.643417992991331e-07	8.36546742790949
ENSG00000271380	6.643417992991331e-07	4.152548401195158
ENSG00000175606	6.643417992991331e-07	8.6629025554538
ENSG00000068724	6.643417992991331e-07	8.835999265988871
ENSG00000173482	6.643417992991331e-07	8.507501430007425
ENSG00000115963	6.643417992991331e-07	8.437232445304948
ENSG00000023909	6.643417992991331e-07	8.317876790248908
ENSG00000188611	6.643417992991331e-07	5.376344837179661
ENSG00000189050	6.643417992991331e-07	8.523977068645921
ENSG00000198589	6.643417992991331e-07	8.795513436029358
ENSG00000204164	6.643417992991331e-07	8.037355479752623
ENSG00000077157	6.643417992991331e-07	8.662164644569991
ENSG00000178209	6.643417992991331e-07	8.928124316604919
ENSG00000259660	6.643417992991331e-07	5.428834964389606
ENSG00000198732	6.643417992991331e-07	8.882061791296895
ENSG00000214760	6.643417992991331e-07	2.2442617416461994
ENSG00000164484	6.643417992991331e-07	8.044074399629109
ENSG00000102780	6.643417992991331e-07	7.541306999862448
ENSG00000168071	6.643417992991331e-07	8.903832818629208
ENSG00000235560	6.643417992991331e-07	6.77925976276008
ENSG00000101003	6.643417992991331e-07	7.909823843040441
ENSG00000107816	6.643417992991331e-07	8.623944837846842
ENSG00000088986	6.643417992991331e-07	8.890158957288799
ENSG00000166173	6.643417992991331e-07	4.115708464908069
ENSG00000086289	6.643417992991331e-07	7.748925840414901
ENSG00000215504	6.643417992991331e-07	3.7182786381757733
ENSG00000227848	6.643417992991331e-07	3.9598404705290835
ENSG00000101282	6.643417992991331e-07	5.953940817298002
ENSG00000136628	6.643417992991331e-07	8.920027150613016
ENSG00000232739	6.643417992991331e-07	2.101369346891386
ENSG00000166682	6.643417992991331e-07	7.155470458642889
ENSG00000135842	6.643417992991367e-07	8.761060905647467
ENSG00000060688	6.643417992991367e-07	8.619360500789169
ENSG00000126767	6.643417992991367e-07	8.63654719106381
ENSG00000161800	6.643417992991367e-07	8.557024493664732
ENSG00000141424	6.643417992991367e-07	8.835999265988871
ENSG00000102312	6.643417992991367e-07	8.472004250749753
[truncated: 1,572 more rows]
