# Supplementary material for: Machine learning predicts treatment sensitivity in multiple myeloma based on molecular and clinical information coupled with drug response
Source: PLoS One. 2021 Jul 28;16(7):e0254596. doi: 10.1371/journal.pone.0254596 (PMC8318243; doi:10.1371/journal.pone.0254596)
Supplement: S1 File — (ZIP) [file pone.0254596.s004.zip › Supplementary Material 1/13q14/selected_genes_experiment_3.csv]

gene	pvalue	entropy
ENSG00000136104	2.3740778343267578e-36	8.83528912423728
ENSG00000134884	2.3740778343267578e-36	8.914059220786392
ENSG00000186184	2.4402310766641113e-35	8.858145043948328
ENSG00000122026	2.4261113268343722e-34	8.926254342737613
ENSG00000133112	7.554914011034937e-34	8.938449464688832
ENSG00000220749	1.4304285045515963e-29	7.014420254099101
ENSG00000102763	4.0986835110132126e-29	8.76311478479759
ENSG00000118971	1.164685198391775e-28	8.08145277622507
ENSG00000088448	9.17264800376658e-28	8.89373401753436
ENSG00000132952	9.17264800376658e-28	8.732128783785727
ENSG00000253051	1.9046648059429617e-26	5.264350607278066
ENSG00000118939	1.3802703452609487e-25	6.676459417898475
ENSG00000242444	1.3802703452609783e-25	3.8773532020000707
ENSG00000164647	1.3802703452609978e-25	6.018857458492749
ENSG00000136100	3.6695758741138414e-25	8.820563285827042
ENSG00000136152	3.66957587411392e-25	8.839354164887686
ENSG00000122033	9.675056929185604e-25	8.774313514481182
ENSG00000188342	2.5297472315065827e-24	8.741255257354169
ENSG00000120685	2.5297472315065827e-24	8.831224083586873
ENSG00000243181	6.559740697417149e-24	4.54286562413775
ENSG00000213860	1.6868721112989454e-23	5.522488856944601
ENSG00000256164	4.301932452092535e-23	3.5493249291328524
ENSG00000255920	4.301932452092535e-23	3.4114892083953188
ENSG00000122034	1.0880051686152923e-22	8.863744408790124
ENSG00000197121	1.0880051686152923e-22	7.73512801672025
ENSG00000262468	1.0880051686153153e-22	8.00907957851194
ENSG00000220842	1.0880051686153153e-22	6.54459221472436
ENSG00000110092	2.728878960423678e-22	8.806295907760672
ENSG00000102572	6.78771392471074e-22	8.801234474842639
ENSG00000139675	6.78771392471074e-22	7.947231083506105
ENSG00000163995	1.6743595763331142e-21	5.381662965805886
ENSG00000171208	4.095999296678848e-21	8.384836057280408
ENSG00000234782	9.937038198132366e-21	7.344911441360238
ENSG00000244754	9.937038198132366e-21	8.859679368139718
ENSG00000169432	9.937038198132366e-21	8.591104235035212
ENSG00000083544	9.937038198132366e-21	8.648755714662448
ENSG00000102796	2.3907820581877456e-20	8.092505150783518
ENSG00000171365	2.3907820581877456e-20	8.09856297596918
ENSG00000136169	2.3907820581877456e-20	8.76311478479759
ENSG00000198715	2.3907820581877456e-20	8.706662676035766
ENSG00000230091	2.3907820581877796e-20	7.556686565694885
ENSG00000083520	5.70438671201638e-20	8.801234474842639
ENSG00000152484	5.704386712016461e-20	8.802768799034027
ENSG00000228397	5.704386712016461e-20	5.515903295411164
ENSG00000057294	5.704386712016461e-20	7.668519225104355
ENSG00000133114	5.704386712016583e-20	8.631499159793194
ENSG00000075945	5.704386712016583e-20	8.75345037930539
ENSG00000156535	1.34978275109337e-19	6.978476819885474
ENSG00000139746	1.34978275109337e-19	8.86780944944053
ENSG00000242571	3.1674132655145504e-19	4.68033764103837
ENSG00000180660	3.1674132655145504e-19	6.830201710936005
ENSG00000066185	3.1674132655145504e-19	6.706555832010358
ENSG00000188243	7.371086902510009e-19	8.730056527670579
ENSG00000102786	7.371086902510009e-19	8.726529418943931
ENSG00000247746	7.371086902510009e-19	7.290799658494291
ENSG00000136147	7.371086902510009e-19	8.72752581121156
ENSG00000165416	7.371086902510009e-19	8.723998702484916
ENSG00000173171	7.371086902510114e-19	8.490677589640462
ENSG00000219133	7.371086902510114e-19	3.6703849754519045
ENSG00000233672	7.371086902510114e-19	5.871738444283831
ENSG00000102471	7.371086902510114e-19	8.813429596793856
ENSG00000120697	1.7011565215292077e-18	8.858145043948328
ENSG00000136159	1.7011565215292077e-18	8.383831197302477
ENSG00000083535	1.7011565215292077e-18	8.351645825425203
ENSG00000152749	1.7011565215292318e-18	8.70773853988329
ENSG00000189403	1.7011565215292318e-18	8.922189302087205
ENSG00000168615	1.7011565215292318e-18	8.853877024700138
ENSG00000120690	3.8935249340961066e-18	8.877473854932733
ENSG00000126226	3.8935249340961066e-18	8.766183433180368
ENSG00000136141	3.8935249340961066e-18	8.578036227834255
ENSG00000217027	3.8935249340961066e-18	6.9692604667035045
ENSG00000150459	3.8935249340961066e-18	8.81243320452623
ENSG00000139344	3.8935249340961066e-18	7.768908683647517
ENSG00000243406	8.837462601749387e-18	7.048989768668653
ENSG00000143374	8.837462601749387e-18	8.689406121166513
ENSG00000171161	8.837462601749387e-18	8.641622025629264
ENSG00000229152	8.837462601749387e-18	8.144249280674579
ENSG00000107745	8.837462601749387e-18	8.684344688248478
ENSG00000169905	8.837462601749387e-18	8.850014962647515
ENSG00000260101	8.837462601749387e-18	8.749923270578742
ENSG00000163947	8.837462601749387e-18	8.839354164887686
ENSG00000157045	8.837462601749387e-18	8.764649108988978
ENSG00000136144	1.9892902796774637e-17	8.78597070450864
ENSG00000123179	1.9892902796774637e-17	8.541450861980596
ENSG00000203778	1.9892902796775062e-17	7.779640485276937
ENSG00000007968	1.9892902796775062e-17	8.697536202467326
ENSG00000182397	1.9892902796775062e-17	5.754587537873841
ENSG00000102710	1.9892902796775062e-17	8.722464378293525
ENSG00000126952	1.9892902796775345e-17	5.990796872766616
ENSG00000107518	4.440733133338486e-17	4.95289941560599
ENSG00000143257	4.440733133338549e-17	5.8059988138673235
ENSG00000173451	4.440733133338549e-17	8.398971460618586
ENSG00000174448	4.440733133338549e-17	3.428535020641333
ENSG00000144061	4.440733133338549e-17	6.891729605878481
ENSG00000244582	4.440733133338549e-17	4.230109670970849
ENSG00000005810	4.440733133338549e-17	8.897799058184765
ENSG00000168159	4.440733133338549e-17	8.885603936233545
ENSG00000085382	4.440733133338549e-17	8.25528422068086
ENSG00000102738	4.440733133338549e-17	8.768714149639386
ENSG00000116161	4.440733133338549e-17	8.811895272602468
ENSG00000147872	4.440733133338549e-17	8.710269256342308
ENSG00000177628	9.830987235761572e-17	8.853083611030295
ENSG00000134899	9.830987235761572e-17	8.613166741076418
ENSG00000139641	9.830987235761572e-17	8.914059220786392
ENSG00000214460	9.830987235761572e-17	5.401715476703246
ENSG00000204899	9.830987235761572e-17	8.631957620137062
ENSG00000187098	9.830987235761782e-17	7.825323005184767
ENSG00000139842	9.830987235761782e-17	8.814963920985246
ENSG00000143401	9.830987235761782e-17	8.853083611030295
ENSG00000091483	9.830987235761922e-17	8.811895272602468
ENSG00000196368	2.1583681930372193e-16	6.2293044571622636
ENSG00000155962	2.1583681930372193e-16	8.840888489079076
ENSG00000182551	2.1583681930372193e-16	8.885603936233545
ENSG00000120686	2.15836819303725e-16	8.89373401753436
ENSG00000014914	2.15836819303725e-16	7.351311230746646
ENSG00000138172	2.15836819303725e-16	7.98234343155375
ENSG00000112218	2.15836819303725e-16	8.129628448560938
ENSG00000143420	4.699372545625292e-16	8.877473854932733
ENSG00000130177	4.699372545625292e-16	8.871874490090939
ENSG00000143515	4.699372545625292e-16	8.938449464688832
ENSG00000017621	4.699372545625292e-16	7.2194527351514495
ENSG00000111450	4.699372545625292e-16	8.596368646551031
ENSG00000139505	4.699372545625292e-16	8.802768799034027
ENSG00000102531	4.699372545625292e-16	8.930319383388017
ENSG00000105982	4.699372545625292e-16	7.8573431856888325
ENSG00000204977	4.699372545625292e-16	8.654355079504244
ENSG00000184719	4.699372545625359e-16	8.293994345797968
ENSG00000183155	4.699372545625359e-16	8.468077151675494
ENSG00000206549	4.699372545625359e-16	6.438645929217436
ENSG00000225721	4.699372545625359e-16	4.007435963674823
ENSG00000152520	4.699372545625359e-16	8.810898880334841
ENSG00000162929	4.699372545625359e-16	7.917780863521165
ENSG00000271738	4.699372545625359e-16	7.263066783741695
ENSG00000134371	1.014705843007078e-15	8.802768799034027
ENSG00000139517	1.014705843007078e-15	8.340191613995529
ENSG00000147400	1.014705843007078e-15	8.677748931139055
ENSG00000197747	1.014705843007078e-15	8.75245398703776
ENSG00000134590	1.014705843007078e-15	8.685341080516107
ENSG00000160752	1.014705843007078e-15	8.76411117706522
ENSG00000238098	1.014705843007078e-15	5.389588307741679
ENSG00000149926	1.014705843007078e-15	5.090449256599201
ENSG00000172766	1.014705843007078e-15	8.708734932150918
ENSG00000149929	1.014705843007078e-15	8.613166741076418
ENSG00000144369	1.014705843007078e-15	8.364096429122505
ENSG00000122378	1.014705843007078e-15	8.711265648609933
ENSG00000241612	1.014705843007078e-15	3.8185962558862263
ENSG00000101134	1.014705843007078e-15	4.164556473228742
ENSG00000243284	2.1728332069911615e-15	5.197608969411367
ENSG00000148484	2.1728332069911615e-15	8.801234474842639
ENSG00000120688	2.1728332069911615e-15	8.210030841602627
ENSG00000142733	2.1728332069911923e-15	8.53004915369922
ENSG00000230565	2.1728332069911923e-15	6.859919729948153
ENSG00000088387	2.1728332069911923e-15	8.725991487020172
ENSG00000143158	2.1728332069911923e-15	8.779374947399216
ENSG00000102007	2.1728332069911923e-15	8.88153889558314
ENSG00000232224	2.1728332069911923e-15	6.9226469060051965
ENSG00000143294	2.1728332069911923e-15	8.840350557155315
ENSG00000214309	2.172833206991223e-15	6.870539514406211
ENSG00000121644	2.172833206991223e-15	8.863744408790124
ENSG00000000460	2.172833206991223e-15	7.9788869911699205
ENSG00000171206	4.6142228067187975e-15	8.794638717733214
ENSG00000117593	4.6142228067187975e-15	8.697077742123458
ENSG00000164237	4.6142228067187975e-15	7.9660307658038265
ENSG00000196950	4.6142228067187975e-15	8.72959806732671
ENSG00000003096	4.614222806718864e-15	4.619048307450798
ENSG00000159352	4.614222806718864e-15	8.863744408790124
ENSG00000267270	4.614222806718864e-15	7.198417710133809
ENSG00000225579	4.614222806718864e-15	7.224089905673574
ENSG00000120656	4.614222806718864e-15	8.66808452564685
ENSG00000231327	4.614222806718864e-15	6.039308453467287
ENSG00000169740	4.614222806718864e-15	8.534396644527305
ENSG00000272016	4.614222806718864e-15	6.717388775689423
ENSG00000260388	4.614222806718929e-15	4.2195794179005865
ENSG00000138794	4.614222806718929e-15	8.342519351856762
ENSG00000143412	9.717547582505544e-15	8.195022553014711
ENSG00000143368	9.717547582505544e-15	8.793104393541824
ENSG00000130827	9.717547582505544e-15	8.88153889558314
ENSG00000116521	9.717547582505544e-15	8.888134652692564
ENSG00000102805	9.717547582505544e-15	8.701601243117732
ENSG00000088451	9.717547582505544e-15	8.50926549010332
ENSG00000198157	9.717547582505544e-15	8.284329940305764
ENSG00000176393	9.717547582505544e-15	8.72752581121156
ENSG00000136643	9.717547582505544e-15	8.749385338654982
ENSG00000116957	9.717547582505544e-15	8.605574591699366
ENSG00000197584	9.717547582505544e-15	7.580767075886868
ENSG00000136122	9.717547582505544e-15	8.168639524577017
ENSG00000148730	9.717547582505683e-15	8.855614327489313
ENSG00000163344	9.717547582505683e-15	8.801234474842639
ENSG00000083642	9.717547582505683e-15	8.72752581121156
ENSG00000198380	9.717547582505683e-15	8.89373401753436
ENSG00000160710	9.717547582505683e-15	8.938449464688832
ENSG00000204227	2.02955457066911e-14	8.766183433180368
ENSG00000125304	2.02955457066911e-14	8.918124261436798
ENSG00000176933	2.02955457066911e-14	6.454109861373479
ENSG00000261801	2.02955457066911e-14	3.9862066469874473
ENSG00000139433	2.02955457066911e-14	8.676214606947665
ENSG00000165837	2.02955457066911e-14	5.1780037510929
ENSG00000128581	2.02955457066911e-14	7.742308631741858
ENSG00000186187	2.02955457066911e-14	7.509592334366416
ENSG00000132953	2.02955457066911e-14	8.789039352891418
ENSG00000227268	2.02955457066911e-14	6.8790069205412685
ENSG00000143198	2.02955457066911e-14	8.844953529729482
ENSG00000135631	2.02955457066911e-14	8.75345037930539
ENSG00000166171	2.02955457066911e-14	8.122777209705431
ENSG00000165169	2.02955457066911e-14	8.689406121166513
ENSG00000165338	2.02955457066911e-14	8.506399820318329
ENSG00000172955	2.02955457066911e-14	6.198056506726587
ENSG00000120675	2.02955457066911e-14	8.819028961635654
ENSG00000152332	2.02955457066911e-14	8.896264733993377
ENSG00000136146	2.02955457066911e-14	8.55011887520517
ENSG00000102543	2.02955457066911e-14	8.257277005216116
ENSG00000148450	2.02955457066911e-14	8.436756197337656
ENSG00000132481	2.029554570669139e-14	8.536186450464777
ENSG00000102001	2.029554570669139e-14	7.330491795482072
ENSG00000101489	2.029554570669139e-14	5.127387426655144
ENSG00000081721	2.029554570669139e-14	8.745320298004575
ENSG00000179085	2.029554570669139e-14	8.737190216703763
ENSG00000143321	2.029554570669139e-14	8.905929139485579
ENSG00000182220	2.029554570669139e-14	8.849018570379888
ENSG00000120334	2.029554570669139e-14	7.922637861005882
ENSG00000134900	4.2036904998175957e-14	8.854080003297923
ENSG00000163374	4.2036904998175957e-14	8.815960313252875
ENSG00000065150	4.2036904998175957e-14	8.877473854932733
ENSG00000204310	4.2036904998175957e-14	8.663481553072684
ENSG00000107771	4.2036904998175957e-14	8.67061524210587
ENSG00000136943	4.2036904998175957e-14	4.526940270270332
ENSG00000117362	4.2036904998175957e-14	8.88153889558314
ENSG00000139684	4.2036904998175957e-14	8.749385338654982
ENSG00000184156	4.2036904998175957e-14	5.563884461280695
ENSG00000058668	4.2036904998175957e-14	8.855614327489313
ENSG00000143418	4.2036904998175957e-14	8.815960313252875
ENSG00000127870	4.2036904998175957e-14	8.69247476954929
ENSG00000143252	4.2036904998175957e-14	8.783439988049624
ENSG00000158882	4.2036904998176253e-14	8.330324229905543
ENSG00000102385	4.2036904998176253e-14	5.158934560535523
ENSG00000164171	4.2036904998176253e-14	6.051440597537571
ENSG00000272841	4.2036904998176253e-14	6.363226993180234
ENSG00000159346	4.2036904998176253e-14	8.896264733993377
ENSG00000161714	4.2036904998176253e-14	7.379201614944134
ENSG00000109685	4.2036904998176253e-14	8.873408814282326
ENSG00000173960	4.2036904998176253e-14	8.734659500244746
ENSG00000198908	4.2036904998176253e-14	7.563609929728742
ENSG00000025423	4.2036904998176253e-14	6.42980114545802
ENSG00000102316	8.634688527644173e-14	8.88153889558314
ENSG00000204219	8.634688527644173e-14	6.837943272082557
ENSG00000111445	8.634688527644173e-14	8.45401275220691
ENSG00000186063	8.634688527644173e-14	8.786508636432401
ENSG00000121741	8.634688527644296e-14	8.869343773631922
ENSG00000160766	8.634688527644296e-14	8.092972078837688
ENSG00000143553	8.634688527644296e-14	8.679283255330443
ENSG00000143549	8.634688527644296e-14	8.901864098835173
ENSG00000112210	8.634688527644296e-14	7.831234139718513
ENSG00000180815	8.634688527644296e-14	5.229326308411707
ENSG00000123178	8.634688527644296e-14	8.193232747077241
ENSG00000236675	8.634688527644296e-14	7.213907861341216
ENSG00000112981	8.634688527644296e-14	4.652578943360922
ENSG00000143393	8.634688527644296e-14	8.885603936233545
ENSG00000165678	8.634688527644296e-14	8.909994180135985
ENSG00000117262	8.634688527644296e-14	8.349573569310055
ENSG00000187944	8.634688527644296e-14	3.3985014515579097
ENSG00000163113	8.634688527644296e-14	8.701601243117732
ENSG00000125459	8.634688527644296e-14	8.73818660897139
ENSG00000065613	8.634688527644296e-14	8.79716943419223
ENSG00000143164	8.634688527644296e-14	8.840350557155315
ENSG00000133103	8.634688527644296e-14	8.734659500244746
ENSG00000023516	8.634688527644296e-14	8.83682344842867
ENSG00000094841	8.634688527644356e-14	8.36222715160514
ENSG00000253982	8.634688527644356e-14	7.632552534180881
ENSG00000119242	8.634688527644356e-14	8.430698372151994
ENSG00000121039	8.634688527644356e-14	8.113721740006582
ENSG00000203995	8.634688527644356e-14	7.2371620334969835
ENSG00000150477	8.634688527644356e-14	8.053671518648521
ENSG00000267127	8.634688527644356e-14	5.215738483012098
ENSG00000271147	8.634688527644356e-14	8.006213908726945
ENSG00000227354	8.634688527644356e-14	7.9654784534831125
ENSG00000239470	8.634688527644356e-14	4.440601681984937
ENSG00000171877	8.634688527644356e-14	5.06902736698578
ENSG00000204262	1.7589300236408538e-13	7.845199110050375
ENSG00000139438	1.7589300236408538e-13	7.214102153587103
ENSG00000170677	1.7589300236408538e-13	7.073300556658364
ENSG00000260719	1.7589300236408538e-13	8.398433528694824
ENSG00000133640	1.7589300236408538e-13	3.862888669237868
ENSG00000165972	1.7589300236408538e-13	6.087678876828624
ENSG00000175137	1.7589300236408538e-13	8.717402945375492
ENSG00000106211	1.7589300236408538e-13	8.873408814282326
ENSG00000118217	1.7589300236408538e-13	8.918124261436798
ENSG00000132950	1.7589300236408538e-13	8.526522044972575
ENSG00000116747	1.7589300236408538e-13	8.840888489079076
ENSG00000173163	1.7589300236408538e-13	8.567913361998185
ENSG00000271387	1.7589300236408538e-13	5.278047635398104
ENSG00000185101	1.7589300236408538e-13	8.781905663858234
ENSG00000226352	1.7589300236408664e-13	5.319295858347122
ENSG00000143862	1.7589300236408664e-13	8.67974171567431
ENSG00000253710	1.7589300236408664e-13	8.251271683178752
ENSG00000117697	1.7589300236408664e-13	8.659416512422277
ENSG00000187601	1.7589300236408664e-13	8.82462832647745
ENSG00000213612	1.7589300236408664e-13	5.170615334514951
ENSG00000257698	1.7589300236408664e-13	8.158489690309352
ENSG00000198860	1.7589300236408664e-13	8.796173041924604
ENSG00000160753	1.7589300236408664e-13	8.55372545551171
ENSG00000104325	1.7589300236408664e-13	8.79870375838362
ENSG00000141665	1.7589300236408664e-13	5.625845644190917
ENSG00000143376	1.7589300236408664e-13	8.731590851861966
ENSG00000188004	1.7589300236408664e-13	6.093857531370399
ENSG00000089876	1.7589300236408664e-13	8.639091309170245
ENSG00000085552	1.7589300236408664e-13	6.093976119007015
ENSG00000102057	1.7589300236408788e-13	7.546739710025005
ENSG00000196632	1.7589300236408788e-13	6.52816438650741
ENSG00000143815	1.7589300236408788e-13	8.815960313252875
ENSG00000116852	1.7589300236408788e-13	8.819028961635654
ENSG00000168264	3.553336939676779e-13	8.901864098835173
ENSG00000162522	3.5533369396768297e-13	8.363552920038869
ENSG00000219891	3.5533369396768297e-13	6.753898168853983
ENSG00000122359	3.5533369396768297e-13	8.869343773631922
ENSG00000147251	3.5533369396768297e-13	8.779374947399216
ENSG00000254911	3.5533369396768297e-13	7.483573914295742
ENSG00000068308	3.5533369396768297e-13	8.837819840696298
ENSG00000139644	3.5533369396768297e-13	8.938449464688832
ENSG00000144935	3.5533369396768297e-13	6.6489880847382095
ENSG00000231769	3.5533369396768297e-13	6.1500151132028975
ENSG00000123200	3.5533369396768297e-13	8.83528912423728
ENSG00000158773	3.5533369396768297e-13	8.877473854932733
ENSG00000203705	3.5533369396768297e-13	8.684344688248478
ENSG00000135778	3.5533369396768297e-13	8.585249388447334
ENSG00000175701	3.5533369396768297e-13	8.333516385306211
ENSG00000139160	3.5533369396768297e-13	7.838576384509356
ENSG00000162885	3.5533369396768423e-13	8.676214606947665
ENSG00000196199	3.5533369396768423e-13	8.82309400228606
ENSG00000136161	3.5533369396768423e-13	8.839354164887686
ENSG00000160131	3.5533369396768423e-13	8.780909271590605
ENSG00000133059	3.5533369396768423e-13	8.676214606947665
ENSG00000163584	3.5533369396768423e-13	8.885603936233545
ENSG00000225946	3.5533369396768423e-13	2.310736832237102
ENSG00000143363	3.5533369396768423e-13	8.74025886508654
ENSG00000035403	3.5533369396768423e-13	8.538999617101473
ENSG00000163348	3.5533369396768423e-13	8.831224083586873
ENSG00000117280	3.5533369396768423e-13	8.793104393541824
ENSG00000163898	3.5533369396768423e-13	5.2878947230194235
ENSG00000101940	3.5533369396768423e-13	8.779374947399216
ENSG00000144567	3.5533369396768423e-13	8.851549286838905
ENSG00000110876	7.1188552485801e-13	8.914059220786392
ENSG00000188404	7.1188552485801e-13	8.532121409814371
ENSG00000131791	7.1188552485801e-13	8.664019484996446
ENSG00000187554	7.1188552485801e-13	6.770082359401483
ENSG00000168852	7.1188552485801e-13	5.398394139350232
ENSG00000084764	7.1188552485801e-13	8.436015286816112
ENSG00000164403	7.1188552485801e-13	8.501876319324055
ENSG00000176268	7.1188552485801e-13	4.767093184591419
ENSG00000102753	7.1188552485801e-13	8.62336907849238
ENSG00000139133	7.118855248580151e-13	8.016874706486776
ENSG00000116667	7.118855248580151e-13	8.515828701621272
ENSG00000110002	7.118855248580151e-13	8.730594459594338
ENSG00000228486	7.118855248580151e-13	8.529590693355352
ENSG00000168477	7.118855248580151e-13	7.286850196619226
ENSG00000163399	7.118855248580151e-13	8.86780944944053
ENSG00000125841	7.118855248580151e-13	8.210286323348711
ENSG00000173110	7.118855248580151e-13	7.652924663421337
ENSG00000160691	7.118855248580151e-13	8.922189302087205
ENSG00000205106	7.118855248580151e-13	4.885770793330716
ENSG00000080371	7.118855248580151e-13	8.832758407778263
ENSG00000165868	7.118855248580151e-13	4.537067213755463
ENSG00000134779	7.118855248580151e-13	8.626358255295266
ENSG00000234476	7.118855248580151e-13	4.398649003557164
ENSG00000136636	7.118855248580151e-13	8.82462832647745
ENSG00000133065	7.118855248580151e-13	8.802768799034027
ENSG00000143155	7.118855248580201e-13	8.671611634373496
ENSG00000163041	7.118855248580201e-13	8.88153889558314
ENSG00000118873	7.118855248580201e-13	8.832758407778263
ENSG00000083635	7.118855248580201e-13	7.80378082459317
ENSG00000115539	7.118855248580201e-13	8.611632416885028
ENSG00000138279	1.4143922782724615e-12	8.865278732981514
ENSG00000070182	1.4143922782724615e-12	7.285493699933922
ENSG00000255121	1.4143922782724615e-12	7.22321536806735
ENSG00000104626	1.4143922782724615e-12	8.39502992698607
ENSG00000198892	1.4143922782724615e-12	7.470599423544856
ENSG00000162735	1.4143922782724615e-12	8.733125176053356
ENSG00000159348	1.4143922782724615e-12	8.857148651680701
ENSG00000135549	1.4143922782724615e-12	6.429295398621366
ENSG00000001561	1.4143922782724615e-12	8.802768799034027
ENSG00000156384	1.4143922782724615e-12	8.208883973885513
ENSG00000149925	1.4143922782724615e-12	8.901864098835173
ENSG00000131788	1.4143922782724615e-12	8.68920314256873
ENSG00000133678	1.4143922782724615e-12	8.611632416885028
ENSG00000228812	1.4143922782724615e-12	6.095804133260564
ENSG00000067704	1.4143922782724615e-12	8.89373401753436
ENSG00000160685	1.4143922782724615e-12	8.788501420967657
ENSG00000185437	1.4143922782724615e-12	7.700024471909683
ENSG00000236444	1.4143922782724615e-12	4.416777249463336
ENSG00000189143	1.4143922782724615e-12	5.737774843691964
ENSG00000116954	1.4143922782724615e-12	8.688947660822645
ENSG00000163689	1.4143922782724615e-12	6.062747782026593
ENSG00000139826	1.4143922782724716e-12	8.629426903678045
ENSG00000253309	1.4143922782724716e-12	7.189947098347142
ENSG00000235944	1.4143922782724716e-12	7.215770605373355
ENSG00000120509	1.4143922782724716e-12	8.608105308158384
ENSG00000122367	1.4143922782724716e-12	5.134511408857669
ENSG00000140443	1.4143922782724716e-12	8.513383033902025
ENSG00000183128	1.4143922782724716e-12	4.598588190184796
ENSG00000170417	1.4143922782724716e-12	8.213354971731489
ENSG00000180530	1.4143922782724716e-12	8.31917800337025
ENSG00000136156	1.4143922782724716e-12	8.930319383388017
ENSG00000160712	1.4143922782724916e-12	8.926254342737613
ENSG00000163191	1.4143922782724916e-12	8.802768799034027
ENSG00000115085	1.4143922782724916e-12	7.615859781478867
ENSG00000140988	2.7868624499651808e-12	8.934384424038425
ENSG00000143458	2.7868624499651808e-12	8.717402945375492
ENSG00000117410	2.7868624499651808e-12	8.869343773631922
ENSG00000076321	2.7868624499651808e-12	8.610636024617401
ENSG00000142669	2.7868624499651808e-12	8.772779190289793
ENSG00000102271	2.7868624499651808e-12	4.194883730793768
ENSG00000175198	2.7868624499651808e-12	8.390100468796229
ENSG00000185267	2.7868624499651808e-12	8.132847572393201
ENSG00000198216	2.7868624499651808e-12	5.870946421341558
ENSG00000165487	2.7868624499652006e-12	8.726529418943931
ENSG00000068394	2.7868624499652006e-12	8.572313355974568
ENSG00000143575	2.7868624499652006e-12	8.89373401753436
ENSG00000012174	2.7868624499652006e-12	8.68281036405709
ENSG00000204356	2.7868624499652006e-12	8.814963920985246
ENSG00000149273	2.7868624499652006e-12	8.942514505339238
ENSG00000125657	2.7868624499652006e-12	4.921313938374568
ENSG00000134905	2.7868624499652006e-12	8.783439988049624
ENSG00000166224	2.7868624499652006e-12	8.654355079504244
ENSG00000143514	2.7868624499652006e-12	8.749385338654982
ENSG00000198853	2.7868624499652006e-12	7.4804558719566865
ENSG00000197208	2.7868624499652006e-12	7.325104212475138
ENSG00000152382	2.7868624499652006e-12	8.570444078457202
ENSG00000145476	2.7868624499652006e-12	8.68281036405709
ENSG00000063177	2.7868624499652006e-12	8.930319383388017
ENSG00000179630	2.7868624499652006e-12	8.394571466642203
ENSG00000219027	2.7868624499652006e-12	3.271268858977234
ENSG00000168275	2.7868624499652006e-12	8.359978885323802
ENSG00000236914	2.7868624499652006e-12	5.449153717035707
ENSG00000165240	2.7868624499652006e-12	8.631957620137062
ENSG00000160714	2.7868624499652203e-12	8.861213692331107
ENSG00000270820	2.7868624499652203e-12	7.507492774292895
ENSG00000131725	2.7868624499652203e-12	8.611632416885028
ENSG00000101945	2.7868624499652203e-12	8.058063044914602
ENSG00000073605	2.7868624499652203e-12	8.849018570379888
ENSG00000103381	2.7868624499652203e-12	8.094983364094237
ENSG00000129757	2.7868624499652203e-12	7.956149001316887
ENSG00000272668	2.7868624499652203e-12	6.093188375035631
ENSG00000105373	2.7868624499652203e-12	8.934384424038425
ENSG00000179222	2.7868624499652203e-12	8.909994180135985
ENSG00000160767	5.445617510207422e-12	8.491929463654174
ENSG00000165434	5.445617510207422e-12	8.09731110195547
ENSG00000120913	5.445617510207422e-12	7.994373697658531
ENSG00000143761	5.445617510207422e-12	8.930319383388017
ENSG00000186496	5.445617510207422e-12	7.614428671221765
ENSG00000126947	5.445617510207422e-12	7.457223424740775
ENSG00000067533	5.445617510207422e-12	8.675676675023904
ENSG00000102096	5.445617510207422e-12	8.938449464688832
ENSG00000121481	5.445617510207422e-12	8.60856376850225
ENSG00000237188	5.445617510207422e-12	7.0129068985968575
ENSG00000117308	5.445617510207422e-12	8.303861729887954
ENSG00000166997	5.445617510207422e-12	8.12922249136537
ENSG00000228013	5.445617510207422e-12	6.6928672822843405
ENSG00000143570	5.445617510207422e-12	8.749385338654982
ENSG00000135845	5.445617510207422e-12	8.739262472818913
ENSG00000223685	5.445617510207422e-12	7.0711898265979265
ENSG00000132128	5.445617510207461e-12	8.782443595781995
ENSG00000144395	5.445617510207461e-12	7.015884468668036
ENSG00000115556	5.445617510207461e-12	7.834972694753243
ENSG00000143437	5.445617510207461e-12	8.778378555131587
ENSG00000077152	5.445617510207461e-12	8.278390044978115
ENSG00000183690	5.445617510207461e-12	4.406525572559948
ENSG00000185634	5.445617510207461e-12	6.265163386932696
ENSG00000114670	5.445617510207461e-12	7.889967060353144
ENSG00000227252	5.445617510207461e-12	5.763599989541272
ENSG00000188419	5.445617510207461e-12	8.642618417896891
ENSG00000143442	5.445617510207461e-12	8.905929139485579
ENSG00000185630	5.445617510207461e-12	5.60612935106875
ENSG00000132436	5.445617510207461e-12	8.361310230917406
ENSG00000185621	5.445617510207461e-12	8.558786888429745
ENSG00000143387	5.445617510207461e-12	8.105540612393007
ENSG00000198553	5.445617510207461e-12	4.061600004265725
ENSG00000216990	5.445617510207461e-12	4.8688966024083165
ENSG00000198440	5.445617510207461e-12	8.36051681724756
ENSG00000231738	5.445617510207461e-12	5.396046420525136
ENSG00000139597	5.445617510207461e-12	8.7615804606062
ENSG00000259802	5.445617510207461e-12	6.741803487171805
ENSG00000119979	5.445617510207461e-12	8.628430511410416
ENSG00000143578	5.445617510207461e-12	8.490598118060568
ENSG00000118298	5.445617510207461e-12	7.409133143380194
ENSG00000090776	5.445617510207461e-12	7.278513910643425
ENSG00000189014	5.445617510207519e-12	4.387792102865065
ENSG00000023892	5.445617510207519e-12	8.861213692331107
ENSG00000130985	1.0552726367733478e-11	8.909994180135985
ENSG00000158220	1.0552726367733478e-11	5.401322188148252
ENSG00000078328	1.0552726367733478e-11	2.7277008515879686
ENSG00000116857	1.0552726367733478e-11	8.79816582645986
ENSG00000136098	1.0552726367733478e-11	8.460687980896228
ENSG00000214900	1.0552726367733478e-11	7.2705979622601475
ENSG00000164023	1.0552726367733478e-11	5.292083743496574
ENSG00000116586	1.0552726367733478e-11	8.699070526658716
ENSG00000158864	1.0552726367733478e-11	8.854080003297923
ENSG00000119862	1.0552726367733478e-11	8.709731324418545
ENSG00000049541	1.0552726367733478e-11	8.41190749309135
ENSG00000143499	1.0552726367733478e-11	8.713593386471167
ENSG00000163913	1.0552726367733478e-11	8.562851929080152
ENSG00000100206	1.0552726367733478e-11	6.27799267760606
ENSG00000101868	1.0552726367733478e-11	8.580108483949404
ENSG00000159712	1.0552726367733478e-11	6.039983815406197
ENSG00000203950	1.0552726367733478e-11	8.594296390435881
ENSG00000159423	1.0552726367733478e-11	7.542906073239513
ENSG00000133111	1.0552726367733478e-11	8.351107893501442
ENSG00000162607	1.0552726367733478e-11	8.795635110000843
ENSG00000150076	1.0552726367733478e-11	6.9947145867918
ENSG00000203668	1.0552726367733478e-11	8.772779190289793
ENSG00000260360	1.0552726367733478e-11	5.3922858635673165
ENSG00000189369	1.0552726367733478e-11	8.557790496162117
ENSG00000239827	1.0552726367733478e-11	4.969153757195744
ENSG00000160679	1.0552726367733478e-11	8.853083611030295
ENSG00000151414	1.0552726367733478e-11	8.820025353903281
ENSG00000180479	1.0552726367733478e-11	7.68754543623651
ENSG00000042832	1.0552726367733478e-11	8.138649915832781
ENSG00000213722	1.0552726367733478e-11	8.730594459594338
ENSG00000145861	1.0552726367733515e-11	2.6114139413652437
ENSG00000213943	1.0552726367733515e-11	3.1225288309458077
ENSG00000189221	1.0552726367733515e-11	4.116729756850791
ENSG00000079156	1.0552726367733515e-11	5.7867428598047805
ENSG00000115204	1.0552726367733515e-11	8.689944053090274
ENSG00000147144	1.0552726367733515e-11	8.501338387400294
ENSG00000089220	1.0552726367733515e-11	8.909994180135985
ENSG00000089050	1.0552726367733515e-11	8.307723791940576
ENSG00000120805	1.0552726367733515e-11	8.853083611030295
ENSG00000155755	1.0552726367733515e-11	8.326920628196788
ENSG00000257543	1.0552726367733665e-11	5.921185044412555
ENSG00000259514	2.0280009908477095e-11	6.715645304581243
ENSG00000151893	2.0280009908477095e-11	8.69247476954929
ENSG00000125827	2.0280009908477095e-11	8.847484246188499
ENSG00000143493	2.0280009908477095e-11	8.704466912902726
ENSG00000121486	2.0280009908477095e-11	8.737190216703763
ENSG00000130997	2.0280009908477095e-11	8.213557950329271
ENSG00000100097	2.0280009908477095e-11	8.905929139485579
ENSG00000232065	2.0280009908477095e-11	4.993094620534902
ENSG00000130695	2.0280009908477095e-11	8.689944053090274
ENSG00000135823	2.0280009908477095e-11	8.565382645539168
ENSG00000196924	2.0280009908477095e-11	8.880004571391751
ENSG00000158796	2.0280009908477095e-11	8.607108915890754
ENSG00000197622	2.0280009908477095e-11	8.88153889558314
ENSG00000226856	2.0280009908477095e-11	5.372634944458618
ENSG00000214655	2.028000990847724e-11	8.853083611030295
ENSG00000171224	2.028000990847724e-11	7.198061650769004
ENSG00000166068	2.028000990847724e-11	8.603299356986431
ENSG00000177189	2.028000990847724e-11	8.810898880334841
ENSG00000197852	2.028000990847724e-11	8.398433528694824
ENSG00000186073	2.028000990847724e-11	7.99626147589719
ENSG00000171033	2.028000990847724e-11	8.220285682166889
ENSG00000149679	2.028000990847724e-11	8.383372736958611
ENSG00000180098	2.028000990847724e-11	8.56438625327154
ENSG00000133104	2.028000990847724e-11	8.844953529729482
ENSG00000112182	2.028000990847724e-11	8.533655734005759
ENSG00000125246	2.028000990847724e-11	8.277937161794124
ENSG00000174938	2.028000990847724e-11	5.8814178982360055
ENSG00000166272	2.028000990847724e-11	8.801234474842639
ENSG00000143157	2.028000990847724e-11	8.83528912423728
ENSG00000057252	2.028000990847724e-11	8.792108001274197
ENSG00000116604	2.028000990847724e-11	8.901864098835173
ENSG00000166562	2.028000990847724e-11	8.922189302087205
ENSG00000178096	2.028000990847724e-11	8.574844072433587
ENSG00000164032	2.028000990847724e-11	8.89373401753436
ENSG00000204616	2.028000990847724e-11	5.31683745836095
ENSG00000179397	2.028000990847724e-11	7.201396068143716
ENSG00000268584	2.028000990847724e-11	6.446891429297916
ENSG00000040341	2.028000990847724e-11	8.709731324418545
ENSG00000151773	2.028000990847724e-11	7.854378086767115
ENSG00000254635	2.028000990847724e-11	8.581104876217033
ENSG00000175793	2.028000990847731e-11	6.549933616433477
ENSG00000240298	2.028000990847731e-11	5.6510554961758555
ENSG00000066027	2.028000990847731e-11	8.816498245176636
ENSG00000122218	2.028000990847731e-11	8.897799058184765
ENSG00000267801	2.028000990847731e-11	6.001303044747236
ENSG00000169231	2.028000990847731e-11	8.406563609995638
ENSG00000273058	2.028000990847731e-11	7.292251707611156
ENSG00000143314	2.028000990847731e-11	8.82309400228606
ENSG00000144712	2.028000990847731e-11	8.464215089622872
ENSG00000169372	2.028000990847731e-11	8.352183757348964
ENSG00000078246	2.028000990847731e-11	8.315230892577858
ENSG00000184831	2.028000990847731e-11	8.232604311135999
ENSG00000087510	3.865072026707591e-11	4.561488685577396
ENSG00000154240	3.865072026707591e-11	7.620263560252816
ENSG00000204681	3.865072026707591e-11	7.696842459696445
ENSG00000175344	3.865072026707632e-11	2.853153868554747
ENSG00000215005	3.865072026707632e-11	3.346941318773643
ENSG00000143771	3.865072026707632e-11	8.53158347789061
ENSG00000162600	3.865072026707632e-11	8.637556984978858
ENSG00000160783	3.865072026707632e-11	8.378108325442792
ENSG00000197858	3.865072026707632e-11	8.89373401753436
ENSG00000013725	3.865072026707632e-11	6.987527956349697
ENSG00000083845	3.865072026707632e-11	8.938449464688832
ENSG00000139737	3.865072026707632e-11	8.664557416920207
ENSG00000259236	3.865072026707632e-11	5.545508706874655
ENSG00000064601	3.865072026707632e-11	8.843419205538092
ENSG00000162704	3.865072026707632e-11	8.875939530741345
ENSG00000163798	3.865072026707632e-11	8.740717325430408
ENSG00000064309	3.865072026707632e-11	5.7732489591716085
ENSG00000196550	3.865072026707632e-11	6.914780657275588
ENSG00000137338	3.865072026707632e-11	8.246157747112418
ENSG00000163125	3.865072026707632e-11	8.861213692331107
ENSG00000101928	3.865072026707632e-11	8.56592057746293
ENSG00000086598	3.865072026707632e-11	8.930319383388017
ENSG00000165507	3.865072026707632e-11	8.789039352891418
ENSG00000126790	3.865072026707632e-11	8.689944053090274
ENSG00000009780	3.865072026707632e-11	8.397022711521325
ENSG00000171103	3.865072026707632e-11	8.293403910725907
ENSG00000107960	3.865072026707632e-11	8.47947885995687
ENSG00000092841	3.865072026707659e-11	8.909994180135985
ENSG00000162909	3.865072026707659e-11	8.918124261436798
ENSG00000082126	3.865072026707659e-11	5.156281118443304
ENSG00000079332	3.865072026707659e-11	8.885603936233545
ENSG00000228106	3.865072026707659e-11	7.946616570552876
ENSG00000184207	3.865072026707659e-11	8.48254750833965
ENSG00000103404	3.865072026707659e-11	8.506990255390386
ENSG00000249738	3.865072026707659e-11	3.6885430144446065
ENSG00000138823	3.865072026707659e-11	4.456549979935379
ENSG00000152133	3.865072026707659e-11	8.724995094752542
ENSG00000215374	3.865072026707659e-11	5.460269746574354
ENSG00000184752	3.865072026707659e-11	8.690940445357901
ENSG00000125247	3.865072026707659e-11	8.489398747195157
ENSG00000156711	3.865072026707659e-11	8.83528912423728
ENSG00000143258	3.865072026707659e-11	8.769710541907015
ENSG00000243224	3.865072026707659e-11	6.498077864521181
ENSG00000229808	3.865072026707659e-11	6.681128227941699
ENSG00000143569	3.865072026707659e-11	8.901864098835173
ENSG00000183741	3.865072026707659e-11	8.844953529729482
ENSG00000225302	3.865072026707659e-11	2.70775720689787
ENSG00000143603	3.865072026707659e-11	8.888134652692564
ENSG00000148468	3.865072026707659e-11	7.396195792344573
ENSG00000185222	3.865072026707659e-11	8.47794453576548
ENSG00000260081	3.865072026707714e-11	5.8994399473013805
ENSG00000182993	3.865072026707714e-11	6.546103231950926
ENSG00000155959	7.305214341849024e-11	8.827159042936465
ENSG00000186976	7.305214341849024e-11	6.79710906374329
ENSG00000102882	7.305214341849024e-11	8.756519027688167
ENSG00000198689	7.305214341849024e-11	8.6466834585473
ENSG00000122126	7.305214341849024e-11	8.807830231952062
ENSG00000267470	7.305214341849024e-11	5.883241467857074
ENSG00000128641	7.305214341849024e-11	8.468497489268017
ENSG00000203805	7.30521434184905e-11	2.390621641839568
ENSG00000159556	7.30521434184905e-11	8.075742827926804
ENSG00000162910	7.30521434184905e-11	8.767179825447998
ENSG00000196668	7.30521434184905e-11	7.397260051193536
ENSG00000130055	7.30521434184905e-11	4.766356197089401
ENSG00000198700	7.30521434184905e-11	8.843419205538092
ENSG00000198431	7.30521434184905e-11	8.851549286838905
ENSG00000229766	7.30521434184905e-11	6.055602492002208
ENSG00000142534	7.30521434184905e-11	8.942514505339238
ENSG00000228264	7.30521434184905e-11	4.771208214381548
ENSG00000158711	7.30521434184905e-11	8.871874490090939
ENSG00000120053	7.30521434184905e-11	8.790573677082808
ENSG00000158793	7.30521434184905e-11	8.71686501345173
ENSG00000120662	7.30521434184905e-11	8.4029570296891
ENSG00000140545	7.30521434184905e-11	8.43422548087864
ENSG00000204054	7.30521434184905e-11	8.79816582645986
ENSG00000148219	7.30521434184905e-11	7.812731287995422
ENSG00000000457	7.30521434184905e-11	8.602964403660454
ENSG00000169679	7.30521434184905e-11	8.665015877264073
ENSG00000092847	7.30521434184905e-11	8.81243320452623
ENSG00000188092	7.30521434184905e-11	7.2505082831973695
ENSG00000186310	7.30521434184905e-11	5.7931416178076285
ENSG00000184584	7.30521434184905e-11	8.865278732981514
ENSG00000188811	7.30521434184905e-11	8.82462832647745
ENSG00000164111	7.30521434184905e-11	8.877473854932733
ENSG00000180964	7.30521434184905e-11	8.730594459594338
ENSG00000084444	7.30521434184905e-11	8.30917864455207
ENSG00000250091	7.30521434184905e-11	6.668690043281938
ENSG00000270101	7.30521434184905e-11	7.659682050299998
ENSG00000165188	7.30521434184905e-11	5.10422084400743
ENSG00000248596	7.30521434184905e-11	3.9125647272492365
ENSG00000135766	7.305214341849101e-11	8.877473854932733
ENSG00000065135	7.305214341849101e-11	8.791570069350437
ENSG00000213719	7.305214341849101e-11	8.934384424038425
ENSG00000101190	7.305214341849101e-11	8.216220641516482
ENSG00000224597	7.305214341849101e-11	8.485078224798666
ENSG00000139187	7.305214341849101e-11	6.299802866807078
ENSG00000146263	7.305214341849101e-11	8.524529260437319
ENSG00000157578	7.305214341849101e-11	6.641487781185896
ENSG00000118200	7.305214341849101e-11	8.801234474842639
ENSG00000160803	7.305214341849101e-11	8.82309400228606
ENSG00000122376	7.305214341849101e-11	8.75345037930539
ENSG00000085185	7.305214341849101e-11	8.703135567309122
ENSG00000174827	7.305214341849101e-11	6.579555644020848
ENSG00000183250	7.305214341849101e-11	6.99971650568677
ENSG00000117640	1.3692863456735565e-10	8.632495552060822
ENSG00000159259	1.3692863456735565e-10	7.846597339189229
ENSG00000233695	1.3692863456735565e-10	6.708910421418006
ENSG00000272047	1.3692863456735565e-10	8.49599450430458
ENSG00000101842	1.3692863456735565e-10	5.455054370175474
ENSG00000135709	1.3692863456735565e-10	8.859679368139718
ENSG00000227543	1.3692863456735565e-10	7.09155604315173
ENSG00000138085	1.3692863456735565e-10	8.869343773631922
ENSG00000198108	1.3692863456735565e-10	8.723460770561154
ENSG00000221887	1.3692863456735565e-10	2.929166223267964
ENSG00000238121	1.3692863456735565e-10	8.009093958908892
ENSG00000077264	1.3692863456735565e-10	5.084286011378041
ENSG00000085491	1.3692863456735565e-10	8.627892579486655
ENSG00000162923	1.3692863456735565e-10	8.905929139485579
ENSG00000120802	1.3692863456735565e-10	8.841884881346704
ENSG00000139514	1.3692863456735565e-10	8.905929139485579
ENSG00000141441	1.3692863456735565e-10	8.232042301331068
ENSG00000163918	1.3692863456735565e-10	8.616773321382958
ENSG00000224945	1.3692863456735565e-10	5.403427703890086
ENSG00000267251	1.3692863456735565e-10	3.2166983328294907
ENSG00000153207	1.3692863456735565e-10	8.828693367127855
ENSG00000115364	1.3692863456735565e-10	8.65688579596326
ENSG00000141642	1.3692863456735565e-10	8.31526343816933
ENSG00000235609	1.3692863456735565e-10	6.00728705886736
ENSG00000273314	1.3692863456735565e-10	6.746520152394465
ENSG00000182827	1.3692863456735565e-10	8.88153889558314
ENSG00000103489	1.3692863456735565e-10	8.481859100966403
ENSG00000124120	1.3692863456735565e-10	8.688409728898884
ENSG00000073861	1.3692863456735565e-10	7.290157745123104
ENSG00000102265	1.3692863456735663e-10	8.86780944944053
ENSG00000182287	1.3692863456735663e-10	8.859679368139718
ENSG00000138686	1.3692863456735663e-10	8.326717649599004
ENSG00000197444	1.3692863456735663e-10	6.238762040540973
ENSG00000004487	1.3692863456735663e-10	8.753988311229149
ENSG00000122042	1.3692863456735663e-10	8.795635110000843
ENSG00000228205	1.3692863456735663e-10	7.375732586525663
ENSG00000133328	1.3692863456735663e-10	7.447658358634449
ENSG00000147883	1.3692863456735663e-10	7.780848323852652
ENSG00000101843	1.3692863456735663e-10	8.735655892512373
ENSG00000137434	1.3692863456735663e-10	6.590918176765944
ENSG00000240342	1.3692863456735663e-10	8.364096429122505
ENSG00000155660	1.3692863456735663e-10	8.926254342737613
ENSG00000236577	1.3692863456735663e-10	5.430065228260244
ENSG00000176732	1.3692863456735663e-10	6.102620148517514
ENSG00000076003	1.3692863456735663e-10	8.721926446369764
ENSG00000186283	1.3692863456735663e-10	8.926254342737613
ENSG00000259424	1.3692863456735663e-10	3.52694848006348
ENSG00000233217	1.3692863456735663e-10	4.020821752003138
ENSG00000143224	1.3692863456735663e-10	8.754984703496778
ENSG00000078668	1.3692863456735663e-10	8.839354164887686
ENSG00000226853	1.3692863456735663e-10	5.902564798981563
ENSG00000229503	1.3692863456735663e-10	3.01158496368161
ENSG00000116584	1.3692863456735663e-10	8.926254342737613
ENSG00000155115	1.3692863456735663e-10	8.702139175041493
ENSG00000166130	1.3692863456735663e-10	8.780909271590605
ENSG00000184517	1.3692863456735663e-10	7.962371346822212
ENSG00000072682	1.3692863456735808e-10	8.592638559226602
ENSG00000172458	1.3692863456735808e-10	6.351534385542851
ENSG00000143450	1.3692863456735808e-10	6.287209049596833
ENSG00000146555	1.3692863456735808e-10	4.341867365456209
ENSG00000246090	1.3692863456735808e-10	8.078652197623018
ENSG00000173947	1.3692863456735808e-10	5.683548692090383
ENSG00000130413	1.3692863456735808e-10	8.255383649817581
ENSG00000165475	1.3692863456735808e-10	8.648755714662448
ENSG00000186312	2.5453149871971044e-10	8.168568520707424
ENSG00000167524	2.5453149871971225e-10	6.679838068888281
ENSG00000119787	2.5453149871971225e-10	8.742789581545559
ENSG00000230216	2.5453149871971225e-10	3.9677654167345806
ENSG00000143543	2.5453149871971225e-10	8.901864098835173
ENSG00000176871	2.5453149871971225e-10	8.551653199396561
ENSG00000163159	2.5453149871971225e-10	8.743785973813187
ENSG00000163156	2.5453149871971225e-10	8.55704958564057
ENSG00000185499	2.5453149871971225e-10	7.516637769008224
ENSG00000123353	2.5453149871971225e-10	8.395029926986071
ENSG00000185515	2.5453149871971225e-10	8.670077310182108
ENSG00000259363	2.5453149871971225e-10	6.2910896003761625
ENSG00000042781	2.5453149871971225e-10	7.6389298341074525
ENSG00000006704	2.5453149871971225e-10	5.875112737466738
ENSG00000231856	2.5453149871971225e-10	6.013277316482203
ENSG00000120784	2.5453149871971225e-10	6.319870919272326
ENSG00000152193	2.5453149871971225e-10	7.497047878692267
ENSG00000166819	2.5453149871971225e-10	5.192783208924929
ENSG00000121900	2.5453149871971225e-10	6.32058193795463
ENSG00000185905	2.5453149871971225e-10	8.885603936233545
ENSG00000071859	2.5453149871971225e-10	8.776844230940199
ENSG00000166681	2.5453149871971225e-10	7.813594694402537
ENSG00000255224	2.5453149871971225e-10	6.493641333519734
ENSG00000158716	2.5453149871971225e-10	8.407560002263267
ENSG00000254685	2.5453149871971225e-10	8.250681248106691
ENSG00000176399	2.5453149871971225e-10	6.6180172112108435
ENSG00000138107	2.5453149871971225e-10	8.805299515493045
ENSG00000118181	2.5453149871971225e-10	8.938449464688832
ENSG00000234817	2.5453149871971225e-10	5.237246146356588
ENSG00000101811	2.5453149871971225e-10	8.342854305182737
ENSG00000172888	2.5453149871971225e-10	8.685341080516107
ENSG00000236854	2.5453149871971225e-10	3.5903071239499624
ENSG00000137261	2.5453149871971225e-10	5.304009960681305
ENSG00000173207	2.5453149871971225e-10	8.590769281709235
ENSG00000204390	2.5453149871971225e-10	7.212590225091012
ENSG00000229521	2.5453149871971225e-10	3.159391541638274
ENSG00000260805	2.5453149871971225e-10	6.817039149018322
ENSG00000197951	2.5453149871971225e-10	8.22662595753023
ENSG00000233927	2.5453149871971225e-10	8.930319383388017
ENSG00000237276	2.5453149871971225e-10	7.7939732900530245
ENSG00000149289	2.5453149871971225e-10	8.278042168090723
ENSG00000143365	2.5453149871971225e-10	6.328330049127863
ENSG00000168528	2.5453149871971405e-10	7.8084251459958836
ENSG00000266258	2.5453149871971405e-10	2.635207787832038
ENSG00000166845	2.5453149871971405e-10	7.5281998568593265
ENSG00000166349	2.5453149871971405e-10	5.859359580051925
ENSG00000143774	2.5453149871971405e-10	8.89373401753436
ENSG00000131061	2.5453149871971405e-10	8.044924033844053
ENSG00000102290	2.5453149871971405e-10	2.6259179501077234
ENSG00000165646	2.5453149871971405e-10	8.09672066688341
ENSG00000116544	2.5453149871971405e-10	7.3019658425864105
ENSG00000261603	2.5453149871971405e-10	4.422453680801463
ENSG00000198171	2.5453149871971405e-10	8.857148651680701
ENSG00000151276	2.5453149871971405e-10	5.846396054637224
ENSG00000198937	2.5453149871971405e-10	8.643694281744413
ENSG00000169436	2.5453149871971405e-10	3.82741999331619
ENSG00000258472	2.5453149871971405e-10	7.398222441034156
ENSG00000169188	2.5453149871971405e-10	8.473879495115076
ENSG00000090013	2.5453149871971405e-10	8.764649108988978
ENSG00000234719	2.5453149871971405e-10	7.782198505694327
ENSG00000143740	2.5453149871971405e-10	8.74332751346932
ENSG00000121851	2.5453149871971405e-10	8.736193824436134
ENSG00000225151	2.5453149871971405e-10	7.305704397621142
ENSG00000135424	2.5453149871971405e-10	7.546101002305428
ENSG00000221100	2.5453149871971405e-10	3.6780710713149882
ENSG00000109927	2.5453149871971405e-10	8.595910186207163
ENSG00000220793	2.5453149871971405e-10	3.609710119243509
ENSG00000220472	2.5453149871971405e-10	7.153130657446604
ENSG00000242866	2.5453149871971405e-10	6.629783754920862
ENSG00000269996	2.5453149871971405e-10	7.925168577464899
ENSG00000158710	2.5453149871971405e-10	8.901864098835173
ENSG00000241316	4.692180764586609e-10	7.245107776629017
ENSG00000151208	4.692180764586609e-10	8.531583477890608
ENSG00000142945	4.692180764586609e-10	7.901160212876858
ENSG00000147065	4.692180764586609e-10	8.912524896595002
ENSG00000163625	4.692180764586609e-10	8.413159367105061
ENSG00000137274	4.692180764586609e-10	7.8612507168943395
ENSG00000150054	4.692180764586609e-10	6.68463058691511
ENSG00000172586	4.692180764586609e-10	8.678745323406682
ENSG00000166313	4.692180764586609e-10	7.31918738389634
ENSG00000130255	4.692180764586609e-10	8.934384424038425
ENSG00000145331	4.692180764586609e-10	8.31125090066722
ENSG00000116580	4.692180764586609e-10	8.813429596793856
ENSG00000113368	4.692180764586609e-10	8.696001878275936
ENSG00000143537	4.692180764586609e-10	8.779374947399216
ENSG00000196154	4.692180764586609e-10	8.747110103942047
ENSG00000123595	4.692180764586609e-10	8.768714149639386
ENSG00000095203	4.692180764586609e-10	4.852789205368585
ENSG00000185339	4.692180764586609e-10	8.721467986025898
ENSG00000153132	4.692180764586609e-10	7.870652629765692
ENSG00000152022	4.692180764586609e-10	8.69247476954929
ENSG00000068354	4.692180764586609e-10	8.63195762013706
ENSG00000152784	4.692180764586609e-10	8.28785704903241
ENSG00000158560	4.692180764586609e-10	7.1895344359742
ENSG00000152380	4.692180764586609e-10	7.048914192062763
ENSG00000162999	4.692180764586609e-10	7.293864186552727
ENSG00000242712	4.692180764586609e-10	5.239401436815374
ENSG00000166348	4.692180764586609e-10	8.409297305052439
ENSG00000117479	4.692180764586609e-10	8.524194307111344
ENSG00000197275	4.692180764586626e-10	6.423023285285905
ENSG00000105372	4.692180764586626e-10	8.942514505339238
ENSG00000130477	4.692180764586626e-10	2.949227159410941
ENSG00000271420	4.692180764586626e-10	2.506494887419987
ENSG00000081026	4.692180764586626e-10	8.496197482902364
ENSG00000090020	4.692180764586626e-10	8.471269307076165
ENSG00000101935	4.692180764586626e-10	8.561652558214739
ENSG00000215784	4.692180764586626e-10	6.424693554064698
ENSG00000189343	4.692180764586626e-10	8.914059220786392
ENSG00000143324	4.692180764586626e-10	8.829689759395484
ENSG00000184788	4.692180764586626e-10	7.595962931117702
ENSG00000112195	4.692180764586626e-10	8.538179235000035
ENSG00000137364	4.692180764586626e-10	8.582180740064555
ENSG00000125726	4.692180764586626e-10	5.3229510680125065
ENSG00000179051	4.692180764586626e-10	8.831224083586873
ENSG00000088833	4.692180764586626e-10	8.837819840696298
ENSG00000168434	4.692180764586626e-10	8.596368646551031
ENSG00000106290	4.692180764586626e-10	8.675218214680038
ENSG00000143373	4.692180764586626e-10	8.781905663858234
ENSG00000138814	4.692180764586626e-10	8.811895272602468
ENSG00000101557	4.692180764586626e-10	8.86780944944053
ENSG00000147003	4.692180764586626e-10	5.452966341709005
ENSG00000177855	4.692180764586626e-10	5.316244294262421
ENSG00000158164	4.692180764586626e-10	5.081640099632945
ENSG00000182518	4.692180764586626e-10	8.002701180397253
ENSG00000139508	4.692180764586626e-10	8.712799972801323
ENSG00000171960	4.692180764586626e-10	8.452557899595416
ENSG00000247373	4.692180764586626e-10	7.5657801581450785
ENSG00000263753	4.692180764586626e-10	8.769710541907015
ENSG00000120370	4.692180764586626e-10	8.636560592711229
ENSG00000235374	4.692180764586626e-10	6.520882267238663
ENSG00000164430	4.692180764586626e-10	8.696539810199699
ENSG00000135775	4.692180764586626e-10	8.784974312241012
ENSG00000224790	4.692180764586626e-10	5.173632623369874
ENSG00000188015	4.692180764586626e-10	3.08959486643344
ENSG00000023572	4.692180764586626e-10	8.241810256284333
ENSG00000268856	4.692180764586626e-10	5.226239083276934
ENSG00000118193	4.692180764586693e-10	7.87469771285927
ENSG00000132964	4.692180764586693e-10	8.414693691296451
ENSG00000151553	4.692180764586693e-10	8.745320298004575
ENSG00000143195	4.692180764586693e-10	6.103709612333427
ENSG00000095002	4.692180764586693e-10	8.620555911855686
ENSG00000213742	4.692180764586693e-10	7.152063261309385
ENSG00000179604	4.692180764586693e-10	7.230038939765076
ENSG00000242265	4.692180764586693e-10	5.989372633980448
ENSG00000105767	4.692180764586693e-10	7.672500488441524
ENSG00000169895	4.692180764586693e-10	8.813429596793856
ENSG00000080823	4.692180764586693e-10	7.529813988157385
ENSG00000138780	4.692180764586693e-10	8.440821237988063
ENSG00000184319	4.692180764586693e-10	7.599900234249437
ENSG00000004961	8.578154771984711e-10	8.575047051031369
ENSG00000005812	8.578154771984711e-10	8.814963920985246
ENSG00000188971	8.578154771984711e-10	8.615697457535436
ENSG00000163382	8.578154771984711e-10	8.861213692331107
ENSG00000178074	8.578154771984711e-10	8.611173956541162
ENSG00000163346	8.578154771984711e-10	8.896264733993377
ENSG00000272933	8.578154771984711e-10	7.085935287038217
ENSG00000119280	8.578154771984711e-10	8.114056693332559
ENSG00000143149	8.578154771984711e-10	8.837819840696298
ENSG00000100997	8.578154771984711e-10	8.779912879322977
ENSG00000167085	8.578154771984711e-10	8.745320298004575
ENSG00000232818	8.578154771984711e-10	6.916609490788317
ENSG00000163362	8.578154771984711e-10	7.741823202966395
ENSG00000259660	8.578154771984711e-10	5.421261869129808
ENSG00000198924	8.578154771984711e-10	8.648217782738687
ENSG00000196369	8.578154771984711e-10	8.08386410599054
ENSG00000101608	8.578154771984711e-10	8.905929139485579
ENSG00000134375	8.578154771984711e-10	8.863744408790124
ENSG00000143590	8.578154771984711e-10	5.819862479873882
ENSG00000197296	8.578154771984711e-10	8.686875404707495
ENSG00000143799	8.578154771984711e-10	8.914059220786392
ENSG00000164061	8.578154771984711e-10	7.20651112551881
ENSG00000065923	8.578154771984711e-10	8.08600736597528
ENSG00000144320	8.578154771984711e-10	8.768176217715625
ENSG00000246705	8.578154771984711e-10	8.74025886508654
ENSG00000229196	8.578154771984711e-10	5.338065820933371
ENSG00000172336	8.578154771984711e-10	8.575584982955132
ENSG00000038002	8.578154771984711e-10	8.875939530741345
ENSG00000117475	8.578154771984711e-10	8.675676675023904
ENSG00000143369	8.578154771984711e-10	6.462806970918733
ENSG00000105520	8.578154771984711e-10	8.595372254283403
ENSG00000105640	8.578154771984711e-10	8.938449464688832
ENSG00000170919	8.578154771984711e-10	8.272672750278305
ENSG00000025800	8.578154771984711e-10	8.806833839684433
ENSG00000223599	8.578154771984711e-10	5.251551689345104
ENSG00000128245	8.578154771984711e-10	8.779374947399216
ENSG00000143315	8.578154771984711e-10	8.728522203479189
ENSG00000137404	8.578154771984711e-10	8.314522527647783
ENSG00000260521	8.578154771984711e-10	6.00038607755678
ENSG00000143156	8.578154771984742e-10	7.922731712982729
ENSG00000109390	8.578154771984742e-10	8.721467986025898
ENSG00000237975	8.578154771984742e-10	3.182518001721997
ENSG00000257718	8.578154771984742e-10	5.36680130389326
ENSG00000141367	8.578154771984742e-10	8.900329774643783
ENSG00000225855	8.578154771984742e-10	8.257356476796009
ENSG00000164542	8.578154771984742e-10	8.103769307176826
ENSG00000111266	8.578154771984742e-10	8.671611634373498
ENSG00000164344	8.578154771984742e-10	6.79100999990552
ENSG00000170191	8.578154771984742e-10	7.901060783740138
ENSG00000073792	8.578154771984742e-10	5.397437482763137
ENSG00000155875	8.578154771984742e-10	3.4748328681735114
ENSG00000197140	8.578154771984742e-10	4.858559291476344
ENSG00000204815	8.578154771984742e-10	5.870166264642156
ENSG00000264539	8.578154771984742e-10	4.220617754149722
ENSG00000144048	8.578154771984742e-10	8.663481553072684
ENSG00000143398	8.578154771984742e-10	8.83528912423728
ENSG00000151611	8.578154771984742e-10	7.813072154008049
ENSG00000116030	8.578154771984742e-10	8.840888489079076
ENSG00000231407	8.578154771984742e-10	5.519974478414647
ENSG00000126107	8.578154771984742e-10	8.791570069350437
ENSG00000143436	8.578154771984742e-10	8.638094916902618
ENSG00000173218	8.578154771984742e-10	7.142768082323681
ENSG00000225598	8.578154771984742e-10	3.259691168405326
ENSG00000073670	8.578154771984742e-10	6.963632265835238
ENSG00000169242	8.578154771984742e-10	6.567632865461627
ENSG00000151151	8.578154771984742e-10	8.454347705532888
ENSG00000143756	8.578154771984742e-10	8.752912447381627
ENSG00000213190	8.578154771984742e-10	8.393089645599112
ENSG00000177738	8.578154771984742e-10	8.467080759407867
ENSG00000158553	8.578154771984864e-10	2.3980176834280176
ENSG00000140470	8.578154771984864e-10	6.254166781720507
ENSG00000255020	8.578154771984864e-10	3.6940684558984818
ENSG00000105784	8.578154771984864e-10	5.380975760896633
ENSG00000185928	8.578154771984864e-10	7.702810670114783
ENSG00000237773	8.578154771984864e-10	3.0804758178440044
ENSG00000164742	8.578154771984864e-10	5.633417194880738
ENSG00000159788	8.578154771984864e-10	8.231201961672802
ENSG00000177932	8.578154771984864e-10	5.960469494226659
ENSG00000177106	1.5552455363964246e-09	8.459153656704839
ENSG00000133106	1.5552455363964246e-09	8.73818660897139
ENSG00000213729	1.5552455363964246e-09	6.586327102904023
ENSG00000144713	1.5552455363964246e-09	8.942514505339238
ENSG00000008256	1.5552455363964246e-09	7.9190072028181735
ENSG00000204116	1.5552455363964246e-09	8.661947228881296
ENSG00000261431	1.5552455363964246e-09	3.5297592514395744
ENSG00000184900	1.5552455363964246e-09	8.83375480004589
ENSG00000204147	1.5552455363964246e-09	7.574028169303907
ENSG00000091157	1.5552455363964246e-09	8.654355079504244
ENSG00000171806	1.5552455363964246e-09	8.392578682106947
ENSG00000160688	1.5552455363964246e-09	8.751916055114
ENSG00000251350	1.5552455363964246e-09	6.589919469953767
ENSG00000107249	1.5552455363964246e-09	8.228515192604425
ENSG00000164056	1.5552455363964246e-09	8.023602438324392
ENSG00000116918	1.5552455363964246e-09	8.707200607959528
ENSG00000188295	1.5552455363964246e-09	7.878021842988131
ENSG00000108861	1.5552455363964246e-09	8.683806756324717
ENSG00000154358	1.5552455363964246e-09	8.76257685287383
ENSG00000170921	1.5552455363964302e-09	8.389274509534912
ENSG00000103148	1.5552455363964302e-09	8.678207391482921
ENSG00000198960	1.5552455363964302e-09	8.497811278673648
ENSG00000176890	1.5552455363964302e-09	8.396185262413484
ENSG00000107669	1.5552455363964302e-09	8.725533026676304
ENSG00000116199	1.5552455363964302e-09	8.828693367127855
ENSG00000147155	1.5552455363964302e-09	8.621834754300993
ENSG00000225828	1.5552455363964302e-09	7.88272836502336
ENSG00000237708	1.5552455363964302e-09	2.7420942759578577
ENSG00000101189	1.5552455363964302e-09	8.430415921974316
ENSG00000230005	1.5552455363964302e-09	4.642585159044094
ENSG00000188389	1.5552455363964302e-09	6.810489293048151
ENSG00000116903	1.5552455363964302e-09	8.723460770561154
ENSG00000243517	1.5552455363964302e-09	7.042513062726005
ENSG00000170385	1.5552455363964302e-09	8.795635110000843
ENSG00000154222	1.5552455363964302e-09	8.756519027688165
ENSG00000013306	1.5552455363964302e-09	8.88153889558314
ENSG00000130764	1.5552455363964302e-09	8.750919662846371
ENSG00000117118	1.5552455363964302e-09	8.764649108988978
ENSG00000123562	1.5552455363964302e-09	8.908459855944596
ENSG00000133318	1.5552455363964302e-09	8.918124261436798
ENSG00000132694	1.5552455363964302e-09	8.762118392529963
ENSG00000168393	1.5552455363964302e-09	8.490677589640462
ENSG00000135677	1.5552455363964302e-09	8.873408814282326
ENSG00000087085	1.5552455363964302e-09	5.807454546160148
ENSG00000246203	1.5552455363964302e-09	6.625560494276138
ENSG00000143624	1.5552455363964302e-09	8.897799058184765
ENSG00000256018	1.5552455363964302e-09	5.524582936033426
ENSG00000260063	1.5552455363964302e-09	6.266394115817563
ENSG00000135776	1.5552455363964302e-09	8.705666283768139
ENSG00000250546	1.5552455363964302e-09	5.0128544657452885
ENSG00000116815	1.5552455363964302e-09	7.968717534872204
ENSG00000181804	1.5552455363964302e-09	8.552649591664187
ENSG00000068784	1.5552455363964302e-09	8.675138743100144
ENSG00000169062	1.5552455363964302e-09	8.786508636432401
ENSG00000143621	1.5552455363964302e-09	8.901864098835173
ENSG00000181191	1.5552455363964302e-09	8.620300430109603
ENSG00000147649	1.5552455363964302e-09	8.942514505339238
ENSG00000186665	1.5552455363964302e-09	8.306524421075164
ENSG00000173801	1.5552455363964302e-09	8.195712417223493
ENSG00000148225	1.5552455363964302e-09	7.396438547783336
ENSG00000200534	1.5552455363964468e-09	7.178400827302932
ENSG00000114698	1.5552455363964468e-09	6.030771848940397
ENSG00000158023	1.5552455363964468e-09	6.063512232896494
ENSG00000104447	1.5552455363964468e-09	6.829658702207832
ENSG00000161940	1.5552455363964468e-09	5.9330105479992685
ENSG00000243710	1.5552455363964468e-09	5.201909881962976
ENSG00000127252	1.5552455363964468e-09	2.904783083568316
ENSG00000115902	1.5552455363964468e-09	8.926254342737613
ENSG00000137312	1.5552455363964468e-09	8.81243320452623
ENSG00000163472	1.5552455363964468e-09	8.338454311206357
ENSG00000213023	1.5552455363964468e-09	2.855727231095519
ENSG00000130377	1.5552455363964468e-09	5.084111647940939
ENSG00000212978	1.5552455363964468e-09	8.149310713592612
ENSG00000258920	1.5552455363964468e-09	7.929412518831921
ENSG00000162073	1.5552455363964468e-09	7.220553012406916
ENSG00000156140	1.5552455363964468e-09	4.102485124911405
ENSG00000095794	1.5552455363964468e-09	8.550118875205172
ENSG00000108219	1.5552455363964468e-09	8.710269256342306
ENSG00000006125	1.5552455363964468e-09	8.86780944944053
ENSG00000131089	1.5552455363964468e-09	8.722464378293527
ENSG00000120885	1.5552455363964468e-09	7.004631121663915
ENSG00000162734	1.5552455363964468e-09	8.853083611030295
ENSG00000099377	1.5552455363964468e-09	7.415930080016353
ENSG00000130779	1.5552455363964468e-09	8.869343773631922
ENSG00000151729	1.5552455363964468e-09	8.810898880334841
ENSG00000162851	1.5552455363964468e-09	8.690940445357901
ENSG00000006453	1.5552455363964468e-09	6.371639757451656
ENSG00000227527	1.5552455363964468e-09	4.232820663303323
ENSG00000121390	1.5552455363964468e-09	8.72752581121156
ENSG00000203799	2.7963401106278455e-09	7.789076377454652
ENSG00000088826	2.7963401106278455e-09	8.755981095764406
ENSG00000102241	2.7963401106278455e-09	8.839354164887686
ENSG00000226321	2.7963401106278455e-09	6.025702482766295
ENSG00000131773	2.7963401106278455e-09	6.638874646243326
ENSG00000074964	2.7963401106278455e-09	6.090789747243335
ENSG00000163040	2.7963401106278455e-09	5.711839004364246
ENSG00000169599	2.7963401106278455e-09	8.639091309170245
ENSG00000126768	2.7963401106278455e-09	8.73872454089515
ENSG00000108061	2.7963401106278455e-09	8.750919662846371
ENSG00000162398	2.7963401106278455e-09	4.9489161869186304
ENSG00000183856	2.7963401106278455e-09	7.984047853224678
ENSG00000152684	2.7963401106278455e-09	8.611632416885028
ENSG00000068323	2.7963401106278455e-09	8.789039352891418
ENSG00000213846	2.7963401106278455e-09	6.865966245098072
ENSG00000185875	2.7963401106278455e-09	8.392375703509162
ENSG00000245017	2.7963401106278455e-09	6.087955689221111
ENSG00000158828	2.7963401106278455e-09	8.498269739017514
ENSG00000101746	2.7963401106278455e-09	7.85344288399968
ENSG00000234222	2.7963401106278455e-09	6.842664733670848
ENSG00000206921	2.7963401106278455e-09	5.04261947681746
ENSG00000088280	2.7963401106278455e-09	7.303569508887116
ENSG00000214612	2.7963401106278455e-09	5.9694942219491995
ENSG00000078061	2.7963401106278455e-09	8.8322204758545
ENSG00000224165	2.7963401106278455e-09	7.003182730610612
ENSG00000170889	2.7963401106278455e-09	8.938449464688832
ENSG00000161970	2.7963401106278455e-09	8.849018570379888
ENSG00000176124	2.7963401106278455e-09	8.291128676012972
ENSG00000230979	2.7963401106278455e-09	7.05643032128746
ENSG00000150636	2.7963401106278455e-09	7.035274367396222
ENSG00000143222	2.7963401106278455e-09	8.88153889558314
ENSG00000154114	2.7963401106278455e-09	8.914059220786392
ENSG00000216109	2.7963401106278455e-09	4.4208191121206335
ENSG00000110400	2.7963401106278455e-09	7.880009050363512
ENSG00000180096	2.7963401106278455e-09	8.51452990161914
ENSG00000232995	2.7963401106278455e-09	7.054400535309616
ENSG00000116514	2.7963401106278455e-09	8.53365573400576
ENSG00000132881	2.7963401106278455e-09	7.675436826569333
ENSG00000136143	2.7963401106278455e-09	8.577577767490387
ENSG00000123374	2.7963401106278455e-09	8.448951319288875
ENSG00000183154	2.7963401106278455e-09	4.953359526920765
ENSG00000110108	2.7963401106278455e-09	8.901864098835173
ENSG00000132824	2.7963401106278455e-09	8.875939530741345
ENSG00000223797	2.7963401106278455e-09	7.57581797524138
ENSG00000136653	2.7963401106278455e-09	8.880004571391751
ENSG00000158062	2.7963401106278455e-09	8.67061524210587
ENSG00000213699	2.7963401106278455e-09	8.618766105918214
ENSG00000134287	2.7963401106278555e-09	8.850014962647515
ENSG00000070371	2.7963401106278555e-09	6.6229300548062415
ENSG00000262583	2.7963401106278555e-09	3.3195120510996445
ENSG00000116691	2.7963401106278555e-09	8.643156349820652
ENSG00000196972	2.7963401106278555e-09	5.720589466476569
ENSG00000169446	2.7963401106278555e-09	8.837819840696298
ENSG00000128567	2.7963401106278555e-09	8.382173366093198
ENSG00000261485	2.7963401106278555e-09	6.483034876673695
ENSG00000134376	2.7963401106278555e-09	3.447730931512544
ENSG00000099785	2.7963401106278555e-09	8.669080917914481
ENSG00000204540	2.7963401106278555e-09	3.4494304393613637
ENSG00000068438	2.7963401106278555e-09	8.801234474842639
ENSG00000116688	2.7963401106278555e-09	8.816498245176636
ENSG00000143669	2.7963401106278555e-09	8.695005486008307
ENSG00000197779	2.7963401106278555e-09	8.34451213639202
ENSG00000186827	2.7963401106278555e-09	7.748918652363054
ENSG00000103253	2.7963401106278555e-09	8.442814022523319
ENSG00000144648	2.7963401106278555e-09	5.094102338607897
ENSG00000204789	2.7963401106278555e-09	8.029998326028055
ENSG00000116406	2.7963401106278555e-09	8.889668976883954
ENSG00000143502	2.7963401106278555e-09	4.259283378729548
ENSG00000224023	2.7963401106278555e-09	4.682371418842808
ENSG00000089163	2.7963401106278555e-09	6.829890636664712
ENSG00000259343	2.7963401106278555e-09	7.745723387770365
ENSG00000242391	2.7963401106278555e-09	2.4449434126333727
ENSG00000092036	2.7963401106278555e-09	8.2145543425969
ENSG00000161243	2.7963401106278555e-09	4.381726707071031
ENSG00000238178	2.7963401106278555e-09	4.2052935129202
ENSG00000117625	2.7963401106278555e-09	8.828155435204096
ENSG00000176049	2.7963401106278555e-09	4.259316455169456
ENSG00000231064	2.7963401106278555e-09	5.985831307381326
ENSG00000258099	2.7963401106278555e-09	4.17396815602122
ENSG00000092470	2.7963401106278555e-09	8.36205114143895
ENSG00000142227	2.7963401106278555e-09	8.901864098835173
ENSG00000232940	2.7963401106278555e-09	6.265512281662413
ENSG00000138796	2.7963401106278555e-09	8.706662676035766
ENSG00000214514	2.7963401106278555e-09	3.5888196700765347
ENSG00000100473	2.7963401106278555e-09	8.208930899873938
ENSG00000141127	2.7963401106278555e-09	8.754984703496778
ENSG00000108375	2.7963401106278555e-09	5.429046571436703
ENSG00000237686	2.7963401106278555e-09	5.830419988485291
ENSG00000140451	2.7963401106278555e-09	8.741255257354169
ENSG00000162065	2.7963401106278555e-09	8.224606204563377
ENSG00000236983	2.7963401106278555e-09	3.8599109467973096
ENSG00000163624	2.7963401106278555e-09	7.50967771863296
ENSG00000203721	2.7963401106278555e-09	5.221700148225561
ENSG00000203761	2.7963401106278555e-09	7.933686115239988
ENSG00000143457	2.7963401106278555e-09	8.815960313252875
ENSG00000104852	2.7963401106278555e-09	8.930319383388017
ENSG00000135617	2.7963401106278555e-09	8.695005486008307
ENSG00000181577	2.7963401106278555e-09	3.779748691089357
ENSG00000224687	2.7963401106278555e-09	3.069439684861366
ENSG00000196754	2.7963401106278555e-09	4.023826791871405
ENSG00000232022	2.7963401106278853e-09	5.4599303273419215
ENSG00000205208	2.7963401106278853e-09	8.469073543943123
ENSG00000165511	2.7963401106278853e-09	7.1366276011335374
ENSG00000166401	2.7963401106278853e-09	7.972764074801317
ENSG00000198650	2.7963401106278853e-09	5.843899264151969
ENSG00000265559	2.7963401106278853e-09	2.972019490933359
ENSG00000214562	4.986168649644588e-09	5.902720344961204
ENSG00000162755	4.986168649644588e-09	7.8523853022318555
ENSG00000010072	4.986168649644588e-09	8.337457918938727
ENSG00000226025	4.986168649644588e-09	7.134838889003545
ENSG00000188385	4.986168649644588e-09	7.674625247704972
ENSG00000176974	4.986168649644588e-09	8.588776497173978
ENSG00000162814	4.986168649644588e-09	4.475065338060892
ENSG00000177917	4.986168649644588e-09	8.659416512422277
ENSG00000162836	4.986168649644588e-09	8.657344256307129
ENSG00000005189	4.986168649644588e-09	7.613257725623482
ENSG00000139687	4.986168649644588e-09	8.885603936233545
ENSG00000181938	4.986168649644588e-09	7.708949423715874
ENSG00000224616	4.986168649644588e-09	6.190697685859735
ENSG00000272709	4.986168649644588e-09	4.338811822263188
ENSG00000178163	4.986168649644588e-09	8.743785973813187
ENSG00000141696	4.986168649644588e-09	8.542526725828118
ENSG00000174010	4.986168649644588e-09	8.769710541907015
ENSG00000112305	4.986168649644588e-09	8.257277005216116
ENSG00000174799	4.986168649644588e-09	8.589234957517846
ENSG00000235477	4.986168649644588e-09	7.917090999312384
ENSG00000143322	4.986168649644588e-09	8.827159042936465
ENSG00000054277	4.986168649644588e-09	8.168357074399339
ENSG00000113269	4.986168649644588e-09	8.675676675023904
ENSG00000187240	4.986168649644588e-09	7.396347586356916
ENSG00000243024	4.986168649644588e-09	4.542186001361832
ENSG00000178947	4.986168649644588e-09	6.998049055629045
ENSG00000011198	4.986168649644588e-09	8.422823772597264
ENSG00000135637	4.986168649644588e-09	8.49267037417572
ENSG00000115317	4.986168649644588e-09	8.50233477966792
ENSG00000116141	4.986168649644588e-09	5.6300368752855565
ENSG00000197558	4.986168649644588e-09	6.982293943832935
ENSG00000159377	4.986168649644588e-09	8.914059220786392
ENSG00000158006	4.986168649644588e-09	8.497273346749886
ENSG00000235437	4.986168649644588e-09	8.600433687201438
ENSG00000166664	4.986168649644588e-09	2.350447566203035
ENSG00000154153	4.986168649644588e-09	5.427422567572912
ENSG00000166896	4.986168649644588e-09	8.157440794893425
ENSG00000083457	4.986168649644588e-09	8.666012269531702
ENSG00000204131	4.986168649644588e-09	6.319084260946589
ENSG00000091039	4.986168649644588e-09	8.804303123225417
ENSG00000186260	4.986168649644588e-09	8.59943729493381
ENSG00000197956	4.986168649644588e-09	8.918124261436798
ENSG00000093217	4.986168649644588e-09	7.9168880207146
ENSG00000198954	4.986168649644588e-09	8.55165319939656
ENSG00000117650	4.986168649644588e-09	7.865643699995956
ENSG00000116984	4.986168649644588e-09	8.839354164887686
ENSG00000184613	4.986168649644588e-09	6.4252419913665815
ENSG00000232860	4.986168649644588e-09	6.938633086139446
ENSG00000166340	4.986168649644588e-09	8.896264733993377
ENSG00000123297	4.986168649644588e-09	8.342184398530785
ENSG00000147082	4.986168649644588e-09	6.873270210447431
ENSG00000165832	4.986168649644588e-09	8.677210999215292
ENSG00000117222	4.986168649644588e-09	8.711803580533696
ENSG00000119906	4.986168649644588e-09	8.742789581545559
ENSG00000227799	4.986168649644588e-09	5.778677674967487
ENSG00000122432	4.986168649644588e-09	6.2729024635740025
ENSG00000152213	4.986168649644588e-09	7.9462291140786006
ENSG00000184545	4.986168649644588e-09	7.970336907803362
ENSG00000167920	4.986168649644588e-09	8.072127444383186
ENSG00000119004	4.986168649644588e-09	8.699528987002582
ENSG00000121957	4.986168649644588e-09	8.264666175995382
ENSG00000185008	4.986168649644588e-09	3.168942618457963
ENSG00000198400	4.986168649644588e-09	5.859315542044412
ENSG00000126010	4.986168649644588e-09	4.806792228235207
ENSG00000099622	4.986168649644588e-09	8.926254342737613
ENSG00000148688	4.986168649644588e-09	8.612170348808789
ENSG00000234215	4.986168649644588e-09	2.028721185321078
ENSG00000166743	4.986168649644588e-09	5.0807878818648895
ENSG00000122406	4.986168649644588e-09	8.938449464688832
ENSG00000101856	4.986168649644588e-09	8.73972093316278
ENSG00000224452	4.986168649644641e-09	4.1403772618893395
ENSG00000116138	4.986168649644641e-09	8.683806756324717
ENSG00000142676	4.986168649644641e-09	8.930319383388017
ENSG00000126970	4.986168649644641e-09	8.240610885418922
ENSG00000229388	4.986168649644641e-09	5.662812945053259
ENSG00000163866	4.986168649644641e-09	8.611429438287244
ENSG00000124613	4.986168649644641e-09	8.19223635480961
ENSG00000163794	4.986168649644641e-09	6.423471787503987
ENSG00000185010	4.986168649644641e-09	8.246871689202369
ENSG00000033011	4.986168649644641e-09	8.717861405719358
ENSG00000224699	4.986168649644641e-09	6.493433761760058
ENSG00000203602	4.986168649644641e-09	5.7632084116431175
ENSG00000233791	4.986168649644641e-09	6.811370126966031
ENSG00000110700	4.986168649644641e-09	8.930319383388017
ENSG00000188042	4.986168649644641e-09	8.661744250283512
ENSG00000272259	4.986168649644641e-09	5.480855445399799
ENSG00000105011	4.986168649644641e-09	8.472345170923687
ENSG00000197712	4.986168649644641e-09	8.685341080516107
ENSG00000273107	4.986168649644641e-09	4.858630709296333
ENSG00000109475	4.986168649644641e-09	8.938449464688832
ENSG00000198855	4.986168649644641e-09	8.849018570379888
ENSG00000100228	4.986168649644641e-09	8.827159042936465
ENSG00000100994	4.986168649644641e-09	8.889668976883954
ENSG00000102109	4.986168649644676e-09	5.278501321013274
ENSG00000253327	4.986168649644676e-09	4.734334331943784
ENSG00000214708	4.986168649644676e-09	4.076690883490739
ENSG00000113657	4.986168649644676e-09	4.314423007562102
ENSG00000249115	4.986168649644676e-09	8.665553809187836
ENSG00000167553	4.986168649644676e-09	8.6466834585473
ENSG00000119283	8.817183477460696e-09	5.272406722577331
ENSG00000146350	8.817183477460696e-09	7.8981241100855515
ENSG00000139631	8.817183477460696e-09	8.689944053090274
ENSG00000172216	8.817183477460696e-09	8.790035745159047
ENSG00000131171	8.817183477460696e-09	8.853083611030295
ENSG00000108671	8.817183477460696e-09	8.861213692331107
ENSG00000242759	8.817183477460696e-09	6.07130100992406
ENSG00000163481	8.817183477460696e-09	8.465749413814262
ENSG00000214018	8.817183477460696e-09	3.8912923410219786
ENSG00000136631	8.817183477460696e-09	8.702139175041493
ENSG00000114378	8.817183477460696e-09	4.901607445998517
ENSG00000132122	8.817183477460696e-09	5.887440775596523
ENSG00000139880	8.817183477460696e-09	7.37365618696553
ENSG00000060237	8.817183477460696e-09	8.88153889558314
ENSG00000244242	8.817183477460696e-09	7.9903356254397195
ENSG00000173065	8.817183477460696e-09	8.562569478902473
ENSG00000259726	8.817183477460696e-09	6.292939453943103
ENSG00000076258	8.817183477460696e-09	7.930847413886587
ENSG00000105193	8.817183477460696e-09	8.938449464688832
ENSG00000177885	8.817183477460696e-09	8.896264733993377
ENSG00000094916	8.817183477460696e-09	8.809364556143452
ENSG00000272009	8.817183477460696e-09	7.159807014153422
ENSG00000055950	8.817183477460696e-09	8.688409728898884
ENSG00000119608	8.817183477460696e-09	6.4755759530257695
ENSG00000143622	8.817183477460696e-09	8.623289606912486
ENSG00000235618	8.817183477460696e-09	6.059847527759376
ENSG00000133083	8.817183477460696e-09	6.8575166645951775
ENSG00000119899	8.817183477460696e-09	8.725533026676304
ENSG00000171222	8.817183477460696e-09	8.790035745159047
ENSG00000117523	8.817183477460696e-09	8.918124261436798
ENSG00000267215	8.817183477460696e-09	4.469227909356523
ENSG00000175305	8.817183477460696e-09	8.143731306307645
ENSG00000216866	8.817183477460696e-09	5.756960029283269
ENSG00000164104	8.817183477460696e-09	8.905929139485579
ENSG00000187325	8.817183477460696e-09	8.62283114656862
ENSG00000179774	8.817183477460696e-09	3.858442003254222
ENSG00000092931	8.817183477460759e-09	8.747851014463592
ENSG00000136149	8.817183477460759e-09	7.899966419171322
ENSG00000110921	8.817183477460759e-09	8.20502191183289
ENSG00000177613	8.817183477460759e-09	8.779374947399216
ENSG00000166598	8.817183477460759e-09	8.938449464688832
ENSG00000119927	8.817183477460759e-09	8.561397076468657
ENSG00000198612	8.817183477460759e-09	8.768714149639386
ENSG00000151229	8.817183477460759e-09	8.457619332513449
ENSG00000138346	8.817183477460759e-09	8.193902653729193
ENSG00000178397	8.817183477460759e-09	8.605036659775605
ENSG00000139793	8.817183477460759e-09	8.871874490090939
ENSG00000273139	8.817183477460759e-09	4.584242165009133
ENSG00000231105	8.817183477460759e-09	7.2885271974466
ENSG00000259709	8.817183477460759e-09	5.902239470247446
ENSG00000162722	8.817183477460759e-09	5.7021178910641055
ENSG00000108387	8.817183477460759e-09	6.987657814314859
ENSG00000233461	8.817183477460759e-09	7.539652946980242
ENSG00000163463	8.817183477460759e-09	8.33137312532147
ENSG00000026652	8.817183477460759e-09	7.388740045450591
ENSG00000163444	8.817183477460759e-09	8.723460770561154
ENSG00000154639	8.817183477460759e-09	7.775281840129102
ENSG00000213062	8.817183477460759e-09	7.050057164805874
ENSG00000141404	8.817183477460759e-09	7.763985138144323
ENSG00000100450	8.817183477460759e-09	5.498054616631219
ENSG00000179314	8.817183477460759e-09	6.705729558237296
ENSG00000189171	8.817183477460759e-09	7.540846405159004
ENSG00000271721	8.817183477460759e-09	7.4391307674227765
ENSG00000149806	8.817183477460759e-09	8.918124261436798
ENSG00000107551	8.817183477460759e-09	8.428881597782926
ENSG00000188931	8.817183477460759e-09	8.032270451548968
ENSG00000174748	8.817183477460759e-09	8.942514505339238
ENSG00000041353	8.817183477460759e-09	4.815211937022334
ENSG00000076356	8.817183477460759e-09	6.795980837791721
ENSG00000270107	8.817183477460759e-09	8.349370590712269
ENSG00000234184	8.817183477460759e-09	8.69193683762553
ENSG00000164953	8.817183477460759e-09	7.9537502595860605
ENSG00000086475	8.817183477460759e-09	8.721926446369764
ENSG00000204410	8.817183477460759e-09	7.943902833052903
ENSG00000133142	8.817183477460759e-09	8.744323905736948
ENSG00000225806	8.817183477460759e-09	6.102577327542327
ENSG00000147168	8.817183477460759e-09	8.922189302087205
ENSG00000158301	8.817183477460759e-09	7.828755926407792
ENSG00000117399	8.817183477460759e-09	8.213354971731489
ENSG00000225093	8.817183477460759e-09	7.006067236643676
ENSG00000236104	8.817183477460759e-09	8.75245398703776
ENSG00000115526	8.817183477460759e-09	5.5471698655428225
ENSG00000182646	8.817183477460759e-09	5.6220682440277985
ENSG00000235670	8.817183477460759e-09	4.0207543625298054
ENSG00000205129	8.817183477460759e-09	7.368678369072373
ENSG00000197771	8.817183477460759e-09	8.814963920985246
ENSG00000103335	8.817183477460759e-09	8.922189302087205
ENSG00000114391	8.817183477460759e-09	8.938449464688832
ENSG00000164442	8.817183477460759e-09	8.930319383388017
ENSG00000102606	8.817183477460759e-09	8.714872228916473
ENSG00000259905	8.817183477460759e-09	2.5428468307401753
ENSG00000102780	8.817183477460759e-09	7.532991763161103
ENSG00000173166	8.817183477460759e-09	7.809224136825602
ENSG00000264364	8.817183477460759e-09	8.843419205538092
ENSG00000261827	8.817183477460759e-09	7.832721537921478
ENSG00000229267	8.817183477460759e-09	6.219584211263077
ENSG00000074276	8.817183477460759e-09	6.031858589386309
ENSG00000169550	8.817183477460759e-09	2.770854968597646
ENSG00000145050	8.817183477460759e-09	8.922189302087205
ENSG00000238934	8.817183477460853e-09	2.3967269920393597
ENSG00000238526	8.817183477460853e-09	3.8712640503053852
ENSG00000069329	8.817183477460853e-09	8.83528912423728
ENSG00000169016	8.817183477460853e-09	8.623289606912486
ENSG00000132541	8.817183477460853e-09	8.397154686249518
ENSG00000228065	8.817183477460853e-09	5.446033577937827
ENSG00000175395	8.817183477460853e-09	8.248943945317519
ENSG00000260992	8.817183477460853e-09	5.9775738793313336
ENSG00000132646	8.817183477460853e-09	8.804303123225415
ENSG00000124209	8.817183477460853e-09	8.73872454089515
ENSG00000126562	8.817183477460853e-09	5.41094947708832
ENSG00000073711	8.817183477460853e-09	7.317388891606972
ENSG00000234546	8.817183477460853e-09	5.682892334179236
ENSG00000242798	8.817183477460853e-09	6.800792677491252
ENSG00000253619	8.817183477460853e-09	4.5541383725036395
ENSG00000123416	8.817183477460853e-09	8.832758407778263
ENSG00000010165	8.817183477460853e-09	8.782443595781995
ENSG00000074590	8.817183477460853e-09	5.361743511927435
ENSG00000107758	8.817183477460853e-09	8.851549286838905
ENSG00000109680	8.817183477460853e-09	7.604050323639614
ENSG00000256552	8.817183477460853e-09	3.6486084945367567
ENSG00000227345	8.817183477460853e-09	8.25653609469457
ENSG00000143409	8.817183477460853e-09	8.747851014463592
ENSG00000169241	8.817183477460853e-09	8.83528912423728
ENSG00000087338	8.817183477460853e-09	8.705666283768139
ENSG00000105467	8.817183477460853e-09	5.209001344620714
ENSG00000135250	8.817183477460853e-09	8.767179825447998
ENSG00000229111	8.817183477460853e-09	4.511600467337968
ENSG00000184949	8.817183477460853e-09	5.505555877338197
ENSG00000229278	8.817183477460853e-09	3.773190124726963
ENSG00000165644	8.817183477460853e-09	8.65788218823089
ENSG00000180758	8.817183477460853e-09	8.130978294875836
ENSG00000163467	8.817183477460853e-09	6.198460557496469
ENSG00000224812	8.817183477460853e-09	3.5765713367642555
ENSG00000243452	8.817183477460853e-09	8.660950836613667
ENSG00000270036	8.817183477460853e-09	4.35982144201897
ENSG00000212657	8.817183477460853e-09	3.4792036862790723
ENSG00000101882	8.817183477460853e-09	8.577577767490387
ENSG00000125898	8.817183477460853e-09	7.572120433508421
ENSG00000272123	1.546246520644279e-08	3.61153727736375
ENSG00000151849	1.54624652064429e-08	8.711803580533696
ENSG00000188672	1.54624652064429e-08	6.442843647771658
ENSG00000101003	1.54624652064429e-08	7.95157857433419
ENSG00000111696	1.54624652064429e-08	8.575047051031369
ENSG00000149609	1.54624652064429e-08	5.858639677348453
ENSG00000198056	1.54624652064429e-08	8.403829914938836
ENSG00000118197	1.54624652064429e-08	8.733125176053356
ENSG00000116212	1.54624652064429e-08	8.43962186712265
ENSG00000171471	1.54624652064429e-08	5.763534936974786
ENSG00000254827	1.54624652064429e-08	5.065172867429786
ENSG00000176973	1.54624652064429e-08	7.9058866924689175
ENSG00000122591	1.54624652064429e-08	8.817494637444264
ENSG00000103042	1.54624652064429e-08	8.353383128214377
ENSG00000204843	1.54624652064429e-08	8.851549286838905
ENSG00000003402	1.54624652064429e-08	8.938449464688832
ENSG00000162961	1.54624652064429e-08	8.650290038853838
ENSG00000126216	1.54624652064429e-08	8.681073061267915
ENSG00000264058	1.54624652064429e-08	6.8389151412015465
ENSG00000198324	1.54624652064429e-08	8.05606468321947
ENSG00000131931	1.54624652064429e-08	8.445679692308312
ENSG00000153187	1.54624652064429e-08	8.922189302087205
ENSG00000181744	1.54624652064429e-08	8.731590851861966
ENSG00000077721	1.54624652064429e-08	8.819028961635654
ENSG00000273062	1.54624652064429e-08	8.471807238999926
ENSG00000116670	1.54624652064429e-08	8.638094916902618
ENSG00000204498	1.54624652064429e-08	8.474875887382703
ENSG00000157214	1.54624652064429e-08	4.103585277967552
ENSG00000170959	1.54624652064429e-08	4.078079550439962
ENSG00000095739	1.54624652064429e-08	6.108403585790181
ENSG00000180764	1.54624652064429e-08	5.7019727535594535
ENSG00000242732	1.54624652064429e-08	7.937131284418886
ENSG00000128039	1.54624652064429e-08	8.652820755312854
ENSG00000228444	1.54624652064429e-08	5.277099199401134
ENSG00000168938	1.54624652064429e-08	7.246827874299588
ENSG00000163431	1.54624652064429e-08	5.20188684841523
ENSG00000150756	1.54624652064429e-08	8.429622508304472
ENSG00000165813	1.54624652064429e-08	8.83528912423728
ENSG00000230359	1.54624652064429e-08	6.023855038856265
ENSG00000243071	1.54624652064429e-08	3.122188455116632
ENSG00000106025	1.54624652064429e-08	6.704411036999341
ENSG00000187695	1.54624652064429e-08	5.779764121578317
ENSG00000179241	1.54624652064429e-08	4.721630762881126
ENSG00000117408	1.54624652064429e-08	8.784974312241012
ENSG00000166263	1.54624652064429e-08	7.594693903041794
ENSG00000115211	1.54624652064429e-08	8.728063743135321
ENSG00000267060	1.54624652064429e-08	5.8174197616203545
ENSG00000116128	1.54624652064429e-08	8.827159042936465
ENSG00000125629	1.54624652064429e-08	8.759587676070945
ENSG00000102158	1.54624652064429e-08	8.905929139485579
ENSG00000165197	1.54624652064429e-08	4.848694084954581
ENSG00000123739	1.54624652064429e-08	8.694467554084548
ENSG00000266970	1.54624652064429e-08	4.043915926707111
ENSG00000123360	1.54624652064429e-08	8.304655143557797
ENSG00000171150	1.54624652064429e-08	8.72752581121156
ENSG00000271936	1.54624652064429e-08	5.642678965358923
ENSG00000185000	1.5462465206442955e-08	8.774313514481182
ENSG00000213639	1.5462465206442955e-08	8.857148651680701
ENSG00000147100	1.5462465206442955e-08	5.296434391227346
ENSG00000162757	1.5462465206442955e-08	7.26675350668168
ENSG00000169851	1.5462465206442955e-08	2.5796314410695587
ENSG00000154760	1.5462465206442955e-08	8.897799058184765
ENSG00000169813	1.5462465206442955e-08	8.89373401753436
ENSG00000150630	1.5462465206442955e-08	7.399619599987766
ENSG00000188878	1.5462465206442955e-08	8.058142516494495
ENSG00000206559	1.5462465206442955e-08	6.576138114327095
ENSG00000202415	1.5462465206442955e-08	3.3274498503146708
ENSG00000143793	1.5462465206442955e-08	8.494001719769324
ENSG00000164588	1.5462465206442955e-08	1.9524827710357933
ENSG00000162244	1.5462465206442955e-08	8.934384424038425
ENSG00000185825	1.5462465206442955e-08	8.922189302087205
ENSG00000143319	1.5462465206442955e-08	8.759049744147184
ENSG00000179195	1.5462465206442955e-08	8.877473854932733
ENSG00000174437	1.5462465206442955e-08	8.914059220786392
ENSG00000187323	1.5462465206442955e-08	7.873795508095265
ENSG00000149548	1.5462465206442955e-08	7.24685979534192
ENSG00000164574	1.5462465206442955e-08	8.850014962647515
ENSG00000197915	1.5462465206442955e-08	3.2638997022575666
ENSG00000143107	1.5462465206442955e-08	4.856469409625758
ENSG00000167588	1.5462465206442955e-08	6.744618329285629
ENSG00000187741	1.5462465206442955e-08	8.530790064220767
ENSG00000197958	1.5462465206442955e-08	8.930319383388017
ENSG00000143643	1.5462465206442955e-08	8.744323905736946
ENSG00000224745	1.5462465206442955e-08	5.804104367043177
ENSG00000223750	1.5462465206442955e-08	3.5986879862831924
ENSG00000100316	1.5462465206442955e-08	8.942514505339238
ENSG00000101181	1.5462465206442955e-08	8.591307213632996
ENSG00000236060	1.5462465206442955e-08	5.3564643064749315
ENSG00000101182	1.5462465206442955e-08	8.857148651680701
ENSG00000112977	1.5462465206442955e-08	8.89373401753436
ENSG00000136153	1.5462465206442955e-08	8.173885435371544
ENSG00000117595	1.5462465206442955e-08	5.422707602305573
ENSG00000103723	1.5462465206442955e-08	5.063266356871794
ENSG00000251927	1.5462465206442955e-08	7.321871232584909
ENSG00000117143	1.5462465206442955e-08	8.897799058184765
ENSG00000101412	1.5462465206442955e-08	8.577374788892604
ENSG00000248478	1.5462465206442955e-08	2.0326981364821863
ENSG00000078369	1.5462465206442955e-08	8.901864098835173
ENSG00000069248	1.5462465206442955e-08	8.806833839684433
ENSG00000236206	1.5462465206442955e-08	4.247808499887261
ENSG00000126247	1.5462465206442955e-08	8.877473854932733
ENSG00000116191	1.5462465206442955e-08	8.922189302087205
ENSG00000222020	1.5462465206442955e-08	7.2873121293545235
ENSG00000221990	1.5462465206442955e-08	7.5137095426383445
ENSG00000080709	1.5462465206442955e-08	1.8309058017085502
ENSG00000221821	1.5462465206442955e-08	8.069138267580303
ENSG00000126088	1.5462465206442955e-08	8.733125176053356
ENSG00000131475	1.5462465206442955e-08	8.721926446369764
ENSG00000270504	1.5462465206442955e-08	4.5977031729233415
ENSG00000132676	1.5462465206442955e-08	8.889668976883954
ENSG00000125962	1.5462465206442955e-08	8.494742630290869
ENSG00000120699	1.5462465206442955e-08	8.615697457535436
ENSG00000265458	1.5462465206442955e-08	6.91681168144737
ENSG00000225471	1.5462465206442955e-08	6.006271597015784
ENSG00000231500	1.5462465206442955e-08	8.942514505339238
ENSG00000075340	1.5462465206442955e-08	6.174217886600198
ENSG00000097046	1.5462465206442955e-08	8.267734824378161
ENSG00000269761	1.5462465206442955e-08	4.188770942298531
ENSG00000134291	1.5462465206442955e-08	8.778378555131589
ENSG00000228126	1.5462465206442955e-08	5.444296500749653
ENSG00000085719	1.5462465206442955e-08	8.897799058184765
ENSG00000134882	1.5462465206442955e-08	8.376829482997485
ENSG00000240291	1.5462465206442955e-08	7.60898535898933
ENSG00000244041	1.5462465206442955e-08	6.92408928746723
ENSG00000233585	1.5462465206442955e-08	5.456362355578143
ENSG00000262333	1.546246520644312e-08	6.536091096285894
ENSG00000088756	1.546246520644312e-08	5.7796790218787155
ENSG00000269086	1.546246520644312e-08	5.037011011900718
ENSG00000172465	1.546246520644312e-08	8.30639244634697
ENSG00000178184	1.546246520644312e-08	7.18977733639438
ENSG00000109758	1.546246520644312e-08	3.2270799239157744
ENSG00000273002	1.546246520644312e-08	6.968188647947759
ENSG00000181036	1.546246520644312e-08	5.359938207257082
ENSG00000117385	1.546246520644312e-08	8.684344688248478
ENSG00000176842	1.546246520644312e-08	4.293767168306151
ENSG00000109452	1.546246520644312e-08	6.976105621180209
ENSG00000251669	1.546246520644312e-08	7.322167538820552
ENSG00000230470	2.6891407601067404e-08	2.5516859727831536
ENSG00000047410	2.6891407601067404e-08	8.888134652692564
ENSG00000132763	2.6891407601067404e-08	8.416430994085625
ENSG00000102098	2.6891407601067404e-08	6.928814656051985
ENSG00000182180	2.6891407601067404e-08	8.791570069350437
ENSG00000167447	2.6891407601067404e-08	8.64415274208828
ENSG00000124835	2.6891407601067404e-08	2.2535849798579424
ENSG00000201492	2.6891407601067404e-08	5.024626912247135
ENSG00000135245	2.6891407601067404e-08	7.567681981253916
ENSG00000261292	2.6891407601067404e-08	5.682688229557071
ENSG00000197982	2.6891407601067404e-08	8.652282823389093
ENSG00000147224	2.6891407601067404e-08	8.850014962647515
ENSG00000267052	2.6891407601067404e-08	3.0488551988817463
ENSG00000196584	2.6891407601067404e-08	8.233221714639654
ENSG00000104331	2.6891407601067404e-08	8.844953529729482
ENSG00000014919	2.6891407601067404e-08	8.669080917914481
ENSG00000099256	2.6891407601067596e-08	7.344956910513127
ENSG00000107862	2.6891407601067596e-08	8.909994180135985
ENSG00000139117	2.6891407601067596e-08	8.19272324042061
ENSG00000272994	2.6891407601067596e-08	8.44749646667738
ENSG00000085063	2.6891407601067596e-08	8.930319383388017
ENSG00000181038	2.6891407601067596e-08	8.545057442287137
ENSG00000120333	2.6891407601067596e-08	8.742789581545559
ENSG00000260735	2.6891407601067596e-08	5.307561758138638
ENSG00000198589	2.6891407601067596e-08	8.801234474842639
ENSG00000160948	2.6891407601067596e-08	8.857148651680701
ENSG00000244219	2.6891407601067596e-08	5.7114912525697115
ENSG00000244567	2.6891407601067596e-08	7.821522808237887
ENSG00000180867	2.6891407601067596e-08	8.018285523660275
ENSG00000185803	2.6891407601067596e-08	8.815960313252875
ENSG00000160111	2.6891407601067596e-08	7.455408113915984
ENSG00000198755	2.6891407601067596e-08	8.930319383388017
ENSG00000154102	2.6891407601067596e-08	8.441864556244113
ENSG00000171456	2.6891407601067596e-08	8.880004571391751
ENSG00000260423	2.6891407601067596e-08	6.86188688600217
ENSG00000087258	2.6891407601067596e-08	4.1341698485296385
ENSG00000213885	2.6891407601067596e-08	6.288159456803592
ENSG00000168032	2.6891407601067596e-08	5.216166952588831
ENSG00000143858	2.6891407601067596e-08	6.150455200605701
ENSG00000064886	2.6891407601067596e-08	6.5125220123209635
ENSG00000002834	2.6891407601067596e-08	8.877473854932733
ENSG00000227939	2.6891407601067596e-08	7.393710094359633
ENSG00000196092	2.6891407601067596e-08	8.167375062528663
ENSG00000108468	2.6891407601067596e-08	8.700604850850103
ENSG00000162105	2.6891407601067596e-08	6.947419891347102
ENSG00000168016	2.6891407601067596e-08	8.88153889558314
ENSG00000231982	2.6891407601067596e-08	6.405450237087535
ENSG00000231991	2.6891407601067596e-08	6.434497385748584
ENSG00000214226	2.6891407601067596e-08	7.784512984467367
ENSG00000188827	2.6891407601067596e-08	8.366116182089357
ENSG00000198814	2.6891407601067596e-08	8.144046302076793
ENSG00000183978	2.6891407601067596e-08	8.581642808140794
ENSG00000164484	2.6891407601067596e-08	8.038407748314523
ENSG00000160087	2.6891407601067596e-08	8.708734932150918
ENSG00000124641	2.6891407601067596e-08	8.53945807744534
ENSG00000100243	2.6891407601067596e-08	8.773775582557422
ENSG00000227896	2.6891407601067596e-08	6.513704448693956
ENSG00000168994	2.6891407601067596e-08	7.069305739083306
ENSG00000247735	2.6891407601067596e-08	5.538967118095364
ENSG00000261754	2.6891407601067596e-08	4.547856893092978
ENSG00000081692	2.6891407601067596e-08	8.12463244235262
ENSG00000178209	2.6891407601067596e-08	8.922189302087205
ENSG00000069275	2.6891407601067596e-08	8.865278732981514
ENSG00000101888	2.6891407601067596e-08	8.563848321347779
ENSG00000186567	2.6891407601067596e-08	5.655761870742616
ENSG00000157985	2.6891407601067596e-08	6.623788754985454
ENSG00000171817	2.6891407601067596e-08	7.581340356896731
ENSG00000213064	2.6891407601067596e-08	8.793104393541824
ENSG00000125834	2.6891407601067596e-08	8.730594459594338
ENSG00000143183	2.6891407601067596e-08	8.905929139485579
ENSG00000272610	2.6891407601067596e-08	1.9421247544769513
ENSG00000235664	2.6891407601067596e-08	3.6905898063994544
ENSG00000221743	2.6891407601067596e-08	7.5076051269910336
ENSG00000246560	2.6891407601067596e-08	6.011312856915538
ENSG00000070785	2.6891407601067596e-08	8.64415274208828
ENSG00000142686	2.6891407601067596e-08	8.564844713615408
ENSG00000180332	2.6891407601067596e-08	3.497803386517432
ENSG00000084073	2.6891407601067596e-08	8.847484246188499
ENSG00000254266	2.6891407601067596e-08	5.274836468839869
ENSG00000229203	2.6891407601067596e-08	2.292048792459849
ENSG00000101152	2.6891407601067596e-08	8.78597070450864
ENSG00000176896	2.6891407601067596e-08	8.322194148604728
ENSG00000143434	2.6891407601067596e-08	6.754749662832
ENSG00000226862	2.6891407601067596e-08	4.346295571760475
ENSG00000135837	2.6891407601067596e-08	8.889668976883954
ENSG00000224424	2.6891407601067596e-08	7.613432278954138
ENSG00000117724	2.6891407601067596e-08	8.569447686189575
ENSG00000104432	2.6891407601067596e-08	6.4147871174218665
ENSG00000133069	2.6891407601067596e-08	8.293994345797968
ENSG00000203827	2.689140760106788e-08	7.711407679469766
ENSG00000184867	2.689140760106788e-08	8.715868621184102
ENSG00000230399	2.689140760106788e-08	2.0615174755413608
ENSG00000129038	2.689140760106788e-08	3.284513915273389
ENSG00000129167	2.689140760106788e-08	6.503388080716665
ENSG00000260782	2.689140760106788e-08	3.869587566493929
ENSG00000182899	2.689140760106788e-08	8.938449464688832
ENSG00000226754	2.689140760106788e-08	5.424944885921786
ENSG00000133026	2.689140760106788e-08	8.25712652976663
ENSG00000145592	2.689140760106788e-08	8.942514505339238
ENSG00000077157	2.689140760106788e-08	8.660950836613667
ENSG00000171862	2.689140760106788e-08	8.853083611030295
ENSG00000229017	2.689140760106788e-08	6.431288807260729
ENSG00000162729	2.689140760106788e-08	8.853083611030295
ENSG00000250081	2.689140760106788e-08	3.949210610687606
ENSG00000177888	2.689140760106788e-08	8.663481553072685
ENSG00000107863	2.689140760106788e-08	8.832758407778263
ENSG00000238045	2.689140760106788e-08	6.348682046064923
ENSG00000160058	2.689140760106788e-08	8.877473854932733
ENSG00000142327	2.689140760106788e-08	8.865278732981514
ENSG00000008405	2.689140760106788e-08	8.612425830554871
ENSG00000138674	2.689140760106788e-08	8.922189302087205
ENSG00000213559	2.689140760106788e-08	3.3217401908311808
ENSG00000248468	2.689140760106788e-08	3.155734665214232
ENSG00000114547	2.689140760106788e-08	5.060256372690916
ENSG00000236204	2.689140760106788e-08	6.459053775192837
ENSG00000137693	2.689140760106788e-08	4.792184906183803
ENSG00000164587	2.689140760106788e-08	8.938449464688832
ENSG00000235651	2.689140760106788e-08	4.0968803409853605
ENSG00000101222	2.689140760106788e-08	4.55265871682235
ENSG00000099381	2.689140760106788e-08	8.775847838672572
ENSG00000096654	2.689140760106788e-08	8.420293056138245
ENSG00000182093	2.689140760106788e-08	8.657423727887021
ENSG00000119403	2.689140760106788e-08	8.604040267507976
ENSG00000143819	2.689140760106788e-08	8.789039352891418
ENSG00000180998	2.689140760106788e-08	6.61905003905621
ENSG00000054118	2.689140760106788e-08	8.873408814282326
ENSG00000224831	2.6891407601067976e-08	5.455253792280313
ENSG00000139537	2.6891407601067976e-08	7.579274415625209
ENSG00000184634	2.6891407601067976e-08	8.857148651680701
ENSG00000166173	4.6380377425091075e-08	4.14545815921957
ENSG00000114480	4.6380377425091075e-08	8.641084093705501
ENSG00000119969	4.6380377425091075e-08	8.290722718817403
ENSG00000198732	4.6380377425091075e-08	8.86780944944053
ENSG00000232036	4.6380377425091075e-08	2.1124875392137756
ENSG00000257499	4.6380377425091075e-08	6.863123039668572
ENSG00000112852	4.6380377425091075e-08	6.179096993120198
ENSG00000105088	4.6380377425091075e-08	3.8736614272710144
ENSG00000122912	4.6380377425091075e-08	8.760046136414811
ENSG00000161981	4.6380377425091075e-08	8.408838844708573
ENSG00000240455	4.6380377425091075e-08	3.0890015529884765
ENSG00000147485	4.6380377425091075e-08	7.298065322255668
ENSG00000121152	4.6380377425091075e-08	8.006804343799006
ENSG00000248663	4.6380377425091075e-08	7.094765235729419
ENSG00000158859	4.6380377425091075e-08	6.1999125188815025
ENSG00000101049	4.6380377425091075e-08	6.370657224210717
ENSG00000166441	4.6380377425091075e-08	8.934384424038425
ENSG00000101282	4.6380377425091075e-08	5.963995116075765
ENSG00000117153	4.6380377425091075e-08	8.768176217715625
ENSG00000125166	4.6380377425091075e-08	8.813429596793856
ENSG00000261126	4.6380377425091075e-08	6.7403471914416295
ENSG00000116761	4.6380377425091075e-08	8.43115683249586
ENSG00000203666	4.6380377425091075e-08	8.393037142450813
ENSG00000114942	4.6380377425091075e-08	8.942514505339238
ENSG00000197557	4.6380377425091075e-08	8.207349649694125
ENSG00000149636	4.6380377425091075e-08	8.721467986025898
ENSG00000123728	4.6380377425091075e-08	8.86780944944053
ENSG00000116183	4.6380377425091075e-08	6.648510544527093
ENSG00000229605	4.6380377425091075e-08	3.5366856808091724
ENSG00000102312	4.6380377425091075e-08	8.455088616054432
ENSG00000197170	4.6380377425091075e-08	8.81243320452623
ENSG00000102384	4.6380377425091075e-08	7.115914076989476
ENSG00000118816	4.6380377425091075e-08	8.926254342737613
ENSG00000231346	4.6380377425091075e-08	4.480774464255393
ENSG00000177600	4.6380377425091075e-08	8.934384424038425
ENSG00000172456	4.6380377425091075e-08	7.910953702546828
ENSG00000144821	4.6380377425091075e-08	8.632495552060822
ENSG00000004142	4.6380377425091075e-08	8.847484246188499
ENSG00000179456	4.6380377425091075e-08	8.552649591664187
ENSG00000265386	4.6380377425091075e-08	2.890400819492382
ENSG00000219481	4.6380377425091075e-08	8.770248473830774
ENSG00000144036	4.6380377425091075e-08	8.385444993073762
ENSG00000223843	4.6380377425091075e-08	2.853728908402447
ENSG00000204386	4.6380377425091075e-08	8.873408814282326
ENSG00000027644	4.6380377425091075e-08	3.824233452080815
ENSG00000225439	4.6380377425091075e-08	7.793061946525166
ENSG00000135404	4.6380377425091075e-08	8.926254342737613
ENSG00000023839	4.6380377425091075e-08	8.217878472725761
ENSG00000174326	4.6380377425091075e-08	5.295500808076816
ENSG00000175470	4.6380377425091075e-08	8.606570983966995
ENSG00000182831	4.6380377425091075e-08	8.775847838672572
ENSG00000013583	4.638037742509124e-08	8.458615724781078
ENSG00000121848	4.638037742509124e-08	8.822556070362298
ENSG00000146143	4.638037742509124e-08	8.015977743355869
ENSG00000238055	4.638037742509124e-08	3.7402094428351234
ENSG00000272205	4.638037742509124e-08	4.881574142127029
ENSG00000118454	4.638037742509124e-08	8.688409728898884
ENSG00000059691	4.638037742509124e-08	8.505658909796782
ENSG00000231652	4.638037742509124e-08	2.169189894480877
ENSG00000243587	4.638037742509124e-08	7.251580026720552
ENSG00000182134	4.638037742509124e-08	8.505861888394566
ENSG00000103415	4.638037742509124e-08	8.734121568320983
ENSG00000086717	4.638037742509124e-08	5.08166493581082
ENSG00000164011	4.638037742509124e-08	8.310792440323354
ENSG00000184575	4.638037742509124e-08	8.888134652692564
ENSG00000131828	4.638037742509124e-08	8.742789581545559
ENSG00000168556	4.638037742509124e-08	8.44015979904641
ENSG00000144481	4.638037742509124e-08	2.699405779694932
ENSG00000152270	4.638037742509124e-08	7.423788313447615
ENSG00000171227	4.638037742509124e-08	7.5637226179536565
ENSG00000070831	4.638037742509124e-08	8.877473854932733
ENSG00000169641	4.638037742509124e-08	8.475872279650332
ENSG00000166105	4.638037742509124e-08	3.123116791436578
ENSG00000135454	4.638037742509124e-08	6.499923721792187
ENSG00000255516	4.638037742509124e-08	3.30168045496206
ENSG00000198492	4.638037742509124e-08	8.816498245176636
ENSG00000116906	4.638037742509124e-08	8.81243320452623
ENSG00000130147	4.638037742509124e-08	3.777696192596993
ENSG00000052802	4.638037742509124e-08	8.711803580533696
ENSG00000072506	4.638037742509124e-08	8.777840623207828
ENSG00000169972	4.638037742509124e-08	8.040400532849779
ENSG00000256733	4.638037742509124e-08	4.4557269181393195
ENSG00000126903	4.638037742509124e-08	8.771244866098403
ENSG00000197568	4.638037742509124e-08	7.933430633493904
ENSG00000162813	4.638037742509124e-08	8.786508636432401
ENSG00000185420	4.638037742509124e-08	8.476948143497856
ENSG00000223612	4.638037742509124e-08	6.869322313873056
ENSG00000235616	4.638037742509124e-08	2.1376440315681964
ENSG00000257987	4.638037742509124e-08	2.202038353426834
ENSG00000241666	4.638037742509124e-08	5.957281509099318
ENSG00000213625	4.638037742509124e-08	8.869343773631922
ENSG00000092330	4.638037742509124e-08	8.840888489079076
ENSG00000232434	4.6380377425091737e-08	7.344536572920605
ENSG00000206527	4.6380377425091737e-08	8.832758407778263
ENSG00000055732	4.6380377425091737e-08	3.3654784881346487
ENSG00000249784	4.6380377425091737e-08	3.5833862482018013
ENSG00000237025	4.6380377425091737e-08	3.998548533574573
ENSG00000171931	4.6380377425091737e-08	4.237916472009205
ENSG00000104356	4.6380377425091737e-08	8.024395851994237
ENSG00000198835	4.6380377425091737e-08	5.3719339188337845
ENSG00000058091	4.6380377425091737e-08	8.86780944944053
ENSG00000225889	4.6380377425091737e-08	8.905929139485579
ENSG00000143614	4.6380377425091737e-08	8.760584068338574
ENSG00000213171	4.6380377425091737e-08	2.360413417255243
ENSG00000147124	4.6380377425091737e-08	8.530790064220767
ENSG00000067992	4.6380377425091737e-08	8.076060510305402
ENSG00000227359	4.6380377425091737e-08	5.0502358020645755
ENSG00000204377	4.6380377425091737e-08	6.660480271759636
ENSG00000108239	4.6380377425091737e-08	8.4859951454864
ENSG00000007520	4.6380377425091737e-08	8.612170348808789
ENSG00000108932	4.6380377425091737e-08	8.655889403695634
ENSG00000184557	7.933064114443727e-08	8.715330689260341
ENSG00000174529	7.933064114443727e-08	7.293882351747244
ENSG00000230555	7.933064114443727e-08	7.110091323581111
ENSG00000076382	7.933064114443727e-08	8.560779672965001
ENSG00000169951	7.933064114443727e-08	8.287601567286327
ENSG00000108094	7.933064114443727e-08	8.644690674012043
ENSG00000227486	7.933064114443784e-08	7.013385068026575
ENSG00000227906	7.933064114443784e-08	2.3106158023553176
ENSG00000122550	7.933064114443784e-08	8.652820755312854
ENSG00000235508	7.933064114443784e-08	4.789959125321027
ENSG00000147804	7.933064114443784e-08	8.513868462677488
ENSG00000109158	7.933064114443784e-08	6.255837883371518
ENSG00000204624	7.933064114443784e-08	4.6823756838482
ENSG00000163170	7.933064114443784e-08	8.42617487115772
ENSG00000273257	7.933064114443784e-08	3.7037948174287143
ENSG00000007866	7.933064114443784e-08	7.2319728858828105
ENSG00000108010	7.933064114443784e-08	8.730594459594338
ENSG00000170035	7.933064114443784e-08	8.853083611030295
ENSG00000023228	7.933064114443784e-08	8.831224083586873
ENSG00000158186	7.933064114443784e-08	8.184158776657098
ENSG00000204104	7.933064114443784e-08	8.412162974837432
ENSG00000139496	7.933064114443784e-08	8.742789581545557
ENSG00000111224	7.933064114443784e-08	8.233424693237437
ENSG00000108344	7.933064114443784e-08	8.88153889558314
ENSG00000116668	7.933064114443784e-08	8.723998702484916
ENSG00000136942	7.933064114443784e-08	8.934384424038425
ENSG00000204164	7.933064114443784e-08	8.037719340941276
ENSG00000101493	7.933064114443784e-08	6.617831972986981
ENSG00000156709	7.933064114443784e-08	8.790573677082808
ENSG00000173786	7.933064114443784e-08	8.827159042936465
ENSG00000188690	7.933064114443784e-08	8.750919662846371
ENSG00000100129	7.933064114443784e-08	8.930319383388017
ENSG00000264920	7.933064114443784e-08	7.442466504283343
ENSG00000226833	7.933064114443784e-08	4.8210728275511885
ENSG00000135842	7.933064114443784e-08	8.749385338654982
ENSG00000215845	7.933064114443784e-08	8.745320298004575
ENSG00000154217	7.933064114443784e-08	8.304584139688204
ENSG00000237301	7.933064114443784e-08	5.228558815729147
ENSG00000237351	7.933064114443784e-08	4.173724162095344
ENSG00000135801	7.933064114443784e-08	8.683806756324717
ENSG00000116701	7.933064114443784e-08	8.676135135367772
ENSG00000150995	7.933064114443784e-08	8.665015877264075
ENSG00000170832	7.933064114443784e-08	8.508930536777346
ENSG00000112304	7.933064114443784e-08	8.5857078487912
ENSG00000118655	7.933064114443784e-08	7.536451988342495
ENSG00000182197	7.933064114443784e-08	8.755981095764406
ENSG00000187231	7.933064114443784e-08	8.389680466730482
ENSG00000156042	7.933064114443784e-08	8.160764925022287
ENSG00000174327	7.933064114443784e-08	7.733116731463702
ENSG00000229689	7.933064114443784e-08	6.373790482547942
ENSG00000149658	7.933064114443784e-08	8.814963920985246
ENSG00000011590	7.933064114443784e-08	6.9396412739509925
ENSG00000204628	7.933064114443784e-08	8.942514505339238
ENSG00000213995	7.933064114443784e-08	8.462936247177568
ENSG00000143933	7.933064114443784e-08	8.901864098835173
ENSG00000109572	7.933064114443784e-08	8.859679368139718
ENSG00000106479	7.933064114443784e-08	8.71325843314519
ENSG00000231584	7.933064114443784e-08	7.74590228848698
ENSG00000101384	7.933064114443784e-08	8.732128783785727
ENSG00000269430	7.933064114443784e-08	7.4445516839599115
ENSG00000165714	7.933064114443784e-08	8.12957594541264
ENSG00000248968	7.933064114443784e-08	2.897730699747717
ENSG00000155008	7.933064114443784e-08	7.870147243433402
ENSG00000168028	7.933064114443784e-08	8.938449464688832
ENSG00000027869	7.93306411444384e-08	6.483538567103263
ENSG00000224032	7.93306411444384e-08	8.786508636432401
ENSG00000101298	7.93306411444384e-08	7.866370230120548
ENSG00000189157	7.93306411444384e-08	6.244575180001936
ENSG00000271452	7.93306411444384e-08	4.451612225790591
ENSG00000156374	7.93306411444384e-08	8.222816398625906
ENSG00000197965	7.93306411444384e-08	8.885603936233545
ENSG00000174628	7.93306411444384e-08	6.9522946674338675
ENSG00000110660	7.93306411444384e-08	8.851549286838905
ENSG00000165704	7.93306411444384e-08	8.565382645539168
ENSG00000112812	7.93306411444384e-08	8.76411117706522
ENSG00000251396	7.93306411444384e-08	6.086077788211898
ENSG00000141837	7.93306411444384e-08	5.516277152002172
ENSG00000104611	7.93306411444384e-08	6.84904835850534
ENSG00000188095	7.93306411444384e-08	5.382060344897173
ENSG00000138678	7.93306411444384e-08	5.650502956741632
ENSG00000237506	7.93306411444384e-08	6.142488437534252
ENSG00000159714	7.93306411444384e-08	7.5124351560441545
ENSG00000138785	7.93306411444384e-08	8.47458786004515
ENSG00000159409	7.93306411444384e-08	2.4965117400806416
ENSG00000213337	7.93306411444384e-08	7.779064095075056
ENSG00000138400	7.93306411444384e-08	5.175608140912368
ENSG00000248538	7.93306411444384e-08	4.947510563567381
ENSG00000179526	7.93306411444384e-08	8.74025886508654
ENSG00000248719	7.93306411444384e-08	4.238073568660369
ENSG00000141639	7.93306411444384e-08	1.707667396878417
ENSG00000013364	7.93306411444384e-08	8.889668976883954
ENSG00000236514	7.93306411444384e-08	6.86141727133855
ENSG00000236312	7.93306411444384e-08	4.920862805847978
ENSG00000107789	7.93306411444384e-08	8.667546593723092
ENSG00000107816	7.93306411444384e-08	8.591845145556757
ENSG00000115268	7.93306411444384e-08	8.942514505339238
ENSG00000107874	7.93306411444384e-08	8.719933661834508
ENSG00000187091	7.93306411444384e-08	8.565382645539168
ENSG00000163069	7.93306411444384e-08	7.762373999153106
ENSG00000139624	7.93306411444384e-08	8.618228173994451
ENSG00000105948	7.93306411444384e-08	7.808128315421255
ENSG00000155886	7.93306411444384e-08	5.245333145014752
ENSG00000130349	7.93306411444384e-08	8.42149242700366
ENSG00000267707	7.93306411444384e-08	3.36726765548135
ENSG00000198934	7.93306411444384e-08	8.090124909773987
ENSG00000203813	7.93306411444384e-08	7.512109005955256
ENSG00000120820	7.93306411444384e-08	7.281456161457886
ENSG00000169727	7.93306411444384e-08	8.816498245176636
ENSG00000226161	7.93306411444384e-08	4.315628958442415
ENSG00000167397	7.93306411444384e-08	8.212817039807728
ENSG00000228376	7.93306411444384e-08	3.1003580314611616
ENSG00000072062	7.93306411444384e-08	8.83375480004589
ENSG00000134769	7.93306411444384e-08	6.140186303989215
ENSG00000130684	7.93306411444384e-08	7.732866826877494
ENSG00000119537	7.93306411444384e-08	8.814963920985246
ENSG00000086730	7.93306411444384e-08	8.790573677082808
ENSG00000124422	7.93306411444384e-08	8.896264733993377
ENSG00000124098	7.93306411444384e-08	8.66808452564685
ENSG00000131019	7.93306411444384e-08	5.072232231839838
ENSG00000143476	7.93306411444384e-08	8.398636507292608
ENSG00000227311	7.93306411444384e-08	3.8505904342104653
ENSG00000270681	7.93306411444384e-08	7.147212183220061
ENSG00000204277	7.93306411444384e-08	4.036683541421169
ENSG00000124733	7.93306411444384e-08	8.662485160805057
ENSG00000261335	7.93306411444384e-08	3.5152932695379935
ENSG00000060688	7.93306411444384e-08	8.607567376234622
ENSG00000066279	7.93306411444384e-08	8.636022660787466
ENSG00000155366	7.93306411444384e-08	8.418555753349072
ENSG00000258984	7.93306411444384e-08	4.160122228013446
ENSG00000272654	1.3456545769651573e-07	7.326109072453067
ENSG00000160741	1.3456545769651573e-07	8.853083611030295
ENSG00000102144	1.3456545769651573e-07	8.909994180135985
ENSG00000122696	1.3456545769651573e-07	8.356451776597156
ENSG00000158109	1.3456545769651573e-07	8.80023808257501
ENSG00000261693	1.3456545769651573e-07	4.700537868613745
ENSG00000021355	1.3456545769651573e-07	8.855614327489313
ENSG00000187957	1.3456545769651573e-07	2.721932465464385
ENSG00000143870	1.3456545769651573e-07	8.918124261436798
ENSG00000186818	1.3456545769651573e-07	8.378698760514851
ENSG00000222375	1.3456545769651573e-07	5.116536673321125
ENSG00000163565	1.3456545769651573e-07	8.88153889558314
ENSG00000167526	1.3456545769651573e-07	8.942514505339238
ENSG00000115758	1.3456545769651573e-07	8.934384424038425
ENSG00000079616	1.3456545769651573e-07	8.79716943419223
ENSG00000175390	1.3456545769651573e-07	8.89373401753436
ENSG00000102178	1.3456545769651573e-07	8.751916055114
ENSG00000105369	1.3456545769651573e-07	8.844953529729482
ENSG00000118292	1.3456545769651573e-07	7.453513301681914
ENSG00000135930	1.3456545769651573e-07	8.748388946387355
ENSG00000171873	1.3456545769651573e-07	2.552081790479917
ENSG00000044524	1.3456545769651573e-07	4.520389559499706
ENSG00000136463	1.3456545769651573e-07	8.448413387365115
ENSG00000234337	1.3456545769651573e-07	3.7717207028518818
ENSG00000135314	1.3456545769651573e-07	7.538459153274705
ENSG00000144426	1.3456545769651573e-07	8.50333117193555
ENSG00000154328	1.3456545769651573e-07	8.372174007275019
ENSG00000147852	1.3456545769651573e-07	6.98117055362401
ENSG00000027001	1.3456545769651573e-07	8.150845037784002
ENSG00000051620	1.3456545769651573e-07	8.810898880334841
ENSG00000228150	1.3456545769651573e-07	4.98681168867293
ENSG00000250850	1.3456545769651573e-07	4.149356679219084
ENSG00000139428	1.3456545769651573e-07	8.47188671057982
ENSG00000143337	1.3456545769651573e-07	8.8322204758545
ENSG00000268034	1.3456545769651573e-07	4.314302099053521
ENSG00000223891	1.3456545769651573e-07	8.440618259390279
ENSG00000182325	1.3456545769651573e-07	8.680279647598072
ENSG00000105426	1.3456545769651573e-07	7.3004510830944085
ENSG00000011009	1.3456545769651573e-07	8.783439988049624
ENSG00000171824	1.345654576965167e-07	8.766183433180368
ENSG00000104738	1.345654576965167e-07	8.713796365068951
ENSG00000226864	1.345654576965167e-07	5.427795088944941
ENSG00000082781	1.345654576965167e-07	8.238132672108202
ENSG00000105290	1.345654576965167e-07	6.378723541470685
ENSG00000184640	1.345654576965167e-07	8.905929139485579
ENSG00000227192	1.345654576965167e-07	6.136929787568078
ENSG00000168653	1.345654576965167e-07	8.81243320452623
ENSG00000112378	1.345654576965167e-07	8.889668976883954
ENSG00000185958	1.345654576965167e-07	5.0105350973907425
ENSG00000006530	1.345654576965167e-07	8.715330689260341
ENSG00000080839	1.345654576965167e-07	8.595910186207163
ENSG00000183337	1.345654576965167e-07	8.844953529729482
ENSG00000213862	1.345654576965167e-07	6.684867073100025
ENSG00000183621	1.345654576965167e-07	7.8000777057003345
ENSG00000264608	1.345654576965167e-07	5.8526264270685395
ENSG00000075188	1.345654576965167e-07	8.569906146533441
ENSG00000108828	1.345654576965167e-07	8.80023808257501
ENSG00000264007	1.345654576965167e-07	2.9434883783812733
ENSG00000162409	1.345654576965167e-07	3.2681430277249865
ENSG00000241556	1.345654576965167e-07	6.343757130781992
ENSG00000129116	1.345654576965167e-07	7.148144150506503
ENSG00000263164	1.345654576965167e-07	3.8060360872982812
ENSG00000239374	1.345654576965167e-07	2.8727533499774505
ENSG00000215305	1.345654576965167e-07	8.68281036405709
ENSG00000214194	1.345654576965167e-07	8.689944053090274
ENSG00000071282	1.345654576965167e-07	5.118521114621712
ENSG00000108064	1.345654576965167e-07	8.80023808257501
ENSG00000171174	1.345654576965167e-07	7.8000777057003345
ENSG00000146411	1.345654576965167e-07	7.311039813006554
ENSG00000273010	1.345654576965167e-07	5.205603909358819
ENSG00000079101	1.345654576965167e-07	3.5579369774718628
ENSG00000163214	1.345654576965167e-07	8.62436547076001
ENSG00000139083	1.345654576965167e-07	8.777840623207828
ENSG00000196372	1.345654576965167e-07	7.329517702450157
ENSG00000184486	1.345654576965167e-07	2.85973248708281
ENSG00000182552	1.345654576965167e-07	8.487864423003767
ENSG00000243440	1.345654576965167e-07	6.8226662889337755
ENSG00000111540	1.345654576965167e-07	8.54224427565044
ENSG00000230202	1.345654576965167e-07	8.523197914843715
ENSG00000124191	1.345654576965167e-07	5.468868669240897
ENSG00000132688	1.345654576965167e-07	7.965371815255621
ENSG00000197279	1.345654576965167e-07	8.180093736006691
ENSG00000143318	1.345654576965167e-07	5.154292279914107
ENSG00000177946	1.345654576965167e-07	6.8805861347395885
ENSG00000116194	1.345654576965167e-07	7.13604599912794
ENSG00000102100	1.345654576965167e-07	8.744782366080814
ENSG00000152904	1.345654576965167e-07	8.643156349820652
[truncated: 2,321 more rows]
