# Supplementary material for: Machine learning predicts treatment sensitivity in multiple myeloma based on molecular and clinical information coupled with drug response
Source: PLoS One. 2021 Jul 28;16(7):e0254596. doi: 10.1371/journal.pone.0254596 (PMC8318243; doi:10.1371/journal.pone.0254596)
Supplement: S1 File — (ZIP) [file pone.0254596.s004.zip › Supplementary Material 1/13q14/selected_genes_experiment_2.csv]

gene	pvalue	entropy
ENSG00000122026	7.554914011034937e-34	8.926254342737613
ENSG00000134884	2.3331049155112406e-33	8.914059220786392
ENSG00000186184	7.145373822331755e-33	8.870340165899549
ENSG00000136104	6.536784308080116e-32	8.82309400228606
ENSG00000133112	1.9525972324166903e-31	8.938449464688832
ENSG00000102763	5.784250952073987e-31	8.737190216703763
ENSG00000132952	9.17264800376658e-28	8.732128783785727
ENSG00000253051	9.172648003766776e-28	5.27736510096316
ENSG00000122033	6.987545859122191e-27	8.754984703496778
ENSG00000220749	1.9046648059429213e-26	7.0732627537666275
ENSG00000088448	1.9046648059429617e-26	8.885603936233545
ENSG00000136100	5.148709464360463e-26	8.816498245176636
ENSG00000118939	1.3802703452609487e-25	6.707698243876356
ENSG00000136152	1.3802703452609783e-25	8.829689759395484
ENSG00000120685	3.66957587411392e-25	8.827159042936465
ENSG00000164647	2.5297472315065827e-24	6.0578502874759925
ENSG00000188342	6.559740697417149e-24	8.755981095764406
ENSG00000136169	1.6868721112989096e-23	8.77530990674881
ENSG00000118971	4.301932452092535e-23	8.061637079629671
ENSG00000213860	4.3019324520925964e-23	5.595025875531056
ENSG00000197121	1.0880051686152923e-22	7.756581922494878
ENSG00000243181	2.728878960423678e-22	4.6005900697741415
ENSG00000234782	6.787713924710595e-22	7.3415151860530266
ENSG00000220842	6.787713924710595e-22	6.638645274609338
ENSG00000139675	6.78771392471074e-22	8.025004787787589
ENSG00000083544	1.6743595763330785e-21	8.640625633361635
ENSG00000133114	1.674359576333138e-21	8.619304037841975
ENSG00000242444	4.095999296678848e-21	3.7444025004171855
ENSG00000217027	9.937038198132224e-21	7.013805070092322
ENSG00000122034	9.937038198132366e-21	8.880004571391751
ENSG00000102796	9.937038198132366e-21	8.15927752681932
ENSG00000110092	9.937038198132366e-21	8.795635110000843
ENSG00000083520	2.3907820581877456e-20	8.808368163875823
ENSG00000244754	2.3907820581877456e-20	8.865278732981514
ENSG00000242571	2.3907820581877456e-20	4.729519354586359
ENSG00000139746	2.3907820581877456e-20	8.855614327489313
ENSG00000169432	2.3907820581877456e-20	8.564359284839943
ENSG00000262468	5.704386712016461e-20	8.003145260344168
ENSG00000243406	1.34978275109337e-19	7.094263801334851
ENSG00000165416	1.34978275109337e-19	8.722464378293525
ENSG00000152749	1.34978275109337e-19	8.70466989150051
ENSG00000230091	1.34978275109337e-19	7.501179802887925
ENSG00000102471	1.34978275109337e-19	8.790573677082808
ENSG00000102572	1.34978275109337e-19	8.79716943419223
ENSG00000198715	3.1674132655145504e-19	8.696539810199699
ENSG00000136159	7.371086902510009e-19	8.375701116001665
ENSG00000256164	7.371086902510114e-19	3.4932521560504726
ENSG00000171208	7.371086902510114e-19	8.385478995500765
ENSG00000255920	7.371086902510114e-19	3.3071123047862403
ENSG00000163995	7.371086902510114e-19	5.3572395161969
ENSG00000188243	1.7011565215292077e-18	8.742251649621798
ENSG00000126226	1.7011565215292077e-18	8.742789581545559
ENSG00000057294	1.7011565215292077e-18	7.692720753920781
ENSG00000136147	1.7011565215292318e-18	8.74025886508654
ENSG00000102786	1.7011565215292318e-18	8.730594459594338
ENSG00000102710	1.701156521529256e-18	8.719192751312963
ENSG00000139842	1.701156521529256e-18	8.819028961635654
ENSG00000066185	3.8935249340961066e-18	6.71017667582867
ENSG00000136144	8.837462601749387e-18	8.783439988049624
ENSG00000143257	8.837462601749387e-18	5.827206473849108
ENSG00000173171	1.9892902796775062e-17	8.49167398190809
ENSG00000120690	1.9892902796775062e-17	8.877473854932733
ENSG00000102738	1.9892902796775062e-17	8.75245398703776
ENSG00000214460	1.9892902796775062e-17	5.4408627388191455
ENSG00000123179	1.9892902796775062e-17	8.552649591664187
ENSG00000156535	1.9892902796775062e-17	6.967194040897954
ENSG00000169905	4.440733133338486e-17	8.855614327489313
ENSG00000189403	4.440733133338549e-17	8.918124261436798
ENSG00000102531	4.440733133338549e-17	8.930319383388017
ENSG00000075945	4.440733133338549e-17	8.73972093316278
ENSG00000120686	4.440733133338549e-17	8.897799058184765
ENSG00000150459	4.440733133338549e-17	8.816498245176636
ENSG00000120697	4.440733133338549e-17	8.863744408790124
ENSG00000163947	4.440733133338549e-17	8.811895272602468
ENSG00000171365	4.440733133338549e-17	8.103827387485
ENSG00000229152	9.830987235761572e-17	8.155368538778276
ENSG00000136141	9.830987235761782e-17	8.63295401240469
ENSG00000204977	9.830987235761782e-17	8.654355079504244
ENSG00000180660	9.830987235761782e-17	6.789332004503384
ENSG00000107745	9.830987235761922e-17	8.696539810199699
ENSG00000203778	2.1583681930372193e-16	7.772383289225863
ENSG00000152484	2.1583681930372193e-16	8.805299515493045
ENSG00000228397	2.1583681930372193e-16	5.518939460143143
ENSG00000139344	2.1583681930372193e-16	7.783634522057752
ENSG00000005810	2.1583681930372193e-16	8.89373401753436
ENSG00000134899	2.1583681930372193e-16	8.605036659775605
ENSG00000130177	2.15836819303725e-16	8.89373401753436
ENSG00000126952	2.15836819303725e-16	5.957675206642533
ENSG00000233672	4.699372545625292e-16	5.878296786667634
ENSG00000116161	4.699372545625292e-16	8.814963920985246
ENSG00000244582	4.699372545625292e-16	4.252383927324403
ENSG00000227354	4.699372545625292e-16	7.990964518789902
ENSG00000182397	4.699372545625292e-16	5.76599284601789
ENSG00000172766	4.699372545625292e-16	8.70466989150051
ENSG00000101134	4.699372545625292e-16	4.112649437533136
ENSG00000065150	4.699372545625359e-16	8.88153889558314
ENSG00000219133	4.699372545625359e-16	3.6824071826806093
ENSG00000136161	4.699372545625359e-16	8.83682344842867
ENSG00000136122	4.699372545625359e-16	8.156359353886028
ENSG00000260101	4.699372545625359e-16	8.718399337643119
ENSG00000139505	1.014705843007078e-15	8.771782798022166
ENSG00000125304	1.014705843007078e-15	8.922189302087205
ENSG00000088387	1.014705843007078e-15	8.732587244129595
ENSG00000136146	1.014705843007078e-15	8.577577767490387
ENSG00000260388	1.014705843007078e-15	4.323601137315797
ENSG00000107518	1.014705843007078e-15	4.936591974043223
ENSG00000152520	1.0147058430070924e-15	8.814963920985246
ENSG00000120688	2.1728332069911923e-15	8.241554774538251
ENSG00000232224	2.1728332069911923e-15	6.9562543662609
ENSG00000132953	2.1728332069911923e-15	8.780909271590605
ENSG00000223685	2.1728332069911923e-15	7.113945034808611
ENSG00000197584	2.1728332069911923e-15	7.5809641417980025
ENSG00000088451	2.1728332069911923e-15	8.504204057185287
ENSG00000144369	2.1728332069911923e-15	8.34451213639202
ENSG00000091483	2.1728332069911923e-15	8.799700150651248
ENSG00000165837	2.172833206991223e-15	5.256348964799401
ENSG00000112218	2.172833206991223e-15	8.14289943435968
ENSG00000083535	2.172833206991223e-15	8.379845628231966
ENSG00000173451	2.172833206991223e-15	8.384704082552215
ENSG00000123200	2.172833206991223e-15	8.82155967809467
ENSG00000120675	4.6142228067187975e-15	8.82155967809467
ENSG00000187944	4.6142228067187975e-15	3.358284754988314
ENSG00000185101	4.614222806718864e-15	8.780371339666845
ENSG00000247746	4.614222806718864e-15	7.319642735048187
ENSG00000196199	4.614222806718864e-15	8.844953529729482
ENSG00000225721	4.614222806718864e-15	4.021053315244985
ENSG00000253710	4.614222806718929e-15	8.291666607936733
ENSG00000187098	9.717547582505544e-15	7.821040270012848
ENSG00000007968	9.717547582505544e-15	8.678004412885137
ENSG00000175198	9.717547582505544e-15	8.406766588593422
ENSG00000177628	9.717547582505544e-15	8.853083611030295
ENSG00000272016	9.717547582505544e-15	6.6695910383552475
ENSG00000164237	9.717547582505544e-15	7.958241214988864
ENSG00000147872	9.717547582505544e-15	8.726529418943931
ENSG00000143401	9.717547582505544e-15	8.857148651680701
ENSG00000157045	9.717547582505683e-15	8.794638717733214
ENSG00000143420	9.717547582505683e-15	8.885603936233545
ENSG00000149929	9.717547582505683e-15	8.596906578474792
ENSG00000183155	9.717547582505683e-15	8.499804063208904
ENSG00000120334	9.717547582505683e-15	7.958987702670285
ENSG00000003096	2.02955457066911e-14	4.625063092887815
ENSG00000133103	2.02955457066911e-14	8.734659500244746
ENSG00000139517	2.02955457066911e-14	8.347783763372579
ENSG00000083642	2.02955457066911e-14	8.75345037930539
ENSG00000144061	2.02955457066911e-14	6.894587764278523
ENSG00000174448	2.02955457066911e-14	3.4424190535628134
ENSG00000197747	2.02955457066911e-14	8.766183433180368
ENSG00000143374	2.02955457066911e-14	8.707200607959528
ENSG00000158882	2.02955457066911e-14	8.32651467100122
ENSG00000127870	2.02955457066911e-14	8.696539810199699
ENSG00000204899	2.02955457066911e-14	8.648217782738687
ENSG00000236444	2.02955457066911e-14	4.458001527263679
ENSG00000149926	2.029554570669139e-14	5.128711984554719
ENSG00000184719	2.029554570669139e-14	8.260345653598895
ENSG00000236675	2.029554570669139e-14	7.229029507050849
ENSG00000196368	2.029554570669139e-14	6.224641452872197
ENSG00000102805	2.029554570669139e-14	8.696539810199699
ENSG00000017621	4.2036904998175957e-14	7.180219058507534
ENSG00000176268	4.2036904998175957e-14	4.79615818133447
ENSG00000143294	4.2036904998175957e-14	8.854080003297923
ENSG00000231327	4.2036904998175957e-14	6.071838595425997
ENSG00000138172	4.2036904998175957e-14	8.003494594067096
ENSG00000078328	4.2036904998175957e-14	2.702721967909054
ENSG00000102543	4.2036904998175957e-14	8.23368017498352
ENSG00000155962	4.2036904998175957e-14	8.849018570379888
ENSG00000171161	4.2036904998175957e-14	8.686875404707495
ENSG00000168159	4.2036904998176253e-14	8.880004571391751
ENSG00000168615	4.2036904998176253e-14	8.859679368139718
ENSG00000142733	4.2036904998176253e-14	8.515861247212744
ENSG00000102385	4.2036904998176253e-14	5.177975623027737
ENSG00000226352	4.2036904998176556e-14	5.349312459555723
ENSG00000112981	8.634688527644173e-14	4.5690712328051735
ENSG00000125459	8.634688527644296e-14	8.771244866098403
ENSG00000136943	8.634688527644296e-14	4.531397477239993
ENSG00000136156	8.634688527644296e-14	8.930319383388017
ENSG00000139641	8.634688527644296e-14	8.914059220786392
ENSG00000160710	8.634688527644296e-14	8.938449464688832
ENSG00000014914	8.634688527644296e-14	7.3421934435301015
ENSG00000123178	8.634688527644296e-14	8.209034449334998
ENSG00000132950	8.634688527644356e-14	8.528797279685511
ENSG00000241612	8.634688527644356e-14	3.837932338660839
ENSG00000168852	8.634688527644356e-14	5.440034336719181
ENSG00000163584	8.634688527644356e-14	8.865278732981514
ENSG00000143368	8.634688527644356e-14	8.79716943419223
ENSG00000165487	8.634688527644356e-14	8.731590851861966
ENSG00000102057	1.7589300236408538e-13	7.57315528405417
ENSG00000204219	1.7589300236408538e-13	6.835277175741218
ENSG00000134371	1.7589300236408538e-13	8.780909271590605
ENSG00000134905	1.7589300236408538e-13	8.777840623207828
ENSG00000143815	1.7589300236408664e-13	8.820025353903281
ENSG00000085552	1.7589300236408664e-13	6.088976726760223
ENSG00000143515	1.7589300236408664e-13	8.938449464688832
ENSG00000136098	1.7589300236408664e-13	8.465749413814262
ENSG00000165972	1.7589300236408664e-13	6.083951917170236
ENSG00000254911	1.7589300236408788e-13	7.504804883915758
ENSG00000121741	3.5533369396768297e-13	8.889668976883954
ENSG00000239470	3.5533369396768297e-13	4.440205416402991
ENSG00000134590	3.5533369396768297e-13	8.730594459594338
ENSG00000102007	3.5533369396768297e-13	8.89373401753436
ENSG00000132481	3.5533369396768297e-13	8.540251491115184
ENSG00000023516	3.5533369396768297e-13	8.849018570379888
ENSG00000144935	3.5533369396768297e-13	6.630517834410543
ENSG00000111450	3.5533369396768297e-13	8.600433687201438
ENSG00000271147	3.5533369396768297e-13	7.9970874351585035
ENSG00000198908	3.5533369396768423e-13	7.593972950077076
ENSG00000171206	3.5533369396768423e-13	8.794638717733214
ENSG00000116852	3.5533369396768423e-13	8.837819840696298
ENSG00000143549	3.5533369396768423e-13	8.901864098835173
ENSG00000143158	3.5533369396768423e-13	8.757515419955796
ENSG00000203995	3.5533369396768423e-13	7.2389649763406405
ENSG00000171877	3.5533369396768423e-13	5.112764454896996
ENSG00000170677	3.5533369396768423e-13	7.144446191863115
ENSG00000238098	7.1188552485801e-13	5.3711678538446135
ENSG00000139684	7.1188552485801e-13	8.73972093316278
ENSG00000102096	7.1188552485801e-13	8.938449464688832
ENSG00000188404	7.1188552485801e-13	8.533117802082
ENSG00000121644	7.1188552485801e-13	8.859679368139718
ENSG00000165338	7.1188552485801e-13	8.51452990161914
ENSG00000133640	7.1188552485801e-13	3.772941174736015
ENSG00000148730	7.1188552485801e-13	8.855614327489313
ENSG00000162929	7.1188552485801e-13	7.963467168226562
ENSG00000169740	7.118855248580151e-13	8.526266563226493
ENSG00000112210	7.118855248580151e-13	7.840137677132342
ENSG00000169894	7.118855248580151e-13	3.656873840172346
ENSG00000204227	7.118855248580151e-13	8.754984703496778
ENSG00000261801	7.118855248580151e-13	3.94372515179348
ENSG00000253309	7.118855248580151e-13	7.244890753161058
ENSG00000143321	7.118855248580151e-13	8.89373401753436
ENSG00000133065	7.118855248580151e-13	8.801234474842639
ENSG00000225579	7.118855248580151e-13	7.19159234152178
ENSG00000122378	7.118855248580151e-13	8.707200607959528
ENSG00000160753	7.118855248580151e-13	8.569447686189575
ENSG00000139438	7.118855248580151e-13	7.192446726050225
ENSG00000175793	7.118855248580151e-13	6.513531851202477
ENSG00000206549	7.118855248580201e-13	6.423133145267916
ENSG00000120656	7.118855248580201e-13	8.68181397178946
ENSG00000035403	1.4143922782724615e-12	8.558786888429745
ENSG00000102753	1.4143922782724615e-12	8.672942979967102
ENSG00000116521	1.4143922782724615e-12	8.885603936233545
ENSG00000136643	1.4143922782724615e-12	8.767179825447998
ENSG00000198380	1.4143922782724615e-12	8.880004571391751
ENSG00000152332	1.4143922782724615e-12	8.888134652692564
ENSG00000159352	1.4143922782724615e-12	8.870340165899549
ENSG00000134900	1.4143922782724615e-12	8.873408814282326
ENSG00000163689	1.4143922782724615e-12	6.079763114040743
ENSG00000168264	1.4143922782724615e-12	8.896264733993377
ENSG00000166171	1.4143922782724615e-12	8.144787212598338
ENSG00000148450	1.4143922782724716e-12	8.417224407755468
ENSG00000159346	1.4143922782724716e-12	8.896264733993377
ENSG00000182220	1.4143922782724716e-12	8.851549286838905
ENSG00000117362	1.4143922782724716e-12	8.889668976883954
ENSG00000173110	1.4143922782724716e-12	7.639508779332986
ENSG00000143198	1.4143922782724716e-12	8.840888489079076
ENSG00000243284	1.4143922782724716e-12	5.1501759045348505
ENSG00000163399	1.4143922782724916e-12	8.871874490090939
ENSG00000205106	1.4143922782724916e-12	4.880571854692521
ENSG00000025423	1.4143922782724916e-12	6.392075214907643
ENSG00000143418	2.7868624499651808e-12	8.83375480004589
ENSG00000117593	2.7868624499651808e-12	8.72959806732671
ENSG00000143553	2.7868624499651808e-12	8.676214606947665
ENSG00000165169	2.7868624499651808e-12	8.731590851861966
ENSG00000139133	2.7868624499651808e-12	8.025930176185625
ENSG00000143862	2.7868624499651808e-12	8.69040251343414
ENSG00000267127	2.7868624499651808e-12	5.24639915028425
ENSG00000105982	2.7868624499651808e-12	7.897318108381065
ENSG00000058668	2.7868624499652006e-12	8.859679368139718
ENSG00000160752	2.7868624499652006e-12	8.77224125836603
ENSG00000081721	2.7868624499652006e-12	8.75345037930539
ENSG00000163348	2.7868624499652006e-12	8.827159042936465
ENSG00000107771	2.7868624499652006e-12	8.65261777671507
ENSG00000163191	2.7868624499652006e-12	8.810898880334841
ENSG00000230565	2.7868624499652006e-12	6.86141727133855
ENSG00000115556	2.7868624499652006e-12	7.8793857341732085
ENSG00000163113	2.7868624499652203e-12	8.719395729910747
ENSG00000083635	2.7868624499652203e-12	7.824361509591285
ENSG00000229521	2.7868624499652203e-12	3.220648728295979
ENSG00000117697	2.7868624499652203e-12	8.671611634373496
ENSG00000160712	2.7868624499652203e-12	8.926254342737613
ENSG00000147251	2.7868624499652203e-12	8.771244866098403
ENSG00000070182	2.7868624499652203e-12	7.295142089792745
ENSG00000131791	5.445617510207422e-12	8.650290038853838
ENSG00000203705	5.445617510207422e-12	8.700604850850103
ENSG00000149925	5.445617510207422e-12	8.909994180135985
ENSG00000139433	5.445617510207422e-12	8.689406121166513
ENSG00000147400	5.445617510207422e-12	8.627892579486655
ENSG00000271738	5.445617510207461e-12	7.257638187432989
ENSG00000148484	5.445617510207461e-12	8.810898880334841
ENSG00000164403	5.445617510207461e-12	8.513533509351513
ENSG00000227268	5.445617510207461e-12	6.927049703476208
ENSG00000063177	5.445617510207461e-12	8.934384424038425
ENSG00000143387	5.445617510207461e-12	8.079025609227118
ENSG00000151773	5.445617510207461e-12	7.892656719971949
ENSG00000228013	5.445617510207461e-12	6.6703231001431655
ENSG00000267270	5.445617510207461e-12	7.135733747194656
ENSG00000163344	5.445617510207461e-12	8.78597070450864
ENSG00000174938	5.445617510207461e-12	5.824091450819762
ENSG00000143412	5.445617510207461e-12	8.19900254492535
ENSG00000101489	5.445617510207461e-12	5.1820365848831855
ENSG00000179085	5.445617510207461e-12	8.728522203479189
ENSG00000179222	5.445617510207461e-12	8.905929139485579
ENSG00000133328	5.445617510207461e-12	7.4300049649078845
ENSG00000165475	5.445617510207461e-12	8.672149566297259
ENSG00000170919	5.445617510207461e-12	8.293994345797968
ENSG00000165434	5.445617510207461e-12	8.107460936223136
ENSG00000163898	5.445617510207461e-12	5.279629036001267
ENSG00000133111	5.445617510207519e-12	8.364837339644051
ENSG00000139514	1.0552726367733478e-11	8.909994180135985
ENSG00000117262	1.0552726367733478e-11	8.37370833146641
ENSG00000139687	1.0552726367733478e-11	8.905929139485579
ENSG00000143155	1.0552726367733478e-11	8.677210999215292
ENSG00000139826	1.0552726367733478e-11	8.637556984978858
ENSG00000125247	1.0552726367733478e-11	8.517854031748001
ENSG00000182551	1.0552726367733478e-11	8.877473854932733
ENSG00000122367	1.0552726367733478e-11	5.123013065982847
ENSG00000198860	1.0552726367733478e-11	8.80023808257501
ENSG00000119242	1.0552726367733478e-11	8.416968926009385
ENSG00000120913	1.0552726367733478e-11	8.022573500465294
ENSG00000150477	1.0552726367733478e-11	8.087188236119399
ENSG00000176393	1.0552726367733478e-11	8.711265648609933
ENSG00000259802	1.0552726367733478e-11	6.753813455640989
ENSG00000105373	1.0552726367733478e-11	8.926254342737613
ENSG00000115085	1.0552726367733478e-11	7.595520197829882
ENSG00000116667	1.0552726367733478e-11	8.486226549351315
ENSG00000186187	1.0552726367733478e-11	7.518175298851221
ENSG00000085382	1.0552726367733478e-11	8.264207715651516
ENSG00000094841	1.0552726367733478e-11	8.423026751195046
ENSG00000176933	1.0552726367733478e-11	6.431467978120378
ENSG00000116957	1.0552726367733478e-11	8.609639632349772
ENSG00000188811	1.0552726367733478e-11	8.83682344842867
ENSG00000143252	1.0552726367733478e-11	8.78750502870003
ENSG00000225946	1.0552726367733478e-11	2.2528189260919445
ENSG00000141665	1.0552726367733515e-11	5.649359926582996
ENSG00000198553	1.0552726367733515e-11	4.1010779278747584
ENSG00000160691	1.0552726367733515e-11	8.909994180135985
ENSG00000143578	1.0552726367733515e-11	8.521125658728565
ENSG00000204616	1.0552726367733515e-11	5.25928203115405
ENSG00000164023	1.0552726367733515e-11	5.331536579409308
ENSG00000186063	1.0552726367733515e-11	8.789039352891418
ENSG00000271387	1.0552726367733515e-11	5.265234377173196
ENSG00000162909	1.0552726367733515e-11	8.914059220786392
ENSG00000117280	1.0552726367733515e-11	8.813429596793856
ENSG00000221100	1.0552726367733515e-11	3.7297798641598625
ENSG00000133059	1.0552726367733515e-11	8.66808452564685
ENSG00000239827	1.0552726367733515e-11	5.019137625831796
ENSG00000164171	1.0552726367733515e-11	6.059215863596651
ENSG00000120662	2.0280009908477095e-11	8.397437136427197
ENSG00000101842	2.0280009908477095e-11	5.431549552556314
ENSG00000068308	2.0280009908477095e-11	8.847484246188499
ENSG00000139597	2.0280009908477095e-11	8.729060135402948
ENSG00000128581	2.0280009908477095e-11	7.742138198735546
ENSG00000168477	2.0280009908477095e-11	7.297063688354941
ENSG00000158220	2.0280009908477095e-11	5.37420008804985
ENSG00000187601	2.0280009908477095e-11	8.83682344842867
ENSG00000173163	2.0280009908477095e-11	8.60856376850225
ENSG00000000460	2.0280009908477095e-11	7.986964569322436
ENSG00000184156	2.028000990847724e-11	5.496109641429938
ENSG00000143393	2.028000990847724e-11	8.873408814282326
ENSG00000102001	2.028000990847724e-11	7.359526696314002
ENSG00000159712	2.028000990847724e-11	6.0830688035354745
ENSG00000102316	2.028000990847724e-11	8.884069612042156
ENSG00000231738	2.028000990847731e-11	5.285895287134362
ENSG00000268584	2.028000990847731e-11	6.4798184375572605
ENSG00000163374	2.028000990847731e-11	8.82155967809467
ENSG00000168275	2.028000990847731e-11	8.317794154628347
ENSG00000234476	2.028000990847731e-11	4.40056407162486
ENSG00000140988	2.028000990847731e-11	8.934384424038425
ENSG00000180098	3.865072026707632e-11	8.57658137522276
ENSG00000138794	3.865072026707632e-11	8.374043284792386
ENSG00000130827	3.865072026707632e-11	8.877473854932733
ENSG00000119979	3.865072026707632e-11	8.615697457535436
ENSG00000122359	3.865072026707632e-11	8.885603936233545
ENSG00000187554	3.865072026707632e-11	6.783575123507953
ENSG00000221887	3.865072026707632e-11	2.910582087505354
ENSG00000118873	3.865072026707632e-11	8.82462832647745
ENSG00000137338	3.865072026707632e-11	8.247154139380045
ENSG00000229503	3.865072026707632e-11	3.0425258599611826
ENSG00000116747	3.865072026707632e-11	8.82462832647745
ENSG00000179630	3.865072026707632e-11	8.415434601817996
ENSG00000109685	3.865072026707632e-11	8.861213692331107
ENSG00000121039	3.865072026707632e-11	8.09285860483079
ENSG00000237188	3.865072026707632e-11	7.035098692756807
ENSG00000161714	3.865072026707632e-11	7.443069862916821
ENSG00000260719	3.865072026707632e-11	8.372305982003214
ENSG00000162522	3.865072026707632e-11	8.350564384417806
ENSG00000235944	3.865072026707632e-11	7.226969335056947
ENSG00000156384	3.865072026707632e-11	8.253802399637769
ENSG00000084764	3.865072026707632e-11	8.487071009333922
ENSG00000143365	3.865072026707632e-11	6.252104795032801
ENSG00000160685	3.865072026707632e-11	8.796631502268472
ENSG00000001561	3.865072026707632e-11	8.784974312241012
ENSG00000152382	3.865072026707632e-11	8.611632416885028
ENSG00000273058	3.865072026707632e-11	7.313723778580302
ENSG00000196550	3.865072026707659e-11	6.925926091320156
ENSG00000100206	3.865072026707659e-11	6.329998542114096
ENSG00000172955	3.865072026707659e-11	6.1578682380093195
ENSG00000104852	3.865072026707659e-11	8.934384424038425
ENSG00000143164	3.865072026707659e-11	8.845949921997109
ENSG00000131788	3.865072026707659e-11	8.694264575486764
ENSG00000138823	3.865072026707659e-11	4.413763175700156
ENSG00000111445	3.865072026707659e-11	8.447416995097486
ENSG00000119862	3.865072026707659e-11	8.699070526658716
ENSG00000253982	3.865072026707659e-11	7.675436826569333
ENSG00000175137	3.865072026707659e-11	8.736193824436135
ENSG00000139737	3.865072026707659e-11	8.65842012015465
ENSG00000159348	3.865072026707659e-11	8.847484246188499
ENSG00000189221	3.865072026707659e-11	4.033479537995374
ENSG00000204310	3.865072026707659e-11	8.666012269531702
ENSG00000135631	3.865072026707659e-11	8.76411117706522
ENSG00000104325	3.865072026707659e-11	8.794638717733214
ENSG00000133678	3.865072026707659e-11	8.613166741076418
ENSG00000165868	3.865072026707659e-11	4.514031316898831
ENSG00000085185	3.865072026707714e-11	8.70466989150051
ENSG00000065613	3.865072026707714e-11	8.760584068338574
ENSG00000158773	7.305214341849024e-11	8.889668976883954
ENSG00000233695	7.305214341849024e-11	6.7501957210147
ENSG00000118217	7.305214341849024e-11	8.918124261436798
ENSG00000196950	7.305214341849024e-11	8.723998702484916
ENSG00000198216	7.305214341849024e-11	5.8348828583735735
ENSG00000139644	7.305214341849024e-11	8.930319383388017
ENSG00000249738	7.305214341849024e-11	3.6498544945923865
ENSG00000198440	7.305214341849024e-11	8.392578682106947
ENSG00000143363	7.30521434184905e-11	8.715330689260341
ENSG00000151849	7.30521434184905e-11	8.720930054102137
ENSG00000115539	7.30521434184905e-11	8.562851929080152
ENSG00000185630	7.30521434184905e-11	5.593881658958531
ENSG00000131725	7.30521434184905e-11	8.660950836613667
ENSG00000214309	7.30521434184905e-11	6.903863396466738
ENSG00000083845	7.30521434184905e-11	8.938449464688832
ENSG00000089050	7.30521434184905e-11	8.29087319426689
ENSG00000143570	7.30521434184905e-11	8.772779190289793
ENSG00000242866	7.30521434184905e-11	6.611931821899354
ENSG00000064601	7.30521434184905e-11	8.851549286838905
ENSG00000204262	7.30521434184905e-11	7.867819505572168
ENSG00000101928	7.30521434184905e-11	8.564924185195302
ENSG00000144567	7.30521434184905e-11	8.857148651680701
ENSG00000140443	7.30521434184905e-11	8.514326923021356
ENSG00000160767	7.30521434184905e-11	8.500394498280963
ENSG00000142669	7.30521434184905e-11	8.77530990674881
ENSG00000162704	7.30521434184905e-11	8.88153889558314
ENSG00000196632	7.30521434184905e-11	6.502472001956117
ENSG00000162735	7.30521434184905e-11	8.760584068338574
ENSG00000267251	7.30521434184905e-11	3.130904363341691
ENSG00000233217	7.30521434184905e-11	4.069700774868633
ENSG00000140545	7.30521434184905e-11	8.445221231964446
ENSG00000232065	7.30521434184905e-11	5.037761918157522
ENSG00000189369	7.30521434184905e-11	8.55065680712893
ENSG00000126947	7.30521434184905e-11	7.4731178576666215
ENSG00000163041	7.30521434184905e-11	8.875939530741345
ENSG00000165678	7.305214341849101e-11	8.905929139485579
ENSG00000149273	7.305214341849101e-11	8.942514505339238
ENSG00000161970	7.305214341849101e-11	8.83682344842867
ENSG00000254635	7.305214341849101e-11	8.599437294933809
ENSG00000188004	7.305214341849101e-11	6.060582984648964
ENSG00000198157	7.305214341849101e-11	8.307185860016814
ENSG00000272668	7.305214341849101e-11	6.03619747347736
ENSG00000228812	7.305214341849101e-11	6.079391424147713
ENSG00000129757	7.305214341849101e-11	7.9268194848552085
ENSG00000178096	7.305214341849101e-11	8.597162060220874
ENSG00000259363	7.305214341849101e-11	6.311083535236988
ENSG00000198853	7.305214341849101e-11	7.464860038847139
ENSG00000203668	7.305214341849101e-11	8.783439988049624
ENSG00000216990	7.305214341849179e-11	4.8632948180555315
ENSG00000122218	1.3692863456735565e-10	8.897799058184765
ENSG00000160766	1.3692863456735565e-10	8.06870534195314
ENSG00000084444	1.3692863456735565e-10	8.306312974767076
ENSG00000260521	1.3692863456735565e-10	6.0729977770320085
ENSG00000214900	1.3692863456735565e-10	7.299264693121079
ENSG00000133104	1.3692863456735565e-10	8.865278732981514
ENSG00000161940	1.3692863456735565e-10	5.92148222553383
ENSG00000158864	1.3692863456735565e-10	8.838816232963925
ENSG00000257698	1.3692863456735565e-10	8.178356433217518
ENSG00000185222	1.3692863456735565e-10	8.475413819306464
ENSG00000186073	1.3692863456735565e-10	8.018461533826464
ENSG00000067533	1.3692863456735565e-10	8.650748499197704
ENSG00000156711	1.3692863456735565e-10	8.840888489079076
ENSG00000186310	1.3692863456735565e-10	5.818494925457419
ENSG00000163125	1.3692863456735565e-10	8.844953529729482
ENSG00000215784	1.3692863456735565e-10	6.477809588146491
ENSG00000160131	1.3692863456735565e-10	8.768714149639386
ENSG00000160679	1.3692863456735565e-10	8.861213692331107
ENSG00000171224	1.3692863456735565e-10	7.2199094954856315
ENSG00000240342	1.3692863456735565e-10	8.374757226882336
ENSG00000103381	1.3692863456735565e-10	8.085909393674093
ENSG00000095203	1.3692863456735565e-10	4.89612259902094
ENSG00000102882	1.3692863456735565e-10	8.766183433180368
ENSG00000231769	1.3692863456735565e-10	6.145791574797808
ENSG00000242712	1.3692863456735565e-10	5.269933863599846
ENSG00000112182	1.3692863456735663e-10	8.541988793904357
ENSG00000213612	1.3692863456735663e-10	5.195827922330944
ENSG00000067704	1.3692863456735663e-10	8.889668976883954
ENSG00000259424	1.3692863456735663e-10	3.5002208889043165
ENSG00000143376	1.3692863456735663e-10	8.75345037930539
ENSG00000143493	1.3692863456735663e-10	8.71259699420354
ENSG00000138279	1.3692863456735663e-10	8.857148651680701
ENSG00000215005	1.3692863456735663e-10	3.3196265142942325
ENSG00000175701	1.3692863456735663e-10	8.326920628196788
ENSG00000126790	1.3692863456735663e-10	8.686875404707495
ENSG00000042832	1.3692863456735663e-10	8.127045228953621
ENSG00000231856	1.3692863456735663e-10	6.060162692927988
ENSG00000106211	1.3692863456735663e-10	8.873408814282326
ENSG00000125246	1.3692863456735663e-10	8.268607709627899
ENSG00000125841	1.3692863456735663e-10	8.236466373188621
ENSG00000154102	1.3692863456735808e-10	8.448007430169545
ENSG00000189143	1.3692863456735808e-10	5.7081276414119175
ENSG00000220793	1.3692863456735808e-10	3.670536865433496
ENSG00000117410	1.3692863456735808e-10	8.877473854932733
ENSG00000158796	1.3692863456735808e-10	8.61270828073255
ENSG00000203805	1.3692863456735808e-10	2.3792448639100883
ENSG00000073605	1.3692863456735808e-10	8.840888489079076
ENSG00000175344	1.3692863456735808e-10	2.813462310865789
ENSG00000135823	1.3692863456735808e-10	8.575584982955132
ENSG00000110876	1.3692863456735808e-10	8.909994180135985
ENSG00000173960	1.3692863456735808e-10	8.719933661834508
ENSG00000152133	1.3692863456735808e-10	8.700066918926343
ENSG00000087510	2.5453149871971044e-10	4.48787956796822
ENSG00000196154	2.5453149871971225e-10	8.746854622195965
ENSG00000185437	2.5453149871971225e-10	7.739489887945289
ENSG00000118200	2.5453149871971225e-10	8.814963920985246
ENSG00000237276	2.5453149871971225e-10	7.833353321822086
ENSG00000139187	2.5453149871971225e-10	6.306367150734133
ENSG00000164111	2.5453149871971225e-10	8.889668976883954
ENSG00000184517	2.5453149871971225e-10	7.956569003382632
ENSG00000105372	2.5453149871971225e-10	8.942514505339238
ENSG00000023892	2.5453149871971225e-10	8.865278732981514
ENSG00000260081	2.5453149871971225e-10	5.928367028904908
ENSG00000260805	2.5453149871971225e-10	6.80303751947939
ENSG00000183741	2.5453149871971225e-10	8.831224083586873
ENSG00000122406	2.5453149871971225e-10	8.934384424038425
ENSG00000198689	2.5453149871971225e-10	8.668005054066958
ENSG00000158793	2.5453149871971225e-10	8.70466989150051
ENSG00000107960	2.5453149871971225e-10	8.513533509351513
ENSG00000147065	2.5453149871971225e-10	8.912524896595002
ENSG00000272841	2.5453149871971225e-10	6.383924593598511
ENSG00000077152	2.5453149871971225e-10	8.27566192708119
ENSG00000180964	2.5453149871971225e-10	8.724995094752542
ENSG00000219891	2.5453149871971225e-10	6.780471893552214
ENSG00000180530	2.5453149871971225e-10	8.323446022618441
ENSG00000143575	2.5453149871971225e-10	8.89373401753436
ENSG00000162885	2.5453149871971405e-10	8.678745323406682
ENSG00000169062	2.5453149871971405e-10	8.784974312241012
ENSG00000264539	2.5453149871971405e-10	4.301414808603658
ENSG00000116604	2.5453149871971405e-10	8.909994180135985
ENSG00000182993	2.5453149871971405e-10	6.561398055515578
ENSG00000158023	2.5453149871971405e-10	6.075240673234531
ENSG00000143157	2.5453149871971405e-10	8.814963920985248
ENSG00000118298	2.5453149871971405e-10	7.4082217998523365
ENSG00000236577	2.5453149871971405e-10	5.468641228725628
ENSG00000121481	2.5453149871971405e-10	8.627354647562894
ENSG00000197852	2.5453149871971405e-10	8.412365953435216
ENSG00000136653	2.5453149871971405e-10	8.882535287850768
ENSG00000166819	2.5453149871971405e-10	5.222683108795393
ENSG00000160783	2.5453149871971405e-10	8.402701547943014
ENSG00000151276	2.5453149871971405e-10	5.862521531906954
ENSG00000180815	4.692180764586609e-10	5.230098853188871
ENSG00000164430	4.692180764586609e-10	8.686875404707495
ENSG00000143458	4.692180764586609e-10	8.715868621184102
ENSG00000143771	4.692180764586609e-10	8.551115267472797
ENSG00000132964	4.692180764586609e-10	8.387234799011233
ENSG00000165240	4.692180764586609e-10	8.65842012015465
ENSG00000139160	4.692180764586609e-10	7.793422434567845
ENSG00000089876	4.692180764586609e-10	8.652820755312854
ENSG00000101940	4.692180764586609e-10	8.773775582557422
ENSG00000163362	4.692180764586609e-10	7.795376739597956
ENSG00000023572	4.692180764586609e-10	8.27080347276094
ENSG00000135845	4.692180764586609e-10	8.727067350867694
ENSG00000112195	4.692180764586609e-10	8.562111018558605
ENSG00000072682	4.692180764586609e-10	8.618766105918214
ENSG00000143437	4.692180764586609e-10	8.771244866098403
ENSG00000057252	4.692180764586626e-10	8.804303123225415
ENSG00000164056	4.692180764586626e-10	8.02362239588122
ENSG00000185634	4.692180764586626e-10	6.27719986441467
ENSG00000196924	4.692180764586626e-10	8.885603936233545
ENSG00000104626	4.692180764586626e-10	8.408635866110787
ENSG00000171103	4.692180764586626e-10	8.314778009393867
ENSG00000158711	4.692180764586626e-10	8.863744408790124
ENSG00000197208	4.692180764586626e-10	7.342242837486377
ENSG00000130997	4.692180764586626e-10	8.210286323348711
ENSG00000082126	4.692180764586626e-10	5.191235064485493
ENSG00000204681	4.692180764586626e-10	7.709793568597299
ENSG00000259343	4.692180764586626e-10	7.758403938497047
ENSG00000012174	4.692180764586626e-10	8.672149566297259
ENSG00000174827	4.692180764586626e-10	6.6484937259916705
ENSG00000228205	4.692180764586626e-10	7.388997995164528
ENSG00000181804	4.692180764586626e-10	8.595372254283403
ENSG00000099622	4.692180764586626e-10	8.938449464688832
ENSG00000152193	4.692180764586626e-10	7.549454904360513
ENSG00000160714	4.692180764586626e-10	8.863744408790124
ENSG00000125827	4.692180764586626e-10	8.857148651680701
ENSG00000234817	4.692180764586626e-10	5.196708894975898
ENSG00000198431	4.692180764586626e-10	8.861213692331107
ENSG00000102271	4.692180764586626e-10	4.150879266207322
ENSG00000134779	4.692180764586626e-10	8.67920378375055
ENSG00000116954	4.692180764586626e-10	8.703673499232883
ENSG00000143761	4.692180764586626e-10	8.930319383388017
ENSG00000176399	4.692180764586626e-10	6.704181331889852
ENSG00000229766	4.692180764586693e-10	6.061948344525425
ENSG00000183690	4.692180764586693e-10	4.3820037287414015
ENSG00000120053	4.692180764586693e-10	8.793104393541824
ENSG00000259514	4.692180764586693e-10	6.708927536942767
ENSG00000150076	4.692180764586693e-10	6.949525506405786
ENSG00000130985	4.692180764586693e-10	8.909994180135985
ENSG00000136636	4.692180764586693e-10	8.849018570379888
ENSG00000122376	4.692180764586693e-10	8.751916055114
ENSG00000198108	8.578154771984711e-10	8.72752581121156
ENSG00000128641	8.578154771984711e-10	8.50064440286717
ENSG00000142534	8.578154771984711e-10	8.938449464688832
ENSG00000103489	8.578154771984711e-10	8.49402167732615
ENSG00000116584	8.578154771984711e-10	8.918124261436798
ENSG00000135778	8.578154771984711e-10	8.62129682237723
ENSG00000143442	8.578154771984711e-10	8.905929139485579
ENSG00000225302	8.578154771984711e-10	2.714688558146778
ENSG00000080371	8.578154771984711e-10	8.831224083586873
ENSG00000232022	8.578154771984711e-10	5.465830307901628
ENSG00000105640	8.578154771984711e-10	8.938449464688832
ENSG00000184949	8.578154771984711e-10	5.543693190338549
ENSG00000143569	8.578154771984711e-10	8.885603936233545
ENSG00000148219	8.578154771984711e-10	7.815720464798306
ENSG00000162999	8.578154771984711e-10	7.33379742488964
ENSG00000215374	8.578154771984711e-10	5.420677662031095
ENSG00000076321	8.578154771984711e-10	8.62436547076001
ENSG00000255121	8.578154771984711e-10	7.267235709379942
ENSG00000143258	8.578154771984711e-10	8.776844230940199
ENSG00000189343	8.578154771984711e-10	8.905929139485579
ENSG00000184584	8.578154771984711e-10	8.86780944944053
ENSG00000184319	8.578154771984711e-10	7.625248412141383
ENSG00000173801	8.578154771984711e-10	8.179457831781743
ENSG00000173947	8.578154771984711e-10	5.670079482411063
ENSG00000182287	8.578154771984711e-10	8.839354164887686
ENSG00000118193	8.578154771984711e-10	7.848490694587763
ENSG00000186827	8.578154771984711e-10	7.799290204717141
ENSG00000270820	8.578154771984711e-10	7.560691756795451
ENSG00000198892	8.578154771984711e-10	7.538774149043855
ENSG00000186665	8.578154771984711e-10	8.273669142545934
ENSG00000159556	8.578154771984711e-10	8.087814040703153
ENSG00000196668	8.578154771984711e-10	7.413108898081313
ENSG00000117595	8.578154771984711e-10	5.369819534622642
ENSG00000092847	8.578154771984711e-10	8.827159042936465
ENSG00000137261	8.578154771984711e-10	5.2788903676293115
ENSG00000101190	8.578154771984742e-10	8.18216599212184
ENSG00000219027	8.578154771984742e-10	3.266040690906287
ENSG00000144713	8.578154771984742e-10	8.942514505339238
ENSG00000090776	8.578154771984742e-10	7.316219175782602
ENSG00000231407	8.578154771984742e-10	5.549121957657805
ENSG00000266258	8.578154771984742e-10	2.620989368183161
ENSG00000241316	8.578154771984742e-10	7.287654429082044
ENSG00000073792	8.578154771984742e-10	5.404352841774028
ENSG00000213719	8.578154771984742e-10	8.934384424038425
ENSG00000080823	8.578154771984742e-10	7.5038480712350095
ENSG00000153207	8.578154771984742e-10	8.840888489079076
ENSG00000114670	8.578154771984742e-10	7.911958562524758
ENSG00000203950	8.578154771984864e-10	8.614621593687914
ENSG00000116141	8.578154771984864e-10	5.568285354026843
ENSG00000158716	8.578154771984864e-10	8.417224407755468
ENSG00000176124	8.578154771984864e-10	8.292865978802146
ENSG00000255020	8.578154771984864e-10	3.7135380511670286
ENSG00000272732	1.5552455363964246e-09	6.257808115113995
ENSG00000197444	1.5552455363964246e-09	6.279034666086077
ENSG00000102606	1.5552455363964246e-09	8.713337904725085
ENSG00000122126	1.5552455363964246e-09	8.827159042936465
ENSG00000272709	1.5552455363964246e-09	4.355633999462281
ENSG00000005812	1.5552455363964246e-09	8.804303123225415
ENSG00000234222	1.5552455363964246e-09	6.822284706017227
ENSG00000087258	1.5552455363964246e-09	4.154751074868246
ENSG00000164061	1.5552455363964246e-09	7.199769013284241
ENSG00000167553	1.5552455363964246e-09	8.628430511410416
ENSG00000228264	1.5552455363964246e-09	4.752126935437489
ENSG00000186283	1.5552455363964246e-09	8.926254342737613
ENSG00000204356	1.5552455363964246e-09	8.831224083586873
ENSG00000143314	1.5552455363964246e-09	8.819028961635654
ENSG00000184831	1.5552455363964246e-09	8.238741607901554
ENSG00000143499	1.5552455363964246e-09	8.706256718840198
ENSG00000049541	1.5552455363964246e-09	8.407304520517181
ENSG00000164032	1.5552455363964246e-09	8.897799058184765
ENSG00000236914	1.5552455363964246e-09	5.439029921398137
ENSG00000163346	1.5552455363964246e-09	8.900329774643783
ENSG00000068394	1.5552455363964246e-09	8.582436221810639
ENSG00000074590	1.5552455363964246e-09	5.335832640196803
ENSG00000079332	1.5552455363964246e-09	8.873408814282326
ENSG00000259236	1.5552455363964302e-09	5.5677281712665865
ENSG00000109452	1.5552455363964302e-09	6.989542473957709
ENSG00000137274	1.5552455363964302e-09	7.906962556316439
ENSG00000132128	1.5552455363964302e-09	8.768714149639386
ENSG00000143514	1.5552455363964302e-09	8.751916055114
ENSG00000213171	1.5552455363964302e-09	2.291151421356964
ENSG00000166224	1.5552455363964302e-09	8.671611634373498
ENSG00000132436	1.5552455363964302e-09	8.392296231929267
ENSG00000184752	1.5552455363964302e-09	8.676214606947665
ENSG00000101557	1.5552455363964302e-09	8.83528912423728
ENSG00000119608	1.5552455363964302e-09	6.519564174024512
ENSG00000134864	1.5552455363964302e-09	8.127451186149191
ENSG00000040341	1.5552455363964302e-09	8.697536202467324
ENSG00000167920	1.5552455363964302e-09	8.103481279839272
ENSG00000064309	1.5552455363964302e-09	5.751008952936018
ENSG00000120699	1.5552455363964302e-09	8.632495552060822
ENSG00000145476	1.5552455363964302e-09	8.685879012439868
ENSG00000180758	1.5552455363964302e-09	8.139901789846492
ENSG00000260360	1.5552455363964302e-09	5.352897866149715
ENSG00000163625	1.5552455363964302e-09	8.442073112001774
ENSG00000186312	1.5552455363964302e-09	8.154707099836623
ENSG00000268856	1.5552455363964302e-09	5.232476782668154
ENSG00000135677	1.5552455363964302e-09	8.861213692331107
ENSG00000103404	1.5552455363964302e-09	8.471939213728119
ENSG00000025800	1.5552455363964302e-09	8.82462832647745
ENSG00000179397	1.5552455363964468e-09	7.217471417342076
ENSG00000076258	1.5552455363964468e-09	7.978349059246159
ENSG00000251323	1.5552455363964468e-09	7.07553409134881
ENSG00000140470	1.5552455363964468e-09	6.24018635649122
ENSG00000224745	1.5552455363964468e-09	5.859101689126528
ENSG00000224597	1.5552455363964468e-09	8.489143265449075
ENSG00000136143	1.5552455363964468e-09	8.596368646551031
ENSG00000248596	1.5552455363964468e-09	3.915480843942243
ENSG00000267801	1.5552455363964468e-09	6.013321046448827
ENSG00000271420	1.5552455363964468e-09	2.5734832058041976
ENSG00000177932	1.5552455363964468e-09	5.984204090667974
ENSG00000187240	1.5552455363964468e-09	7.364622350300639
ENSG00000130695	1.5552455363964468e-09	8.7062042156919
ENSG00000270101	1.5552455363964468e-09	7.696837893668889
ENSG00000230216	1.5552455363964468e-09	3.9507955827243753
ENSG00000196754	1.5552455363964468e-09	3.9880044212214276
ENSG00000130413	1.5552455363964468e-09	8.269604101895528
ENSG00000270681	1.5552455363964468e-09	7.181293801046296
ENSG00000239374	1.5552455363964468e-09	2.878236622618893
ENSG00000152380	1.5552455363964468e-09	7.061986436473242
ENSG00000213722	1.5552455363964468e-09	8.685341080516107
ENSG00000204390	1.5552455363964468e-09	7.234636698378778
ENSG00000138814	2.7963401106278455e-09	8.825624718745077
ENSG00000188419	2.7963401106278455e-09	8.643156349820652
ENSG00000155959	2.7963401106278455e-09	8.837819840696298
ENSG00000144712	2.7963401106278455e-09	8.483543900607279
ENSG00000137434	2.7963401106278455e-09	6.591539553434344
ENSG00000185008	2.7963401106278455e-09	3.080502659510486
ENSG00000147144	2.7963401106278455e-09	8.528797279685511
ENSG00000151917	2.7963401106278455e-09	6.000194666519026
ENSG00000166130	2.7963401106278455e-09	8.79816582645986
ENSG00000123595	2.7963401106278455e-09	8.758053351879557
ENSG00000158710	2.7963401106278455e-09	8.897799058184765
ENSG00000185928	2.7963401106278455e-09	7.716290211671184
ENSG00000133106	2.7963401106278455e-09	8.7615804606062
ENSG00000143450	2.7963401106278455e-09	6.302250193455182
ENSG00000150636	2.7963401106278455e-09	7.054056443219789
ENSG00000130255	2.7963401106278455e-09	8.938449464688832
ENSG00000162607	2.7963401106278455e-09	8.794638717733214
ENSG00000197956	2.7963401106278455e-09	8.914059220786392
ENSG00000235670	2.7963401106278455e-09	4.049245768737094
ENSG00000078668	2.7963401106278455e-09	8.829689759395484
ENSG00000065135	2.7963401106278455e-09	8.780909271590605
ENSG00000269996	2.7963401106278455e-09	7.9289781363692216
ENSG00000103260	2.7963401106278455e-09	8.338454311206357
ENSG00000120509	2.7963401106278455e-09	8.610636024617401
ENSG00000228486	2.7963401106278455e-09	8.55165319939656
ENSG00000118181	2.7963401106278455e-09	8.934384424038425
ENSG00000110400	2.7963401106278455e-09	7.887044767095511
ENSG00000136153	2.7963401106278555e-09	8.191882900762343
ENSG00000165188	2.7963401106278555e-09	5.109880437617196
ENSG00000165507	2.7963401106278555e-09	8.763652716721351
ENSG00000148468	2.7963401106278555e-09	7.3024095940134
ENSG00000166349	2.7963401106278555e-09	5.863287997569534
ENSG00000166401	2.7963401106278555e-09	7.959152222989948
ENSG00000124613	2.7963401106278555e-09	8.176764028717955
ENSG00000185621	2.7963401106278555e-09	8.588238565250219
ENSG00000166681	2.7963401106278555e-09	7.802307806787155
ENSG00000167524	2.7963401106278555e-09	6.709118977175665
ENSG00000168016	2.7963401106278555e-09	8.885603936233545
ENSG00000117308	2.7963401106278555e-09	8.319583960565819
ENSG00000144320	2.7963401106278555e-09	8.794100785809453
ENSG00000213190	2.7963401106278555e-09	8.359237974802255
ENSG00000170889	2.7963401106278555e-09	8.942514505339238
ENSG00000237506	2.7963401106278555e-09	6.187326086700136
ENSG00000143195	2.7963401106278555e-09	6.130441768484173
ENSG00000212657	2.7963401106278555e-09	3.454939160962358
ENSG00000172888	2.7963401106278555e-09	8.709731324418545
ENSG00000116586	2.7963401106278555e-09	8.737728148627525
ENSG00000176049	2.7963401106278555e-09	4.259505144310758
ENSG00000109927	2.7963401106278555e-09	8.647759322394819
ENSG00000220472	2.7963401106278555e-09	7.205132853936782
ENSG00000137364	2.7963401106278555e-09	8.592841537824386
ENSG00000223599	2.7963401106278555e-09	5.262104776012219
ENSG00000104447	2.7963401106278555e-09	6.88800076715805
ENSG00000105784	2.7963401106278555e-09	5.323174871885954
ENSG00000121390	2.7963401106278555e-09	8.743785973813187
ENSG00000170417	2.7963401106278555e-09	8.250478269508907
ENSG00000273314	2.7963401106278555e-09	6.755994619735482
ENSG00000197622	2.7963401106278555e-09	8.873408814282326
ENSG00000013725	2.7963401106278555e-09	7.051096960586871
ENSG00000155755	2.7963401106278555e-09	8.349573569310055
ENSG00000159423	2.7963401106278555e-09	7.589396945934502
ENSG00000197872	2.7963401106278555e-09	8.869343773631922
ENSG00000272610	2.7963401106278555e-09	1.929881655399786
ENSG00000122042	2.7963401106278555e-09	8.794100785809453
ENSG00000154240	2.7963401106278555e-09	7.616803335071422
ENSG00000159259	2.7963401106278555e-09	7.899546417105576
ENSG00000068354	2.7963401106278853e-09	8.669080917914481
ENSG00000116815	2.7963401106278853e-09	7.972008783882819
ENSG00000092841	2.7963401106278853e-09	8.909994180135985
ENSG00000231982	2.7963401106278853e-09	6.4170394226967264
ENSG00000169231	2.7963401106278853e-09	8.4126739383296
ENSG00000079156	2.7963401106278853e-09	5.771508058592638
ENSG00000138686	2.7963401106278853e-09	8.33990916381785
ENSG00000163913	2.7963401106278853e-09	8.557790496162117
ENSG00000004961	2.7963401106278853e-09	8.5857078487912
ENSG00000115364	4.986168649644588e-09	8.648755714662448
ENSG00000111266	4.986168649644588e-09	8.690940445357901
ENSG00000162065	4.986168649644588e-09	8.276199859004953
ENSG00000140451	4.986168649644588e-09	8.766183433180368
ENSG00000139793	4.986168649644588e-09	8.86780944944053
ENSG00000121486	4.986168649644588e-09	8.719395729910747
ENSG00000101843	4.986168649644588e-09	8.719395729910747
ENSG00000188385	4.986168649644588e-09	7.6904325271226055
ENSG00000204054	4.986168649644588e-09	8.803765191301656
ENSG00000184207	4.986168649644588e-09	8.489143265449073
ENSG00000101868	4.986168649644588e-09	8.581104876217033
ENSG00000188092	4.986168649644588e-09	7.281267563257055
ENSG00000101935	4.986168649644588e-09	8.565717598865145
ENSG00000174748	4.986168649644588e-09	8.938449464688832
ENSG00000183128	4.986168649644588e-09	4.567569839133274
ENSG00000101945	4.986168649644588e-09	8.11152597687354
ENSG00000114698	4.986168649644588e-09	5.958920850923223
ENSG00000134376	4.986168649644588e-09	3.4012794587858584
ENSG00000223843	4.986168649644588e-09	2.7862939646553295
ENSG00000102265	4.986168649644588e-09	8.866275125249143
ENSG00000120370	4.986168649644588e-09	8.649752106930077
ENSG00000181577	4.986168649644588e-09	3.7056964711241207
ENSG00000116857	4.986168649644588e-09	8.82309400228606
ENSG00000229196	4.986168649644588e-09	5.462316339604522
ENSG00000197958	4.986168649644588e-09	8.930319383388017
ENSG00000135549	4.986168649644588e-09	6.398460665549712
ENSG00000227543	4.986168649644588e-09	7.0894512414451105
ENSG00000135776	4.986168649644588e-09	8.700604850850103
ENSG00000226025	4.986168649644588e-09	7.105312340840754
ENSG00000162910	4.986168649644588e-09	8.770248473830774
ENSG00000101811	4.986168649644588e-09	8.415769555143973
ENSG00000123360	4.986168649644588e-09	8.32116521074563
ENSG00000250081	4.986168649644588e-09	3.986479798076547
ENSG00000250091	4.986168649644588e-09	6.630362829037142
ENSG00000250546	4.986168649644588e-09	4.968211568641319
ENSG00000150054	4.986168649644588e-09	6.711033045282199
ENSG00000259709	4.986168649644588e-09	5.950997509985361
ENSG00000261485	4.986168649644588e-09	6.506040151326899
ENSG00000088280	4.986168649644588e-09	7.239954339030172
ENSG00000154114	4.986168649644588e-09	8.905929139485579
ENSG00000088833	4.986168649644588e-09	8.82155967809467
ENSG00000197296	4.986168649644588e-09	8.699070526658716
ENSG00000246705	4.986168649644588e-09	8.714334296992712
ENSG00000146555	4.986168649644588e-09	4.326504262692255
ENSG00000163156	4.986168649644588e-09	8.563645342749995
ENSG00000042781	4.986168649644588e-09	7.607535072405391
ENSG00000092470	4.986168649644588e-09	8.367112574356986
ENSG00000143324	4.986168649644588e-09	8.824090394553687
ENSG00000147883	4.986168649644588e-09	7.816252819562192
ENSG00000151893	4.986168649644588e-09	8.686875404707495
ENSG00000119004	4.986168649644588e-09	8.72445716282878
ENSG00000100316	4.986168649644588e-09	8.942514505339238
ENSG00000236983	4.986168649644588e-09	3.863128367172531
ENSG00000179241	4.986168649644641e-09	4.782011266949292
ENSG00000107249	4.986168649644641e-09	8.218718812384028
ENSG00000054277	4.986168649644641e-09	8.187227425039875
ENSG00000236854	4.986168649644641e-09	3.5903862460965206
ENSG00000166997	4.986168649644641e-09	8.126166766544008
ENSG00000151208	4.986168649644641e-09	8.524449788857426
ENSG00000272933	4.986168649644641e-09	7.111017047505923
ENSG00000258472	4.986168649644641e-09	7.453985806895959
ENSG00000214514	4.986168649644641e-09	3.577308399609169
ENSG00000152213	4.986168649644641e-09	7.961630436300667
ENSG00000184613	4.986168649644641e-09	6.3961750416416905
ENSG00000152270	4.986168649644641e-09	7.445712932073978
ENSG00000225598	4.986168649644641e-09	3.2250224048216976
ENSG00000160803	4.986168649644641e-09	8.809364556143452
ENSG00000167085	4.986168649644641e-09	8.73972093316278
ENSG00000127252	4.986168649644641e-09	2.7831290988427506
ENSG00000009780	4.986168649644641e-09	8.4056907247459
ENSG00000233927	4.986168649644641e-09	8.934384424038425
ENSG00000154639	4.986168649644641e-09	7.780017122958236
ENSG00000143774	4.986168649644641e-09	8.89373401753436
ENSG00000177189	4.986168649644641e-09	8.82462832647745
ENSG00000116514	4.986168649644676e-09	8.53945807744534
ENSG00000143222	8.817183477460696e-09	8.859679368139718
ENSG00000269761	8.817183477460696e-09	4.095990883299805
ENSG00000162923	8.817183477460696e-09	8.89373401753436
ENSG00000101882	8.817183477460696e-09	8.583177132332183
ENSG00000164742	8.817183477460696e-09	5.625996223819211
ENSG00000090020	8.817183477460696e-09	8.495739022558498
ENSG00000109475	8.817183477460696e-09	8.942514505339238
ENSG00000242759	8.817183477460696e-09	6.033134033386226
ENSG00000100129	8.817183477460696e-09	8.934384424038425
ENSG00000229111	8.817183477460696e-09	4.55952831409533
ENSG00000108387	8.817183477460696e-09	6.959855369407565
ENSG00000144395	8.817183477460696e-09	7.066748789490388
ENSG00000139508	8.817183477460696e-09	8.711265648609933
ENSG00000244041	8.817183477460696e-09	6.944767492354576
ENSG00000260063	8.817183477460696e-09	6.266402971602306
ENSG00000102886	8.817183477460696e-09	6.687301802984369
ENSG00000229808	8.817183477460696e-09	6.728549990962037
ENSG00000103253	8.817183477460696e-09	8.478861456453217
ENSG00000176890	8.817183477460696e-09	8.421624401731851
ENSG00000177106	8.817183477460696e-09	8.46674580608189
ENSG00000008256	8.817183477460696e-09	7.89704824623803
ENSG00000169436	8.817183477460696e-09	3.828525486604849
ENSG00000213023	8.817183477460696e-09	2.780709404275804
ENSG00000000457	8.817183477460696e-09	8.625361863027637
ENSG00000204540	8.817183477460696e-09	3.402184246766357
ENSG00000198954	8.817183477460696e-09	8.524732239035105
ENSG00000186496	8.817183477460696e-09	7.619957367720745
ENSG00000212978	8.817183477460696e-09	8.15457512510843
ENSG00000186976	8.817183477460696e-09	6.811153841181822
ENSG00000125726	8.817183477460759e-09	5.331955855780394
ENSG00000269086	8.817183477460759e-09	5.015350339556505
ENSG00000267215	8.817183477460759e-09	4.496470158892112
ENSG00000125657	8.817183477460759e-09	4.925590644909723
ENSG00000135454	8.817183477460759e-09	6.545457372333611
ENSG00000142676	8.817183477460759e-09	8.934384424038425
ENSG00000265559	8.817183477460759e-09	2.9927176483493074
ENSG00000073861	8.817183477460759e-09	7.274888733156008
ENSG00000073670	8.817183477460759e-09	7.007654063983363
ENSG00000110002	8.817183477460759e-09	8.729060135402948
ENSG00000143537	8.817183477460759e-09	8.77224125836603
ENSG00000235616	8.817183477460759e-09	2.1492408550009627
ENSG00000130055	8.817183477460759e-09	4.789053346736813
ENSG00000224687	8.817183477460759e-09	2.9802075331621793
ENSG00000152022	8.817183477460759e-09	8.68920314256873
ENSG00000164442	8.817183477460759e-09	8.930319383388017
ENSG00000257543	8.817183477460759e-09	5.974537185013754
ENSG00000178163	8.817183477460759e-09	8.732587244129595
ENSG00000168434	8.817183477460759e-09	8.606570983966995
ENSG00000143373	8.817183477460759e-09	8.807830231952062
ENSG00000183856	8.817183477460759e-09	7.993915237314664
ENSG00000116903	8.817183477460759e-09	8.708734932150918
ENSG00000090013	8.817183477460759e-09	8.746854622195965
ENSG00000100097	8.817183477460759e-09	8.905929139485579
ENSG00000166598	8.817183477460759e-09	8.938449464688832
ENSG00000137312	8.817183477460759e-09	8.816498245176636
ENSG00000143590	8.817183477460759e-09	5.869437513474426
ENSG00000166068	8.817183477460759e-09	8.587497654728672
ENSG00000197140	8.817183477460759e-09	4.875558088569982
ENSG00000169372	8.817183477460759e-09	8.330527208503327
ENSG00000010072	8.817183477460759e-09	8.314187574321807
ENSG00000166743	8.817183477460759e-09	5.062859231937131
ENSG00000181191	8.817183477460759e-09	8.631499159793194
ENSG00000198960	8.817183477460759e-09	8.507934144509717
ENSG00000158560	8.817183477460759e-09	7.201465022178591
ENSG00000143799	8.817183477460759e-09	8.926254342737613
ENSG00000117479	8.817183477460759e-09	8.536927360986322
ENSG00000162244	8.817183477460759e-09	8.934384424038425
ENSG00000204131	8.817183477460759e-09	6.329633367738387
ENSG00000231991	8.817183477460759e-09	6.453549954044303
ENSG00000149679	8.817183477460759e-09	8.388434169876646
ENSG00000185267	8.817183477460759e-09	8.134840356928457
ENSG00000244219	8.817183477460853e-09	5.700622319420091
ENSG00000108375	8.817183477460853e-09	5.432437610011407
ENSG00000075340	8.817183477460853e-09	6.1582665731077215
ENSG00000135424	8.817183477460853e-09	7.59293252237145
ENSG00000117475	8.817183477460853e-09	8.687871796975124
ENSG00000081026	8.817183477460853e-09	8.490395139462784
ENSG00000224945	8.817183477460853e-09	5.39801796559022
ENSG00000243024	8.817183477460853e-09	4.551807023030845
ENSG00000225151	8.817183477460853e-09	7.2780340590278385
ENSG00000144648	8.817183477460853e-09	5.095996407346556
ENSG00000145861	8.817183477460853e-09	2.567981750219388
ENSG00000159915	8.817183477460853e-09	7.781010289148664
ENSG00000200534	8.817183477460853e-09	7.178426332190253
ENSG00000011198	8.817183477460853e-09	8.434763412802399
ENSG00000144821	8.817183477460853e-09	8.588776497173978
ENSG00000156140	8.817183477460853e-09	4.056869563218727
ENSG00000185896	8.817183477460853e-09	8.88153889558314
ENSG00000142945	8.817183477460853e-09	7.89861099569655
ENSG00000113657	8.817183477460853e-09	4.339488556156679
ENSG00000163159	8.817183477460853e-09	8.747851014463592
ENSG00000231500	8.817183477460853e-09	8.942514505339238
ENSG00000134375	8.817183477460853e-09	8.859679368139718
ENSG00000163624	8.817183477460853e-09	7.4789058505386325
ENSG00000114391	8.817183477460853e-09	8.934384424038425
ENSG00000197858	8.817183477460853e-09	8.89373401753436
ENSG00000226853	1.54624652064429e-08	5.9118023702443585
ENSG00000168028	1.54624652064429e-08	8.938449464688832
ENSG00000272047	1.54624652064429e-08	8.469276522540909
ENSG00000120802	1.54624652064429e-08	8.848480638456127
ENSG00000085491	1.54624652064429e-08	8.607567376234622
ENSG00000233461	1.54624652064429e-08	7.550177197275584
ENSG00000143621	1.54624652064429e-08	8.909994180135985
ENSG00000121851	1.54624652064429e-08	8.742789581545559
ENSG00000166562	1.54624652064429e-08	8.914059220786392
ENSG00000135775	1.54624652064429e-08	8.791570069350437
ENSG00000131773	1.54624652064429e-08	6.686938219922284
ENSG00000101608	1.54624652064429e-08	8.905929139485579
ENSG00000213051	1.54624652064429e-08	4.183592778356217
ENSG00000198056	1.54624652064429e-08	8.405770196325793
ENSG00000203761	1.54624652064429e-08	7.9115711060504825
ENSG00000120805	1.54624652064429e-08	8.853083611030295
ENSG00000101856	1.54624652064429e-08	8.746316690272204
ENSG00000120885	1.54624652064429e-08	7.045740831257549
ENSG00000188015	1.54624652064429e-08	3.05105737129748
ENSG00000171806	1.54624652064429e-08	8.413159367105061
ENSG00000141404	1.54624652064429e-08	7.758294811876107
ENSG00000240298	1.54624652064429e-08	5.660548901043339
ENSG00000228106	1.54624652064429e-08	7.963420242238139
ENSG00000169188	1.54624652064429e-08	8.517933503327896
ENSG00000138346	1.54624652064429e-08	8.249278898643494
ENSG00000242276	1.54624652064429e-08	4.55440215964229
ENSG00000109680	1.54624652064429e-08	7.60924373128584
ENSG00000171931	1.54624652064429e-08	4.285450047305165
ENSG00000183250	1.54624652064429e-08	7.050428558697325
ENSG00000182472	1.54624652064429e-08	8.119524083446162
ENSG00000196369	1.54624652064429e-08	8.10186157138134
ENSG00000204815	1.54624652064429e-08	5.892528204814358
ENSG00000115204	1.54624652064429e-08	8.70773853988329
ENSG00000143756	1.54624652064429e-08	8.777840623207828
ENSG00000162814	1.54624652064429e-08	4.434299772506887
ENSG00000103335	1.54624652064429e-08	8.922189302087205
ENSG00000141837	1.54624652064429e-08	5.4111047964620145
ENSG00000141642	1.54624652064429e-08	8.322397127202514
ENSG00000185905	1.54624652064429e-08	8.889668976883954
ENSG00000229605	1.54624652064429e-08	3.5810345300392843
ENSG00000178074	1.5462465206442955e-08	8.647759322394819
ENSG00000143502	1.5462465206442955e-08	4.1772863167578205
ENSG00000177738	1.5462465206442955e-08	8.46455004294885
ENSG00000233762	1.5462465206442955e-08	7.941357736196932
ENSG00000234184	1.5462465206442955e-08	8.717658427121574
ENSG00000173141	1.5462465206442955e-08	8.710727716686174
ENSG00000235374	1.5462465206442955e-08	6.530365304046397
ENSG00000188971	1.5462465206442955e-08	8.627434119142787
ENSG00000204147	1.5462465206442955e-08	7.596530634967688
ENSG00000171471	1.5462465206442955e-08	5.771251818727589
ENSG00000100450	1.5462465206442955e-08	5.517526233850538
ENSG00000237082	1.5462465206442955e-08	4.3777235910225105
ENSG00000143315	1.5462465206442955e-08	8.72752581121156
ENSG00000238045	1.5462465206442955e-08	6.362605486472298
ENSG00000238121	1.5462465206442955e-08	8.039830055334548
ENSG00000240455	1.5462465206442955e-08	3.126210323686795
ENSG00000143543	1.5462465206442955e-08	8.914059220786392
ENSG00000176973	1.5462465206442955e-08	7.883338757652249
ENSG00000089220	1.5462465206442955e-08	8.930319383388017
ENSG00000243071	1.5462465206442955e-08	3.183916992973076
ENSG00000177855	1.5462465206442955e-08	5.293947900542206
ENSG00000240291	1.5462465206442955e-08	7.6247415920942005
ENSG00000226321	1.5462465206442955e-08	6.023993588922789
ENSG00000105193	1.5462465206442955e-08	8.938449464688832
ENSG00000254577	1.5462465206442955e-08	6.457672358315146
ENSG00000071859	1.5462465206442955e-08	8.78750502870003
ENSG00000124120	1.5462465206442955e-08	8.707200607959528
ENSG00000164542	1.5462465206442955e-08	8.090092364182516
ENSG00000257718	1.5462465206442955e-08	5.387320257800595
ENSG00000153132	1.5462465206442955e-08	7.838670236486201
ENSG00000169241	1.5462465206442955e-08	8.855614327489313
ENSG00000135709	1.5462465206442955e-08	8.859679368139718
ENSG00000163798	1.5462465206442955e-08	8.733125176053356
ENSG00000182827	1.5462465206442955e-08	8.885603936233545
ENSG00000215483	1.5462465206442955e-08	4.38025152272872
ENSG00000214708	1.5462465206442955e-08	4.0521439412078255
ENSG00000162851	1.5462465206442955e-08	8.714334296992712
ENSG00000162734	1.5462465206442955e-08	8.849018570379888
ENSG00000162600	1.5462465206442955e-08	8.651286431121466
ENSG00000132541	1.5462465206442955e-08	8.376829482997485
ENSG00000108671	1.5462465206442955e-08	8.877473854932733
ENSG00000196972	1.5462465206442955e-08	5.689432762099887
ENSG00000259660	1.5462465206442955e-08	5.460396909660845
ENSG00000248478	1.5462465206442955e-08	2.1237236756513496
ENSG00000148225	1.5462465206442955e-08	7.436054103741652
ENSG00000167964	1.5462465206442955e-08	8.480810205550476
ENSG00000106025	1.5462465206442955e-08	6.746319419015978
ENSG00000080709	1.5462465206442955e-08	1.804968141563411
ENSG00000130477	1.5462465206442955e-08	2.9653670537267844
ENSG00000145331	1.5462465206442955e-08	8.339115750148006
ENSG00000126216	1.546246520644312e-08	8.702932588711338
ENSG00000227252	1.546246520644312e-08	5.726412625153253
ENSG00000158553	1.546246520644312e-08	2.323661858920248
ENSG00000164050	2.6891407601067404e-08	8.389359558274682
ENSG00000139496	2.6891407601067404e-08	8.749385338654982
ENSG00000146263	2.6891407601067404e-08	8.513330530753729
ENSG00000101746	2.6891407601067404e-08	7.890678198948463
ENSG00000147168	2.6891407601067404e-08	8.914059220786392
ENSG00000163121	2.6891407601067404e-08	4.231461797205767
ENSG00000203721	2.6891407601067404e-08	5.217723074805876
ENSG00000202290	2.6891407601067404e-08	6.451914844526552
ENSG00000006704	2.6891407601067404e-08	5.92808148509192
ENSG00000131931	2.6891407601067404e-08	8.407560002263267
ENSG00000184788	2.6891407601067404e-08	7.631567296233005
ENSG00000141441	2.6891407601067404e-08	8.253055911956347
ENSG00000243710	2.6891407601067596e-08	5.146715203086243
ENSG00000156482	2.6891407601067596e-08	8.918124261436798
ENSG00000158062	2.6891407601067596e-08	8.661947228881296
ENSG00000121152	2.6891407601067596e-08	8.005401994335807
ENSG00000173166	2.6891407601067596e-08	7.836041547725996
ENSG00000162409	2.6891407601067596e-08	3.321927558161791
ENSG00000162105	2.6891407601067596e-08	6.964803987905086
ENSG00000120784	2.6891407601067596e-08	6.402412232897501
ENSG00000188672	2.6891407601067596e-08	6.443405742339695
ENSG00000197965	2.6891407601067596e-08	8.865278732981514
ENSG00000269965	2.6891407601067596e-08	3.350274131622987
ENSG00000172458	2.6891407601067596e-08	6.353071159296875
ENSG00000165802	2.6891407601067596e-08	8.737190216703763
ENSG00000155875	2.6891407601067596e-08	3.4109345672015348
ENSG00000165646	2.6891407601067596e-08	8.065531687273763
ENSG00000165644	2.6891407601067596e-08	8.65481353984811
ENSG00000117724	2.6891407601067596e-08	8.536927360986322
ENSG00000251669	2.6891407601067596e-08	7.330330165712836
ENSG00000117640	2.6891407601067596e-08	8.639091309170245
ENSG00000242391	2.6891407601067596e-08	2.4425753311307865
ENSG00000117625	2.6891407601067596e-08	8.828155435204096
ENSG00000147155	2.6891407601067596e-08	8.617231781726824
ENSG00000255224	2.6891407601067596e-08	6.499174006934024
ENSG00000256018	2.6891407601067596e-08	5.550480310230577
ENSG00000119280	2.6891407601067596e-08	8.134892860076757
ENSG00000170959	2.6891407601067596e-08	4.030882069669538
ENSG00000258920	2.6891407601067596e-08	7.947127534045042
ENSG00000066027	2.6891407601067596e-08	8.82462832647745
ENSG00000261126	2.6891407601067596e-08	6.778606547546976
ENSG00000143819	2.6891407601067596e-08	8.783439988049624
ENSG00000100228	2.6891407601067596e-08	8.825624718745077
ENSG00000169679	2.6891407601067596e-08	8.664477945340312
ENSG00000163382	2.6891407601067596e-08	8.859679368139718
ENSG00000170385	2.6891407601067596e-08	8.79870375838362
ENSG00000236107	2.6891407601067596e-08	3.5517671475427792
ENSG00000256552	2.6891407601067596e-08	3.6218290551855645
ENSG00000155115	2.6891407601067596e-08	8.7062042156919
ENSG00000234719	2.6891407601067596e-08	7.8146390237909085
ENSG00000203799	2.6891407601067596e-08	7.802661260834426
ENSG00000214562	2.6891407601067596e-08	5.90941495520147
ENSG00000214612	2.6891407601067596e-08	5.999725403971521
ENSG00000110108	2.6891407601067596e-08	8.909994180135985
ENSG00000133318	2.6891407601067596e-08	8.914059220786392
ENSG00000131061	2.6891407601067596e-08	8.04259629598282
ENSG00000182518	2.6891407601067596e-08	8.008300545239049
ENSG00000229267	2.6891407601067596e-08	6.2278571002363945
ENSG00000177613	2.6891407601067596e-08	8.803765191301657
ENSG00000137404	2.6891407601067596e-08	8.350111501233814
ENSG00000138107	2.6891407601067596e-08	8.813429596793856
ENSG00000179604	2.6891407601067596e-08	7.182583147183399
ENSG00000136149	2.6891407601067596e-08	7.937443170996011
ENSG00000188295	2.6891407601067596e-08	7.903441024749669
ENSG00000186260	2.6891407601067596e-08	8.569985618113336
ENSG00000231105	2.6891407601067596e-08	7.335462602500462
ENSG00000225471	2.6891407601067596e-08	6.011264753524864
ENSG00000134882	2.689140760106788e-08	8.389968494068034
ENSG00000204628	2.689140760106788e-08	8.938449464688832
ENSG00000076003	2.689140760106788e-08	8.758511812223421
ENSG00000189014	2.689140760106788e-08	4.356127464099618
ENSG00000179918	2.689140760106788e-08	8.828693367127855
ENSG00000103148	2.689140760106788e-08	8.666012269531702
ENSG00000229689	2.689140760106788e-08	6.378461018111856
ENSG00000247373	2.689140760106788e-08	7.559445459941613
ENSG00000206921	2.689140760106788e-08	5.033531048195922
ENSG00000182899	2.689140760106788e-08	8.938449464688832
ENSG00000237975	2.689140760106788e-08	3.191157226525115
ENSG00000143398	2.689140760106788e-08	8.849018570379888
ENSG00000052802	2.689140760106788e-08	8.758053351879557
ENSG00000246203	2.689140760106788e-08	6.639421839914376
ENSG00000168528	2.689140760106788e-08	7.769632125005679
ENSG00000230979	2.689140760106788e-08	7.0372033775782485
ENSG00000177600	2.689140760106788e-08	8.934384424038425
ENSG00000074964	2.689140760106788e-08	6.1184068738320505
ENSG00000197712	2.689140760106788e-08	8.701601243117732
ENSG00000185339	2.689140760106788e-08	8.732128783785727
ENSG00000235508	2.689140760106788e-08	4.811947603961227
ENSG00000158859	2.6891407601067976e-08	6.234996993502285
ENSG00000171433	2.6891407601067976e-08	2.5150352054955576
ENSG00000143457	2.6891407601067976e-08	8.828155435204096
ENSG00000253797	2.6891407601067976e-08	8.71686501345173
ENSG00000123416	4.6380377425091075e-08	8.83682344842867
ENSG00000013306	4.6380377425091075e-08	8.885603936233545
ENSG00000126903	4.6380377425091075e-08	8.776844230940199
ENSG00000197557	4.6380377425091075e-08	8.234756038831042
ENSG00000213729	4.6380377425091075e-08	6.551325946738908
ENSG00000147003	4.6380377425091075e-08	5.490561456647506
ENSG00000143643	4.6380377425091075e-08	8.756519027688165
ENSG00000064886	4.6380377425091075e-08	6.474385405823031
ENSG00000143669	4.6380377425091075e-08	8.723998702484916
ENSG00000197279	4.6380377425091075e-08	8.18014623915499
ENSG00000123353	4.6380377425091075e-08	8.396026319253696
ENSG00000108061	4.6380377425091075e-08	8.760584068338574
ENSG00000137693	4.6380377425091075e-08	4.720950445807219
ENSG00000134690	4.6380377425091075e-08	8.041514854975421
ENSG00000170191	4.6380377425091075e-08	7.949218290881486
ENSG00000185046	4.6380377425091075e-08	3.5954417073956835
ENSG00000198700	4.6380377425091075e-08	8.861213692331107
ENSG00000167526	4.6380377425091075e-08	8.942514505339238
ENSG00000167447	4.6380377425091075e-08	8.63349194432845
ENSG00000105467	4.6380377425091075e-08	5.2383633185398075
ENSG00000002834	4.6380377425091075e-08	8.88153889558314
ENSG00000167046	4.6380377425091075e-08	6.153344833910375
ENSG00000105369	4.6380377425091075e-08	8.88153889558314
ENSG00000135842	4.6380377425091075e-08	8.758511812223423
ENSG00000116701	4.6380377425091075e-08	8.706662676035766
ENSG00000166348	4.6380377425091075e-08	8.395567858909832
ENSG00000086598	4.6380377425091075e-08	8.930319383388017
ENSG00000077264	4.6380377425091075e-08	5.051032232857699
ENSG00000272123	4.6380377425091075e-08	3.61418214792263
ENSG00000243587	4.6380377425091075e-08	7.265486916744241
ENSG00000121900	4.6380377425091075e-08	6.355087363117956
ENSG00000243517	4.6380377425091075e-08	7.032867041069915
ENSG00000203602	4.6380377425091075e-08	5.788134540049397
ENSG00000260992	4.6380377425091075e-08	6.0112809497093425
ENSG00000157214	4.6380377425091075e-08	4.181611583880657
ENSG00000126231	4.6380377425091075e-08	6.521948957940955
ENSG00000175886	4.6380377425091075e-08	6.563690893270382
ENSG00000023839	4.6380377425091075e-08	8.206811717770362
ENSG00000143224	4.6380377425091075e-08	8.772779190289793
ENSG00000187185	4.6380377425091075e-08	2.2663257180934404
ENSG00000116199	4.6380377425091075e-08	8.82309400228606
ENSG00000157578	4.6380377425091075e-08	6.683779677753361
ENSG00000143319	4.6380377425091075e-08	8.768714149639386
ENSG00000237301	4.6380377425091075e-08	5.256390069019095
ENSG00000214226	4.6380377425091075e-08	7.774376073761119
ENSG00000133069	4.6380377425091075e-08	8.315060459571544
ENSG00000027001	4.6380377425091075e-08	8.208751999157322
ENSG00000163472	4.6380377425091075e-08	8.324724865063747
ENSG00000132963	4.6380377425091075e-08	8.748388946387355
ENSG00000185875	4.6380377425091075e-08	8.431694764419621
ENSG00000236030	4.6380377425091075e-08	4.44891963437545
ENSG00000213943	4.6380377425091075e-08	3.0873763721687304
ENSG00000235609	4.6380377425091075e-08	5.972176027513483
ENSG00000261292	4.6380377425091075e-08	5.726557985796871
ENSG00000171960	4.6380377425091075e-08	8.4804752522245
ENSG00000026652	4.638037742509124e-08	7.400903968469436
ENSG00000169895	4.638037742509124e-08	8.790573677082808
ENSG00000248663	4.638037742509124e-08	7.119564021680462
ENSG00000119537	4.638037742509124e-08	8.81243320452623
ENSG00000143793	4.638037742509124e-08	8.436553218739872
ENSG00000150401	4.638037742509124e-08	8.447416995097486
ENSG00000102780	4.638037742509124e-08	7.4698673162603875
ENSG00000135766	4.638037742509124e-08	8.865278732981514
ENSG00000250850	4.638037742509124e-08	4.097507954951157
ENSG00000167283	4.638037742509124e-08	8.909994180135985
ENSG00000245008	4.638037742509124e-08	6.515883715636505
ENSG00000087085	4.638037742509124e-08	5.8174310697882285
ENSG00000006453	4.638037742509124e-08	6.36753064223433
ENSG00000149548	4.638037742509124e-08	7.324113397367387
ENSG00000076356	4.638037742509124e-08	6.788201955321694
ENSG00000149289	4.638037742509124e-08	8.278580100014482
ENSG00000117650	4.638037742509124e-08	7.851488674627726
ENSG00000166845	4.638037742509124e-08	7.556472120371217
ENSG00000148688	4.638037742509124e-08	8.654355079504244
ENSG00000078246	4.638037742509124e-08	8.335844123167444
ENSG00000033011	4.638037742509124e-08	8.709731324418545
ENSG00000169550	4.638037742509124e-08	2.8314244337528214
ENSG00000236846	4.638037742509124e-08	2.2171021787292813
ENSG00000096696	4.638037742509124e-08	5.063789314092072
ENSG00000227527	4.638037742509124e-08	4.222583801264543
ENSG00000091157	4.638037742509124e-08	8.65995444434604
ENSG00000126010	4.638037742509124e-08	4.8038845969803186
ENSG00000242265	4.638037742509124e-08	6.037556274140106
ENSG00000176732	4.638037742509124e-08	6.130874881715994
ENSG00000229473	4.638037742509124e-08	6.408589528835542
ENSG00000099377	4.638037742509124e-08	7.3793636672959435
ENSG00000068323	4.638037742509124e-08	8.791570069350437
ENSG00000058091	4.638037742509124e-08	8.871874490090939
ENSG00000271721	4.638037742509124e-08	7.45452373881972
ENSG00000138400	4.638037742509124e-08	5.190903230727937
ENSG00000163386	4.638037742509124e-08	8.801234474842639
ENSG00000152684	4.638037742509124e-08	8.644690674012041
ENSG00000261827	4.638037742509124e-08	7.884112213765265
ENSG00000116128	4.638037742509124e-08	8.851549286838905
ENSG00000234546	4.638037742509124e-08	5.679309097222009
ENSG00000162073	4.638037742509124e-08	7.288185014604263
ENSG00000160688	4.6380377425091737e-08	8.741255257354169
ENSG00000143369	4.6380377425091737e-08	6.46518367745862
ENSG00000198650	4.6380377425091737e-08	5.813826342062309
ENSG00000154153	4.6380377425091737e-08	5.420734642874363
ENSG00000180479	4.6380377425091737e-08	7.687887430266637
ENSG00000004487	4.6380377425091737e-08	8.763652716721351
ENSG00000185515	4.6380377425091737e-08	8.661947228881296
ENSG00000147485	4.6380377425091737e-08	7.278178621790674
ENSG00000166896	4.6380377425091737e-08	8.155212486168914
ENSG00000246090	4.6380377425091737e-08	7.999750126345715
ENSG00000259658	4.6380377425091737e-08	7.400418204167198
ENSG00000227848	4.6380377425091737e-08	3.9873640610005836
ENSG00000261431	4.6380377425091737e-08	3.5510151611166165
ENSG00000225506	4.6380377425091737e-08	2.235933064412076
ENSG00000151414	4.6380377425091737e-08	8.859679368139718
ENSG00000224616	4.6380377425091737e-08	6.200745057262227
ENSG00000142227	4.6380377425091737e-08	8.909994180135985
ENSG00000158321	7.933064114443727e-08	6.183759274375955
ENSG00000224747	7.933064114443727e-08	5.348510096025046
ENSG00000066279	7.933064114443784e-08	8.65327921565672
ENSG00000151151	7.933064114443784e-08	8.483005968683518
ENSG00000213995	7.933064114443784e-08	8.484002360951145
ENSG00000147162	7.933064114443784e-08	8.942514505339238
ENSG00000003402	7.933064114443784e-08	8.930319383388017
ENSG00000198400	7.933064114443784e-08	5.864742171925523
ENSG00000213742	7.933064114443784e-08	7.192882425342633
ENSG00000253619	7.933064114443784e-08	4.649140833365222
ENSG00000163918	7.933064114443784e-08	8.58778010490635
ENSG00000224165	7.933064114443784e-08	6.994661966758321
ENSG00000122696	7.933064114443784e-08	8.367368056103068
ENSG00000197275	7.933064114443784e-08	6.4356124184236485
ENSG00000214655	7.933064114443784e-08	8.849018570379888
ENSG00000152147	7.933064114443784e-08	8.375956597747749
ENSG00000118197	7.933064114443784e-08	8.72752581121156
ENSG00000198835	7.933064114443784e-08	5.370809987720511
ENSG00000198171	7.933064114443784e-08	8.861213692331107
ENSG00000111696	7.933064114443784e-08	8.607567376234622
ENSG00000249992	7.933064114443784e-08	2.935301625737467
ENSG00000180764	7.933064114443784e-08	5.692137778207189
ENSG00000258984	7.933064114443784e-08	4.15820227147668
ENSG00000115268	7.933064114443784e-08	8.938449464688832
ENSG00000159788	7.933064114443784e-08	8.257867440288175
ENSG00000155660	7.933064114443784e-08	8.934384424038425
ENSG00000113269	7.933064114443784e-08	8.686875404707495
ENSG00000093217	7.933064114443784e-08	7.957938807254357
ENSG00000202415	7.933064114443784e-08	3.352317876410238
ENSG00000143603	7.933064114443784e-08	8.888134652692564
ENSG00000242798	7.933064114443784e-08	6.790352012391405
ENSG00000125962	7.933064114443784e-08	8.520667198384697
ENSG00000171033	7.933064114443784e-08	8.252806007370141
ENSG00000116138	7.933064114443784e-08	8.704131959576749
ENSG00000126088	7.933064114443784e-08	8.77530990674881
ENSG00000204386	7.933064114443784e-08	8.869343773631922
ENSG00000230005	7.933064114443784e-08	4.691441626722761
ENSG00000173065	7.933064114443784e-08	8.612425830554871
ENSG00000235297	7.933064114443784e-08	6.086431748124139
ENSG00000232860	7.933064114443784e-08	6.943416641616101
ENSG00000169100	7.933064114443784e-08	8.934384424038425
ENSG00000105520	7.933064114443784e-08	8.574050658763742
ENSG00000204116	7.933064114443784e-08	8.699070526658716
ENSG00000232940	7.933064114443784e-08	6.265723045093715
ENSG00000184675	7.93306411444384e-08	8.492211913831852
ENSG00000198755	7.93306411444384e-08	8.934384424038425
ENSG00000120820	7.93306411444384e-08	7.299270605807729
ENSG00000092931	7.93306411444384e-08	8.742789581545559
ENSG00000065923	7.93306411444384e-08	8.072991861922624
ENSG00000189171	7.93306411444384e-08	7.579556530276111
ENSG00000123562	7.93306411444384e-08	8.908459855944596
ENSG00000068438	7.93306411444384e-08	8.819028961635654
ENSG00000223750	7.93306411444384e-08	3.6418296298288797
ENSG00000232995	7.93306411444384e-08	7.119808567748388
ENSG00000070388	7.93306411444384e-08	4.795415750625724
ENSG00000117143	7.93306411444384e-08	8.905929139485579
ENSG00000005189	7.93306411444384e-08	7.633692055496454
ENSG00000116544	7.93306411444384e-08	7.30439858674424
ENSG00000132122	7.93306411444384e-08	5.854695476644767
ENSG00000197915	7.93306411444384e-08	3.2696732870836684
ENSG00000232907	7.93306411444384e-08	6.941166270566317
ENSG00000128567	7.93306411444384e-08	8.365833731911678
ENSG00000174799	7.93306411444384e-08	8.607567376234622
ENSG00000158164	7.93306411444384e-08	5.0675707925899465
ENSG00000141367	7.93306411444384e-08	8.900329774643783
ENSG00000214018	7.93306411444384e-08	3.8680398344726683
ENSG00000174437	7.93306411444384e-08	8.926254342737613
ENSG00000162004	7.93306411444384e-08	8.444427818294603
ENSG00000119403	7.93306411444384e-08	8.63502626851984
ENSG00000251350	7.93306411444384e-08	6.572653938433018
ENSG00000172586	7.93306411444384e-08	8.722464378293527
ENSG00000267052	7.93306411444384e-08	3.0746650245203737
ENSG00000101888	7.93306411444384e-08	8.556714632314595
ENSG00000110700	7.93306411444384e-08	8.930319383388017
ENSG00000162757	7.93306411444384e-08	7.320161044941894
ENSG00000135637	7.93306411444384e-08	8.485078224798666
ENSG00000186567	7.93306411444384e-08	5.6065162799635795
ENSG00000225828	7.93306411444384e-08	7.893691570517698
ENSG00000199477	7.93306411444384e-08	4.820065512918009
ENSG00000225620	7.93306411444384e-08	2.8239518798787917
ENSG00000179314	7.93306411444384e-08	6.718846864077465
ENSG00000196092	7.93306411444384e-08	8.22547942533989
ENSG00000169016	7.93306411444384e-08	8.655351471771873
ENSG00000130377	7.93306411444384e-08	5.112655808595815
ENSG00000249115	7.93306411444384e-08	8.69247476954929
ENSG00000166340	7.93306411444384e-08	8.884069612042156
ENSG00000178184	7.93306411444384e-08	7.226764203592491
ENSG00000114942	1.3456545769651573e-07	8.942514505339238
ENSG00000112304	1.3456545769651573e-07	8.588238565250219
ENSG00000213864	1.3456545769651573e-07	5.039905533636326
ENSG00000178397	1.3456545769651573e-07	8.612170348808789
ENSG00000116030	1.3456545769651573e-07	8.843419205538092
ENSG00000189050	1.3456545769651573e-07	8.525270170958864
ENSG00000197329	1.3456545769651573e-07	8.926254342737613
ENSG00000044524	1.3456545769651573e-07	4.612518219016945
ENSG00000102290	1.3456545769651573e-07	2.677099896016657
ENSG00000197077	1.3456545769651573e-07	4.422675009340239
ENSG00000138640	1.3456545769651573e-07	8.873408814282326
ENSG00000237708	1.3456545769651573e-07	2.759762897015962
ENSG00000203697	1.3456545769651573e-07	5.404953999496977
ENSG00000227097	1.3456545769651573e-07	8.859679368139718
ENSG00000130779	1.3456545769651573e-07	8.86780944944053
ENSG00000173786	1.3456545769651573e-07	8.83528912423728
ENSG00000177917	1.3456545769651573e-07	8.69347116181692
ENSG00000159377	1.3456545769651573e-07	8.909994180135985
ENSG00000095739	1.3456545769651573e-07	6.152401626286817
ENSG00000173894	1.3456545769651573e-07	5.525907894229821
ENSG00000138674	1.3456545769651573e-07	8.930319383388017
ENSG00000227906	1.3456545769651573e-07	2.3325203876902934
ENSG00000168393	1.3456545769651573e-07	8.524732239035105
ENSG00000243224	1.3456545769651573e-07	6.48590861281344
ENSG00000272065	1.3456545769651573e-07	5.045036720169021
ENSG00000163431	1.3456545769651573e-07	5.22108972004792
ENSG00000143107	1.345654576965167e-07	4.869093034645265
ENSG00000139117	1.345654576965167e-07	8.153757633557419
ENSG00000122912	1.345654576965167e-07	8.729060135402948
ENSG00000205129	1.345654576965167e-07	7.3519628553189
ENSG00000047410	1.345654576965167e-07	8.888134652692564
ENSG00000268088	1.345654576965167e-07	5.010747217551875
ENSG00000217181	1.345654576965167e-07	3.2007176101591237
ENSG00000230202	1.345654576965167e-07	8.557252564238356
ENSG00000100997	1.345654576965167e-07	8.79870375838362
ENSG00000227868	1.345654576965167e-07	2.0494859382736226
ENSG00000263753	1.345654576965167e-07	8.79716943419223
ENSG00000264058	1.345654576965167e-07	6.8509679701417845
ENSG00000027644	1.345654576965167e-07	3.845227945348768
ENSG00000144048	1.345654576965167e-07	8.667546593723092
ENSG00000261603	1.345654576965167e-07	4.390411546207178
ENSG00000235477	1.345654576965167e-07	7.942812588808428
ENSG00000185499	1.345654576965167e-07	7.522536717664304
ENSG00000227311	1.345654576965167e-07	3.8486806846412644
ENSG00000273062	1.345654576965167e-07	8.44335195444708
ENSG00000248468	1.345654576965167e-07	3.207189251109591
ENSG00000082293	1.345654576965167e-07	4.81753599888368
ENSG00000006125	1.345654576965167e-07	8.859679368139718
ENSG00000204860	1.345654576965167e-07	3.525196847845619
ENSG00000112977	1.345654576965167e-07	8.901864098835173
ENSG00000213559	1.345654576965167e-07	3.2987879039385484
ENSG00000234171	1.345654576965167e-07	7.537207279260993
ENSG00000161243	1.345654576965167e-07	4.418984383389639
ENSG00000010165	1.345654576965167e-07	8.768714149639386
ENSG00000173218	1.345654576965167e-07	7.139427572218127
ENSG00000272009	1.345654576965167e-07	7.16840847935952
ENSG00000115317	1.345654576965167e-07	8.532324388412155
ENSG00000248719	1.345654576965167e-07	4.209107096429056
ENSG00000013583	1.345654576965167e-07	8.471348778656058
ENSG00000196372	1.345654576965167e-07	7.344359434736917
ENSG00000083457	1.345654576965167e-07	8.67061524210587
ENSG00000113368	1.345654576965167e-07	8.697536202467324
ENSG00000213885	1.345654576965167e-07	6.353704540620245
ENSG00000143337	1.345654576965167e-07	8.828155435204096
ENSG00000270504	1.345654576965167e-07	4.573161736022538
ENSG00000245017	1.345654576965167e-07	6.11874148860597
ENSG00000116406	1.345654576965167e-07	8.897799058184765
ENSG00000198937	1.345654576965167e-07	8.685341080516107
ENSG00000172987	1.345654576965167e-07	2.9308456510140086
ENSG00000231064	1.345654576965167e-07	6.0214629216480295
ENSG00000102100	1.345654576965167e-07	8.76104252868244
ENSG00000198924	1.345654576965167e-07	8.652282823389093
ENSG00000182831	1.345654576965167e-07	8.775847838672572
ENSG00000241741	1.345654576965167e-07	6.7563396060724505
ENSG00000143622	1.345654576965167e-07	8.598899363010048
ENSG00000116918	1.345654576965167e-07	8.712262040877564
ENSG00000067992	1.345654576965167e-07	8.099048404744645
ENSG00000224790	1.345654576965167e-07	5.182231740868634
ENSG00000243479	1.345654576965167e-07	5.308431017827649
ENSG00000116984	1.345654576965167e-07	8.840888489079076
ENSG00000182134	1.345654576965167e-07	8.539916537789209
ENSG00000143740	1.345654576965167e-07	8.736193824436135
ENSG00000254827	1.345654576965167e-07	5.044171928324095
ENSG00000258099	1.345654576965167e-07	4.190423986611081
ENSG00000250056	1.345654576965167e-07	5.310792094700012
ENSG00000103723	1.345654576965167e-07	5.022872032098458
ENSG00000227999	1.345654576965167e-07	5.635247723932424
ENSG00000242612	1.345654576965167e-07	8.122829712853731
ENSG00000138085	1.345654576965167e-07	8.873408814282326
ENSG00000224032	1.345654576965167e-07	8.779374947399216
ENSG00000117118	1.345654576965167e-07	8.757515419955796
ENSG00000070601	1.345654576965167e-07	3.7714842437364107
ENSG00000135245	1.345654576965167e-07	7.555080902107127
ENSG00000135248	1.345654576965167e-07	5.410362569800519
ENSG00000164574	1.345654576965167e-07	8.850014962647515
ENSG00000070371	1.345654576965167e-07	6.647209701398981
ENSG00000241556	1.345654576965167e-07	6.418353450393509
ENSG00000251927	1.345654576965167e-07	7.362778365737737
ENSG00000125898	1.345654576965167e-07	7.628087113494782
ENSG00000076382	1.345654576965167e-07	8.591307213632996
ENSG00000134419	1.345654576965167e-07	8.89219969334297
ENSG00000228444	1.345654576965167e-07	5.3014760365998
ENSG00000238934	1.345654576965167e-07	2.3483503382817723
ENSG00000143434	1.345654576965167e-07	6.862409433105399
ENSG00000238086	1.345654576965167e-07	5.495907185448014
ENSG00000182718	1.345654576965167e-07	8.905929139485579
ENSG00000078061	1.345654576965167e-07	8.847484246188499
ENSG00000167615	1.345654576965167e-07	8.942514505339238
ENSG00000138678	1.345654576965167e-07	5.6733477739136715
ENSG00000151006	1.3456545769651813e-07	6.885024251467318
ENSG00000187957	1.3456545769651813e-07	2.7492922436537732
ENSG00000114790	1.3456545769651813e-07	5.874401960817694
ENSG00000138778	1.3456545769651813e-07	8.188558770633481
ENSG00000151553	1.3456545769651813e-07	8.729060135402948
ENSG00000105427	1.3456545769651813e-07	3.680624731072952
ENSG00000143850	1.3456545769651813e-07	5.103806901694448
ENSG00000105088	1.3456545769651813e-07	3.939291315168379
ENSG00000181938	1.3456545769651813e-07	7.72153088083261
ENSG00000269430	1.3456545769651813e-07	7.460246610679405
ENSG00000100473	1.3456545769651813e-07	8.217769346104824
ENSG00000041353	1.3456545769651813e-07	4.737953890587382
ENSG00000143624	1.3456545769651813e-07	8.889668976883954
ENSG00000181744	1.3456545769651813e-07	8.705666283768139
ENSG00000164070	1.3456545769651813e-07	8.080612436566804
ENSG00000169242	1.3456545769651813e-07	6.588505486624528
ENSG00000237686	1.3456545769651813e-07	5.737256242966325
ENSG00000176659	1.345654576965186e-07	5.107785532827702
ENSG00000112378	1.345654576965186e-07	8.901864098835173
ENSG00000169641	1.345654576965186e-07	8.47894092803311
ENSG00000164953	2.2636650439015812e-07	7.983116887666765
ENSG00000174405	2.2636650439015812e-07	8.620300430109603
ENSG00000169446	2.2636650439015812e-07	8.83528912423728
ENSG00000174326	2.2636650439015812e-07	5.285816083616349
ENSG00000165832	2.2636650439015812e-07	8.697536202467324
ENSG00000224812	2.2636650439015812e-07	3.542792534327619
ENSG00000227708	2.2636650439015812e-07	5.707349823770312
ENSG00000254685	2.2636650439015812e-07	8.284735897501333
ENSG00000233791	2.2636650439015812e-07	6.823706215694732
ENSG00000204789	2.2636650439015812e-07	8.028546276911188
ENSG00000174469	2.2636650439015812e-07	5.358655855788034
ENSG00000181444	2.2636650439015812e-07	7.964666539091975
ENSG00000225889	2.2636650439015812e-07	8.901864098835173
ENSG00000213846	2.2636650439015812e-07	6.862426251640822
ENSG00000163444	2.2636650439015812e-07	8.751916055114
ENSG00000197779	2.2636650439015812e-07	8.354176541884222
ENSG00000163866	2.2636650439015812e-07	8.60761987938292
ENSG00000227939	2.2636650439015812e-07	7.420120091228926
ENSG00000216866	2.2636650439015812e-07	5.838462373490821
ENSG00000198814	2.2636650439015812e-07	8.177615522695973
ENSG00000179051	2.2636650439015812e-07	8.817494637444264
ENSG00000260423	2.2636650439015812e-07	6.8395808106439775
ENSG00000187325	2.2636650439015812e-07	8.617231781726826
ENSG00000237025	2.2636650439015812e-07	4.004764765507024
ENSG00000186212	2.2636650439015812e-07	7.016568144217911
ENSG00000163069	2.2636650439015812e-07	7.7336423810502115
ENSG00000175595	2.2636650439015812e-07	8.53365573400576
ENSG00000164104	2.2636650439015812e-07	8.897799058184765
ENSG00000166173	2.2636650439015812e-07	4.142420425293122
ENSG00000176896	2.2636650439015812e-07	8.320862803011124
ENSG00000212884	2.2636650439015812e-07	8.37424626339017
ENSG00000162817	2.2636650439015812e-07	7.653441204073379
ENSG00000198934	2.2636650439015812e-07	8.078723201492611
ENSG00000225855	2.2636650439015812e-07	8.284664893631742
ENSG00000198855	2.2636650439015812e-07	8.865278732981514
ENSG00000162722	2.2636650439015812e-07	5.699923509048877
ENSG00000269944	2.2636650439015812e-07	3.686901300909282
ENSG00000198589	2.2636650439015812e-07	8.815960313252875
ENSG00000228065	2.2636650439015812e-07	5.562410326240164
ENSG00000168994	2.2636650439015812e-07	7.062247791639419
ENSG00000164588	2.2636650439015812e-07	1.9085315066060682
ENSG00000271936	2.2636650439015812e-07	5.734613504123378
ENSG00000165704	2.2636650439015812e-07	8.578036227834255
ENSG00000163728	2.2636650439015812e-07	8.897799058184765
ENSG00000154222	2.2636650439015812e-07	8.76311478479759
ENSG00000140743	2.2636650439015812e-07	8.820025353903281
ENSG00000131089	2.2636650439015812e-07	8.723998702484916
ENSG00000139537	2.2636650439015812e-07	7.626750190741303
ENSG00000117222	2.2636650439015812e-07	8.748388946387355
ENSG00000117523	2.2636650439015812e-07	8.918124261436798
ENSG00000086289	2.2636650439015812e-07	7.717900222644901
ENSG00000102241	2.2636650439015812e-07	8.844953529729482
ENSG00000102178	2.2636650439015812e-07	8.765645501256607
ENSG00000118655	2.2636650439015812e-07	7.5628253192959765
ENSG00000086717	2.2636650439015812e-07	5.0565368621804
ENSG00000122591	2.2636650439015812e-07	8.794100785809453
ENSG00000156709	2.2636650439015812e-07	8.810898880334841
ENSG00000124209	2.2636650439015812e-07	8.745320298004575
ENSG00000094916	2.2636650439015812e-07	8.810898880334841
ENSG00000095002	2.2636650439015812e-07	8.623624560238465
ENSG00000133083	2.2636650439015812e-07	6.9258175014517
ENSG00000126107	2.2636650439015812e-07	8.809364556143452
ENSG00000133026	2.2636650439015812e-07	8.31551891991541
ENSG00000128245	2.2636650439015812e-07	8.809364556143452
ENSG00000072062	2.2636650439015812e-07	8.827159042936465
ENSG00000071073	2.2636650439015812e-07	8.688409728898884
ENSG00000139880	2.2636650439015812e-07	7.416304955164726
ENSG00000143436	2.2636650439015812e-07	8.612170348808789
ENSG00000152784	2.2636650439015812e-07	8.289929305147561
ENSG00000021355	2.2636650439015812e-07	8.843419205538092
ENSG00000151229	2.2636650439015812e-07	8.496276954482259
ENSG00000150995	2.2636650439015812e-07	8.695005486008307
ENSG00000109158	2.2636650439015812e-07	6.2011298822679
ENSG00000109265	2.2636650439015812e-07	3.3544260301884306
ENSG00000147082	2.2636650439015812e-07	6.896862693294065
ENSG00000131171	2.2636650439015812e-07	8.857148651680701
ENSG00000110921	2.2636650439015812e-07	8.220338185315187
ENSG00000146112	2.2636650439015812e-07	8.841884881346704
ENSG00000154760	2.2636650439015812e-07	8.885603936233545
ENSG00000065154	2.2636650439015812e-07	8.848480638456127
ENSG00000105767	2.2636650439015812e-07	7.744565365733501
ENSG00000145592	2.2636650439015812e-07	8.942514505339238
ENSG00000185010	2.2636650439016014e-07	8.210286323348711
ENSG00000163794	2.2636650439016014e-07	6.410023848494817
ENSG00000132763	2.2636650439016014e-07	8.432488178089466
ENSG00000132824	2.2636650439016014e-07	8.875939530741345
ENSG00000267470	2.2636650439016014e-07	5.934782910908262
ENSG00000168280	2.2636650439016014e-07	6.236602249636234
ENSG00000244242	2.2636650439016014e-07	7.977215115090465
ENSG00000134769	2.2636650439016014e-07	6.201195098278719
ENSG00000150457	2.2636650439016014e-07	8.586704241058829
ENSG00000143183	2.2636650439016014e-07	8.918124261436798
ENSG00000149806	2.2636650439016014e-07	8.918124261436798
ENSG00000262333	2.2636650439016014e-07	6.495173601304035
ENSG00000151611	2.2636650439016014e-07	7.790419212894784
ENSG00000243711	2.2636650439016014e-07	2.915992365747243
ENSG00000225657	2.2636650439016014e-07	1.893498299751583
ENSG00000204387	2.2636650439016014e-07	8.89373401753436
ENSG00000204277	2.2636650439016014e-07	4.024515170064291
ENSG00000185278	2.2636650439016014e-07	8.619224566262082
ENSG00000204410	2.2636650439016014e-07	7.992853418337319
ENSG00000204624	2.2636650439016014e-07	4.671939566944655
ENSG00000213621	2.2636650439016014e-07	5.255652559110135
ENSG00000230291	2.2636650439016014e-07	6.106662988982594
ENSG00000112305	2.2636650439016014e-07	8.27867807231567
ENSG00000215845	2.2636650439016014e-07	8.754984703496778
ENSG00000223612	2.2636650439016014e-07	6.899583887372022
ENSG00000223797	2.2636650439016014e-07	7.560450655446321
ENSG00000224356	2.2636650439016014e-07	5.785878235629321
ENSG00000225093	2.2636650439016014e-07	7.0411739454532345
ENSG00000225439	2.2636650439016014e-07	7.806188034034298
ENSG00000104529	2.2636650439016014e-07	8.922189302087205
ENSG00000203827	2.2636650439016014e-07	7.732734852149301
ENSG00000238178	2.2636650439016014e-07	4.2272418067457105
ENSG00000130764	2.2636650439016014e-07	8.723460770561154
ENSG00000123374	2.2636650439016014e-07	8.488605333525312
ENSG00000188042	2.2636650439016014e-07	8.691195927103985
ENSG00000188389	2.2636650439016014e-07	6.776059225964408
ENSG00000234337	2.2636650439016014e-07	3.7978325241507105
ENSG00000198648	2.2636650439016133e-07	8.022115040121427
ENSG00000164344	2.2636650439016133e-07	6.795558727224056
ENSG00000226161	2.2636650439016133e-07	4.355942781101373
ENSG00000236312	2.2636650439016133e-07	4.951105502866459
ENSG00000226754	2.2636650439016133e-07	5.430631280030572
ENSG00000163040	2.2636650439016133e-07	5.695312783938536
ENSG00000205838	2.2636650439016133e-07	4.469377336402805
ENSG00000134333	2.2636650439016133e-07	8.918124261436798
ENSG00000124641	2.2636650439016133e-07	8.573512726839981
ENSG00000123739	2.2636650439016133e-07	8.700066918926343
ENSG00000115902	2.2636650439016133e-07	8.926254342737613
ENSG00000102384	2.2636650439016133e-07	7.158471883762252
ENSG00000138160	2.2636650439016133e-07	8.555718240046966
ENSG00000138780	2.2636650439016133e-07	8.442355562179452
ENSG00000172292	2.2636650439016133e-07	8.000443435273292
ENSG00000107789	3.7763886073955906e-07	8.685341080516107
ENSG00000137154	3.7763886073955906e-07	8.942514505339238
ENSG00000184867	3.7763886073955906e-07	8.707200607959528
ENSG00000164484	3.7763886073955906e-07	8.060928714699596
ENSG00000132694	3.7763886073955906e-07	8.773775582557422
ENSG00000247400	3.7763886073955906e-07	8.152969797047449
ENSG00000150630	3.7763886073955906e-07	7.4412527921499025
ENSG00000069275	3.7763886073955906e-07	8.855614327489313
ENSG00000147804	3.7763886073955906e-07	8.53365573400576
ENSG00000261754	3.7763886073955906e-07	4.547872890957111
ENSG00000181467	3.7763886073955906e-07	8.750919662846371
ENSG00000125834	3.7763886073955906e-07	8.737190216703763
ENSG00000125166	3.7763886073955906e-07	8.831224083586873
ENSG00000174010	3.7763886073955906e-07	8.765645501256609
ENSG00000134548	3.7763886073955906e-07	5.88663685514831
ENSG00000205500	3.7763886073955906e-07	3.8592244454709124
ENSG00000134287	3.7763886073955906e-07	8.862210084598736
ENSG00000226856	3.7763886073955906e-07	5.390687996120106
ENSG00000131019	3.7763886073955906e-07	5.119503862494273
ENSG00000135250	3.7763886073955906e-07	8.772779190289793
ENSG00000271109	3.7763886073955906e-07	5.864709552075964
ENSG00000163463	3.7763886073955906e-07	8.330173754456057
ENSG00000162755	3.7763886073955906e-07	7.879994669966559
ENSG00000123297	3.776388607395604e-07	8.329989276579564
ENSG00000169972	3.776388607395604e-07	8.031109538961676
ENSG00000154978	3.776388607395604e-07	8.922189302087205
ENSG00000259726	3.776388607395604e-07	6.324758279961445
ENSG00000168556	3.776388607395604e-07	8.446217624232075
ENSG00000116688	3.776388607395604e-07	8.82462832647745
ENSG00000230155	3.776388607395604e-07	5.732386906841864
ENSG00000167658	3.776388607395604e-07	8.942514505339238
ENSG00000147604	3.776388607395604e-07	8.942514505339238
ENSG00000213064	3.776388607395604e-07	8.760046136414811
ENSG00000213358	3.776388607395604e-07	2.832912035962876
ENSG00000166313	3.776388607395604e-07	7.316668832889394
ENSG00000166272	3.776388607395604e-07	8.793104393541824
ENSG00000213699	3.776388607395604e-07	8.639629241094006
ENSG00000264247	3.776388607395604e-07	8.5857078487912
ENSG00000264364	3.776388607395604e-07	8.831224083586873
ENSG00000213862	3.776388607395604e-07	6.696670165840674
ENSG00000159261	3.776388607395604e-07	7.181472281771138
ENSG00000109758	3.776388607395604e-07	3.2395307645952376
ENSG00000162191	3.776388607395604e-07	8.837819840696298
ENSG00000233621	3.776388607395604e-07	7.33133213514034
ENSG00000170921	3.776388607395604e-07	8.360281293058305
ENSG00000123728	3.776388607395604e-07	8.865278732981514
ENSG00000180096	3.776388607395604e-07	8.561317604888762
ENSG00000242732	3.776388607395604e-07	7.961285668605294
ENSG00000180998	3.776388607395604e-07	6.631261126821575
ENSG00000135617	3.776388607395604e-07	8.729060135402948
ENSG00000248099	3.776388607395604e-07	5.256403863288863
ENSG00000138297	3.776388607395604e-07	8.516857639480374
ENSG00000133142	3.776388607395604e-07	8.756519027688167
ENSG00000133121	3.776388607395604e-07	8.387896237952885
ENSG00000184545	3.776388607395604e-07	7.964922020838057
ENSG00000266970	3.776388607395604e-07	4.028034124204426
ENSG00000132967	3.776388607395604e-07	6.9087246996848
ENSG00000099256	3.776388607395604e-07	7.32377564054678
ENSG00000237351	3.776388607395604e-07	4.199731673662527
ENSG00000174371	3.776388607395604e-07	8.001539932283187
ENSG00000253102	3.776388607395604e-07	1.977758191753918
ENSG00000126970	3.776388607395604e-07	8.247409621126128
ENSG00000126768	3.776388607395604e-07	8.756519027688167
ENSG00000070831	3.776388607395604e-07	8.873408814282326
ENSG00000188931	3.776388607395604e-07	8.048275132404509
ENSG00000171227	3.776388607395604e-07	7.573368522724566
ENSG00000138785	3.776388607395604e-07	8.507731165911933
ENSG00000226862	3.776388607395604e-07	4.374885300417888
ENSG00000232909	3.776388607395604e-07	6.436398437593717
ENSG00000164587	3.776388607395604e-07	8.938449464688832
ENSG00000226791	3.776388607395604e-07	4.870987035207443
ENSG00000225724	3.776388607395604e-07	4.739314848110387
ENSG00000108344	3.776388607395604e-07	8.89373401753436
ENSG00000107669	3.776388607395604e-07	8.734659500244746
ENSG00000221743	3.776388607395604e-07	7.550983315865251
ENSG00000160062	3.776388607395604e-07	7.702119173975108
ENSG00000226455	3.776388607395604e-07	3.307973013986851
ENSG00000153187	3.776388607395604e-07	8.926254342737613
ENSG00000162398	3.776388607395624e-07	4.957633613201351
ENSG00000216809	3.776388607395624e-07	6.007288465757007
ENSG00000169442	3.776388607395624e-07	7.746828012411791
ENSG00000229278	3.776388607395624e-07	3.796309611254556
ENSG00000188549	3.776388607395624e-07	7.755282786965969
ENSG00000167900	3.776388607395624e-07	8.35795913235695
ENSG00000162836	3.776388607395624e-07	8.672608026641125
ENSG00000131475	3.776388607395624e-07	8.726529418943931
ENSG00000180867	3.776388607395624e-07	8.057014149498675
ENSG00000137962	3.776388607395644e-07	3.989295959388849
ENSG00000155850	3.776388607395644e-07	8.70466989150051
ENSG00000232818	3.776388607395644e-07	6.908352340865637
ENSG00000229656	3.776388607395644e-07	2.4724053132187866
ENSG00000205277	3.776388607395644e-07	3.3218272009030807
ENSG00000100994	3.776388607395644e-07	8.889668976883954
ENSG00000164418	3.776388607395644e-07	4.759553448722545
ENSG00000253327	3.776388607395644e-07	4.762416860747657
ENSG00000169607	3.776388607395644e-07	7.959913091068321
ENSG00000143858	3.776388607395644e-07	6.189332308240746
ENSG00000232573	3.776388607395644e-07	8.496276954482259
ENSG00000241061	3.776388607395644e-07	6.346503066650185
ENSG00000232415	3.776388607395644e-07	1.6053677515776104
ENSG00000113212	3.776388607395644e-07	6.179267724284405
ENSG00000157191	3.776388607395644e-07	8.789039352891418
ENSG00000151729	3.776388607395644e-07	8.816498245176636
ENSG00000183298	3.776388607395644e-07	6.770052460741257
ENSG00000224023	3.776388607395644e-07	4.703651143981676
ENSG00000212664	3.776388607395644e-07	6.351127038623658
ENSG00000224897	3.776388607395644e-07	6.962564152439858
ENSG00000117408	3.776388607395644e-07	8.802768799034027
ENSG00000262583	3.776388607395644e-07	3.3232329419784206
ENSG00000170011	3.776388607395644e-07	7.276245973970677
ENSG00000169064	3.776388607395644e-07	2.5248810015066345
ENSG00000173207	3.776388607395644e-07	8.605036659775605
ENSG00000165171	3.776388607395644e-07	6.350987664192236
ENSG00000273010	3.776388607395644e-07	5.227763328354263
ENSG00000226864	3.776388607395644e-07	5.46339409694594
ENSG00000180071	3.776388607395644e-07	3.238829457128799
ENSG00000184785	3.776388607395644e-07	5.4371013109160256
ENSG00000115758	3.776388607395644e-07	8.922189302087205
ENSG00000156042	3.776388607395644e-07	8.17316302557129
ENSG00000071282	3.776388607395644e-07	5.170959410602695
ENSG00000109255	3.776388607395644e-07	2.7313433374982363
ENSG00000163467	3.776388607395644e-07	6.231553658200679
ENSG00000159445	3.776388607395644e-07	8.80023808257501
ENSG00000105948	3.776388607395644e-07	7.817768643032288
ENSG00000180730	3.776388607395644e-07	7.4804481837753904
ENSG00000088756	3.776388607395644e-07	5.808385295692164
ENSG00000155366	3.776388607395644e-07	8.390761907737877
ENSG00000178217	3.776388607395644e-07	4.411017543381241
ENSG00000136942	3.776388607395644e-07	8.934384424038425
ENSG00000102910	3.776388607395644e-07	8.827159042936465
ENSG00000108219	3.776388607395644e-07	8.714334296992712
ENSG00000171222	3.776388607395644e-07	8.806833839684433
ENSG00000162669	3.776388607395644e-07	3.8023658459505407
ENSG00000237773	3.776388607395644e-07	3.016708604129812
ENSG00000162813	3.776388607395644e-07	8.784974312241012
ENSG00000132646	3.776388607395644e-07	8.796173041924604
ENSG00000234215	3.776388607395644e-07	2.0122314490908484
ENSG00000203666	6.247800247962714e-07	8.372967420944862
ENSG00000117399	6.247800247962714e-07	8.195022553014713
ENSG00000270177	6.247800247962714e-07	6.252948941641968
ENSG00000131979	6.247800247962714e-07	8.493005327501695
ENSG00000230359	6.247800247962714e-07	6.047439872023407
ENSG00000086730	6.247800247962714e-07	8.796173041924604
ENSG00000198756	6.247800247962714e-07	5.785318102794875
ENSG00000255240	6.247800247962714e-07	4.3005349956372685
ENSG00000255449	6.247800247962714e-07	4.605622632109394
ENSG00000101152	6.247800247962714e-07	8.77530990674881
ENSG00000235437	6.247800247962714e-07	8.581104876217033
ENSG00000188846	6.247800247962714e-07	8.934384424038425
ENSG00000234705	6.247800247962714e-07	6.982082949936805
ENSG00000197170	6.247800247962714e-07	8.82462832647745
ENSG00000165175	6.247800247962714e-07	8.557790496162117
ENSG00000224424	6.247800247962714e-07	7.62846052509888
ENSG00000068784	6.247800247962714e-07	8.667008661799331
ENSG00000225806	6.247800247962714e-07	6.110105081767577
ENSG00000251680	6.247800247962714e-07	4.199852551640271
ENSG00000267312	6.247800247962714e-07	6.229354612957171
ENSG00000174307	6.247800247962714e-07	8.295476166841055
ENSG00000268034	6.247800247962714e-07	4.31547249030094
ENSG00000099385	6.247800247962714e-07	8.011610294970957
ENSG00000224903	6.247800247962714e-07	4.515923203301962
ENSG00000272259	6.247800247962714e-07	5.475560357202843
ENSG00000168071	6.247800247962714e-07	8.901864098835173
ENSG00000126247	6.247800247962714e-07	8.877473854932733
ENSG00000089289	6.247800247962714e-07	8.796173041924604
ENSG00000183826	6.247800247962714e-07	8.570982010380964
ENSG00000165511	6.247800247962714e-07	7.162285562990917
ENSG00000092200	6.247800247962714e-07	7.517849031877142
ENSG00000240087	6.247800247962714e-07	6.069666268286162
ENSG00000109390	6.247800247962714e-07	8.736193824436134
ENSG00000213033	6.247800247962714e-07	5.281896839883192
ENSG00000014919	6.247800247962714e-07	8.705666283768139
ENSG00000183337	6.247800247962714e-07	8.857148651680701
ENSG00000176871	6.247800247962714e-07	8.555718240046966
ENSG00000179195	6.247800247962714e-07	8.889668976883954
ENSG00000225518	6.247800247962714e-07	5.32080721853136
ENSG00000273226	6.247800247962714e-07	6.013945816404984
ENSG00000181038	6.247800247962714e-07	8.565382645539168
ENSG00000150756	6.247800247962714e-07	8.430415921974316
ENSG00000135269	6.247800247962714e-07	8.86780944944053
ENSG00000135476	6.247800247962714e-07	8.319583960565819
ENSG00000121848	6.247800247962748e-07	8.828155435204096
ENSG00000139428	6.247800247962748e-07	8.503666125261526
ENSG00000145425	6.247800247962748e-07	8.934384424038425
ENSG00000158301	6.247800247962748e-07	7.8270515047368665
ENSG00000163682	6.247800247962748e-07	8.942514505339238
ENSG00000116580	6.247800247962748e-07	8.817494637444264
ENSG00000143322	6.247800247962781e-07	8.814963920985246
ENSG00000141127	6.247800247962781e-07	8.758053351879557
ENSG00000221990	6.247800247962781e-07	7.515891260901208
ENSG00000073711	6.247800247962781e-07	7.309362359767221
ENSG00000173482	6.247800247962781e-07	8.481774052226633
ENSG00000141639	6.247800247962781e-07	1.6437553114650834
ENSG00000129116	6.247800247962781e-07	7.15772597522679
ENSG00000197653	6.247800247962781e-07	6.559733242248071
ENSG00000107242	6.247800247962781e-07	8.897799058184765
ENSG00000101003	6.247800247962781e-07	7.977503142428017
ENSG00000273297	6.247800247962781e-07	3.9498444253122864
ENSG00000224452	6.247800247962781e-07	4.1936138897427595
ENSG00000112312	6.247800247962781e-07	8.457081400589688
ENSG00000184640	6.247800247962781e-07	8.897799058184765
ENSG00000089163	6.247800247962781e-07	6.8228666435496015
ENSG00000225667	6.247800247962781e-07	2.233803231196899
ENSG00000172216	6.247800247962781e-07	8.760584068338574
ENSG00000267060	6.247800247962781e-07	5.823212169184564
ENSG00000267707	6.247800247962781e-07	3.4272590512023062
ENSG00000235688	6.247800247962781e-07	2.982682503717024
ENSG00000154305	6.247800247962781e-07	8.918124261436798
ENSG00000196420	6.247800247962781e-07	3.0911171551197696
ENSG00000143149	6.247800247962781e-07	8.817494637444264
ENSG00000101189	6.247800247962781e-07	8.39283416385303
ENSG00000213839	6.247800247962781e-07	7.709911813556497
ENSG00000069329	6.247800247962781e-07	8.844953529729482
ENSG00000151023	6.247800247962781e-07	3.9836827701663884
ENSG00000236104	6.247800247962781e-07	8.767179825447998
ENSG00000101282	6.247800247962781e-07	5.965880474444799
ENSG00000105472	6.247800247962781e-07	5.418030045196969
ENSG00000041515	6.247800247962781e-07	4.990781533924772
ENSG00000112039	6.247800247962781e-07	8.541785815306573
ENSG00000128039	6.247800247962781e-07	8.660950836613667
ENSG00000264659	6.247800247962781e-07	2.7369304659527134
ENSG00000156510	6.247800247962781e-07	3.0422956551088505
ENSG00000228527	6.247800247962781e-07	3.322161369283433
ENSG00000258427	6.247800247962781e-07	4.42111744820343
ENSG00000213588	6.247800247962781e-07	8.415434601817996
ENSG00000147183	6.247800247962781e-07	5.30804896889874
ENSG00000231346	6.247800247962781e-07	4.441833590765654
ENSG00000174939	6.247800247962781e-07	5.452483315904574
ENSG00000199370	6.247800247962781e-07	3.420207383435583
ENSG00000269887	6.247800247962781e-07	2.1027125606949166
ENSG00000260790	6.247800247962781e-07	2.858559814802008
ENSG00000175294	6.247800247962781e-07	4.660581627186259
ENSG00000239719	6.247800247962781e-07	6.184345970904846
ENSG00000077235	6.247800247962781e-07	8.825624718745077
ENSG00000225173	6.247800247962781e-07	2.031894735125875
ENSG00000153487	6.247800247962781e-07	8.298597318372135
ENSG00000132676	6.247800247962781e-07	8.89219969334297
ENSG00000161800	6.247800247962781e-07	8.54958094328141
ENSG00000115526	6.247800247962781e-07	5.640546066651637
ENSG00000184486	6.247800247962781e-07	2.86105075402881
ENSG00000102879	6.247800247962781e-07	8.922189302087205
ENSG00000004142	6.247800247962781e-07	8.83682344842867
ENSG00000146411	6.247800247962781e-07	7.358791362952333
ENSG00000204315	6.247800247962781e-07	7.920259076831885
ENSG00000153531	6.247800247962781e-07	6.49881052597402
ENSG00000213639	6.247800247962781e-07	8.861213692331107
ENSG00000050438	6.247800247962781e-07	7.761005658825655
ENSG00000237793	6.247800247962781e-07	5.310310489989397
ENSG00000147224	6.247800247962781e-07	8.841884881346704
ENSG00000225793	6.247800247962781e-07	6.3963592881362965
ENSG00000074276	6.247800247962781e-07	6.070479584270118
ENSG00000169851	6.247800247962781e-07	2.6475534136309826
ENSG00000236830	6.247800247962781e-07	4.385142438253253
ENSG00000100243	6.247800247962781e-07	8.746854622195965
ENSG00000092036	6.247800247962781e-07	8.241475302958357
ENSG00000166441	6.247800247962781e-07	8.938449464688832
ENSG00000267253	6.247800247962781e-07	3.6937211987679586
ENSG00000229191	6.247800247962781e-07	5.229597973231908
ENSG00000144741	6.247800247962781e-07	8.566916969730558
ENSG00000270028	6.247800247962781e-07	5.059650387453586
ENSG00000232434	6.247800247962781e-07	7.349441617702503
ENSG00000162729	6.247800247962781e-07	8.857148651680701
ENSG00000183154	6.247800247962781e-07	4.946088799841955
ENSG00000166863	6.247800247962781e-07	2.8543098846748864
ENSG00000176974	6.247800247962781e-07	8.651286431121466
ENSG00000119283	6.247800247962781e-07	5.292171932806624
ENSG00000167037	6.247800247962781e-07	2.9815712644880494
ENSG00000162723	6.247800247962781e-07	3.8170982008218313
ENSG00000163631	6.247800247962781e-07	6.612344227817038
ENSG00000254873	6.247800247962814e-07	6.677120856840126
ENSG00000188095	6.247800247962814e-07	5.363688954722016
ENSG00000126562	6.247800247962814e-07	5.439176150975474
ENSG00000183317	6.247800247962814e-07	8.405993132480406
ENSG00000140479	6.247800247962814e-07	4.863069559849975
ENSG00000143228	6.247800247962814e-07	8.125969365106101
ENSG00000235748	6.247800247962814e-07	3.171121147336169
ENSG00000166664	6.247800247962814e-07	2.3050345182612744
ENSG00000260782	6.247800247962814e-07	3.914378869615684
ENSG00000213315	6.247800247962814e-07	6.4992626832974905
ENSG00000273002	6.247800247962814e-07	7.013306744889777
ENSG00000228376	6.247800247962814e-07	3.1169371586822128
ENSG00000119787	6.247800247962814e-07	8.769710541907015
ENSG00000227359	6.247800247962814e-07	5.056548537522976
ENSG00000206633	6.247800247962814e-07	6.996893501560035
ENSG00000158258	6.247800247962814e-07	6.568660174793041
ENSG00000223960	6.247800247962814e-07	8.565382645539168
ENSG00000008405	1.0250936330731026e-06	8.620300430109602
ENSG00000103485	1.0250936330731026e-06	8.857148651680701
ENSG00000147100	1.0250936330731026e-06	5.29731256723392
ENSG00000116906	1.0250936330731026e-06	8.820563285827042
ENSG00000185033	1.0250936330731026e-06	8.863744408790124
ENSG00000225205	1.0250936330731026e-06	8.676214606947665
ENSG00000176463	1.0250936330731026e-06	8.425609970802363
ENSG00000239559	1.0250936330731026e-06	7.179792022446378
ENSG00000138757	1.0250936330731026e-06	8.889668976883954
ENSG00000204843	1.0250936330731026e-06	8.853083611030295
ENSG00000055732	1.0250936330731026e-06	3.365345626553083
ENSG00000203813	1.0250936330731026e-06	7.496194615472582
ENSG00000132677	1.0250936330731026e-06	3.436073274985697
ENSG00000206527	1.0250936330731026e-06	8.808368163875823
ENSG00000146350	1.0250936330731026e-06	7.915295616215037
ENSG00000163629	1.0250936330731026e-06	7.737680117742246
ENSG00000138796	1.0250936330731026e-06	8.700604850850103
ENSG00000102931	1.0250936330731026e-06	8.725533026676304
ENSG00000175567	1.0250936330731026e-06	8.897799058184765
ENSG00000259905	1.0250936330731026e-06	2.449760750094502
ENSG00000184557	1.0250936330731026e-06	8.731590851861966
ENSG00000211802	1.0250936330731026e-06	2.612074558622094
ENSG00000116922	1.0250936330731026e-06	8.62075889045347
ENSG00000136631	1.0250936330731026e-06	8.723460770561154
ENSG00000243452	1.0250936330731026e-06	8.68181397178946
ENSG00000226913	1.0250936330731026e-06	5.65421570968708
ENSG00000150510	1.0250936330731026e-06	4.481569558071332
ENSG00000108861	1.0250936330731026e-06	8.68334829598085
ENSG00000180185	1.0250936330731026e-06	8.32646216785292
ENSG00000106290	1.0250936330731026e-06	8.657423727887021
ENSG00000039139	1.0250936330731026e-06	3.265237167859126
ENSG00000150093	1.0250936330731026e-06	8.873408814282326
ENSG00000178538	1.0250936330731026e-06	7.171372742542385
ENSG00000088826	1.0250936330731026e-06	8.735655892512373
ENSG00000165695	1.0250936330731026e-06	4.081414724919225
ENSG00000114480	1.0250936330731026e-06	8.668542985990719
ENSG00000265415	1.0250936330731026e-06	6.118927892414267
ENSG00000265386	1.0250936330731026e-06	2.9156178250898144
ENSG00000085063	1.0250936330731026e-06	8.930319383388017
ENSG00000104356	1.0250936330731026e-06	8.026953536884848
ENSG00000135763	1.0250936330731026e-06	8.667546593723092
ENSG00000137501	1.0250936330731026e-06	8.409297305052439
ENSG00000162961	1.0250936330731026e-06	8.648755714662448
ENSG00000166263	1.0250936330731026e-06	7.672076030524662
ENSG00000182093	1.0250936330731026e-06	8.65261777671507
ENSG00000263164	1.0250936330731026e-06	3.777251049011681
ENSG00000177455	1.0250936330731026e-06	7.351274525564275
ENSG00000229203	1.0250936330731026e-06	2.2242890269776683
ENSG00000166851	1.0250936330731026e-06	8.027511426365438
ENSG00000180769	1.0250936330731026e-06	5.453532568016189
ENSG00000175305	1.0250936330731026e-06	8.127715135605577
ENSG00000203930	1.0250936330731026e-06	3.7803902074637636
ENSG00000187607	1.0250936330731026e-06	7.417139600777936
ENSG00000197085	1.0250936330731026e-06	3.0571283670026186
ENSG00000130147	1.0250936330731026e-06	3.697865502260122
ENSG00000130119	1.0250936330731026e-06	8.49326080924778
ENSG00000122873	1.0250936330731026e-06	8.527262955494121
ENSG00000269942	1.0250936330731026e-06	4.634825069978279
ENSG00000143633	1.0250936330731026e-06	8.406766588593422
ENSG00000168653	1.0250936330731026e-06	8.814963920985246
ENSG00000143318	1.0250936330731026e-06	5.189021108200698
ENSG00000187695	1.0250936330731026e-06	5.788967964983492
ENSG00000197951	1.0250936330731026e-06	8.242683141534071
ENSG00000257987	1.0250936330731026e-06	2.158081233762729
ENSG00000224418	1.0250936330731026e-06	5.120087813815401
ENSG00000170832	1.0250936330731026e-06	8.551115267472799
ENSG00000101384	1.0250936330731026e-06	8.7311323915181
ENSG00000129038	1.0250936330731026e-06	3.26114431461136
ENSG00000123684	1.0250936330731026e-06	8.413362345702847
ENSG00000101421	1.0250936330731026e-06	8.889668976883954
ENSG00000197558	1.0250936330731026e-06	7.025607377050985
ENSG00000155008	1.0250936330731026e-06	7.900981312160244
ENSG00000141696	1.0250936330731026e-06	8.570779031783179
ENSG00000072506	1.0250936330731026e-06	8.789039352891418
ENSG00000007062	1.0250936330731026e-06	4.587197481001889
ENSG00000122862	1.0250936330731026e-06	8.934384424038425
ENSG00000101236	1.0250936330731026e-06	8.532862320335916
ENSG00000158828	1.0250936330731026e-06	8.51606422581053
ENSG00000102218	1.0250936330731026e-06	8.338119357880379
ENSG00000131828	1.0250936330731026e-06	8.764649108988978
ENSG00000171848	1.0250936330731026e-06	8.806295907760672
ENSG00000158555	1.0250936330731026e-06	8.418017821425313
ENSG00000023909	1.0250936330731026e-06	8.312732721710312
ENSG00000101182	1.0250936330731026e-06	8.873408814282326
ENSG00000185842	1.0250936330731026e-06	6.629191364990096
ENSG00000102109	1.0250936330731026e-06	5.242540664377634
ENSG00000196584	1.0250936330731026e-06	8.230611526600743
ENSG00000119906	1.0250936330731026e-06	8.734659500244746
ENSG00000158006	1.0250936330731026e-06	8.51179620656234
ENSG00000143156	1.0250936330731026e-06	7.978349059246159
ENSG00000186185	1.0250936330731026e-06	7.963722649972645
ENSG00000157985	1.0250936330731026e-06	6.6694448284562755
ENSG00000143409	1.0250936330731026e-06	8.768176217715625
ENSG00000119927	1.0250936330731026e-06	8.588318036830112
[truncated: 1,287 more rows]
