# Supplementary material for: Machine learning predicts treatment sensitivity in multiple myeloma based on molecular and clinical information coupled with drug response
Source: PLoS One. 2021 Jul 28;16(7):e0254596. doi: 10.1371/journal.pone.0254596 (PMC8318243; doi:10.1371/journal.pone.0254596)
Supplement: S1 File — (ZIP) [file pone.0254596.s004.zip › Supplementary Material 1/1q21/selected_genes_experiment_0.csv]

gene	pvalue	entropy
ENSG00000143321	4.059605548553102e-36	8.897799058184765
ENSG00000143294	6.081733445222969e-33	8.854080003297923
ENSG00000121644	3.689572966430289e-30	8.86780944944053
ENSG00000169905	1.488861399058004e-29	8.837819840696298
ENSG00000143515	3.167412569870303e-29	8.938449464688832
ENSG00000143314	8.017589762650012e-29	8.825624718745077
ENSG00000117479	5.126354881931154e-28	8.494204698367108
ENSG00000116586	1.3639801925333495e-27	8.699070526658716
ENSG00000160803	1.5406395757327738e-27	8.802768799034027
ENSG00000169231	2.592993843935901e-27	8.434075005429152
ENSG00000159352	3.5400332196557146e-27	8.850014962647515
ENSG00000117262	4.354669850614465e-27	8.356169326419478
ENSG00000143222	4.430411395466364e-27	8.875939530741345
ENSG00000143164	4.8291687528158726e-27	8.850014962647515
ENSG00000160688	4.998461476342056e-27	8.745320298004575
ENSG00000143252	6.47041283580304e-27	8.769710541907015
ENSG00000198715	6.582587169086946e-27	8.713796365068951
ENSG00000183155	6.696689993458128e-27	8.471604260402142
ENSG00000143393	7.423685431302573e-27	8.885603936233545
ENSG00000163467	1.1791474019452836e-26	6.215506861141084
ENSG00000163444	1.5765140682188952e-26	8.745320298004575
ENSG00000143418	1.8696048214337955e-26	8.83375480004589
ENSG00000132676	3.566054622692075e-26	8.880004571391751
ENSG00000143420	3.947561048579596e-26	8.901864098835173
ENSG00000116521	4.755053656390169e-26	8.89219969334297
ENSG00000143374	6.664794070846753e-26	8.686875404707495
ENSG00000143436	8.021481989926281e-26	8.669618849838242
ENSG00000163374	1.1609366921492752e-25	8.815960313252875
ENSG00000198860	1.6782372449057945e-25	8.808368163875823
ENSG00000152332	1.7065382345524624e-25	8.880004571391751
ENSG00000160714	3.380490672061949e-25	8.847484246188499
ENSG00000131788	3.612828841259054e-25	8.704131959576749
ENSG00000143612	3.9256201729117547e-25	8.897799058184765
ENSG00000143569	4.265234067285103e-25	8.889668976883954
ENSG00000160685	5.652802129835346e-25	8.803227259377895
ENSG00000132716	6.452401440811006e-25	8.877473854932733
ENSG00000160752	9.276467968284724e-25	8.755981095764406
ENSG00000159377	9.587165996625405e-25	8.901864098835173
ENSG00000143458	1.0758053630638737e-24	8.711803580533696
ENSG00000143543	1.422503143463822e-24	8.918124261436798
ENSG00000134375	1.8490924560547773e-24	8.877473854932733
ENSG00000143437	2.649347080183482e-24	8.76464910898898
ENSG00000117362	4.607941104550525e-24	8.873408814282326
ENSG00000160741	6.476823896571529e-24	8.853083611030295
ENSG00000116161	6.909909899258523e-24	8.829689759395484
ENSG00000163348	7.992065141089049e-24	8.819028961635654
ENSG00000163159	9.544900661867075e-24	8.746316690272204
ENSG00000116747	1.1396107409000409e-23	8.827159042936465
ENSG00000117593	1.317193841122883e-23	8.697077742123458
ENSG00000158796	2.0315052687170015e-23	8.619304037841975
ENSG00000058668	2.064298141837639e-23	8.863744408790124
ENSG00000135845	2.131464988345238e-23	8.747392554119726
ENSG00000143155	2.5011745385174575e-23	8.697536202467324
ENSG00000143450	4.1660807700225564e-23	6.267149084490396
ENSG00000091483	4.6564563495591554e-23	8.809364556143452
ENSG00000067704	6.098297270011986e-23	8.885603936233545
ENSG00000197622	6.294646092388178e-23	8.877473854932733
ENSG00000131791	9.955384474903326e-23	8.654893011428005
ENSG00000228106	1.0771939961999497e-22	7.969963496199264
ENSG00000116191	1.2609178937162635e-22	8.922189302087205
ENSG00000163468	1.385709033228512e-22	8.942514505339238
ENSG00000162910	1.7537572459064596e-22	8.764649108988978
ENSG00000143401	1.86727731837051e-22	8.865278732981514
ENSG00000162736	2.0194557161113155e-22	8.909994180135985
ENSG00000186283	2.676137600801375e-22	8.926254342737613
ENSG00000231064	2.7182628714258646e-22	6.003478987336112
ENSG00000118971	3.8905449430127707e-22	8.108464698012948
ENSG00000143319	4.0764355957807823e-22	8.772779190289793
ENSG00000135847	4.271115019826287e-22	8.733125176053356
ENSG00000177628	5.648154310334517e-22	8.865278732981514
ENSG00000125459	6.009389232515135e-22	8.737190216703763
ENSG00000143183	1.5393332690858083e-21	8.914059220786392
ENSG00000143774	1.563136150139625e-21	8.897799058184765
ENSG00000163156	1.5873032532811527e-21	8.572771816318435
ENSG00000143643	2.0282731496499543e-21	8.799700150651248
ENSG00000162851	2.5122552707958317e-21	8.722464378293527
ENSG00000117280	2.670419064803254e-21	8.793104393541824
ENSG00000176393	2.7114756186713147e-21	8.712799972801323
ENSG00000143398	2.838430361975686e-21	8.839354164887686
ENSG00000171163	4.216094799931356e-21	8.803765191301657
ENSG00000143368	4.5485553769445675e-21	8.808368163875823
ENSG00000182827	4.68868839418291e-21	8.889668976883954
ENSG00000116906	5.6238058620570984e-21	8.820563285827042
ENSG00000187145	6.94993889699445e-21	8.837819840696298
ENSG00000014914	7.608960021388901e-21	7.3171277158158325
ENSG00000163344	7.608960021388901e-21	8.799700150651248
ENSG00000143553	9.396831592651682e-21	8.651824363045227
ENSG00000143621	1.1426312928523504e-20	8.901864098835173
ENSG00000246203	1.1599290293197005e-20	6.622507039206631
ENSG00000143549	1.3681708581784507e-20	8.909994180135985
ENSG00000143575	1.4098231789593997e-20	8.897799058184765
ENSG00000121848	1.4527294803987657e-20	8.834751192313519
ENSG00000076321	2.2413177446866858e-20	8.608105308158384
ENSG00000223599	2.309182813496149e-20	5.24469241283536
ENSG00000160783	2.5631102483506873e-20	8.397895596771065
ENSG00000128284	3.5025548717512477e-20	8.766183433180368
ENSG00000254911	3.6080846854301195e-20	7.49486649595618
ENSG00000067533	3.6620226977570675e-20	8.684803148592346
ENSG00000134371	3.716758038594558e-20	8.797169434192233
ENSG00000117153	4.184778566631397e-20	8.770248473830774
ENSG00000116580	4.573613371442228e-20	8.83528912423728
ENSG00000163125	4.998141506857664e-20	8.849018570379888
ENSG00000143363	5.542869271889645e-20	8.742789581545557
ENSG00000158864	5.793925353245036e-20	8.840350557155315
ENSG00000163463	5.880084201243264e-20	8.347174827579227
ENSG00000136636	6.6165389510574e-20	8.844953529729482
ENSG00000143158	7.122398482306151e-20	8.760584068338574
ENSG00000136628	7.89542733964742e-20	8.918124261436798
ENSG00000160753	9.280939665277455e-20	8.581642808140794
ENSG00000143761	1.013533500883163e-19	8.930319383388017
ENSG00000159346	1.0285106344093422e-19	8.900329774643783
ENSG00000203668	1.0591244341170116e-19	8.784974312241012
ENSG00000234222	1.1230801895962806e-19	6.809746918982329
ENSG00000196352	1.3387550574292888e-19	8.897799058184765
ENSG00000143224	1.3584755211455852e-19	8.749385338654982
ENSG00000116857	1.4402705115008134e-19	8.815960313252875
ENSG00000196169	1.4829751837543666e-19	8.773775582557422
ENSG00000135775	1.504794561926577e-19	8.786508636432401
ENSG00000143756	1.6425367711034355e-19	8.758511812223421
ENSG00000160767	1.6666755606918086e-19	8.48254750833965
ENSG00000203761	1.7412160235999274e-19	7.912902451644087
ENSG00000185499	1.766787890699604e-19	7.510130601816953
ENSG00000117143	2.104182839929406e-19	8.901864098835173
ENSG00000198400	2.1350180894365053e-19	5.900551473703999
ENSG00000135778	2.1980348426617556e-19	8.628430511410416
ENSG00000163113	2.1980348426617556e-19	8.707200607959528
ENSG00000182004	2.262889662108643e-19	8.83682344842867
ENSG00000122218	2.73305303416055e-19	8.909994180135985
ENSG00000236675	3.113884851256221e-19	7.223666118810263
ENSG00000075945	3.25213409713613e-19	8.754984703496778
ENSG00000143179	3.2995519695052475e-19	8.871874490090939
ENSG00000225855	3.2995519695052475e-19	8.258405372211936
ENSG00000273058	3.5987531121271793e-19	7.321198333626114
ENSG00000233461	3.5987531121271793e-19	7.540866698242608
ENSG00000116604	3.5987531121271793e-19	8.914059220786392
ENSG00000023572	3.704327126252131e-19	8.2464132288585
ENSG00000173726	3.981842890046988e-19	8.89373401753436
ENSG00000173171	4.1581137976025438e-19	8.51813648192568
ENSG00000163479	4.2798900455927175e-19	8.938449464688832
ENSG00000224358	5.7917407557127095e-19	6.568689760199742
ENSG00000160818	6.9807962269095415e-19	8.767179825447998
ENSG00000131778	7.18398582779796e-19	8.767179825447998
ENSG00000054277	7.49977676973649e-19	8.191292465690282
ENSG00000198837	8.290961232065945e-19	8.861213692331107
ENSG00000143799	9.566192468485837e-19	8.918124261436798
ENSG00000133059	9.566192468485837e-19	8.688409728898884
ENSG00000135766	1.0274644023972475e-18	8.865278732981514
ENSG00000143570	1.0274644023972475e-18	8.769710541907015
ENSG00000160766	1.1193483825106314e-18	8.113623767705397
ENSG00000238365	1.1517450603481138e-18	5.917686285582839
ENSG00000158716	1.3472000857543342e-18	8.482009576415889
ENSG00000119285	1.3861040591465077e-18	8.820025353903281
ENSG00000215845	1.4261176714201493e-18	8.744323905736948
ENSG00000152382	1.740019974214513e-18	8.58417352459981
ENSG00000010072	1.740019974214513e-18	8.330324229905543
ENSG00000162885	2.277613789291037e-18	8.698074134391087
ENSG00000132688	2.3100615782302186e-18	8.032713855890336
ENSG00000168275	2.4101699403551145e-18	8.348780155640208
ENSG00000143387	2.73692685402034e-18	8.095318317420213
ENSG00000159445	2.73692685402034e-18	8.796173041924604
ENSG00000027869	2.73692685402034e-18	6.507719598345827
ENSG00000160785	2.775830796670323e-18	8.764649108988978
ENSG00000143858	2.978696166859556e-18	6.174378417759649
ENSG00000118200	3.0209928282668105e-18	8.814963920985246
ENSG00000198700	3.1514748542441096e-18	8.857148651680701
ENSG00000143156	3.381424761926647e-18	7.956333479193376
ENSG00000157181	4.1754144966930905e-18	8.832758407778263
ENSG00000213047	4.1754144966930905e-18	8.839354164887686
ENSG00000069248	4.234458076418915e-18	8.79870375838362
ENSG00000092978	4.478992030266215e-18	8.653279215656722
ENSG00000256164	4.5422734223777016e-18	3.5673934264814373
ENSG00000162814	4.872169758374305e-18	4.473824222386687
ENSG00000188092	4.94093435482098e-18	7.268797002002924
ENSG00000160712	5.08135190319443e-18	8.926254342737613
ENSG00000162819	5.299399572721261e-18	8.768714149639386
ENSG00000047410	5.449872427281998e-18	8.896264733993377
ENSG00000143324	6.010520002339439e-18	8.829689759395484
ENSG00000072858	6.7212453080516484e-18	8.79716943419223
ENSG00000116183	6.721245308051744e-18	6.608420502180211
ENSG00000010165	7.00864443416978e-18	8.779374947399216
ENSG00000143157	7.620337210402475e-18	8.829689759395484
ENSG00000143373	7.727289834492826e-18	8.806295907760672
ENSG00000143771	8.170125577413984e-18	8.5358514971388
ENSG00000143258	9.132323795858064e-18	8.768176217715625
ENSG00000242444	1.172542098581857e-17	3.87594225948293
ENSG00000117523	1.2741926349845866e-17	8.926254342737613
ENSG00000198336	1.6570018095258268e-17	6.511355062429708
ENSG00000110092	1.7999972746159326e-17	8.795635110000843
ENSG00000163346	1.8249864464587843e-17	8.90439481529419
ENSG00000135837	1.9284141448538567e-17	8.88153889558314
ENSG00000143578	1.982276943432098e-17	8.525190699378971
ENSG00000163431	2.0944970329735714e-17	5.188903309309332
ENSG00000143537	2.1235181375827024e-17	8.771244866098403
ENSG00000143376	2.1827563973042233e-17	8.719395729910747
ENSG00000235919	2.4032262997656346e-17	7.553184991684942
ENSG00000143303	2.719243878351174e-17	8.766183433180368
ENSG00000118873	3.0762133256124605e-17	8.832758407778263
ENSG00000116957	3.7254226253745307e-17	8.602505943316588
ENSG00000143442	3.8285876056562757e-17	8.909994180135985
ENSG00000255920	3.8285876056562757e-17	3.395124738930126
ENSG00000143748	3.9345713277543774e-17	8.712799972801323
ENSG00000158773	4.155300802066295e-17	8.873408814282326
ENSG00000116406	4.2702045511213955e-17	8.885603936233545
ENSG00000081721	4.3882431425204944e-17	8.737190216703763
ENSG00000213064	5.456011071887549e-17	8.77224125836603
ENSG00000143514	5.606339315223768e-17	8.76311478479759
ENSG00000116199	6.249623423669652e-17	8.814963920985246
ENSG00000116194	6.509189567587178e-17	7.180486006979501
ENSG00000252817	7.658161705952805e-17	6.548270796878457
ENSG00000163041	9.635594833591986e-17	8.884069612042156
ENSG00000176444	9.899068030295994e-17	8.889668976883954
ENSG00000117625	1.2279171623704772e-16	8.819028961635654
ENSG00000228013	1.2445391159420005e-16	6.6705787308965
ENSG00000143315	1.2613830208994675e-16	8.730056527670579
ENSG00000163382	1.3132758520587687e-16	8.855614327489313
ENSG00000121481	1.367273730572602e-16	8.62075889045347
ENSG00000186141	1.367273730572602e-16	8.733125176053356
ENSG00000143256	1.4234608070451067e-16	8.644690674012043
ENSG00000143337	1.4426913402556594e-16	8.829689759395484
ENSG00000162813	1.7404186635912456e-16	8.782443595781995
ENSG00000135763	1.7638671201449523e-16	8.660950836613667
ENSG00000135801	1.8608179100872448e-16	8.69193683762553
ENSG00000035687	2.0161801759794694e-16	8.827617503280333
ENSG00000198952	2.0707583099260158e-16	8.862210084598736
ENSG00000233791	2.1843233864998994e-16	6.83505853942362
ENSG00000235477	2.2433879649447463e-16	7.9570274637265
ENSG00000133121	2.304027340602024e-16	8.42908457638071
ENSG00000273062	2.398029951632262e-16	8.46620787415813
ENSG00000180764	2.398029951632262e-16	5.709181049513653
ENSG00000160679	2.5975274890737635e-16	8.857148651680701
ENSG00000238055	3.2560187714389494e-16	3.7331770929671264
ENSG00000081692	3.343576295719426e-16	8.122389753231156
ENSG00000196754	3.388221770708657e-16	3.9927843414668125
ENSG00000160710	4.0249805975060077e-16	8.942514505339238
ENSG00000228606	4.357357585383411e-16	6.927426005630733
ENSG00000135862	4.654901017390105e-16	8.934384424038425
ENSG00000116711	4.779450707682648e-16	8.63349194432845
ENSG00000162923	4.842952141346447e-16	8.901864098835173
ENSG00000273478	4.907285391390905e-16	6.55766503453023
ENSG00000171208	5.241809460639953e-16	8.379421170315103
ENSG00000225857	5.74821405015013e-16	5.323594268781701
ENSG00000162735	6.139171050101547e-16	8.742789581545559
ENSG00000158882	6.470714550772295e-16	8.31332315678237
ENSG00000116584	6.730899064438084e-16	8.922189302087205
ENSG00000143257	7.187647457778456e-16	5.812335372328543
ENSG00000143624	7.282598206136082e-16	8.89373401753436
ENSG00000171161	7.282598206136082e-16	8.652820755312854
ENSG00000143742	7.476224924146833e-16	8.862210084598736
ENSG00000158711	8.088074456901889e-16	8.871874490090939
ENSG00000175137	8.194741453942552e-16	8.74025886508654
ENSG00000177855	8.52313350121139e-16	5.337264916723005
ENSG00000179085	8.981246400824076e-16	8.696001878275936
ENSG00000183814	9.099516395745443e-16	8.640625633361635
ENSG00000160691	9.340681357504485e-16	8.914059220786392
ENSG00000198892	9.588145035357415e-16	7.502208405220247
ENSG00000132694	1.0369969115066244e-15	8.765645501256607
ENSG00000153157	1.0925760364527935e-15	4.853531986251461
ENSG00000204616	1.2285903620567533e-15	5.287179017741049
ENSG00000158793	1.345799004487361e-15	8.70466989150051
ENSG00000163472	1.5325822502223526e-15	8.346249439181191
ENSG00000185278	1.656683148370188e-15	8.577039835566627
ENSG00000154217	1.6783082018987373e-15	8.305836013701915
ENSG00000119283	1.6783082018987373e-15	5.263300601787935
ENSG00000232860	1.6783082018987373e-15	6.945121063287027
ENSG00000133065	1.935339580708899e-15	8.799700150651248
ENSG00000216863	1.9353395807089403e-15	7.939870337993967
ENSG00000117691	2.6383852901372515e-15	8.843419205538092
ENSG00000143740	2.8138417709867846e-15	8.75245398703776
ENSG00000027644	2.8138417709867846e-15	3.862748934330736
ENSG00000156535	2.887200148656591e-15	6.977046833093879
ENSG00000186063	2.9245828108967524e-15	8.778378555131589
ENSG00000118217	3.325648821330627e-15	8.909994180135985
ENSG00000228126	3.500837240522963e-15	5.435056318293432
ENSG00000143622	3.6381661209449895e-15	8.612628809152657
ENSG00000143207	3.829557598790522e-15	8.734659500244746
ENSG00000121851	3.979578920065668e-15	8.745858229928336
ENSG00000162909	4.0827946738123014e-15	8.918124261436798
ENSG00000257315	4.522693280494121e-15	8.65788218823089
ENSG00000272654	4.522693280494121e-15	7.33878962317975
ENSG00000228264	4.522693280494121e-15	4.75176557275608
ENSG00000143149	4.639770679877131e-15	8.83682344842867
ENSG00000143322	5.339098078576933e-15	8.810898880334841
ENSG00000100228	5.6903645322809736e-15	8.814963920985246
ENSG00000000457	5.911950378835028e-15	8.622293214644857
ENSG00000174606	6.380926798885319e-15	8.827159042936465
ENSG00000198417	6.713743009345102e-15	6.305959991213099
ENSG00000143633	6.97452092386306e-15	8.405770196325793
ENSG00000138640	7.719702215687153e-15	8.861213692331107
ENSG00000153207	7.719702215687153e-15	8.832758407778263
ENSG00000232093	8.762208582240794e-15	5.785438739493817
ENSG00000171806	8.873789162739418e-15	8.391634792987617
ENSG00000120334	9.334276503979487e-15	7.937718610298923
ENSG00000133106	9.453027489908288e-15	8.73818660897139
ENSG00000117597	9.695010498889e-15	8.703135567309122
ENSG00000116750	1.0326978743581432e-14	8.768714149639386
ENSG00000143603	1.2634456549133777e-14	8.89373401753436
ENSG00000094975	1.3286491437036818e-14	8.877473854932733
ENSG00000231265	1.4327135702157754e-14	5.575636275736972
ENSG00000223945	1.5255320395919717e-14	4.485266235548369
ENSG00000188931	1.6654971614534145e-14	8.03193549822299
ENSG00000135829	1.707759032398691e-14	8.901864098835173
ENSG00000262180	1.7954749768804974e-14	7.65939960012232
ENSG00000116698	1.8641587192301312e-14	8.889668976883954
ENSG00000235655	1.887623140200635e-14	8.776844230940199
ENSG00000231407	2.009377547935186e-14	5.521347801004977
ENSG00000159176	2.0346402901986176e-14	8.885603936233545
ENSG00000143751	2.1657201466442035e-14	8.79870375838362
ENSG00000173801	2.248322112930119e-14	8.169787849129666
ENSG00000162704	2.334023693355677e-14	8.884069612042156
ENSG00000136631	2.334023693355677e-14	8.720930054102137
ENSG00000058673	2.6108904190153792e-14	8.926254342737613
ENSG00000151414	2.7440900270741455e-14	8.8322204758545
ENSG00000152904	2.9934696018916126e-14	8.654355079504244
ENSG00000159348	2.9934696018916126e-14	8.861213692331107
ENSG00000197956	3.305863208353823e-14	8.918124261436798
ENSG00000116539	3.4311032190755287e-14	8.877473854932733
ENSG00000203724	3.5171789072297445e-14	7.249756218356073
ENSG00000131142	3.5610102237331555e-14	5.437908142358897
ENSG00000116918	3.60537903665693e-14	8.721926446369764
ENSG00000203721	3.650291826734842e-14	5.242631428521279
ENSG00000143379	3.695755151463357e-14	8.741255257354169
ENSG00000122025	3.788360024032801e-14	7.859103219700076
ENSG00000273002	3.980473446350587e-14	6.9789344944473575
ENSG00000118298	4.340006044054913e-14	7.408372275301821
ENSG00000203705	5.0321253953404014e-14	8.708734932150918
ENSG00000179397	5.761352127687811e-14	7.192780558067441
ENSG00000158555	5.761352127687811e-14	8.389477488132696
ENSG00000168016	5.761352127687811e-14	8.88153889558314
ENSG00000162729	5.83258538410675e-14	8.849018570379888
ENSG00000118197	6.051525263020208e-14	8.73818660897139
ENSG00000168159	6.201957058434811e-14	8.884069612042156
ENSG00000143862	6.594321360277015e-14	8.710727716686172
ENSG00000143443	6.841357682171475e-14	8.294452806141834
ENSG00000120370	6.841357682171475e-14	8.65842012015465
ENSG00000168961	7.011083891429795e-14	8.536186450464777
ENSG00000272579	7.184951203548052e-14	7.499551626719689
ENSG00000066027	7.363058902755453e-14	8.80023808257501
ENSG00000120333	7.923852543239119e-14	8.760584068338574
ENSG00000136653	8.021317776053128e-14	8.878470247200362
ENSG00000117697	9.991574114094051e-14	8.65788218823089
ENSG00000117724	1.0114007361085503e-13	8.578115699414148
ENSG00000189171	1.0237916065594174e-13	7.534822582400348
ENSG00000226862	1.0363317699844173e-13	4.345700195749394
ENSG00000261126	1.0880210136763749e-13	6.765872843044038
ENSG00000234719	1.0880210136763904e-13	7.8133021010374275
ENSG00000174827	1.1846474133557724e-13	6.617691178007125
ENSG00000171033	1.35379258797784e-13	8.268017274555842
ENSG00000163462	1.403906353282294e-13	6.3179411706795685
ENSG00000126952	1.6037592424810819e-13	6.019661924627761
ENSG00000117475	1.7243021222182376e-13	8.6812760398657
ENSG00000143479	1.8095688799982458e-13	8.05065537341404
ENSG00000273026	2.302138510280405e-13	5.608666148627988
ENSG00000241627	2.415417597440542e-13	4.710860572147179
ENSG00000169432	2.5039564058193984e-13	8.577630270638686
ENSG00000203799	2.5647469917468514e-13	7.809106206967588
ENSG00000227239	2.5647469917468514e-13	6.39148837594769
ENSG00000196954	2.925950879107348e-13	8.877473854932733
ENSG00000154370	3.37711943125599e-13	8.555718240046966
ENSG00000178096	3.500197898066539e-13	8.581439829543008
ENSG00000203666	3.500197898066539e-13	8.385700474819846
ENSG00000141858	3.759729145584556e-13	8.789039352891418
ENSG00000231073	3.8964969306155024e-13	4.6473479508706115
ENSG00000196154	4.234924525610119e-13	8.759305225893266
ENSG00000215840	4.883528945468857e-13	5.340463025121985
ENSG00000272906	4.941789814848493e-13	6.49370869445453
ENSG00000271721	5.181741769798584e-13	7.451455090436942
ENSG00000163357	5.369184698588697e-13	6.255209623121894
ENSG00000133063	5.90222282823545e-13	8.241404299088765
ENSG00000135823	5.972405342554006e-13	8.56592057746293
ENSG00000116984	6.261428874112343e-13	8.847484246188499
ENSG00000188676	6.261428874112343e-13	4.6110759832955
ENSG00000229196	6.642093806983694e-13	5.408476395788189
ENSG00000158850	6.642093806983694e-13	8.909994180135985
ENSG00000157045	6.720911240151084e-13	8.770248473830774
ENSG00000143457	6.881313030935091e-13	8.826621111012704
ENSG00000231507	7.045474725588747e-13	7.557664792767994
ENSG00000121858	7.925777632181613e-13	8.813429596793856
ENSG00000139508	8.019536352677162e-13	8.707200607959528
ENSG00000188206	8.11438454732771e-13	8.492670374175718
ENSG00000213190	8.707058177488289e-13	8.375039677060013
ENSG00000197121	9.342206003845655e-13	7.738937575624574
ENSG00000177888	9.342206003845655e-13	8.674142350832515
ENSG00000244998	9.56387054819686e-13	4.719373362725495
ENSG00000232995	1.0022811566760878e-12	7.06353948002752
ENSG00000182179	1.0503368727404836e-12	8.914059220786392
ENSG00000154305	1.0503368727404986e-12	8.922189302087205
ENSG00000213057	1.153336973531564e-12	6.0685060276209555
ENSG00000152022	1.153336973531564e-12	8.689944053090274
ENSG00000225171	1.180599504965286e-12	5.950436505405439
ENSG00000160678	1.180599504965286e-12	7.166851869649272
ENSG00000228208	1.2515555888437214e-12	1.8360551119211292
ENSG00000234478	1.296122499658908e-12	5.751224691465336
ENSG00000232940	1.3266959219024126e-12	6.256702260698655
ENSG00000229841	1.422728995569138e-12	7.442449320391762
ENSG00000242798	1.422728995569138e-12	6.779794764092637
ENSG00000085552	1.4393849776957722e-12	6.0990984302765
ENSG00000242258	1.4562324254591017e-12	8.655351471771873
ENSG00000257877	1.543418052117986e-12	4.011816672695664
ENSG00000197965	1.6548259315259003e-12	8.877473854932733
ENSG00000242252	1.733446497492697e-12	4.812430676137958
ENSG00000121486	1.8368954127748963e-12	8.712799972801323
ENSG00000220785	2.015153404700574e-12	8.350164004382112
ENSG00000149506	2.0385968067314843e-12	6.068111164934407
ENSG00000140280	2.086289814848807e-12	8.16206372502442
ENSG00000169241	2.110545450889973e-12	8.847484246188499
ENSG00000182134	2.159890310650155e-12	8.505403428050698
ENSG00000228343	2.3148209928144494e-12	7.834387836841059
ENSG00000223774	2.3688500438520253e-12	2.4381617229338257
ENSG00000236935	2.4806486734639316e-12	7.3132810385837415
ENSG00000216109	2.6581240323151377e-12	4.435931859183846
ENSG00000117222	2.783305376515947e-12	8.753988311229149
ENSG00000143248	2.8480483350866174e-12	7.708509464093301
ENSG00000165188	3.3445294534631873e-12	5.1142244357774675
ENSG00000134369	3.793355637508134e-12	8.855614327489313
ENSG00000175482	3.836974692683775e-12	8.529590693355352
ENSG00000143499	4.109217116543917e-12	8.727322832613776
ENSG00000270361	4.156397732084214e-12	5.315191940894115
ENSG00000131795	4.204109876705731e-12	8.81089888033484
ENSG00000246465	4.301152292969711e-12	4.931922360086249
ENSG00000174529	4.501878002283822e-12	7.305348053023446
ENSG00000135776	4.765749177980335e-12	8.683806756324717
ENSG00000174171	4.931295583544872e-12	8.205409368307166
ENSG00000272068	5.33982729327408e-12	8.583177132332183
ENSG00000132952	5.400836479800891e-12	8.760584068338574
ENSG00000077152	5.400836479800891e-12	8.299508661899994
ENSG00000117650	5.462529484816372e-12	7.8831302018945895
ENSG00000154175	5.524913818933038e-12	8.062241559571907
ENSG00000012779	5.587997073494733e-12	8.914059220786392
ENSG00000143702	5.651786921425242e-12	8.711265648609933
ENSG00000116668	5.651786921425242e-12	8.736193824436134
ENSG00000132692	6.258999786466278e-12	8.042137835638954
ENSG00000223396	6.3302961503812806e-12	8.05905943718223
ENSG00000227373	6.475287493052728e-12	5.444355519421623
ENSG00000173409	6.4752874930528196e-12	8.764649108988978
ENSG00000163141	6.93009026752198e-12	6.630909543772387
ENSG00000236364	7.169099522753418e-12	6.481149087119725
ENSG00000188112	7.846697455073642e-12	5.182293014008785
ENSG00000081479	7.935694888586064e-12	5.315582839915039
ENSG00000139187	8.208670289602243e-12	6.311401197316746
ENSG00000143632	8.208670289602243e-12	6.097322169953279
ENSG00000186854	8.684234160984955e-12	8.521125658728565
ENSG00000270149	8.881936160944645e-12	4.337759870581645
ENSG00000184319	9.084050962252584e-12	7.5883805961100474
ENSG00000230091	9.71784708357611e-12	7.552877006790561
ENSG00000243452	1.0164266014017982e-11	8.69247476954929
ENSG00000234996	1.0278976742652587e-11	4.21169243254081
ENSG00000112378	1.1118276140275735e-11	8.909994180135985
ENSG00000225598	1.1370178844891056e-11	3.292776917105082
ENSG00000272750	1.1627676165794436e-11	7.401952528358586
ENSG00000162769	1.1890889756923229e-11	8.33285494636456
ENSG00000236021	1.1890889756923229e-11	5.631335333298677
ENSG00000272645	1.2024678876447025e-11	8.601968011392827
ENSG00000188739	1.2159943858655913e-11	6.74062474491677
ENSG00000260360	1.2159943858655913e-11	5.357859123021715
ENSG00000228824	1.2434965351492684e-11	4.865114593887252
ENSG00000271959	1.2434965351492684e-11	5.062618751292801
ENSG00000197959	1.2574754255093834e-11	7.38918659336536
ENSG00000111275	1.2574754255093834e-11	8.794638717733214
ENSG00000259420	1.300343156277929e-11	3.578662975671693
ENSG00000167566	1.3297143741277582e-11	7.277428232426507
ENSG00000164647	1.421786152084322e-11	6.077398231335748
ENSG00000117335	1.4377275157117025e-11	8.926254342737613
ENSG00000148225	1.4538440959821221e-11	7.4238176329618835
ENSG00000164236	1.4701377785248347e-11	5.188820156377482
ENSG00000163565	1.5201005949214305e-11	8.873408814282326
ENSG00000035720	1.520100594921447e-11	8.844953529729482
ENSG00000157765	1.5371219427378147e-11	5.9817868450863205
ENSG00000228863	1.5717271425707665e-11	7.3597296749117875
ENSG00000133328	1.6070958388546624e-11	7.4245756975456265
ENSG00000229739	1.7371400157012446e-11	3.555157260495112
ENSG00000243587	1.756540612003154e-11	7.258831645611751
ENSG00000101115	1.7565406120031663e-11	3.9796337060972613
ENSG00000238934	1.7761535746800063e-11	2.380454166264916
ENSG00000216990	1.7761535746800063e-11	4.88387024920843
ENSG00000172987	1.8984201649498653e-11	3.026414255538147
ENSG00000115539	1.9409806148637705e-11	8.60150955104896
ENSG00000082126	1.9844759963683273e-11	5.116849770107192
ENSG00000185155	2.0974377143556785e-11	8.865278732981514
ENSG00000143493	2.14436642539262e-11	8.702932588711338
ENSG00000271387	2.2413321884507132e-11	5.324862307978626
ENSG00000135835	2.3168643421810508e-11	6.945114022582876
ENSG00000134463	2.475488765440121e-11	8.171552120350434
ENSG00000175229	2.5029413347051184e-11	3.433926365856869
ENSG00000162755	2.5029413347051452e-11	7.884755151985623
ENSG00000143369	2.530692216875169e-11	6.496978552193423
ENSG00000270084	2.5587445842652946e-11	6.191470632163027
ENSG00000078081	2.7036420569598314e-11	8.873408814282326
ENSG00000186517	2.763826224359537e-11	8.901864098835173
ENSG00000264349	2.763826224359537e-11	4.683750122613154
ENSG00000272016	2.8881596100413666e-11	6.7166328633825625
ENSG00000143434	2.920089581430391e-11	6.826437452187468
ENSG00000171631	2.984990740341061e-11	7.933879396353555
ENSG00000238121	3.0513048141345426e-11	8.026218539049953
ENSG00000167046	3.1534911327019e-11	6.09851072746516
ENSG00000196950	3.188292691909241e-11	8.711803580533696
ENSG00000136643	3.188292691909241e-11	8.773775582557422
ENSG00000135870	3.331301521437738e-11	8.770248473830774
ENSG00000232124	3.405144228527829e-11	6.252299606636672
ENSG00000234072	3.67644325643065e-11	8.421492427003658
ENSG00000173207	3.883082029995969e-11	8.611632416885028
ENSG00000227773	3.968886515778017e-11	2.957186082405571
ENSG00000228238	4.1461049447205055e-11	3.0510627156763768
ENSG00000158710	4.237598284444292e-11	8.897799058184765
ENSG00000244968	4.237598284444292e-11	3.4099044075352176
ENSG00000227741	4.4265578938331495e-11	6.807404515452347
ENSG00000116903	4.623764253850277e-11	8.70466989150051
ENSG00000143384	4.623764253850277e-11	8.942514505339238
ENSG00000149403	5.099476575060899e-11	8.734659500244746
ENSG00000175294	5.211528575728558e-11	4.644663153867862
ENSG00000143793	5.3259911223107496e-11	8.480810205550476
ENSG00000235750	5.623028922218292e-11	8.905929139485579
ENSG00000227815	5.623028922218292e-11	4.087015751637439
ENSG00000226121	5.623028922218292e-11	5.253229775480877
ENSG00000227268	5.623028922218292e-11	6.867031352104075
ENSG00000229399	5.872287188024444e-11	5.0194703191290975
ENSG00000207181	6.066301193773635e-11	4.934316997073218
ENSG00000183856	6.266588609730571e-11	8.005251518886324
ENSG00000185420	6.759447601834768e-11	8.50386910385931
ENSG00000057294	6.907104562930716e-11	7.692974895716509
ENSG00000113327	7.13453016879726e-11	5.994214266988065
ENSG00000197584	7.694086103010836e-11	7.5675951836980735
ENSG00000188295	7.777452330993081e-11	7.92624444131242
ENSG00000122912	7.946846676790783e-11	8.757515419955796
ENSG00000180667	8.119851796171632e-11	8.793104393541824
ENSG00000204277	8.207731842495252e-11	4.103614242077141
ENSG00000178458	8.38629463430131e-11	5.123725485178598
ENSG00000224831	8.661291659507849e-11	5.486178507811142
ENSG00000173728	9.139361810579183e-11	5.72791027546164
ENSG00000143614	9.337740282502908e-11	8.756519027688165
ENSG00000140386	9.540332317990153e-11	8.853083611030295
ENSG00000205129	9.852312582140521e-11	7.3475881774176255
ENSG00000162852	1.0394611855970965e-10	8.753988311229149
ENSG00000236307	1.0506526019297812e-10	4.766126773995369
ENSG00000230280	1.084939245438891e-10	5.8920136604427675
ENSG00000158887	1.1084029654201287e-10	6.800236215016815
ENSG00000158615	1.1692568444329697e-10	8.922189302087205
ENSG00000140009	1.207326250262872e-10	8.335976097895639
ENSG00000100625	1.220283616494105e-10	7.484550454195244
ENSG00000077157	1.220283616494105e-10	8.689944053090274
ENSG00000272405	1.246607969748799e-10	8.76311478479759
ENSG00000000460	1.2599777633379156e-10	7.981955639552699
ENSG00000118193	1.2599777633379156e-10	7.884532551357785
ENSG00000271580	1.3009347477126428e-10	5.74304567887603
ENSG00000069275	1.5099502174569966e-10	8.857148651680701
ENSG00000143811	1.5423739180941117e-10	8.801234474842639
ENSG00000070182	1.558840270229478e-10	7.29570993321281
ENSG00000174448	1.5754786009384836e-10	3.470852037894964
ENSG00000230124	1.5754786009384836e-10	8.166161311266299
ENSG00000160838	1.5922906648127368e-10	5.056618735913604
ENSG00000232946	1.609278233900235e-10	3.140142925245539
ENSG00000231663	1.6790196238291402e-10	7.692013441775644
ENSG00000162931	1.6790196238291402e-10	6.140447298844655
ENSG00000164061	1.6969119226000153e-10	7.196398292693732
ENSG00000116667	1.7332579601995807e-10	8.519100328601837
ENSG00000237188	1.7332579601995807e-10	7.043649111650142
ENSG00000250493	1.947195052565696e-10	5.837275579868583
ENSG00000271748	1.967878406227879e-10	1.567985854376534
ENSG00000205898	2.0745623688877752e-10	3.7595919732596133
ENSG00000198771	2.118802257413025e-10	8.866275125249143
ENSG00000102385	2.1412669545290817e-10	5.204119185820732
ENSG00000186073	2.1412669545290817e-10	7.998674262498192
ENSG00000225721	2.1868975327634448e-10	4.03369771860312
ENSG00000236713	2.3295715257123335e-10	3.1106867595745915
ENSG00000260990	2.429704296123355e-10	5.458717170913428
ENSG00000221643	2.429704296123381e-10	3.5239846182784613
ENSG00000223356	2.455388033674248e-10	6.013024230766064
ENSG00000226920	2.507554645724749e-10	5.715910978299756
ENSG00000232065	2.534042905307996e-10	5.007869931069666
ENSG00000007968	2.642759704048438e-10	8.705666283768139
ENSG00000186847	2.7272780411749935e-10	5.096053819803003
ENSG00000143590	2.756033920984819e-10	5.810241449148708
ENSG00000198625	2.8440922281439574e-10	8.89373401753436
ENSG00000117036	2.904320191972588e-10	8.72752581121156
ENSG00000154928	2.9349001183569326e-10	8.279576492282112
ENSG00000196405	2.9349001183569326e-10	8.797962847862076
ENSG00000267127	2.96579484110161e-10	5.233308799173933
ENSG00000134376	3.060399575794007e-10	3.416670129320992
ENSG00000134575	3.157953231390641e-10	8.79716943419223
ENSG00000267834	3.191141856712263e-10	6.320337215984531
ENSG00000169242	3.2585454872993233e-10	6.53152424917602
ENSG00000183128	3.3273405885503587e-10	4.602306083566053
ENSG00000196550	3.3273405885503587e-10	6.92121368642766
ENSG00000223863	3.433203713565212e-10	3.2379371570496986
ENSG00000138964	3.505601328447764e-10	8.502590261414003
ENSG00000112182	3.5423577761664753e-10	8.530587085622983
ENSG00000226807	3.5794909478756807e-10	3.7946303162616473
ENSG00000061938	3.731866792155014e-10	8.871874490090939
ENSG00000120913	3.810414792829251e-10	8.003703149824757
ENSG00000196420	3.890578372259786e-10	3.0424129396798167
ENSG00000137478	4.272191504118015e-10	8.885603936233545
ENSG00000224261	4.3618375255631756e-10	5.204077436929263
ENSG00000258181	4.453321500068538e-10	6.343476089341619
ENSG00000171365	4.690315466839614e-10	8.066166157783819
ENSG00000172955	4.888746566109893e-10	6.185723107026779
ENSG00000114670	4.888746566109893e-10	7.909277370616255
ENSG00000196418	4.888746566109893e-10	7.730689564465745
ENSG00000234604	4.939622517386439e-10	4.260198269607143
ENSG00000179431	4.939622517386439e-10	6.379338270042371
ENSG00000150076	4.991015833435438e-10	6.996243216938133
ENSG00000183423	5.042931646828259e-10	6.047025534139947
ENSG00000103404	5.310531310595475e-10	8.49906315268736
ENSG00000110660	5.534558135751674e-10	8.839354164887686
ENSG00000111450	5.650008906324162e-10	8.605495120119473
ENSG00000117592	5.650008906324162e-10	8.901864098835173
ENSG00000110492	5.767812098089535e-10	8.880004571391751
ENSG00000260805	5.767812098089575e-10	6.815112528876536
ENSG00000180999	6.199331623399139e-10	2.936075879593316
ENSG00000116679	6.263497573956693e-10	8.859679368139718
ENSG00000234814	6.328312344405102e-10	6.5730739400642815
ENSG00000144061	6.459914000022049e-10	6.88494123870904
ENSG00000272933	6.526713866830777e-10	7.10211205325656
ENSG00000233217	6.662344600944417e-10	4.057795112231063
ENSG00000249894	6.870968875999246e-10	2.4006139777709294
ENSG00000004478	6.941918445438483e-10	8.819028961635654
ENSG00000254577	7.085971535938128e-10	6.433035634119704
ENSG00000116128	7.459002217299994e-10	8.849018570379888
ENSG00000272205	7.535877795867483e-10	4.881927318256561
ENSG00000057252	7.613527245896558e-10	8.80023808257501
ENSG00000164076	7.6919581632583e-10	2.606925069914476
ENSG00000160781	7.771178216374991e-10	8.58363559267605
ENSG00000232694	7.932016770358657e-10	5.397387507009495
ENSG00000128039	7.932016770358657e-10	8.653817147580483
ENSG00000233996	8.013650976909228e-10	3.0020378842126543
ENSG00000250091	8.013650976909228e-10	6.684056427177243
ENSG00000184825	8.434292219346098e-10	7.195773848485928
ENSG00000150636	8.5209718819725e-10	7.049533277752292
ENSG00000206417	8.696949603365147e-10	8.666012269531702
ENSG00000178199	9.341275779545593e-10	8.30419668321393
ENSG00000120756	9.437047988730626e-10	7.9838108721998875
ENSG00000143512	9.533779019346537e-10	5.705627639638945
ENSG00000135205	1.0134830713553765e-09	8.122848213575024
ENSG00000112210	1.0449078872270374e-09	7.876311508630555
ENSG00000111640	1.0555927686743703e-09	8.922189302087205
ENSG00000131779	1.099409496450828e-09	8.749385338654982
ENSG00000271267	1.099409496450828e-09	4.746377266954197
ENSG00000102755	1.2168682130782315e-09	6.139223835089227
ENSG00000180061	1.2168682130782315e-09	7.279906445737227
ENSG00000205238	1.2168682130782315e-09	6.883909812456492
ENSG00000232372	1.2292668431353074e-09	7.623475673210312
ENSG00000234184	1.2417887947705846e-09	8.728319224881403
ENSG00000168264	1.2417887947705935e-09	8.900329774643783
ENSG00000228288	1.3329972939531426e-09	7.9129878359106325
ENSG00000237409	1.3880195172474017e-09	4.19358445623629
ENSG00000181873	1.4163559592694598e-09	8.287884017464005
ENSG00000183741	1.4452568883428204e-09	8.831224083586873
ENSG00000216809	1.4599224502278142e-09	6.008764100538128
ENSG00000137460	1.474733257197739e-09	8.030113146694047
ENSG00000148584	1.474733257197744e-09	5.0561156805794445
ENSG00000132677	1.4896907106451253e-09	3.512795678044699
ENSG00000243440	1.5986194937800806e-09	6.804022510397078
ENSG00000224032	1.6311447150384588e-09	8.810898880334841
ENSG00000258427	1.6476486616229433e-09	4.4309220326486844
ENSG00000147873	1.6476486616229433e-09	2.732385616935888
ENSG00000030110	1.6643155643571894e-09	8.784974312241012
ENSG00000117281	1.7153097553457716e-09	7.175799106974322
ENSG00000143199	1.7678278589092377e-09	6.109332092149053
ENSG00000273455	1.821914208458235e-09	3.6451270498169035
ENSG00000143498	1.8402993330969678e-09	8.304117211634036
ENSG00000112799	1.8776143901504563e-09	8.543523118095747
ENSG00000197580	1.896547810540284e-09	7.044716172260586
ENSG00000167107	1.9741622273332445e-09	8.442893494103213
ENSG00000143595	2.0141232750042983e-09	3.7009300517037236
ENSG00000143815	2.054873307371978e-09	8.813429596793856
ENSG00000206113	2.054873307371978e-09	4.297605127179826
ENSG00000157873	2.0964274897221332e-09	8.847484246188499
ENSG00000163435	2.2709990428391767e-09	6.480166542964151
ENSG00000196503	2.2709990428391767e-09	5.326573969846936
ENSG00000159409	2.2937937016630054e-09	2.443906780035066
ENSG00000153187	2.2937937016630054e-09	8.926254342737613
ENSG00000253051	2.293793701663046e-09	5.261740211821236
ENSG00000171115	2.293793701663046e-09	8.209086952483297
ENSG00000042832	2.435323698406827e-09	8.143508370153032
ENSG00000107779	2.459726027134426e-09	8.49806676041973
ENSG00000213612	2.5092484477571925e-09	5.180913382354675
ENSG00000121039	2.6637238667985662e-09	8.120520475713791
ENSG00000116852	2.7172481364956054e-09	8.832758407778263
ENSG00000215784	2.7172481364956054e-09	6.481697490613208
ENSG00000182704	2.7172481364956244e-09	7.542604001031782
ENSG00000249459	2.7444022744280853e-09	6.430685380103428
ENSG00000213719	2.8556904935639437e-09	8.938449464688832
ENSG00000251520	2.8841931922455217e-09	3.509123061105718
ENSG00000213028	2.9129733215610023e-09	4.259984879904289
ENSG00000234337	2.942033509763859e-09	3.81996481083793
ENSG00000201492	2.942033509763859e-09	5.021399025291744
ENSG00000229808	3.0309210741938815e-09	6.707044253092662
ENSG00000162757	3.0309210741938815e-09	7.343574183079983
ENSG00000239453	3.0309210741938923e-09	5.398112908173713
ENSG00000232750	3.122426131519324e-09	3.664919090879609
ENSG00000149289	3.153522381347147e-09	8.262116958815072
ENSG00000234678	3.184920604821773e-09	5.732958849938242
ENSG00000272631	3.184920604821773e-09	4.618621233126962
ENSG00000118491	3.2166236557089085e-09	6.164091857967717
ENSG00000213062	3.2166236557089085e-09	7.069092035766073
ENSG00000203739	3.248634413958685e-09	6.571075635332868
ENSG00000149256	3.3465421300458036e-09	7.977519675691643
ENSG00000167283	3.447325453524397e-09	8.897799058184765
ENSG00000147246	3.4473254535244335e-09	5.71890990335207
ENSG00000187486	3.4473254535244335e-09	8.538717166923794
ENSG00000153029	3.481573050742433e-09	8.806833839684433
ENSG00000267270	3.516152365891475e-09	7.155471435754437
ENSG00000162739	3.516152365891475e-09	8.805299515493045
ENSG00000181039	3.5863186838571833e-09	7.921490993288767
ENSG00000162753	3.767761920673459e-09	4.790352941422533
ENSG00000224897	3.767761920673459e-09	7.026618149715566
ENSG00000115963	3.767761920673459e-09	8.40826836719334
ENSG00000101190	3.842818908300631e-09	8.218495876229417
ENSG00000143320	3.842818908300631e-09	7.235791248024212
ENSG00000092969	3.880892154177781e-09	7.203303036426067
ENSG00000165185	3.880892154177781e-09	8.408300912784812
ENSG00000075290	3.919333123109568e-09	6.2912850236327085
ENSG00000213033	4.076843808382411e-09	5.293551069895777
ENSG00000186827	4.1171758554830845e-09	7.756752019974416
ENSG00000198298	4.157896835291009e-09	7.693140687462704
ENSG00000163995	4.199010396319894e-09	5.355967909139054
ENSG00000184557	4.367464591589775e-09	8.717658427121574
ENSG00000229930	4.410596959231478e-09	4.050398307371593
ENSG00000008277	4.49811112217329e-09	8.268528238048006
ENSG00000130054	4.5425007272843815e-09	3.7682701396813862
ENSG00000127920	4.63256477604589e-09	7.4469235529173
ENSG00000119862	4.6782472442072906e-09	8.71632708152797
ENSG00000125409	4.913327816305192e-09	6.849065359094214
ENSG00000265753	5.261882688151791e-09	3.750268138157018
ENSG00000259590	5.313603652831487e-09	3.9208781720784294
ENSG00000169100	5.313603652831487e-09	8.938449464688832
ENSG00000237605	5.418536360253107e-09	5.330058249588061
ENSG00000269086	5.418536360253107e-09	5.004159364802306
ENSG00000204356	5.471757372592169e-09	8.814963920985246
ENSG00000100422	5.471757372592169e-09	8.901864098835173
ENSG00000249993	5.634495544748396e-09	6.021812261469216
ENSG00000136848	5.745598210260836e-09	8.661947228881296
ENSG00000175701	5.745598210260836e-09	8.335588641421362
ENSG00000226124	5.858834869919082e-09	7.117645685733592
ENSG00000165475	5.916265870133298e-09	8.654355079504242
ENSG00000117533	6.0327784495393264e-09	8.784974312241012
ENSG00000259384	6.09187026065513e-09	6.537074778781902
ENSG00000117643	6.151525984167477e-09	8.540992401636728
ENSG00000229373	6.211750851897993e-09	5.029178657333679
ENSG00000163170	6.211750851897993e-09	8.482344529741864
ENSG00000254685	6.211750851897993e-09	8.297521454524613
ENSG00000142227	6.272550142740143e-09	8.905929139485579
ENSG00000254739	6.395893347150439e-09	5.004146219738945
ENSG00000143178	6.458448057564796e-09	7.658647199754248
ENSG00000171747	6.649710426075764e-09	6.268120313876476
ENSG00000110876	6.649710426075787e-09	8.918124261436798
ENSG00000182472	6.714682528571015e-09	8.095441824438105
ENSG00000163050	6.846487651017309e-09	8.847484246188499
ENSG00000162676	6.913332165050168e-09	8.743785973813187
ENSG00000236206	6.980812396328558e-09	4.178482546552599
ENSG00000117139	7.117703570047047e-09	8.75245398703776
ENSG00000214514	7.257208820463041e-09	3.5407896648545436
ENSG00000163362	7.327956848565221e-09	7.833832435753917
ENSG00000166682	7.327956848565221e-09	7.176034966690352
ENSG00000073861	7.327956848565221e-09	7.296850013375499
ENSG00000065057	7.617729001149255e-09	8.340650074339395
ENSG00000163486	7.617729001149255e-09	8.817494637444264
ENSG00000240356	7.691898465630762e-09	6.99790674219247
ENSG00000155093	7.76677126432881e-09	7.992207274465353
ENSG00000265559	7.842353879032525e-09	2.9567150356832506
ENSG00000198945	7.918652849434274e-09	8.32219414860473
ENSG00000212916	7.918652849434274e-09	8.391582289839317
ENSG00000213559	8.07342630861818e-09	3.357724764052823
ENSG00000180660	8.07342630861818e-09	6.802498478241457
ENSG00000132541	8.151914170819146e-09	8.406563609995638
ENSG00000150995	8.151914170819204e-09	8.678207391482921
ENSG00000272709	8.311126042676411e-09	4.361037103585925
ENSG00000136104	8.473365328410969e-09	8.827159042936465
ENSG00000198732	8.473365328410969e-09	8.888134652692564
ENSG00000268034	8.555637688551039e-09	4.305479510541542
ENSG00000260682	8.638687951110388e-09	8.764649108988978
ENSG00000042781	8.892577941113193e-09	7.6029205229289
ENSG00000253619	8.978811921527184e-09	4.538876789544443
ENSG00000108474	9.153730189383132e-09	8.596906578474792
ENSG00000187054	9.15373018938323e-09	4.045931476521795
ENSG00000143786	9.513579466697677e-09	7.042163729003074
ENSG00000139174	9.513579466697677e-09	7.863578454755572
ENSG00000165269	9.513579466697677e-09	3.8585142103983143
ENSG00000113594	9.605672626095874e-09	7.141330841267447
ENSG00000214212	9.605672626095874e-09	8.494204698367108
ENSG00000134533	9.605672626095874e-09	3.6057034130796066
ENSG00000162836	9.698633773414682e-09	8.664477945340312
ENSG00000140443	9.792470856322687e-09	8.528594301087725
ENSG00000122696	1.047453919779127e-08	8.315721898513196
ENSG00000230266	1.0677768455031686e-08	5.372694323810942
ENSG00000271380	1.0780817830900093e-08	4.155520912158985
ENSG00000173451	1.0989829864513358e-08	8.444145368116924
ENSG00000134070	1.1095810269917982e-08	8.54738518014837
ENSG00000258733	1.1202785563656695e-08	7.528487884196881
ENSG00000121797	1.1202785563656695e-08	8.310509990145675
ENSG00000232519	1.1419757180565758e-08	4.302584302894576
ENSG00000107242	1.1419757180565758e-08	8.89373401753436
ENSG00000272562	1.1419757180565758e-08	5.392604129724716
ENSG00000158769	1.1752905663484442e-08	8.72752581121156
ENSG00000203804	1.1866043607887815e-08	6.366763252665321
ENSG00000141367	1.18660436078879e-08	8.896264733993377
ENSG00000225620	1.1980241644669351e-08	2.7908218397265117
ENSG00000203697	1.2329293199248123e-08	5.4102028914630065
ENSG00000104490	1.2447828923479032e-08	7.021287721559268
ENSG00000166347	1.2567473829580048e-08	8.592841537824386
ENSG00000204262	1.2810131591207258e-08	7.883030772757869
ENSG00000268154	1.2933164871119851e-08	3.6009499779279293
ENSG00000250831	1.3057348183188225e-08	7.032603739876707
ENSG00000271109	1.3057348183188225e-08	5.841712128234298
ENSG00000232884	1.3182691965498848e-08	8.542985186171984
ENSG00000171453	1.3182691965498848e-08	8.640087701437874
ENSG00000135248	1.3565791895531996e-08	5.421020071579645
ENSG00000054267	1.3565791895531996e-08	8.817494637444264
ENSG00000123353	1.3695883786196703e-08	8.393495602794681
ENSG00000143486	1.3959720725176239e-08	8.807830231952062
ENSG00000132196	1.450231863784937e-08	8.494742630290869
ENSG00000152207	1.4641143308936311e-08	5.135519685293464
ENSG00000261644	1.4641143308936468e-08	7.368723838225259
ENSG00000163191	1.506542285872616e-08	8.814963920985246
ENSG00000188859	1.506542285872616e-08	7.200559842101051
ENSG00000168056	1.506542285872616e-08	8.89373401753436
ENSG00000148175	1.506542285872616e-08	8.89373401753436
ENSG00000136881	1.5354898723043842e-08	4.881879727170084
ENSG00000223662	1.5799287885723738e-08	4.019854442962489
ENSG00000116141	1.5799287885723738e-08	5.591467496270976
ENSG00000153233	1.595018021435168e-08	4.8882548516036595
ENSG00000200127	1.610247465117362e-08	5.012446748732709
ENSG00000146005	1.625618384246009e-08	7.151265952665534
ENSG00000143198	1.625618384246015e-08	8.849018570379888
ENSG00000255449	1.641132054488507e-08	4.604029901777562
ENSG00000250546	1.688542496137404e-08	5.060140391912779
ENSG00000257954	1.7046401515876977e-08	6.741801237845546
ENSG00000026751	1.7538342952259206e-08	8.930319383388017
ENSG00000163898	1.7538342952259206e-08	5.242896232104119
ENSG00000145863	1.7705372542859583e-08	2.0303095460912335
ENSG00000116977	1.7705372542859583e-08	8.767179825447998
ENSG00000162734	1.7705372542859583e-08	8.865278732981514
ENSG00000196199	1.7873949578758983e-08	8.831224083586873
ENSG00000230005	1.804408797306601e-08	4.681526084064827
ENSG00000197980	1.804408797306601e-08	7.21048542338439
ENSG00000248019	1.8044087973066203e-08	7.848910696653511
ENSG00000197747	1.856401225942699e-08	8.786508636432401
ENSG00000137558	1.856401225942699e-08	5.656886680034661
ENSG00000237424	1.8740537654812154e-08	6.710236072966554
ENSG00000108700	1.9098501381002514e-08	5.9650077084663025
ENSG00000224899	1.927996914874459e-08	4.739425266057449
ENSG00000176532	1.9463114024061596e-08	8.543458026912804
ENSG00000234993	1.9463114024061596e-08	3.990738576430744
ENSG00000188015	1.9463114024061596e-08	3.097609378680444
ENSG00000143390	1.9463114024061596e-08	8.873408814282326
ENSG00000262333	2.040452599947523e-08	6.516056241624702
ENSG00000158079	2.040452599947523e-08	8.396105790833591
ENSG00000232224	2.0598053962895087e-08	6.960534856658555
ENSG00000232036	2.0793367091778168e-08	2.168577995503288
ENSG00000184992	2.0990481362676654e-08	8.669618849838242
ENSG00000211976	2.118941289046595e-08	7.911437784663195
ENSG00000119042	2.1797274263072063e-08	8.423026751195046
ENSG00000100678	2.1797274263072295e-08	7.319389406168775
ENSG00000239494	2.2003638774223693e-08	5.30079428663629
ENSG00000157470	2.2634200012799363e-08	3.750345642849766
ENSG00000155115	2.2848266715183235e-08	8.715868621184102
ENSG00000168614	2.306430212641066e-08	8.65688579596326
ENSG00000171786	2.306430212641066e-08	6.446373266118772
ENSG00000267731	2.306430212641066e-08	6.237274016689332
ENSG00000248138	2.3282323809624012e-08	3.1889498538646404
ENSG00000138741	2.3502349479507125e-08	7.5702980819794785
ENSG00000233270	2.3502349479507125e-08	5.153810857995467
ENSG00000224326	2.3724397003544772e-08	2.790942607052725
ENSG00000261766	2.372439700354494e-08	5.007077196543054
ENSG00000138400	2.394848440329307e-08	5.175851862471658
ENSG00000241316	2.440285169419681e-08	7.24397040818012
ENSG00000175793	2.4633168410395063e-08	6.496913785411205
ENSG00000136169	2.5100161239341724e-08	8.776844230940199
ENSG00000260398	2.533687513664139e-08	5.102595026665995
ENSG00000238805	2.5575759483381953e-08	1.9868795021883445
ENSG00000234937	2.5575759483381953e-08	3.8993047991429504
ENSG00000259129	2.58168335806466e-08	4.170294830713086
ENSG00000269990	2.606011689548614e-08	8.372423911861226
ENSG00000258130	2.6060116895486233e-08	5.593158852439587
ENSG00000225205	2.6305629062293273e-08	8.665553809187836
ENSG00000066279	2.6553389884188737e-08	8.647221390471058
ENSG00000214900	2.6803419334419394e-08	7.260215829880431
ENSG00000251992	2.705573755776399e-08	4.839936429846371
ENSG00000225603	2.731036487195344e-08	3.431027399451243
ENSG00000163235	2.756732176910109e-08	8.296242612079306
ENSG00000231964	2.808830716129752e-08	7.803619194823933
ENSG00000184489	2.808830716129752e-08	8.88153889558314
ENSG00000171793	2.8618861213978156e-08	8.726529418943931
ENSG00000180867	2.88877796125594e-08	8.023681909904285
ENSG00000198108	2.88877796125594e-08	8.754446771573017
ENSG00000135424	2.9159154290347065e-08	7.57863259871361
ENSG00000138642	2.9433007001144456e-08	8.746316690272204
ENSG00000143768	2.9433007001144456e-08	6.785945720585978
ENSG00000233467	2.998823446971832e-08	3.7263441089522154
ENSG00000133640	3.055363980124095e-08	3.8514624196596134
ENSG00000152061	3.1421227720490536e-08	8.863744408790124
ENSG00000005810	3.171571050668907e-08	8.897799058184765
ENSG00000253651	3.1715710506689634e-08	5.6286585209915785
ENSG00000270009	3.2012875677791046e-08	2.989639852784256
ENSG00000169894	3.2312746920580273e-08	3.685190388268755
ENSG00000231563	3.2312746920580386e-08	4.724255348655099
ENSG00000243155	3.2312746920580386e-08	4.347156116734975
ENSG00000079263	3.292070338078879e-08	8.83528912423728
ENSG00000199572	3.292070338078891e-08	2.2851905452803893
ENSG00000079337	3.3228836989201425e-08	8.817494637444264
ENSG00000154330	3.38535374914307e-08	6.564182478808702
ENSG00000134760	3.4812045341926097e-08	2.737676306180446
ENSG00000130598	3.513737104476871e-08	5.80472928734853
ENSG00000112290	3.5137371044768836e-08	6.994011987833815
ENSG00000238711	3.5137371044768836e-08	4.617804525826176
ENSG00000171931	3.61311784090122e-08	4.243430528181479
ENSG00000197646	3.61311784090122e-08	8.02140667519135
ENSG00000014641	3.680883801387974e-08	8.869343773631922
ENSG00000221887	3.715228424598155e-08	2.9087356145408876
ENSG00000166582	3.7848545211760005e-08	7.658341007222178
ENSG00000151883	3.7848545211760005e-08	8.828155435204096
ENSG00000229057	3.820141489453675e-08	2.4510400262203627
ENSG00000260088	3.820141489453675e-08	4.865249453367225
ENSG00000110013	3.891677178580327e-08	8.801234474842639
ENSG00000143318	3.891677178580327e-08	5.180339820302138
ENSG00000089050	3.891677178580327e-08	8.33285494636456
ENSG00000072071	3.927931535397583e-08	8.434560434204615
ENSG00000230426	3.964514030886382e-08	2.14725706705749
ENSG00000254266	3.964514030886382e-08	5.291054030144364
ENSG00000154114	4.0014275431086396e-08	8.905929139485579
ENSG00000174437	4.001427543108682e-08	8.914059220786392
ENSG00000162702	4.038674974511227e-08	8.744323905736946
ENSG00000249738	4.076259252124335e-08	3.6466941064495537
ENSG00000162510	4.076259252124335e-08	7.26392004696138
ENSG00000188921	4.191062805500026e-08	8.771244866098403
ENSG00000128266	4.269337525626796e-08	7.290614052600299
ENSG00000241794	4.269337525626796e-08	1.9376100275694699
ENSG00000205084	4.309005750255857e-08	8.014646397762265
ENSG00000184384	4.349032015672729e-08	8.80023808257501
ENSG00000141854	4.3490320156727906e-08	8.527262955494121
ENSG00000147650	4.389419452921036e-08	7.6983802834136
ENSG00000250215	4.430171219487943e-08	5.303182323250869
ENSG00000132481	4.430171219487943e-08	8.536186450464777
ENSG00000143228	4.4712904995197526e-08	8.143711348750816
ENSG00000163155	4.4712904995197844e-08	7.985908663031742
ENSG00000122863	4.554644471156758e-08	6.649851705148412
ENSG00000137714	4.554644471156758e-08	8.73872454089515
ENSG00000235145	4.6395073824449394e-08	4.657425769832096
ENSG00000158220	4.682512940298329e-08	5.379283197469908
ENSG00000174371	4.7696890041731935e-08	7.997730373378863
ENSG00000107736	4.813866292462336e-08	8.075504077660348
ENSG00000267348	4.858440987459265e-08	6.646569268120346
ENSG00000266970	4.903416552087156e-08	4.111446212323067
ENSG00000163126	4.903416552087156e-08	6.9035907606584574
ENSG00000174564	4.9487964784041755e-08	7.021693647887025
ENSG00000139641	4.9487964784041755e-08	8.905929139485579
ENSG00000155755	4.948796478404228e-08	8.345508528659645
ENSG00000232611	4.948796478404228e-08	6.650987900128798
ENSG00000116883	4.948796478404228e-08	7.002227570286351
ENSG00000130695	4.994584287839394e-08	8.684344688248478
ENSG00000261159	5.087397790059995e-08	7.771713382573909
ENSG00000213085	5.087397790059995e-08	5.584626334663679
ENSG00000241666	5.087397790059995e-08	5.920261759517719
ENSG00000198380	5.181885826666911e-08	8.897799058184765
ENSG00000067113	5.181885826666911e-08	8.368902380294458
ENSG00000234614	5.3268217596636856e-08	8.27259327869841
ENSG00000197872	5.475692149219051e-08	8.885603936233545
ENSG00000260910	5.526207728781595e-08	7.224781116541451
ENSG00000174032	5.5262077287816346e-08	8.60702944431086
ENSG00000224687	5.577175827856529e-08	3.1099323605409417
ENSG00000121454	5.628600371991071e-08	8.088440110133112
ENSG00000197283	5.7328346622355704e-08	8.672149566297259
ENSG00000235505	5.785652424842946e-08	8.322955016683101
ENSG00000261716	5.8927094783836e-08	8.686875404707495
ENSG00000256347	5.9469569886405925e-08	4.064202842186618
ENSG00000230457	6.001689358065732e-08	5.536158235848179
ENSG00000231261	6.056910782677014e-08	4.920427327745185
ENSG00000249628	6.056910782677014e-08	5.058160043502178
ENSG00000116260	6.11262549353526e-08	8.853083611030295
ENSG00000152092	6.11262549353526e-08	4.332545629420031
ENSG00000140451	6.225551875139277e-08	8.756519027688165
ENSG00000222222	6.340503062960562e-08	4.082252712314638
ENSG00000136161	6.340503062960562e-08	8.832758407778263
ENSG00000132837	6.398748917270326e-08	6.920756237216111
ENSG00000162849	6.398748917270326e-08	6.076472961961055
ENSG00000239377	6.398748917270326e-08	5.165337410619004
ENSG00000097046	6.398748917270326e-08	8.30271486217084
ENSG00000145451	6.457514195991354e-08	4.170840784940454
ENSG00000198805	6.457514195991354e-08	8.877473854932733
ENSG00000246560	6.516803383480466e-08	6.036808449753152
ENSG00000187098	6.516803383480466e-08	7.811631681793505
ENSG00000114999	6.576621001448648e-08	8.685879012439868
ENSG00000238511	6.576621001448648e-08	4.022303570731444
ENSG00000165507	6.759290221940762e-08	8.774313514481182
ENSG00000223991	7.010528187880485e-08	4.188257449021114
ENSG00000183831	7.074740613476558e-08	6.272451534259158
ENSG00000136367	7.270822720733205e-08	6.730731826110081
ENSG00000110723	7.337348209791785e-08	7.981673189375022
ENSG00000152558	7.337348209791785e-08	8.926254342737613
ENSG00000139344	7.337348209791785e-08	7.794498298415367
ENSG00000236779	7.337348209791863e-08	3.578380418267805
ENSG00000258572	7.609408659338586e-08	8.519132874193307
ENSG00000242125	7.891250986517126e-08	8.832758407778263
ENSG00000163219	7.963279589906913e-08	8.857148651680701
ENSG00000211451	8.109256231231269e-08	8.017997496322721
ENSG00000160460	8.109256231231269e-08	7.349982994345063
ENSG00000162733	8.257828799442712e-08	8.742789581545559
ENSG00000160179	8.333102482269211e-08	7.682952730443695
ENSG00000111678	8.333102482269269e-08	8.63349194432845
ENSG00000163352	8.409041950304836e-08	2.864722814437474
ENSG00000205885	8.409041950304836e-08	8.451816989073869
ENSG00000220749	8.409041950304926e-08	7.039825172348866
ENSG00000162779	8.878982634589602e-08	6.088908733690935
ENSG00000130037	8.878982634589633e-08	6.395860846890483
ENSG00000048462	8.959744795512852e-08	8.930319383388017
ENSG00000182487	8.959744795512916e-08	8.594375862015776
ENSG00000232480	9.041219661225861e-08	4.6962667057961225
ENSG00000203817	9.041219661225893e-08	4.818127860604098
ENSG00000167653	9.041219661225893e-08	4.309635476451211
ENSG00000225964	9.123413316200695e-08	7.258137996605405
ENSG00000120896	9.123413316200695e-08	8.505861888394566
ENSG00000183921	9.37436861491577e-08	7.470396780473846
ENSG00000111291	9.37436861491577e-08	8.901864098835173
ENSG00000211941	9.374368614915805e-08	8.717861405719358
ENSG00000171433	9.545379913997025e-08	2.474248988711251
ENSG00000144567	9.545379913997025e-08	8.873408814282326
ENSG00000137434	9.545379913997025e-08	6.607183008563453
ENSG00000112079	9.807585814886613e-08	8.844953529729482
ENSG00000213400	9.807585814886649e-08	2.2356354230083877
ENSG00000186198	1.0168087041118174e-07	4.186431404521728
ENSG00000135838	1.0260201976452574e-07	8.348832658788508
ENSG00000243364	1.0260201976452647e-07	7.740944405030008
ENSG00000115556	1.0353126325612244e-07	7.866960665192607
ENSG00000007062	1.0446866967107379e-07	4.591259617788059
ENSG00000237025	1.0446866967107379e-07	3.99345384476175
ENSG00000115364	1.063682492324199e-07	8.653358687236615
ENSG00000198929	1.0733056278329133e-07	6.229795581893633
ENSG00000104921	1.0733056278329172e-07	8.065513522079245
ENSG00000120278	1.0733056278329172e-07	7.033775330339477
ENSG00000159712	1.0830132007542178e-07	6.052756905030579
ENSG00000251396	1.1126497379502669e-07	6.063610559658789
ENSG00000273075	1.1126497379502669e-07	4.906671076973126
ENSG00000179314	1.1227022839510165e-07	6.765369055043102
ENSG00000133313	1.1227022839510165e-07	8.901864098835173
ENSG00000136425	1.1328429087133541e-07	8.05159926253337
ENSG00000257008	1.1430723584506979e-07	2.406594344651385
ENSG00000272836	1.1430723584507018e-07	6.235800237517684
ENSG00000168062	1.1533913854672804e-07	7.4643801872315505
ENSG00000254441	1.1533913854672804e-07	3.965408786489219
ENSG00000253030	1.1743012112955736e-07	1.4012821045902275
ENSG00000137965	1.1743012112955861e-07	8.783439988049624
ENSG00000086619	1.1848935456007185e-07	8.869343773631922
ENSG00000243926	1.1848935456007311e-07	5.65320454282852
ENSG00000106290	1.1848935456007311e-07	8.662485160805057
ENSG00000224543	1.1848935456007311e-07	6.3249129560823265
ENSG00000118292	1.195578528269104e-07	7.506076379959521
ENSG00000198739	1.206356942781347e-07	3.0750954280652034
ENSG00000150593	1.2281972332212042e-07	8.90439481529419
ENSG00000197497	1.2392607082211997e-07	6.262594160377015
ENSG00000272505	1.2504208133106806e-07	7.404300223776648
ENSG00000180245	1.2616783643838652e-07	4.865436089109459
ENSG00000103342	1.27303418397023e-07	8.889668976883954
ENSG00000203327	1.2960439522876023e-07	4.606681107680872
ENSG00000116574	1.2960439522876023e-07	7.824908244752121
ENSG00000120251	1.307699579721401e-07	4.16897897949721
ENSG00000226266	1.307699579721401e-07	6.41560174025996
ENSG00000186635	1.331316569151094e-07	8.873408814282326
ENSG00000232698	1.3553469494052278e-07	7.559322288450499
ENSG00000259732	1.3675193416407894e-07	2.6814224835131593
ENSG00000267593	1.3921829534917748e-07	4.477580739334736
ENSG00000272798	1.4046759639165745e-07	2.510424055739072
ENSG00000267412	1.4046759639165745e-07	5.04729313598137
ENSG00000177602	1.455743935416995e-07	7.219723914124197
ENSG00000273226	1.455743935416995e-07	6.048443302268015
ENSG00000123739	1.455743935416995e-07	8.700066918926343
ENSG00000261098	1.455743935416995e-07	7.610443102151253
ENSG00000185885	1.4687895346582907e-07	8.888134652692564
ENSG00000155849	1.4687895346582907e-07	8.819028961635654
ENSG00000121073	1.4819484522598286e-07	8.897799058184765
ENSG00000154144	1.4952216394152388e-07	8.817494637444264
ENSG00000188342	1.4952216394152388e-07	8.743785973813187
ENSG00000180479	1.5086100550046784e-07	7.696737336514667
ENSG00000198937	1.522114665654507e-07	8.678745323406684
ENSG00000141873	1.5357364457970578e-07	8.68281036405709
ENSG00000187653	1.5357364457970686e-07	6.930443150301054
ENSG00000236924	1.5773146658670573e-07	4.962882425980687
ENSG00000102738	1.5773146658670573e-07	8.766183433180368
ENSG00000163527	1.5914150265485298e-07	8.934384424038425
ENSG00000225272	1.5914150265485298e-07	2.45885031571247
ENSG00000249142	1.6056375481049156e-07	5.031711361392958
ENSG00000145284	1.605637548104927e-07	8.34680732866178
ENSG00000100290	1.6199832530888918e-07	8.585504870193416
ENSG00000076258	1.6199832530888918e-07	7.989141831734182
ENSG00000231424	1.6199832530888918e-07	6.107969026321611
ENSG00000224614	1.6344531722913862e-07	6.717134715200026
ENSG00000103495	1.6344531722913978e-07	8.430080968648339
ENSG00000225125	1.649048344805261e-07	4.627614122553162
ENSG00000198822	1.649048344805261e-07	6.6518980519654365
ENSG00000242759	1.663769818089158e-07	6.081520046399466
ENSG00000175591	1.663769818089158e-07	7.63174619694962
ENSG00000139679	1.6786186480322253e-07	8.111002425346733
ENSG00000122367	1.6786186480322314e-07	5.101406228543914
ENSG00000225946	1.6935958990189635e-07	2.275488357129032
ENSG00000150783	1.7087026439946547e-07	5.06535841651917
ENSG00000012171	1.7087026439946547e-07	7.617297450198781
ENSG00000106025	1.7239399645314551e-07	6.753945604993382
ENSG00000122591	1.7393089508947007e-07	8.807830231952062
ENSG00000246090	1.7393089508947007e-07	8.033195839947004
ENSG00000147606	1.7393089508947007e-07	6.982037841288279
ENSG00000050438	1.7548107021098661e-07	7.781968223138172
ENSG00000148737	1.7862169394033817e-07	7.8605353410894985
ENSG00000254852	1.802123667942362e-07	3.974370792151965
ENSG00000165178	1.834350018599001e-07	8.607567376234622
ENSG00000230175	1.8671345656046246e-07	3.384294448948399
ENSG00000255853	1.883739074239458e-07	3.2772225622819606
ENSG00000090776	1.951599676388047e-07	7.286394422884807
ENSG00000225556	2.0040436931862575e-07	7.470887450882408
ENSG00000064199	2.021826564840718e-07	5.653708121934122
ENSG00000234476	2.0397622923447014e-07	4.397520950412286
ENSG00000248478	2.0397622923447014e-07	1.9738874491795735
ENSG00000166171	2.0397622923447014e-07	8.161637810272024
ENSG00000229191	2.0578521444233333e-07	5.2687453811379665
ENSG00000143278	2.1130592877507337e-07	1.6815016054564151
ENSG00000230863	2.1317785291134048e-07	4.454835142936985
ENSG00000254503	2.1317785291134048e-07	6.7792988703198205
ENSG00000205334	2.1506583921601243e-07	2.5570116617279544
ENSG00000185222	2.1697002075591895e-07	8.489143265449073
ENSG00000238526	2.1697002075591895e-07	3.865976954486834
ENSG00000115705	2.1889053165801674e-07	2.5043609873133894
ENSG00000011198	2.1889053165801674e-07	8.413697299028822
ENSG00000154016	2.188905316580175e-07	6.336916064943301
ENSG00000170921	2.2082750711747906e-07	8.321788526935936
ENSG00000164949	2.2082750711747906e-07	8.089383999252442
ENSG00000118058	2.2673858898631274e-07	8.901864098835173
ENSG00000178445	2.2874279627735244e-07	7.765684318182149
ENSG00000159423	2.3076416041178317e-07	7.5782650997961625
ENSG00000150093	2.3076416041178442e-07	8.869343773631922
ENSG00000132274	2.3280282316706723e-07	8.866275125249143
ENSG00000261754	2.3280282316706845e-07	4.547516427915052
ENSG00000261019	2.3280282316706845e-07	5.334023207596876
ENSG00000134548	2.3280282316706845e-07	5.893120538557135
ENSG00000119787	2.3485892744711402e-07	8.741255257354169
ENSG00000022355	2.3485892744711526e-07	2.110718195287449
ENSG00000102057	2.3485892744711526e-07	7.587469588108963
ENSG00000271993	2.3485892744711526e-07	3.682231193059631
ENSG00000259032	2.3693261729083494e-07	4.467826608711359
ENSG00000232872	2.3693261729083494e-07	3.428384469331279
ENSG00000228527	2.3693261729083494e-07	3.3148668526643026
ENSG00000260841	2.3902403788077266e-07	8.36844391995059
ENSG00000213638	2.4113333555178015e-07	6.480223363194915
ENSG00000165959	2.4540615329049984e-07	8.873408814282326
ENSG00000134287	2.45406153290502e-07	8.866275125249143
ENSG00000273381	2.497522645660484e-07	5.773226993819966
ENSG00000224812	2.5195318361195963e-07	3.6024732024050867
ENSG00000230829	2.5417288244090164e-07	4.6252342160481765
ENSG00000227477	2.5417288244090164e-07	5.074574440266236
ENSG00000170037	2.5417288244090164e-07	8.698074134391087
ENSG00000143641	2.5417288244090164e-07	8.897799058184765
ENSG00000107338	2.5641151570240535e-07	6.187752905230216
ENSG00000149761	2.6324258699450427e-07	8.723460770561152
ENSG00000134326	2.6324258699450565e-07	8.581151802205456
ENSG00000236942	2.6555852910259794e-07	5.415193161937959
ENSG00000265565	2.6555852910259794e-07	4.404229149696684
ENSG00000198885	2.7024975413636064e-07	6.568503536812712
ENSG00000075391	2.7024975413636064e-07	7.998103784982961
ENSG00000168528	2.72625362611377e-07	7.795327366868701
ENSG00000157796	2.72625362611377e-07	8.802768799034027
ENSG00000170035	2.7502118756884843e-07	8.840888489079076
ENSG00000173805	2.7502118756884843e-07	3.1904350068430265
ENSG00000054967	2.7743739501421147e-07	8.563848321347779
ENSG00000078589	2.848099920399465e-07	8.783439988049624
ENSG00000187838	2.848099920399465e-07	4.365955791974071
ENSG00000131871	2.8983007199815367e-07	8.89373401753436
ENSG00000163406	2.923721345350832e-07	8.857148651680701
ENSG00000101546	2.923721345350858e-07	8.484540292874906
ENSG00000119537	2.923721345350858e-07	8.819028961635654
ENSG00000260081	2.949357788334239e-07	5.897507097079075
ENSG00000234219	3.0012852116630874e-07	5.183345154056275
ENSG00000208317	3.0275797691467574e-07	6.642045806254995
ENSG00000186184	3.0275797691467574e-07	8.866275125249143
ENSG00000225265	3.0540972987307964e-07	7.214994996393668
ENSG00000168899	3.0540972987307964e-07	8.535851497138802
ENSG00000122122	3.0808396243362493e-07	8.843419205538092
ENSG00000141232	3.107808584216366e-07	8.79870375838362
ENSG00000232879	3.107808584216366e-07	3.5916626389733803
ENSG00000164574	3.135006031064502e-07	8.858145043948328
ENSG00000238045	3.162433832122185e-07	6.364032853021952
ENSG00000231890	3.1900938692884695e-07	7.252004484637413
ENSG00000267251	3.1900938692884695e-07	3.1811440662087542
ENSG00000226891	3.2179880392297695e-07	5.400839027633579
ENSG00000250673	3.2744864386053226e-07	5.917727202562658
ENSG00000267040	3.2744864386053226e-07	7.535607528359889
ENSG00000109452	3.3030945362096284e-07	6.997922154147337
ENSG00000081923	3.3030945362096284e-07	6.324445797563333
ENSG00000162105	3.3030945362096284e-07	6.9786469267579205
ENSG00000224144	3.3319445031545993e-07	3.4123582781491204
ENSG00000144893	3.4199654191647214e-07	8.011959628693887
ENSG00000173166	3.4199654191647214e-07	7.832820967058197
ENSG00000249413	3.419965419164758e-07	4.723460098071224
ENSG00000232059	3.4498027402841774e-07	3.9311889249609924
ENSG00000186369	3.479891947237904e-07	4.298239606700637
ENSG00000236534	3.510235090586837e-07	3.550233007827544
ENSG00000231599	3.540834236921013e-07	4.127364390858226
ENSG00000156009	3.571691468979718e-07	4.1682667958487585
ENSG00000010319	3.602808885771524e-07	7.023443821689952
ENSG00000122033	3.602808885771524e-07	8.77530990674881
ENSG00000134365	3.63418860269597e-07	3.4737933932416114
ENSG00000139292	3.63418860269597e-07	3.42017140254543
ENSG00000158258	3.697743481229449e-07	6.589999132992734
ENSG00000236581	3.697743481229488e-07	4.774440451736552
ENSG00000182397	3.729922956696152e-07	5.749648755985255
ENSG00000232634	3.729922956696152e-07	3.7582096963386586
ENSG00000270028	3.729922956696152e-07	5.0917848782252015
ENSG00000115652	3.729922956696152e-07	8.79716943419223
ENSG00000143933	3.762373360259571e-07	8.889668976883954
ENSG00000109062	3.762373360259571e-07	8.877473854932733
ENSG00000232907	3.7623733602595914e-07	6.908635462096866
ENSG00000188060	3.7623733602595914e-07	7.096055684906433
ENSG00000143412	3.8613722173885463e-07	8.172369611901447
ENSG00000184949	3.894928497394332e-07	5.512664807934192
ENSG00000261606	3.894928497394332e-07	5.381316335460108
ENSG00000243775	3.894928497394332e-07	4.649489057965016
ENSG00000254873	3.92876687417089e-07	6.59109947692659
ENSG00000236484	3.9972990805184236e-07	2.301395113706421
ENSG00000065600	4.031997535921703e-07	8.53945807744534
ENSG00000246740	4.0319975359217457e-07	6.323849176356056
ENSG00000267676	4.137850445073289e-07	3.598132466796393
ENSG00000226321	4.2099074811305426e-07	6.073094122637056
ENSG00000114646	4.246389768709617e-07	6.165582421011164
ENSG00000229874	4.2831778311138755e-07	6.491751804571383
ENSG00000163386	4.320274138409575e-07	8.817494637444264
ENSG00000240751	4.357681179809708e-07	4.511501589740072
ENSG00000187695	4.3576811798097314e-07	5.747340421991365
ENSG00000137411	4.3576811798097314e-07	8.861213692331107
ENSG00000167083	4.3954014638156037e-07	5.688290547466128
ENSG00000254198	4.3954014638156037e-07	6.88339407801203
ENSG00000267327	4.471791890947341e-07	2.2856262070556235
ENSG00000167588	4.5104671488053394e-07	6.729854032597271
ENSG00000232645	4.549465879023617e-07	6.864209352400918
ENSG00000122026	4.588790688703942e-07	8.930319383388017
ENSG00000112941	4.628444205106661e-07	8.875939530741345
ENSG00000126970	4.7494035727701436e-07	8.248996448465816
ENSG00000224462	4.7494035727701436e-07	3.0860535827784235
ENSG00000186952	4.7494035727701436e-07	6.969701026699057
ENSG00000151611	4.7494035727701436e-07	7.794687232142973
ENSG00000178935	4.873417849007043e-07	8.017341634540944
ENSG00000261884	4.915447600604546e-07	7.702182112291376
ENSG00000143476	4.915447600604546e-07	8.403697940210643
ENSG00000235121	4.915447600604572e-07	6.042911845957015
ENSG00000226352	4.957827820794366e-07	5.361686184020609
ENSG00000133019	5.000561325084618e-07	6.209933197360987
ENSG00000263727	5.130910023998946e-07	1.9509687409762726
ENSG00000141424	5.175085256038495e-07	8.827159042936465
ENSG00000074855	5.175085256038495e-07	8.666550201455463
ENSG00000250966	5.21962817832458e-07	6.231942485647843
ENSG00000123191	5.21962817832458e-07	7.444140368246063
ENSG00000088387	5.219628178324636e-07	8.751916055114
ENSG00000167964	5.264541738938718e-07	8.489936679118918
ENSG00000257949	5.264541738938747e-07	3.4270950016486283
ENSG00000177519	5.309828908628741e-07	6.716897604307057
ENSG00000197768	5.4015360725577e-07	6.466572147035053
ENSG00000243284	5.447962123125431e-07	5.173461459233262
ENSG00000171206	5.44796212312546e-07	8.788042960623791
ENSG00000101017	5.447962123125508e-07	8.753450379305388
ENSG00000133112	5.541974477070055e-07	8.942514505339238
ENSG00000166387	5.541974477070055e-07	8.799700150651248
ENSG00000141497	5.541974477070055e-07	6.228313662814889
ENSG00000146555	5.541974477070055e-07	4.432399302400407
ENSG00000233196	5.541974477070084e-07	2.54840992865816
ENSG00000187510	5.637554530636869e-07	7.493337748924667
ENSG00000271888	5.637554530636869e-07	6.337832955801654
ENSG00000184979	5.685940295185229e-07	8.268810688225685
ENSG00000172543	5.685940295185229e-07	8.4195521456167
ENSG00000236846	5.685940295185259e-07	2.170164793089668
ENSG00000244219	5.685940295185259e-07	5.672878820202324
ENSG00000251484	5.685940295185259e-07	3.993015280775262
ENSG00000229017	5.734727453324266e-07	6.421708058891051
ENSG00000213262	5.783919211795613e-07	8.094577406898669
ENSG00000182718	5.883529479674187e-07	8.909994180135985
ENSG00000134321	5.88352947967425e-07	8.579570552025643
ENSG00000168118	5.88352947967425e-07	8.699070526658716
ENSG00000143674	6.03606097426527e-07	8.547588158746153
ENSG00000189143	6.139864899416388e-07	5.703259919423369
ENSG00000133466	6.298813090085626e-07	8.686337472783734
ENSG00000144362	6.352674250642163e-07	7.244478883278837
ENSG00000257718	6.352674250642163e-07	5.390456385379228
ENSG00000228065	6.352674250642163e-07	5.521215081214449
ENSG00000213860	6.406980460144568e-07	5.558581128517224
ENSG00000166548	6.406980460144568e-07	8.78750502870003
ENSG00000065613	6.516942214336031e-07	8.768714149639386
ENSG00000226397	6.572604920862801e-07	7.588624185852625
ENSG00000130592	6.685312102431037e-07	8.922189302087205
ENSG00000180581	6.685312102431037e-07	5.472453069546288
ENSG00000141441	6.742363904190509e-07	8.253514372300215
ENSG00000146350	6.742363904190581e-07	7.907218038062522
ENSG00000157483	6.799886110911909e-07	6.76634531613601
ENSG00000206921	6.857882456006595e-07	5.023643724632382
ENSG00000266865	6.916356701273507e-07	7.828382514803694
ENSG00000154358	6.975312637103928e-07	8.791032137426674
ENSG00000233985	6.975312637103928e-07	3.5777297915284296
ENSG00000138172	7.034754082688716e-07	8.020462786072022
ENSG00000174123	7.034754082688791e-07	8.810360948411079
ENSG00000227212	7.094684886226593e-07	3.2681456069832215
ENSG00000203819	7.094684886226593e-07	6.468215396325843
ENSG00000243024	7.094684886226593e-07	4.566406796256216
ENSG00000074276	7.155108925133568e-07	6.018351555059326
ENSG00000164744	7.155108925133568e-07	4.6550861823832985
ENSG00000227868	7.339379670941339e-07	2.0243848764301737
ENSG00000100433	7.401816017261517e-07	3.650988814092102
ENSG00000133250	7.464765431738135e-07	8.275864905678976
ENSG00000120675	7.464765431738135e-07	8.810898880334841
ENSG00000172954	7.528231971578832e-07	8.288106953618618
ENSG00000166263	7.528231971578832e-07	7.608876232368393
ENSG00000187867	7.528231971578832e-07	3.072227032619742
ENSG00000203778	7.656732810035882e-07	7.799998234120441
ENSG00000136931	7.656732810035882e-07	2.6425733005420025
ENSG00000171044	7.721775377587212e-07	8.285529311171178
ENSG00000214226	7.721775377587212e-07	7.824152953833626
ENSG00000102290	7.721775377587212e-07	2.7315256275341837
ENSG00000136141	7.787351608819347e-07	8.612628809152657
ENSG00000202415	7.853465716802229e-07	3.329850780062001
ENSG00000162139	7.85346571680227e-07	8.817494637444264
ENSG00000152154	7.85346571680227e-07	8.065584190422062
ENSG00000172766	7.85346571680227e-07	8.707200607959528
ENSG00000238061	7.987324574772801e-07	6.034910526588299
ENSG00000242612	8.055077911062859e-07	8.111551511590244
ENSG00000215795	8.055077911062901e-07	4.987169440321755
ENSG00000116985	8.123386297170855e-07	8.909994180135985
ENSG00000267470	8.19225410771808e-07	5.936273040748186
ENSG00000149926	8.261685750335806e-07	5.112102930340594
ENSG00000162148	8.261685750335894e-07	7.914554705693491
ENSG00000243224	8.402258328782149e-07	6.458975613733913
ENSG00000250874	8.402258328782149e-07	4.568217819829917
ENSG00000258365	8.473408247064366e-07	6.822056039279434
ENSG00000261442	8.473408247064411e-07	3.5533783253784077
ENSG00000126890	8.54513996280692e-07	4.975097590429964
ENSG00000162929	8.54513996280692e-07	7.917860335101059
ENSG00000105467	8.54513996280692e-07	5.207288773866113
ENSG00000230470	8.54513996280692e-07	2.649735200235948
ENSG00000144369	8.617458052278298e-07	8.360366341798077
ENSG00000233215	8.837976844076365e-07	2.1030715162925255
ENSG00000149269	8.837976844076365e-07	8.850014962647515
ENSG00000118961	8.912686883984029e-07	8.675218214680037
ENSG00000261194	8.988006700766219e-07	1.2613423861472153
ENSG00000152213	9.063941081163371e-07	7.943953879365666
ENSG00000242353	9.063941081163371e-07	3.7854368712705346
ENSG00000179388	9.140494847877836e-07	8.05940877090516
ENSG00000272668	9.140494847877934e-07	6.096349000035472
ENSG00000229229	9.140494847877934e-07	2.6210226292814474
ENSG00000138435	9.295480012419886e-07	4.817876060982129
ENSG00000272942	9.295480012419919e-07	3.0297571114040487
ENSG00000084444	9.373921237782086e-07	8.308385230882228
ENSG00000165643	9.453001505053103e-07	5.241273607186937
ENSG00000074660	9.532725820633135e-07	6.951251654875208
ENSG00000234782	9.613099228451002e-07	7.414823134121636
ENSG00000145692	9.613099228451002e-07	2.7803711612499655
ENSG00000137841	9.694126810233069e-07	8.747313082539833
ENSG00000273032	9.775813685771659e-07	7.198767379383513
ENSG00000213657	9.775813685771659e-07	7.056379635479058
ENSG00000244128	9.858165013195942e-07	3.3381193141707115
ENSG00000181450	9.858165013195942e-07	8.550118875205172
ENSG00000158985	9.858165013196046e-07	8.918124261436798
ENSG00000184060	9.94118598924562e-07	8.226678460678528
ENSG00000249602	9.941185989245655e-07	4.737161998744053
ENSG00000185875	9.941185989245761e-07	8.415769555143973
ENSG00000234237	9.941185989245761e-07	2.8131904767144684
ENSG00000197563	9.941185989245761e-07	8.72752581121156
ENSG00000110237	1.0024881849544832e-06	7.911429433838075
ENSG00000125772	1.0024881849544832e-06	8.873408814282326
ENSG00000197217	1.0024881849544832e-06	8.909994180135985
ENSG00000095303	1.019431936147214e-06	8.16723717511382
ENSG00000227666	1.0280071681270504e-06	4.207429929118756
ENSG00000173157	1.0280071681270504e-06	4.55420371615429
ENSG00000175730	1.0280071681270504e-06	7.011807938171103
ENSG00000187037	1.0366520222220323e-06	5.075391171689087
ENSG00000110455	1.0366520222220323e-06	8.75038173092261
ENSG00000272030	1.0453670418554566e-06	3.902750443967644
ENSG00000100647	1.0541527745078054e-06	8.82309400228606
ENSG00000148200	1.0719385892500079e-06	6.9946014416029385
ENSG00000247774	1.0719385892500079e-06	8.784974312241012
ENSG00000186654	1.0900139285348772e-06	8.468077151675494
ENSG00000149806	1.0991615825162795e-06	8.909994180135985
ENSG00000229384	1.1083833212258188e-06	2.469722305417425
ENSG00000135454	1.1176797213610636e-06	6.505214731704695
ENSG00000138346	1.1176797213610636e-06	8.204818933235106
ENSG00000012174	1.1176797213610636e-06	8.69347116181692
ENSG00000231305	1.1176797213610795e-06	7.957027463726499
ENSG00000263463	1.136498834193846e-06	7.172038009529729
ENSG00000064787	1.136498834193846e-06	8.131465180486835
ENSG00000264384	1.136498834193846e-06	4.2951521506721475
ENSG00000205784	1.1460227218726028e-06	4.118265858056303
ENSG00000050628	1.1460227218726028e-06	4.657047183519332
ENSG00000143184	1.1460227218726068e-06	4.0516577510746865
ENSG00000236030	1.1556236210008852e-06	4.51076734663822
ENSG00000254726	1.1556236210008852e-06	6.039901722467306
ENSG00000234705	1.1556236210008852e-06	6.930260446653968
ENSG00000184856	1.1556236210008852e-06	1.727116189915443
ENSG00000133878	1.1750588519231807e-06	8.748388946387355
ENSG00000149972	1.1750588519231807e-06	8.810898880334841
ENSG00000128245	1.1750588519231807e-06	8.780909271590605
ENSG00000236423	1.1750588519231913e-06	7.407250606774636
ENSG00000267216	1.1848943940239205e-06	5.683203400732059
ENSG00000255224	1.184894394023931e-06	6.484739259650181
ENSG00000253924	1.2048043910466468e-06	3.217345710751815
ENSG00000144355	1.2048043910466468e-06	4.4981434460978145
ENSG00000272195	1.2048043910466576e-06	6.926490878095865
ENSG00000134899	1.2048043910466576e-06	8.603502335584217
ENSG00000162542	1.2148800834291343e-06	8.638094916902618
ENSG00000253741	1.2148800834291343e-06	6.0325061232326025
ENSG00000173080	1.2148800834291343e-06	5.312065685964704
ENSG00000232310	1.2148800834291406e-06	6.236482405978736
ENSG00000084073	1.2250370710206573e-06	8.845949921997109
ENSG00000224728	1.2250370710206573e-06	6.311680949061741
ENSG00000182504	1.2250370710206573e-06	8.829689759395484
ENSG00000232457	1.2455974575445558e-06	7.744333961868586
ENSG00000201129	1.2455974575445558e-06	2.4412714118234775
ENSG00000230899	1.2455974575445558e-06	3.0434377491026363
ENSG00000228541	1.2560021310435639e-06	6.034640517285671
ENSG00000223813	1.2560021310435639e-06	7.267860842910146
ENSG00000224536	1.2664906489507755e-06	6.217443322786601
ENSG00000178184	1.2664906489507755e-06	7.192525076321361
ENSG00000235664	1.2664906489507755e-06	3.6760147728590553
ENSG00000188095	1.2664906489507755e-06	5.3728478026976
ENSG00000260123	1.2664906489507755e-06	3.3611912034627305
ENSG00000138119	1.2664906489507935e-06	8.614163133344046
ENSG00000252808	1.2770636604080335e-06	4.3995651489118295
ENSG00000255139	1.287721819360568e-06	6.467695893196346
ENSG00000102007	1.287721819360568e-06	8.877473854932733
ENSG00000163519	1.287721819360568e-06	8.011699909738281
ENSG00000135842	1.287721819360568e-06	8.76311478479759
ENSG00000107295	1.287721819360568e-06	3.3196768495929456
ENSG00000198171	1.298465784590977e-06	8.844953529729482
ENSG00000170919	1.3092962197530003e-06	8.295528669989356
ENSG00000205593	1.3202137934057803e-06	8.732587244129595
ENSG00000183690	1.331219179048316e-06	4.40652199745589
ENSG00000263847	1.3423130551539333e-06	7.233215062412304
ENSG00000183463	1.353496105205385e-06	1.5705091019252158
ENSG00000255100	1.353496105205385e-06	4.23958434498786
ENSG00000011590	1.353496105205385e-06	6.930685350274046
ENSG00000156206	1.3534961052053921e-06	4.624767549273016
ENSG00000189030	1.3761324863339744e-06	2.5168465444427075
ENSG00000174607	1.3761324863339865e-06	8.67186711611958
ENSG00000272841	1.3875872097401142e-06	6.390845996883443
ENSG00000086848	1.422505973474305e-06	8.620300430109603
ENSG00000196924	1.4225059734743178e-06	8.855614327489313
ENSG00000196353	1.4343328068732628e-06	2.248390372255181
ENSG00000179241	1.4462544666753743e-06	4.759423519732576
ENSG00000134884	1.458271683054458e-06	8.922189302087205
ENSG00000143353	1.4582716830544631e-06	8.680279647598072
ENSG00000163131	1.4582716830544631e-06	8.914059220786392
ENSG00000235944	1.4582716830544631e-06	7.207375543058245
ENSG00000229525	1.4703851915552827e-06	3.352974857946348
ENSG00000226856	1.4825957331308542e-06	5.390112784208224
ENSG00000206651	1.4949040541802484e-06	4.763325419222224
ENSG00000272374	1.507310906586564e-06	6.3114665188377606
ENSG00000138686	1.507310906586564e-06	8.362509601782817
ENSG00000164237	1.507310906586564e-06	7.945796188451437
ENSG00000244723	1.507310906586564e-06	5.705670323943841
ENSG00000225724	1.5198170477550159e-06	4.710948235689125
ENSG00000266913	1.532423240651599e-06	4.576867160472103
ENSG00000213199	1.5324232406516072e-06	8.36844391995059
ENSG00000225401	1.5324232406516072e-06	4.7196671714256
ENSG00000232586	1.5324232406516072e-06	2.514968346106608
ENSG00000162723	1.5579388615288636e-06	3.855952620512064
ENSG00000139597	1.5579388615288776e-06	8.737190216703763
ENSG00000234473	1.5708498435945425e-06	3.830892959340856
ENSG00000266456	1.583863985636967e-06	2.852858484515454
ENSG00000104998	1.583863985636967e-06	8.794638717733214
ENSG00000272426	1.583863985636967e-06	5.279908593467602
ENSG00000265386	1.5969820790112918e-06	2.8891816820805802
ENSG00000267052	1.5969820790112918e-06	3.0869034219101703
ENSG00000166997	1.5969820790112973e-06	8.105520654836177
ENSG00000069974	1.6102049208694456e-06	8.857148651680701
ENSG00000119922	1.6641599213277646e-06	7.829747077042319
ENSG00000128641	1.6641599213277646e-06	8.524667147852162
ENSG00000116133	1.6641599213277646e-06	8.50931799325162
ENSG00000231532	1.677918668603955e-06	2.3484809661991632
ENSG00000223635	1.677918668603961e-06	3.2805520920663174
ENSG00000165457	1.6917870712808232e-06	7.605462816290242
ENSG00000270022	1.6917870712808232e-06	7.5698654918790895
ENSG00000166667	1.7057659682297349e-06	6.976314944451007
ENSG00000250850	1.7057659682297349e-06	4.207589400317901
ENSG00000238207	1.7198562044483762e-06	1.9670868250317888
ENSG00000198720	1.748374105571675e-06	7.897482628700729
ENSG00000137288	1.748374105571675e-06	8.700604850850103
ENSG00000142959	1.748374105571675e-06	5.993491275401957
ENSG00000258465	1.7773476587756996e-06	3.7710641171376
ENSG00000163395	1.7920074837112666e-06	1.812735897147944
ENSG00000203667	1.7920074837112666e-06	7.912534952726641
ENSG00000167769	1.8067838489481476e-06	2.9314666182251736
ENSG00000179967	1.8067838489481541e-06	5.774064172931697
ENSG00000231381	1.8216776435706721e-06	3.3657170344769436
ENSG00000165246	1.8216776435706721e-06	5.611998320186409
ENSG00000152520	1.8216776435706818e-06	8.820563285827042
ENSG00000251258	1.836689763136397e-06	3.1693782146867604
ENSG00000185519	1.836689763136397e-06	2.7407711221993334
ENSG00000109929	1.8366897631364133e-06	8.717861405719358
ENSG00000185507	1.8366897631364133e-06	8.861213692331107
ENSG00000237576	1.851821109720876e-06	5.157051029544763
ENSG00000068615	1.8670725919624934e-06	6.241809344946011
ENSG00000119899	1.8670725919624934e-06	8.75245398703776
ENSG00000137509	1.8670725919624934e-06	8.897799058184765
ENSG00000261044	1.8824451251076412e-06	2.818138507414123
ENSG00000107738	1.8979396310564492e-06	8.914059220786392
ENSG00000142583	1.8979396310564492e-06	8.549968399755684
ENSG00000112078	1.9135570384083957e-06	8.86780944944053
ENSG00000150656	1.9135570384083957e-06	6.950903894872995
ENSG00000197951	1.961156056339683e-06	8.255539702426942
ENSG00000130595	1.961156056339683e-06	5.799663472029409
ENSG00000251603	1.961156056339683e-06	5.626256416027499
ENSG00000199709	1.961156056339683e-06	3.2690965521620425
ENSG00000129625	1.9772744909076273e-06	8.89373401753436
ENSG00000197355	1.9772744909076273e-06	8.81243320452623
ENSG00000151498	1.9772744909076273e-06	8.819028961635654
ENSG00000169026	1.9772744909076273e-06	7.45274295476092
ENSG00000084774	1.99352057199179e-06	8.869343773631922
ENSG00000260359	1.993520571991811e-06	8.805299515493045
ENSG00000229233	1.9935205719918182e-06	4.512595582887491
ENSG00000179101	2.0098952693670233e-06	3.580851271411811
ENSG00000258879	2.0263995598365585e-06	6.715919169718407
ENSG00000184613	2.0430344272804494e-06	6.473508887042285
ENSG00000247570	2.0430344272804494e-06	4.465683954775924
ENSG00000165732	2.0598008627040306e-06	8.926254342737613
ENSG00000272003	2.0598008627040306e-06	7.844326224800638
ENSG00000246375	2.076699864286718e-06	5.575446820683104
ENSG00000185621	2.076699864286718e-06	8.571237492127047
ENSG00000108405	2.0937324374312285e-06	8.912524896595002
ENSG00000168394	2.0937324374312395e-06	8.930319383388017
ENSG00000143847	2.145641749653354e-06	5.765090529949838
ENSG00000165672	2.1632188092764727e-06	8.832758407778263
ENSG00000159618	2.1632188092764727e-06	8.824090394553687
ENSG00000012061	2.1809345775672572e-06	8.840888489079076
ENSG00000273038	2.1987901043184324e-06	6.982007825742873
ENSG00000102001	2.216786446899006e-06	7.330722078038228
ENSG00000244039	2.216786446899006e-06	4.054725810941823
ENSG00000224699	2.234924670306261e-06	6.478172566875307
ENSG00000143867	2.2716310580430706e-06	3.4551209208102103
ENSG00000261368	2.2902013909780006e-06	1.8034718151076523
ENSG00000130055	2.2902013909780006e-06	4.794782419095418
ENSG00000165923	2.290201390978021e-06	6.684622095045736
ENSG00000146938	2.3089179420562228e-06	8.242210629611284
ENSG00000162552	2.3089179420562228e-06	8.324107461560093
ENSG00000261026	2.3277818152033592e-06	5.7243151629201385
ENSG00000044459	2.327781815203372e-06	8.1481113427272
ENSG00000184922	2.327781815203372e-06	8.88153889558314
ENSG00000242861	2.34679412229069e-06	8.177765998145457
ENSG00000115257	2.365955983189119e-06	7.908581929247598
ENSG00000164542	2.365955983189132e-06	8.062128085565009
ENSG00000228624	2.365955983189132e-06	5.619500321000964
ENSG00000166743	2.365955983189132e-06	5.064445183434495
ENSG00000153071	2.385268525823736e-06	8.489989182267216
ENSG00000205837	2.424350208601731e-06	6.514122596312106
ENSG00000107669	2.424350208601731e-06	8.734659500244746
ENSG00000251323	2.424350208601731e-06	7.07032218298129
ENSG00000272449	2.444121645360828e-06	8.025745698309134
ENSG00000273406	2.4640483571990168e-06	3.2656220981085218
ENSG00000260719	2.4841315131408696e-06	8.394113006298335
ENSG00000147202	2.4841315131408696e-06	8.395379260708998
ENSG00000173627	2.4841315131408696e-06	2.4902508432915886
ENSG00000138646	2.504372290599264e-06	8.853083611030295
ENSG00000142089	2.504372290599264e-06	8.31585387324139
ENSG00000197943	2.504372290599264e-06	8.905929139485579
ENSG00000143409	2.504372290599273e-06	8.743785973813187
ENSG00000271138	2.5247718754321195e-06	2.3725667909513484
ENSG00000105219	2.5247718754321195e-06	6.48357649773686
ENSG00000215838	2.5247718754321195e-06	4.383925027580821
ENSG00000136867	2.524771875432133e-06	6.5692646149303195
ENSG00000143107	2.545331461999677e-06	4.823696926100804
ENSG00000110200	2.586935460637973e-06	7.865321334704624
ENSG00000196814	2.586935460637973e-06	7.973740509512117
ENSG00000227417	2.586935460637973e-06	3.276737314386036
ENSG00000082482	2.586935460637973e-06	2.397469692596608
ENSG00000253553	2.586935460637973e-06	3.464891958911043
ENSG00000149054	2.586935460637973e-06	8.905929139485579
ENSG00000112280	2.6079823044614907e-06	2.860967067038682
ENSG00000203730	2.6079823044614907e-06	3.7632112443259254
ENSG00000232485	2.6291940136425447e-06	5.276165663106247
ENSG00000225091	2.6291940136425447e-06	5.553851855788057
ENSG00000153132	2.6291940136425447e-06	7.902039010813248
ENSG00000196586	2.6721169879066316e-06	8.86780944944053
ENSG00000163040	2.6938307550984903e-06	5.711194250563735
ENSG00000088448	2.6938307550984903e-06	8.877473854932733
ENSG00000135119	2.6938307550984903e-06	7.732814323729195
ENSG00000139200	2.6938307550984903e-06	5.310682967363231
ENSG00000108819	2.7157143919856316e-06	8.86780944944053
ENSG00000139117	2.7157143919856316e-06	8.144636737148854
ENSG00000234171	2.7377691720874767e-06	7.538826652192153
ENSG00000179520	2.7377691720874767e-06	5.059130416927788
ENSG00000183971	2.7377691720874767e-06	5.183956436104411
ENSG00000079931	2.782397301551656e-06	8.875939530741345
ENSG00000271046	2.804973243675936e-06	7.093054944482334
ENSG00000273305	2.8506554341267458e-06	4.263254202374147
ENSG00000271605	2.8737643310882856e-06	7.344157919683408
ENSG00000204347	2.8970535440377546e-06	2.540402052607903
ENSG00000169583	2.920524420998721e-06	5.865475998119472
ENSG00000258920	2.920524420998721e-06	7.917596385644674
ENSG00000106211	2.920524420998721e-06	8.869343773631922
ENSG00000159261	2.920524420998721e-06	7.116582443500662
ENSG00000196482	2.9441783195923466e-06	8.73972093316278
ENSG00000101203	2.944178319592357e-06	5.109042679739837
ENSG00000100156	2.944178319592357e-06	6.564395985300566
ENSG00000108176	2.944178319592357e-06	8.364634361046267
ENSG00000183230	2.992040660537487e-06	7.584182982744528
ENSG00000112039	2.992040660537487e-06	8.532121409814371
ENSG00000220875	2.992040660537487e-06	3.9135914477636873
ENSG00000273432	2.9920406605375136e-06	4.719457553547278
ENSG00000237604	2.9920406605375136e-06	7.659132964056487
ENSG00000170525	2.9920406605375136e-06	8.753988311229149
ENSG00000112218	3.0162518667018434e-06	8.167695635457687
ENSG00000156384	3.040651622255585e-06	8.24061088541892
ENSG00000172349	3.040651622255596e-06	8.922189302087205
ENSG00000201134	3.0652413337838487e-06	4.604104215502371
ENSG00000179088	3.0652413337838487e-06	6.910457004460055
ENSG00000234006	3.090022417862665e-06	3.9669471663250366
ENSG00000177917	3.090022417862665e-06	8.65688579596326
ENSG00000197653	3.114996301125996e-06	6.567101834671938
ENSG00000232640	3.1401644203332284e-06	6.554651566501411
ENSG00000186818	3.1401644203332284e-06	8.387287302159532
ENSG00000235101	3.1401644203332284e-06	5.8159593920904165
ENSG00000264635	3.1401644203332284e-06	5.3964830722751955
ENSG00000255568	3.1655282224369294e-06	4.9876691885115925
ENSG00000140105	3.1910891646512543e-06	8.918124261436798
ENSG00000136152	3.1910891646512543e-06	8.829689759395484
ENSG00000259666	3.2168487145206006e-06	2.893227328062145
ENSG00000248254	3.2689695594684433e-06	5.939745414312447
ENSG00000139163	3.295333841911286e-06	8.873408814282326
ENSG00000119013	3.295333841911286e-06	8.806833839684433
ENSG00000100605	3.32190270687837e-06	8.733663107977115
ENSG00000102359	3.3219027068783878e-06	4.177347572707449
ENSG00000128422	3.3219027068783878e-06	2.497993767460363
ENSG00000198756	3.3486776746111062e-06	5.792946650765608
ENSG00000212743	3.3486776746111062e-06	4.759289213564004
ENSG00000181847	3.3486776746111062e-06	7.8279625127379475
ENSG00000227285	3.4302545585217534e-06	6.831800738671638
ENSG00000235330	3.4302545585217534e-06	4.837487863098557
ENSG00000239419	3.4302545585217534e-06	4.101082971015556
ENSG00000169203	3.4302545585217534e-06	6.58962768889449
ENSG00000109944	3.4302545585217534e-06	7.764929332961045
ENSG00000115526	3.485698019850427e-06	5.652149909239791
ENSG00000258929	3.485698019850427e-06	4.986499537355656
ENSG00000121057	3.5137421363840095e-06	8.861213692331107
ENSG00000064309	3.5137421363840095e-06	5.760217594152257
ENSG00000091436	3.513742136384028e-06	8.494204698367108
ENSG00000090920	3.513742136384028e-06	8.329635822532296
ENSG00000151117	3.513742136384028e-06	7.798516413077351
ENSG00000133710	3.570483126391339e-06	8.098231248720408
ENSG00000133104	3.5704831263913516e-06	8.861213692331107
ENSG00000254030	3.6281052376785855e-06	6.515364232831643
ENSG00000186187	3.628105237678605e-06	7.554302204361012
ENSG00000214193	3.6281052376786177e-06	7.760358600280957
ENSG00000213131	3.6572507986144107e-06	4.595641458379995
ENSG00000134317	3.6866215646853533e-06	8.734659500244746
ENSG00000203740	3.6866215646853927e-06	1.5631505274721813
ENSG00000251039	3.716219201631135e-06	7.093977705681595
ENSG00000142733	3.716219201631168e-06	8.518594942269546
ENSG00000170832	3.7460453869115607e-06	8.540454469712968
ENSG00000105373	3.7460453869115607e-06	8.926254342737613
ENSG00000270062	3.7460453869115607e-06	6.407321539462031
ENSG00000215244	3.7761018097843346e-06	5.335069233808278
ENSG00000262454	3.7761018097843346e-06	7.5093010809516585
ENSG00000261024	3.8063901713834773e-06	2.271576306408564
ENSG00000165300	3.806390171383491e-06	6.783564549757334
ENSG00000010803	3.83691218479787e-06	8.745320298004575
ENSG00000203871	3.836912184797884e-06	6.383571595268732
ENSG00000211937	3.867669575150527e-06	8.596368646551031
ENSG00000182481	3.89866407967844e-06	8.817494637444264
ENSG00000225077	3.89866407967844e-06	5.707876357729345
ENSG00000236120	3.8986640796784745e-06	4.514170676759245
ENSG00000105185	3.929897447812644e-06	8.859679368139718
ENSG00000182508	3.961371441258927e-06	6.863239622867494
ENSG00000211491	3.961371441258927e-06	2.452832090756682
ENSG00000163689	3.9613714412589625e-06	6.096582776964464
ENSG00000152910	3.9613714412589625e-06	3.096027387791836
ENSG00000137571	3.9613714412589625e-06	8.757515419955796
ENSG00000092036	3.9613714412589625e-06	8.238406654575579
ENSG00000273365	3.9930878340792675e-06	4.319877049794896
ENSG00000272288	3.9930878340792675e-06	7.483077331200527
ENSG00000173894	3.993087834079281e-06	5.474728802729115
ENSG00000078401	4.025048412773038e-06	7.463667701977135
ENSG00000235096	4.0572549763597165e-06	1.1647215643449798
ENSG00000229780	4.057254976359731e-06	5.6043038712644
ENSG00000087495	4.089709336461422e-06	5.83608845415728
ENSG00000137496	4.089709336461436e-06	8.387975709532778
ENSG00000100342	4.089709336461436e-06	8.901864098835173
ENSG00000249721	4.089709336461436e-06	1.3881921758912414
ENSG00000231848	4.122413317386002e-06	5.091222516424707
ENSG00000052802	4.188577502867441e-06	8.726529418943931
ENSG00000254349	4.22204142022539e-06	3.765558212167135
ENSG00000124249	4.22204142022539e-06	3.910659082852347
ENSG00000267627	4.255762384178432e-06	2.588591013141334
ENSG00000223505	4.255762384178432e-06	5.630490265138102
ENSG00000243181	4.289742283729994e-06	4.6033338627199925
ENSG00000143452	4.323983021079315e-06	5.21876035508462
ENSG00000258927	4.3584865117086165e-06	5.080362077459081
ENSG00000088992	4.3584865117086165e-06	6.533317648403797
ENSG00000235672	4.3584865117086165e-06	4.543977872816076
ENSG00000175548	4.3584865117086165e-06	8.154707099836623
ENSG00000263711	4.428289481675001e-06	3.7480126649494063
ENSG00000214803	4.428289481675001e-06	4.442866536733664
ENSG00000152749	4.428289481675025e-06	8.721467986025898
ENSG00000273340	4.428289481675025e-06	5.301131950762949
ENSG00000004700	4.463592859179962e-06	8.726529418943931
ENSG00000204193	4.463592859180001e-06	3.5721363622371882
ENSG00000198754	4.499166786478065e-06	8.053998004264194
ENSG00000106397	4.535013246787265e-06	8.855614327489313
ENSG00000214837	4.5711342371410316e-06	6.964987689310012
ENSG00000155850	4.5711342371410316e-06	8.70773853988329
ENSG00000139318	4.60753176847862e-06	8.914059220786392
ENSG00000261089	4.60753176847862e-06	6.665597392250555
ENSG00000255455	4.60753176847862e-06	8.440873741136361
ENSG00000219700	4.6442078657364346e-06	2.4778127854292773
ENSG00000132824	4.6442078657364346e-06	8.885603936233545
ENSG00000162073	4.6442078657364346e-06	7.250011700102157
ENSG00000144395	4.6442078657364346e-06	7.033064442507823
ENSG00000167524	4.681164567939818e-06	6.6742083779518895
ENSG00000173041	4.681164567939818e-06	8.05195271658064
ENSG00000157224	4.718403928295236e-06	8.508930536777346
ENSG00000224939	4.718403928295236e-06	4.73942336545618
ENSG00000205181	4.718403928295236e-06	6.764500762711718
ENSG00000229914	4.718403928295236e-06	6.532859551667663
ENSG00000229417	4.755928014283279e-06	7.986138610061122
ENSG00000258994	4.755928014283279e-06	5.497675833695502
ENSG00000159208	4.755928014283296e-06	6.451373706951185
ENSG00000228232	4.755928014283296e-06	6.6979231380425
ENSG00000271192	4.793738907752137e-06	5.5634761147748515
ENSG00000167085	4.793738907752162e-06	8.723460770561154
ENSG00000230155	4.793738907752162e-06	5.69915931512766
ENSG00000233621	4.831838705011462e-06	7.334277612032003
ENSG00000170745	4.831838705011462e-06	7.938203356324355
ENSG00000257345	4.870229516926951e-06	5.714614635534298
ENSG00000211611	4.870229516926951e-06	7.418494373624753
ENSG00000197921	4.870229516926994e-06	5.600878483514644
ENSG00000204410	4.870229516927012e-06	8.010378378514075
ENSG00000095564	4.90891346901578e-06	8.930319383388017
ENSG00000171722	4.9089134690158244e-06	3.4048043203050495
ENSG00000170608	4.947892701541937e-06	3.9948430103301287
ENSG00000241612	4.947892701541937e-06	3.8433954725470745
ENSG00000149823	4.947892701541937e-06	8.88153889558314
ENSG00000203260	4.9871693696128584e-06	1.8589417894803437
ENSG00000132680	4.9871693696128584e-06	8.853083611030295
ENSG00000242575	5.026745643276127e-06	2.965944251770447
ENSG00000136688	5.026745643276127e-06	4.65487066946776
ENSG00000163815	5.026745643276172e-06	5.572272186708714
ENSG00000242028	5.02674564327619e-06	7.465000058703059
ENSG00000159884	5.066623707617226e-06	7.607223978318989
ENSG00000248405	5.106805762857181e-06	2.929673991769904
ENSG00000224745	5.106805762857181e-06	5.836180041687119
ENSG00000232671	5.1068057628572265e-06	4.957716173459485
ENSG00000177613	5.14729402445172e-06	8.797169434192233
ENSG00000272695	5.14729402445172e-06	7.302333677030633
ENSG00000107518	5.14729402445172e-06	5.015773488715379
ENSG00000110711	5.14729402445172e-06	8.824090394553687
ENSG00000198156	5.14729402445172e-06	6.400090709312823
ENSG00000171680	5.14729402445172e-06	7.757648983105324
ENSG00000252612	5.188090723190148e-06	5.053456857781975
ENSG00000229272	5.188090723190148e-06	2.022139312280661
ENSG00000149177	5.188090723190148e-06	8.512792598829966
ENSG00000153790	5.229198105295545e-06	8.575047051031369
ENSG00000259343	5.229198105295545e-06	7.775372466028747
ENSG00000272947	5.229198105295545e-06	6.44437620943012
ENSG00000267737	5.354407047662059e-06	3.2984101088952813
ENSG00000211649	5.354407047662107e-06	8.061821557506162
ENSG00000099377	5.396779937667201e-06	7.357669781480944
ENSG00000254978	5.396779937667201e-06	5.808859769107017
ENSG00000238133	5.396779937667201e-06	4.238113292781031
ENSG00000251187	5.39677993766723e-06	4.388303232681178
ENSG00000186564	5.4394749771966145e-06	5.744846467441103
ENSG00000269293	5.4394749771966145e-06	8.264312721948114
ENSG00000238401	5.4394749771966145e-06	3.8949867015996507
ENSG00000220842	5.525840884802909e-06	6.626990288949989
ENSG00000214029	5.525840884802909e-06	7.789409897065737
ENSG00000254995	5.569516483346156e-06	7.889476054417805
ENSG00000224520	5.569516483346185e-06	2.489343597652325
ENSG00000114204	5.569516483346185e-06	4.088116484129154
ENSG00000186496	5.569516483346185e-06	7.614088140735913
ENSG00000264462	5.613523692557115e-06	3.7324656051220866
ENSG00000213839	5.65786491862243e-06	7.686611813898532
ENSG00000213401	5.65786491862243e-06	4.126316102860827
ENSG00000138587	5.65786491862243e-06	8.289561806230113
ENSG00000245248	5.792917009049717e-06	4.537952726967432
ENSG00000139618	5.838618697470956e-06	8.69347116181692
ENSG00000250222	5.838618697470956e-06	4.981649030146879
ENSG00000262468	5.838618697470976e-06	8.03413126135603
ENSG00000249307	5.838618697470976e-06	6.030948126476483
ENSG00000170365	5.884666684429503e-06	8.219309247456087
ENSG00000083845	5.884666684429503e-06	8.938449464688832
ENSG00000241360	5.884666684429503e-06	6.084010682180015
ENSG00000170819	5.931063477172127e-06	8.230153066256875
ENSG00000164344	5.931063477172158e-06	6.790458719142718
ENSG00000175106	5.9778116001723275e-06	8.414155759372688
ENSG00000240291	5.97781160017238e-06	7.585846989100603
ENSG00000256720	5.97781160017238e-06	2.4519299751916397
ENSG00000264920	6.024913595241605e-06	7.4715163442325885
ENSG00000198947	6.024913595241605e-06	7.053208026311719
ENSG00000155875	6.072372021640992e-06	3.4744920510400186
ENSG00000256968	6.120189456194343e-06	4.007904818110141
ENSG00000203855	6.168368493401034e-06	3.8157207878516504
ENSG00000168918	6.216911745550021e-06	8.799700150651248
ENSG00000251148	6.216911745550021e-06	2.352569952988744
ENSG00000065135	6.216911745550021e-06	8.780909271590605
ENSG00000212195	6.216911745550021e-06	7.994000286054432
ENSG00000162337	6.216911745550021e-06	8.676673067291532
ENSG00000251665	6.26582184283479e-06	2.0743863115212284
ENSG00000211664	6.315101433468223e-06	6.611926999416538
ENSG00000242076	6.315101433468223e-06	7.516493491517187
ENSG00000109927	6.315101433468223e-06	8.596906578474792
ENSG00000248610	6.364753183799061e-06	6.855948643031008
ENSG00000146540	6.364753183799084e-06	8.865278732981514
ENSG00000166562	6.414779778428314e-06	8.922189302087205
ENSG00000179902	6.414779778428348e-06	4.161811412782918
ENSG00000269001	6.414779778428348e-06	5.552431404181828
ENSG00000264043	6.465183920326648e-06	4.702751804754602
ENSG00000141574	6.515968330952553e-06	8.25398687751426
ENSG00000247735	6.567135750371171e-06	5.581581305986644
ENSG00000116353	6.618688937373913e-06	8.492211913831852
ENSG00000138074	6.618688937373913e-06	8.83528912423728
ENSG00000272827	6.618688937373913e-06	3.5634068138941175
ENSG00000085662	6.618688937373937e-06	8.825624718745077
ENSG00000176268	6.618688937373937e-06	4.815278037313964
ENSG00000272304	6.7229637436494914e-06	2.253516792839312
ENSG00000145850	6.722963743649527e-06	8.393745507380887
ENSG00000200502	6.775690975221065e-06	6.142812633534981
ENSG00000133805	6.8288151992182875e-06	8.572313355974568
ENSG00000137261	6.8288151992182875e-06	5.316356753158064
ENSG00000051128	6.828815199218324e-06	8.750919662846371
ENSG00000104972	6.8288151992183485e-06	8.855614327489313
ENSG00000119878	6.8823392698807866e-06	8.629964835601804
ENSG00000156298	6.8823392698807866e-06	8.025247030871071
ENSG00000204315	6.8823392698807866e-06	7.958949244392164
ENSG00000251273	6.88233926988081e-06	2.4060434393184735
ENSG00000175536	6.8823392698808475e-06	7.243817444337186
ENSG00000203815	6.8823392698808475e-06	5.819122645861862
ENSG00000229422	6.936266060906358e-06	6.648624223458733
ENSG00000124942	6.936266060906358e-06	8.938449464688832
ENSG00000075213	6.990598465575486e-06	7.711619093655777
ENSG00000162620	6.990598465575486e-06	7.7295286518784545
ENSG00000255035	6.990598465575486e-06	1.659429171113714
ENSG00000272006	6.990598465575486e-06	6.045079394209516
ENSG00000139880	7.045339396876857e-06	7.429896849419266
ENSG00000173200	7.100491787633437e-06	8.60276142506267
ENSG00000173110	7.100491787633437e-06	7.630867734540008
ENSG00000107719	7.156058590628935e-06	8.6633310776232
ENSG00000228887	7.2120427787355165e-06	6.4305900433552825
ENSG00000114115	7.2120427787355165e-06	6.31176100405005
ENSG00000180098	7.212042778735542e-06	8.55165319939656
ENSG00000117477	7.268447345042208e-06	6.697531457639812
ENSG00000198535	7.32527530298379e-06	5.486608577265924
ENSG00000225644	7.32527530298379e-06	1.8340486164569967
ENSG00000186026	7.32527530298379e-06	7.0330673330582485
ENSG00000229645	7.3825296864707576e-06	8.764649108988978
ENSG00000231871	7.440213550019675e-06	3.9929032947726557
ENSG00000159917	7.498329968884883e-06	8.225550093682708
ENSG00000180730	7.498329968884883e-06	7.527583913216489
ENSG00000166068	7.498329968884909e-06	8.596165667953247
ENSG00000133138	7.498329968884909e-06	7.2927367342296385
ENSG00000254154	7.498329968884909e-06	7.97619175439124
ENSG00000234062	7.556882039190078e-06	6.674942034424518
ENSG00000255547	7.556882039190078e-06	3.7549799563199175
ENSG00000183250	7.61587287806175e-06	7.024972600843537
ENSG00000118705	7.61587287806175e-06	8.938449464688832
ENSG00000185634	7.615872878061777e-06	6.276573087827519
ENSG00000213160	7.675305623762755e-06	6.824381127069342
ENSG00000228196	7.675305623762755e-06	4.19566431717776
ENSG00000231084	7.675305623762755e-06	6.97122721870692
ENSG00000162241	7.675305623762782e-06	8.855614327489313
ENSG00000228473	7.675305623762782e-06	1.2828186128704557
ENSG00000130158	7.735183435826536e-06	8.544519510363374
ENSG00000254414	7.735183435826536e-06	3.6512709726992516
ENSG00000155090	7.795509495192483e-06	8.922189302087205
ENSG00000259291	7.795509495192483e-06	7.6770380343059745
ENSG00000198355	7.79550949519255e-06	8.840888489079076
ENSG00000247624	7.79550949519255e-06	4.729711635132363
ENSG00000244754	7.91751918743628e-06	8.86780944944053
ENSG00000253959	7.91751918743628e-06	3.4673078935201143
ENSG00000237708	8.041360581320348e-06	2.737521240291722
ENSG00000136383	8.041360581320419e-06	7.851238434514742
ENSG00000167306	8.103976350069061e-06	8.77530990674881
ENSG00000259362	8.167059908958411e-06	4.254189660258606
ENSG00000117114	8.167059908958411e-06	7.28218744482222
ENSG00000230565	8.167059908958453e-06	6.860527232026613
ENSG00000257987	8.167059908958453e-06	2.089377883283239
ENSG00000146263	8.230614592624757e-06	8.542323747230334
ENSG00000218052	8.230614592624757e-06	7.909295871337547
ENSG00000130377	8.23061459262483e-06	5.056160905894297
ENSG00000269919	8.23061459262483e-06	8.224888654741056
ENSG00000148680	8.23061459262483e-06	4.447367405405073
ENSG00000269904	8.294643758221442e-06	4.6334965443116936
ENSG00000205542	8.359150785561433e-06	8.88153889558314
ENSG00000225698	8.359150785561433e-06	8.02237052186751
ENSG00000250767	8.424139077260875e-06	3.1792307150644685
ENSG00000159733	8.48961205888298e-06	8.524194307111344
ENSG00000232470	8.48961205888298e-06	6.44232874094413
ENSG00000113302	8.48961205888298e-06	2.5679542889531985
ENSG00000243433	8.555573179083657e-06	5.950704232583701
ENSG00000213519	8.555573179083657e-06	3.764790886993066
ENSG00000135245	8.62202590975708e-06	7.585934928390798
ENSG00000228008	8.62202590975708e-06	4.369367177491793
ENSG00000163285	8.62202590975708e-06	4.844483197376373
ENSG00000102710	8.688973746182495e-06	8.750919662846371
ENSG00000241965	8.756420207172047e-06	2.894760383246306
ENSG00000128581	8.824368835218844e-06	7.7447413758996895
ENSG00000221406	8.824368835218844e-06	2.6667089568216595
ENSG00000270883	8.824368835218844e-06	4.813348953195966
ENSG00000163947	8.824368835218844e-06	8.831224083586873
ENSG00000248663	8.824368835218844e-06	7.047608072793423
ENSG00000130119	8.892823196646932e-06	8.517060618078158
ENSG00000255760	8.892823196646932e-06	5.965902830705129
ENSG00000121895	8.961786881761337e-06	8.82155967809467
ENSG00000259577	8.961786881761337e-06	7.628696049288135
ENSG00000188042	9.0312635049987e-06	8.658675601900732
ENSG00000254777	9.0312635049987e-06	7.047558993938326
ENSG00000254869	9.0312635049987e-06	4.190643791255433
ENSG00000133657	9.101256705080044e-06	8.859679368139718
ENSG00000227671	9.101256705080044e-06	8.88153889558314
ENSG00000159388	9.171770145162832e-06	8.938449464688832
ENSG00000117360	9.171770145162832e-06	8.82309400228606
ENSG00000228201	9.171770145162832e-06	6.207731370507403
ENSG00000118894	9.17177014516288e-06	8.36151320951519
ENSG00000232788	9.242807512995496e-06	8.154424649658946
ENSG00000148123	9.242807512995496e-06	3.024268885558908
ENSG00000234292	9.242807512995496e-06	3.7774307730082946
ENSG00000270750	9.242807512995496e-06	5.8887866159683515
ENSG00000171462	9.242807512995496e-06	7.141469353803545
ENSG00000248916	9.31437252107162e-06	5.8167325855273555
ENSG00000008256	9.386468906785558e-06	7.885849516554439
ENSG00000133195	9.386468906785641e-06	8.720392122178374
ENSG00000099622	9.459100432589125e-06	8.930319383388017
ENSG00000170959	9.459100432589125e-06	4.0874991696463825
ENSG00000163545	9.45910043258916e-06	8.728522203479189
ENSG00000132681	9.532270886148529e-06	2.4029419944858317
ENSG00000165406	9.605984080502977e-06	8.88153889558314
ENSG00000262769	9.680243854223725e-06	5.594642970309905
ENSG00000173692	9.680243854223725e-06	8.853083611030295
ENSG00000170412	9.680243854223776e-06	7.759060135805599
ENSG00000196458	9.755054071574504e-06	8.471604260402142
ENSG00000260929	9.755054071574504e-06	6.156989358131625
ENSG00000161036	9.830418622672032e-06	8.810360948411079
ENSG00000137959	9.830418622672032e-06	8.262182385524788
ENSG00000099219	9.830418622672032e-06	8.705666283768139
ENSG00000198342	9.830418622672032e-06	7.489584813492979
ENSG00000134308	9.906341423648147e-06	8.889668976883954
ENSG00000148513	9.982826416812933e-06	2.9719421480173582
ENSG00000128591	9.982826416812933e-06	3.672503418356914
ENSG00000242110	1.0059877570818548e-05	6.72147553068012
ENSG00000177990	1.0059877570818548e-05	5.373321721911574
ENSG00000250106	1.0059877570818548e-05	1.6634572405828203
ENSG00000207475	1.0059877570818548e-05	4.547583090192195
ENSG00000224790	1.0059877570818548e-05	5.176208313690337
ENSG00000261083	1.0215694368659243e-05	3.459793124382691
ENSG00000227962	1.0215694368659298e-05	3.3010596304454562
ENSG00000064115	1.0215694368659298e-05	8.857148651680701
ENSG00000196437	1.029446808299592e-05	7.652401807925668
ENSG00000188818	1.0373824099510531e-05	8.325721257331374
ENSG00000132507	1.0373824099510531e-05	8.901864098835173
ENSG00000172888	1.0453766521055838e-05	8.683268824400956
ENSG00000117395	1.0453766521055838e-05	8.746854622195965
ENSG00000271308	1.0453766521055894e-05	4.098064740639328
ENSG00000230122	1.0453766521055894e-05	3.887915776949708
ENSG00000117155	1.0534299477829265e-05	8.550118875205172
ENSG00000196923	1.0534299477829321e-05	8.522659982919954
ENSG00000090659	1.0615427127543894e-05	5.42322106062352
ENSG00000154309	1.0615427127543931e-05	7.757880386970238
ENSG00000107404	1.0697153655599867e-05	8.80023808257501
ENSG00000211653	1.0697153655599925e-05	8.754243792975231
ENSG00000253112	1.0779483275256894e-05	3.940980736082956
ENSG00000273384	1.0779483275256894e-05	4.338816322236189
ENSG00000185332	1.0779483275256894e-05	4.081166973117062
ENSG00000235251	1.0779483275256894e-05	6.182404826346592
ENSG00000251669	1.08624202278078e-05	7.29159596271456
ENSG00000133422	1.08624202278078e-05	8.79716943419223
ENSG00000137073	1.08624202278078e-05	8.79716943419223
ENSG00000226476	1.0945968782753161e-05	2.367884871535074
ENSG00000161921	1.0945968782753161e-05	8.343974204468257
ENSG00000225969	1.0945968782753161e-05	5.518156758651957
ENSG00000236861	1.0945968782753161e-05	7.885523030938764
ENSG00000103044	1.1030133237976614e-05	7.412901353455971
ENSG00000264112	1.1114917919921246e-05	8.61976249818584
ENSG00000176046	1.1200327183767666e-05	5.217547883645612
ENSG00000177212	1.128636541361172e-05	1.0910013104676812
ENSG00000129158	1.128636541361172e-05	8.415487104966294
ENSG00000198681	1.128636541361172e-05	5.300949040830626
ENSG00000134571	1.1373037022645003e-05	5.7841396173256925
ENSG00000142945	1.1373037022645044e-05	7.895763826632848
ENSG00000198886	1.1373037022645044e-05	8.942514505339238
ENSG00000236562	1.1373037022645044e-05	3.4153846414694726
ENSG00000267011	1.1373037022645044e-05	4.6872280656349075
ENSG00000237422	1.1373037022645044e-05	2.766090437889507
ENSG00000163354	1.1460346453334712e-05	7.144080998677993
ENSG00000267590	1.1460346453334712e-05	4.317150720566315
ENSG00000266897	1.1460346453334814e-05	5.199761178723168
ENSG00000180720	1.1548298177605413e-05	6.346875001428899
ENSG00000169213	1.1548298177605413e-05	8.781905663858234
ENSG00000255084	1.172614654297242e-05	3.5488339532499715
ENSG00000101222	1.172614654297242e-05	4.531355393468127
ENSG00000119608	1.1906618490259148e-05	6.4940224248954035
ENSG00000085382	1.190661849025919e-05	8.281208788774688
ENSG00000086717	1.1906618490259254e-05	5.08213462689342
ENSG00000049319	1.1997849805159336e-05	5.294853073537469
ENSG00000072163	1.1997849805159336e-05	6.325545458698974
ENSG00000108932	1.208975087409628e-05	8.662485160805057
ENSG00000232229	1.208975087409628e-05	7.711724350716043
ENSG00000170264	1.208975087409628e-05	8.438546003275128
ENSG00000160075	1.208975087409628e-05	8.82309400228606
ENSG00000109255	1.2182326380370106e-05	2.831651244672684
ENSG00000160789	1.2275581038228289e-05	8.918124261436798
ENSG00000225518	1.2275581038228289e-05	5.344125386645579
ENSG00000086598	1.2369519593058181e-05	8.930319383388017
ENSG00000230438	1.2369519593058181e-05	7.508947962431166
ENSG00000145879	1.2369519593058225e-05	4.146407451717406
ENSG00000150457	1.2369519593058225e-05	8.589234957517846
ENSG00000237624	1.2464146821578307e-05	6.799337489352981
[truncated: 163 more rows]
