# Supplementary material for: Machine learning predicts treatment sensitivity in multiple myeloma based on molecular and clinical information coupled with drug response
Source: PLoS One. 2021 Jul 28;16(7):e0254596. doi: 10.1371/journal.pone.0254596 (PMC8318243; doi:10.1371/journal.pone.0254596)
Supplement: S1 File — (ZIP) [file pone.0254596.s004.zip › Supplementary Material 1/13q14/selected_genes_experiment_0.csv]

gene	pvalue	entropy
ENSG00000134884	2.4402310766641113e-35	8.914059220786392
ENSG00000136104	7.554914011034937e-34	8.839354164887686
ENSG00000186184	2.3331049155111742e-33	8.863744408790124
ENSG00000122026	2.3331049155111742e-33	8.926254342737613
ENSG00000133112	6.536784308079838e-32	8.938449464688832
ENSG00000102763	4.0986835110132126e-29	8.765645501256607
ENSG00000122033	9.17264800376658e-28	8.746854622195965
ENSG00000253051	2.5422410562916754e-27	5.30415400866881
ENSG00000118939	6.987545859122191e-27	6.685675227671185
ENSG00000088448	6.987545859122191e-27	8.88153889558314
ENSG00000220749	6.98754585912234e-27	7.061343716894479
ENSG00000132952	1.9046648059429213e-26	8.745320298004575
ENSG00000136100	5.148709464360463e-26	8.83682344842867
ENSG00000136152	5.148709464360573e-26	8.837819840696298
ENSG00000164647	1.3802703452609978e-25	6.024280922618288
ENSG00000120685	3.6695758741138414e-25	8.840888489079076
ENSG00000118971	9.675056929185604e-25	8.057979453010367
ENSG00000188342	2.5297472315065467e-24	8.724995094752542
ENSG00000133114	6.559740697417149e-24	8.65995444434604
ENSG00000102572	4.301932452092535e-23	8.805299515493045
ENSG00000136169	4.301932452092535e-23	8.780909271590605
ENSG00000220842	1.0880051686152923e-22	6.6163970192651105
ENSG00000122034	1.0880051686153153e-22	8.858145043948328
ENSG00000213860	1.0880051686153153e-22	5.598316254294494
ENSG00000242444	2.728878960423678e-22	3.729433872072568
ENSG00000244754	2.728878960423678e-22	8.869343773631922
ENSG00000139675	2.728878960423678e-22	7.965078073447418
ENSG00000102796	6.787713924710595e-22	8.153631235989101
ENSG00000083544	6.787713924710595e-22	8.613166741076418
ENSG00000243181	6.78771392471074e-22	4.601265417331347
ENSG00000165416	1.6743595763330785e-21	8.719933661834508
ENSG00000197121	1.6743595763330785e-21	7.763989258468666
ENSG00000102786	1.674359576333138e-21	8.742789581545559
ENSG00000136159	4.095999296678848e-21	8.420496034736031
ENSG00000188243	4.095999296678848e-21	8.745320298004575
ENSG00000102471	4.095999296678848e-21	8.810898880334841
ENSG00000083520	9.937038198132224e-21	8.79870375838362
ENSG00000139746	9.937038198132366e-21	8.863744408790124
ENSG00000110092	2.3907820581877456e-20	8.807830231952062
ENSG00000139842	2.3907820581877796e-20	8.805299515493045
ENSG00000256164	5.704386712016461e-20	3.540933904076485
ENSG00000136147	5.704386712016583e-20	8.741255257354169
ENSG00000234782	1.34978275109337e-19	7.361774962595343
ENSG00000126226	1.34978275109337e-19	8.750919662846371
ENSG00000136144	1.34978275109337e-19	8.786508636432401
ENSG00000242571	1.34978275109337e-19	4.705259262273069
ENSG00000243406	1.34978275109337e-19	7.083444462572212
ENSG00000169432	1.349782751093389e-19	8.578909113083991
ENSG00000262468	1.349782751093389e-19	7.953420883419961
ENSG00000120690	3.1674132655145504e-19	8.89373401753436
ENSG00000219133	3.1674132655145504e-19	3.6830528590939
ENSG00000152749	7.371086902510114e-19	8.729060135402948
ENSG00000102738	7.371086902510114e-19	8.772779190289793
ENSG00000255920	7.371086902510114e-19	3.2808054129877875
ENSG00000229152	1.7011565215292077e-18	8.155906470702037
ENSG00000005810	1.7011565215292318e-18	8.897799058184765
ENSG00000233672	1.7011565215292318e-18	5.9013428856850085
ENSG00000204977	3.8935249340961066e-18	8.648755714662448
ENSG00000198715	3.8935249340961066e-18	8.700066918926343
ENSG00000102710	3.8935249340961066e-18	8.75731244135801
ENSG00000102531	3.893524934096162e-18	8.926254342737613
ENSG00000120686	8.837462601749387e-18	8.905929139485579
ENSG00000189403	8.837462601749387e-18	8.922189302087205
ENSG00000152484	1.9892902796774637e-17	8.790573677082808
ENSG00000083535	1.9892902796775062e-17	8.329045387460235
ENSG00000139517	1.9892902796775062e-17	8.383372736958611
ENSG00000156535	1.9892902796775062e-17	6.880520353662133
ENSG00000136122	1.9892902796775062e-17	8.16175574013004
ENSG00000136141	1.9892902796775062e-17	8.567375430074426
ENSG00000217027	1.9892902796775062e-17	6.976200580748961
ENSG00000230091	1.9892902796775345e-17	7.5341711764696875
ENSG00000057294	4.440733133338549e-17	7.630755687539259
ENSG00000130177	4.440733133338549e-17	8.884069612042156
ENSG00000075945	4.440733133338549e-17	8.745320298004575
ENSG00000173171	4.440733133338549e-17	8.49320830609948
ENSG00000123179	9.830987235761572e-17	8.554642376199443
ENSG00000136146	9.830987235761572e-17	8.568909754265814
ENSG00000180660	9.830987235761782e-17	6.83774893206871
ENSG00000163995	9.830987235761922e-17	5.304131493581813
ENSG00000172766	2.1583681930372193e-16	8.715330689260341
ENSG00000107518	2.1583681930372193e-16	4.890209704196446
ENSG00000088387	2.1583681930372193e-16	8.722922838637393
ENSG00000066185	2.1583681930372193e-16	6.736215729061715
ENSG00000247746	2.1583681930372193e-16	7.303415118038029
ENSG00000228397	2.15836819303725e-16	5.49126422342785
ENSG00000244582	2.15836819303725e-16	4.269660814284297
ENSG00000065150	2.15836819303725e-16	8.889668976883954
ENSG00000196199	2.15836819303725e-16	8.832758407778263
ENSG00000125304	2.15836819303725e-16	8.918124261436798
ENSG00000126952	4.699372545625292e-16	5.976625859872126
ENSG00000149926	4.699372545625292e-16	5.070883450189913
ENSG00000120675	4.699372545625292e-16	8.805299515493045
ENSG00000120697	4.699372545625292e-16	8.880004571391751
ENSG00000171365	4.699372545625292e-16	8.074375710664526
ENSG00000152520	4.699372545625292e-16	8.79870375838362
ENSG00000088451	1.014705843007078e-15	8.531125017546744
ENSG00000120688	1.014705843007078e-15	8.21969524709483
ENSG00000171208	1.014705843007078e-15	8.369572286946411
ENSG00000102805	1.014705843007078e-15	8.719395729910747
ENSG00000134899	1.014705843007078e-15	8.57504705103137
ENSG00000204899	1.014705843007078e-15	8.648755714662448
ENSG00000197584	1.014705843007078e-15	7.4984811418160415
ENSG00000144061	1.014705843007078e-15	6.881969647954717
ENSG00000150459	1.014705843007078e-15	8.828693367127855
ENSG00000102543	1.0147058430070924e-15	8.25860835080972
ENSG00000223685	1.0147058430070924e-15	7.11369546574918
ENSG00000138172	2.1728332069911615e-15	7.984401307271947
ENSG00000085382	2.1728332069911923e-15	8.25101620143267
ENSG00000226352	2.1728332069911923e-15	5.324321310704576
ENSG00000168615	2.1728332069911923e-15	8.837616862098512
ENSG00000165837	2.1728332069911923e-15	5.24074834387724
ENSG00000260388	2.1728332069911923e-15	4.271374772853591
ENSG00000139505	2.1728332069911923e-15	8.790573677082808
ENSG00000107745	2.172833206991223e-15	8.668084525646853
ENSG00000227354	2.172833206991223e-15	7.968599605014188
ENSG00000123178	2.172833206991223e-15	8.23728675529006
ENSG00000214460	4.6142228067187975e-15	5.433842361521263
ENSG00000187098	4.6142228067187975e-15	7.781551447149626
ENSG00000139641	4.6142228067187975e-15	8.897799058184765
ENSG00000132953	4.614222806718864e-15	8.793104393541824
ENSG00000203778	4.614222806718864e-15	7.7497558828293
ENSG00000112218	4.614222806718929e-15	8.151822929330336
ENSG00000083642	4.614222806718929e-15	8.759049744147184
ENSG00000253710	4.614222806718929e-15	8.298800296969919
ENSG00000101134	9.717547582505544e-15	4.074471022292984
ENSG00000236444	9.717547582505544e-15	4.4576834540822645
ENSG00000185101	9.717547582505544e-15	8.788501420967657
ENSG00000143257	9.717547582505544e-15	5.7937437505141265
ENSG00000163947	9.717547582505544e-15	8.825624718745077
ENSG00000174448	9.717547582505544e-15	3.4072924943378937
ENSG00000007968	9.717547582505544e-15	8.721723467771978
ENSG00000123200	9.717547582505544e-15	8.82309400228606
ENSG00000136161	9.717547582505544e-15	8.814963920985246
ENSG00000231327	9.717547582505683e-15	5.996164775059209
ENSG00000023516	9.717547582505683e-15	8.828693367127855
ENSG00000243284	9.717547582505683e-15	5.055842315432264
ENSG00000272016	9.717547582505683e-15	6.610938622589012
ENSG00000168852	9.717547582505683e-15	5.438589297041476
ENSG00000168159	9.717547582505683e-15	8.888134652692564
ENSG00000177628	9.717547582505683e-15	8.844953529729482
ENSG00000139344	2.02955457066911e-14	7.7613221114303395
ENSG00000206549	2.02955457066911e-14	6.39878828346257
ENSG00000143401	2.02955457066911e-14	8.857148651680701
ENSG00000173110	2.02955457066911e-14	7.616449881024152
ENSG00000157045	2.02955457066911e-14	8.778378555131589
ENSG00000253309	2.02955457066911e-14	7.248365023212627
ENSG00000133103	2.02955457066911e-14	8.709731324418545
ENSG00000127870	2.02955457066911e-14	8.723460770561154
ENSG00000116161	2.02955457066911e-14	8.811895272602468
ENSG00000198553	2.02955457066911e-14	4.06624573777922
ENSG00000197747	2.02955457066911e-14	8.748388946387355
ENSG00000132950	2.02955457066911e-14	8.541988793904357
ENSG00000175198	2.02955457066911e-14	8.38756975233721
ENSG00000225721	2.029554570669139e-14	3.9711167795628124
ENSG00000238098	2.029554570669139e-14	5.372603396124029
ENSG00000204219	4.2036904998175957e-14	6.7906072542688705
ENSG00000111450	4.2036904998175957e-14	8.606033052043234
ENSG00000121741	4.2036904998175957e-14	8.877473854932733
ENSG00000025423	4.2036904998175957e-14	6.354521231860011
ENSG00000225579	4.2036904998175957e-14	7.203832932625887
ENSG00000078328	4.2036904998175957e-14	2.6795367038021123
ENSG00000171161	4.2036904998176253e-14	8.669080917914481
ENSG00000091483	4.2036904998176253e-14	8.801234474842639
ENSG00000236675	4.2036904998176556e-14	7.183221158871835
ENSG00000169905	8.634688527644173e-14	8.855614327489313
ENSG00000003096	8.634688527644296e-14	4.534690963957295
ENSG00000182397	8.634688527644296e-14	5.743111563718033
ENSG00000184719	8.634688527644296e-14	8.281005810176904
ENSG00000117593	8.634688527644296e-14	8.72959806732671
ENSG00000139826	8.634688527644296e-14	8.65788218823089
ENSG00000143374	8.634688527644296e-14	8.700066918926343
ENSG00000139684	8.634688527644356e-14	8.77224125836603
ENSG00000128581	8.634688527644356e-14	7.744721418342861
ENSG00000014914	1.7589300236408538e-13	7.350353632283914
ENSG00000143294	1.7589300236408538e-13	8.862210084598736
ENSG00000102753	1.7589300236408538e-13	8.655889403695632
ENSG00000164237	1.7589300236408538e-13	7.92342157719151
ENSG00000143420	1.7589300236408538e-13	8.897799058184765
ENSG00000116852	1.7589300236408538e-13	8.806833839684433
ENSG00000173451	1.7589300236408538e-13	8.4250990073102
ENSG00000142733	1.7589300236408664e-13	8.469611475866886
ENSG00000183155	1.7589300236408664e-13	8.482009576415889
ENSG00000147872	1.7589300236408664e-13	8.744323905736948
ENSG00000143515	1.7589300236408664e-13	8.938449464688832
ENSG00000171206	1.7589300236408664e-13	8.80023808257501
ENSG00000241612	1.7589300236408664e-13	3.827917572261003
ENSG00000134900	1.7589300236408664e-13	8.850014962647515
ENSG00000165487	1.7589300236408788e-13	8.734659500244746
ENSG00000144369	1.7589300236408788e-13	8.33564114456966
ENSG00000017621	3.5533369396768297e-13	7.142419941391511
ENSG00000169894	3.5533369396768297e-13	3.5917927400656144
ENSG00000260101	3.5533369396768297e-13	8.725533026676304
ENSG00000165338	3.5533369396768297e-13	8.50333117193555
ENSG00000176933	3.5533369396768297e-13	6.441191026073404
ENSG00000150477	3.5533369396768297e-13	8.079596086742349
ENSG00000196368	3.5533369396768297e-13	6.153870807953674
ENSG00000149929	3.5533369396768297e-13	8.628430511410416
ENSG00000116957	3.5533369396768297e-13	8.617769713650585
ENSG00000105373	3.5533369396768423e-13	8.934384424038425
ENSG00000143158	3.5533369396768423e-13	8.75245398703776
ENSG00000271738	3.5533369396768423e-13	7.280800299676111
ENSG00000176268	3.5533369396768423e-13	4.781532025947235
ENSG00000133104	3.5533369396768423e-13	8.844953529729482
ENSG00000125841	3.5533369396768423e-13	8.203152634315526
ENSG00000163898	3.5533369396768423e-13	5.195430003577614
ENSG00000158882	3.5533369396768423e-13	8.28839498095617
ENSG00000134905	3.5533369396768423e-13	8.777840623207828
ENSG00000120913	3.5533369396768423e-13	8.0224415257371
ENSG00000148730	7.1188552485801e-13	8.851549286838905
ENSG00000111445	7.1188552485801e-13	8.468615083599255
ENSG00000120662	7.1188552485801e-13	8.36997824414198
ENSG00000214309	7.118855248580151e-13	6.889147036899122
ENSG00000234476	7.118855248580151e-13	4.3640582704625395
ENSG00000133640	7.118855248580151e-13	3.731513703437763
ENSG00000147251	7.118855248580151e-13	8.765645501256607
ENSG00000122378	7.118855248580151e-13	8.729060135402948
ENSG00000186187	7.118855248580201e-13	7.492165682017624
ENSG00000120334	7.118855248580201e-13	7.945035320373064
ENSG00000112981	7.118855248580201e-13	4.5690800485072245
ENSG00000187944	1.4143922782724615e-12	3.377416662375873
ENSG00000116667	1.4143922782724615e-12	8.49223187138868
ENSG00000143553	1.4143922782724615e-12	8.680279647598072
ENSG00000163584	1.4143922782724615e-12	8.869343773631922
ENSG00000239827	1.4143922782724615e-12	4.991360759151503
ENSG00000102007	1.4143922782724615e-12	8.885603936233545
ENSG00000257698	1.4143922782724615e-12	8.163833573405064
ENSG00000148484	1.4143922782724615e-12	8.805299515493045
ENSG00000133111	1.4143922782724615e-12	8.354917452405767
ENSG00000136156	1.4143922782724615e-12	8.930319383388017
ENSG00000085552	1.4143922782724716e-12	6.013947186102138
ENSG00000134590	1.4143922782724716e-12	8.705666283768139
ENSG00000225946	1.4143922782724916e-12	2.225981206281615
ENSG00000035403	1.4143922782724916e-12	8.549660414861304
ENSG00000162929	1.4143922782724916e-12	7.8592834670757865
ENSG00000271147	2.7868624499651808e-12	8.011072363047196
ENSG00000168477	2.7868624499651808e-12	7.292063109410326
ENSG00000139597	2.7868624499651808e-12	8.741255257354169
ENSG00000166171	2.7868624499651808e-12	8.14271495648319
ENSG00000160752	2.7868624499651808e-12	8.76411117706522
ENSG00000132481	2.7868624499651808e-12	8.515323315288985
ENSG00000136943	2.7868624499652006e-12	4.441658229001196
ENSG00000180530	2.7868624499652006e-12	8.31912550022195
ENSG00000204616	2.7868624499652006e-12	5.237840786421463
ENSG00000000460	2.7868624499652006e-12	7.956824485128714
ENSG00000121644	2.7868624499652006e-12	8.859679368139718
ENSG00000179630	2.7868624499652006e-12	8.433767020534772
ENSG00000169062	2.7868624499652203e-12	8.780909271590605
ENSG00000143368	2.7868624499652203e-12	8.770248473830774
ENSG00000231738	2.7868624499652203e-12	5.234957833427009
ENSG00000134371	2.7868624499652203e-12	8.77530990674881
ENSG00000165972	2.7868624499652203e-12	6.036340644118302
ENSG00000139133	2.7868624499652203e-12	7.997139938306803
ENSG00000144935	2.7868624499652203e-12	6.593251017394053
ENSG00000105982	2.7868624499652203e-12	7.844066622730212
ENSG00000120656	2.7868624499652203e-12	8.680279647598072
ENSG00000188004	2.7868624499652203e-12	5.994269496742432
ENSG00000143412	5.445617510207422e-12	8.20601830410052
ENSG00000136098	5.445617510207422e-12	8.427629723769215
ENSG00000139433	5.445617510207422e-12	8.675676675023904
ENSG00000160753	5.445617510207422e-12	8.530252132297004
ENSG00000159346	5.445617510207422e-12	8.900329774643783
ENSG00000081721	5.445617510207422e-12	8.73872454089515
ENSG00000139438	5.445617510207422e-12	7.173877326308659
ENSG00000102271	5.445617510207422e-12	4.098797087529674
ENSG00000203705	5.445617510207422e-12	8.713337904725085
ENSG00000143198	5.445617510207422e-12	8.828693367127855
ENSG00000204227	5.445617510207422e-12	8.759049744147184
ENSG00000162909	5.445617510207422e-12	8.918124261436798
ENSG00000165475	5.445617510207422e-12	8.666550201455463
ENSG00000254911	5.445617510207422e-12	7.477879467703186
ENSG00000143815	5.445617510207422e-12	8.82155967809467
ENSG00000149273	5.445617510207422e-12	8.942514505339238
ENSG00000266258	5.445617510207461e-12	2.6383154995096834
ENSG00000070182	5.445617510207461e-12	7.202313753386413
ENSG00000117280	5.445617510207461e-12	8.779374947399216
ENSG00000151773	5.445617510207461e-12	7.870179789024871
ENSG00000169740	5.445617510207461e-12	8.512537117083884
ENSG00000253982	5.445617510207461e-12	7.648077363420837
ENSG00000100206	5.445617510207461e-12	6.245733595100981
ENSG00000102316	5.445617510207461e-12	8.880004571391751
ENSG00000198380	5.445617510207461e-12	8.884069612042156
ENSG00000136643	5.445617510207461e-12	8.746854622195965
ENSG00000102385	5.445617510207461e-12	5.167094708975472
ENSG00000272668	5.445617510207461e-12	5.96537119794695
ENSG00000179085	5.445617510207519e-12	8.708197000227155
ENSG00000187554	5.445617510207519e-12	6.76484086791995
ENSG00000117697	1.0552726367733478e-11	8.689406121166513
ENSG00000232224	1.0552726367733478e-11	6.927284216533144
ENSG00000196550	1.0552726367733478e-11	6.8821977292828445
ENSG00000231856	1.0552726367733478e-11	5.990939371138086
ENSG00000170677	1.0552726367733478e-11	6.989667139072406
ENSG00000231769	1.0552726367733478e-11	6.171606513236819
ENSG00000205106	1.0552726367733478e-11	4.858718759813061
ENSG00000164403	1.0552726367733478e-11	8.51660215773429
ENSG00000227268	1.0552726367733478e-11	6.8926159484324145
ENSG00000267270	1.0552726367733478e-11	7.16708758265074
ENSG00000176124	1.0552726367733478e-11	8.265204107919145
ENSG00000147400	1.0552726367733478e-11	8.640087701437874
ENSG00000117362	1.0552726367733478e-11	8.869343773631922
ENSG00000196950	1.0552726367733478e-11	8.715868621184102
ENSG00000271387	1.0552726367733478e-11	5.248863839558248
ENSG00000230565	1.0552726367733478e-11	6.848379036063816
ENSG00000063177	1.0552726367733478e-11	8.934384424038425
ENSG00000160712	1.0552726367733478e-11	8.926254342737613
ENSG00000116521	1.0552726367733478e-11	8.888134652692564
ENSG00000102001	1.0552726367733515e-11	7.3324223793848144
ENSG00000180815	1.0552726367733515e-11	5.204120588997506
ENSG00000163113	1.0552726367733515e-11	8.696001878275936
ENSG00000272841	1.0552726367733515e-11	6.346445064269622
ENSG00000101489	1.0552726367733515e-11	5.179057745954996
ENSG00000174938	1.0552726367733515e-11	5.896934325432635
ENSG00000058668	1.0552726367733515e-11	8.869343773631922
ENSG00000164171	2.0280009908477095e-11	6.0623894384030805
ENSG00000168264	2.0280009908477095e-11	8.901864098835173
ENSG00000165169	2.0280009908477095e-11	8.720392122178374
ENSG00000198860	2.0280009908477095e-11	8.808368163875823
ENSG00000196632	2.0280009908477095e-11	6.466948726498375
ENSG00000159352	2.0280009908477095e-11	8.858145043948328
ENSG00000261801	2.0280009908477095e-11	3.971378261708616
ENSG00000159259	2.0280009908477095e-11	7.838146349432616
ENSG00000228013	2.0280009908477095e-11	6.637915244523233
ENSG00000162522	2.0280009908477095e-11	8.340985027665372
ENSG00000125246	2.028000990847724e-11	8.296807512434663
ENSG00000160710	2.028000990847724e-11	8.938449464688832
ENSG00000110876	2.028000990847724e-11	8.918124261436798
ENSG00000170919	2.028000990847724e-11	8.287398588688543
ENSG00000255121	2.028000990847724e-11	7.219551042979412
ENSG00000198157	2.028000990847724e-11	8.330244758325648
ENSG00000163362	2.028000990847724e-11	7.783361906675064
ENSG00000103381	2.028000990847724e-11	8.077188877301221
ENSG00000156711	2.028000990847724e-11	8.83528912423728
ENSG00000187601	2.028000990847724e-11	8.844953529729482
ENSG00000172955	2.028000990847724e-11	6.210563031156651
ENSG00000164023	2.028000990847724e-11	5.264982177238158
ENSG00000186063	2.028000990847724e-11	8.776844230940199
ENSG00000176393	2.028000990847724e-11	8.724995094752542
ENSG00000156384	2.028000990847724e-11	8.248740966719735
ENSG00000083635	2.028000990847724e-11	7.8285060218215845
ENSG00000188404	2.028000990847731e-11	8.559042370175826
ENSG00000203805	2.028000990847731e-11	2.3577660131883245
ENSG00000260521	2.028000990847731e-11	6.067706364869151
ENSG00000179222	2.028000990847731e-11	8.901864098835173
ENSG00000143321	2.028000990847731e-11	8.889668976883954
ENSG00000013725	2.028000990847731e-11	6.995848062857494
ENSG00000173163	2.028000990847731e-11	8.595372254283403
ENSG00000117262	2.028000990847731e-11	8.343974204468257
ENSG00000160691	3.865072026707591e-11	8.922189302087205
ENSG00000143549	3.865072026707632e-11	8.909994180135985
ENSG00000155962	3.865072026707632e-11	8.83682344842867
ENSG00000130413	3.865072026707632e-11	8.276960727083326
ENSG00000148219	3.865072026707632e-11	7.802831358313965
ENSG00000112210	3.865072026707632e-11	7.838367828751695
ENSG00000117410	3.865072026707632e-11	8.869343773631922
ENSG00000235609	3.865072026707632e-11	5.989654928242502
ENSG00000005812	3.865072026707632e-11	8.790573677082808
ENSG00000143252	3.865072026707632e-11	8.773775582557422
ENSG00000143514	3.865072026707632e-11	8.737190216703763
ENSG00000165434	3.865072026707632e-11	8.080592479009976
ENSG00000171877	3.865072026707632e-11	5.041123397066208
ENSG00000125459	3.865072026707632e-11	8.745320298004575
ENSG00000163191	3.865072026707632e-11	8.79870375838362
ENSG00000136636	3.865072026707632e-11	8.82462832647745
ENSG00000268584	3.865072026707659e-11	6.4352576642309804
ENSG00000119862	3.865072026707659e-11	8.700604850850103
ENSG00000133328	3.865072026707659e-11	7.410317122716336
ENSG00000184156	3.865072026707659e-11	5.498352385836755
ENSG00000160766	3.865072026707659e-11	8.070390141594014
ENSG00000163344	3.865072026707659e-11	8.790035745159047
ENSG00000138794	3.865072026707659e-11	8.359775906726016
ENSG00000165868	3.865072026707659e-11	4.499447083572856
ENSG00000198908	3.865072026707659e-11	7.570559140885436
ENSG00000171224	3.865072026707659e-11	7.112945290174815
ENSG00000239470	3.865072026707714e-11	4.4633528869386945
ENSG00000121039	3.865072026707714e-11	8.094392929022177
ENSG00000102057	3.865072026707714e-11	7.525852496968042
ENSG00000152332	7.305214341849024e-11	8.884069612042156
ENSG00000215784	7.305214341849024e-11	6.4565305346911686
ENSG00000182551	7.305214341849024e-11	8.865278732981514
ENSG00000132436	7.305214341849024e-11	8.404826307206463
ENSG00000101945	7.305214341849024e-11	8.07233042298097
ENSG00000134779	7.305214341849024e-11	8.65481353984811
ENSG00000229521	7.305214341849024e-11	3.194364559428563
ENSG00000104626	7.305214341849024e-11	8.410831629243829
ENSG00000142534	7.305214341849024e-11	8.938449464688832
ENSG00000073605	7.30521434184905e-11	8.857148651680701
ENSG00000143376	7.30521434184905e-11	8.734659500244746
ENSG00000204054	7.30521434184905e-11	8.796631502268472
ENSG00000175701	7.30521434184905e-11	8.358444561132412
ENSG00000119979	7.30521434184905e-11	8.640625633361635
ENSG00000186496	7.30521434184905e-11	7.619857938584023
ENSG00000083845	7.30521434184905e-11	8.938449464688832
ENSG00000141665	7.30521434184905e-11	5.628221104853977
ENSG00000257543	7.30521434184905e-11	5.859616177579075
ENSG00000139160	7.30521434184905e-11	7.836636103122398
ENSG00000161940	7.30521434184905e-11	5.912387082385748
ENSG00000160767	7.30521434184905e-11	8.468615083599255
ENSG00000168275	7.30521434184905e-11	8.356989708520915
ENSG00000109685	7.30521434184905e-11	8.873408814282326
ENSG00000122042	7.30521434184905e-11	8.781905663858234
ENSG00000198892	7.30521434184905e-11	7.481118549092277
ENSG00000270101	7.30521434184905e-11	7.691100976939024
ENSG00000125247	7.30521434184905e-11	8.51299557742775
ENSG00000104852	7.30521434184905e-11	8.934384424038425
ENSG00000084764	7.30521434184905e-11	8.4555470763983
ENSG00000267801	7.305214341849101e-11	5.944655415125376
ENSG00000133678	7.305214341849101e-11	8.589569910843823
ENSG00000102606	7.305214341849101e-11	8.735197432168507
ENSG00000133059	7.305214341849101e-11	8.677210999215292
ENSG00000122367	7.305214341849101e-11	5.084946202812478
ENSG00000129757	7.305214341849101e-11	7.872875361330328
ENSG00000221100	7.305214341849179e-11	3.696426453852746
ENSG00000213612	1.3692863456735565e-10	5.1773955211720395
ENSG00000189143	1.3692863456735565e-10	5.550739899298497
ENSG00000133065	1.3692863456735565e-10	8.813429596793856
ENSG00000236577	1.3692863456735565e-10	5.44802401603415
ENSG00000235944	1.3692863456735565e-10	7.22418656114505
ENSG00000188811	1.3692863456735565e-10	8.820563285827042
ENSG00000089050	1.3692863456735565e-10	8.293994345797968
ENSG00000197208	1.3692863456735565e-10	7.33189725413729
ENSG00000143363	1.3692863456735565e-10	8.737190216703763
ENSG00000240298	1.3692863456735565e-10	5.65362541605083
ENSG00000143418	1.3692863456735565e-10	8.850014962647515
ENSG00000148450	1.3692863456735565e-10	8.454885637456647
ENSG00000131791	1.3692863456735565e-10	8.641163565285396
ENSG00000072682	1.3692863456735565e-10	8.607364397636838
ENSG00000068308	1.3692863456735565e-10	8.837819840696298
ENSG00000143862	1.3692863456735565e-10	8.676673067291532
ENSG00000042832	1.3692863456735565e-10	8.120855429039766
ENSG00000203995	1.3692863456735565e-10	7.265119712752307
ENSG00000136143	1.3692863456735565e-10	8.586704241058829
ENSG00000267251	1.3692863456735565e-10	3.1844756583791938
ENSG00000107771	1.3692863456735565e-10	8.677210999215292
ENSG00000182220	1.3692863456735565e-10	8.851549286838905
ENSG00000106211	1.3692863456735663e-10	8.86780944944053
ENSG00000122359	1.3692863456735663e-10	8.873408814282326
ENSG00000115539	1.3692863456735663e-10	8.56592057746293
ENSG00000174405	1.3692863456735663e-10	8.629964835601804
ENSG00000126790	1.3692863456735663e-10	8.67061524210587
ENSG00000204262	1.3692863456735663e-10	7.8584900534059425
ENSG00000198216	1.3692863456735663e-10	5.824253474348763
ENSG00000165240	1.3692863456735663e-10	8.642159957553025
ENSG00000233927	1.3692863456735663e-10	8.930319383388017
ENSG00000023892	1.3692863456735663e-10	8.877473854932733
ENSG00000229503	1.3692863456735663e-10	3.038156073018421
ENSG00000143393	1.3692863456735663e-10	8.88153889558314
ENSG00000264539	1.3692863456735663e-10	4.263633897113128
ENSG00000165188	1.3692863456735663e-10	5.096530219646795
ENSG00000139514	1.3692863456735663e-10	8.914059220786392
ENSG00000064601	1.3692863456735663e-10	8.861213692331107
ENSG00000163374	1.3692863456735663e-10	8.813429596793856
ENSG00000143155	1.3692863456735663e-10	8.682272432133328
ENSG00000260719	1.3692863456735808e-10	8.395699833638023
ENSG00000159712	1.3692863456735808e-10	6.077066106156105
ENSG00000115085	1.3692863456735808e-10	7.5880001736311815
ENSG00000139737	1.3692863456735808e-10	8.64929364658621
ENSG00000185630	1.3692863456735808e-10	5.567444699258421
ENSG00000204815	1.3692863456735808e-10	5.896175371424045
ENSG00000166819	1.3692863456735808e-10	5.215700116194162
ENSG00000012174	1.3692863456735808e-10	8.68281036405709
ENSG00000077152	2.5453149871971044e-10	8.27346616394815
ENSG00000215374	2.5453149871971044e-10	5.398488781481956
ENSG00000080371	2.5453149871971044e-10	8.83528912423728
ENSG00000236854	2.5453149871971225e-10	3.608631062983658
ENSG00000198853	2.5453149871971225e-10	7.48707170350812
ENSG00000143195	2.5453149871971225e-10	6.04428603700742
ENSG00000130827	2.5453149871971225e-10	8.869343773631922
ENSG00000114670	2.5453149871971225e-10	7.9099388095579055
ENSG00000170889	2.5453149871971225e-10	8.938449464688832
ENSG00000230216	2.5453149871971225e-10	3.915871268383097
ENSG00000185437	2.5453149871971225e-10	7.69145588782183
ENSG00000161714	2.5453149871971225e-10	7.391910590937945
ENSG00000143570	2.5453149871971225e-10	8.77530990674881
ENSG00000094841	2.5453149871971225e-10	8.381838412767221
ENSG00000065613	2.5453149871971225e-10	8.771244866098403
ENSG00000140988	2.5453149871971225e-10	8.934384424038425
ENSG00000143761	2.5453149871971225e-10	8.934384424038425
ENSG00000112195	2.5453149871971225e-10	8.588238565250219
ENSG00000198108	2.5453149871971225e-10	8.718654819389203
ENSG00000101842	2.5453149871971225e-10	5.501788241800485
ENSG00000138279	2.5453149871971225e-10	8.861213692331107
ENSG00000067533	2.5453149871971225e-10	8.679538737076527
ENSG00000160131	2.5453149871971225e-10	8.784974312241012
ENSG00000159556	2.5453149871971225e-10	8.098186475598656
ENSG00000120053	2.5453149871971225e-10	8.802768799034027
ENSG00000271420	2.5453149871971225e-10	2.4855226762104174
ENSG00000184584	2.5453149871971225e-10	8.880004571391751
ENSG00000135778	2.5453149871971225e-10	8.598440902666182
ENSG00000134864	2.5453149871971225e-10	8.136374681119847
ENSG00000175137	2.5453149871971225e-10	8.742789581545559
ENSG00000126947	2.5453149871971225e-10	7.439283035234571
ENSG00000121390	2.5453149871971225e-10	8.73059445959434
ENSG00000105372	2.5453149871971225e-10	8.942514505339238
ENSG00000182993	2.5453149871971225e-10	6.532251810858526
ENSG00000121900	2.5453149871971225e-10	6.319113197060039
ENSG00000166845	2.5453149871971225e-10	7.533346674043907
ENSG00000175793	2.5453149871971225e-10	6.471104063191962
ENSG00000188419	2.5453149871971225e-10	8.65842012015465
ENSG00000267127	2.5453149871971225e-10	5.223832316050667
ENSG00000135631	2.5453149871971405e-10	8.77224125836603
ENSG00000079156	2.5453149871971405e-10	5.827471471284924
ENSG00000102265	2.5453149871971405e-10	8.850014962647515
ENSG00000158710	2.5453149871971405e-10	8.905929139485579
ENSG00000204681	2.5453149871971405e-10	7.693582292733024
ENSG00000116857	2.5453149871971405e-10	8.799700150651248
ENSG00000175344	2.5453149871971405e-10	2.7576052240011775
ENSG00000185222	2.5453149871971405e-10	8.487071009333922
ENSG00000185621	2.5453149871971405e-10	8.561573086634844
ENSG00000101190	2.5453149871971405e-10	8.192491836555694
ENSG00000163348	2.5453149871971405e-10	8.837819840696298
ENSG00000163399	2.5453149871971405e-10	8.865278732981514
ENSG00000087510	2.5453149871971405e-10	4.352649585075321
ENSG00000180098	2.5453149871971405e-10	8.558786888429745
ENSG00000139687	4.692180764586609e-10	8.877473854932733
ENSG00000242712	4.692180764586609e-10	5.20311273901698
ENSG00000143578	4.692180764586609e-10	8.508930536777346
ENSG00000112182	4.692180764586609e-10	8.540251491115184
ENSG00000101940	4.692180764586609e-10	8.760046136414811
ENSG00000078246	4.692180764586609e-10	8.332775474784667
ENSG00000103489	4.692180764586609e-10	8.500158974091708
ENSG00000259514	4.692180764586609e-10	6.743852352435494
ENSG00000259709	4.692180764586609e-10	5.908423163134746
ENSG00000214900	4.692180764586609e-10	7.226991260071444
ENSG00000152193	4.692180764586609e-10	7.509498482389568
ENSG00000125657	4.692180764586609e-10	4.926144932542759
ENSG00000220793	4.692180764586609e-10	3.64443566611915
ENSG00000163689	4.692180764586609e-10	6.060719236397042
ENSG00000163041	4.692180764586609e-10	8.871874490090939
ENSG00000173801	4.692180764586609e-10	8.220187709865701
ENSG00000119242	4.692180764586609e-10	8.388972101800407
ENSG00000118217	4.692180764586609e-10	8.905929139485579
ENSG00000228205	4.692180764586609e-10	7.387501793724484
ENSG00000084444	4.692180764586626e-10	8.25807041888596
ENSG00000143164	4.692180764586626e-10	8.836285516504907
ENSG00000142945	4.692180764586626e-10	7.859499369234989
ENSG00000143387	4.692180764586626e-10	8.090177412922285
ENSG00000114698	4.692180764586626e-10	5.9568616206132186
ENSG00000189221	4.692180764586626e-10	4.024602532016453
ENSG00000080823	4.692180764586626e-10	7.4787582656395735
ENSG00000116954	4.692180764586626e-10	8.733663107977115
ENSG00000273314	4.692180764586626e-10	6.7497665801851
ENSG00000273058	4.692180764586626e-10	7.337241254118185
ENSG00000104325	4.692180764586626e-10	8.796173041924604
ENSG00000204310	4.692180764586626e-10	8.656347864039498
ENSG00000183690	4.692180764586626e-10	4.343377882076974
ENSG00000165678	4.692180764586626e-10	8.897799058184765
ENSG00000151276	4.692180764586626e-10	5.791685889502111
ENSG00000221887	4.692180764586626e-10	2.837363187132215
ENSG00000260805	4.692180764586626e-10	6.7973788639348705
ENSG00000118181	4.692180764586626e-10	8.938449464688832
ENSG00000040341	4.692180764586626e-10	8.686337472783734
ENSG00000145861	4.692180764586626e-10	2.608511426583354
ENSG00000226321	4.692180764586626e-10	6.082813332034857
ENSG00000139644	4.692180764586626e-10	8.930319383388017
ENSG00000155755	4.692180764586626e-10	8.36151320951519
ENSG00000179604	4.692180764586626e-10	7.173218711287233
ENSG00000144395	4.692180764586626e-10	7.017252707239074
ENSG00000089876	4.692180764586626e-10	8.678207391482921
ENSG00000176890	4.692180764586693e-10	8.36471383262616
ENSG00000157214	4.692180764586693e-10	4.076599041463391
ENSG00000235670	4.692180764586693e-10	4.069540860487667
ENSG00000158164	4.692180764586693e-10	5.08099275830659
ENSG00000137274	4.692180764586693e-10	7.878762753509677
ENSG00000162607	4.692180764586693e-10	8.791570069350437
ENSG00000001561	4.692180764586693e-10	8.780909271590605
ENSG00000183741	4.692180764586709e-10	8.849018570379888
ENSG00000158023	4.692180764586709e-10	6.039841800660165
ENSG00000067704	8.578154771984711e-10	8.88153889558314
ENSG00000183128	8.578154771984711e-10	4.487242623970398
ENSG00000122406	8.578154771984711e-10	8.938449464688832
ENSG00000143437	8.578154771984711e-10	8.755522635420538
ENSG00000243224	8.578154771984711e-10	6.416389717220783
ENSG00000186665	8.578154771984711e-10	8.279400482115921
ENSG00000186976	8.578154771984711e-10	6.786820685158568
ENSG00000121486	8.578154771984711e-10	8.703135567309122
ENSG00000186310	8.578154771984711e-10	5.776698302995995
ENSG00000145476	8.578154771984711e-10	8.690940445357901
ENSG00000120805	8.578154771984711e-10	8.857148651680701
ENSG00000144567	8.578154771984711e-10	8.855614327489313
ENSG00000118200	8.578154771984711e-10	8.839354164887686
ENSG00000229111	8.578154771984711e-10	4.547322490648396
ENSG00000101868	8.578154771984711e-10	8.559783280697372
ENSG00000137261	8.578154771984711e-10	5.229035794952056
ENSG00000087258	8.578154771984711e-10	4.130214511792407
ENSG00000198440	8.578154771984711e-10	8.381635434169437
ENSG00000131725	8.578154771984711e-10	8.632495552060822
ENSG00000073861	8.578154771984711e-10	7.2717104233632845
ENSG00000140443	8.578154771984711e-10	8.486665052138354
ENSG00000162704	8.578154771984711e-10	8.889668976883954
ENSG00000233695	8.578154771984711e-10	6.740248194291268
ENSG00000110002	8.578154771984711e-10	8.72959806732671
ENSG00000162735	8.578154771984711e-10	8.736193824436134
ENSG00000139508	8.578154771984711e-10	8.7062042156919
ENSG00000095203	8.578154771984711e-10	4.752675300144901
ENSG00000140470	8.578154771984711e-10	6.253951803640791
ENSG00000172458	8.578154771984711e-10	6.350877731270351
ENSG00000128641	8.578154771984711e-10	8.47327055932172
ENSG00000196154	8.578154771984711e-10	8.754984703496778
ENSG00000090776	8.578154771984711e-10	7.281937469909008
ENSG00000166130	8.578154771984711e-10	8.776306299016438
ENSG00000166068	8.578154771984711e-10	8.586501262461043
ENSG00000107249	8.578154771984711e-10	8.231216342069754
ENSG00000232065	8.578154771984742e-10	4.956078934357871
ENSG00000143258	8.578154771984742e-10	8.795635110000843
ENSG00000009780	8.578154771984742e-10	8.40722504893729
ENSG00000135424	8.578154771984742e-10	7.567892329373887
ENSG00000152133	8.578154771984742e-10	8.697536202467324
ENSG00000102096	8.578154771984742e-10	8.938449464688832
ENSG00000120699	8.578154771984742e-10	8.611632416885028
ENSG00000204277	8.578154771984742e-10	3.9701341212521184
ENSG00000068394	8.578154771984742e-10	8.53519005819715
ENSG00000159348	8.578154771984742e-10	8.873408814282326
ENSG00000135823	8.578154771984742e-10	8.575584982955132
ENSG00000176049	8.578154771984742e-10	4.22008186822009
ENSG00000151208	8.578154771984742e-10	8.529052761431592
ENSG00000148468	8.578154771984864e-10	7.317941441272608
ENSG00000219891	8.578154771984864e-10	6.699024536606726
ENSG00000203950	8.578154771984864e-10	8.564844713615408
ENSG00000139187	8.578154771984864e-10	6.283760773382662
ENSG00000074964	8.578154771984864e-10	6.04791527942605
ENSG00000224597	1.5552455363964246e-09	8.509468468701105
ENSG00000251323	1.5552455363964246e-09	7.041199882326916
ENSG00000152382	1.5552455363964246e-09	8.623827538836247
ENSG00000132128	1.5552455363964246e-09	8.794638717733214
ENSG00000143499	1.5552455363964246e-09	8.69733322386954
ENSG00000214708	1.5552455363964246e-09	4.075507390252007
ENSG00000158773	1.5552455363964246e-09	8.88153889558314
ENSG00000270681	1.5552455363964246e-09	7.158745866229629
ENSG00000116747	1.5552455363964246e-09	8.83682344842867
ENSG00000166224	1.5552455363964246e-09	8.645687066279669
ENSG00000149925	1.5552455363964246e-09	8.922189302087205
ENSG00000143771	1.5552455363964246e-09	8.559245348773612
ENSG00000100097	1.5552455363964246e-09	8.901864098835173
ENSG00000006704	1.5552455363964302e-09	5.899528764049025
ENSG00000152022	1.5552455363964302e-09	8.702932588711338
ENSG00000224418	1.5552455363964302e-09	5.071309892594711
ENSG00000166681	1.5552455363964302e-09	7.788795384112509
ENSG00000151893	1.5552455363964302e-09	8.687871796975124
ENSG00000107960	1.5552455363964302e-09	8.543523118095747
ENSG00000213719	1.5552455363964302e-09	8.934384424038425
ENSG00000245008	1.5552455363964302e-09	6.573179946390117
ENSG00000160783	1.5552455363964302e-09	8.396564251177459
ENSG00000120784	1.5552455363964302e-09	6.355892448032627
ENSG00000116586	1.5552455363964302e-09	8.712799972801323
ENSG00000158220	1.5552455363964302e-09	5.341224621105479
ENSG00000166997	1.5552455363964302e-09	8.10725795762535
ENSG00000181804	1.5552455363964302e-09	8.558786888429744
ENSG00000005189	1.5552455363964302e-09	7.580946291704666
ENSG00000125827	1.5552455363964302e-09	8.851549286838905
ENSG00000160685	1.5552455363964302e-09	8.811895272602468
ENSG00000143365	1.5552455363964302e-09	6.231130647364621
ENSG00000132964	1.5552455363964302e-09	8.39283416385303
ENSG00000237276	1.5552455363964302e-09	7.8199503612951515
ENSG00000130255	1.5552455363964302e-09	8.934384424038425
ENSG00000246705	1.5552455363964302e-09	8.695543417932068
ENSG00000157578	1.5552455363964302e-09	6.6670634177137735
ENSG00000141441	1.5552455363964302e-09	8.21208493252326
ENSG00000142676	1.5552455363964302e-09	8.930319383388017
ENSG00000049541	1.5552455363964302e-09	8.418503250200773
ENSG00000158864	1.5552455363964302e-09	8.856610719756938
ENSG00000131788	1.5552455363964302e-09	8.693268183219136
ENSG00000118193	1.5552455363964302e-09	7.843769792155582
ENSG00000166896	1.5552455363964302e-09	8.14023674317247
ENSG00000137434	1.5552455363964302e-09	6.570314740120161
ENSG00000184831	1.5552455363964468e-09	8.24019646051305
ENSG00000095002	1.5552455363964468e-09	8.605036659775605
ENSG00000162885	1.5552455363964468e-09	8.669080917914481
ENSG00000230202	1.5552455363964468e-09	8.55065680712893
ENSG00000169436	1.5552455363964468e-09	3.792331785090899
ENSG00000152213	1.5552455363964468e-09	7.953415306260084
ENSG00000121481	1.5552455363964468e-09	8.62075889045347
ENSG00000148225	1.5552455363964468e-09	7.3742525347242385
ENSG00000138823	1.5552455363964468e-09	4.353052691854983
ENSG00000118873	1.5552455363964468e-09	8.832758407778263
ENSG00000169242	1.5552455363964468e-09	6.489869681111222
ENSG00000147883	1.5552455363964468e-09	7.772618813415117
ENSG00000146555	1.5552455363964468e-09	4.315277899366417
ENSG00000186827	1.5552455363964468e-09	7.782042000673007
ENSG00000234817	1.5552455363964468e-09	5.225892902247077
ENSG00000167920	2.7963401106278455e-09	8.050314842928188
ENSG00000159423	2.7963401106278455e-09	7.546858761191779
ENSG00000173960	2.7963401106278455e-09	8.7062042156919
ENSG00000137338	2.7963401106278455e-09	8.279216004239432
ENSG00000139496	2.7963401106278455e-09	8.741255257354169
ENSG00000169188	2.7963401106278455e-09	8.533858712603545
ENSG00000143575	2.7963401106278455e-09	8.897799058184765
ENSG00000144713	2.7963401106278455e-09	8.942514505339238
ENSG00000149548	2.7963401106278455e-09	7.266659654704834
ENSG00000120509	2.7963401106278455e-09	8.58724217298259
ENSG00000076003	2.7963401106278455e-09	8.730056527670579
ENSG00000184949	2.7963401106278455e-09	5.505008183999582
ENSG00000103148	2.7963401106278455e-09	8.69040251343414
ENSG00000109475	2.7963401106278455e-09	8.938449464688832
ENSG00000099622	2.7963401106278455e-09	8.930319383388017
ENSG00000102882	2.7963401106278455e-09	8.764649108988978
ENSG00000066027	2.7963401106278455e-09	8.81243320452623
ENSG00000237188	2.7963401106278455e-09	6.997017125463105
ENSG00000183250	2.7963401106278455e-09	6.967235736949755
ENSG00000086598	2.7963401106278455e-09	8.926254342737613
ENSG00000233217	2.7963401106278455e-09	3.98552804343868
ENSG00000185267	2.7963401106278455e-09	8.112116411945602
ENSG00000226025	2.7963401106278455e-09	7.08177192959054
ENSG00000143493	2.7963401106278555e-09	8.725533026676304
ENSG00000158796	2.7963401106278555e-09	8.62436547076001
ENSG00000117308	2.7963401106278555e-09	8.308385230882228
ENSG00000225151	2.7963401106278555e-09	7.249732023589724
ENSG00000249738	2.7963401106278555e-09	3.588683743623375
ENSG00000203668	2.7963401106278555e-09	8.76311478479759
ENSG00000156140	2.7963401106278555e-09	4.065806199106623
ENSG00000225302	2.7963401106278555e-09	2.674083852905996
ENSG00000116604	2.7963401106278555e-09	8.905929139485579
ENSG00000226856	2.7963401106278555e-09	5.320632090300249
ENSG00000163913	2.7963401106278555e-09	8.572516334572352
ENSG00000228812	2.7963401106278555e-09	6.054436263913757
ENSG00000198431	2.7963401106278555e-09	8.859679368139718
ENSG00000239374	2.7963401106278555e-09	2.889059581108257
ENSG00000229808	2.7963401106278555e-09	6.685259339221039
ENSG00000115204	2.7963401106278555e-09	8.696539810199699
ENSG00000139793	2.7963401106278555e-09	8.875939530741345
ENSG00000085185	2.7963401106278555e-09	8.69247476954929
ENSG00000130997	2.7963401106278555e-09	8.257277005216116
ENSG00000088280	2.7963401106278555e-09	7.258858935716897
ENSG00000196754	2.7963401106278555e-09	3.96740902809544
ENSG00000130695	2.7963401106278555e-09	8.685879012439868
ENSG00000164061	2.7963401106278555e-09	7.171028810585864
ENSG00000180479	2.7963401106278555e-09	7.673305026601735
ENSG00000101746	2.7963401106278555e-09	7.920347234763675
ENSG00000122376	2.7963401106278555e-09	8.734121568320983
ENSG00000149289	2.7963401106278555e-09	8.249383904940093
ENSG00000180964	2.7963401106278555e-09	8.70466989150051
ENSG00000120802	2.7963401106278555e-09	8.850014962647515
ENSG00000154240	2.7963401106278555e-09	7.574453748529529
ENSG00000260992	2.7963401106278555e-09	5.994297649836397
ENSG00000136149	2.7963401106278555e-09	7.909630824663524
ENSG00000166401	2.7963401106278555e-09	7.928619105162077
ENSG00000215005	2.7963401106278555e-09	3.290643113040595
ENSG00000135776	2.7963401106278555e-09	8.723460770561154
ENSG00000185008	2.7963401106278555e-09	3.095079329872893
ENSG00000130055	2.7963401106278853e-09	4.718876650757561
ENSG00000186073	2.7963401106278853e-09	7.996294021488661
ENSG00000114790	2.7963401106278853e-09	5.916164350117372
ENSG00000188015	2.7963401106278853e-09	3.046696764528609
ENSG00000197858	4.986168649644588e-09	8.889668976883954
ENSG00000103253	4.986168649644588e-09	8.45347482028315
ENSG00000135845	4.986168649644588e-09	8.7311323915181
ENSG00000116584	4.986168649644588e-09	8.918124261436798
ENSG00000184207	4.986168649644588e-09	8.48101318414826
ENSG00000163918	4.986168649644588e-09	8.621834754300993
ENSG00000240342	4.986168649644588e-09	8.378028853862897
ENSG00000228106	4.986168649644588e-09	7.962017892774943
ENSG00000023572	4.986168649644588e-09	8.235955409696453
ENSG00000267052	4.986168649644588e-09	3.0795216661167166
ENSG00000169231	4.986168649644588e-09	8.42021358455835
ENSG00000163125	4.986168649644588e-09	8.849018570379888
ENSG00000197958	4.986168649644588e-09	8.930319383388017
ENSG00000165507	4.986168649644588e-09	8.770248473830776
ENSG00000131773	4.986168649644588e-09	6.622210939607014
ENSG00000213943	4.986168649644588e-09	3.0624311986462387
ENSG00000161970	4.986168649644588e-09	8.840888489079076
ENSG00000169679	4.986168649644588e-09	8.645687066279669
ENSG00000143157	4.986168649644588e-09	8.82309400228606
ENSG00000269761	4.986168649644588e-09	4.1390513401081215
ENSG00000231982	4.986168649644588e-09	6.345057966765619
ENSG00000076321	4.986168649644588e-09	8.590310821365367
ENSG00000100316	4.986168649644588e-09	8.942514505339238
ENSG00000164111	4.986168649644588e-09	8.885603936233545
ENSG00000261431	4.986168649644588e-09	3.4945656679823736
ENSG00000260081	4.986168649644588e-09	5.861399354042892
ENSG00000259802	4.986168649644588e-09	6.709718098599621
ENSG00000130477	4.986168649644588e-09	2.926096002141542
ENSG00000162814	4.986168649644588e-09	4.436477398077106
ENSG00000164742	4.986168649644588e-09	5.619474290747392
ENSG00000197712	4.986168649644588e-09	8.665015877264075
ENSG00000134690	4.986168649644588e-09	8.027379451637247
ENSG00000144320	4.986168649644588e-09	8.771244866098403
ENSG00000171033	4.986168649644588e-09	8.23629036302243
ENSG00000255020	4.986168649644588e-09	3.6391097672993
ENSG00000136653	4.986168649644588e-09	8.880004571391751
ENSG00000178096	4.986168649644588e-09	8.606033052043234
ENSG00000261485	4.986168649644588e-09	6.449243802514223
ENSG00000177932	4.986168649644588e-09	5.966422631575485
ENSG00000158711	4.986168649644588e-09	8.86780944944053
ENSG00000182472	4.986168649644588e-09	8.103854355916594
ENSG00000154102	4.986168649644588e-09	8.457874814259531
ENSG00000182287	4.986168649644588e-09	8.839354164887686
ENSG00000234184	4.986168649644588e-09	8.69886754806093
ENSG00000185875	4.986168649644588e-09	8.410628650646045
ENSG00000197444	4.986168649644588e-09	6.207689902297011
ENSG00000153132	4.986168649644588e-09	7.85050063318522
ENSG00000197852	4.986168649644588e-09	8.396361272579675
ENSG00000130985	4.986168649644641e-09	8.909994180135985
ENSG00000196668	4.986168649644641e-09	7.3389954256977585
ENSG00000189343	4.986168649644641e-09	8.909994180135985
ENSG00000272709	4.986168649644641e-09	4.273052869099529
ENSG00000189369	4.986168649644641e-09	8.57504705103137
ENSG00000142227	4.986168649644641e-09	8.905929139485579
ENSG00000236846	4.986168649644641e-09	2.1528528192079954
ENSG00000225093	4.986168649644641e-09	7.018002304112516
ENSG00000236914	4.986168649644641e-09	5.368403875738026
ENSG00000224687	4.986168649644641e-09	2.9905312065380563
ENSG00000268856	4.986168649644641e-09	5.22108355921289
ENSG00000229766	4.986168649644641e-09	6.007597239925297
ENSG00000259236	4.986168649644641e-09	5.535148704433208
ENSG00000188385	4.986168649644641e-09	7.67780624878589
ENSG00000219027	4.986168649644641e-09	3.204941685133389
ENSG00000255224	4.986168649644641e-09	6.442317637680784
ENSG00000158560	4.986168649644641e-09	7.189866615634932
ENSG00000204356	4.986168649644641e-09	8.816498245176636
ENSG00000105640	4.986168649644641e-09	8.938449464688832
ENSG00000164430	4.986168649644641e-09	8.720930054102137
ENSG00000139117	4.986168649644676e-09	8.152067139871487
ENSG00000133106	8.817183477460696e-09	8.745320298004575
ENSG00000204540	8.817183477460696e-09	3.4422265178533475
ENSG00000225598	8.817183477460696e-09	3.1745458062523975
ENSG00000105369	8.817183477460696e-09	8.861213692331107
ENSG00000225828	8.817183477460696e-09	7.848117282983668
ENSG00000163625	8.817183477460696e-09	8.424816557132518
ENSG00000105520	8.817183477460696e-09	8.579650023605536
ENSG00000213023	8.817183477460696e-09	2.753625067357337
ENSG00000162999	8.817183477460696e-09	7.271187050673112
ENSG00000231500	8.817183477460696e-09	8.942514505339238
ENSG00000166562	8.817183477460696e-09	8.918124261436798
ENSG00000164442	8.817183477460696e-09	8.926254342737613
ENSG00000111266	8.817183477460696e-09	8.677210999215292
ENSG00000235374	8.817183477460696e-09	6.539731838002266
ENSG00000065135	8.817183477460696e-09	8.793104393541824
ENSG00000082126	8.817183477460696e-09	5.119053817605216
ENSG00000173947	8.817183477460696e-09	5.608655961654163
ENSG00000080709	8.817183477460696e-09	1.7955443014233852
ENSG00000115364	8.817183477460696e-09	8.64722139047106
ENSG00000270820	8.817183477460696e-09	7.4942347120555715
ENSG00000064309	8.817183477460696e-09	5.704900359518984
ENSG00000237773	8.817183477460696e-09	2.9684285267822332
ENSG00000259343	8.817183477460696e-09	7.778473660002996
ENSG00000142669	8.817183477460696e-09	8.779374947399216
ENSG00000196924	8.817183477460696e-09	8.871874490090939
ENSG00000185339	8.817183477460696e-09	8.721467986025896
ENSG00000238121	8.817183477460696e-09	8.037549243461738
ENSG00000122218	8.817183477460696e-09	8.905929139485579
ENSG00000141696	8.817183477460696e-09	8.549660414861304
ENSG00000186312	8.817183477460696e-09	8.173497978897268
ENSG00000115556	8.817183477460696e-09	7.834827796463634
ENSG00000182899	8.817183477460696e-09	8.938449464688832
ENSG00000198755	8.817183477460759e-09	8.934384424038425
ENSG00000150054	8.817183477460759e-09	6.707013477073128
ENSG00000168528	8.817183477460759e-09	7.828311846460876
ENSG00000227252	8.817183477460759e-09	5.70833634597209
ENSG00000243071	8.817183477460759e-09	3.186825890630777
ENSG00000251350	8.817183477460759e-09	6.590668695194685
ENSG00000176732	8.817183477460759e-09	6.0681545975605875
ENSG00000185896	8.817183477460759e-09	8.869343773631922
ENSG00000175886	8.817183477460759e-09	6.579987595053819
ENSG00000143590	8.817183477460759e-09	5.805412513604956
ENSG00000253619	8.817183477460759e-09	4.586481362115064
ENSG00000158793	8.817183477460759e-09	8.702139175041493
ENSG00000257718	8.817183477460759e-09	5.333289726117078
ENSG00000269996	8.817183477460759e-09	7.949690796095529
ENSG00000117650	8.817183477460759e-09	7.861979039381243
ENSG00000145331	8.817183477460759e-09	8.339706185220065
ENSG00000090013	8.817183477460759e-09	8.776844230940199
ENSG00000166340	8.817183477460759e-09	8.89219969334297
ENSG00000167524	8.817183477460759e-09	6.680332300900821
ENSG00000188389	8.817183477460759e-09	6.787078892801937
ENSG00000087085	8.817183477460759e-09	5.82096731370729
ENSG00000151849	8.817183477460759e-09	8.715868621184102
ENSG00000143314	8.817183477460759e-09	8.803765191301657
ENSG00000162398	8.817183477460759e-09	4.910797386728575
ENSG00000232573	8.817183477460759e-09	8.490677589640462
ENSG00000160714	8.817183477460759e-09	8.847484246188499
ENSG00000092470	8.817183477460759e-09	8.375242655657798
ENSG00000229605	8.817183477460759e-09	3.599892457739247
ENSG00000078668	8.817183477460759e-09	8.82155967809467
ENSG00000126216	8.817183477460759e-09	8.69500548600831
ENSG00000174748	8.817183477460759e-09	8.938449464688832
ENSG00000135549	8.817183477460759e-09	6.36184242718017
ENSG00000141837	8.817183477460759e-09	5.42051693592514
ENSG00000092841	8.817183477460759e-09	8.918124261436798
ENSG00000259424	8.817183477460853e-09	3.4462852621106936
ENSG00000216990	8.817183477460853e-09	4.8242898052909196
ENSG00000091157	8.817183477460853e-09	8.626896187219025
ENSG00000196972	8.817183477460853e-09	5.675800518452642
ENSG00000162244	8.817183477460853e-09	8.938449464688832
ENSG00000141642	8.817183477460853e-09	8.286808153616482
ENSG00000228264	8.817183477460853e-09	4.720107395557785
ENSG00000101557	8.817183477460853e-09	8.855614327489313
ENSG00000150401	8.817183477460853e-09	8.42535448905628
ENSG00000243517	8.817183477460853e-09	7.0223795668668245
ENSG00000199477	8.817183477460853e-09	4.770110653699273
ENSG00000169372	8.817183477460853e-09	8.34297781220063
ENSG00000159788	8.817183477460853e-09	8.265794542991204
ENSG00000160679	8.817183477460853e-09	8.849018570379888
ENSG00000125726	8.817183477460853e-09	5.33347800495159
ENSG00000184517	8.817183477460853e-09	7.9708363814490015
ENSG00000237506	8.817183477460853e-09	6.14809021553693
ENSG00000089220	8.817183477460853e-09	8.914059220786392
ENSG00000124613	1.546246520644279e-08	8.183818246171246
ENSG00000112977	1.546246520644279e-08	8.889668976883954
ENSG00000263753	1.54624652064429e-08	8.772779190289793
ENSG00000135766	1.54624652064429e-08	8.865278732981514
ENSG00000267470	1.54624652064429e-08	5.875193515218192
ENSG00000272732	1.54624652064429e-08	6.207785567664804
ENSG00000135454	1.54624652064429e-08	6.5089666188254505
ENSG00000103404	1.54624652064429e-08	8.471939213728119
ENSG00000147155	1.54624652064429e-08	8.621834754300993
ENSG00000072506	1.54624652064429e-08	8.75345037930539
ENSG00000153207	1.54624652064429e-08	8.83682344842867
ENSG00000140545	1.54624652064429e-08	8.420496034736031
ENSG00000143369	1.54624652064429e-08	6.442149546353355
ENSG00000228444	1.54624652064429e-08	5.27683705403706
ENSG00000163472	1.54624652064429e-08	8.335923594747337
ENSG00000163519	1.54624652064429e-08	8.041806108390176
ENSG00000163728	1.54624652064429e-08	8.901864098835173
ENSG00000147065	1.54624652064429e-08	8.912524896595002
ENSG00000242866	1.54624652064429e-08	6.583329486190226
ENSG00000247373	1.54624652064429e-08	7.539082133938235
ENSG00000164953	1.54624652064429e-08	7.99406571276415
ENSG00000155660	1.54624652064429e-08	8.930319383388017
ENSG00000042781	1.54624652064429e-08	7.627645720157317
ENSG00000223750	1.54624652064429e-08	3.54292949958922
ENSG00000220472	1.54624652064429e-08	7.18827132058494
ENSG00000143458	1.54624652064429e-08	8.719933661834508
ENSG00000213722	1.54624652064429e-08	8.690940445357901
ENSG00000000457	1.54624652064429e-08	8.608105308158384
ENSG00000212978	1.54624652064429e-08	8.120855429039766
ENSG00000197956	1.54624652064429e-08	8.922189302087205
ENSG00000176399	1.54624652064429e-08	6.59333269172075
ENSG00000109927	1.54624652064429e-08	8.608105308158384
ENSG00000119004	1.54624652064429e-08	8.72599148702017
ENSG00000185499	1.54624652064429e-08	7.518936862960732
ENSG00000166743	1.54624652064429e-08	5.054729925204956
ENSG00000204390	1.54624652064429e-08	7.20485741463387
ENSG00000202290	1.54624652064429e-08	6.430454330034134
ENSG00000179397	1.54624652064429e-08	7.194910558963991
ENSG00000187240	1.54624652064429e-08	7.356987395259503
ENSG00000184788	1.54624652064429e-08	7.592366165180559
ENSG00000188042	1.54624652064429e-08	8.668542985990719
ENSG00000188092	1.54624652064429e-08	7.269825939862024
ENSG00000167553	1.54624652064429e-08	8.617231781726826
ENSG00000106025	1.54624652064429e-08	6.677660155848576
ENSG00000119280	1.54624652064429e-08	8.069261774598193
ENSG00000167526	1.5462465206442955e-08	8.942514505339238
ENSG00000105784	1.5462465206442955e-08	5.368474564780149
ENSG00000162065	1.5462465206442955e-08	8.256871048020546
ENSG00000152380	1.5462465206442955e-08	7.014614210818212
ENSG00000132688	1.5462465206442955e-08	7.995875161157267
ENSG00000198937	1.5462465206442955e-08	8.62436547076001
ENSG00000144712	1.5462465206442955e-08	8.476410211574093
ENSG00000152684	1.5462465206442955e-08	8.611632416885028
ENSG00000102886	1.5462465206442955e-08	6.656900702995182
ENSG00000118298	1.5462465206442955e-08	7.378946133198052
ENSG00000224745	1.5462465206442955e-08	5.8286553127610095
ENSG00000101412	1.5462465206442955e-08	8.53519005819715
ENSG00000184752	1.5462465206442955e-08	8.664019484996446
ENSG00000101608	1.5462465206442955e-08	8.909994180135985
ENSG00000204147	1.5462465206442955e-08	7.523378403981663
ENSG00000225471	1.5462465206442955e-08	6.006203032869292
ENSG00000259363	1.5462465206442955e-08	6.305140815989119
ENSG00000258920	1.5462465206442955e-08	7.944464842857832
ENSG00000164542	1.5462465206442955e-08	8.076310414891609
ENSG00000176973	1.5462465206442955e-08	7.865241863124728
ENSG00000197296	1.5462465206442955e-08	8.703135567309122
ENSG00000166313	1.5462465206442955e-08	7.2720262690226205
ENSG00000104447	1.5462465206442955e-08	6.802970763559647
ENSG00000171103	1.5462465206442955e-08	8.301331013428936
ENSG00000116544	1.5462465206442955e-08	7.254016891202722
ENSG00000075340	1.5462465206442955e-08	6.151440820854663
ENSG00000120885	1.5462465206442955e-08	7.0237698526343655
ENSG00000242265	1.5462465206442955e-08	5.921021628760017
ENSG00000143442	1.5462465206442955e-08	8.909994180135985
ENSG00000258472	1.5462465206442955e-08	7.413491788528029
ENSG00000164587	1.5462465206442955e-08	8.938449464688832
ENSG00000103723	1.5462465206442955e-08	5.013959174953433
ENSG00000169241	1.5462465206442955e-08	8.825624718745077
ENSG00000229196	1.5462465206442955e-08	5.394273622208084
ENSG00000254635	1.5462465206442955e-08	8.600971619125199
ENSG00000134376	1.5462465206442955e-08	3.400823442139707
ENSG00000158301	1.5462465206442955e-08	7.828782894839389
ENSG00000101003	1.5462465206442955e-08	7.937948557328302
ENSG00000064886	1.5462465206442955e-08	6.492430112303436
ENSG00000264058	1.5462465206442955e-08	6.781340359488959
ENSG00000013583	1.5462465206442955e-08	8.454347705532888
ENSG00000170385	1.546246520644312e-08	8.801234474842639
ENSG00000163156	1.546246520644312e-08	8.574306140509824
ENSG00000197622	1.546246520644312e-08	8.877473854932733
ENSG00000158062	1.546246520644312e-08	8.652282823389093
ENSG00000163794	1.546246520644312e-08	6.442214277031931
ENSG00000204628	1.546246520644312e-08	8.942514505339238
ENSG00000216866	1.546246520644312e-08	5.84104952925234
ENSG00000184613	2.6891407601067404e-08	6.457507600773732
ENSG00000162910	2.6891407601067404e-08	8.746854622195965
ENSG00000155115	2.6891407601067404e-08	8.710269256342308
ENSG00000177106	2.6891407601067404e-08	8.452019967671653
ENSG00000198855	2.6891407601067404e-08	8.861213692331107
ENSG00000116815	2.6891407601067404e-08	7.976914164191492
ENSG00000234719	2.6891407601067404e-08	7.771254922230042
ENSG00000146263	2.6891407601067404e-08	8.51079981429471
ENSG00000092847	2.6891407601067596e-08	8.831224083586873
ENSG00000244041	2.6891407601067596e-08	6.890046823950253
ENSG00000151917	2.6891407601067596e-08	5.988077186655368
ENSG00000094916	2.6891407601067596e-08	8.809364556143452
ENSG00000197915	2.6891407601067596e-08	3.2512646236975
ENSG00000151292	2.6891407601067596e-08	8.857148651680701
ENSG00000165646	2.6891407601067596e-08	8.076730416957353
ENSG00000143502	2.6891407601067596e-08	4.165809900761844
ENSG00000109758	2.6891407601067596e-08	3.325712959476456
ENSG00000214514	2.6891407601067596e-08	3.5403880114263546
ENSG00000109680	2.6891407601067596e-08	7.610731129488807
ENSG00000101856	2.6891407601067596e-08	8.706662676035766
ENSG00000253797	2.6891407601067596e-08	8.700604850850103
ENSG00000143740	2.6891407601067596e-08	8.753988311229149
ENSG00000133069	2.6891407601067596e-08	8.298314868194456
ENSG00000073670	2.6891407601067596e-08	6.988193278270767
ENSG00000162105	2.6891407601067596e-08	6.9740095911590165
ENSG00000114391	2.6891407601067596e-08	8.938449464688832
ENSG00000143315	2.6891407601067596e-08	8.735655892512373
ENSG00000126231	2.6891407601067596e-08	6.499010121931216
ENSG00000078061	2.6891407601067596e-08	8.836285516504907
ENSG00000149679	2.6891407601067596e-08	8.411828021511456
ENSG00000104529	2.6891407601067596e-08	8.926254342737613
ENSG00000170417	2.6891407601067596e-08	8.254543310159313
ENSG00000120370	2.6891407601067596e-08	8.640625633361635
ENSG00000162757	2.6891407601067596e-08	7.315728169847266
ENSG00000182518	2.6891407601067596e-08	8.001199401797335
ENSG00000004961	2.6891407601067596e-08	8.566379037806795
ENSG00000008256	2.6891407601067596e-08	7.889220572671722
ENSG00000186283	2.6891407601067596e-08	8.922189302087205
ENSG00000074590	2.6891407601067596e-08	5.313162087713814
ENSG00000132122	2.6891407601067596e-08	5.854183756854499
ENSG00000141367	2.6891407601067596e-08	8.901864098835173
ENSG00000158321	2.6891407601067596e-08	6.135534593952949
ENSG00000134882	2.6891407601067596e-08	8.396361272579675
ENSG00000117475	2.6891407601067596e-08	8.666012269531702
ENSG00000224790	2.6891407601067596e-08	5.144973003241604
ENSG00000164050	2.6891407601067596e-08	8.375833090729857
ENSG00000144741	2.6891407601067596e-08	8.606033052043234
ENSG00000226161	2.6891407601067596e-08	4.338877602210083
ENSG00000179774	2.6891407601067596e-08	3.8298496171139105
ENSG00000152784	2.6891407601067596e-08	8.283536526635922
ENSG00000165511	2.6891407601067596e-08	7.158833688634643
ENSG00000223612	2.6891407601067596e-08	6.875236557598819
ENSG00000203602	2.6891407601067596e-08	5.790901986471424
ENSG00000102760	2.6891407601067596e-08	8.831224083586873
ENSG00000152270	2.6891407601067596e-08	7.417098368834569
ENSG00000153487	2.6891407601067596e-08	8.328128466772501
ENSG00000057252	2.6891407601067596e-08	8.820563285827042
ENSG00000168016	2.6891407601067596e-08	8.885603936233545
ENSG00000038002	2.6891407601067596e-08	8.871874490090939
ENSG00000215483	2.6891407601067596e-08	4.354570812009217
ENSG00000105467	2.6891407601067596e-08	5.167447264660138
ENSG00000185634	2.6891407601067596e-08	6.200585406945246
ENSG00000138686	2.6891407601067596e-08	8.315315941317628
ENSG00000214655	2.689140760106788e-08	8.849018570379888
ENSG00000130377	2.689140760106788e-08	5.056829975607796
ENSG00000260360	2.689140760106788e-08	5.323904136644405
ENSG00000163346	2.689140760106788e-08	8.90439481529419
ENSG00000137404	2.689140760106788e-08	8.317591176030561
ENSG00000116141	2.689140760106788e-08	5.574693511398909
ENSG00000166348	2.689140760106788e-08	8.39129983966164
ENSG00000154153	2.689140760106788e-08	5.395104466830878
ENSG00000273226	2.689140760106788e-08	6.054155844514116
ENSG00000196369	2.689140760106788e-08	8.080310028832297
ENSG00000101935	2.689140760106788e-08	8.54252672582812
ENSG00000261603	2.689140760106788e-08	4.389079715503104
ENSG00000102780	2.689140760106788e-08	7.489242936348034
ENSG00000173218	2.689140760106788e-08	7.055729120519084
ENSG00000143603	2.689140760106788e-08	8.884069612042156
ENSG00000127252	2.689140760106788e-08	2.725748264703395
ENSG00000123353	2.689140760106788e-08	8.387896237952885
ENSG00000132963	2.689140760106788e-08	8.751916055114
ENSG00000099256	2.689140760106788e-08	7.337346260414782
ENSG00000198924	2.6891407601067976e-08	8.6812760398657
ENSG00000234546	2.6891407601067976e-08	5.589652290190868
ENSG00000116514	2.6891407601067976e-08	8.528056369163965
ENSG00000143224	4.6380377425091075e-08	8.7615804606062
ENSG00000237975	4.6380377425091075e-08	3.154725461516126
ENSG00000079332	4.6380377425091075e-08	8.877473854932733
ENSG00000154114	4.6380377425091075e-08	8.914059220786392
ENSG00000086730	4.6380377425091075e-08	8.790573677082808
ENSG00000161243	4.6380377425091075e-08	4.367459375852305
ENSG00000237301	4.6380377425091075e-08	5.174856420218956
ENSG00000184867	4.6380377425091075e-08	8.7062042156919
ENSG00000178631	4.6380377425091075e-08	6.122838500998718
ENSG00000241316	4.6380377425091075e-08	7.292924417757738
ENSG00000143774	4.6380377425091075e-08	8.897799058184765
ENSG00000025800	4.6380377425091075e-08	8.802768799034027
ENSG00000158716	4.6380377425091075e-08	8.413952780774904
ENSG00000177189	4.6380377425091075e-08	8.82309400228606
ENSG00000256018	4.6380377425091075e-08	5.512399177557124
ENSG00000147485	4.6380377425091075e-08	7.284468521894802
ENSG00000179314	4.6380377425091075e-08	6.796265455805921
ENSG00000258099	4.6380377425091075e-08	4.156115985744898
ENSG00000176974	4.6380377425091075e-08	8.640625633361635
ENSG00000151414	4.6380377425091075e-08	8.837819840696298
ENSG00000248468	4.6380377425091075e-08	3.198136512691306
ENSG00000143537	4.6380377425091075e-08	8.755981095764406
ENSG00000143457	4.6380377425091075e-08	8.806295907760672
ENSG00000183856	4.6380377425091075e-08	7.971734801415442
ENSG00000185905	4.6380377425091075e-08	8.885603936233545
ENSG00000119403	4.6380377425091075e-08	8.583177132332183
ENSG00000117399	4.6380377425091075e-08	8.18495219032694
ENSG00000181191	4.6380377425091075e-08	8.62336907849238
ENSG00000269430	4.6380377425091075e-08	7.418405636547005
ENSG00000150076	4.6380377425091075e-08	6.9636963757152435
ENSG00000159261	4.6380377425091075e-08	7.143394145479381
ENSG00000173166	4.6380377425091075e-08	7.748386078957575
ENSG00000167046	4.6380377425091075e-08	6.140997494402338
ENSG00000213885	4.6380377425091075e-08	6.346314865927583
ENSG00000227939	4.6380377425091075e-08	7.399153406592068
ENSG00000234171	4.6380377425091075e-08	7.534662182405024
ENSG00000110400	4.6380377425091075e-08	7.878329827882513
ENSG00000197558	4.6380377425091075e-08	6.989218791836662
ENSG00000232818	4.6380377425091075e-08	6.887464006499915
ENSG00000226853	4.6380377425091075e-08	5.861288217964313
ENSG00000135677	4.6380377425091075e-08	8.865278732981514
ENSG00000110700	4.6380377425091075e-08	8.930319383388017
ENSG00000138085	4.6380377425091075e-08	8.873408814282326
ENSG00000224032	4.6380377425091075e-08	8.809364556143452
ENSG00000162600	4.6380377425091075e-08	8.637556984978858
ENSG00000135709	4.6380377425091075e-08	8.851549286838905
ENSG00000138814	4.6380377425091075e-08	8.82155967809467
ENSG00000234222	4.6380377425091075e-08	6.7999914854335035
ENSG00000141404	4.6380377425091075e-08	7.780330349485717
ENSG00000138107	4.6380377425091075e-08	8.82309400228606
ENSG00000099377	4.6380377425091075e-08	7.4039240086779206
ENSG00000136153	4.6380377425091075e-08	8.159821035902956
ENSG00000228486	4.6380377425091075e-08	8.548126090669914
ENSG00000198056	4.6380377425091075e-08	8.370974636409606
ENSG00000165802	4.6380377425091075e-08	8.72752581121156
ENSG00000267215	4.638037742509124e-08	4.4775203638399566
ENSG00000242391	4.638037742509124e-08	2.4245910139055824
ENSG00000123416	4.638037742509124e-08	8.820563285827042
ENSG00000231407	4.638037742509124e-08	5.5077197397602795
ENSG00000164032	4.638037742509124e-08	8.901864098835173
ENSG00000092931	4.638037742509124e-08	8.754984703496778
ENSG00000169550	4.638037742509124e-08	2.736371782360429
ENSG00000269944	4.638037742509124e-08	3.6614671552372764
ENSG00000133318	4.638037742509124e-08	8.914059220786392
ENSG00000214018	4.638037742509124e-08	3.7993814631029506
ENSG00000247735	4.638037742509124e-08	5.563787123327865
ENSG00000143569	4.638037742509124e-08	8.88153889558314
ENSG00000232237	4.638037742509124e-08	2.9059852467364933
ENSG00000205129	4.638037742509124e-08	7.3555522815632415
ENSG00000100129	4.638037742509124e-08	8.930319383388017
ENSG00000232940	4.638037742509124e-08	6.262182629180646
ENSG00000113368	4.638037742509124e-08	8.69193683762553
ENSG00000160803	4.638037742509124e-08	8.82155967809467
ENSG00000128567	4.638037742509124e-08	8.367703009429047
ENSG00000143799	4.638037742509124e-08	8.918124261436798
ENSG00000204789	4.638037742509124e-08	8.060452089161211
ENSG00000204131	4.638037742509124e-08	6.259634117562019
ENSG00000180758	4.638037742509124e-08	8.13691261304361
ENSG00000213190	4.638037742509124e-08	8.384448600806133
ENSG00000100450	4.638037742509124e-08	5.468978352444082
ENSG00000171806	4.638037742509124e-08	8.391379311241533
ENSG00000132541	4.638037742509124e-08	8.39615829398189
ENSG00000137364	4.638037742509124e-08	8.620300430109603
ENSG00000251669	4.638037742509124e-08	7.321695033606509
ENSG00000077264	4.638037742509124e-08	4.9751384214619145
ENSG00000162722	4.638037742509124e-08	5.7379244771913855
ENSG00000229473	4.638037742509124e-08	6.377834596161819
ENSG00000145592	4.638037742509124e-08	8.942514505339238
ENSG00000139428	4.6380377425091737e-08	8.466542827484107
ENSG00000173207	4.6380377425091737e-08	8.58724217298259
ENSG00000248596	4.6380377425091737e-08	3.8256955684780958
ENSG00000162755	4.6380377425091737e-08	7.88751581547402
ENSG00000248478	4.6380377425091737e-08	2.000909658020252
ENSG00000269965	4.6380377425091737e-08	3.3369307278052753
ENSG00000213846	4.6380377425091737e-08	6.799703157077306
ENSG00000010165	4.6380377425091737e-08	8.779374947399216
ENSG00000198756	4.6380377425091737e-08	5.741501230636282
ENSG00000081026	4.6380377425091737e-08	8.518057010345785
ENSG00000143476	4.6380377425091737e-08	8.419499642468402
ENSG00000237686	4.6380377425091737e-08	5.836266908191099
ENSG00000184319	4.6380377425091737e-08	7.556805616861658
ENSG00000233461	4.6380377425091737e-08	7.545521838438298
ENSG00000227848	7.933064114443727e-08	3.9678174390974097
ENSG00000116918	7.933064114443727e-08	8.706662676035766
ENSG00000105948	7.933064114443727e-08	7.7703435787021835
ENSG00000272933	7.933064114443727e-08	7.089678297924063
ENSG00000188971	7.933064114443727e-08	8.607567376234622
ENSG00000117595	7.933064114443784e-08	5.3271016512250675
ENSG00000224945	7.933064114443784e-08	5.312024290308821
ENSG00000266970	7.933064114443784e-08	4.002909405291994
ENSG00000101928	7.933064114443784e-08	8.57711930714652
ENSG00000133083	7.933064114443784e-08	6.901887251295482
ENSG00000132967	7.933064114443784e-08	6.898110417154053
ENSG00000166349	7.933064114443784e-08	5.820034333242026
ENSG00000225855	7.933064114443784e-08	8.23935901140521
ENSG00000118655	7.933064114443784e-08	7.519714864675709
ENSG00000041353	7.933064114443784e-08	4.803233640869252
ENSG00000121851	7.933064114443784e-08	8.734659500244746
ENSG00000133121	7.933064114443784e-08	8.417427386353252
ENSG00000168028	7.933064114443784e-08	8.938449464688832
ENSG00000198960	7.933064114443784e-08	8.49320830609948
ENSG00000167085	7.933064114443784e-08	8.75345037930539
ENSG00000168434	7.933064114443784e-08	8.615697457535434
ENSG00000108387	7.933064114443784e-08	6.9289662126793905
ENSG00000228549	7.933064114443784e-08	2.7133004671873113
ENSG00000179051	7.933064114443784e-08	8.817494637444264
ENSG00000213995	7.933064114443784e-08	8.494204698367108
ENSG00000119608	7.933064114443784e-08	6.491494670468813
ENSG00000119787	7.933064114443784e-08	8.766183433180368
ENSG00000170959	7.933064114443784e-08	4.0736966516284285
ENSG00000143324	7.933064114443784e-08	8.815960313252875
ENSG00000174827	7.933064114443784e-08	6.629345900066729
ENSG00000126247	7.933064114443784e-08	8.877473854932733
ENSG00000165644	7.933064114443784e-08	8.665015877264075
ENSG00000174444	7.933064114443784e-08	8.942514505339238
ENSG00000135245	7.933064114443784e-08	7.569354192860148
ENSG00000115317	7.933064114443784e-08	8.547588158746153
ENSG00000174326	7.933064114443784e-08	5.3047061355697345
ENSG00000189014	7.933064114443784e-08	4.398114291364655
ENSG00000085491	7.933064114443784e-08	8.626358255295266
ENSG00000105088	7.933064114443784e-08	3.920429343675536
ENSG00000172216	7.933064114443784e-08	8.783439988049624
ENSG00000185928	7.933064114443784e-08	7.680210232149815
ENSG00000033011	7.933064114443784e-08	8.726529418943931
ENSG00000244219	7.933064114443784e-08	5.683679337422158
ENSG00000198700	7.933064114443784e-08	8.869343773631922
ENSG00000231105	7.933064114443784e-08	7.286682114695584
ENSG00000254685	7.933064114443784e-08	8.28839498095617
ENSG00000244242	7.933064114443784e-08	7.994268691361934
ENSG00000104331	7.933064114443784e-08	8.853083611030295
ENSG00000121152	7.933064114443784e-08	7.99054418119738
ENSG00000165714	7.933064114443784e-08	8.108457328490761
ENSG00000068354	7.933064114443784e-08	8.649752106930075
ENSG00000134769	7.933064114443784e-08	6.178161116074691
ENSG00000110108	7.933064114443784e-08	8.905929139485579
ENSG00000177600	7.933064114443784e-08	8.930319383388017
ENSG00000143643	7.933064114443784e-08	8.744323905736946
ENSG00000254577	7.933064114443784e-08	6.419731146530898
ENSG00000151229	7.93306411444384e-08	8.470810846732297
ENSG00000214612	7.93306411444384e-08	6.011795646694788
ENSG00000182827	7.93306411444384e-08	8.871874490090939
ENSG00000105767	7.93306411444384e-08	7.707866525872943
ENSG00000027001	7.93306411444384e-08	8.16030646467842
ENSG00000166272	7.93306411444384e-08	8.789039352891418
ENSG00000181577	7.93306411444384e-08	3.733565473828518
ENSG00000128245	7.93306411444384e-08	8.777840623207828
ENSG00000153531	7.93306411444384e-08	6.491171252392543
ENSG00000143624	7.93306411444384e-08	8.897799058184765
ENSG00000163159	7.93306411444384e-08	8.7615804606062
ENSG00000169442	7.93306411444384e-08	7.720189385342831
ENSG00000163121	7.93306411444384e-08	4.202948154501111
ENSG00000230155	7.93306411444384e-08	5.709244787339738
ENSG00000176842	7.93306411444384e-08	4.245695805541452
ENSG00000124835	7.93306411444384e-08	2.2361455196513065
ENSG00000224616	7.93306411444384e-08	6.140439926858427
ENSG00000073792	7.93306411444384e-08	5.427613000318144
ENSG00000232907	7.93306411444384e-08	6.947718327764519
ENSG00000140451	7.93306411444384e-08	8.757515419955796
ENSG00000089163	7.93306411444384e-08	6.783938203112408
ENSG00000197275	7.93306411444384e-08	6.431658846073062
ENSG00000174327	7.93306411444384e-08	7.726691407360592
ENSG00000114942	7.93306411444384e-08	8.942514505339238
ENSG00000172888	7.93306411444384e-08	8.68073810794194
ENSG00000162923	7.93306411444384e-08	8.89373401753436
ENSG00000229267	7.93306411444384e-08	6.21939875208365
ENSG00000213559	7.93306411444384e-08	3.249804837665823
ENSG00000177855	7.93306411444384e-08	5.305312589474902
ENSG00000117724	7.93306411444384e-08	8.56285192908015
ENSG00000122591	7.93306411444384e-08	8.814425989061487
ENSG00000132694	7.93306411444384e-08	8.762118392529963
ENSG00000155875	7.93306411444384e-08	3.4129383336520718
ENSG00000117118	7.93306411444384e-08	8.779374947399216
ENSG00000227311	7.93306411444384e-08	3.832248485569898
ENSG00000132646	7.93306411444384e-08	8.820563285827042
ENSG00000155959	7.93306411444384e-08	8.83682344842867
ENSG00000163467	7.93306411444384e-08	6.203252320389212
ENSG00000163382	7.93306411444384e-08	8.865278732981514
ENSG00000100979	7.93306411444384e-08	8.676470088693748
ENSG00000198689	7.93306411444384e-08	8.661409296957535
ENSG00000163624	7.93306411444384e-08	7.4698448036799086
ENSG00000243452	1.3456545769651573e-07	8.688409728898884
ENSG00000177888	1.3456545769651573e-07	8.697536202467324
ENSG00000186567	1.3456545769651573e-07	5.591565437242706
ENSG00000154978	1.3456545769651573e-07	8.918124261436798
ENSG00000154358	1.3456545769651573e-07	8.789039352891418
ENSG00000196584	1.3456545769651573e-07	8.23143190870218
ENSG00000236983	1.3456545769651573e-07	3.8462828531084643
ENSG00000184575	1.3456545769651573e-07	8.897799058184765
ENSG00000177602	1.3456545769651573e-07	7.202089717150065
ENSG00000163629	1.3456545769651573e-07	7.739939229950895
ENSG00000117408	1.3456545769651573e-07	8.789039352891418
ENSG00000137962	1.3456545769651573e-07	3.8827840439696337
ENSG00000137876	1.3456545769651573e-07	8.909994180135985
ENSG00000105426	1.3456545769651573e-07	7.273936736830739
ENSG00000068784	1.3456545769651573e-07	8.672608026641125
ENSG00000070785	1.3456545769651573e-07	8.660412904689908
ENSG00000011198	1.3456545769651573e-07	8.425099007310196
ENSG00000145050	1.3456545769651573e-07	8.918124261436798
ENSG00000147162	1.3456545769651573e-07	8.942514505339238
ENSG00000102290	1.3456545769651573e-07	2.6618481721070064
ENSG00000131089	1.345654576965167e-07	8.744323905736946
ENSG00000101843	1.345654576965167e-07	8.702139175041493
ENSG00000184939	1.345654576965167e-07	8.511461253236362
ENSG00000227345	1.345654576965167e-07	8.293456413874205
ENSG00000117640	1.345654576965167e-07	8.648217782738687
ENSG00000101811	1.345654576965167e-07	8.38271129801696
ENSG00000225506	1.345654576965167e-07	2.197230193374034
ENSG00000117479	1.345654576965167e-07	8.521663590652325
ENSG00000164104	1.345654576965167e-07	8.914059220786392
ENSG00000224812	1.345654576965167e-07	3.5454689364182475
ENSG00000187676	1.345654576965167e-07	8.453554291863043
ENSG00000227527	1.345654576965167e-07	4.172816705692418
ENSG00000240291	1.345654576965167e-07	7.581134889905497
ENSG00000115902	1.345654576965167e-07	8.922189302087205
ENSG00000065923	1.345654576965167e-07	8.06486178062181
ENSG00000188549	1.345654576965167e-07	7.744550985336547
ENSG00000188672	1.345654576965167e-07	6.442009590834948
ENSG00000073711	1.345654576965167e-07	7.3044244338670765
ENSG00000167900	1.345654576965167e-07	8.313781617126237
ENSG00000224023	1.345654576965167e-07	4.696348305490181
ENSG00000113657	1.345654576965167e-07	4.292243255400577
ENSG00000163069	1.345654576965167e-07	7.737553411781488
ENSG00000118513	1.345654576965167e-07	7.34132936151744
ENSG00000227999	1.345654576965167e-07	5.599330439459982
ENSG00000223599	1.345654576965167e-07	5.251974704025767
ENSG00000162073	1.345654576965167e-07	7.224565549909025
ENSG00000126088	1.345654576965167e-07	8.755981095764406
ENSG00000162004	1.345654576965167e-07	8.379307696308205
ENSG00000054277	1.345654576965167e-07	8.18648651451833
ENSG00000235297	1.345654576965167e-07	6.086812060862309
ENSG00000173894	1.345654576965167e-07	5.495827413445715
ENSG00000090020	1.345654576965167e-07	8.474875887382703
ENSG00000176659	1.345654576965167e-07	5.135724479055061
ENSG00000141639	1.345654576965167e-07	1.6744174895246253
ENSG00000092036	1.345654576965167e-07	8.206424261296087
ENSG00000177917	1.345654576965167e-07	8.664019484996446
ENSG00000236312	1.345654576965167e-07	4.9345257053602545
ENSG00000184557	1.345654576965167e-07	8.713593386471167
ENSG00000256552	1.345654576965167e-07	3.5597447567514275
ENSG00000178538	1.345654576965167e-07	7.112682989671707
ENSG00000159714	1.345654576965167e-07	7.524474225386014
ENSG00000260423	1.345654576965167e-07	6.83158361874409
ENSG00000143450	1.345654576965167e-07	6.255148430316165
ENSG00000162836	1.345654576965167e-07	8.669539378258348
ENSG00000100228	1.345654576965167e-07	8.810898880334841
ENSG00000250850	1.345654576965167e-07	4.163749791357752
ENSG00000119927	1.345654576965167e-07	8.576660846802653
ENSG00000183154	1.345654576965167e-07	4.914784889864369
ENSG00000261827	1.345654576965167e-07	7.850595496294386
ENSG00000100997	1.345654576965167e-07	8.790573677082808
ENSG00000228065	1.345654576965167e-07	5.559248280551799
ENSG00000178184	1.345654576965167e-07	7.222690695231782
ENSG00000216915	1.345654576965167e-07	4.219895620322898
ENSG00000151151	1.345654576965167e-07	8.47947885995687
ENSG00000197140	1.345654576965167e-07	4.831611152919398
ENSG00000152147	1.345654576965167e-07	8.367571034700854
ENSG00000149806	1.345654576965167e-07	8.909994180135985
ENSG00000150636	1.345654576965167e-07	7.033484561458752
ENSG00000134375	1.345654576965167e-07	8.855614327489313
ENSG00000004487	1.345654576965167e-07	8.746854622195965
ENSG00000203930	1.345654576965167e-07	3.657443949160738
ENSG00000138160	1.345654576965167e-07	8.576043443299
ENSG00000147003	1.345654576965167e-07	5.431432762089946
ENSG00000200534	1.345654576965167e-07	7.176936277207222
ENSG00000164056	1.345654576965167e-07	7.983830829756717
ENSG00000204752	1.345654576965167e-07	2.2007805330296324
ENSG00000164344	1.345654576965167e-07	6.827504294156317
ENSG00000147144	1.345654576965167e-07	8.49960108461112
ENSG00000171931	1.3456545769651813e-07	4.206775874831593
ENSG00000198954	1.3456545769651813e-07	8.558786888429745
ENSG00000250081	1.3456545769651813e-07	3.9395721696867687
ENSG00000229656	1.3456545769651813e-07	2.5330426723053643
ENSG00000229388	1.3456545769651813e-07	5.648831458666548
ENSG00000186301	1.3456545769651813e-07	8.412162974837432
ENSG00000116903	1.3456545769651813e-07	8.726529418943931
ENSG00000169895	1.3456545769651813e-07	8.782443595781995
ENSG00000185515	1.3456545769651813e-07	8.675676675023904
ENSG00000151023	1.3456545769651813e-07	3.962663113107909
ENSG00000181938	1.3456545769651813e-07	7.695317949874453
ENSG00000231652	1.3456545769651813e-07	2.1109563745517925
ENSG00000146918	1.3456545769651813e-07	8.636022660787468
ENSG00000134291	1.3456545769651813e-07	8.778378555131589
ENSG00000113212	1.3456545769651813e-07	6.241442352809586
ENSG00000107242	1.3456545769651813e-07	8.905929139485579
ENSG00000160688	1.3456545769651813e-07	8.756519027688167
ENSG00000102384	1.3456545769651813e-07	7.134893554250951
ENSG00000177738	1.3456545769651813e-07	8.469355994120802
ENSG00000006453	1.3456545769651813e-07	6.30075169492092
ENSG00000154639	1.345654576965186e-07	7.701167219302455
ENSG00000100650	2.2636650439015812e-07	8.934384424038425
ENSG00000107551	2.2636650439015812e-07	8.420037574392163
ENSG00000100473	2.2636650439015812e-07	8.21627314466478
ENSG00000149636	2.2636650439015812e-07	8.707200607959528
ENSG00000213729	2.2636650439015812e-07	6.5337956641475134
ENSG00000204164	2.2636650439015812e-07	8.027156515482632
ENSG00000161647	2.2636650439015812e-07	3.446104370773645
ENSG00000170191	2.2636650439015812e-07	7.933246155617414
ENSG00000234215	2.2636650439015812e-07	1.943954171335165
ENSG00000184545	2.2636650439015812e-07	7.964463560494191
ENSG00000120280	2.2636650439015812e-07	8.700066918926343
ENSG00000091039	2.2636650439015812e-07	8.828693367127855
ENSG00000182197	2.2636650439015812e-07	8.769710541907015
ENSG00000119537	2.2636650439015812e-07	8.810898880334841
ENSG00000198814	2.2636650439015812e-07	8.121445864111825
ENSG00000143621	2.2636650439015812e-07	8.905929139485579
ENSG00000130779	2.2636650439015812e-07	8.847484246188499
ENSG00000202415	2.2636650439015812e-07	3.295315235314743
ENSG00000123684	2.2636650439015812e-07	8.39403353471844
ENSG00000236060	2.2636650439015812e-07	5.347547951705535
ENSG00000070371	2.2636650439015812e-07	6.658925560411115
ENSG00000230979	2.2636650439015812e-07	7.04678553782531
ENSG00000123360	2.2636650439015812e-07	8.324442414886068
ENSG00000124641	2.2636650439015812e-07	8.532862320335916
ENSG00000124120	2.2636650439015812e-07	8.703673499232883
ENSG00000235664	2.2636650439015812e-07	3.6655794653429847
ENSG00000250546	2.2636650439015812e-07	4.975327906994309
ENSG00000136942	2.2636650439015812e-07	8.934384424038425
ENSG00000143543	2.2636650439015812e-07	8.918124261436798
ENSG00000105011	2.2636650439015812e-07	8.483543900607279
ENSG00000181744	2.2636650439015812e-07	8.73818660897139
ENSG00000176871	2.2636650439015812e-07	8.540533941292864
ENSG00000171960	2.2636650439015812e-07	8.470810846732297
ENSG00000231064	2.2636650439015812e-07	5.992330117473219
ENSG00000163798	2.2636650439015812e-07	8.72445716282878
ENSG00000187323	2.2636650439015812e-07	7.891821281868013
ENSG00000197771	2.2636650439015812e-07	8.82155967809467
ENSG00000138400	2.2636650439015812e-07	5.141636991745325
ENSG00000116406	2.2636650439015812e-07	8.889668976883954
ENSG00000126970	2.2636650439015812e-07	8.226140528754769
ENSG00000144648	2.2636650439015812e-07	5.032778229876284
ENSG00000216809	2.2636650439015812e-07	5.983659470862899
ENSG00000243024	2.2636650439015812e-07	4.49545696554499
ENSG00000187325	2.2636650439015812e-07	8.606570983966995
ENSG00000156042	2.2636650439015812e-07	8.1328475723932
ENSG00000147168	2.2636650439015812e-07	8.918124261436798
ENSG00000068438	2.2636650439015812e-07	8.827159042936465
ENSG00000168393	2.2636650439015812e-07	8.491215521564223
ENSG00000138640	2.2636650439015812e-07	8.873408814282326
ENSG00000076382	2.2636650439015812e-07	8.570982010380964
ENSG00000066279	2.2636650439015812e-07	8.642618417896891
ENSG00000102109	2.2636650439015812e-07	5.218527914129797
ENSG00000076258	2.2636650439015812e-07	7.968094218681898
ENSG00000115268	2.2636650439015812e-07	8.938449464688832
ENSG00000169607	2.2636650439015812e-07	7.9249655988671135
ENSG00000239223	2.2636650439015812e-07	3.723926809204147
ENSG00000144647	2.2636650439015812e-07	8.512995577427752
ENSG00000197872	2.2636650439015812e-07	8.885603936233545
ENSG00000216863	2.2636650439015812e-07	7.965086541157721
ENSG00000147804	2.2636650439015812e-07	8.52299493624593
ENSG00000196954	2.2636650439015812e-07	8.853083611030295
ENSG00000270036	2.2636650439015812e-07	4.369915402707945
ENSG00000135775	2.2636650439015812e-07	8.77530990674881
ENSG00000169813	2.2636650439015812e-07	8.889668976883954
ENSG00000166598	2.2636650439015812e-07	8.938449464688832
ENSG00000185000	2.2636650439015812e-07	8.776844230940199
ENSG00000151729	2.2636650439015812e-07	8.810898880334841
ENSG00000131171	2.2636650439015812e-07	8.853083611030295
ENSG00000015133	2.2636650439015812e-07	8.897799058184765
ENSG00000221990	2.2636650439015812e-07	7.48585472616855
ENSG00000014919	2.2636650439015812e-07	8.690940445357901
ENSG00000257621	2.2636650439016014e-07	8.849018570379888
ENSG00000174628	2.2636650439016014e-07	6.8950488094754245
ENSG00000147082	2.2636650439016014e-07	6.845113321769905
ENSG00000197077	2.2636650439016014e-07	4.3784781260900445
ENSG00000135269	2.2636650439016014e-07	8.873408814282326
ENSG00000259726	2.2636650439016014e-07	6.27346930583732
ENSG00000128011	2.2636650439016014e-07	6.887636256846126
ENSG00000206921	2.2636650439016014e-07	4.986604976117012
ENSG00000224356	2.2636650439016014e-07	5.767514634083081
ENSG00000235618	2.2636650439016014e-07	6.109523449932595
ENSG00000052802	2.2636650439016014e-07	8.732128783785727
ENSG00000221743	2.2636650439016014e-07	7.545375483313153
ENSG00000166441	2.2636650439016014e-07	8.938449464688832
ENSG00000174799	2.2636650439016014e-07	8.579570552025643
ENSG00000224452	2.2636650439016014e-07	4.175772548320716
ENSG00000118197	2.2636650439016014e-07	8.743785973813187
ENSG00000004142	2.2636650439016014e-07	8.839354164887686
ENSG00000163682	2.2636650439016014e-07	8.934384424038425
ENSG00000109452	2.2636650439016014e-07	6.982367175801765
ENSG00000158258	2.2636650439016014e-07	6.566468540791247
ENSG00000143819	2.2636650439016014e-07	8.796173041924604
ENSG00000143793	2.2636650439016014e-07	8.515067833542902
ENSG00000165304	2.2636650439016014e-07	8.130369359082485
ENSG00000117625	2.2636650439016014e-07	8.817494637444264
ENSG00000272047	2.2636650439016014e-07	8.466004895560346
ENSG00000151553	2.2636650439016014e-07	8.748388946387355
ENSG00000225806	2.2636650439016014e-07	6.082880900755296
ENSG00000120664	2.2636650439016014e-07	5.1870911794781
ENSG00000158828	2.2636650439016014e-07	8.50386910385931
ENSG00000237082	2.2636650439016014e-07	4.313574181008944
ENSG00000181036	2.2636650439016014e-07	5.344038476266433
ENSG00000230005	2.2636650439016014e-07	4.701284683489756
ENSG00000171433	2.2636650439016014e-07	2.462335489303305
ENSG00000171862	2.2636650439016014e-07	8.83528912423728
ENSG00000165832	2.2636650439016014e-07	8.670077310182108
ENSG00000224858	2.2636650439016014e-07	5.621305134501589
ENSG00000013306	2.2636650439016014e-07	8.885603936233545
ENSG00000197568	2.2636650439016014e-07	7.957820877396344
ENSG00000123595	2.2636650439016014e-07	8.748388946387355
ENSG00000187867	2.2636650439016014e-07	3.01132026684365
ENSG00000197557	2.2636650439016014e-07	8.208831470737215
ENSG00000049323	2.2636650439016014e-07	8.829689759395484
ENSG00000203697	2.2636650439016014e-07	5.414626669322042
ENSG00000138346	2.2636650439016014e-07	8.21721703378411
ENSG00000106070	2.2636650439016133e-07	4.960371381269162
ENSG00000144821	2.2636650439016133e-07	8.591307213632996
ENSG00000212657	2.2636650439016133e-07	3.403038311616765
ENSG00000143107	2.2636650439016133e-07	4.786247184000637
ENSG00000187957	2.2636650439016133e-07	2.7298536449307367
ENSG00000108219	2.2636650439016133e-07	8.70466989150051
ENSG00000272610	2.2636650439016133e-07	1.9076903481599232
ENSG00000232415	2.2636650439016133e-07	1.6060196674614782
ENSG00000099139	2.2636650439016133e-07	6.087660539437331
ENSG00000198753	2.2636650439016133e-07	6.783170009058087
ENSG00000112378	2.2636650439016133e-07	8.89373401753436
ENSG00000260782	2.2636650439016133e-07	3.8269935655995115
ENSG00000198171	2.2636650439016133e-07	8.861213692331107
ENSG00000214562	2.2636650439016133e-07	5.8813084436308145
ENSG00000151611	2.2636650439016133e-07	7.793978867212899
ENSG00000144481	2.2636650439016133e-07	2.7424508181404588
ENSG00000154654	3.7763886073955906e-07	5.136539721781447
ENSG00000168071	3.7763886073955906e-07	8.897799058184765
ENSG00000126768	3.7763886073955906e-07	8.729060135402948
ENSG00000168994	3.7763886073955906e-07	7.052652289697803
ENSG00000116138	3.7763886073955906e-07	8.695005486008307
ENSG00000138778	3.7763886073955906e-07	8.169229959649078
ENSG00000224326	3.7763886073955906e-07	2.7256652518010025
ENSG00000126107	3.7763886073955906e-07	8.817494637444264
ENSG00000167447	3.7763886073955906e-07	8.625361863027637
ENSG00000214226	3.7763886073955906e-07	7.759499759901396
ENSG00000111206	3.7763886073955906e-07	8.256583020682992
ENSG00000197935	3.7763886073955906e-07	7.498097470139332
ENSG00000109158	3.7763886073955906e-07	6.228615027536171
ENSG00000213742	3.7763886073955906e-07	7.180264527660421
ENSG00000249784	3.7763886073955906e-07	3.5505075422921024
ENSG00000150457	3.7763886073955906e-07	8.627354647562894
ENSG00000073150	3.7763886073955906e-07	6.122899539252275
ENSG00000006125	3.7763886073955906e-07	8.863744408790124
ENSG00000143669	3.7763886073955906e-07	8.70466989150051
ENSG00000186818	3.7763886073955906e-07	8.391942777881997
ENSG00000144895	3.7763886073955906e-07	8.889668976883954
ENSG00000178074	3.7763886073955906e-07	8.621834754300993
ENSG00000162734	3.7763886073955906e-07	8.861213692331107
ENSG00000260063	3.7763886073955906e-07	6.2178986378348045
ENSG00000143319	3.7763886073955906e-07	8.76311478479759
ENSG00000171471	3.7763886073955906e-07	5.7558917705852375
ENSG00000177519	3.7763886073955906e-07	6.684490955665193
ENSG00000261126	3.7763886073955906e-07	6.745827052704693
ENSG00000129116	3.7763886073955906e-07	7.162303052579892
ENSG00000180340	3.7763886073955906e-07	7.348142025209647
ENSG00000142910	3.7763886073955906e-07	5.2549863476559615
ENSG00000119969	3.7763886073955906e-07	8.299258757313787
ENSG00000204387	3.776388607395604e-07	8.889668976883954
ENSG00000203799	3.776388607395604e-07	7.795054731060421
ENSG00000203761	3.776388607395604e-07	7.878965732107462
ENSG00000126010	3.776388607395604e-07	4.761823219108271
ENSG00000234337	3.776388607395604e-07	3.7866347119149744
ENSG00000175390	3.776388607395604e-07	8.901864098835173
ENSG00000137154	3.776388607395604e-07	8.942514505339238
ENSG00000232346	3.776388607395604e-07	7.372043848029781
ENSG00000213699	3.776388607395604e-07	8.642159957553025
ENSG00000172987	3.776388607395604e-07	2.9662240019287407
ENSG00000123297	3.776388607395604e-07	8.366371663835439
ENSG00000108375	3.776388607395604e-07	5.40090224304842
ENSG00000213621	3.776388607395604e-07	5.248701290827538
ENSG00000135842	3.776388607395604e-07	8.741255257354169
ENSG00000134533	3.776388607395604e-07	3.5426434092878907
ENSG00000103942	3.776388607395604e-07	8.72752581121156
ENSG00000131475	3.776388607395604e-07	8.743785973813187
ENSG00000239887	3.776388607395604e-07	7.101475130754808
ENSG00000116701	3.776388607395604e-07	8.700066918926343
ENSG00000188095	3.776388607395604e-07	5.356999882887561
ENSG00000116984	3.776388607395604e-07	8.843419205538092
ENSG00000168556	3.776388607395604e-07	8.448289880347224
ENSG00000101189	3.776388607395604e-07	8.39710218310122
ENSG00000242258	3.776388607395604e-07	8.655351471771873
ENSG00000102178	3.776388607395604e-07	8.78597070450864
ENSG00000130766	3.776388607395604e-07	8.76311478479759
ENSG00000237708	3.776388607395604e-07	2.7723998974086648
ENSG00000132881	3.776388607395604e-07	7.691776460750853
ENSG00000188846	3.776388607395604e-07	8.934384424038425
ENSG00000082293	3.776388607395604e-07	4.862916992492955
ENSG00000224165	3.776388607395604e-07	6.9613241500040575
ENSG00000223991	3.776388607395604e-07	4.185586575814504
ENSG00000215845	3.776388607395604e-07	8.742789581545559
ENSG00000197168	3.776388607395604e-07	4.569131070727172
ENSG00000134419	3.776388607395604e-07	8.88153889558314
ENSG00000180764	3.776388607395604e-07	5.701309412971822
ENSG00000224424	3.776388607395604e-07	7.606771430661772
ENSG00000086717	3.776388607395604e-07	5.040797618056073
ENSG00000164070	3.776388607395604e-07	8.105540612393007
ENSG00000139880	3.776388607395604e-07	7.4232829271153244
ENSG00000269904	3.776388607395604e-07	4.627209000163151
ENSG00000273010	3.776388607395604e-07	5.1823053354007556
ENSG00000044524	3.776388607395604e-07	4.576071370218585
ENSG00000146350	3.776388607395604e-07	7.891240325638575
ENSG00000253327	3.776388607395604e-07	4.685560311436479
ENSG00000143756	3.776388607395604e-07	8.77530990674881
ENSG00000145425	3.776388607395604e-07	8.938449464688832
ENSG00000155886	3.776388607395604e-07	5.23427835134711
ENSG00000262333	3.776388607395604e-07	6.464391332549872
ENSG00000251927	3.776388607395604e-07	7.292451912543694
ENSG00000163040	3.776388607395604e-07	5.6352347971000825
ENSG00000123562	3.776388607395624e-07	8.916589937245408
ENSG00000167658	3.776388607395624e-07	8.942514505339238
ENSG00000250091	3.776388607395644e-07	6.630087458258056
ENSG00000179241	3.776388607395644e-07	4.709106027724142
ENSG00000179195	3.776388607395644e-07	8.89373401753436
ENSG00000223843	3.776388607395644e-07	2.8273305405733007
ENSG00000143373	3.776388607395644e-07	8.784974312241012
ENSG00000213064	3.776388607395644e-07	8.768176217715625
ENSG00000108861	3.776388607395644e-07	8.686875404707495
ENSG00000223797	3.776388607395644e-07	7.567026454998914
ENSG00000071859	3.776388607395644e-07	8.774313514481182
ENSG00000143228	3.776388607395644e-07	8.109374249178497
ENSG00000157985	3.776388607395644e-07	6.576732012821282
ENSG00000090889	3.776388607395644e-07	7.9388795228862135
ENSG00000167037	3.776388607395644e-07	2.9443630539639587
ENSG00000232995	3.776388607395644e-07	7.0628539632047
ENSG00000185803	3.776388607395644e-07	8.8322204758545
ENSG00000175294	3.776388607395644e-07	4.675703964514052
ENSG00000242798	3.776388607395644e-07	6.794582584493794
ENSG00000126562	3.776388607395644e-07	5.415958401226581
ENSG00000198934	3.776388607395644e-07	8.042799274580604
ENSG00000147100	3.776388607395644e-07	5.295561764965778
ENSG00000074276	3.776388607395644e-07	5.988108519082472
ENSG00000270504	3.776388607395644e-07	4.534924806019022
ENSG00000152422	3.776388607395644e-07	8.76311478479759
ENSG00000150630	3.776388607395644e-07	7.443174825965291
ENSG00000236204	3.776388607395644e-07	6.463084452911878
ENSG00000104267	3.776388607395644e-07	7.977641029842862
ENSG00000197779	3.776388607395644e-07	8.37910471771042
ENSG00000170921	3.776388607395644e-07	8.352066163017723
ENSG00000108671	3.776388607395644e-07	8.869343773631922
ENSG00000180185	3.776388607395644e-07	8.305599032677126
ENSG00000269086	3.776388607395644e-07	4.991826052575284
ENSG00000232036	3.776388607395644e-07	2.094243009449251
ENSG00000273139	3.776388607395644e-07	4.513518617902049
ENSG00000165171	3.776388607395644e-07	6.225889499921214
ENSG00000227906	3.776388607395644e-07	2.3244923132769046
ENSG00000204624	3.776388607395644e-07	4.675667457980356
ENSG00000115526	3.776388607395644e-07	5.623802729484293
ENSG00000226913	3.776388607395644e-07	5.597896966677294
ENSG00000262583	3.776388607395644e-07	3.266152630868381
ENSG00000109265	6.247800247962714e-07	3.3339209395511418
ENSG00000182912	6.247800247962714e-07	5.1989838121766505
ENSG00000232860	6.247800247962714e-07	6.892603782980344
ENSG00000025708	6.247800247962714e-07	8.804303123225415
ENSG00000184083	6.247800247962714e-07	8.29200156126271
ENSG00000172336	6.247800247962714e-07	8.579112091681777
ENSG00000069275	6.247800247962714e-07	8.871874490090939
ENSG00000138678	6.247800247962714e-07	5.63500407550668
ENSG00000196420	6.247800247962714e-07	3.061734191609463
ENSG00000104356	6.247800247962714e-07	8.044183123322506
ENSG00000111224	6.247800247962714e-07	8.187430403637661
ENSG00000271936	6.247800247962714e-07	5.688314122544422
ENSG00000010072	6.247800247962714e-07	8.33078269024941
ENSG00000265559	6.247800247962714e-07	2.962020044051424
ENSG00000102699	6.247800247962714e-07	8.86780944944053
ENSG00000135476	6.247800247962714e-07	8.242938623280153
ENSG00000198648	6.247800247962714e-07	8.001307517285953
ENSG00000268088	6.247800247962714e-07	4.982259811797651
ENSG00000179456	6.247800247962714e-07	8.569447686189575
ENSG00000161800	6.247800247962714e-07	8.56231399715639
ENSG00000178397	6.247800247962714e-07	8.57658137522276
ENSG00000213315	6.247800247962714e-07	6.480551833290645
ENSG00000143222	6.247800247962714e-07	8.86780944944053
ENSG00000165175	6.247800247962714e-07	8.558839391578042
ENSG00000213442	6.247800247962714e-07	8.543320139497961
ENSG00000223891	6.247800247962714e-07	8.434022502280854
ENSG00000102804	6.247800247962714e-07	8.69247476954929
ENSG00000147649	6.247800247962714e-07	8.942514505339238
ENSG00000120820	6.247800247962714e-07	7.296634547525339
ENSG00000213741	6.247800247962748e-07	8.914059220786392
ENSG00000103260	6.247800247962748e-07	8.339115750148006
ENSG00000156482	6.247800247962748e-07	8.909994180135985
ENSG00000136108	6.247800247962748e-07	8.653817147580483
ENSG00000213862	6.247800247962748e-07	6.708842917074181
ENSG00000143183	6.247800247962748e-07	8.914059220786392
ENSG00000087338	6.247800247962781e-07	8.713796365068951
ENSG00000162409	6.247800247962781e-07	3.2889497231569385
ENSG00000238086	6.247800247962781e-07	5.441076780901347
ENSG00000131061	6.247800247962781e-07	8.066017116049226
ENSG00000238045	6.247800247962781e-07	6.331010097255127
ENSG00000101443	6.247800247962781e-07	5.64384109807259
ENSG00000197965	6.247800247962781e-07	8.89373401753436
ENSG00000139679	6.247800247962781e-07	8.087949104197774
ENSG00000171222	6.247800247962781e-07	8.790035745159047
ENSG00000235437	6.247800247962781e-07	8.601430079469065
ENSG00000227543	6.247800247962781e-07	7.090371946930411
ENSG00000083457	6.247800247962781e-07	8.669080917914481
ENSG00000173757	6.247800247962781e-07	8.523656375187581
ENSG00000235508	6.247800247962781e-07	4.797043958333174
ENSG00000173482	6.247800247962781e-07	8.454112181343632
ENSG00000128039	6.247800247962781e-07	8.662485160805057
ENSG00000141127	6.247800247962781e-07	8.754984703496778
ENSG00000227896	6.247800247962781e-07	6.4561977480850885
ENSG00000173065	6.247800247962781e-07	8.593097019570468
ENSG00000236206	6.247800247962781e-07	4.169956257218898
ENSG00000111696	6.247800247962781e-07	8.579112091681777
ENSG00000184900	6.247800247962781e-07	8.805299515493045
ENSG00000158006	6.247800247962781e-07	8.47674516490007
ENSG00000159377	6.247800247962781e-07	8.905929139485579
ENSG00000143149	6.247800247962781e-07	8.825624718745077
ENSG00000116199	6.247800247962781e-07	8.832758407778263
ENSG00000259905	6.247800247962781e-07	2.4654531942080107
ENSG00000186185	6.247800247962781e-07	7.976356274710903
ENSG00000182646	6.247800247962781e-07	5.577491531162942
ENSG00000095485	6.247800247962781e-07	8.644690674012041
ENSG00000095739	6.247800247962781e-07	6.11332649064571
ENSG00000102098	6.247800247962781e-07	6.884257470702293
ENSG00000101493	6.247800247962781e-07	6.624241193724879
ENSG00000261292	6.247800247962781e-07	5.683997484083268
ENSG00000093217	6.247800247962781e-07	7.945540706705354
ENSG00000159208	6.247800247962781e-07	6.416005105893755
ENSG00000143409	6.247800247962781e-07	8.76311478479759
ENSG00000180071	6.247800247962781e-07	3.18017630072702
ENSG00000230207	6.247800247962781e-07	7.245640014507722
ENSG00000122432	6.247800247962781e-07	6.227157834941247
ENSG00000143436	6.247800247962781e-07	8.629964835601804
ENSG00000188580	6.247800247962781e-07	4.39942706104634
ENSG00000159409	6.247800247962781e-07	2.465158687946668
ENSG00000122126	6.247800247962781e-07	8.817494637444264
ENSG00000117143	6.247800247962781e-07	8.901864098835173
ENSG00000257987	6.247800247962781e-07	2.10484507838359
ENSG00000259867	6.247800247962781e-07	2.596182954367163
ENSG00000026652	6.247800247962781e-07	7.374058242478353
ENSG00000270160	6.247800247962781e-07	2.616433567981328
ENSG00000088826	6.247800247962781e-07	8.753450379305388
ENSG00000217181	6.247800247962781e-07	3.172111500913164
ENSG00000196922	6.247800247962781e-07	8.754984703496778
ENSG00000100994	6.247800247962781e-07	8.889668976883954
ENSG00000180998	6.247800247962781e-07	6.601847225529195
ENSG00000233762	6.247800247962781e-07	7.937169188528635
ENSG00000233585	6.247800247962781e-07	5.466947147269416
ENSG00000232022	6.247800247962781e-07	5.469180899116404
ENSG00000233319	6.247800247962781e-07	1.6164624421574674
ENSG00000112812	6.247800247962781e-07	8.760046136414811
ENSG00000228889	6.247800247962781e-07	5.643898642829239
ENSG00000183298	6.247800247962781e-07	6.741577320387997
ENSG00000261754	6.247800247962781e-07	4.564783375409266
ENSG00000232739	6.247800247962781e-07	2.0567799301038945
ENSG00000124191	6.247800247962781e-07	5.475545292117995
ENSG00000153495	6.247800247962781e-07	4.907444997673962
ENSG00000226862	6.247800247962781e-07	4.326072737874302
ENSG00000125457	6.247800247962781e-07	8.536927360986322
ENSG00000176896	6.247800247962781e-07	8.31498098799165
ENSG00000116906	6.247800247962781e-07	8.840888489079076
ENSG00000273107	6.247800247962781e-07	4.83561125782847
ENSG00000251680	6.247800247962781e-07	4.1602388469477685
ENSG00000166263	6.247800247962781e-07	7.582210753753019
ENSG00000213171	6.247800247962781e-07	2.244957939659446
ENSG00000132763	6.247800247962781e-07	8.416228015487839
ENSG00000135250	6.247800247962781e-07	8.760584068338574
ENSG00000068323	6.247800247962781e-07	8.767179825447998
ENSG00000105427	6.247800247962781e-07	3.6552322997429045
ENSG00000167972	6.247800247962781e-07	8.654355079504242
ENSG00000168938	6.247800247962781e-07	7.298712284340779
ENSG00000135763	6.247800247962781e-07	8.63349194432845
ENSG00000246090	6.247800247962781e-07	8.035339099931745
ENSG00000107758	6.247800247962781e-07	8.843419205538092
ENSG00000150093	6.247800247962781e-07	8.865278732981514
ENSG00000136631	6.247800247962781e-07	8.74025886508654
ENSG00000272259	6.247800247962781e-07	5.519117698329828
ENSG00000243710	6.247800247962781e-07	5.103572452541483
ENSG00000249992	6.247800247962781e-07	2.910776294924371
ENSG00000205838	6.247800247962781e-07	4.442276904942467
ENSG00000106290	6.247800247962781e-07	8.686875404707495
ENSG00000206535	6.247800247962781e-07	8.556256171970729
ENSG00000163866	6.247800247962781e-07	8.585504870193416
ENSG00000106665	6.247800247962781e-07	6.832730667683899
ENSG00000131373	6.247800247962781e-07	8.684344688248478
ENSG00000248663	6.247800247962781e-07	7.065048073981255
ENSG00000242759	6.247800247962781e-07	6.034204721285582
ENSG00000204116	6.247800247962781e-07	8.687871796975124
ENSG00000166173	6.247800247962781e-07	4.074764662206149
ENSG00000059691	6.247800247962814e-07	8.473341563191314
ENSG00000124422	6.247800247962814e-07	8.900329774643783
ENSG00000243479	6.247800247962814e-07	5.379432802253697
ENSG00000154277	6.247800247962814e-07	7.9093981243944915
ENSG00000138780	6.247800247962814e-07	8.430160440228232
ENSG00000065361	6.247800247962814e-07	3.7205224192216146
ENSG00000137693	6.247800247962814e-07	4.731954836793314
ENSG00000171817	6.247800247962814e-07	7.553082473781792
ENSG00000049769	1.0250936330731026e-06	7.98568572687713
ENSG00000108061	1.0250936330731026e-06	8.776844230940199
ENSG00000259660	1.0250936330731026e-06	5.447407939684637
ENSG00000259781	1.0250936330731026e-06	7.878644823651662
ENSG00000177613	1.0250936330731026e-06	8.783439988049624
ENSG00000166407	1.0250936330731026e-06	3.2354799199862225
ENSG00000134287	1.0250936330731026e-06	8.854080003297923
ENSG00000243440	1.0250936330731026e-06	6.797858345515551
ENSG00000143156	1.0250936330731026e-06	7.96446356049419
ENSG00000103042	1.0250936330731026e-06	8.38823119127886
ENSG00000161981	1.0250936330731026e-06	8.411828021511456
ENSG00000227097	1.0250936330731026e-06	8.871874490090939
ENSG00000272663	1.0250936330731026e-06	5.146155360365975
ENSG00000234377	1.0250936330731026e-06	5.602558844833199
ENSG00000167588	1.0250936330731026e-06	6.711157194325686
ENSG00000219481	1.0250936330731026e-06	8.778378555131589
ENSG00000243829	1.0250936330731026e-06	6.657103638482475
ENSG00000101222	1.0250936330731026e-06	4.501092098525058
ENSG00000185010	1.0250936330731026e-06	8.220691639362457
ENSG00000163463	1.0250936330731026e-06	8.33410682037827
ENSG00000196372	1.0250936330731026e-06	7.298179014904162
ENSG00000072195	1.0250936330731026e-06	6.565615339868729
ENSG00000221890	1.0250936330731026e-06	4.0503800696177175
ENSG00000156374	1.0250936330731026e-06	8.225753072280492
ENSG00000176595	1.0250936330731026e-06	5.246329969052411
ENSG00000254087	1.0250936330731026e-06	8.820025353903281
ENSG00000123739	1.0250936330731026e-06	8.709731324418545
ENSG00000116580	1.0250936330731026e-06	8.827159042936465
ENSG00000164626	1.0250936330731026e-06	3.8844793857949744
ENSG00000135637	1.0250936330731026e-06	8.476948143497856
ENSG00000260682	1.0250936330731026e-06	8.757515419955796
ENSG00000268034	1.0250936330731026e-06	4.300003285125634
ENSG00000267707	1.0250936330731026e-06	3.3854090188540535
ENSG00000188227	1.0250936330731026e-06	5.356517972115378
ENSG00000224747	1.0250936330731026e-06	5.30492483718544
ENSG00000261335	1.0250936330731026e-06	3.4394029498788696
ENSG00000165704	1.0250936330731026e-06	8.542985186171986
ENSG00000120333	1.0250936330731026e-06	8.746854622195965
ENSG00000107669	1.0250936330731026e-06	8.714334296992712
ENSG00000229203	1.0250936330731026e-06	2.285375090108247
ENSG00000135837	1.0250936330731026e-06	8.89373401753436
ENSG00000119906	1.0250936330731026e-06	8.759049744147184
ENSG00000183337	1.0250936330731026e-06	8.853083611030295
ENSG00000187741	1.0250936330731026e-06	8.523197914843713
ENSG00000187695	1.0250936330731026e-06	5.7488612463997
ENSG00000027644	1.0250936330731026e-06	3.8230100272636727
ENSG00000273002	1.0250936330731026e-06	6.924894404773399
ENSG00000227868	1.0250936330731026e-06	1.999734253323686
ENSG00000188610	1.0250936330731026e-06	6.596633750585444
ENSG00000244414	1.0250936330731026e-06	2.7227956285577086
ENSG00000118495	1.0250936330731026e-06	8.304858122155581
ENSG00000143375	1.0250936330731026e-06	7.716828143594945
ENSG00000095587	1.0250936330731026e-06	7.703670631803103
ENSG00000184675	1.0250936330731026e-06	8.457874814259533
ENSG00000178217	1.0250936330731026e-06	4.415581056664673
ENSG00000114480	1.0250936330731026e-06	8.65327921565672
ENSG00000165810	1.0250936330731026e-06	4.487554831920607
ENSG00000148803	1.0250936330731026e-06	8.448951319288875
ENSG00000136688	1.0250936330731026e-06	4.632773080337547
ENSG00000143398	1.0250936330731026e-06	8.847484246188499
ENSG00000273062	1.0250936330731026e-06	8.465749413814263
ENSG00000118816	1.0250936330731026e-06	8.934384424038425
ENSG00000180096	1.0250936330731026e-06	8.495739022558496
ENSG00000122550	1.0250936330731026e-06	8.636560592711229
ENSG00000273091	1.0250936330731026e-06	2.2484663505151725
ENSG00000225439	1.0250936330731026e-06	7.786315713966256
ENSG00000158553	1.0250936330731026e-06	2.31234695916832
ENSG00000186260	1.0250936330731026e-06	8.586783712638722
ENSG00000255516	1.0250936330731026e-06	3.3334917373961863
ENSG00000242071	1.0250936330731026e-06	8.289876801999261
ENSG00000108468	1.0250936330731026e-06	8.703135567309122
ENSG00000256733	1.0250936330731026e-06	4.434840866076933
ENSG00000170832	1.0250936330731026e-06	8.504865496126937
ENSG00000007520	1.0250936330731026e-06	8.615238997191568
ENSG00000137547	1.0250936330731026e-06	8.767179825447998
ENSG00000255853	1.0250936330731026e-06	3.226326799401947
ENSG00000140105	1.0250936330731026e-06	8.922189302087205
ENSG00000065328	1.0250936330731026e-06	7.730886965903656
ENSG00000172292	1.0250936330731026e-06	7.964131095561661
ENSG00000197279	1.0250936330731026e-06	8.153966189315078
ENSG00000205208	1.0250936330731026e-06	8.490933071386547
ENSG00000226864	1.0250936330731026e-06	5.417516774624749
ENSG00000213625	1.0250936330731026e-06	8.869343773631922
ENSG00000085063	1.0250936330731026e-06	8.926254342737613
ENSG00000006042	1.0250936330731026e-06	5.734386786684763
ENSG00000169016	1.0250936330731026e-06	8.65688579596326
ENSG00000169064	1.0250936330731026e-06	2.545667173715143
ENSG00000081692	1.0250936330731026e-06	8.15391368616678
ENSG00000110921	1.0250936330731026e-06	8.164424008477125
ENSG00000130489	1.0250936330731026e-06	8.104109837662678
ENSG00000140479	1.0250936330731026e-06	4.825337817617264
ENSG00000162851	1.0250936330731026e-06	8.690940445357901
ENSG00000131931	1.0250936330731026e-06	8.423820164864892
ENSG00000238055	1.0250936330731026e-06	3.7073066042108866
ENSG00000139537	1.0250936330731026e-06	7.5896324701237585
ENSG00000076356	1.0250936330731026e-06	6.7500721867248386
ENSG00000137310	1.0250936330731026e-06	8.69347116181692
ENSG00000139631	1.0250936330731026e-06	8.713337904725085
ENSG00000060237	1.0250936330731026e-06	8.885603936233545
ENSG00000174032	1.0250936330731026e-06	8.591307213632996
ENSG00000235477	1.0250936330731026e-06	7.931613859124837
ENSG00000132824	1.0250936330731026e-06	8.884069612042156
ENSG00000186468	1.0250936330731026e-06	8.905929139485579
ENSG00000148303	1.0250936330731026e-06	8.942514505339238
ENSG00000162191	1.0250936330731026e-06	8.829689759395484
ENSG00000108932	1.025093633073108e-06	8.669618849838242
ENSG00000172915	1.025093633073108e-06	8.871874490090939
ENSG00000174939	1.025093633073108e-06	5.49084016109318
ENSG00000223519	1.025093633073108e-06	3.2003754550119283
ENSG00000204410	1.025093633073108e-06	7.97117724746163
ENSG00000116663	1.025093633073108e-06	8.435098366128377
ENSG00000154217	1.025093633073108e-06	8.283386051186435
ENSG00000101882	1.0250936330731117e-06	8.565382645539168
ENSG00000226221	1.0250936330731117e-06	7.617281417445341
ENSG00000241556	1.0250936330731117e-06	6.388026367807775
ENSG00000155926	1.0250936330731117e-06	8.099666143775075
ENSG00000235251	1.0250936330731117e-06	6.211240441701714
ENSG00000269125	1.0250936330731117e-06	3.5352343567878473
ENSG00000160062	1.0250936330731117e-06	7.668161465323743
ENSG00000250673	1.0250936330731117e-06	5.893981371165181
ENSG00000171227	1.0250936330731117e-06	7.581469843231473
ENSG00000169727	1.0250936330731117e-06	8.810898880334841
ENSG00000011105	1.0250936330731117e-06	5.063274800790157
ENSG00000162813	1.0250936330731117e-06	8.784974312241012
ENSG00000167964	1.0250936330731117e-06	8.497273346749886
ENSG00000116668	1.0250936330731117e-06	8.732128783785727
ENSG00000068489	1.0250936330731117e-06	8.053709976926642
ENSG00000166105	1.0250936330731117e-06	3.177859789297249
ENSG00000197238	1.0250936330731117e-06	4.614861132018926
ENSG00000162063	1.0250936330731117e-06	7.822566126493937
ENSG00000245017	1.0250936330731117e-06	6.10112054639735
ENSG00000254873	1.0250936330731117e-06	6.62727257074105
ENSG00000137312	1.0250936330731117e-06	8.820563285827042
ENSG00000079101	1.0250936330731117e-06	3.4858000625295174
ENSG00000148688	1.0250936330731117e-06	8.627892579486655
ENSG00000196437	1.0250936330731117e-06	7.617634891918206
ENSG00000263006	1.0250936330731117e-06	7.024599713578426
ENSG00000142173	1.0250936330731117e-06	6.174330011322418
ENSG00000246203	1.0250936330731117e-06	6.634600353804121
ENSG00000203435	1.0250936330731117e-06	3.7902928242907614
ENSG00000169902	1.0250936330731117e-06	7.820875749693188
ENSG00000235651	1.0250936330731117e-06	4.100512366031262
ENSG00000163468	1.0250936330731117e-06	8.942514505339238
ENSG00000175768	1.0250936330731117e-06	8.05159926253337
ENSG00000108298	1.0250936330731117e-06	8.938449464688832
ENSG00000133142	1.0250936330731117e-06	8.756519027688167
ENSG00000224897	1.0250936330731117e-06	7.015291079983577
ENSG00000243587	1.0250936330731117e-06	7.209480680291642
ENSG00000125319	1.0250936330731117e-06	7.2781191077676075
ENSG00000213864	1.0250936330731117e-06	5.029779503482715
ENSG00000158186	1.0250936330731117e-06	8.137168094789692
ENSG00000235802	1.0250936330731117e-06	5.375947339024188
ENSG00000235890	1.0250936330731117e-06	3.841936022422039
ENSG00000229278	1.0250936330731117e-06	3.7714934333969863
ENSG00000241741	1.0250936330731117e-06	6.757653790895117
ENSG00000116183	1.0250936330731172e-06	6.609991896338011
ENSG00000073008	1.0250936330731172e-06	6.910377561114035
ENSG00000182134	1.0250936330731172e-06	8.507934144509717
ENSG00000265386	1.0250936330731172e-06	2.847034717092182
ENSG00000197358	1.0250936330731172e-06	2.519868650499695
ENSG00000240455	1.0250936330731172e-06	3.0577547092374786
ENSG00000184785	1.0250936330731172e-06	5.4953876501910575
ENSG00000118997	1.6679609509055963e-06	7.1721550999475765
ENSG00000272123	1.6679609509055963e-06	3.6091438961968842
ENSG00000262172	1.6679609509055963e-06	3.376057336210283
ENSG00000105472	1.6679609509055963e-06	5.3967633634588426
ENSG00000206052	1.6679609509055963e-06	5.010275100220597
ENSG00000104738	1.6679609509055963e-06	8.718399337643119
ENSG00000248099	1.6679609509055963e-06	5.244317144954564
ENSG00000154734	1.6679609509055963e-06	5.360484338988516
ENSG00000229414	1.6679609509055963e-06	2.83274226601065
ENSG00000237351	1.6679609509055963e-06	4.110067806996689
ENSG00000151164	1.6679609509055963e-06	6.176634743021944
ENSG00000188010	1.6679609509055963e-06	7.644053554713799
ENSG00000181444	1.6679609509055963e-06	7.924153684475977
ENSG00000249430	1.6679609509055963e-06	4.373353920585098
ENSG00000188295	1.6679609509055963e-06	7.882780868171659
ENSG00000055732	1.6679609509055963e-06	3.309842464379781
ENSG00000143434	1.6679609509055963e-06	6.778982691163703
ENSG00000186952	1.6679609509055963e-06	6.956365255414767
ENSG00000153404	1.6679609509055963e-06	6.722811158275942
ENSG00000132677	1.6679609509055963e-06	3.5210159041025464
ENSG00000117632	1.6679609509055963e-06	8.805299515493045
ENSG00000162543	1.6679609509055963e-06	5.302639786233764
ENSG00000235616	1.6679609509055963e-06	2.108315916744073
ENSG00000127951	1.6679609509055963e-06	8.65688579596326
ENSG00000196335	1.6679609509055963e-06	6.032159698696322
ENSG00000132692	1.6679609509055963e-06	8.053979503542903
ENSG00000254266	1.6679609509055963e-06	5.255107156015553
ENSG00000188611	1.6679609509055963e-06	5.400771839242836
ENSG00000136492	1.6679609509055963e-06	8.063000970814745
ENSG00000050393	1.6679609509055963e-06	8.849018570379888
ENSG00000267060	1.6679609509055963e-06	5.817530535976987
ENSG00000173786	1.6679609509055963e-06	8.806833839684433
ENSG00000196511	1.6679609509055963e-06	8.241686749266444
ENSG00000173926	1.6679609509055963e-06	7.804327224227233
ENSG00000185046	1.6679609509055963e-06	3.6179555786064026
ENSG00000088986	1.6679609509055963e-06	8.871874490090939
ENSG00000174010	1.6679609509055963e-06	8.768714149639386
ENSG00000270059	1.6679609509055963e-06	1.3946753171288269
ENSG00000149573	1.6679609509055963e-06	5.585066991284806
ENSG00000074855	1.6679609509055963e-06	8.65688579596326
ENSG00000162669	1.6679609509055963e-06	3.825838799142439
ENSG00000257809	1.6679609509055963e-06	3.6320311645825663
ENSG00000205730	1.6679609509055963e-06	6.496705294861286
ENSG00000101298	1.6679609509055963e-06	7.894773011525095
ENSG00000117222	1.6679609509055963e-06	8.728063743135321
ENSG00000107874	1.6679609509055963e-06	8.72959806732671
ENSG00000146143	1.6679609509055963e-06	7.972546715806581
ENSG00000071073	1.6679609509055963e-06	8.70466989150051
ENSG00000123374	1.6679609509055963e-06	8.482009576415887
ENSG00000235241	1.6679609509055963e-06	2.9291143162970865
ENSG00000271109	1.6679609509055963e-06	5.835334919952193
ENSG00000272269	1.6679609509055963e-06	7.493364717356261
ENSG00000231346	1.6679609509055963e-06	4.388500395133627
ENSG00000071282	1.6679609509055963e-06	5.1483418521608515
ENSG00000185420	1.6679609509055963e-06	8.50233477966792
ENSG00000101182	1.6679609509055963e-06	8.853083611030295
ENSG00000204860	1.6679609509055963e-06	3.4860529557617426
ENSG00000162723	1.6679609509055963e-06	3.805360160952254
ENSG00000150681	1.6679609509055963e-06	7.6594937876259435
ENSG00000182831	1.6679609509056052e-06	8.779912879322977
ENSG00000244567	1.6679609509056052e-06	7.8455070949447565
[truncated: 1,120 more rows]
