# Supplementary material for: Machine learning predicts treatment sensitivity in multiple myeloma based on molecular and clinical information coupled with drug response
Source: PLoS One. 2021 Jul 28;16(7):e0254596. doi: 10.1371/journal.pone.0254596 (PMC8318243; doi:10.1371/journal.pone.0254596)
Supplement: S1 File — (ZIP) [file pone.0254596.s004.zip › Supplementary Material 1/t_4_14_whsc1/selected_genes_experiment_7.csv]

gene	pvalue	entropy
ENSG00000109685	1.985215041139172e-47	8.867250183900534
ENSG00000213023	6.099341433977627e-44	2.8415720903024377
ENSG00000235034	1.6251609756705861e-43	2.3941438224209284
ENSG00000249784	1.6251609756705861e-43	3.601957678680708
ENSG00000183504	5.50697786160686e-41	3.715519814082686
ENSG00000162409	8.57308452296062e-41	3.3656559957893046
ENSG00000166446	8.722519797917404e-40	6.3967505886594065
ENSG00000267890	9.13262636035242e-40	1.5407097344051166
ENSG00000185630	8.882773635613124e-39	5.678777284633681
ENSG00000105472	8.777735841476914e-38	5.389077027683709
ENSG00000234215	8.909695579587695e-38	1.9570877287274977
ENSG00000204241	9.317525045424093e-38	2.1647027142752764
ENSG00000143502	8.668269590209721e-37	4.169851440369011
ENSG00000165868	1.3573180766280268e-36	4.507415466273847
ENSG00000103253	1.4394073922567336e-36	8.46601033686462
ENSG00000134769	7.83126958226571e-36	6.176704935763321
ENSG00000151276	1.2367813037447577e-35	5.846617774137857
ENSG00000120440	1.3105523232045154e-35	1.8126358872973372
ENSG00000182240	2.9855739532252974e-35	6.710793991237451
ENSG00000259867	3.0288987123041576e-35	2.588991195475459
ENSG00000154914	3.117431353313778e-35	2.7955478539923866
ENSG00000171435	1.8154017744866064e-34	3.399994716303862
ENSG00000269978	1.8946515146858049e-34	1.6768943859716943
ENSG00000225302	2.6467579993182857e-34	2.8088390085816033
ENSG00000143776	2.762015629791138e-34	5.590427162430482
ENSG00000130147	2.882258776765737e-34	3.770532926206408
ENSG00000171016	6.6477194499590784e-34	2.3612212262805654
ENSG00000166086	6.6477194499590784e-34	7.339400288777318
ENSG00000131831	6.838194272064987e-34	3.375712446102172
ENSG00000161243	9.661647087572763e-34	4.438238478466955
ENSG00000166257	1.0221787333162603e-33	3.960621437520057
ENSG00000101349	1.0513838556902343e-33	3.825560018450621
ENSG00000145555	1.5263554028946312e-33	6.40847129173396
ENSG00000166173	2.4080551625545336e-33	4.188687678708372
ENSG00000253764	8.871907769487931e-33	2.2207601099345275
ENSG00000204860	1.246253825941244e-32	3.5185672024755004
ENSG00000115526	1.246253825941244e-32	5.624673853911356
ENSG00000182310	2.8947318933453686e-32	5.107763188077616
ENSG00000162004	4.91510550600641e-32	8.429151631858902
ENSG00000231738	1.5185270602650302e-31	5.362635317647965
ENSG00000039560	1.625510790620637e-31	5.553783383500805
ENSG00000186310	1.6477891342546405e-31	5.747133264143916
ENSG00000176595	3.670300187407535e-31	5.2938703325395675
ENSG00000265778	3.771005151100246e-31	2.5798764501459512
ENSG00000270035	3.92722893956754e-31	1.2230433579916038
ENSG00000157985	5.322836980031862e-31	6.711477138994025
ENSG00000225554	5.771786926173408e-31	1.4046844988258331
ENSG00000146555	8.360534049822164e-31	4.386591058992447
ENSG00000080709	8.704896647058338e-31	1.8840940560322592
ENSG00000161647	8.822784968582297e-31	3.4983332660374895
ENSG00000183580	1.920809485571513e-30	4.512679140263987
ENSG00000130477	3.0045317341891243e-30	2.990757388296278
ENSG00000075891	4.219376087388732e-30	3.8624376213032376
ENSG00000168589	4.3331045374880095e-30	3.7962636853643197
ENSG00000175344	6.58308886917001e-30	2.8448695508296535
ENSG00000261754	9.226892391156489e-30	4.576581818639664
ENSG00000165626	9.349707760878303e-30	5.244745174287967
ENSG00000174595	1.0256055527955753e-29	1.7169634853928029
ENSG00000104369	1.0256055527955753e-29	3.6026080622049688
ENSG00000154153	1.417103599731474e-29	5.3833245041262305
ENSG00000235597	1.4742558208908866e-29	2.4690511028088573
ENSG00000127585	2.1734718081194112e-29	7.913191714763008
ENSG00000255020	2.1734718081194112e-29	3.5769325636129237
ENSG00000075340	2.2022167152771255e-29	6.200980580317682
ENSG00000198795	4.527169742514877e-29	5.044865611364727
ENSG00000152767	4.770036089236339e-29	7.726793094499413
ENSG00000143995	4.960631052352217e-29	6.451658207028241
ENSG00000197355	7.287594721992147e-29	8.796321842059383
ENSG00000204681	1.0152823452502716e-28	7.651974225468365
ENSG00000259424	1.0419951544098515e-28	3.4978215361641545
ENSG00000111110	1.097530717662164e-28	7.213582615063735
ENSG00000036448	1.567513311266192e-28	6.125268658328568
ENSG00000136826	1.5879328026596542e-28	8.796321842059383
ENSG00000249267	2.447974319094723e-28	1.4646733254451074
ENSG00000087258	3.5794351891805337e-28	4.1751104416196
ENSG00000156140	5.295430739931986e-28	4.148899528153895
ENSG00000173581	5.43295684614523e-28	8.513865458398346
ENSG00000151718	7.434590947452484e-28	7.42623813972384
ENSG00000184640	7.925301454456443e-28	8.903984877778084
ENSG00000259744	8.027232582387585e-28	2.034641416939686
ENSG00000256124	8.340894765555972e-28	1.0279888825531602
ENSG00000158321	1.0697775942133763e-27	6.178513110084927
ENSG00000006453	1.5974752169693883e-27	6.395072381926767
ENSG00000099139	1.6385958342627734e-27	6.135159304682655
ENSG00000165802	1.659548166501787e-27	8.714149061433893
ENSG00000187098	1.7022533842666956e-27	7.797821271310498
ENSG00000254648	1.7240129960513442e-27	1.3292800738987327
ENSG00000127955	1.768363356761994e-27	4.725533317327894
ENSG00000184785	2.4435391677925098e-27	5.47846365235111
ENSG00000188130	2.4435391677925098e-27	8.030519987276257
ENSG00000227051	2.603246105017251e-27	3.1290147923225184
ENSG00000170011	3.416548271086504e-27	7.2904883381364165
ENSG00000046604	3.503949386262757e-27	6.88902246861249
ENSG00000165810	3.503949386262757e-27	4.569324371309537
ENSG00000183783	3.8762911736790215e-27	1.3405196116412417
ENSG00000196876	5.212461769120631e-27	6.893880505203988
ENSG00000177283	5.345341840390364e-27	5.3392889794256035
ENSG00000055732	5.621263471813771e-27	3.3636805270649184
ENSG00000157657	7.744086246099502e-27	6.937183505740543
ENSG00000250305	1.1067329537898385e-26	6.149003489569086
ENSG00000180071	1.134770374150564e-26	3.228828083621846
ENSG00000156475	1.134770374150564e-26	4.768072248452506
ENSG00000189013	1.1490520966454269e-26	2.2442730860211904
ENSG00000172348	1.1781524595740114e-26	5.2275546902058245
ENSG00000176978	1.1929755376910825e-26	8.92031140839033
ENSG00000135111	1.2699111243402644e-26	2.2666956988701465
ENSG00000107518	1.6402412892585933e-26	5.014993787117321
ENSG00000162669	2.4581722970784244e-26	3.8844313242648987
ENSG00000172081	2.5834286083764138e-26	8.883576714512778
ENSG00000148468	3.373316972974649e-26	7.415188636599516
ENSG00000135919	3.588923961839891e-26	7.00163410316938
ENSG00000214575	5.233512736387383e-26	3.4368331383714197
ENSG00000044524	5.233512736387383e-26	4.575686310407772
ENSG00000113657	7.622534610717407e-26	4.370789707236886
ENSG00000253696	8.007147246168011e-26	1.360446501509465
ENSG00000137962	1.055756563761009e-25	3.9991218574491505
ENSG00000131398	1.1225634995917753e-25	5.299928072078274
ENSG00000092096	1.631000425876308e-25	8.451224392991486
ENSG00000064309	1.631000425876308e-25	5.788599826123658
ENSG00000186204	1.7127464639095681e-25	4.524729590358067
ENSG00000068078	1.7551296760824051e-25	6.783517426062246
ENSG00000103260	2.1998943246959324e-25	8.301540764485472
ENSG00000080854	2.254212752873535e-25	4.381393416952561
ENSG00000272610	2.2818684348043143e-25	1.9676699204664325
ENSG00000229536	2.2818684348043143e-25	3.044411287460599
ENSG00000246379	2.425273161903649e-25	1.4585593408181607
ENSG00000211802	2.425273161903649e-25	2.5986204671301447
ENSG00000140470	3.348246057465685e-25	6.264434774901733
ENSG00000143845	3.5579422357611277e-25	2.552039913139892
ENSG00000101443	4.674572056731128e-25	5.691906420070918
ENSG00000144935	4.847592294462995e-25	6.575141708866331
ENSG00000072195	4.966450307387107e-25	6.5490343428182
ENSG00000003096	4.966450307387107e-25	4.590073491005236
ENSG00000105426	6.599146410562018e-25	7.326290218285953
ENSG00000162722	7.356666816762501e-25	5.718836486716517
ENSG00000132970	1.0124528351515552e-24	6.297078361487822
ENSG00000137693	1.0371133642679984e-24	4.833444974936652
ENSG00000070601	1.0496659329244579e-24	3.7979726807151364
ENSG00000127252	1.0752245192357678e-24	2.8287505715876624
ENSG00000160862	1.4431297556292698e-24	7.561137111912264
ENSG00000212864	1.4431297556292698e-24	7.213739085088513
ENSG00000166532	1.46054450434545e-24	7.635371193515477
ENSG00000185008	1.5507915670330005e-24	3.238173748358454
ENSG00000121904	1.6075699032853793e-24	3.5912150808557133
ENSG00000118276	2.181249347581435e-24	4.611587863344255
ENSG00000167759	2.3155267136228623e-24	1.1789036329092126
ENSG00000187079	2.853282768208542e-24	7.122539904317147
ENSG00000146950	3.1762957481724658e-24	2.745253586177197
ENSG00000104970	4.35308677538638e-24	5.607111824755097
ENSG00000174123	4.564819639782504e-24	8.805485566540348
ENSG00000101493	4.564819639782504e-24	6.653846187951022
ENSG00000171425	4.619327907005267e-24	8.69474135734343
ENSG00000225173	4.730286486930238e-24	2.030326211886783
ENSG00000206190	6.2495059171691316e-24	4.554146614979216
ENSG00000235688	9.28407913155831e-24	3.0115870893623686
ENSG00000140988	9.394210248393807e-24	8.928474673696451
ENSG00000238243	1.3611248867718944e-23	3.623012152734976
ENSG00000096696	1.8359181196376664e-23	5.148905315101836
ENSG00000197077	1.8575569936594223e-23	4.422917541751266
ENSG00000272143	2.5327456285874718e-23	5.098143544549441
ENSG00000138829	2.5926134815504463e-23	5.802368993815461
ENSG00000264859	2.74848543221059e-23	2.4938453655075654
ENSG00000255794	2.780756019089615e-23	3.685661323347492
ENSG00000203727	2.8134018607550566e-23	2.189500445485733
ENSG00000185274	3.017402684570992e-23	2.8461758025325468
ENSG00000269887	4.013864599948404e-23	2.1734124205705494
ENSG00000161681	4.1083223453570836e-23	1.854839365947112
ENSG00000026559	4.1563734807721385e-23	1.7276701063522488
ENSG00000137831	5.152751085683036e-23	7.770514202829487
ENSG00000158528	5.335249746705587e-23	5.341839670104619
ENSG00000251359	5.653744290485362e-23	3.164265453729587
ENSG00000270059	5.719667166739062e-23	1.3995330490637
ENSG00000251468	7.772893408422272e-23	3.993706012464299
ENSG00000176058	8.427618494198916e-23	8.4212448910815
ENSG00000233016	1.498912874649353e-22	8.752424342050553
ENSG00000221887	1.5693557506575734e-22	3.016813595697742
ENSG00000164050	1.6057966111471506e-22	8.367643539027439
ENSG00000164292	1.6057966111471506e-22	8.760587607356676
ENSG00000271109	2.0782048798219836e-22	5.9263223037727855
ENSG00000105372	2.1263264937019143e-22	8.936637939002575
ENSG00000152463	2.200584856020981e-22	3.302785512927994
ENSG00000198157	3.012732706734923e-22	8.303674196235708
ENSG00000105193	3.189473645910874e-22	8.932556306349513
ENSG00000196368	3.189473645910874e-22	6.20847234521979
ENSG00000196890	3.263010336062656e-22	4.103181382348654
ENSG00000130433	4.312250767138126e-22	5.810177803323237
ENSG00000154134	4.51274754150325e-22	7.962542467166655
ENSG00000144749	4.51274754150325e-22	7.962914904349593
ENSG00000079101	4.616429213719619e-22	3.515431577999012
ENSG00000161082	4.616429213719619e-22	3.468958645155557
ENSG00000122026	4.6164292137196845e-22	8.924393041043391
ENSG00000114698	6.094971761613907e-22	5.9851477679124025
ENSG00000214049	6.597593999507873e-22	3.937331310776963
ENSG00000132122	8.604318516390342e-22	5.905256525246781
ENSG00000244459	1.1862311671435459e-21	4.551822671714795
ENSG00000129116	1.2408095375359014e-21	7.236465770374197
ENSG00000011105	1.2408095375359014e-21	5.145598890220703
ENSG00000153132	1.2833675832618126e-21	7.908076607608211
ENSG00000159212	1.3273698484425347e-21	4.93264079717567
ENSG00000105357	1.3423665403109661e-21	2.885259619092196
ENSG00000107331	1.3728648076780431e-21	8.78969916349237
ENSG00000197124	1.7085878530057823e-21	5.964562770746656
ENSG00000103723	1.7669944917361547e-21	5.0649041177881085
ENSG00000106070	1.7868991072210814e-21	4.978959091762758
ENSG00000105088	1.7868991072210814e-21	3.8927364825431408
ENSG00000148655	2.4576020634268357e-21	5.687322894657135
ENSG00000105290	2.5412924010992266e-21	6.459463127016393
ENSG00000198435	2.5698111270156046e-21	6.169024746256358
ENSG00000167034	2.657281320836156e-21	4.11681259339645
ENSG00000196071	2.687087778196001e-21	1.929478865423834
ENSG00000122859	2.7172250546275637e-21	3.05566121191697
ENSG00000162543	3.414276968880409e-21	5.425336152199427
ENSG00000142408	3.414276968880409e-21	3.702208973652223
ENSG00000105373	3.530141194009788e-21	8.92031140839033
ENSG00000165929	3.649894779141904e-21	6.305217159151216
ENSG00000101282	3.773666826405105e-21	5.908792272707078
ENSG00000137177	4.6340945253094964e-21	7.534292777543386
ENSG00000113272	4.952833574867315e-21	8.70190416347471
ENSG00000228412	4.952833574867315e-21	2.137179639199499
ENSG00000142609	5.120242969536547e-21	3.1888189455091958
ENSG00000232046	5.120242969536547e-21	1.4203836774561815
ENSG00000105388	5.234947322994606e-21	1.3952793443456213
ENSG00000182674	5.47203746923305e-21	1.2274589902427164
ENSG00000147650	6.35340707425436e-21	7.7059745549888286
ENSG00000026652	6.788899931699904e-21	7.4118635000715205
ENSG00000140451	6.864299549314276e-21	8.764669240009736
ENSG00000088881	6.864299549314276e-21	6.333852657720967
ENSG00000118181	7.01759307025174e-21	8.928474673696451
ENSG00000217447	7.836357187829407e-21	0.9236512035729976
ENSG00000095066	9.5027551172654e-21	8.804485107365505
ENSG00000225946	9.607916350908849e-21	2.3177553014344436
ENSG00000240342	9.7142287668767e-21	8.365766631805919
ENSG00000170153	1.01512414865308e-20	4.801161691326464
ENSG00000136159	1.0263499420064336e-20	8.407867020546922
ENSG00000254101	1.3729751163759024e-20	5.84238958468016
ENSG00000206538	1.3729751163759024e-20	3.9466618331961874
ENSG00000002726	1.3881088108217114e-20	5.4919917879820845
ENSG00000259985	1.4034075007941303e-20	2.2538068923669416
ENSG00000106665	1.4503114251765135e-20	6.927802825174812
ENSG00000269086	1.7757994032969566e-20	5.078649038687531
ENSG00000102265	1.7953186426005482e-20	8.83813862776484
ENSG00000148303	1.8150500843017252e-20	8.936637939002575
ENSG00000105767	1.8551587225306184e-20	7.753738540454251
ENSG00000267253	1.9808197590477654e-20	3.6874217600437307
ENSG00000212657	2.0467712800880264e-20	3.444489125936131
ENSG00000171451	2.5593735236628623e-20	7.419573686055535
ENSG00000114790	2.6443467228065014e-20	5.939760184337338
ENSG00000130222	2.6443467228065014e-20	6.359457139443024
ENSG00000169894	2.7025396339264824e-20	3.7636792850363086
ENSG00000245008	3.6833467482557187e-20	6.498934817257188
ENSG00000183690	3.6833467482557187e-20	4.3749375242262145
ENSG00000236154	3.6833467482557187e-20	2.8096431405760853
ENSG00000141837	3.8051417338309236e-20	5.401244652046923
ENSG00000108932	3.8885424949936355e-20	8.662628423683207
ENSG00000255240	4.8547998311464496e-20	4.289265938688047
ENSG00000267308	5.2363539838115584e-20	2.2565426932819426
ENSG00000148082	5.293229229426732e-20	4.233452155069465
ENSG00000115268	5.293229229426845e-20	8.932556306349513
ENSG00000179820	6.532758194169238e-20	8.562304922670814
ENSG00000118971	6.60353926156256e-20	8.104305656497525
ENSG00000189419	6.60353926156256e-20	5.910959354431185
ENSG00000125744	6.675078587304603e-20	7.752263647472653
ENSG00000110092	6.820464211355403e-20	8.77691413796892
ENSG00000228323	6.89432681923893e-20	5.927749348557581
ENSG00000063177	6.89432681923893e-20	8.928474673696451
ENSG00000180530	7.044433042270246e-20	8.30862377466306
ENSG00000145919	7.12069348399969e-20	8.71723023491211
ENSG00000122691	7.84482412543086e-20	3.1993975887801027
ENSG00000116141	9.366485016772231e-20	5.625596151994312
ENSG00000261801	1.3267307216797037e-19	3.9475602496503006
ENSG00000204628	1.3409910120157795e-19	8.932556306349513
ENSG00000181218	1.3554028239510633e-19	5.963206272431875
ENSG00000074590	1.3699677484012784e-19	5.368342611064543
ENSG00000224189	1.8176798096778456e-19	5.1581397549564345
ENSG00000117707	1.8176798096778456e-19	6.284100283362216
ENSG00000187678	1.8568200574728818e-19	4.988911080894354
ENSG00000186468	2.595368873364282e-19	8.895821612471963
ENSG00000104213	2.6230511512168667e-19	5.031893977202943
ENSG00000164742	2.6230511512168667e-19	5.613181539531456
ENSG00000152558	2.679294232431165e-19	8.928474673696451
ENSG00000249574	2.9164364842859716e-19	2.6270162449643846
ENSG00000154310	3.4730028413404102e-19	6.173771472811448
ENSG00000265929	3.547227118468129e-19	4.7816682752720805
ENSG00000130508	3.547227118468129e-19	6.567900919115961
ENSG00000270624	3.7794367106882365e-19	2.220698945914046
ENSG00000178171	4.0693895199974366e-19	0.9808249782186957
ENSG00000267365	4.842724002575562e-19	2.9068005157870327
ENSG00000142541	4.842724002575562e-19	8.936637939002575
ENSG00000177374	4.842724002575562e-19	5.971930914348857
ENSG00000154277	4.945818359270563e-19	7.953853513388719
ENSG00000170677	4.998175958453873e-19	7.049968744910407
ENSG00000167037	5.158557846852159e-19	3.0052482678765045
ENSG00000189319	5.268294007102114e-19	8.767210285923689
ENSG00000110002	7.107140465841909e-19	8.725393500218233
ENSG00000235609	9.379627643831397e-19	5.99865005624882
ENSG00000231764	1.0632063823969428e-18	2.070276751178264
ENSG00000171119	1.2239306057123901e-18	5.8491686648282375
ENSG00000124785	1.2627848877077453e-18	7.232848724135294
ENSG00000113494	1.2893622553465392e-18	5.0159698255137055
ENSG00000170889	1.3028574411608478e-18	8.936637939002575
ENSG00000109158	1.358247947123333e-18	6.279244408641283
ENSG00000186184	1.4013117860413854e-18	8.869791229814485
ENSG00000213853	1.4159640364279384e-18	5.673991417438915
ENSG00000153291	1.663415677068343e-18	6.926363934850506
ENSG00000151623	1.6983084668604313e-18	8.131436333299776
ENSG00000143195	1.7520078015281683e-18	6.099647881788238
ENSG00000164120	1.8073840177422662e-18	3.657255925244194
ENSG00000180340	1.8452585583880144e-18	7.37310114623373
ENSG00000167658	1.883917023379522e-18	8.936637939002575
ENSG00000230992	1.9434097084127136e-18	1.4784197934900767
ENSG00000260838	2.0467153876389758e-18	0.9350504439421923
ENSG00000198286	2.2816403818891955e-18	8.048315810946306
ENSG00000104447	2.4276436383031683e-18	6.870007203745593
ENSG00000184905	2.4528590434841927e-18	5.079196765983355
ENSG00000163453	2.4528590434841927e-18	6.4442912248975945
ENSG00000141040	2.4528590434841927e-18	6.7031785041167815
ENSG00000107295	2.5040685717413353e-18	3.3170117757289894
ENSG00000054392	3.223967511267799e-18	6.405384257331307
ENSG00000073792	3.32510653102566e-18	5.403026473005341
ENSG00000166401	3.32510653102566e-18	7.980005408624204
ENSG00000130005	3.3595110622926176e-18	8.649303270595489
ENSG00000271943	3.3595110622926654e-18	3.7150967009180498
ENSG00000159556	3.5006807019167646e-18	8.089534488613111
ENSG00000128645	3.6477068735938814e-18	3.760658993518251
ENSG00000125850	3.723490708049517e-18	2.569209108341812
ENSG00000203778	4.3660046555805666e-18	7.730163470936971
ENSG00000121900	4.3660046555805666e-18	6.392181144204133
ENSG00000039139	4.41102795277516e-18	3.4017873104858123
ENSG00000163624	4.41102795277516e-18	7.494830147803668
ENSG00000179314	4.4565097729554375e-18	6.761945032129416
ENSG00000237149	4.5024547255787875e-18	4.065610284041856
ENSG00000272323	4.5024547255787875e-18	5.41342846382741
ENSG00000174444	4.5488674658199005e-18	8.936637939002575
ENSG00000122033	4.595752695017612e-18	8.758046561442722
ENSG00000110660	4.887255544650347e-18	8.853464699202242
ENSG00000233121	4.9375838077377e-18	2.475531743929887
ENSG00000184307	6.1523539080329985e-18	8.81110778593252
ENSG00000167468	6.2155289616642915e-18	8.88765834716584
ENSG00000204832	6.2155289616642915e-18	5.837153266934274
ENSG00000095777	6.474699417323014e-18	3.071269083756048
ENSG00000145358	8.396733248263001e-18	3.4856541787085566
ENSG00000242474	8.569373544080973e-18	4.791539938430749
ENSG00000130054	8.657003441464458e-18	3.721504658285071
ENSG00000272692	8.657003441464458e-18	2.8665785394987955
ENSG00000226644	8.745518117383748e-18	1.7797940588574368
ENSG00000214313	8.745518117383748e-18	2.077615195187795
ENSG00000237686	8.83492638807022e-18	5.824658184811737
ENSG00000137154	8.83492638807022e-18	8.936637939002575
ENSG00000169436	9.016459412755323e-18	3.8139238052745825
ENSG00000261447	9.201674793523799e-18	1.5345634791401597
ENSG00000236908	9.201674793523799e-18	1.4139716172387435
ENSG00000139146	9.5834488987978e-18	8.895821612471963
ENSG00000162426	1.133061379506492e-17	3.6695365937798563
ENSG00000105640	1.1330613795065162e-17	8.936637939002575
ENSG00000153404	1.1446072552119086e-17	6.77438984379887
ENSG00000205838	1.17994644026526e-17	4.4496448134308375
ENSG00000164346	1.1919639027718947e-17	8.890199393079792
ENSG00000269959	1.292555917077936e-17	1.163788156836733
ENSG00000235570	1.345950126552707e-17	0.7804096266062808
ENSG00000176769	1.345950126552707e-17	1.4133200662876122
ENSG00000226856	1.5901930946380855e-17	5.393770473512252
ENSG00000202515	1.6063274830896807e-17	4.661673417480251
ENSG00000167283	1.6226234737852317e-17	8.883576714512778
ENSG00000164647	2.0770260565618972e-17	6.0372659439510095
ENSG00000130511	2.184152593458958e-17	8.654925489987662
ENSG00000003989	2.2062234510470032e-17	4.71043092332903
ENSG00000187243	2.228514450192411e-17	4.260624402191693
ENSG00000253978	2.2967300647372323e-17	1.55596477560627
ENSG00000226435	2.3433481278021977e-17	3.216946939289481
ENSG00000179008	2.4394042730806597e-17	2.7597436809621136
ENSG00000129514	2.464019366584695e-17	2.233368468792686
ENSG00000101439	2.7931926940035545e-17	8.8764139083815
ENSG00000272668	2.849743892725898e-17	5.935748309483493
ENSG00000076356	2.849743892725898e-17	6.754314876737572
ENSG00000138823	2.9961139730088014e-17	4.418242216082958
ENSG00000162878	2.9961139730088014e-17	4.855048534196345
ENSG00000145757	3.026266311976972e-17	5.685550246823422
ENSG00000130287	3.0874723979423366e-17	5.136423097487836
ENSG00000133026	3.245884764721637e-17	8.296378876703878
ENSG00000130255	3.866139131389195e-17	8.932556306349513
ENSG00000233762	3.904918358582413e-17	7.925436275825921
ENSG00000196139	3.904918358582413e-17	6.300077752789031
ENSG00000136942	3.9836321689094026e-17	8.928474673696451
ENSG00000128833	4.023574284124897e-17	8.788158576753261
ENSG00000197958	4.063911621228702e-17	8.924393041043391
ENSG00000237773	4.063911621228702e-17	3.010459818868382
ENSG00000145431	4.104648037476675e-17	6.892221335790799
ENSG00000123144	4.187333722330771e-17	8.879495081859718
ENSG00000256612	4.4013090591838935e-17	3.3557351695706226
ENSG00000131773	5.186905321305406e-17	6.638160749175604
ENSG00000172554	5.2387324344433606e-17	4.24466966445041
ENSG00000146242	5.2387324344433606e-17	7.627427224591358
ENSG00000107438	5.2387324344433606e-17	8.822352224716859
ENSG00000174915	5.2910705513040924e-17	8.674333194078123
ENSG00000196092	5.2910705513040924e-17	8.202075472181587
ENSG00000272463	5.2910705513040924e-17	6.561470498230422
ENSG00000189343	5.343924640963604e-17	8.908066510431146
ENSG00000084628	5.397299720125188e-17	2.736150450682605
ENSG00000145592	5.397299720125188e-17	8.936637939002575
ENSG00000225345	5.5056331546070236e-17	2.1687522660692005
ENSG00000104529	5.5056331546070236e-17	8.908066510431146
ENSG00000231162	5.5056331546070236e-17	2.440338730009451
ENSG00000224032	5.5056331546070236e-17	8.779455183882872
ENSG00000249430	5.560601785538501e-17	4.453068072297209
ENSG00000198242	5.728778025268304e-17	8.908066510431146
ENSG00000102271	5.785944594824613e-17	4.084926094485771
ENSG00000149273	7.090094889209735e-17	8.932556306349513
ENSG00000198626	7.160646555868907e-17	5.395131359671311
ENSG00000099624	7.160646555868907e-17	8.841219801243058
ENSG00000145864	7.303834637596276e-17	5.861950355486523
ENSG00000155495	7.303834637596276e-17	8.537900859526202
ENSG00000102935	7.52393019120524e-17	6.041193355615052
ENSG00000248309	8.06326022481043e-17	8.486498296083617
ENSG00000166681	9.396955946833074e-17	7.7523104280994515
ENSG00000106123	9.584180156295078e-17	5.784917468127713
ENSG00000248015	9.969738767718633e-17	5.77397115981398
ENSG00000230461	1.006849540278524e-16	3.523609917388961
ENSG00000063046	1.006849540278524e-16	8.908066510431146
ENSG00000131469	1.0168217124503832e-16	8.932556306349513
ENSG00000243069	1.0473266243026026e-16	1.5534955670855408
ENSG00000163531	1.068163060960286e-16	6.132025009399407
ENSG00000108669	1.0787341251996106e-16	8.903984877778084
ENSG00000256164	1.2688243142163137e-16	3.543003853538962
ENSG00000108107	1.3458455195051184e-16	8.924393041043391
ENSG00000235565	1.3591233247519316e-16	3.5437954121745965
ENSG00000100316	1.3591233247519316e-16	8.932556306349513
ENSG00000118046	1.399737027254492e-16	8.85092365328829
ENSG00000177181	1.441547567227321e-16	5.816442352481496
ENSG00000246350	1.4557563575016695e-16	2.9996759007730684
ENSG00000099821	1.4557563575016695e-16	8.824893270630813
ENSG00000099840	1.543956991010888e-16	8.663088755293781
ENSG00000150054	1.6945033902845341e-16	6.697519807212771
ENSG00000122203	1.7449865532105475e-16	8.879495081859718
ENSG00000107282	1.7794633013244214e-16	6.623564389408787
ENSG00000196547	1.796952793334513e-16	8.875413449206656
ENSG00000100129	1.8146118324886541e-16	8.928474673696451
ENSG00000104969	1.8686225116094158e-16	8.853464699202242
ENSG00000130811	1.8686225116094158e-16	8.882036127773668
ENSG00000230707	1.8869760949678509e-16	1.7070672458568523
ENSG00000235529	1.905507480617782e-16	1.7013571951823092
ENSG00000137203	1.905507480617782e-16	5.916261754638244
ENSG00000158553	1.905507480617782e-16	2.3454484003665064
ENSG00000175497	1.98144524527158e-16	1.4711681384910038
ENSG00000154734	1.98144524527158e-16	5.377615152166741
ENSG00000205339	2.260446382370607e-16	8.891739979818901
ENSG00000008256	2.3049492574924143e-16	7.889834554523763
ENSG00000218336	2.3275236648661045e-16	7.309061775497811
ENSG00000101746	2.35031612131889e-16	7.844936932236363
ENSG00000147100	2.3733287028229316e-16	5.2880304739942385
ENSG00000171530	2.4200226423975165e-16	8.846842020635227
ENSG00000260521	2.443708250477225e-16	6.04768655234263
ENSG00000163618	2.443708250477225e-16	3.98338327428908
ENSG00000105784	2.4676224839908615e-16	5.368959218920493
ENSG00000188846	2.491767518068462e-16	8.928474673696451
ENSG00000268070	2.516145548224003e-16	2.461207911729141
ENSG00000172809	2.5906998800169206e-16	8.928474673696451
ENSG00000255920	3.041403730874576e-16	3.374162532505502
ENSG00000187239	3.223784022511152e-16	8.841219801243058
ENSG00000158966	3.223784022511152e-16	6.481465355167707
ENSG00000185222	3.255212029972285e-16	8.47887515834176
ENSG00000087510	3.3189772998363877e-16	4.4913983904774595
ENSG00000239467	3.3189772998363877e-16	5.410288086182527
ENSG00000140443	3.3513203139056724e-16	8.55996768383872
ENSG00000237732	3.3513203139056724e-16	2.815588345583483
ENSG00000162627	3.4502259487385425e-16	5.14613447746655
ENSG00000011523	3.450225948738616e-16	8.681496000209401
ENSG00000137434	4.289663898689432e-16	6.575029105065189
ENSG00000205106	4.3733700405557007e-16	4.867903947561317
ENSG00000166025	4.3733700405557007e-16	6.788890806833162
ENSG00000123179	4.458686494091105e-16	8.580375847104026
ENSG00000063245	4.458686494091105e-16	8.845301433896118
ENSG00000078328	4.501958103795357e-16	2.769742237441426
ENSG00000233276	4.501958103795357e-16	8.857546331855302
ENSG00000141665	4.589747431572003e-16	5.630723886621983
ENSG00000244558	4.589747431572003e-16	4.617932635763446
ENSG00000105655	4.634272994615688e-16	8.554425260400238
ENSG00000186193	4.816674476281446e-16	8.29304117869694
ENSG00000241741	5.756673388500741e-16	6.753117844425929
ENSG00000148300	5.812342613820696e-16	8.689455458433669
ENSG00000226363	5.86854258598137e-16	3.0936226366504425
ENSG00000259514	5.86854258598137e-16	6.719866275934926
ENSG00000112902	5.925278290628576e-16	6.264919101459338
ENSG00000156466	5.925278290628576e-16	6.132557598330237
ENSG00000196632	5.925278290628576e-16	6.438777181762875
ENSG00000136943	6.040377070950376e-16	4.5132330444566255
ENSG00000214530	6.040377070950376e-16	8.667710515511109
ENSG00000148334	6.040377070950376e-16	8.81673000532469
ENSG00000189014	6.098750350164034e-16	4.3883789340054795
ENSG00000242071	6.217170550281823e-16	8.299460050182097
ENSG00000149823	6.337857317304008e-16	8.891739979818901
ENSG00000163625	7.716085036727075e-16	8.450020126734787
ENSG00000188004	7.716085036727075e-16	5.986829285400179
ENSG00000260578	7.716085036727075e-16	3.6410587125927734
ENSG00000095059	7.865410373549078e-16	8.843760847157009
ENSG00000175390	7.865410373549078e-16	8.903984877778084
ENSG00000116014	7.941137834706971e-16	6.337976339474645
ENSG00000177340	8.017584015693359e-16	6.31729597368197
ENSG00000148399	8.094755636494809e-16	8.842760387982166
ENSG00000147813	8.251302387327049e-16	8.645761765506695
ENSG00000142192	9.94288878631678e-16	8.591876810417087
ENSG00000133138	1.0231837223793135e-15	7.272756175975803
ENSG00000187554	1.0329980739040077e-15	6.756425662323893
ENSG00000117020	1.0329980739040077e-15	8.057668903416676
ENSG00000185437	1.0329980739040077e-15	7.705706690345497
ENSG00000151322	1.0529060085399288e-15	6.49617144315136
ENSG00000259219	1.0630013278545329e-15	2.8546025743373233
ENSG00000142149	1.0938632788661144e-15	1.7440167408455856
ENSG00000145777	1.0938632788661144e-15	4.275104089328118
ENSG00000166682	1.1149268904709156e-15	7.1752570650902685
ENSG00000214018	1.1363902230235996e-15	3.8898584780036014
ENSG00000139865	1.1805460707875373e-15	1.3511729703816335
ENSG00000147324	1.368202453038228e-15	7.43689592210431
ENSG00000069869	1.3812716859702588e-15	7.994410816840454
ENSG00000122406	1.4077803945539805e-15	8.928474673696451
ENSG00000273066	1.4212221621384996e-15	7.275319170473363
ENSG00000164626	1.4484863323612047e-15	3.860187622181005
ENSG00000166503	1.4762658846981806e-15	4.438084683636369
ENSG00000136877	1.4762658846981806e-15	8.806025694104614
ENSG00000228714	1.4903519203838143e-15	5.190576452737431
ENSG00000144648	1.5045704129161887e-15	5.07024915600624
ENSG00000214290	1.5189225889990684e-15	8.203625795986481
ENSG00000122705	1.5189225889990684e-15	8.835597581850887
ENSG00000173838	1.5480329546358441e-15	1.3598346716668626
ENSG00000258702	1.5927324455977009e-15	3.1943828581835354
ENSG00000137843	1.844742691822143e-15	7.1712316842025805
ENSG00000213846	1.89787334574048e-15	6.851445256366583
ENSG00000215764	1.915916502806279e-15	2.7424343394984403
ENSG00000129028	1.915916502806279e-15	4.7616727725469525
ENSG00000042813	1.915916502806279e-15	3.652992440006743
ENSG00000175886	1.93412869349637e-15	6.563707784730322
ENSG00000243284	1.93412869349637e-15	5.000998478033051
ENSG00000165655	2.0086991940037695e-15	6.164771088999106
ENSG00000161999	2.0086991940037695e-15	8.512864999223503
ENSG00000163995	2.027780229148686e-15	5.327627401287897
ENSG00000131711	2.04703986933238e-15	7.560393897451885
ENSG00000197766	2.04703986933238e-15	7.843316212647292
ENSG00000154639	2.32538257040885e-15	7.74494975170638
ENSG00000086289	2.3696727987401848e-15	7.7510966443109774
ENSG00000089289	2.4147940955472525e-15	8.75142388287571
ENSG00000181690	2.4147940955472525e-15	8.033606760678268
ENSG00000106546	2.4376711815508514e-15	8.012785383325456
ENSG00000165689	2.6039012397177674e-15	8.82081163797775
ENSG00000181350	2.6039012397177674e-15	6.360194210933026
ENSG00000185634	2.653413827298991e-15	6.282068209540779
ENSG00000126952	2.6785168612878925e-15	5.954574204758866
ENSG00000213885	2.7812904844461626e-15	6.309493786079463
ENSG00000133640	3.2175497140191343e-15	3.791956500003125
ENSG00000267767	3.2175497140191343e-15	5.528833155592513
ENSG00000177614	3.2479036636174135e-15	6.197079806551767
ENSG00000137821	3.2785397249819235e-15	4.5840167809149985
ENSG00000230832	3.2785397249819235e-15	5.642335427512654
ENSG00000104313	3.309460479470363e-15	6.676984619637694
ENSG00000130202	3.37216650963795e-15	6.414448350625391
ENSG00000197444	3.37216650963795e-15	6.23415699870671
ENSG00000165661	3.436042873424611e-15	8.88765834716584
ENSG00000148187	3.436042873424611e-15	8.786617990014152
ENSG00000213213	3.468426634408829e-15	7.085083426003499
ENSG00000196642	3.5340989342560554e-15	8.883576714512778
ENSG00000162191	3.6009960510203504e-15	8.823352683891704
ENSG00000166840	3.6349109266483276e-15	3.822817125132023
ENSG00000214842	3.669140470071076e-15	1.3906759297574667
ENSG00000171858	3.7385550827888164e-15	8.916229775737268
ENSG00000154447	4.124762826903606e-15	7.3208463915777084
ENSG00000172594	4.282008427401384e-15	7.505392907429487
ENSG00000176933	4.4868912133428884e-15	6.465915235160862
ENSG00000101444	4.529011861586192e-15	8.88611776042673
ENSG00000125398	4.571521999991415e-15	3.3492036936511114
ENSG00000220749	4.6144251738248146e-15	7.043898100559858
ENSG00000095203	4.6144251738248146e-15	4.789533680109269
ENSG00000054967	4.6577249600936135e-15	8.523232989961167
ENSG00000204977	4.701424967825416e-15	8.649843398159755
ENSG00000088280	4.701424967825416e-15	7.311262083358505
ENSG00000220161	4.880300530481923e-15	1.3132522951617402
ENSG00000241794	4.972235876521827e-15	1.973663886188988
ENSG00000271389	5.06587687767217e-15	1.1258344108263378
ENSG00000204624	5.79873773484792e-15	4.710223033932896
ENSG00000189143	5.79873773484792e-15	5.660111453592486
ENSG00000096063	5.798737734848044e-15	8.841219801243058
ENSG00000057294	5.852964996633885e-15	7.682381859896381
ENSG00000177239	5.852964996633969e-15	8.88765834716584
ENSG00000188342	6.0186617127157305e-15	8.73301663796009
ENSG00000114391	6.074914155824232e-15	8.928474673696451
ENSG00000184428	6.131684416874401e-15	8.790699622667212
ENSG00000114942	6.188977187246351e-15	8.936637939002575
ENSG00000213860	6.188977187246351e-15	5.552431192319
ENSG00000188242	6.24679720012008e-15	8.437314897165024
ENSG00000133612	6.4234686602536145e-15	8.735097352263466
ENSG00000261586	6.483445823801764e-15	2.8293330644138863
ENSG00000123349	6.483445823801764e-15	8.912148143084208
ENSG00000114923	6.5439745356651956e-15	3.371015658746898
ENSG00000052126	7.697959327386245e-15	7.231719019055856
ENSG00000184384	7.914980912742854e-15	8.764669240009736
ENSG00000196972	8.062998291843854e-15	5.730081530471627
ENSG00000180815	8.062998291843854e-15	5.168347973611759
ENSG00000238098	8.062998291843854e-15	5.323307342879832
ENSG00000164587	8.062998291843854e-15	8.928474673696451
ENSG00000105376	8.13802599132118e-15	6.985023793653499
ENSG00000083845	8.13802599132118e-15	8.932556306349513
ENSG00000102109	8.213741206280676e-15	5.193230294525607
ENSG00000249896	8.290150136372254e-15	2.9599143626041333
ENSG00000126882	8.290150136372254e-15	8.725393500218233
ENSG00000180447	8.445074215884004e-15	7.37824724276721
ENSG00000133962	8.445074215884004e-15	2.1983708853447714
ENSG00000176402	8.523602041376723e-15	4.630803456857989
ENSG00000112238	8.76352590207306e-15	2.705757097444324
ENSG00000002586	1.0020209935546189e-14	8.187920651673993
ENSG00000125430	1.030156054666503e-14	5.139472533165836
ENSG00000215374	1.0397061864329722e-14	5.431377386822693
ENSG00000216866	1.05906876384303e-14	5.814527787100442
ENSG00000125743	1.0887802637679857e-14	8.867250183900534
ENSG00000182103	1.0988653415133572e-14	2.7264747438532213
ENSG00000225506	1.1090423991545807e-14	2.3605236207141966
ENSG00000256049	1.1401337419061195e-14	4.011961128502602
ENSG00000126947	1.3271115760151197e-14	7.437055830398998
ENSG00000250240	1.3768057361208508e-14	3.9501971730149306
ENSG00000100380	1.3895128542061088e-14	8.895821612471963
ENSG00000109475	1.4023354365452236e-14	8.932556306349513
ENSG00000102543	1.428331131738985e-14	8.231329278783619
ENSG00000109956	1.4548011883792963e-14	3.0477186111516854
ENSG00000166441	1.4548011883792963e-14	8.932556306349513
ENSG00000136854	1.4817541207819295e-14	7.669322756042806
ENSG00000203930	1.4954143671164222e-14	3.6823559819764964
ENSG00000187957	1.5513062707901104e-14	2.7641333446032377
ENSG00000252793	1.565597584327463e-14	1.11349941244594
ENSG00000095739	1.7879879815069337e-14	6.191474539370905
ENSG00000071205	1.8044235100792236e-14	7.121212049809709
ENSG00000233927	1.8210077602137577e-14	8.928474673696451
ENSG00000180279	1.8210077602137577e-14	5.9018259718000285
ENSG00000164418	1.837742055665483e-14	4.815803728484805
ENSG00000169302	1.8546277317696657e-14	5.356310730071111
ENSG00000259560	1.8546277317696922e-14	5.635682916062967
ENSG00000182087	1.8716661355413648e-14	8.924393041043391
ENSG00000102796	1.8716661355413648e-14	8.117300089026624
ENSG00000138430	1.8716661355413648e-14	8.842760387982166
ENSG00000254854	1.888858625775662e-14	2.689002974477508
ENSG00000105341	1.8888586257756888e-14	8.718770821651221
ENSG00000148180	1.9062065731490308e-14	8.487835075740868
ENSG00000106366	1.9062065731490308e-14	4.913936867357663
ENSG00000060709	1.941374382037766e-14	3.774065469434845
ENSG00000184258	2.013637138114214e-14	4.100943120091091
ENSG00000238142	2.032112684065804e-14	4.763217703337576
ENSG00000170786	2.050755092716291e-14	1.8641930910374447
ENSG00000143469	2.1076983827028697e-14	1.4616064778977405
ENSG00000182667	2.3838111267727787e-14	4.630097962791433
ENSG00000150967	2.4056254940034498e-14	8.857546331855302
ENSG00000079156	2.4276363433877887e-14	5.806248703493805
ENSG00000120688	2.472254465856071e-14	8.259847989908184
ENSG00000164796	2.5176796009426682e-14	3.280430716981475
ENSG00000178467	2.5176796009426682e-14	8.85500528594135
ENSG00000227110	2.56392610199754e-14	3.3515698305839394
ENSG00000197860	2.5873619186502447e-14	8.453845234859125
ENSG00000132950	2.61100857318645e-14	8.527854750178497
ENSG00000231500	2.634867931022571e-14	8.936637939002575
ENSG00000229912	2.634867931022571e-14	1.9903000580227685
ENSG00000177600	2.634867931022571e-14	8.924393041043391
ENSG00000117394	2.6589418737928004e-14	8.681496000209401
ENSG00000164850	3.117042378201598e-14	5.817035204195696
ENSG00000150510	3.145446475756705e-14	4.453023925046229
ENSG00000116285	3.174105297783082e-14	7.605639713861827
ENSG00000166012	3.2030210906034855e-14	8.841219801243058
ENSG00000172987	3.261632671397055e-14	3.0031251308458797
ENSG00000041515	3.291333049993646e-14	5.025418058058528
ENSG00000204334	3.321299580966125e-14	3.7267885990669427
ENSG00000116830	3.321299580966125e-14	8.724853372653968
ENSG00000181090	3.351534609620799e-14	8.800403474712446
ENSG00000125375	3.382040501568297e-14	8.405576899237895
ENSG00000173153	3.412819642896237e-14	8.798862887973337
ENSG00000172009	3.475207321474213e-14	8.773372632880125
ENSG00000078295	3.5387171502420884e-14	2.5933382620294716
ENSG00000232448	3.570899058739889e-14	1.3584634204316048
ENSG00000113645	3.9623422569638784e-14	6.822780020150339
ENSG00000149806	4.071218293453684e-14	8.903984877778084
ENSG00000198839	4.071218293453684e-14	8.605945898150924
ENSG00000246095	4.183037264577167e-14	6.294490180973814
ENSG00000099308	4.2592567374527356e-14	8.685373825780607
ENSG00000268785	4.2592567374527356e-14	4.639656135597402
ENSG00000220032	4.3761553581295855e-14	1.9721503373265545
ENSG00000260401	4.4158188065314795e-14	7.286584608502665
ENSG00000186827	4.496209976410364e-14	7.747012588647396
ENSG00000136859	4.496209976410364e-14	5.7997631185779195
ENSG00000128652	4.619504337981111e-14	2.358635298668276
ENSG00000056586	4.661337189264767e-14	8.84938306654918
ENSG00000272729	4.7035427784556126e-14	1.2960350964543241
ENSG00000161973	4.7035427784556126e-14	2.2349607744052307
ENSG00000184731	4.74612437072035e-14	2.665184777200439
ENSG00000102098	5.359488183887682e-14	6.884807332758437
ENSG00000120784	5.359488183887682e-14	6.312068527928449
ENSG00000090971	5.605921664540831e-14	7.801466748511215
ENSG00000135333	5.6565298049394134e-14	3.9259784782191383
ENSG00000145741	5.6565298049394134e-14	8.916229775737268
ENSG00000056661	5.707587429033578e-14	7.111420837717875
ENSG00000133114	5.707587429033578e-14	8.633516867547511
ENSG00000220842	5.759098461238843e-14	6.601052761913342
ENSG00000263982	5.863496616187248e-14	1.7186962708517275
ENSG00000215021	5.863496616187248e-14	8.875413449206656
ENSG00000169760	5.863496616187248e-14	3.8452539678985618
ENSG00000116183	5.916391757155858e-14	6.61346773817787
ENSG00000142303	5.916391757155858e-14	4.271726464303791
ENSG00000136104	6.023594470028545e-14	8.81518941858558
ENSG00000110700	6.077910268083489e-14	8.924393041043391
ENSG00000176753	7.046919939247328e-14	5.229583768347015
ENSG00000270036	7.046919939247328e-14	4.344830740978192
ENSG00000105750	7.174245227829812e-14	6.949015861675471
ENSG00000224596	7.174245227829812e-14	3.964379570154683
ENSG00000259683	7.303833243424767e-14	5.393385558442003
ENSG00000149716	7.369488096757833e-14	8.639599418550258
ENSG00000139517	7.369488096757833e-14	8.361888806234715
ENSG00000126733	7.369488096757833e-14	3.7861575250437487
ENSG00000148341	7.569956203577938e-14	8.92031140839033
ENSG00000146066	7.569956203577938e-14	8.81264837267163
ENSG00000261308	7.775786953587897e-14	2.463677209782414
ENSG00000136574	7.845613160311705e-14	3.385498953670999
ENSG00000223705	7.91605615721541e-14	8.869791229814485
ENSG00000136147	7.91605615721541e-14	8.70598579612777
ENSG00000148444	7.987121299070638e-14	8.895821612471963
ENSG00000102024	8.058813986297266e-14	4.700522692616894
ENSG00000163697	8.850873505969954e-14	7.925852729158289
ENSG00000126583	9.254489103323011e-14	3.672032554825908
ENSG00000178695	9.590370421874632e-14	8.579915515493449
ENSG00000124766	9.590370421874632e-14	8.068657154568571
ENSG00000077264	9.850123591099834e-14	5.047516272427567
ENSG00000170469	9.850123591099834e-14	8.2703484940464
ENSG00000226337	9.938236362367616e-14	4.797741881106541
ENSG00000157168	1.0390563439101924e-13	3.5502442064474393
ENSG00000165863	1.0577111296438323e-13	1.2374851627367718
ENSG00000235026	1.1256342091350555e-13	0.8324222754022718
ENSG00000229151	1.192537652968236e-13	4.973528906217114
ENSG00000099625	1.213899270929026e-13	4.308763449307649
ENSG00000146147	1.2466491928695016e-13	6.580498918094584
ENSG00000148362	1.2577577609993201e-13	8.798862887973337
ENSG00000249738	1.2689636722559788e-13	3.694214870153169
ENSG00000104907	1.2689636722559968e-13	8.88765834716584
ENSG00000130177	1.3147776178610994e-13	8.891739979818901
ENSG00000171490	1.3147776178610994e-13	8.903984877778084
ENSG00000237604	1.3264829593369456e-13	7.689901711063075
ENSG00000105248	1.3382907801883065e-13	8.574629616583687
ENSG00000212747	1.350201961943457e-13	5.116345021339188
ENSG00000133112	1.3622173935738233e-13	8.928474673696451
ENSG00000091436	1.3622173935738233e-13	8.48449737773393
ENSG00000185842	1.3622173935738233e-13	6.641155397224608
ENSG00000272784	1.3988981903783393e-13	1.2205350131586004
ENSG00000204616	1.618691017642041e-13	5.274748479116637
ENSG00000250850	1.633052398976246e-13	4.0332328323987845
ENSG00000175906	1.647539065186539e-13	5.339073736215236
ENSG00000152128	1.662152089997061e-13	5.301284667535247
ENSG00000229117	1.6768925561634087e-13	8.932556306349513
ENSG00000260001	1.6768925561634087e-13	6.181120501322916
ENSG00000170892	1.6768925561634087e-13	8.710067428780832
ENSG00000138738	1.691761555547027e-13	8.868250643075376
ENSG00000226051	1.691761555547027e-13	2.7897703902738984
ENSG00000159433	1.691761555547027e-13	8.839679214503949
ENSG00000256176	1.691761555547027e-13	4.48050241935086
ENSG00000120675	1.721889567392128e-13	8.797322301234228
ENSG00000251348	1.73715080978453e-13	6.019782755764215
ENSG00000245468	1.768073412795238e-13	5.836352808498017
ENSG00000139239	1.768073412795238e-13	8.172052989890522
ENSG00000120907	1.8315513069866548e-13	1.215220107358566
ENSG00000140545	2.06278338029412e-13	8.431949202301574
ENSG00000116251	2.06278338029412e-13	8.908066510431146
ENSG00000110711	2.0993965131496114e-13	8.793240668581165
ENSG00000186153	2.1179419491693848e-13	8.413028908328515
ENSG00000104408	2.1366484444708944e-13	8.908066510431146
ENSG00000231007	2.1555173729547845e-13	6.241233293302213
ENSG00000146828	2.193748082668525e-13	8.778454724708029
ENSG00000233797	2.2326453012279548e-13	3.66312500982481
ENSG00000141384	2.2523474099662495e-13	8.808566740018566
ENSG00000156482	2.2523474099662495e-13	8.912148143084208
ENSG00000185641	2.2523474099662495e-13	7.510044847527279
ENSG00000178053	2.2523474099662495e-13	7.914769227700868
ENSG00000142173	2.2922658481271347e-13	6.155732375626206
ENSG00000253477	2.3124851025504363e-13	1.7556032047351435
ENSG00000225032	2.33287968426434e-13	7.617305869006059
ENSG00000130734	2.353451086511959e-13	8.546722326704693
ENSG00000073008	2.353451086511959e-13	6.917796216551904
ENSG00000110841	2.672564046040483e-13	8.006171426564835
ENSG00000176463	2.7197927049532105e-13	8.384819439179532
ENSG00000232977	2.7197927049532105e-13	3.8374742258359564
ENSG00000234771	2.743713770188227e-13	8.693740898168587
ENSG00000116574	2.8414837393188514e-13	7.840925241108943
ENSG00000164615	2.8414837393188514e-13	8.826433857369922
ENSG00000178982	2.891645092111217e-13	8.899903245125024
ENSG00000168028	2.917051200631141e-13	8.936637939002575
ENSG00000104979	2.942676719458508e-13	8.834597122676044
ENSG00000143947	2.994593446856719e-13	8.928474673696451
ENSG00000143341	2.994593446856719e-13	4.035586408687682
ENSG00000171448	2.994593446856719e-13	8.743260617569588
ENSG00000155970	2.994593446856719e-13	5.322273011670991
ENSG00000227906	3.0208884236712246e-13	2.386698267240658
ENSG00000129675	3.0208884236712246e-13	8.841219801243058
ENSG00000154654	3.074161141972159e-13	5.172106233040879
ENSG00000130741	3.4890000671157427e-13	8.895821612471963
ENSG00000186187	3.550376184686491e-13	7.500071494642678
ENSG00000185950	3.581460993421436e-13	7.636318817881193
ENSG00000145087	3.581460993421436e-13	5.688259214327715
ENSG00000204387	3.581460993421436e-13	8.879495081859718
ENSG00000136149	3.612813284592097e-13	7.9421789228742625
ENSG00000135318	3.612813284592097e-13	6.821143076903735
ENSG00000235241	3.6763293731307207e-13	2.9077564400538245
ENSG00000213442	3.7084977469235223e-13	8.54009964813768
ENSG00000180769	3.7084977469235223e-13	5.446711649372849
ENSG00000153885	3.7084977469235223e-13	5.329584518794357
ENSG00000224081	3.740942756307006e-13	4.538673113919635
ENSG00000213445	3.773666737162614e-13	8.81264837267163
ENSG00000143162	3.806672044718411e-13	8.857546331855302
ENSG00000171316	3.873536158519974e-13	8.875413449206656
ENSG00000100941	3.907399773374655e-13	8.879495081859718
ENSG00000232324	3.9073997733747104e-13	3.469842370914316
ENSG00000079482	3.9073997733747104e-13	4.04833373448655
ENSG00000091409	3.9415543324678905e-13	8.899903245125024
ENSG00000105202	3.9415543324678905e-13	8.891739979818901
ENSG00000126226	3.976002290141258e-13	8.704985336952928
ENSG00000167748	3.976002290141258e-13	3.9886102118301006
ENSG00000188243	4.010746121043995e-13	8.730475592046139
ENSG00000253619	4.5100414124188414e-13	4.483778504587365
ENSG00000197321	4.5100414124188414e-13	8.259829413673742
ENSG00000151208	4.669374845173151e-13	8.538018933834305
ENSG00000177707	4.710064847493107e-13	8.390336223677975
ENSG00000135905	4.79249307894667e-13	8.863168551247472
ENSG00000153902	4.834237190568927e-13	7.630309140703816
ENSG00000244754	4.834237190568927e-13	8.841219801243058
ENSG00000085552	4.876338594891469e-13	6.047553293091343
ENSG00000141404	4.876338594891469e-13	7.704147527371946
ENSG00000267742	4.876338594891469e-13	3.747036773907664
ENSG00000235065	4.918800294118884e-13	7.803290938285872
ENSG00000148143	4.918800294118884e-13	3.416502381584156
ENSG00000100644	4.961625315194828e-13	8.685037505298197
ENSG00000182899	4.961625315194828e-13	8.932556306349513
ENSG00000198216	5.004816710001992e-13	5.764718303739246
ENSG00000125848	5.048377555562952e-13	1.9801357392937748
ENSG00000104976	5.092310954243371e-13	8.573753168537012
ENSG00000067445	5.092310954243444e-13	7.533568325483225
ENSG00000141639	5.092310954243444e-13	1.7018451598525013
ENSG00000213862	5.136620033956343e-13	6.705343671976511
ENSG00000067057	5.317676627137301e-13	6.592716501375744
ENSG00000204657	5.317676627137301e-13	1.228289277980817
ENSG00000180354	5.317676627137377e-13	8.723852913479124
ENSG00000231185	5.410542248287454e-13	1.1773289715827795
ENSG00000006740	5.823323271035414e-13	7.730883469467834
ENSG00000168938	5.873875172841804e-13	7.258332276334866
ENSG00000142676	6.080430718848442e-13	8.924393041043391
ENSG00000113594	6.133174862576277e-13	7.087426131655086
ENSG00000105576	6.133174862576277e-13	8.823352683891704
ENSG00000228205	6.186368523435302e-13	7.396642643993836
ENSG00000227888	6.186368523435302e-13	3.7961180189511516
ENSG00000099817	6.186368523435302e-13	8.81673000532469
ENSG00000198918	6.294119469040451e-13	8.92031140839033
ENSG00000163577	6.294119469040451e-13	5.458746707893243
ENSG00000225573	6.348684367391794e-13	7.1871130424824425
ENSG00000171124	6.348684367391794e-13	6.056736523885084
ENSG00000131242	6.348684367391794e-13	8.648302811420645
ENSG00000237991	6.403714010582175e-13	6.528447983834365
ENSG00000253982	6.403714010582175e-13	7.668313457699306
ENSG00000112293	6.403714010582175e-13	8.123666243064918
ENSG00000127554	6.459212283895567e-13	8.276847161485247
ENSG00000270504	6.459212283895567e-13	4.642155804826026
ENSG00000129595	6.515183104462811e-13	8.758046561442722
ENSG00000179399	6.571630421517532e-13	2.42937256286643
ENSG00000182459	6.743871330908933e-13	6.195261418504482
ENSG00000147649	6.802264777364849e-13	8.936637939002575
ENSG00000099875	6.920546017464357e-13	8.928474673696451
ENSG00000143028	7.287647435228051e-13	2.7087155979250883
ENSG00000256276	7.414215212329382e-13	0.6030069918661815
ENSG00000189184	7.840659981450776e-13	6.356881770762097
ENSG00000171914	7.840659981450776e-13	8.022105797365207
ENSG00000077063	7.908371107107351e-13	6.5365325474321265
ENSG00000157404	7.908371107107351e-13	8.706446127738348
ENSG00000050426	8.045521406467164e-13	8.821812097152595
ENSG00000083520	8.045521406467164e-13	8.806025694104614
ENSG00000181904	8.114970183938531e-13	8.809567199193411
ENSG00000136856	8.114970183938531e-13	8.61364883184647
ENSG00000165959	8.185007847814501e-13	8.863168551247472
ENSG00000149100	8.185007847814501e-13	8.879495081859718
ENSG00000145425	8.255639298497632e-13	8.924393041043391
ENSG00000108813	8.326869476364291e-13	7.130144827800368
ENSG00000107242	8.326869476364409e-13	8.895821612471963
ENSG00000125651	8.326869476364409e-13	8.85908691859441
ENSG00000159958	8.471145976950619e-13	8.269453469765285
ENSG00000118762	8.692177025337962e-13	8.81110778593252
ENSG00000122145	8.692177025337962e-13	2.9228416704627214
ENSG00000113048	8.692177025337962e-13	8.85092365328829
ENSG00000228549	8.767105593367611e-13	2.737403817817832
ENSG00000229203	8.767105593367611e-13	2.2911234107646825
ENSG00000213741	8.842668617654759e-13	8.924393041043391
ENSG00000136932	8.995719165471026e-13	8.633977199158087
ENSG00000269904	8.995719165471026e-13	4.632017409141268
ENSG00000270171	9.470654967311706e-13	0.8276583212164799
ENSG00000197584	9.927601895015243e-13	7.514458883054767
ENSG00000175048	1.0273462223556755e-12	8.794781255320274
ENSG00000141068	1.0450803767402346e-12	8.579915515493449
ENSG00000235508	1.0450803767402346e-12	4.795769448601385
ENSG00000083828	1.0450803767402346e-12	8.556426178749923
ENSG00000099800	1.0540598776236182e-12	8.746802122658382
ENSG00000187720	1.0540598776236182e-12	3.402101947597458
ENSG00000125650	1.063115155828775e-12	7.529543547419019
ENSG00000177943	1.063115155828775e-12	8.688118678776418
ENSG00000147003	1.063115155828775e-12	5.473475224318771
ENSG00000135549	1.063115155828775e-12	6.370267006733343
ENSG00000158164	1.0722468388063617e-12	5.064937805029054
ENSG00000118322	1.0814555590989681e-12	8.568842205360344
ENSG00000224578	1.0814555590989681e-12	8.19626768504573
ENSG00000006756	1.0907419543816385e-12	6.324407745467228
ENSG00000177225	1.1001066675025837e-12	8.794781255320274
ENSG00000216990	1.1001066675025837e-12	4.863086236822539
ENSG00000196104	1.1095503465243121e-12	2.9441767090970643
ENSG00000106610	1.1095503465243238e-12	8.34998022875794
ENSG00000136891	1.119073644764988e-12	8.777454265533187
ENSG00000182768	1.1481278676957705e-12	8.473049131867734
ENSG00000249752	1.1579762825742485e-12	1.304055947992926
ENSG00000186806	1.2773721134954426e-12	6.413069749620919
ENSG00000156535	1.2993364675986609e-12	6.961286434653641
ENSG00000196754	1.3329802265734138e-12	3.999968442327689
ENSG00000178947	1.3558832100038477e-12	6.991173533448742
ENSG00000140612	1.367479194726833e-12	8.891739979818901
ENSG00000142102	1.367479194726833e-12	8.928474673696451
ENSG00000135486	1.367479194726833e-12	8.92031140839033
ENSG00000110237	1.4028546916508667e-12	7.91406368877142
ENSG00000185522	1.414845067746846e-12	8.379375387929182
ENSG00000229950	1.4269360801863372e-12	5.7590274404304145
ENSG00000142396	1.4269360801863372e-12	8.74017944409137
ENSG00000167526	1.4638212549137568e-12	8.936637939002575
ENSG00000272327	1.4638212549137568e-12	2.069810079785848
ENSG00000124159	1.4638212549137568e-12	2.4452339105889536
ENSG00000246922	1.4638212549137568e-12	8.323949846100462
ENSG00000076604	1.5016423898161265e-12	8.698822989996492
ENSG00000176887	1.5144614351632562e-12	3.5058847407213403
ENSG00000164749	1.7421682774829765e-12	7.180922178789978
ENSG00000242866	1.7570008185345818e-12	6.589393865793701
ENSG00000234692	1.7570008185345943e-12	3.310845731368362
ENSG00000183230	1.7719573479769466e-12	7.554227789538362
ENSG00000167920	1.7719573479769466e-12	8.069117149282874
ENSG00000137106	1.7719573479769906e-12	8.789159035928103
ENSG00000104852	1.7870388823836963e-12	8.92031140839033
ENSG00000266865	1.7870388823836963e-12	7.818267712930215
ENSG00000139351	1.802246446493829e-12	5.903412374391312
ENSG00000112208	1.817581073276082e-12	8.459927785861874
ENSG00000039600	1.817581073276082e-12	7.599465830161531
ENSG00000233319	1.833043803993492e-12	1.5863951557330536
ENSG00000244020	1.833043803993492e-12	1.8835570492705622
ENSG00000220583	1.8643577841491288e-12	6.74926284959342
ENSG00000105298	1.880211158174043e-12	8.716690107347844
ENSG00000164114	1.88021115817407e-12	8.475504781904203
ENSG00000233871	1.89619688544037e-12	1.5351308144418419
ENSG00000111674	1.9449590674418707e-12	8.88765834716584
ENSG00000108298	1.9614851321656726e-12	8.932556306349513
ENSG00000236552	1.994951967884e-12	8.70190416347471
ENSG00000143036	2.198550736966756e-12	5.9752625387535225
ENSG00000160606	2.217189925350043e-12	7.166261801636475
ENSG00000213514	2.2359842416319424e-12	3.7096965101972157
ENSG00000161091	2.2549349519175848e-12	8.81927105123864
ENSG00000109917	2.2549349519175848e-12	8.827434316544766
ENSG00000242539	2.293310669607847e-12	6.6347985680652934
ENSG00000176371	2.2933106696078556e-12	8.447275273738976
ENSG00000074211	2.3127382601481053e-12	2.829558704405307
ENSG00000113262	2.3127382601481053e-12	2.1263600861517586
ENSG00000204764	2.3323274111235425e-12	5.477332678258472
ENSG00000175283	2.3323274111235425e-12	8.65800666346588
ENSG00000154114	2.352079440044997e-12	8.916229775737268
ENSG00000263105	2.392077454469135e-12	3.369862116651483
ENSG00000170776	2.392077454469135e-12	8.916229775737268
ENSG00000134884	2.392077454469135e-12	8.92031140839033
ENSG00000181577	2.412326127940451e-12	3.7905700375881635
ENSG00000142937	2.4327430554614464e-12	8.924393041043391
ENSG00000213609	2.4327430554614464e-12	6.557402291678947
ENSG00000226562	2.4327430554614634e-12	1.900480608383169
ENSG00000197872	2.4533296079888524e-12	8.867250183900534
ENSG00000231672	2.5588554998700475e-12	3.8678117579198674
ENSG00000101187	2.580489211231289e-12	8.74017944409137
ENSG00000167815	2.8907257495949054e-12	8.875413449206656
ENSG00000130159	2.9151105305111486e-12	8.73863885735226
ENSG00000105063	2.964487411575513e-12	8.865709597161425
ENSG00000134419	2.964487411575513e-12	8.877954495120608
ENSG00000138640	2.964487411575513e-12	8.85908691859441
ENSG00000148175	2.989482802548984e-12	8.895821612471963
ENSG00000183695	2.989482802548984e-12	4.357235565114721
ENSG00000074201	2.989482802548984e-12	8.81264837267163
ENSG00000130958	3.0146850428484775e-12	8.59429384520287
ENSG00000205056	3.0400958107615103e-12	7.545172827158637
ENSG00000130311	3.0400958107615103e-12	8.730475592046137
ENSG00000162873	3.0657167979099736e-12	6.751540033880431
ENSG00000173757	3.0657167979099736e-12	8.547722785879536
ENSG00000144895	3.0657167979099736e-12	8.895821612471963
ENSG00000244187	3.0915497093535305e-12	8.242033590003693
ENSG00000149564	3.0915497093535305e-12	7.6644173927899315
ENSG00000171843	3.1175962636941728e-12	8.903984877778084
ENSG00000109927	3.170337243817445e-12	8.597782632844803
ENSG00000136938	3.170337243817445e-12	8.865709597161425
ENSG00000144713	3.170337243817445e-12	8.936637939002575
ENSG00000105509	3.2784600652806526e-12	1.945923340917617
ENSG00000232124	3.3060514005930057e-12	6.203419269002085
ENSG00000188825	3.670780931281497e-12	7.000110289949007
ENSG00000226530	3.7326918181435695e-12	4.263391132322941
ENSG00000149308	3.827484323667223e-12	8.68911913795126
ENSG00000113108	3.827484323667223e-12	8.82081163797775
ENSG00000174748	3.827484323667223e-12	8.928474673696451
ENSG00000100116	3.827484323667223e-12	7.8228226535045025
ENSG00000139946	3.859603797158032e-12	7.078849468978448
ENSG00000133315	3.891987773283191e-12	8.534477428745507
ENSG00000110536	3.924638387167887e-12	7.242619418739254
ENSG00000215296	3.924638387167915e-12	4.056155240670136
ENSG00000214612	3.990748153215398e-12	5.9876948012885265
ENSG00000197756	3.990748153215398e-12	8.932556306349513
ENSG00000230207	3.990748153215398e-12	7.172968413299169
ENSG00000204709	3.990748153215427e-12	2.529869572293895
ENSG00000256576	3.990748153215427e-12	5.911329447423407
ENSG00000213465	4.024211660519402e-12	8.29337749917935
ENSG00000230629	4.024211660519402e-12	7.66577834860542
ENSG00000111331	4.024211660519402e-12	8.767750413487954
ENSG00000125652	4.024211660519402e-12	8.834597122676044
ENSG00000129351	4.024211660519402e-12	8.932556306349513
ENSG00000233760	4.302021032352205e-12	1.1247570021981426
ENSG00000112186	4.447898780622157e-12	0.9232117086760129
ENSG00000196914	4.7346195944007495e-12	8.899903245125024
ENSG00000106868	4.774193987682728e-12	7.775055830196853
ENSG00000134627	4.9357632720620886e-12	6.620762933611316
ENSG00000135063	4.9357632720620886e-12	6.785600427576715
ENSG00000262468	4.9357632720620886e-12	7.982606211475603
ENSG00000154548	4.935763272062124e-12	6.814007453306228
ENSG00000254650	4.935763272062124e-12	5.661355061531559
ENSG00000173638	5.018547967720131e-12	8.60982372372213
ENSG00000238251	5.0604497317077224e-12	4.79382684364138
ENSG00000225205	5.0604497317077224e-12	8.631976280808402
ENSG00000186198	5.102694744916903e-12	4.209107811017357
ENSG00000165283	5.102694744916939e-12	8.879495081859718
ENSG00000130559	5.102694744916939e-12	8.752424342050553
ENSG00000129625	5.1452857630044826e-12	8.903984877778084
ENSG00000170271	5.188225563280429e-12	7.660070396439495
ENSG00000204262	5.2315169448746485e-12	7.828450472820465
ENSG00000164588	5.2751627289045044e-12	1.9314377583737135
ENSG00000086717	5.319165758643313e-12	5.006427670723076
ENSG00000269559	5.3635288996907246e-12	3.6605412633573238
ENSG00000162595	5.3635288996907246e-12	6.0000643453485845
ENSG00000198755	5.3635288996907625e-12	8.924393041043391
ENSG00000196199	5.408255040143841e-12	8.826433857369922
ENSG00000133243	5.544640680005853e-12	8.81518941858558
ENSG00000240964	6.201316483391418e-12	3.076841438558473
ENSG00000184156	6.252887250082893e-12	5.53111132657788
ENSG00000175198	6.357294267715461e-12	8.374266217594451
ENSG00000136999	6.41013727085591e-12	3.127182287413794
ENSG00000104866	6.463411149057447e-12	8.706986255302613
ENSG00000232739	6.463411149057447e-12	2.1401070188317513
ENSG00000167964	6.571265327440923e-12	8.436570962518902
ENSG00000185905	6.571265327440923e-12	8.875413449206656
ENSG00000130669	6.571265327440923e-12	8.427070917555527
ENSG00000161914	6.62585259351277e-12	8.10097355841438
ENSG00000239559	6.62585259351277e-12	7.174968994752581
ENSG00000154545	6.62585259351277e-12	2.9863371891262327
ENSG00000213943	6.680884666838153e-12	3.0839460328905677
ENSG00000089009	6.736365098784786e-12	8.932556306349513
ENSG00000168477	6.792297468466207e-12	7.312507897165616
ENSG00000147255	6.792297468466207e-12	6.814721085931776
ENSG00000162244	6.792297468466207e-12	8.928474673696451
ENSG00000169750	6.962842415703037e-12	6.536537574271293
ENSG00000119547	7.078865620906333e-12	4.360838200552908
ENSG00000203663	7.256465003375094e-12	1.009399606888843
ENSG00000230317	7.848191889629977e-12	4.216495198879642
ENSG00000184613	7.848191889629977e-12	6.441532265580515
ENSG00000181982	7.9131663291474e-12	8.630435694069293
ENSG00000140320	8.04470217595887e-12	8.715689648173003
ENSG00000136908	8.04470217595887e-12	8.818270592063799
ENSG00000071282	8.178382122833236e-12	5.138340498804352
ENSG00000155542	8.178382122833236e-12	8.329572065492634
ENSG00000253642	8.24603681085312e-12	6.056359820314843
ENSG00000160602	8.24603681085312e-12	8.551804418532598
ENSG00000172260	8.24603681085318e-12	4.905579844119957
ENSG00000161249	8.24603681085318e-12	5.208689839561327
ENSG00000064490	8.31424040288755e-12	8.722312326740015
ENSG00000204271	8.382997261678111e-12	8.361428474624137
ENSG00000213015	8.522188400375125e-12	8.722312326740015
ENSG00000245060	8.522188400375125e-12	8.770291459401907
ENSG00000218426	8.522188400375125e-12	8.328031478753525
ENSG00000182397	8.592631576420452e-12	5.708216687187373
ENSG00000231196	8.592631576420452e-12	3.8584852760091626
ENSG00000165006	8.663645812020841e-12	8.764669240009736
ENSG00000152822	8.663645812020872e-12	4.590469657683273
ENSG00000157107	8.735235642136708e-12	8.635057454286619
ENSG00000102001	8.735235642136708e-12	7.317147896721113
ENSG00000185834	8.807405636960796e-12	7.340717029418327
ENSG00000264365	8.880160402185308e-12	1.9397052701426145
ENSG00000115604	1.0169299724365768e-11	6.882975996064251
ENSG00000163069	1.0337521715269401e-11	7.761644148610001
ENSG00000075391	1.0422653147941354e-11	8.012758304818627
ENSG00000212664	1.0508472052606223e-11	6.315820646950799
ENSG00000005206	1.0594983866758623e-11	8.864169010422316
ENSG00000102572	1.0682194069960533e-11	8.81110778593252
ENSG00000170890	1.0770108184157502e-11	3.8530542090785107
ENSG00000143061	1.0770108184157502e-11	2.847881909061859
ENSG00000147854	1.077010818415758e-11	8.864169010422316
ENSG00000225697	1.077010818415758e-11	8.764669240009736
ENSG00000141526	1.077010818415758e-11	8.671252020599905
ENSG00000149328	1.0858731774000262e-11	5.656763248149119
ENSG00000196363	1.085873177400034e-11	8.771832046141016
ENSG00000234498	1.085873177400034e-11	6.290836314626297
ENSG00000149809	1.085873177400034e-11	8.719771280826063
ENSG00000174684	1.085873177400034e-11	8.667170387946845
ENSG00000171224	1.1038129854684459e-11	7.115609471635887
ENSG00000170231	1.1038129854684459e-11	4.794748935086002
ENSG00000232472	1.1128915691264227e-11	8.33298955945326
ENSG00000099804	1.1220433695622896e-11	8.666169928772
ENSG00000102678	1.1220433695622975e-11	3.555433971525111
ENSG00000104964	1.1312689650819364e-11	8.88765834716584
ENSG00000113119	1.1312689650819364e-11	8.293377499179348
ENSG00000175556	1.1312689650819445e-11	4.68951265763265
ENSG00000065150	1.1405689384587997e-11	8.863168551247472
ENSG00000163931	1.1405689384587997e-11	8.882036127773668
ENSG00000118939	1.1405689384587997e-11	6.686377892336093
ENSG00000107105	1.2078012389434123e-11	3.597913104240899
ENSG00000113269	1.2737025821159516e-11	8.701364035910442
ENSG00000136141	1.3052956545766634e-11	8.619731382849217
ENSG00000198576	1.3052956545766634e-11	6.020091521089938
ENSG00000033867	1.3159964638612673e-11	8.032757391138418
ENSG00000253690	1.3267832810592693e-11	6.363748678997155
ENSG00000089692	1.3267832810592693e-11	7.902614653915966
ENSG00000129911	1.3376567831133984e-11	8.601864265497863
ENSG00000168994	1.3596665756514066e-11	7.102333404823225
ENSG00000167118	1.3596665756514066e-11	8.785077403275043
ENSG00000197147	1.3708042462290364e-11	8.677414367556342
ENSG00000012061	1.3820313619293929e-11	8.818270592063799
ENSG00000100342	1.3820313619293929e-11	8.88765834716584
ENSG00000115041	1.3820313619293929e-11	3.2796843512656486
ENSG00000156413	1.3933486261410133e-11	4.704243870650546
ENSG00000271553	1.3933486261410133e-11	7.025982857162167
ENSG00000172794	1.3933486261410133e-11	7.968636958711696
ENSG00000168852	1.3933486261410133e-11	5.392471701203328
ENSG00000187796	1.4047567476613296e-11	7.431849610080663
ENSG00000196935	1.4047567476613296e-11	5.795165619814531
ENSG00000171863	1.4047567476613296e-11	8.92031140839033
ENSG00000169604	1.4162564407373464e-11	6.891708903765938
ENSG00000175467	1.4162564407373514e-11	8.867250183900534
ENSG00000122034	1.4278484251064955e-11	8.839679214503949
ENSG00000227097	1.4278484251064955e-11	8.875413449206656
ENSG00000147604	1.4278484251064955e-11	8.932556306349513
ENSG00000250831	1.4278484251064955e-11	6.903893479466743
ENSG00000229638	1.4395334260378977e-11	8.484957709344508
ENSG00000264659	1.47515386474501e-11	2.6750802521981334
ENSG00000224227	1.499379456017794e-11	1.369916706866702
ENSG00000240455	1.5116381020143263e-11	3.0214429012337045
ENSG00000121207	1.600243270993182e-11	1.7641264831322458
ENSG00000188404	1.6331060912336444e-11	8.58545793893193
ENSG00000175768	1.6331060912336444e-11	8.037582958437602
ENSG00000197121	1.6598719287306303e-11	7.765278119017998
ENSG00000242444	1.673415656739054e-11	3.92581354704326
ENSG00000128872	1.673415656739054e-11	7.907360088365187
ENSG00000131323	1.7008289404151115e-11	8.839679214503949
ENSG00000130175	1.742776256743656e-11	8.92031140839033
ENSG00000166349	1.742776256743656e-11	5.8761991801016045
ENSG00000175161	1.742776256743656e-11	6.01174451799111
ENSG00000048140	1.7569827981175222e-11	8.727934546132186
ENSG00000167487	1.7569827981175222e-11	8.184766721732668
ENSG00000077044	1.771302853929165e-11	8.899903245125024
ENSG00000198876	1.771302853929165e-11	8.810107326757675
ENSG00000101298	1.771302853929165e-11	7.845140402421947
ENSG00000102316	1.771302853929165e-11	8.871331816553594
ENSG00000233061	1.771302853929165e-11	7.268525001279303
ENSG00000214022	1.771302853929165e-11	8.867250183900534
ENSG00000235776	1.8149530216332252e-11	6.194300893367751
ENSG00000261115	1.844637167028214e-11	4.002508758175254
ENSG00000113734	1.844637167028214e-11	8.230612422644322
ENSG00000165684	1.844637167028214e-11	8.737638398177417
ENSG00000163682	1.844637167028214e-11	8.928474673696451
ENSG00000031003	1.8596571961613447e-11	8.787618449188994
ENSG00000257556	1.8596571961613447e-11	3.422146175462354
ENSG00000081791	1.8596571961613447e-11	8.810107326757675
ENSG00000197070	1.8747970998694048e-11	8.763128653270627
ENSG00000245849	1.8900578147279952e-11	8.78253635736109
ENSG00000089199	1.9054402844660124e-11	2.6991811509577386
ENSG00000102290	1.9054402844660124e-11	2.6558783922747704
ENSG00000165688	1.920945460018903e-11	8.824893270630813
ENSG00000272992	1.9365742995824536e-11	1.23778050806127
ENSG00000180660	2.074550780447699e-11	6.796453137328504
ENSG00000132952	2.0914036389248015e-11	8.759047020617567
ENSG00000157693	2.1427714685459137e-11	8.883576714512778
ENSG00000253569	2.1427714685459137e-11	3.280620574789448
ENSG00000196159	2.1601673420195283e-11	7.905357776037212
ENSG00000139117	2.1601673420195283e-11	8.145056289270624
ENSG00000184682	2.1601673420195435e-11	7.796745153323955
ENSG00000101871	2.1777016234864623e-11	7.6025968187380215
ENSG00000221983	2.195375390843226e-11	8.924393041043391
ENSG00000172239	2.195375390843226e-11	8.810107326757675
ENSG00000160221	2.21318973019122e-11	8.875413449206656
ENSG00000173621	2.21318973019122e-11	7.265798387621663
ENSG00000165416	2.2492445106569663e-11	8.718230694086953
ENSG00000270372	2.267487165552605e-11	6.038609401473251
ENSG00000012983	2.285874820119287e-11	8.780995770621981
ENSG00000244968	2.285874820119295e-11	3.3391413470634412
ENSG00000112232	2.3044086024058046e-11	6.860435196615791
ENSG00000269243	2.3419191052828756e-11	7.264514325411275
ENSG00000147162	2.3419191052828756e-11	8.936637939002575
ENSG00000099622	2.3608981251120366e-11	8.924393041043391
ENSG00000196684	2.380027871266721e-11	8.908066510431146
ENSG00000107262	2.3993095153226655e-11	8.875413449206656
ENSG00000198108	2.718504240110685e-11	8.725650024746955
ENSG00000172292	2.7185042401107045e-11	7.931433114563876
ENSG00000137876	2.78492307781897e-11	8.903984877778084
ENSG00000006625	2.8074140966405503e-11	8.553885132835973
ENSG00000259684	2.8074140966405503e-11	5.723236737780891
ENSG00000150938	2.8300830897312497e-11	7.734198322963237
ENSG00000181027	2.8300830897312697e-11	8.666169928772
ENSG00000064787	2.8300830897312697e-11	8.156570228894333
ENSG00000148948	2.8991717485149634e-11	4.839549916211722
ENSG00000155093	2.8991717485149634e-11	8.00651126085679
ENSG00000196531	2.922566525028292e-11	8.924393041043391
ENSG00000198363	2.9461462717042915e-11	8.797322301234228
ENSG00000157379	2.9461462717042915e-11	8.638598959375415
ENSG00000269761	2.96991241962693e-11	4.187663096047508
ENSG00000234928	2.96991241962693e-11	1.8428082610641263
ENSG00000133106	2.993866410698757e-11	8.752424342050553
ENSG00000165757	2.993866410698757e-11	3.4129300439685206
ENSG00000172638	3.0180096977206014e-11	7.945693349456231
ENSG00000203993	3.09159002766187e-11	8.614649291021314
ENSG00000226084	3.09159002766187e-11	7.790216709803082
ENSG00000230897	3.09159002766187e-11	7.680065345617294
ENSG00000178187	3.116505247284032e-11	2.9833434111040056
ENSG00000146083	3.1165052472840757e-11	8.863168551247472
ENSG00000147676	3.166927385213823e-11	4.020873602727968
ENSG00000008988	3.166927385213823e-11	8.932556306349513
ENSG00000132975	3.244062809905049e-11	0.949433043480028
ENSG00000141447	3.417559263816165e-11	8.182113201434406
ENSG00000228397	3.5006700807513235e-11	5.4884000254150065
ENSG00000152409	3.5006700807513235e-11	8.890199393079792
ENSG00000100154	3.585760279663313e-11	8.763128653270627
ENSG00000107223	3.585760279663313e-11	8.903984877778084
ENSG00000198879	3.614571480911991e-11	8.891739979818901
ENSG00000139684	3.6436094610859886e-11	8.756505974703614
ENSG00000165125	3.6436094610859886e-11	2.2196908621928704
ENSG00000213399	3.6436094610859886e-11	4.743775007468653
ENSG00000175602	3.6436094610859886e-11	8.789159035928103
ENSG00000167685	3.6728759665632064e-11	8.619731382849219
ENSG00000198113	3.6728759665632064e-11	8.710607556345098
ENSG00000133275	3.7023727568589514e-11	8.863168551247472
ENSG00000121361	3.7023727568589514e-11	2.437201798914046
ENSG00000228544	3.7023727568589514e-11	7.667622240500046
ENSG00000109472	3.7321016047226745e-11	3.1691939553656017
ENSG00000119414	3.7321016047226745e-11	8.871331816553594
ENSG00000083635	3.76206429623479e-11	7.827786334128031
ENSG00000184304	3.76206429623479e-11	6.102345933027685
ENSG00000145863	3.822698421768737e-11	2.0962121865809142
ENSG00000187742	3.822698421768737e-11	8.88765834716584
ENSG00000163288	3.884289692458342e-11	2.459684580103633
ENSG00000230453	3.915448866889388e-11	2.6495016015240687
ENSG00000116785	3.978503634748133e-11	4.534374051491308
ENSG00000138326	4.074955279263489e-11	8.928474673696451
ENSG00000260183	4.173696600724734e-11	0.8022267988809271
ENSG00000165025	4.395745928228182e-11	8.430408615562465
ENSG00000185246	4.466367796877118e-11	8.802944520626395
ENSG00000119446	4.466367796877118e-11	8.764669240009736
ENSG00000176884	4.5381007783951775e-11	4.115618946430927
ENSG00000161970	4.5381007783951775e-11	8.838678755329106
ENSG00000160917	4.574389269152609e-11	8.755965847139349
ENSG00000142002	4.647821056077462e-11	8.853464699202242
ENSG00000165502	4.647821056077462e-11	8.908066510431146
ENSG00000101489	4.722407179984624e-11	5.131130215877493
ENSG00000128917	4.7601386535010237e-11	5.651722209663716
ENSG00000267251	4.760138653501058e-11	3.1177724675398095
ENSG00000119559	4.7981653866484593e-11	8.687118219601574
ENSG00000147874	4.7981653866484593e-11	8.678414826731183
ENSG00000181903	4.798165386648477e-11	5.0908190796217445
ENSG00000166743	4.798165386648477e-11	5.029600645654139
ENSG00000181143	4.91403982719449e-11	3.867524127889141
ENSG00000225449	4.992807636229587e-11	2.663411215130185
ENSG00000181524	4.992807636229587e-11	8.283337326651708
ENSG00000224992	4.992807636229587e-11	4.679069885171152
ENSG00000100095	5.113283361854084e-11	2.646139095729261
ENSG00000139910	5.535796019542252e-11	1.9743669511591744
ENSG00000144476	5.691606615872742e-11	6.612687841605352
ENSG00000144645	5.7369073784634125e-11	8.903984877778084
ENSG00000237926	5.7369073784634125e-11	4.4567138430967175
ENSG00000164932	5.7825612154021756e-11	8.69474135734343
ENSG00000073711	5.828570817774084e-11	7.339152486054992
ENSG00000173627	5.828570817774084e-11	2.4574053761133845
ENSG00000214274	5.874938896690889e-11	7.779261473978082
ENSG00000189403	5.874938896690951e-11	8.916229775737268
ENSG00000105865	5.921668183436476e-11	8.264654980972928
ENSG00000164683	5.968761429612878e-11	7.6326498383147845
ENSG00000187446	5.968761429612878e-11	8.869791229814485
ENSG00000251927	5.968761429612878e-11	7.308691173951396
ENSG00000154529	6.064050909142885e-11	2.212195909003018
ENSG00000177042	6.064050909142928e-11	8.69628194408254
ENSG00000100503	6.064050909142928e-11	8.85500528594135
ENSG00000130590	6.112252748623201e-11	8.277103686013968
ENSG00000243024	6.160829760087328e-11	4.5092368870316095
ENSG00000136144	6.160829760087372e-11	8.760587607356676
ENSG00000240616	6.160829760087372e-11	7.122435595308949
ENSG00000136383	6.209784798959462e-11	7.844528981176377
ENSG00000165671	6.259120741881577e-11	8.902444291038975
ENSG00000169925	6.30884048686699e-11	8.610027530803986
ENSG00000130309	6.30884048686699e-11	8.798862887973337
ENSG00000183617	6.35894695345551e-11	8.733556765524355
ENSG00000088448	6.460331838167698e-11	8.883576714512778
ENSG00000267522	6.615383820896156e-11	3.549162749088263
ENSG00000216915	6.615383820896156e-11	4.095712820934112
ENSG00000268231	6.936498721322303e-11	0.6494989425597353
ENSG00000109944	6.963937035136161e-11	7.785170767228219
ENSG00000257718	7.074757061431032e-11	5.322846069998627
ENSG00000198648	7.244232140066799e-11	7.996497467963894
ENSG00000198561	7.359417363854218e-11	8.648302811420645
ENSG00000176399	7.359417363854218e-11	6.5756909440236315
ENSG00000238421	7.417680568574989e-11	6.097032918583597
ENSG00000273226	7.476395355915392e-11	5.980743795095011
ENSG00000110768	7.595193391435226e-11	8.797322301234228
ENSG00000234009	7.595193391435226e-11	8.26814376861486
ENSG00000099994	7.595193391435226e-11	6.960061732755908
ENSG00000224687	7.595193391435226e-11	3.076215978500443
ENSG00000259330	7.595193391435226e-11	8.368591280755417
ENSG00000243181	7.65528355956311e-11	4.583301346389314
ENSG00000174744	7.65528355956311e-11	8.81264837267163
ENSG00000233426	7.715839150573192e-11	6.95173271918833
ENSG00000104131	7.715839150573192e-11	8.875413449206656
ENSG00000101445	7.776863688723681e-11	8.879495081859718
ENSG00000130313	7.776863688723681e-11	8.524313245089699
ENSG00000108557	7.776863688723681e-11	8.631976280808402
ENSG00000233878	7.776863688723681e-11	2.5972420015412725
ENSG00000137054	7.776863688723681e-11	8.767750413487954
ENSG00000107833	7.776863688723681e-11	8.487294948176602
ENSG00000203805	7.776863688723681e-11	2.3927176944592747
ENSG00000165895	7.838360724320135e-11	8.785077403275043
ENSG00000136878	7.962786620437782e-11	8.822352224716859
ENSG00000237222	7.962786620437782e-11	2.8985692770738365
ENSG00000151131	8.025722713502654e-11	8.646018290035414
ENSG00000006015	8.025722713502654e-11	8.845301433896118
ENSG00000236235	8.089145769482278e-11	1.759685657092874
ENSG00000198034	8.217467530910838e-11	8.932556306349513
ENSG00000242299	8.282373684899542e-11	8.487498755258459
ENSG00000106991	8.34778169927551e-11	7.931111212664954
ENSG00000090372	8.34778169927551e-11	8.831515949197826
ENSG00000155875	8.413695367371462e-11	3.4057643324302935
ENSG00000223343	8.413695367371462e-11	4.232835092486858
ENSG00000087206	8.614508648265807e-11	8.733556765524355
ENSG00000263681	8.889573915625554e-11	0.5808813372900082
ENSG00000116852	8.994924852826808e-11	8.81673000532469
ENSG00000137818	9.065836856352522e-11	8.936637939002575
ENSG00000104413	9.137296072105914e-11	7.3137170478582085
ENSG00000104047	9.209306627640716e-11	8.81673000532469
ENSG00000255516	9.209306627640716e-11	3.339666795723046
ENSG00000169855	9.28187268089329e-11	7.342841629472881
ENSG00000132964	9.428688065517228e-11	8.397702836891112
ENSG00000139746	9.50294586664151e-11	8.871331816553594
ENSG00000178464	9.50294586664151e-11	7.921026824962835
ENSG00000239827	9.577776105432393e-11	4.964945635814123
ENSG00000115183	9.577776105432393e-11	8.592160413452632
ENSG00000171703	9.653183095036598e-11	8.425194010334009
ENSG00000213585	9.653183095036598e-11	8.88611776042673
ENSG00000260805	9.653183095036598e-11	6.729361819074453
ENSG00000134982	9.653183095036598e-11	8.786617990014152
ENSG00000104886	9.653183095036598e-11	8.785617530839309
ENSG00000112530	9.729171180312892e-11	4.556795577354577
ENSG00000225953	9.729171180312892e-11	4.24141279430217
ENSG00000240754	9.729171180312892e-11	7.943678328910368
ENSG00000204673	9.729171180312892e-11	8.774373092054969
ENSG00000179846	9.729171180312892e-11	6.928195928025465
ENSG00000167113	9.80574473805987e-11	8.830515490022984
ENSG00000174482	9.80574473805987e-11	4.2141180542160575
ENSG00000118217	9.80574473805987e-11	8.895821612471963
ENSG00000148343	9.80574473805987e-11	8.834597122676044
ENSG00000103254	9.882908177244032e-11	8.62789464815534
ENSG00000168026	9.882908177244032e-11	8.494661561389739
ENSG00000138629	9.882908177244032e-11	8.84938306654918
ENSG00000095564	9.960665939230609e-11	8.924393041043391
ENSG00000130717	1.0117982360456006e-10	8.723852913479124
ENSG00000237214	1.0117982360456006e-10	6.9127011091247175
ENSG00000197768	1.0197550066512303e-10	6.4248867166382695
ENSG00000234741	1.0197550066512303e-10	8.891739979818901
ENSG00000151240	1.0197550066512303e-10	7.713380067493024
ENSG00000173141	1.0197550066512303e-10	8.70598579612777
ENSG00000177462	1.0277730189477338e-10	1.82526509843364
ENSG00000121797	1.0277730189477338e-10	8.304594859456865
ENSG00000177030	1.0358527336218928e-10	8.69628194408254
ENSG00000269640	1.0358527336218928e-10	8.579915515493449
ENSG00000198917	1.0358527336218928e-10	8.718230694086953
ENSG00000250366	1.0521991297814447e-10	1.4015339472073316
ENSG00000225127	1.0856529991734618e-10	1.1474118969871732
ENSG00000253974	1.0856529991734618e-10	1.2449178510442935
ENSG00000187080	1.1114244790956984e-10	0.7629462270284645
ENSG00000137501	1.1512081466985708e-10	8.411408525635716
ENSG00000198963	1.1785014686737842e-10	6.947845531707116
ENSG00000267016	1.1785014686737886e-10	3.1480956967726703
ENSG00000197191	1.1877392137025628e-10	6.451637776189728
ENSG00000119698	1.1970478199111046e-10	3.4642761100637967
ENSG00000188993	1.1970478199111046e-10	4.6093794971643804
ENSG00000119335	1.1970478199111132e-10	8.916229775737268
ENSG00000174276	1.2064278184649815e-10	8.09172443805593
ENSG00000237286	1.2254041367196743e-10	2.4711467659164144
ENSG00000196747	1.2254041367196743e-10	6.353697768284354
ENSG00000176248	1.225404136719683e-10	8.838678755329106
ENSG00000134056	1.225404136719683e-10	8.650383525724022
ENSG00000112294	1.235001538283584e-10	8.77129191857675
ENSG00000132953	1.235001538283584e-10	8.788158576753261
ENSG00000168056	1.235001538283584e-10	8.891739979818901
ENSG00000169660	1.2446724959748291e-10	8.785077403275043
ENSG00000139722	1.2446724959748335e-10	8.916229775737268
ENSG00000186994	1.2446724959748335e-10	5.540412961237264
ENSG00000166200	1.2544175606585763e-10	8.873872862467547
ENSG00000163251	1.2544175606585763e-10	7.844928093067704
ENSG00000131446	1.2544175606585763e-10	8.908066510431146
ENSG00000188566	1.2544175606585763e-10	8.736097811438308
ENSG00000138386	1.2642372872244463e-10	8.713608933869626
ENSG00000265806	1.2741322346150796e-10	7.041016597021504
ENSG00000145063	1.2741322346150977e-10	3.1323197620698484
ENSG00000267834	1.2841029658550738e-10	6.311464886524494
ENSG00000173320	1.2841029658550782e-10	6.746389062491094
ENSG00000124140	1.3144755547555998e-10	5.294662104089996
ENSG00000125246	1.3144755547556044e-10	8.26506259513664
ENSG00000265352	1.345550865178442e-10	1.4340093193251635
ENSG00000153208	1.345550865178442e-10	8.869791229814485
ENSG00000267943	1.356068197074493e-10	2.0403590369454148
ENSG00000081913	1.437554095691435e-10	7.624900266434241
ENSG00000174099	1.4714733778584227e-10	7.768263705294414
ENSG00000170558	1.4829528940415224e-10	7.045042487209557
ENSG00000160113	1.494520031849975e-10	8.414029367503357
ENSG00000196951	1.5061754446787165e-10	6.813183722706415
ENSG00000109705	1.5061754446787165e-10	6.511215610102211
ENSG00000225986	1.5061754446787165e-10	2.690285885622464
ENSG00000187800	1.5179197906747254e-10	7.405788710646451
ENSG00000172366	1.541677938718358e-10	8.712608474694784
ENSG00000230404	1.553693081123818e-10	4.466112099280521
ENSG00000105723	1.5657998374805728e-10	8.713608933869626
ENSG00000099984	1.5657998374805728e-10	5.704278206988027
ENSG00000140474	1.5657998374805728e-10	8.916229775737268
ENSG00000107263	1.5779988902048093e-10	8.916229775737268
ENSG00000165526	1.5779988902048093e-10	8.724853372653968
ENSG00000102763	1.5902909266700273e-10	8.74426107674443
ENSG00000175061	1.5902909266700273e-10	8.891739979818901
ENSG00000272841	1.6026766392420777e-10	6.340249979001625
ENSG00000166292	1.6026766392420777e-10	4.372690807954436
ENSG00000082397	1.615156725314537e-10	7.491312619848062
ENSG00000120314	1.615156725314537e-10	8.801403933887288
ENSG00000221890	1.6277318873441557e-10	4.1465256619714665
ENSG00000188986	1.6277318873441613e-10	8.834597122676044
ENSG00000145217	1.6277318873441613e-10	8.326774495049962
ENSG00000185238	1.6404028328866504e-10	8.609567199193409
ENSG00000175066	1.6404028328866504e-10	8.627354520591075
ENSG00000268798	1.6404028328866504e-10	6.223202991424721
ENSG00000137727	1.6404028328866504e-10	4.688040571556252
ENSG00000141574	1.6404028328866504e-10	8.223213131000566
ENSG00000186635	1.653170274632779e-10	8.879495081859718
ENSG00000171433	1.6789975233915837e-10	2.489620364988168
ENSG00000082175	1.6789975233915837e-10	4.008953874440529
ENSG00000104897	1.692058781788428e-10	8.807026153279457
ENSG00000264775	1.800189963132265e-10	0.83486746276136
ENSG00000196605	1.8495966819367533e-10	7.6564875116226485
ENSG00000155545	1.8639549082066627e-10	8.788158576753261
ENSG00000196743	1.9076870082599814e-10	8.863168551247472
ENSG00000166664	1.9373977525237686e-10	2.2829162154220795
ENSG00000232803	1.9373977525237826e-10	5.481332886451896
ENSG00000233695	1.9373977525237826e-10	6.705623189581711
ENSG00000102710	1.9373977525237826e-10	8.71902734617994
ENSG00000225667	1.952422406929409e-10	2.1902388706627454
ENSG00000254944	1.952422406929409e-10	5.393891275684543
ENSG00000178761	1.952422406929409e-10	8.85500528594135
ENSG00000267904	1.9675610319188295e-10	7.8374374687264
ENSG00000255561	1.9675610319188295e-10	8.060768653129339
ENSG00000147677	1.9828144718528107e-10	8.912148143084208
ENSG00000100647	1.9828144718528107e-10	8.800403474712446
ENSG00000250056	1.9981835771909857e-10	5.287898962488361
ENSG00000127184	1.9981835771909857e-10	8.902444291038975
ENSG00000109736	2.0136692045347528e-10	8.690659724690368
ENSG00000162390	2.0136692045347528e-10	5.197961328951586
ENSG00000166848	2.0136692045347528e-10	8.828974903283875
ENSG00000268030	2.0136692045347528e-10	7.500664676550081
ENSG00000011132	2.0449934826124323e-10	8.693740898168587
ENSG00000241878	2.0608338776476818e-10	8.712608474694784
ENSG00000188517	2.0608338776476818e-10	4.353499850302428
ENSG00000064102	2.0608338776476818e-10	8.778454724708029
ENSG00000160401	2.0767942833788886e-10	6.666062214898952
ENSG00000272491	2.109078685187447e-10	1.4162434568502345
ENSG00000271828	2.1254044764516588e-10	7.252634289223129
ENSG00000139842	2.1418538688756766e-10	8.810107326757675
ENSG00000087077	2.1418538688756766e-10	8.731476051220982
ENSG00000065054	2.1751271192086187e-10	7.852521454727534
ENSG00000181195	2.1919528246332282e-10	1.2644837709773793
ENSG00000270988	2.278009707501381e-10	0.7910880808065911
ENSG00000066629	2.3582806410396996e-10	7.264457440871284
ENSG00000104728	2.3948385423694345e-10	6.208942938494744
ENSG00000110025	2.450716940530184e-10	7.584178373974815
ENSG00000243517	2.450716940530184e-10	7.030573064834404
ENSG00000101751	2.450716940530184e-10	8.709527301216566
ENSG00000122641	2.450716940530184e-10	4.2446155260382765
ENSG00000204899	2.450716940530184e-10	8.631976280808402
ENSG00000054793	2.450716940530184e-10	6.698359740998609
ENSG00000070814	2.4696249261895956e-10	8.826433857369922
ENSG00000170445	2.4696249261895956e-10	8.85908691859441
ENSG00000244398	2.4886755712469184e-10	8.328775413399647
ENSG00000261303	2.507869926668884e-10	2.3703236004052237
ENSG00000179456	2.507869926668884e-10	8.567670617534265
ENSG00000187033	2.527209050968416e-10	5.3938712314369
ENSG00000267896	2.527209050968416e-10	7.067202206455966
ENSG00000153714	2.527209050968434e-10	7.85931559166841
ENSG00000105700	2.546694010257588e-10	8.760587607356676
ENSG00000186081	2.546694010257606e-10	2.4490201872614614
ENSG00000115844	2.566325878300369e-10	4.643111152631147
ENSG00000137871	2.5861057365662495e-10	8.846842020635227
ENSG00000241829	2.586105736566277e-10	1.6841387301749167
ENSG00000196154	2.586105736566277e-10	8.761588066531518
ENSG00000128563	2.6060346742839806e-10	8.81264837267163
ENSG00000130560	2.6060346742839806e-10	8.747342250222648
ENSG00000149742	2.62611378849562e-10	2.932125314115464
ENSG00000186891	2.62611378849562e-10	7.479913453083273
ENSG00000183298	2.62611378849562e-10	6.733554802932342
ENSG00000213261	2.62611378849562e-10	6.83901567867182
ENSG00000136122	2.6463441841111476e-10	8.168227881766182
ENSG00000267785	2.6463441841111476e-10	2.828897120664486
ENSG00000232346	2.666726973963331e-10	7.353983551454127
ENSG00000118898	2.6872632788629147e-10	6.6636758479691744
ENSG00000272655	2.707954227654292e-10	7.533046774153401
ENSG00000133169	2.813768708985211e-10	4.806600857003418
ENSG00000222033	2.835411683847644e-10	0.9663716597306848
ENSG00000116117	2.912451817208956e-10	7.5530943234158
ENSG00000125657	2.9801125139791375e-10	4.930096671566297
ENSG00000049323	3.0260710809110145e-10	8.837138168589997
ENSG00000163746	3.0260710809110145e-10	4.077333258562974
ENSG00000228546	3.049309550638301e-10	3.3047176246671577
ENSG00000253051	3.049309550638301e-10	5.250965118817774
ENSG00000103381	3.0963112115465156e-10	8.111368627658871
ENSG00000142453	3.0963112115465487e-10	8.828974903283875
ENSG00000116667	3.12007696954839e-10	8.485854196407429
ENSG00000166763	3.1440210724148533e-10	4.969746145714583
ENSG00000203697	3.168144826579984e-10	5.391027687097014
ENSG00000149269	3.168144826580006e-10	8.831515949197826
ENSG00000143603	3.1924495478026937e-10	8.873872862467547
ENSG00000135040	3.192449547802705e-10	8.719771280826063
ENSG00000240463	3.2169365612312593e-10	5.593671731862715
ENSG00000080802	3.2169365612312593e-10	8.664089214468627
ENSG00000129038	3.241607201468566e-10	3.2338490672017923
ENSG00000129968	3.26646281263773e-10	8.85092365328829
ENSG00000135454	3.26646281263773e-10	6.53098825387778
ENSG00000228431	3.26646281263773e-10	2.120844200816135
ENSG00000164543	3.26646281263773e-10	8.863168551247472
ENSG00000204060	3.291504748447957e-10	4.538082167714737
ENSG00000069849	3.29150474844798e-10	8.82081163797775
ENSG00000117834	3.3167343722612573e-10	2.927533250466025
ENSG00000105364	3.3421530571590815e-10	8.70344475021382
ENSG00000160223	3.367762186009895e-10	8.82081163797775
ENSG00000255337	3.367762186009895e-10	4.567682935322893
ENSG00000240875	3.419557356386327e-10	8.304338334928143
ENSG00000212658	3.4195573563863756e-10	1.2855577870383743
ENSG00000197258	3.472131144665693e-10	7.446437464157999
ENSG00000070159	3.52549497310202e-10	3.2153598022227365
ENSG00000174567	3.52549497310202e-10	1.272368338204909
ENSG00000106236	3.6904433837610844e-10	1.2376955315564386
ENSG00000238078	3.7613775457136187e-10	3.9878358165679586
ENSG00000163629	3.7613775457136187e-10	7.740911680944216
ENSG00000196172	3.7901229291839245e-10	7.056372868848334
ENSG00000224858	3.7901229291839245e-10	5.601122927706397
ENSG00000152932	3.7901229291839245e-10	2.9031068962484663
ENSG00000255022	3.7901229291839245e-10	3.884916558627186
ENSG00000232956	3.8190830489081575e-10	8.817730464499531
ENSG00000166816	3.84825947042036e-10	8.27376598800703
ENSG00000125755	3.877653770372736e-10	8.891739979818901
ENSG00000104859	3.877653770372736e-10	8.833056535936935
ENSG00000168386	3.877653770372736e-10	6.0176234265506245
ENSG00000240449	3.9072675366121766e-10	6.876759553530606
ENSG00000257551	3.9072675366121766e-10	2.5450225259223647
ENSG00000139675	3.9072675366121766e-10	7.962914904349593
ENSG00000101842	3.937102368257627e-10	5.446344042529378
ENSG00000143507	3.937102368257627e-10	8.673793066513856
ENSG00000174808	3.937102368257627e-10	6.142160514660995
ENSG00000023171	3.937102368257627e-10	6.757634791345109
ENSG00000132361	3.937102368257627e-10	8.890199393079792
ENSG00000234912	3.967159875777973e-10	8.624353143066545
ENSG00000064270	3.967159875777973e-10	5.503310191908667
ENSG00000086189	3.967159875777973e-10	8.801403933887288
ENSG00000157259	3.997441681070027e-10	8.7498832961366
ENSG00000156976	3.997441681070027e-10	8.936637939002575
ENSG00000149131	4.027949417537671e-10	7.726369908621599
ENSG00000168843	4.027949417537671e-10	6.38831333286647
ENSG00000148308	4.027949417537671e-10	8.792240209406321
ENSG00000225706	4.027949417537671e-10	2.324192148983092
ENSG00000011422	4.027949417537671e-10	7.519783177681204
ENSG00000137055	4.0586847301709287e-10	8.72893500530703
ENSG00000177989	4.0586847301709287e-10	8.698822989996492
ENSG00000056487	4.0896492756261016e-10	2.121285436040215
ENSG00000188672	4.0896492756261016e-10	6.39348530431606
ENSG00000148384	4.0896492756261306e-10	8.77691413796892
ENSG00000120913	4.0896492756261306e-10	7.965574361467921
ENSG00000165487	4.120844722305946e-10	8.695281484907696
ENSG00000100577	4.120844722305946e-10	8.539099188962835
ENSG00000268996	4.120844722305946e-10	5.802815669363735
ENSG00000266709	4.120844722305975e-10	3.031695017049864
ENSG00000214514	4.120844722305975e-10	3.471787305353373
ENSG00000268087	4.1522727504408375e-10	7.790709719844277
ENSG00000125485	4.1522727504408375e-10	8.593701000191741
ENSG00000116299	4.1522727504408375e-10	5.82990195985012
ENSG00000134508	4.1839350521700245e-10	8.447735605349553
ENSG00000126756	4.1839350521700245e-10	8.800403474712446
ENSG00000176170	4.1839350521700245e-10	6.9474170072902215
ENSG00000182154	4.1839350521700245e-10	8.78969916349237
ENSG00000234476	4.215833331623804e-10	4.345840242716291
ENSG00000154102	4.215833331623804e-10	8.432607741070214
ENSG00000105401	4.215833331623804e-10	8.865709597161425
ENSG00000103995	4.2803447006775563e-10	8.68603796447304
ENSG00000136193	4.3129612592391774e-10	8.85908691859441
ENSG00000078403	4.345820733616749e-10	8.7498832961366
ENSG00000133687	4.4458743675568295e-10	6.089363364868598
ENSG00000261373	4.445874367556877e-10	8.29003980117241
ENSG00000269012	4.479723283928399e-10	1.0497516484748883
ENSG00000099954	4.635186796246145e-10	8.323253028977412
ENSG00000180592	4.670443805611651e-10	5.068273266233153
ENSG00000248099	4.777794974604876e-10	5.246508475156379
ENSG00000229196	4.85069838205395e-10	5.351486678507369
ENSG00000160953	4.85069838205395e-10	8.766209826748845
ENSG00000105819	4.85069838205395e-10	8.853464699202242
ENSG00000199709	4.850698382053968e-10	3.2310062050654493
ENSG00000146576	4.887556698691516e-10	8.735097352263466
ENSG00000251666	4.999781769717778e-10	5.5683119907669125
ENSG00000100097	5.037746823326045e-10	8.895821612471963
ENSG00000170464	5.075993588607467e-10	8.494661561389739
ENSG00000148291	5.075993588607467e-10	8.313989469526513
ENSG00000123178	5.075993588607467e-10	8.177011070590261
ENSG00000229789	5.075993588607467e-10	7.057441162925609
ENSG00000139438	5.114524104944889e-10	7.207291672314729
ENSG00000106034	5.153340426096849e-10	8.592160413452632
ENSG00000172053	5.153340426096849e-10	8.895821612471963
ENSG00000172725	5.153340426096849e-10	8.802944520626395
ENSG00000244716	5.192444620296026e-10	7.264850645893684
ENSG00000205786	5.192444620296063e-10	3.514264003834473
ENSG00000079313	5.231838770348696e-10	8.825893729805657
ENSG00000242337	5.271524973733898e-10	5.997290299785874
ENSG00000173653	5.311505342704373e-10	8.649843398159755
ENSG00000112195	5.311505342704373e-10	8.57000785636636
ENSG00000167671	5.351782004387304e-10	8.841219801243058
ENSG00000242540	5.392357100886326e-10	1.9796876136535433
ENSG00000230202	5.433232789383818e-10	8.533937301181243
ENSG00000241358	5.433232789383818e-10	1.3052534481925846
ENSG00000164128	5.557685207042648e-10	1.8281460733856338
ENSG00000184486	5.557685207042648e-10	2.7880281106442073
ENSG00000054219	5.557685207042648e-10	8.692740438993745
ENSG00000165621	5.64219668179533e-10	1.68649518974561
ENSG00000262877	5.881131485500808e-10	5.897486432616123
ENSG00000106571	5.881131485500808e-10	7.30626455465167
ENSG00000178162	5.925624029098019e-10	6.22364012409174
ENSG00000125726	5.925624029098019e-10	5.384181487388764
ENSG00000126456	5.970445444606655e-10	8.875413449206656
ENSG00000215705	6.061084392487282e-10	6.856956698443249
ENSG00000118491	6.106906717143436e-10	6.180547508014912
ENSG00000113716	6.106906717143479e-10	8.833056535936935
ENSG00000186854	6.106906717143479e-10	8.505906000174079
ENSG00000166529	6.153067498507256e-10	8.102566862600352
ENSG00000267370	6.199569174954025e-10	5.173375618088541
ENSG00000224631	6.19956917495409e-10	8.165226504241653
ENSG00000103707	6.24641420196032e-10	8.545181739965583
ENSG00000234377	6.293605052219747e-10	5.5609384669336395
ENSG00000140455	6.293605052219747e-10	8.781535898186247
ENSG00000130803	6.293605052219747e-10	8.760587607356676
ENSG00000117461	6.341144215760667e-10	8.663628882858047
ENSG00000179943	6.389034200063952e-10	8.491376580829664
ENSG00000215424	6.389034200063952e-10	8.241777065474974
ENSG00000179271	6.389034200063952e-10	8.777914597143763
ENSG00000166337	6.437277530182054e-10	8.838678755329106
ENSG00000160993	6.437277530182054e-10	8.205963034818575
ENSG00000106009	6.437277530182054e-10	8.804485107365505
ENSG00000137713	6.437277530182054e-10	8.668710974685954
ENSG00000167525	6.437277530182054e-10	8.171849182808666
ENSG00000232388	6.485876748858271e-10	8.714149061433893
ENSG00000088053	6.534834416647388e-10	5.813863984270939
ENSG00000005421	6.534834416647388e-10	2.196284065518417
ENSG00000136867	6.584153112036564e-10	6.5289561736627215
ENSG00000132300	6.584153112036564e-10	8.883576714512778
ENSG00000231409	6.584153112036564e-10	5.178139264905741
ENSG00000156052	6.584153112036611e-10	7.366258869336748
ENSG00000114745	6.633835431567712e-10	8.809567199193411
ENSG00000132259	6.633835431567759e-10	5.605741990084322
ENSG00000117971	6.683883989959891e-10	4.349632899861007
ENSG00000168071	6.683883989959891e-10	8.879495081859718
ENSG00000167046	6.734301420232828e-10	6.102425161427475
ENSG00000234899	6.836253520751977e-10	1.5504067804536852
ENSG00000183850	6.887793549665653e-10	2.078471239904817
ENSG00000236097	7.044702097903573e-10	1.3417285476422585
ENSG00000078900	7.341488066533939e-10	6.119114967194771
ENSG00000060138	7.452410645024531e-10	8.626070458380685
ENSG00000100575	7.452410645024584e-10	8.539099188962835
ENSG00000188816	7.508484256636876e-10	3.1306994072376573
ENSG00000156103	7.508484256636902e-10	6.746126697190906
ENSG00000185345	7.564969987193755e-10	7.481446340449024
ENSG00000198521	7.564969987193755e-10	6.90128911065663
ENSG00000141682	7.564969987193755e-10	8.607946816500611
ENSG00000150459	7.621870790261946e-10	8.826433857369922
ENSG00000240376	7.679189640008142e-10	8.342949936027212
ENSG00000120278	7.736929531338054e-10	6.98411595269347
ENSG00000237576	7.736929531338054e-10	5.08733901101463
ENSG00000075223	7.736929531338054e-10	5.044004688039979
ENSG00000198000	7.736929531338054e-10	8.871331816553594
ENSG00000101695	7.736929531338054e-10	7.259461494253044
ENSG00000147687	7.795093480037337e-10	8.538559061398571
ENSG00000152484	7.853684522912222e-10	8.818270592063797
ENSG00000119608	7.853684522912222e-10	6.486531480521243
ENSG00000260588	7.853684522912222e-10	5.633398436512966
ENSG00000120705	7.853684522912222e-10	8.88765834716584
ENSG00000261404	7.912705717932596e-10	3.6438864710506134
ENSG00000068985	7.912705717932596e-10	4.8993635835744405
ENSG00000255517	7.912705717932596e-10	7.235957335932298
ENSG00000230091	7.912705717932596e-10	7.494856889414223
ENSG00000129757	7.912705717932596e-10	7.9159263764344985
ENSG00000183048	7.912705717932596e-10	7.154614222726684
ENSG00000272970	7.912705717932596e-10	4.384920310417403
ENSG00000122824	7.912705717932596e-10	4.104792832955302
ENSG00000135070	7.972160144374456e-10	8.81110778593252
ENSG00000137656	7.972160144374456e-10	8.581916433843135
ENSG00000260123	7.972160144374456e-10	3.397124492382983
ENSG00000116016	8.032050902964281e-10	8.68303658694851
ENSG00000230979	8.092381116024317e-10	7.0486326720577654
ENSG00000259071	8.092381116024317e-10	6.287066410542478
ENSG00000134905	8.214372503698124e-10	8.769751331837641
ENSG00000155463	8.214372503698124e-10	8.883576714512778
ENSG00000074964	8.276040032252879e-10	6.114360069477183
ENSG00000260591	8.338159723456732e-10	6.948348123192334
ENSG00000135390	8.338159723456732e-10	8.88765834716584
ENSG00000160193	8.400734809818758e-10	8.535017556309773
ENSG00000166126	8.400734809818758e-10	7.987806714507881
ENSG00000229766	8.400734809818758e-10	5.999097660699636
ENSG00000144681	8.463768546334496e-10	1.847269461639967
ENSG00000158859	8.463768546334496e-10	6.16128253772668
ENSG00000129933	8.463768546334617e-10	8.85500528594135
ENSG00000204444	8.463768546334617e-10	7.865548565687251
ENSG00000101134	8.527264210637357e-10	4.18747053900515
ENSG00000127415	8.527264210637418e-10	8.846842020635227
ENSG00000188803	9.188364456386829e-10	0.7894446267645121
ENSG00000224717	9.501949025591565e-10	5.693914190505223
ENSG00000124466	9.501949025591565e-10	3.3869328743056557
ENSG00000121101	9.573041121816886e-10	7.921112557736589
ENSG00000222375	9.644652634702854e-10	5.0813992459014
ENSG00000255086	9.644652634702854e-10	3.5318731396840817
ENSG00000169432	9.7167872636965e-10	8.56838187374977
ENSG00000268747	9.789448733877543e-10	3.82247267304278
ENSG00000198739	9.862640796130669e-10	3.060671337766743
ENSG00000161016	9.936367227319145e-10	8.928474673696451
ENSG00000129158	9.936367227319145e-10	8.409540120686582
ENSG00000243199	9.936367227319145e-10	8.038208481879352
ENSG00000218052	1.0010631830458976e-09	7.915239413739492
ENSG00000146007	1.0010631830458976e-09	8.834597122676044
ENSG00000172890	1.0010631830458976e-09	8.842760387982166
ENSG00000167491	1.0085438434895233e-09	8.829975362458717
ENSG00000171159	1.0085438434895233e-09	8.808566740018566
ENSG00000100353	1.0085438434895233e-09	8.916229775737268
ENSG00000261761	1.0160790896478477e-09	5.618599638927873
ENSG00000171757	1.0160790896478477e-09	7.688228610923415
ENSG00000126934	1.0313148948086274e-09	8.853464699202242
ENSG00000144821	1.0313148948086347e-09	8.607486484890034
ENSG00000260719	1.0390162383948525e-09	8.361020860460423
ENSG00000064607	1.0390162383948525e-09	8.895821612471963
ENSG00000271576	1.0390162383948525e-09	7.697734255810583
ENSG00000205138	1.0390162383948525e-09	8.476794444038385
ENSG00000092439	1.0467737368995112e-09	8.861627964508363
ENSG00000125531	1.0467737368995112e-09	5.059788929958584
ENSG00000099331	1.0467737368995112e-09	8.879495081859718
ENSG00000152642	1.0467737368995112e-09	8.779455183882872
ENSG00000131459	1.062458797852327e-09	2.307219291496999
ENSG00000237977	1.0703871668109543e-09	5.843812322796257
ENSG00000196312	1.0783733037460542e-09	8.027636684059829
ENSG00000271874	1.1701528803997416e-09	0.5262331867572121
ENSG00000150776	1.2098593345533603e-09	8.735557683874042
ENSG00000184863	1.2188600398922703e-09	8.908066510431146
ENSG00000242268	1.2279261163259764e-09	4.417281496550742
ENSG00000105705	1.2462562364008333e-09	8.71902734617994
ENSG00000206549	1.2462562364008379e-09	6.32421611012759
ENSG00000169862	1.2462562364008379e-09	2.699730863923474
ENSG00000169083	1.2462562364008379e-09	5.668202038219908
ENSG00000104611	1.2462562364008379e-09	6.838642017020756
ENSG00000105438	1.2555212149863564e-09	8.899903245125024
ENSG00000247092	1.2648534345981039e-09	7.75800954109672
ENSG00000268583	1.2648534345981039e-09	4.171645927290174
ENSG00000104825	1.2648534345981039e-09	8.778454724708029
ENSG00000269793	1.264853434598113e-09	2.292976484855829
ENSG00000234350	1.264853434598113e-09	3.2576557694919734
ENSG00000176641	1.2742533707873555e-09	3.86176363355303
ENSG00000167693	1.283721502375909e-09	6.486725530028352
ENSG00000177410	1.2932583114778885e-09	8.833056535936935
ENSG00000039650	1.3028642835217666e-09	8.790699622667212
ENSG00000177106	1.3028642835217666e-09	8.45330510729486
ENSG00000105676	1.3028642835217666e-09	8.74426107674443
ENSG00000171487	1.3028642835217759e-09	1.8068877270164185
ENSG00000144642	1.3028642835217759e-09	5.731377946386917
ENSG00000075673	1.3028642835217759e-09	2.8871111351609358
ENSG00000137073	1.312539907272345e-09	8.780995770621981
ENSG00000090470	1.312539907272345e-09	8.706525923692036
ENSG00000023516	1.3222856748530826e-09	8.830515490022984
ENSG00000110721	1.3222856748530826e-09	8.473049131867734
ENSG00000267034	1.3222856748530826e-09	1.949433201317033
ENSG00000166165	1.3321020817684594e-09	8.211974292140017
ENSG00000242276	1.3419896269264949e-09	4.540096861094066
ENSG00000237506	1.3419896269264949e-09	6.14259272510761
ENSG00000111729	1.3419896269264949e-09	7.045206456290744
ENSG00000196683	1.3519488126614474e-09	8.908066510431146
ENSG00000131844	1.3519488126614474e-09	8.842760387982166
ENSG00000124006	1.4028371744124679e-09	6.962522308923624
ENSG00000204335	1.4028371744124679e-09	1.0111051722682807
ENSG00000264693	1.4132369473908865e-09	1.0127224167131976
ENSG00000253361	1.4132369473908865e-09	1.2514138137659565
ENSG00000168264	1.4502322751344147e-09	8.88611776042673
ENSG00000255815	1.4717951898173644e-09	5.638454410415875
ENSG00000127946	1.4826937010768745e-09	8.422989284902465
ENSG00000188316	1.4936709815432619e-09	3.12841306979395
ENSG00000149743	1.4936709815432619e-09	8.697822530821648
ENSG00000215196	1.4936709815432619e-09	4.073344914874084
ENSG00000146833	1.4936709815432619e-09	8.7840769441002
ENSG00000128581	1.5158640725127614e-09	7.735056194775471
ENSG00000273079	1.527081003741433e-09	5.563273368906633
ENSG00000105982	1.527081003741433e-09	7.825576008772694
ENSG00000149782	1.5383789456786795e-09	8.64630189307096
ENSG00000119705	1.5383789456786795e-09	8.62943523489445
ENSG00000164056	1.549758468318869e-09	7.976458303611617
ENSG00000171877	1.549758468318869e-09	5.061412713155176
ENSG00000102409	1.549758468318869e-09	8.661344361472816
ENSG00000269728	1.5612201455551468e-09	7.252904009596505
ENSG00000179073	1.5612201455551524e-09	3.78651216156133
ENSG00000075790	1.5612201455551524e-09	8.723852913479124
ENSG00000112394	1.5727645552051902e-09	6.539435333664203
ENSG00000178026	1.5727645552052014e-09	7.267684016649576
ENSG00000169230	1.5727645552052014e-09	8.797322301234228
ENSG00000255183	1.5843922790372844e-09	4.951507625190389
ENSG00000136378	1.5843922790372844e-09	3.8467915566572746
ENSG00000139637	1.5843922790372844e-09	8.607486484890034
ENSG00000272808	1.5961039027965077e-09	3.9387143158494715
ENSG00000181036	1.5961039027965077e-09	5.402164813256788
ENSG00000260473	1.5961039027965077e-09	2.3093696708476092
ENSG00000164713	1.5961039027965133e-09	8.685577632862465
ENSG00000163631	1.6079000162310935e-09	6.576136547608416
ENSG00000129197	1.6079000162311162e-09	8.721311867565172
ENSG00000186567	1.6317480912943865e-09	5.632460589096636
ENSG00000165275	1.6317480912943981e-09	8.4987431940428
ENSG00000125869	1.6438012526749036e-09	8.820271510413486
ENSG00000185101	1.6438012526749036e-09	8.789159035928103
ENSG00000188580	1.6559413032882902e-09	4.414457383094614
ENSG00000186395	1.6559413032882902e-09	8.716690107347844
ENSG00000149547	1.6681688532998543e-09	8.857546331855302
ENSG00000106993	1.6681688532998543e-09	8.671252020599905
ENSG00000076053	1.7053826640151506e-09	8.597782632844803
ENSG00000225385	1.7179663969843233e-09	1.9249020396016967
ENSG00000235984	1.8556896594752533e-09	3.16504702091444
ENSG00000159128	1.8556896594752533e-09	8.81110778593252
ENSG00000264773	1.8693546576126067e-09	4.066547516093155
ENSG00000164116	1.88311784522314e-09	7.143913464168532
ENSG00000272016	1.8969799094711355e-09	6.64867046180399
ENSG00000249425	1.8969799094711355e-09	5.02032681630826
ENSG00000233380	1.9109415421943313e-09	3.776474618403806
ENSG00000215386	1.9250034399347147e-09	6.936733894340154
ENSG00000145050	1.9250034399347147e-09	8.912148143084208
ENSG00000186847	1.9391663039696254e-09	5.062867836173123
ENSG00000196533	1.9391663039696254e-09	8.51894755022625
ENSG00000120686	1.9391663039696254e-09	8.899903245125024
ENSG00000149177	1.9391663039696254e-09	8.496458672657567
ENSG00000204103	1.967797759896099e-09	8.142870140073523
ENSG00000151917	1.967797759896099e-09	6.072083855879006
ENSG00000273403	1.982267778300499e-09	2.8313634177600973
ENSG00000157617	1.982267778300499e-09	8.797862428798492
ENSG00000103269	1.982267778300499e-09	7.318248190865889
ENSG00000205277	1.99684161608853e-09	3.332202129876252
ENSG00000159674	2.0115199986859186e-09	8.355142116539534
ENSG00000085872	2.026303656443908e-09	8.78253635736109
ENSG00000066382	2.026303656443922e-09	6.592154760421643
ENSG00000254186	2.026303656443922e-09	2.316246809315683
ENSG00000108773	2.0411933246716936e-09	8.88611776042673
ENSG00000244056	2.0411933246716936e-09	2.6137250417112785
ENSG00000183527	2.0411933246716936e-09	8.642680592028476
ENSG00000248537	2.0411933246716936e-09	2.187373952382766
ENSG00000223685	2.05618974366891e-09	7.09483161058547
ENSG00000119508	2.05618974366891e-09	8.316834157492254
ENSG00000169567	2.05618974366891e-09	8.916229775737268
ENSG00000163071	2.05618974366891e-09	4.5595270657920794
ENSG00000198933	2.05618974366891e-09	8.38109270324332
ENSG00000203523	2.05618974366891e-09	5.12980609099945
ENSG00000136930	2.0712936587586066e-09	8.857546331855302
ENSG00000166938	2.0712936587586066e-09	8.800403474712446
ENSG00000173825	2.0712936587586066e-09	6.838979089369341
ENSG00000153898	2.0865058203201715e-09	5.338341593379903
ENSG00000133789	2.0865058203201715e-09	7.352745817777551
ENSG00000188060	2.086505820320179e-09	7.126318873490547
ENSG00000151292	2.086505820320179e-09	8.846842020635227
ENSG00000147403	2.086505820320179e-09	8.932556306349513
ENSG00000130165	2.086505820320179e-09	8.788158576753261
ENSG00000110583	2.117257909858184e-09	8.719771280826063
ENSG00000083535	2.1642169466388414e-09	8.347642989925845
ENSG00000133818	2.2861053159639814e-09	7.953531918434931
ENSG00000213096	2.302854875687742e-09	7.947396532623058
ENSG00000158813	2.3197241515892104e-09	7.380340626436097
ENSG00000245904	2.3367139768058837e-09	6.8004757081503255
ENSG00000027075	2.3538251901079853e-09	5.880518871686106
ENSG00000164949	2.371058635935265e-09	8.087036984081092
ENSG00000103067	2.405895631495483e-09	6.695570570541594
ENSG00000183779	2.405895631495483e-09	5.639330663727347
ENSG00000152969	2.4235008987913022e-09	4.275430821316822
ENSG00000124391	2.4412318338135284e-09	4.336672365558977
ENSG00000127870	2.4412318338135284e-09	8.716690107347844
ENSG00000155265	2.4590893099115765e-09	4.558410299388774
ENSG00000137814	2.4590893099115765e-09	8.667710515511109
ENSG00000163536	2.4770742063307397e-09	8.745801663483538
ENSG00000115266	2.4770742063307397e-09	7.962994700303282
ENSG00000149972	2.4770742063307397e-09	8.796321842059383
ENSG00000035141	2.495187408250879e-09	8.882036127773668
ENSG00000128694	2.495187408250879e-09	8.205839023690409
ENSG00000182841	2.495187408250879e-09	8.236818984775237
ENSG00000268001	2.495187408250879e-09	8.421988825727622
ENSG00000150873	2.495187408250879e-09	3.334339639028221
ENSG00000244134	2.5134298068250594e-09	5.198934468924503
ENSG00000091127	2.5134298068250594e-09	8.663088755293781
ENSG00000169118	2.5318022992187136e-09	8.71877082165122
ENSG00000165716	2.550305788648936e-09	6.0591130220181535
ENSG00000179523	2.587709401982912e-09	8.389255968549444
ENSG00000184924	2.587709401982912e-09	7.872157142058087
ENSG00000256331	2.6066113629360373e-09	1.7588265924186983
ENSG00000251408	2.6066113629360373e-09	1.7714516728021428
ENSG00000130254	2.6066113629360464e-09	8.863168551247472
ENSG00000236801	2.6066113629360464e-09	7.089962047645819
ENSG00000223843	2.6256479951048205e-09	2.7601770083438772
ENSG00000131019	2.6256479951048205e-09	5.027575746408229
ENSG00000136925	2.644820232562564e-09	8.625353602241388
ENSG00000235904	2.6448202325625737e-09	2.8697093944220353
ENSG00000167615	2.6641290156753163e-09	8.928474673696451
ENSG00000130589	2.6641290156753163e-09	8.842760387982166
ENSG00000254173	2.722884137857236e-09	1.3815750070404538
ENSG00000261559	2.7427486345455036e-09	1.656746321205212
ENSG00000173302	2.8858130113779278e-09	0.47889220426523815
ENSG00000206120	2.896305918843496e-09	6.111705497070024
ENSG00000119280	2.896305918843496e-09	8.112165279751856
ENSG00000125845	2.960049325933966e-09	3.861496309540165
ENSG00000163898	2.960049325933966e-09	5.262311491773862
ENSG00000128573	2.9600493259339764e-09	8.739639316527104
ENSG00000070610	2.9600493259339764e-09	8.879495081859718
ENSG00000236305	2.9600493259339764e-09	5.953698631831828
ENSG00000251381	2.9600493259339764e-09	5.098458555124466
ENSG00000173715	2.9600493259339764e-09	8.809567199193411
ENSG00000105619	2.981599654212259e-09	8.166226963416493
ENSG00000197647	2.981599654212259e-09	7.972073028906767
ENSG00000266258	3.0033029901525164e-09	2.5606688244975437
ENSG00000178149	3.0033029901525483e-09	8.569211204273374
ENSG00000172548	3.025160391124915e-09	8.093370459688765
ENSG00000171492	3.025160391124915e-09	8.755505515528771
ENSG00000181163	3.025160391124915e-09	8.936637939002575
ENSG00000189221	3.047172921595178e-09	4.050866799538168
ENSG00000233961	3.0693416531707683e-09	7.164673760478023
ENSG00000203315	3.0693416531707683e-09	4.923667388929213
ENSG00000204957	3.0693416531707683e-09	6.387279298615428
ENSG00000136874	3.0693416531707683e-09	8.77283250531586
ENSG00000173402	3.1141520420548246e-09	8.830515490022984
ENSG00000115289	3.1141520420548246e-09	8.332857046052709
ENSG00000149357	3.1141520420548246e-09	8.818270592063799
ENSG00000126821	3.114152042054847e-09	8.001810108484209
ENSG00000156508	3.1367958787057903e-09	8.936637939002575
ENSG00000272108	3.1367958787057903e-09	3.356669986882764
ENSG00000121741	3.159600275241209e-09	8.871331816553594
ENSG00000269988	3.159600275241209e-09	5.101110567795398
ENSG00000125629	3.15960027524122e-09	8.75704610226788
ENSG00000119771	3.15960027524122e-09	5.039488908525405
ENSG00000215548	3.182566339678939e-09	7.576145144028052
ENSG00000176124	3.182566339678939e-09	8.24785961647772
ENSG00000149016	3.182566339678939e-09	8.538559061398571
ENSG00000133812	3.182566339678939e-09	8.549803500182911
ENSG00000105321	3.182566339678939e-09	8.641680132853633
ENSG00000167088	3.182566339678939e-09	8.719771280826063
ENSG00000099326	3.205695187461292e-09	8.85908691859441
ENSG00000117228	3.2289879415032014e-09	8.745261535919273
ENSG00000249637	3.2289879415032014e-09	6.298125063066099
ENSG00000105732	3.2289879415032014e-09	8.529395336917604
ENSG00000254786	3.2524457322407964e-09	1.6099212023885763
ENSG00000176700	3.252445732240808e-09	8.628895107330184
ENSG00000263829	3.252445732240808e-09	3.4412836664636903
ENSG00000120332	3.2760696976800634e-09	6.048779897697778
ENSG00000238207	3.2760696976800634e-09	1.8758655072494574
ENSG00000102753	3.2760696976800865e-09	8.637394693118715
ENSG00000138592	3.2998609834460394e-09	8.796321842059383
ENSG00000011454	3.3238207428321227e-09	8.81518941858558
ENSG00000185386	3.3479501368498113e-09	8.66208829611894
ENSG00000065609	3.5217048336664232e-09	1.3176243558337632
ENSG00000047365	3.5344469611311567e-09	8.632976739983244
ENSG00000270093	3.5600662365247862e-09	4.917238518029703
ENSG00000134028	3.6643664197112945e-09	3.649384448426589
ENSG00000153790	3.6643664197112945e-09	8.552344546096863
ENSG00000104946	3.6909035241509715e-09	8.867250183900534
ENSG00000065183	3.6909035241509715e-09	8.775913678794078
ENSG00000162616	3.6909035241509715e-09	8.536018015484617
ENSG00000178741	3.6909035241509715e-09	8.891739979818901
ENSG00000235670	3.7176279967771404e-09	4.053852138634281
ENSG00000168615	3.7176279967771404e-09	8.83539377476903
ENSG00000157470	3.7445411248232666e-09	3.6899756167953845
ENSG00000170962	3.7445411248232666e-09	7.589914530533096
ENSG00000177455	3.7445411248232666e-09	7.335004536311977
ENSG00000133265	3.7445411248232666e-09	8.664089214468627
ENSG00000130520	3.7445411248232666e-09	8.85092365328829
ENSG00000079999	3.798938539086718e-09	8.825893729805657
ENSG00000100320	3.826425442914831e-09	8.85092365328829
ENSG00000170647	3.826425442914831e-09	8.455846153208812
ENSG00000243056	3.826425442914831e-09	5.610426449945358
ENSG00000268518	3.826425442914831e-09	6.266867540239582
ENSG00000156521	3.826425442914831e-09	8.756505974703614
ENSG00000032444	3.854106237496379e-09	8.827434316544766
ENSG00000248787	3.854106237496379e-09	4.119110004607927
ENSG00000271912	3.854106237496379e-09	7.447872616003382
ENSG00000256393	3.881982253544191e-09	7.28404122969537
ENSG00000137941	3.881982253544191e-09	8.85908691859441
ENSG00000135643	3.881982253544191e-09	5.604551763113187
ENSG00000174996	3.881982253544191e-09	8.764669240009736
ENSG00000179262	3.881982253544191e-09	8.903984877778084
ENSG00000127663	3.910054830636031e-09	8.773832964490701
ENSG00000213790	3.93832531727162e-09	4.500297951585296
ENSG00000233850	3.93832531727162e-09	3.8715339217569054
ENSG00000115112	3.966795070930342e-09	5.004826430191501
ENSG00000234745	3.966795070930342e-09	8.936637939002575
ENSG00000059378	3.96679507093037e-09	8.827434316544766
ENSG00000181264	3.96679507093037e-09	7.7279123017749045
ENSG00000174483	3.995465458128961e-09	6.5569229135340255
ENSG00000249258	3.995465458128961e-09	2.7346554489996096
[truncated: 3,328 more rows]
