# Supplementary material for: Machine learning predicts treatment sensitivity in multiple myeloma based on molecular and clinical information coupled with drug response
Source: PLoS One. 2021 Jul 28;16(7):e0254596. doi: 10.1371/journal.pone.0254596 (PMC8318243; doi:10.1371/journal.pone.0254596)
Supplement: S1 File — (ZIP) [file pone.0254596.s004.zip › Supplementary Material 1/13q14/selected_genes_experiment_1.csv]

gene	pvalue	entropy
ENSG00000134884	7.643107747007411e-36	8.926254342737613
ENSG00000136104	7.643107747007411e-36	8.82309400228606
ENSG00000186184	7.726412098453925e-35	8.862210084598736
ENSG00000122026	7.554914011034723e-34	8.930319383388017
ENSG00000133112	6.536784308079838e-32	8.938449464688832
ENSG00000102763	5.784250952073905e-31	8.759049744147184
ENSG00000136152	1.699290098758774e-30	8.855614327489313
ENSG00000132952	4.0986835110132126e-29	8.73872454089515
ENSG00000136100	4.0986835110132126e-29	8.844953529729482
ENSG00000088448	1.1646851983917422e-28	8.877473854932733
ENSG00000164647	9.17264800376658e-28	6.089375917358876
ENSG00000118971	9.17264800376658e-28	8.131380131747063
ENSG00000253051	2.5422410562916754e-27	5.270749457653378
ENSG00000220749	6.987545859122191e-27	7.02747366226151
ENSG00000122033	6.987545859122191e-27	8.772779190289793
ENSG00000118939	5.148709464360463e-26	6.717142705520787
ENSG00000136169	9.675056929185604e-25	8.813429596793856
ENSG00000197121	9.675056929185604e-25	7.808383797167337
ENSG00000242444	9.675056929185604e-25	3.9040639710867038
ENSG00000188342	9.675056929185604e-25	8.749385338654982
ENSG00000120685	2.5297472315065827e-24	8.827159042936465
ENSG00000133114	2.5297472315065827e-24	8.62436547076001
ENSG00000213860	6.559740697417149e-24	5.556796757121142
ENSG00000256164	1.6868721112989096e-23	3.612007130772207
ENSG00000244754	1.6868721112989454e-23	8.86780944944053
ENSG00000122034	4.301932452092535e-23	8.854080003297923
ENSG00000230091	2.7288789604236392e-22	7.54973735453819
ENSG00000139675	6.787713924710595e-22	7.9800068904554395
ENSG00000139746	6.787713924710595e-22	8.859679368139718
ENSG00000102572	6.787713924710595e-22	8.82155967809467
ENSG00000255920	6.78771392471074e-22	3.4547001511621587
ENSG00000110092	1.6743595763330785e-21	8.814963920985246
ENSG00000169432	1.6743595763330785e-21	8.578876567492522
ENSG00000243181	1.6743595763331142e-21	4.581203144933971
ENSG00000198715	4.095999296678848e-21	8.709731324418545
ENSG00000220842	4.095999296678848e-21	6.614738563951724
ENSG00000102796	4.095999296678848e-21	8.131365751350112
ENSG00000163995	4.095999296678848e-21	5.341080577569136
ENSG00000083544	9.937038198132366e-21	8.616773321382958
ENSG00000262468	2.3907820581877456e-20	8.042728270711013
ENSG00000102738	5.704386712016461e-20	8.80023808257501
ENSG00000169905	5.704386712016461e-20	8.841884881346704
ENSG00000102710	5.704386712016461e-20	8.737983630373606
ENSG00000234782	5.704386712016461e-20	7.3626863061232015
ENSG00000136159	5.704386712016461e-20	8.406687117013528
ENSG00000075945	1.34978275109337e-19	8.737190216703763
ENSG00000228397	1.34978275109337e-19	5.517401693458639
ENSG00000102471	1.34978275109337e-19	8.813429596793856
ENSG00000165416	1.34978275109337e-19	8.733125176053356
ENSG00000188243	1.34978275109337e-19	8.72752581121156
ENSG00000057294	1.34978275109337e-19	7.685567109716827
ENSG00000083520	1.34978275109337e-19	8.79870375838362
ENSG00000102531	3.1674132655145504e-19	8.930319383388017
ENSG00000136147	3.1674132655145504e-19	8.735655892512373
ENSG00000233672	3.1674132655145504e-19	5.861700329079655
ENSG00000173171	3.1674132655145504e-19	8.51452990161914
ENSG00000152749	3.1674132655145504e-19	8.715868621184102
ENSG00000120690	3.1674132655145504e-19	8.877473854932733
ENSG00000152484	7.371086902510009e-19	8.790573677082808
ENSG00000126226	7.371086902510114e-19	8.74025886508654
ENSG00000126952	7.371086902510114e-19	5.977342644744543
ENSG00000102786	7.371086902510114e-19	8.733125176053356
ENSG00000139842	7.371086902510114e-19	8.819028961635654
ENSG00000156535	7.371086902510114e-19	6.960825011885194
ENSG00000144061	1.7011565215292077e-18	6.906362959396562
ENSG00000203778	1.7011565215292077e-18	7.811834324864515
ENSG00000229152	1.7011565215292318e-18	8.149972152534266
ENSG00000120686	1.701156521529256e-18	8.901864098835173
ENSG00000171208	1.701156521529256e-18	8.401096219882035
ENSG00000066185	3.8935249340961066e-18	6.71645429814754
ENSG00000139641	3.8935249340961066e-18	8.89373401753436
ENSG00000243406	3.8935249340961066e-18	7.068063097906974
ENSG00000242571	3.8935249340961066e-18	4.6600822735310325
ENSG00000147872	3.8935249340961066e-18	8.730594459594338
ENSG00000217027	3.8935249340961066e-18	6.96999353031332
ENSG00000136144	8.837462601749387e-18	8.768714149639386
ENSG00000177628	8.837462601749387e-18	8.869343773631922
ENSG00000163947	8.837462601749387e-18	8.817494637444264
ENSG00000139344	8.837462601749387e-18	7.748451505667291
ENSG00000152520	8.837462601749387e-18	8.81243320452623
ENSG00000005810	8.837462601749387e-18	8.89373401753436
ENSG00000189403	8.837462601749387e-18	8.926254342737613
ENSG00000130177	8.837462601749575e-18	8.880004571391751
ENSG00000143294	1.9892902796775062e-17	8.852545679106534
ENSG00000134899	1.9892902796775062e-17	8.619224566262082
ENSG00000143257	1.9892902796775062e-17	5.839301580373162
ENSG00000083535	1.9892902796775062e-17	8.356045819401587
ENSG00000116161	1.9892902796775062e-17	8.82155967809467
ENSG00000172766	1.9892902796775062e-17	8.69347116181692
ENSG00000149926	1.9892902796775062e-17	5.102935780592666
ENSG00000091483	1.9892902796775062e-17	8.799700150651248
ENSG00000185101	1.9892902796775062e-17	8.751916055113998
ENSG00000143374	1.9892902796775062e-17	8.713337904725083
ENSG00000180660	4.440733133338486e-17	6.753574429402273
ENSG00000120675	4.440733133338486e-17	8.799700150651248
ENSG00000227354	4.440733133338549e-17	7.978296556097862
ENSG00000136122	4.440733133338549e-17	8.190702030618223
ENSG00000219133	4.440733133338549e-17	3.694067060303832
ENSG00000171365	4.440733133338549e-17	8.110961076518185
ENSG00000196199	4.440733133338549e-17	8.83528912423728
ENSG00000206549	9.830987235761572e-17	6.356407279346705
ENSG00000136161	9.830987235761572e-17	8.819028961635654
ENSG00000214460	9.830987235761572e-17	5.3832725293333965
ENSG00000157045	9.830987235761572e-17	8.780909271590605
ENSG00000183155	9.830987235761572e-17	8.527518437240204
ENSG00000136141	9.830987235761782e-17	8.598440902666182
ENSG00000088451	9.830987235761782e-17	8.539996009369101
ENSG00000171206	9.830987235761782e-17	8.804303123225415
ENSG00000139517	9.830987235761782e-17	8.35944095340004
ENSG00000142733	9.830987235761782e-17	8.492467395577936
ENSG00000107518	9.830987235761782e-17	5.019568809779349
ENSG00000197584	9.830987235761782e-17	7.547786137473078
ENSG00000112218	9.830987235761782e-17	8.200012982063155
ENSG00000120697	9.830987235761782e-17	8.858145043948328
ENSG00000174448	2.1583681930372193e-16	3.456729737962991
ENSG00000132953	2.1583681930372193e-16	8.768714149639386
ENSG00000150459	2.1583681930372193e-16	8.80023808257501
ENSG00000143420	2.1583681930372193e-16	8.89373401753436
ENSG00000133103	2.1583681930372193e-16	8.685341080516107
ENSG00000225721	2.1583681930372193e-16	4.002795741839037
ENSG00000102007	2.1583681930372193e-16	8.889668976883954
ENSG00000007968	2.1583681930372193e-16	8.708197000227155
ENSG00000247746	2.1583681930372193e-16	7.321865131086046
ENSG00000085552	2.15836819303725e-16	6.120242176721802
ENSG00000171161	2.15836819303725e-16	8.637556984978858
ENSG00000236675	2.15836819303725e-16	7.199270180862769
ENSG00000173451	2.15836819303725e-16	8.411625042913672
ENSG00000204977	2.15836819303725e-16	8.644690674012041
ENSG00000196368	4.699372545625292e-16	6.27351743309069
ENSG00000168159	4.699372545625292e-16	8.889668976883954
ENSG00000244582	4.699372545625292e-16	4.206115332995534
ENSG00000120334	4.699372545625292e-16	7.956607461660755
ENSG00000143368	4.699372545625292e-16	8.79716943419223
ENSG00000159352	4.699372545625292e-16	8.862210084598736
ENSG00000223685	4.699372545625292e-16	7.127996729357374
ENSG00000139505	4.699372545625292e-16	8.814963920985246
ENSG00000088387	4.699372545625292e-16	8.737190216703763
ENSG00000144369	4.699372545625292e-16	8.386361913761496
ENSG00000260388	4.699372545625359e-16	4.244003667385379
ENSG00000125304	1.014705843007078e-15	8.922189302087205
ENSG00000107745	1.014705843007078e-15	8.679283255330443
ENSG00000105982	1.014705843007078e-15	7.881765975182738
ENSG00000204899	1.014705843007078e-15	8.648755714662448
ENSG00000182397	1.014705843007078e-15	5.757879859224758
ENSG00000143401	1.014705843007078e-15	8.861213692331107
ENSG00000232224	1.014705843007078e-15	6.957113206640461
ENSG00000014914	1.014705843007078e-15	7.3491073354300775
ENSG00000123178	1.014705843007078e-15	8.216423620114266
ENSG00000165837	2.1728332069911615e-15	5.234495595822656
ENSG00000123179	2.1728332069911615e-15	8.553645983931816
ENSG00000138172	2.1728332069911923e-15	8.007644683457274
ENSG00000253710	2.1728332069911923e-15	8.314064067303917
ENSG00000134590	2.1728332069911923e-15	8.707200607959528
ENSG00000184719	2.1728332069911923e-15	8.285529311171178
ENSG00000197747	2.1728332069911923e-15	8.77530990674881
ENSG00000169894	2.1728332069911923e-15	3.72533541771974
ENSG00000136146	2.1728332069911923e-15	8.57450911910761
ENSG00000102805	2.1728332069911923e-15	8.685341080516107
ENSG00000134371	2.172833206991223e-15	8.801234474842639
ENSG00000085382	2.172833206991223e-15	8.26221493111626
ENSG00000236444	2.172833206991223e-15	4.43402865306069
ENSG00000120656	4.6142228067187975e-15	8.684344688248478
ENSG00000187098	4.6142228067187975e-15	7.798322237716642
ENSG00000260101	4.6142228067187975e-15	8.753988311229149
ENSG00000121644	4.6142228067187975e-15	8.86780944944053
ENSG00000123200	4.6142228067187975e-15	8.825624718745077
ENSG00000121741	4.6142228067187975e-15	8.877473854932733
ENSG00000143158	4.6142228067187975e-15	8.750919662846371
ENSG00000241612	4.6142228067187975e-15	3.796752367705295
ENSG00000143321	4.614222806718864e-15	8.897799058184765
ENSG00000175198	4.614222806718864e-15	8.387772730934994
ENSG00000133640	4.614222806718864e-15	3.8076727011366325
ENSG00000127870	4.614222806718864e-15	8.715330689260341
ENSG00000187944	4.614222806718864e-15	3.4189279320661194
ENSG00000120688	4.614222806718864e-15	8.237489733887845
ENSG00000184156	4.614222806718864e-15	5.562087972511775
ENSG00000149929	4.614222806718864e-15	8.644690674012043
ENSG00000017621	4.614222806718864e-15	7.204404866976653
ENSG00000160753	4.614222806718864e-15	8.545515902631003
ENSG00000065150	4.614222806718864e-15	8.873408814282326
ENSG00000152332	4.614222806718929e-15	8.884069612042156
ENSG00000226352	9.717547582505544e-15	5.322994696590736
ENSG00000132950	9.717547582505544e-15	8.510464860968733
ENSG00000165338	9.717547582505544e-15	8.496197482902364
ENSG00000165487	9.717547582505544e-15	8.718399337643119
ENSG00000143515	9.717547582505544e-15	8.938449464688832
ENSG00000117593	9.717547582505544e-15	8.733663107977115
ENSG00000117362	9.717547582505544e-15	8.88153889558314
ENSG00000122378	9.717547582505544e-15	8.712799972801323
ENSG00000081721	9.717547582505544e-15	8.726529418943931
ENSG00000204227	9.717547582505544e-15	8.793104393541824
ENSG00000143252	9.717547582505544e-15	8.78597070450864
ENSG00000238098	9.717547582505544e-15	5.3297571690340195
ENSG00000160752	9.717547582505683e-15	8.769710541907015
ENSG00000158882	9.717547582505683e-15	8.334644752302031
ENSG00000166171	9.717547582505683e-15	8.158569161889245
ENSG00000102543	9.717547582505683e-15	8.252471054044163
ENSG00000257698	9.717547582505683e-15	8.214351363999116
ENSG00000267127	9.717547582505683e-15	5.240605238315622
ENSG00000117697	9.717547582505683e-15	8.660950836613667
ENSG00000243284	2.02955457066911e-14	5.1119188610282755
ENSG00000138794	2.02955457066911e-14	8.354511495210197
ENSG00000143549	2.02955457066911e-14	8.909994180135985
ENSG00000134900	2.02955457066911e-14	8.869343773631922
ENSG00000023516	2.02955457066911e-14	8.840888489079076
ENSG00000133059	2.02955457066911e-14	8.674680282756276
ENSG00000148450	2.02955457066911e-14	8.439083935198889
ENSG00000141665	2.02955457066911e-14	5.640862044307451
ENSG00000116747	2.02955457066911e-14	8.814963920985246
ENSG00000143553	2.029554570669139e-14	8.676214606947665
ENSG00000078328	2.029554570669139e-14	2.8238146849971746
ENSG00000196950	2.029554570669139e-14	8.715868621184102
ENSG00000134905	2.029554570669139e-14	8.767179825447998
ENSG00000163344	2.029554570669139e-14	8.809364556143452
ENSG00000198380	2.029554570669139e-14	8.896264733993377
ENSG00000112981	4.2036904998175957e-14	4.649159599531632
ENSG00000203995	4.2036904998175957e-14	7.289338538005502
ENSG00000160712	4.2036904998175957e-14	8.930319383388017
ENSG00000271738	4.2036904998175957e-14	7.303230640161539
ENSG00000116521	4.2036904998175957e-14	8.896264733993377
ENSG00000231327	4.2036904998175957e-14	6.034742486317274
ENSG00000143862	4.2036904998175957e-14	8.675676675023904
ENSG00000083642	4.2036904998175957e-14	8.741255257354169
ENSG00000149925	4.2036904998175957e-14	8.909994180135985
ENSG00000143198	4.2036904998176253e-14	8.853083611030295
ENSG00000187601	4.2036904998176253e-14	8.832758407778263
ENSG00000133111	4.2036904998176253e-14	8.338912771550222
ENSG00000101134	4.2036904998176253e-14	4.144392787425
ENSG00000159346	4.2036904998176253e-14	8.888134652692564
ENSG00000025423	4.2036904998176253e-14	6.378235672228648
ENSG00000143418	4.2036904998176253e-14	8.803765191301657
ENSG00000168615	8.634688527644173e-14	8.844953529729482
ENSG00000204219	8.634688527644173e-14	6.883371184568699
ENSG00000104325	8.634688527644173e-14	8.819028961635654
ENSG00000165169	8.634688527644173e-14	8.719395729910747
ENSG00000143155	8.634688527644173e-14	8.685341080516107
ENSG00000112210	8.634688527644173e-14	7.86089726284707
ENSG00000198157	8.634688527644296e-14	8.322652608948596
ENSG00000125459	8.634688527644296e-14	8.733125176053356
ENSG00000253309	8.634688527644296e-14	7.232648705221413
ENSG00000116954	8.634688527644296e-14	8.719933661834508
ENSG00000168852	8.634688527644296e-14	5.400612214009056
ENSG00000168477	8.634688527644296e-14	7.3144707186736815
ENSG00000203705	8.634688527644296e-14	8.685879012439868
ENSG00000111450	8.634688527644296e-14	8.607567376234622
ENSG00000139433	8.634688527644296e-14	8.67061524210587
ENSG00000094841	8.634688527644296e-14	8.414358737970474
ENSG00000163113	8.634688527644296e-14	8.710727716686172
ENSG00000136636	8.634688527644296e-14	8.840888489079076
ENSG00000058668	8.634688527644296e-14	8.859679368139718
ENSG00000143761	8.634688527644296e-14	8.938449464688832
ENSG00000175701	8.634688527644296e-14	8.321859195278753
ENSG00000117280	8.634688527644296e-14	8.783439988049624
ENSG00000102385	8.634688527644356e-14	5.194637918785263
ENSG00000176393	8.634688527644356e-14	8.723460770561152
ENSG00000128581	8.634688527644356e-14	7.758994373569108
ENSG00000225579	1.7589300236408538e-13	7.200592723219295
ENSG00000132481	1.7589300236408538e-13	8.527518437240204
ENSG00000136643	1.7589300236408538e-13	8.750919662846371
ENSG00000171877	1.7589300236408538e-13	5.098033657857573
ENSG00000148730	1.7589300236408538e-13	8.863744408790124
ENSG00000178096	1.7589300236408538e-13	8.609101700426011
ENSG00000133065	1.7589300236408538e-13	8.813429596793856
ENSG00000144567	1.7589300236408538e-13	8.863744408790124
ENSG00000162929	1.7589300236408538e-13	7.926986808669501
ENSG00000130827	1.7589300236408538e-13	8.873408814282326
ENSG00000272016	1.7589300236408538e-13	6.7367239393355085
ENSG00000116604	1.7589300236408538e-13	8.909994180135985
ENSG00000198860	1.7589300236408538e-13	8.804303123225415
ENSG00000116957	1.7589300236408538e-13	8.628430511410416
ENSG00000225946	1.7589300236408538e-13	2.325971966154527
ENSG00000186187	1.7589300236408664e-13	7.526730959377655
ENSG00000158796	1.7589300236408664e-13	8.620300430109603
ENSG00000160767	1.7589300236408664e-13	8.476004254378525
ENSG00000163191	1.7589300236408664e-13	8.819028961635654
ENSG00000179085	1.7589300236408664e-13	8.712799972801323
ENSG00000119242	1.7589300236408664e-13	8.439824845720434
ENSG00000163689	1.7589300236408788e-13	6.115190574742718
ENSG00000136943	1.7589300236408788e-13	4.543240337359936
ENSG00000116667	3.553336939676779e-13	8.520516722935211
ENSG00000139826	3.553336939676779e-13	8.642618417896893
ENSG00000164237	3.5533369396768297e-13	7.951933485216993
ENSG00000117262	3.5533369396768297e-13	8.347042852851036
ENSG00000160710	3.5533369396768297e-13	8.942514505339238
ENSG00000163898	3.5533369396768297e-13	5.322554986003289
ENSG00000198553	3.5533369396768297e-13	4.06388000956201
ENSG00000142669	3.5533369396768297e-13	8.773775582557422
ENSG00000176933	3.5533369396768297e-13	6.446637677835935
ENSG00000144935	3.5533369396768297e-13	6.602371370353295
ENSG00000115556	3.5533369396768297e-13	7.872016520950767
ENSG00000143164	3.5533369396768297e-13	8.837819840696298
ENSG00000148484	3.5533369396768297e-13	8.806833839684433
ENSG00000118298	3.5533369396768297e-13	7.439718764356364
ENSG00000239470	3.5533369396768297e-13	4.427948022850704
ENSG00000115539	3.5533369396768297e-13	8.588776497173978
ENSG00000116852	3.5533369396768297e-13	8.839354164887686
ENSG00000145861	3.5533369396768297e-13	2.655045230660938
ENSG00000101945	3.5533369396768297e-13	8.104850748184225
ENSG00000143570	3.5533369396768297e-13	8.743785973813187
ENSG00000169740	3.5533369396768297e-13	8.515605765466661
ENSG00000272841	3.5533369396768297e-13	6.3649927179310035
ENSG00000143412	3.5533369396768297e-13	8.180296714604475
ENSG00000152382	3.5533369396768297e-13	8.600433687201438
ENSG00000198892	3.5533369396768423e-13	7.50195325900094
ENSG00000131791	3.5533369396768423e-13	8.653358687236615
ENSG00000067533	3.5533369396768423e-13	8.6812760398657
ENSG00000163374	3.5533369396768423e-13	8.813429596793856
ENSG00000158220	3.5533369396768423e-13	5.34245732252583
ENSG00000143393	3.5533369396768423e-13	8.861213692331107
ENSG00000227268	3.5533369396768423e-13	6.910890622367791
ENSG00000089050	3.5533369396768423e-13	8.316797762360718
ENSG00000168275	3.5533369396768423e-13	8.345253046913564
ENSG00000139438	3.5533369396768423e-13	7.216199944418956
ENSG00000136098	3.5533369396768423e-13	8.454550684130671
ENSG00000070182	3.5533369396768423e-13	7.306153928438961
ENSG00000103381	3.5533369396768423e-13	8.114109196480857
ENSG00000110876	7.1188552485801e-13	8.905929139485579
ENSG00000182551	7.1188552485801e-13	8.88153889558314
ENSG00000155962	7.1188552485801e-13	8.853083611030295
ENSG00000180098	7.1188552485801e-13	8.555259779703098
ENSG00000151773	7.1188552485801e-13	7.909446346787035
ENSG00000267270	7.1188552485801e-13	7.169203538677111
ENSG00000147400	7.1188552485801e-13	8.670077310182107
ENSG00000214309	7.118855248580151e-13	6.91612671879292
ENSG00000143815	7.118855248580151e-13	8.822556070362298
ENSG00000139684	7.118855248580151e-13	8.721926446369764
ENSG00000000460	7.118855248580151e-13	8.016751199468885
ENSG00000185222	7.118855248580151e-13	8.478482467689243
ENSG00000163362	7.118855248580151e-13	7.8156370617062825
ENSG00000109685	7.118855248580151e-13	8.865278732981514
ENSG00000068308	7.118855248580151e-13	8.843419205538092
ENSG00000118873	7.118855248580151e-13	8.83682344842867
ENSG00000175793	7.118855248580151e-13	6.504589552027838
ENSG00000133328	7.118855248580151e-13	7.452972280991726
ENSG00000230565	7.118855248580151e-13	6.836228372133167
ENSG00000067704	7.118855248580151e-13	8.88153889558314
ENSG00000102001	7.118855248580201e-13	7.35741598192073
ENSG00000204616	7.118855248580201e-13	5.329478438605645
ENSG00000158023	7.118855248580201e-13	6.047886625568034
ENSG00000179222	7.118855248580302e-13	8.901864098835173
ENSG00000168264	1.4143922782724615e-12	8.896264733993377
ENSG00000120662	1.4143922782724615e-12	8.397437136427197
ENSG00000186063	1.4143922782724615e-12	8.801234474842639
ENSG00000179630	1.4143922782724615e-12	8.407304520517181
ENSG00000239827	1.4143922782724615e-12	4.985142465029298
ENSG00000150477	1.4143922782724615e-12	8.136454152699741
ENSG00000204310	1.4143922782724615e-12	8.669080917914481
ENSG00000122359	1.4143922782724615e-12	8.873408814282326
ENSG00000173110	1.4143922782724615e-12	7.652151207308322
ENSG00000175137	1.4143922782724615e-12	8.73059445959434
ENSG00000073605	1.4143922782724615e-12	8.828693367127855
ENSG00000213612	1.4143922782724615e-12	5.22438396368866
ENSG00000143157	1.4143922782724615e-12	8.839354164887686
ENSG00000065613	1.4143922782724615e-12	8.772779190289793
ENSG00000122367	1.4143922782724615e-12	5.117924164200871
ENSG00000161714	1.4143922782724615e-12	7.406385067926441
ENSG00000164171	1.4143922782724615e-12	6.093983033206671
ENSG00000254911	1.4143922782724615e-12	7.4589240683228795
ENSG00000198908	1.4143922782724615e-12	7.577995237653127
ENSG00000137434	1.4143922782724615e-12	6.6116675024080624
ENSG00000160131	1.4143922782724615e-12	8.767179825447998
ENSG00000160691	1.4143922782724615e-12	8.914059220786392
ENSG00000165475	1.4143922782724615e-12	8.67061524210587
ENSG00000162909	1.4143922782724615e-12	8.926254342737613
ENSG00000271387	1.4143922782724716e-12	5.292099966870074
ENSG00000163348	1.4143922782724716e-12	8.837819840696298
ENSG00000120509	1.4143922782724716e-12	8.62283114656862
ENSG00000147251	1.4143922782724716e-12	8.779374947399216
ENSG00000102316	1.4143922782724716e-12	8.880004571391751
ENSG00000126947	1.4143922782724716e-12	7.47459233230817
ENSG00000135778	1.4143922782724716e-12	8.605036659775605
ENSG00000133104	1.4143922782724716e-12	8.865278732981514
ENSG00000143376	1.4143922782724716e-12	8.729060135402948
ENSG00000165972	1.4143922782724716e-12	6.074108948313013
ENSG00000120913	1.4143922782724716e-12	7.946169600055534
ENSG00000143578	1.4143922782724716e-12	8.542985186171986
ENSG00000198216	1.4143922782724916e-12	5.816146378785755
ENSG00000080823	2.7868624499651808e-12	7.541976228990359
ENSG00000242866	2.7868624499651808e-12	6.587297006515656
ENSG00000196550	2.7868624499652006e-12	6.9179131004371905
ENSG00000160766	2.7868624499652006e-12	8.125275380572978
ENSG00000234476	2.7868624499652006e-12	4.416326877771649
ENSG00000139597	2.7868624499652006e-12	8.73872454089515
ENSG00000136156	2.7868624499652006e-12	8.926254342737613
ENSG00000003096	2.7868624499652006e-12	4.640181609046145
ENSG00000253982	2.7868624499652006e-12	7.656777922236882
ENSG00000117410	2.7868624499652006e-12	8.873408814282326
ENSG00000158773	2.7868624499652006e-12	8.88153889558314
ENSG00000196632	2.7868624499652006e-12	6.479247234963347
ENSG00000188811	2.7868624499652006e-12	8.828693367127855
ENSG00000101190	2.7868624499652006e-12	8.197835719651406
ENSG00000101940	2.7868624499652006e-12	8.796173041924604
ENSG00000121481	2.7868624499652006e-12	8.640087701437874
ENSG00000134779	2.7868624499652006e-12	8.703135567309122
ENSG00000125841	2.7868624499652006e-12	8.205192344839205
ENSG00000205106	2.7868624499652006e-12	4.902693013978677
ENSG00000107771	2.7868624499652006e-12	8.674680282756276
ENSG00000163041	2.7868624499652006e-12	8.885603936233545
ENSG00000165868	2.7868624499652203e-12	4.560634364936051
ENSG00000236577	2.7868624499652203e-12	5.461040904854256
ENSG00000160714	2.7868624499652203e-12	8.847484246188499
ENSG00000228013	2.7868624499652203e-12	6.691165211696086
ENSG00000249738	2.7868624499652203e-12	3.699723806463116
ENSG00000118217	2.7868624499652203e-12	8.901864098835173
ENSG00000042832	2.7868624499652203e-12	8.106975507447673
ENSG00000100206	2.7868624499652203e-12	6.3135740430063025
ENSG00000169231	2.7868624499652203e-12	8.380894523647893
ENSG00000173163	2.7868624499652203e-12	8.593837930092013
ENSG00000102096	5.445617510207422e-12	8.938449464688832
ENSG00000159423	5.445617510207422e-12	7.574547600506376
ENSG00000180964	5.445617510207422e-12	8.736193824436134
ENSG00000102753	5.445617510207422e-12	8.666347222857679
ENSG00000162735	5.445617510207422e-12	8.73872454089515
ENSG00000139508	5.445617510207422e-12	8.722464378293527
ENSG00000119862	5.445617510207422e-12	8.680279647598072
ENSG00000231856	5.445617510207422e-12	6.027437603909124
ENSG00000106211	5.445617510207422e-12	8.880004571391751
ENSG00000272668	5.445617510207422e-12	6.044641344223382
ENSG00000064601	5.445617510207422e-12	8.871874490090939
ENSG00000120053	5.445617510207422e-12	8.801234474842639
ENSG00000273058	5.445617510207422e-12	7.369827006031153
ENSG00000143514	5.445617510207461e-12	8.734121568320983
ENSG00000132128	5.445617510207461e-12	8.79716943419223
ENSG00000180815	5.445617510207461e-12	5.242041210237289
ENSG00000214900	5.445617510207461e-12	7.264543027624911
ENSG00000183741	5.445617510207461e-12	8.851549286838905
ENSG00000119979	5.445617510207461e-12	8.606570983966995
ENSG00000137338	5.445617510207461e-12	8.2685552064796
ENSG00000228264	5.445617510207461e-12	4.791889251738061
ENSG00000170677	5.445617510207461e-12	7.069127364676503
ENSG00000203668	5.445617510207461e-12	8.786508636432401
ENSG00000118200	5.445617510207461e-12	8.82155967809467
ENSG00000165678	5.445617510207461e-12	8.901864098835173
ENSG00000101489	5.445617510207461e-12	5.227243689196542
ENSG00000165188	5.445617510207461e-12	5.109674882953114
ENSG00000160783	5.445617510207461e-12	8.38436912922624
ENSG00000176268	5.445617510207461e-12	4.775807788521459
ENSG00000133678	5.445617510207461e-12	8.596906578474792
ENSG00000078246	5.445617510207519e-12	8.343180790798412
ENSG00000188004	5.445617510207519e-12	6.021332252854499
ENSG00000143363	1.0552726367733478e-11	8.729060135402948
ENSG00000122218	1.0552726367733478e-11	8.909994180135985
ENSG00000131788	1.0552726367733478e-11	8.678004412885137
ENSG00000122376	1.0552726367733478e-11	8.7615804606062
ENSG00000116586	1.0552726367733478e-11	8.696539810199697
ENSG00000139133	1.0552726367733478e-11	8.026133154783409
ENSG00000125247	1.0552726367733478e-11	8.500800455476531
ENSG00000163399	1.0552726367733478e-11	8.857148651680701
ENSG00000186310	1.0552726367733478e-11	5.806195813367393
ENSG00000153132	1.0552726367733478e-11	7.910037117385869
ENSG00000152022	1.0552726367733478e-11	8.73872454089515
ENSG00000215784	1.0552726367733478e-11	6.489839474812577
ENSG00000160685	1.0552726367733478e-11	8.820025353903281
ENSG00000158864	1.0552726367733478e-11	8.852545679106534
ENSG00000219891	1.0552726367733478e-11	6.739296227922138
ENSG00000162522	1.0552726367733478e-11	8.357953555197074
ENSG00000197444	1.0552726367733478e-11	6.236375949732157
ENSG00000231738	1.0552726367733478e-11	5.367604087463245
ENSG00000023892	1.0552726367733478e-11	8.865278732981514
ENSG00000087510	1.0552726367733478e-11	4.574243600091921
ENSG00000083635	1.0552726367733478e-11	7.839344263462498
ENSG00000164403	1.0552726367733478e-11	8.495739022558498
ENSG00000182220	1.0552726367733478e-11	8.843419205538092
ENSG00000158711	1.0552726367733478e-11	8.86780944944053
ENSG00000159348	1.0552726367733478e-11	8.857148651680701
ENSG00000259802	1.0552726367733478e-11	6.721692382455931
ENSG00000143387	1.0552726367733515e-11	8.141233135440098
ENSG00000219027	1.0552726367733515e-11	3.224873987214544
ENSG00000121039	1.0552726367733515e-11	8.129981902608208
ENSG00000116584	1.0552726367733515e-11	8.918124261436798
ENSG00000089876	1.0552726367733515e-11	8.71686501345173
ENSG00000229503	1.0552726367733515e-11	2.975367513782294
ENSG00000156384	1.0552726367733515e-11	8.234218106907282
ENSG00000165434	1.0552726367733515e-11	8.09398697182661
ENSG00000164023	1.0552726367733515e-11	5.325557406910859
ENSG00000198853	1.0552726367733515e-11	7.509355017814851
ENSG00000133106	2.0280009908477095e-11	8.743785973813187
ENSG00000184584	2.0280009908477095e-11	8.86780944944053
ENSG00000148225	2.0280009908477095e-11	7.4396137580597665
ENSG00000229808	2.0280009908477095e-11	6.705264950846982
ENSG00000170919	2.0280009908477095e-11	8.28632272484102
ENSG00000102057	2.0280009908477095e-11	7.529889112351319
ENSG00000143569	2.0280009908477095e-11	8.885603936233545
ENSG00000271147	2.0280009908477095e-11	8.019537397673986
ENSG00000112182	2.0280009908477095e-11	8.561573086634844
ENSG00000102271	2.0280009908477095e-11	4.259165552886021
ENSG00000001561	2.0280009908477095e-11	8.78750502870003
ENSG00000057252	2.0280009908477095e-11	8.783977919973383
ENSG00000135845	2.028000990847724e-11	8.74332751346932
ENSG00000172955	2.028000990847724e-11	6.200153707962464
ENSG00000082126	2.028000990847724e-11	5.126746680116035
ENSG00000143437	2.028000990847724e-11	8.758053351879555
ENSG00000186073	2.028000990847724e-11	7.991455524725239
ENSG00000130695	2.028000990847724e-11	8.699070526658716
ENSG00000198440	2.028000990847724e-11	8.352386735946748
ENSG00000121486	2.028000990847724e-11	8.73972093316278
ENSG00000228812	2.028000990847724e-11	6.095824867630068
ENSG00000035403	2.028000990847724e-11	8.538999617101473
ENSG00000233217	2.028000990847724e-11	4.080329732766785
ENSG00000111445	2.028000990847724e-11	8.46413561804298
ENSG00000261801	2.028000990847724e-11	3.9484044408659096
ENSG00000267251	2.028000990847724e-11	3.168170214913969
ENSG00000116141	2.028000990847724e-11	5.628686373987202
ENSG00000180530	2.028000990847724e-11	8.375092180208313
ENSG00000137404	2.028000990847724e-11	8.335844123167446
ENSG00000163156	2.028000990847724e-11	8.581439829543008
ENSG00000163584	2.028000990847724e-11	8.861213692331107
ENSG00000139644	2.028000990847724e-11	8.934384424038425
ENSG00000143458	2.028000990847724e-11	8.728063743135321
ENSG00000139514	2.028000990847724e-11	8.905929139485579
ENSG00000143314	2.028000990847724e-11	8.815960313252875
ENSG00000139737	2.028000990847731e-11	8.665553809187836
ENSG00000175344	2.028000990847731e-11	2.8204583840155832
ENSG00000143799	2.028000990847731e-11	8.918124261436798
ENSG00000235944	2.028000990847731e-11	7.226579725716
ENSG00000138823	2.028000990847731e-11	4.448966834445747
ENSG00000173947	2.028000990847731e-11	5.690488691636719
ENSG00000143442	2.028000990847731e-11	8.909994180135985
ENSG00000138686	2.028000990847731e-11	8.377773372116815
ENSG00000183690	3.865072026707591e-11	4.434725935738699
ENSG00000166997	3.865072026707632e-11	8.102314454565331
ENSG00000143771	3.865072026707632e-11	8.561776065232628
ENSG00000215005	3.865072026707632e-11	3.3426192207097265
ENSG00000179397	3.865072026707632e-11	7.190911280550075
ENSG00000204815	3.865072026707632e-11	5.897346667568973
ENSG00000204356	3.865072026707632e-11	8.819028961635654
ENSG00000114670	3.865072026707632e-11	7.895415949745453
ENSG00000077152	3.865072026707632e-11	8.313191182054178
ENSG00000076321	3.865072026707632e-11	8.607567376234622
ENSG00000197622	3.865072026707632e-11	8.877473854932733
ENSG00000197208	3.865072026707632e-11	7.330434836482657
ENSG00000185437	3.865072026707632e-11	7.742261705753435
ENSG00000189143	3.865072026707632e-11	5.661635028300133
ENSG00000107960	3.865072026707632e-11	8.496276954482259
ENSG00000229521	3.865072026707632e-11	3.186179569217274
ENSG00000268584	3.865072026707632e-11	6.401273062380581
ENSG00000103404	3.865072026707632e-11	8.523250417992013
ENSG00000084444	3.865072026707632e-11	8.310509990145675
ENSG00000085185	3.865072026707632e-11	8.69193683762553
ENSG00000130997	3.865072026707632e-11	8.240020450346861
ENSG00000023572	3.865072026707632e-11	8.302530384294347
ENSG00000162910	3.865072026707632e-11	8.742789581545559
ENSG00000231769	3.865072026707632e-11	6.194484660256549
ENSG00000168528	3.865072026707632e-11	7.799109957341429
ENSG00000117308	3.865072026707632e-11	8.321656216680969
ENSG00000116857	3.865072026707632e-11	8.795635110000843
ENSG00000100097	3.865072026707632e-11	8.914059220786392
ENSG00000088280	3.865072026707632e-11	7.341151246582808
ENSG00000143324	3.865072026707632e-11	8.831224083586873
ENSG00000257718	3.865072026707659e-11	5.432449195458576
ENSG00000126790	3.865072026707659e-11	8.710269256342308
ENSG00000189369	3.865072026707659e-11	8.531865928068289
ENSG00000186827	3.865072026707659e-11	7.7428521408254944
ENSG00000230216	3.865072026707659e-11	3.936686186764306
ENSG00000204262	3.865072026707659e-11	7.83484072002505
ENSG00000203805	3.865072026707659e-11	2.4322806643997787
ENSG00000232065	3.865072026707659e-11	4.99394180743336
ENSG00000260805	3.865072026707659e-11	6.756890149151497
ENSG00000151893	3.865072026707659e-11	8.69347116181692
ENSG00000216990	3.865072026707659e-11	4.834039595378036
ENSG00000115204	3.865072026707659e-11	8.710269256342306
ENSG00000221887	3.865072026707659e-11	2.9688337480314075
ENSG00000231407	3.865072026707659e-11	5.4992968063998475
ENSG00000257543	3.865072026707659e-11	5.896495953354635
ENSG00000120699	3.865072026707659e-11	8.62436547076001
ENSG00000182993	3.865072026707659e-11	6.549889528585447
ENSG00000173960	3.865072026707659e-11	8.719933661834508
ENSG00000079156	3.865072026707659e-11	5.836630658345027
ENSG00000162885	3.865072026707659e-11	8.704131959576749
ENSG00000170385	3.865072026707659e-11	8.793104393541824
ENSG00000159259	3.865072026707659e-11	7.881686503602844
ENSG00000135631	3.865072026707659e-11	8.790573677082808
ENSG00000172458	3.865072026707659e-11	6.347857013299573
ENSG00000164542	3.865072026707659e-11	8.067859425134996
ENSG00000137261	3.865072026707659e-11	5.2853061624905955
ENSG00000012174	3.865072026707714e-11	8.678745323406684
ENSG00000101842	3.865072026707714e-11	5.484175756923972
ENSG00000187554	3.865072026707714e-11	6.79834262584792
ENSG00000242391	7.305214341849024e-11	2.4374537947646218
ENSG00000078668	7.305214341849024e-11	8.851549286838905
ENSG00000130477	7.305214341849024e-11	3.0016609700512578
ENSG00000259236	7.305214341849024e-11	5.5469172476883015
ENSG00000186496	7.305214341849024e-11	7.594103467969733
ENSG00000186976	7.305214341849024e-11	6.816566740263865
ENSG00000135823	7.30521434184905e-11	8.546591766478524
ENSG00000171033	7.30521434184905e-11	8.25582215260462
ENSG00000135766	7.30521434184905e-11	8.885603936233545
ENSG00000162704	7.30521434184905e-11	8.896264733993377
ENSG00000143258	7.30521434184905e-11	8.769710541907015
ENSG00000143774	7.30521434184905e-11	8.88153889558314
ENSG00000160679	7.30521434184905e-11	8.83682344842867
ENSG00000105373	7.30521434184905e-11	8.930319383388017
ENSG00000255121	7.30521434184905e-11	7.215288600891096
ENSG00000134375	7.30521434184905e-11	8.875939530741345
ENSG00000255224	7.30521434184905e-11	6.455313087717028
ENSG00000168016	7.30521434184905e-11	8.88153889558314
ENSG00000166401	7.30521434184905e-11	7.989188757722607
ENSG00000259343	7.30521434184905e-11	7.753545484176796
ENSG00000143756	7.30521434184905e-11	8.77224125836603
ENSG00000143621	7.30521434184905e-11	8.909994180135985
ENSG00000143575	7.30521434184905e-11	8.89373401753436
ENSG00000138279	7.30521434184905e-11	8.865278732981514
ENSG00000164111	7.30521434184905e-11	8.89373401753436
ENSG00000115085	7.30521434184905e-11	7.625844759900094
ENSG00000104626	7.30521434184905e-11	8.382173366093198
ENSG00000101746	7.30521434184905e-11	7.871363768361013
ENSG00000155755	7.30521434184905e-11	8.359237974802255
ENSG00000150636	7.30521434184905e-11	7.06142464530991
ENSG00000148219	7.30521434184905e-11	7.849387657718673
ENSG00000092847	7.30521434184905e-11	8.813429596793856
ENSG00000213719	7.30521434184905e-11	8.938449464688832
ENSG00000142227	7.30521434184905e-11	8.905929139485579
ENSG00000184949	7.30521434184905e-11	5.55983086737716
ENSG00000150076	7.30521434184905e-11	6.952697821134806
ENSG00000185499	7.30521434184905e-11	7.558702081452216
ENSG00000065135	7.30521434184905e-11	8.805299515493045
ENSG00000174938	7.30521434184905e-11	5.875670015894823
ENSG00000128641	7.30521434184905e-11	8.48160361922032
ENSG00000185634	7.30521434184905e-11	6.252987763119498
ENSG00000156711	7.30521434184905e-11	8.831224083586873
ENSG00000188419	7.305214341849101e-11	8.63195762013706
ENSG00000260719	7.305214341849101e-11	8.383707690284588
ENSG00000158716	7.305214341849101e-11	8.415487104966294
ENSG00000166224	7.305214341849101e-11	8.63349194432845
ENSG00000259363	7.305214341849101e-11	6.323682080587147
ENSG00000139687	7.305214341849101e-11	8.889668976883954
ENSG00000164032	7.305214341849101e-11	8.901864098835173
ENSG00000183128	7.305214341849101e-11	4.654471825310867
ENSG00000260992	7.305214341849101e-11	5.926747846804975
ENSG00000228106	7.305214341849101e-11	7.962679331716593
ENSG00000130985	7.305214341849101e-11	8.905929139485579
ENSG00000117475	7.305214341849101e-11	8.677210999215292
ENSG00000224687	7.305214341849101e-11	3.014944667922113
ENSG00000174827	7.305214341849101e-11	6.599325110658966
ENSG00000121390	7.305214341849101e-11	8.72906013540295
ENSG00000149289	7.305214341849101e-11	8.222004484234768
ENSG00000143195	7.305214341849101e-11	6.144039955116081
ENSG00000182827	7.305214341849101e-11	8.880004571391751
ENSG00000251350	1.3692863456735565e-10	6.665578409674668
ENSG00000130413	1.3692863456735565e-10	8.278239569528631
ENSG00000225828	1.3692863456735565e-10	7.884597642540727
ENSG00000225302	1.3692863456735565e-10	2.7305262298147226
ENSG00000115364	1.3692863456735565e-10	8.642159957553025
ENSG00000143543	1.3692863456735565e-10	8.905929139485579
ENSG00000188015	1.3692863456735565e-10	3.1056408290757123
ENSG00000132436	1.3692863456735565e-10	8.371971028677237
ENSG00000188092	1.3692863456735565e-10	7.272324446256345
ENSG00000233695	1.3692863456735565e-10	6.724408252396985
ENSG00000237188	1.3692863456735565e-10	6.974037917375761
ENSG00000176049	1.3692863456735565e-10	4.378677456053571
ENSG00000121900	1.3692863456735565e-10	6.355731959910909
ENSG00000244242	1.3692863456735565e-10	7.986388514647328
ENSG00000158793	1.3692863456735565e-10	8.708734932150916
ENSG00000140545	1.3692863456735565e-10	8.438422496257237
ENSG00000143373	1.3692863456735565e-10	8.78750502870003
ENSG00000152213	1.3692863456735565e-10	7.989462740189982
ENSG00000000457	1.3692863456735565e-10	8.611094484961267
ENSG00000072682	1.3692863456735565e-10	8.609436653751988
ENSG00000040341	1.3692863456735565e-10	8.72752581121156
ENSG00000101868	1.3692863456735565e-10	8.57297479491622
ENSG00000009780	1.3692863456735565e-10	8.365498778585701
ENSG00000101557	1.3692863456735565e-10	8.865278732981514
ENSG00000080371	1.3692863456735565e-10	8.831224083586873
ENSG00000271420	1.3692863456735663e-10	2.5933354438621317
ENSG00000143222	1.3692863456735663e-10	8.871874490090939
ENSG00000246203	1.3692863456735663e-10	6.662273268830433
ENSG00000005812	1.3692863456735663e-10	8.786508636432401
ENSG00000102606	1.3692863456735663e-10	8.718937269566881
ENSG00000184613	1.3692863456735663e-10	6.48779511702389
ENSG00000180479	1.3692863456735663e-10	7.689386405371927
ENSG00000147155	1.3692863456735663e-10	8.585249388447334
ENSG00000139160	1.3692863456735663e-10	7.831824574790571
ENSG00000188404	1.3692863456735663e-10	8.564844713615406
ENSG00000152193	1.3692863456735663e-10	7.511958194978995
ENSG00000025800	1.3692863456735663e-10	8.810898880334841
ENSG00000110002	1.3692863456735663e-10	8.722464378293527
ENSG00000163913	1.3692863456735663e-10	8.581642808140794
ENSG00000226321	1.3692863456735663e-10	6.09962633904589
ENSG00000163125	1.3692863456735663e-10	8.83682344842867
ENSG00000165240	1.3692863456735663e-10	8.636560592711229
ENSG00000152380	1.3692863456735663e-10	7.097937550458439
ENSG00000136653	1.3692863456735663e-10	8.886600328501174
ENSG00000237082	1.3692863456735663e-10	4.322539401500204
ENSG00000159712	1.3692863456735663e-10	6.064534999320994
ENSG00000267801	1.3692863456735808e-10	6.012636660008284
ENSG00000165507	1.3692863456735808e-10	8.753988311229149
ENSG00000184831	1.3692863456735808e-10	8.237745215633927
ENSG00000171931	1.3692863456735808e-10	4.3025506470178625
ENSG00000127252	1.3692863456735808e-10	2.859950186742815
ENSG00000117479	1.3692863456735808e-10	8.53945807744534
ENSG00000079332	1.3692863456735808e-10	8.869343773631922
ENSG00000148468	1.3692863456735808e-10	7.364451255633682
ENSG00000151276	1.3692863456735808e-10	5.875357152412106
ENSG00000228486	1.3692863456735808e-10	8.543320139497961
ENSG00000196754	1.3692863456735808e-10	4.06740381977585
ENSG00000231064	1.3692863456735808e-10	5.99998638048084
ENSG00000143493	2.5453149871971044e-10	8.670412263508085
ENSG00000215374	2.5453149871971044e-10	5.422776261776417
ENSG00000269761	2.5453149871971044e-10	4.230415889720201
ENSG00000143319	2.5453149871971044e-10	8.769710541907015
ENSG00000260081	2.5453149871971225e-10	5.8913451813690845
ENSG00000250091	2.5453149871971225e-10	6.649723489581881
ENSG00000203799	2.5453149871971225e-10	7.749357272035274
ENSG00000143369	2.5453149871971225e-10	6.463264328222686
ENSG00000203950	2.5453149871971225e-10	8.599895755277675
ENSG00000162814	2.5453149871971225e-10	4.46823486890598
ENSG00000184517	2.5453149871971225e-10	7.977026181362858
ENSG00000143499	2.5453149871971225e-10	8.72325779196337
ENSG00000125246	2.5453149871971225e-10	8.26653545351275
ENSG00000197858	2.5453149871971225e-10	8.901864098835173
ENSG00000139117	2.5453149871971225e-10	8.188326020109471
ENSG00000176973	2.5453149871971225e-10	7.9198716203576085
ENSG00000176732	2.5453149871971225e-10	6.096271504494255
ENSG00000120370	2.5453149871971225e-10	8.67061524210587
ENSG00000129757	2.5453149871971225e-10	7.930955529375208
ENSG00000226856	2.5453149871971225e-10	5.41226153995654
ENSG00000064309	2.5453149871971225e-10	5.797819541285069
ENSG00000120805	2.5453149871971225e-10	8.865278732981514
ENSG00000186283	2.5453149871971225e-10	8.926254342737613
ENSG00000167085	2.5453149871971225e-10	8.748388946387355
ENSG00000119537	2.5453149871971225e-10	8.810898880334841
ENSG00000124120	2.5453149871971225e-10	8.719395729910747
ENSG00000196154	2.5453149871971225e-10	8.729853549072793
ENSG00000123353	2.5453149871971225e-10	8.413362345702847
ENSG00000004961	2.5453149871971225e-10	8.57450911910761
ENSG00000092841	2.5453149871971225e-10	8.918124261436798
ENSG00000164061	2.5453149871971225e-10	7.148793433399874
ENSG00000183250	2.5453149871971405e-10	7.019944049043748
ENSG00000137274	2.5453149871971405e-10	7.894564455767437
ENSG00000243024	2.5453149871971405e-10	4.547801179498828
ENSG00000145476	2.5453149871971405e-10	8.703673499232883
ENSG00000221100	2.5453149871971405e-10	3.6346308124998803
ENSG00000147065	2.5453149871971405e-10	8.930319383388017
ENSG00000251323	2.5453149871971405e-10	7.05646398818769
ENSG00000169241	2.5453149871971405e-10	8.863744408790124
ENSG00000157578	2.5453149871971405e-10	6.654326852489793
ENSG00000130055	2.5453149871971405e-10	4.810550239196674
ENSG00000176124	2.5453149871971405e-10	8.286860656764782
ENSG00000238121	2.5453149871971405e-10	8.00085152490994
ENSG00000081026	2.5453149871971405e-10	8.535648518541016
ENSG00000198431	2.5453149871971405e-10	8.855614327489313
ENSG00000166130	2.5453149871971405e-10	8.784974312241012
ENSG00000143107	2.5453149871971405e-10	4.827890365940608
ENSG00000163346	2.5453149871971405e-10	8.905929139485579
ENSG00000184752	2.5453149871971405e-10	8.674680282756276
ENSG00000105784	2.5453149871971405e-10	5.3949571360639235
ENSG00000162607	2.5453149871971405e-10	8.784974312241012
ENSG00000073670	2.5453149871971405e-10	6.997941050316868
ENSG00000186312	2.5453149871971405e-10	8.175111774668549
ENSG00000198689	4.692180764586609e-10	8.65174489146533
ENSG00000140443	4.692180764586609e-10	8.538311209728226
ENSG00000171806	4.692180764586609e-10	8.401299198479819
ENSG00000143315	4.692180764586609e-10	8.731052919938206
ENSG00000171103	4.692180764586609e-10	8.31212378591696
ENSG00000163159	4.692180764586609e-10	8.754446771573017
ENSG00000068394	4.692180764586609e-10	8.574050658763742
ENSG00000155115	4.692180764586609e-10	8.719933661834508
ENSG00000149679	4.692180764586609e-10	8.369105358892241
ENSG00000112195	4.692180764586609e-10	8.568168843744267
ENSG00000167553	4.692180764586609e-10	8.666550201455463
ENSG00000164953	4.692180764586609e-10	7.978966462749814
ENSG00000125827	4.692180764586609e-10	8.839354164887686
ENSG00000160803	4.692180764586609e-10	8.819028961635654
ENSG00000071859	4.692180764586609e-10	8.771244866098403
ENSG00000116918	4.692180764586626e-10	8.705666283768139
ENSG00000198171	4.692180764586626e-10	8.853083611030295
ENSG00000224597	4.692180764586626e-10	8.508472076433478
ENSG00000204681	4.692180764586626e-10	7.6863432917058505
ENSG00000213722	4.692180764586626e-10	8.70466989150051
ENSG00000143224	4.692180764586626e-10	8.769710541907015
ENSG00000149273	4.692180764586626e-10	8.942514505339238
ENSG00000229196	4.692180764586626e-10	5.316584685395366
ENSG00000170191	4.692180764586626e-10	7.9290250623576455
ENSG00000122042	4.692180764586626e-10	8.805299515493045
ENSG00000170959	4.692180764586626e-10	4.16692390042971
ENSG00000151849	4.692180764586626e-10	8.711265648609933
ENSG00000049541	4.692180764586626e-10	8.390506425991795
ENSG00000163918	4.692180764586626e-10	8.628430511410416
ENSG00000154114	4.692180764586626e-10	8.905929139485579
ENSG00000198400	4.692180764586626e-10	5.940428156029233
ENSG00000154102	4.692180764586626e-10	8.43660572188817
ENSG00000184788	4.692180764586626e-10	7.592415864834228
ENSG00000198954	4.692180764586626e-10	8.561855536812523
ENSG00000189221	4.692180764586626e-10	4.098499863894509
ENSG00000169372	4.692180764586626e-10	8.335385662823578
ENSG00000258920	4.692180764586626e-10	7.892648252261647
ENSG00000143793	4.692180764586626e-10	8.477203625243938
ENSG00000042781	4.692180764586626e-10	7.602692009614413
ENSG00000167920	4.692180764586626e-10	8.034919097865998
ENSG00000145331	4.692180764586626e-10	8.357500672013082
ENSG00000242759	4.692180764586626e-10	6.092677012811711
ENSG00000185621	4.692180764586626e-10	8.57024109985942
ENSG00000143365	4.692180764586626e-10	6.297715286427832
ENSG00000223599	4.692180764586626e-10	5.2811187765228045
ENSG00000147144	4.692180764586626e-10	8.49653243622834
ENSG00000103489	4.692180764586626e-10	8.524581763585617
ENSG00000126107	4.692180764586626e-10	8.793104393541824
ENSG00000261485	4.692180764586626e-10	6.441990205715335
ENSG00000140988	4.692180764586626e-10	8.942514505339238
ENSG00000155959	4.692180764586693e-10	8.829689759395484
ENSG00000232022	4.692180764586693e-10	5.487449793137749
ENSG00000260521	4.692180764586693e-10	6.028034806236772
ENSG00000213943	4.692180764586693e-10	3.1159163441802367
ENSG00000162851	4.692180764586693e-10	8.714334296992712
ENSG00000163467	4.692180764586693e-10	6.25013594237474
ENSG00000206921	4.692180764586693e-10	5.042644451555152
ENSG00000173218	4.692180764586693e-10	7.128615628825486
ENSG00000158062	4.692180764586693e-10	8.6812760398657
ENSG00000169062	4.692180764586693e-10	8.80023808257501
ENSG00000227527	4.692180764586693e-10	4.1981973114074895
ENSG00000266258	4.692180764586693e-10	2.649930837554732
ENSG00000269996	8.578154771984711e-10	7.943429992312083
ENSG00000159556	8.578154771984711e-10	8.099556279470383
ENSG00000086598	8.578154771984711e-10	8.930319383388017
ENSG00000169895	8.578154771984711e-10	8.780909271590605
ENSG00000155660	8.578154771984711e-10	8.930319383388017
ENSG00000135775	8.578154771984711e-10	8.805299515493045
ENSG00000165646	8.578154771984711e-10	8.10311344539505
ENSG00000235477	8.578154771984711e-10	7.947665465968803
ENSG00000084764	8.578154771984711e-10	8.46239273809393
ENSG00000158164	8.578154771984711e-10	5.172722297861771
ENSG00000134864	8.578154771984711e-10	8.088387606984814
ENSG00000154240	8.578154771984711e-10	7.5832722372035875
ENSG00000124209	8.578154771984711e-10	8.729060135402948
ENSG00000259514	8.578154771984711e-10	6.667897269236235
ENSG00000151414	8.578154771984711e-10	8.837819840696298
ENSG00000181804	8.578154771984711e-10	8.573971187183849
ENSG00000138814	8.578154771984711e-10	8.840888489079076
ENSG00000197275	8.578154771984711e-10	6.431059556262488
ENSG00000143537	8.578154771984711e-10	8.757515419955796
ENSG00000144395	8.578154771984711e-10	7.065107020863931
ENSG00000073861	8.578154771984711e-10	7.266925268512293
ENSG00000073711	8.578154771984711e-10	7.341147351608804
ENSG00000224812	8.578154771984711e-10	3.6115351658765964
ENSG00000006125	8.578154771984711e-10	8.851549286838905
ENSG00000151208	8.578154771984711e-10	8.529255740029377
ENSG00000143436	8.578154771984711e-10	8.635564200443602
ENSG00000212978	8.578154771984711e-10	8.159892039772549
ENSG00000143740	8.578154771984711e-10	8.699608458582475
ENSG00000172888	8.578154771984711e-10	8.670077310182108
ENSG00000196972	8.578154771984711e-10	5.751514982658411
ENSG00000068354	8.578154771984711e-10	8.652820755312854
ENSG00000189014	8.578154771984711e-10	4.387614625414067
ENSG00000226025	8.578154771984711e-10	7.161011622099942
ENSG00000140470	8.578154771984711e-10	6.300635350007678
ENSG00000196924	8.578154771984711e-10	8.863744408790124
ENSG00000108671	8.578154771984742e-10	8.857148651680701
ENSG00000272933	8.578154771984742e-10	7.094410354675997
ENSG00000268856	8.578154771984742e-10	5.216557979790621
ENSG00000162105	8.578154771984742e-10	7.008041851225988
ENSG00000184319	8.578154771984742e-10	7.621315681745944
ENSG00000107249	8.578154771984742e-10	8.22452115582361
ENSG00000152684	8.578154771984742e-10	8.625899794951398
ENSG00000185630	8.578154771984742e-10	5.667320531118435
ENSG00000013306	8.578154771984742e-10	8.889668976883954
ENSG00000089220	8.578154771984742e-10	8.918124261436798
ENSG00000090776	8.578154771984742e-10	7.299670985843424
ENSG00000229766	8.578154771984742e-10	6.075388857260108
ENSG00000163382	8.578154771984742e-10	8.855614327489313
ENSG00000135549	8.578154771984742e-10	6.379816750589556
ENSG00000141404	8.578154771984742e-10	7.766712920514474
ENSG00000260360	8.578154771984742e-10	5.325330836089498
ENSG00000132824	8.578154771984742e-10	8.88153889558314
ENSG00000143450	8.578154771984742e-10	6.277209747307891
ENSG00000125726	8.578154771984742e-10	5.367410494412081
ENSG00000203761	8.578154771984742e-10	7.920154070535286
ENSG00000227359	8.578154771984742e-10	5.043931884600965
ENSG00000240298	8.578154771984742e-10	5.587300485345627
ENSG00000243224	8.578154771984742e-10	6.466058116003482
ENSG00000163486	8.578154771984742e-10	8.825624718745077
ENSG00000227252	8.578154771984742e-10	5.694898858195434
ENSG00000224945	8.578154771984742e-10	5.374929698183981
ENSG00000178074	8.578154771984742e-10	8.628430511410416
ENSG00000170417	8.578154771984742e-10	8.20601830410052
ENSG00000128245	8.578154771984742e-10	8.784974312241012
ENSG00000118193	8.578154771984864e-10	7.9191251326761884
ENSG00000116199	8.578154771984864e-10	8.831224083586873
ENSG00000159377	8.578154771984864e-10	8.901864098835173
ENSG00000233461	8.578154771984864e-10	7.5623580557150305
ENSG00000225471	1.5552455363964246e-09	5.957056838211168
ENSG00000143457	1.5552455363964246e-09	8.809364556143452
ENSG00000172987	1.5552455363964246e-09	3.006832695129957
ENSG00000101222	1.5552455363964246e-09	4.544521673003003
ENSG00000176890	1.5552455363964246e-09	8.393116614030706
ENSG00000185267	1.5552455363964246e-09	8.094780385496453
ENSG00000182287	1.5552455363964246e-09	8.83528912423728
ENSG00000054277	1.5552455363964246e-09	8.180807678096642
ENSG00000166819	1.5552455363964246e-09	5.245922236017292
ENSG00000111266	1.5552455363964246e-09	8.686875404707495
ENSG00000166743	1.5552455363964246e-09	5.095749117222117
ENSG00000158710	1.5552455363964246e-09	8.901864098835173
ENSG00000215483	1.5552455363964246e-09	4.347508477711198
ENSG00000197712	1.5552455363964246e-09	8.69193683762553
ENSG00000013725	1.5552455363964246e-09	7.037172656333526
ENSG00000163463	1.5552455363964302e-09	8.356301301147669
ENSG00000237276	1.5552455363964302e-09	7.846800317787014
ENSG00000163431	1.5552455363964302e-09	5.256911715196211
ENSG00000101811	1.5552455363964302e-09	8.435556826472244
ENSG00000151611	1.5552455363964302e-09	7.788341379619759
ENSG00000153207	1.5552455363964302e-09	8.840888489079076
ENSG00000103148	1.5552455363964302e-09	8.671611634373498
ENSG00000163472	1.5552455363964302e-09	8.333648360034404
ENSG00000144048	1.5552455363964302e-09	8.663481553072684
ENSG00000241316	1.5552455363964302e-09	7.231766482991823
ENSG00000131725	1.5552455363964302e-09	8.62436547076001
ENSG00000147082	1.5552455363964302e-09	6.857338185817967
ENSG00000010165	1.5552455363964302e-09	8.779912879322977
ENSG00000253327	1.5552455363964302e-09	4.716371239163552
ENSG00000234184	1.5552455363964302e-09	8.695798899678152
ENSG00000157214	1.5552455363964302e-09	4.120093753595935
ENSG00000162999	1.5552455363964302e-09	7.312385203470336
ENSG00000267052	1.5552455363964302e-09	3.1401402484262766
ENSG00000158560	1.5552455363964302e-09	7.2214194360984605
ENSG00000102265	1.5552455363964302e-09	8.863744408790124
ENSG00000239887	1.5552455363964302e-09	7.171060413133094
ENSG00000134333	1.5552455363964302e-09	8.909994180135985
ENSG00000102882	1.5552455363964302e-09	8.750919662846371
ENSG00000105369	1.5552455363964302e-09	8.885603936233545
ENSG00000006704	1.5552455363964302e-09	5.901634368271118
ENSG00000181191	1.5552455363964302e-09	8.649293646586209
ENSG00000166562	1.5552455363964302e-09	8.922189302087205
ENSG00000177855	1.5552455363964302e-09	5.334882453305829
ENSG00000076356	1.5552455363964302e-09	6.790602494858329
ENSG00000198108	1.5552455363964302e-09	8.728522203479189
ENSG00000198056	1.5552455363964302e-09	8.381970387495414
ENSG00000076258	1.5552455363964302e-09	7.991823023642685
ENSG00000063177	1.5552455363964302e-09	8.930319383388017
ENSG00000109452	1.5552455363964302e-09	7.012580097880002
ENSG00000196092	1.5552455363964302e-09	8.201665236112557
ENSG00000113368	1.5552455363964302e-09	8.715330689260341
ENSG00000169188	1.5552455363964302e-09	8.488605333525312
ENSG00000269965	1.5552455363964302e-09	3.350458648370154
ENSG00000187240	1.5552455363964302e-09	7.41650793376251
ENSG00000116030	1.5552455363964302e-09	8.828693367127855
ENSG00000270820	1.5552455363964302e-09	7.506869793629364
ENSG00000119787	1.5552455363964302e-09	8.760584068338574
ENSG00000084073	1.5552455363964302e-09	8.844953529729482
ENSG00000173801	1.5552455363964302e-09	8.226698418235358
ENSG00000171960	1.5552455363964302e-09	8.494742630290869
ENSG00000225855	1.5552455363964302e-09	8.2713414046847
ENSG00000169242	1.5552455363964302e-09	6.542226388619913
ENSG00000204147	1.5552455363964302e-09	7.57682874790596
ENSG00000083845	1.5552455363964302e-09	8.938449464688832
ENSG00000200534	1.5552455363964302e-09	7.2174486794112624
ENSG00000164442	1.5552455363964302e-09	8.926254342737613
ENSG00000123595	1.5552455363964302e-09	8.772779190289793
ENSG00000116903	1.5552455363964302e-09	8.70466989150051
ENSG00000230005	1.5552455363964302e-09	4.688575061815633
ENSG00000123360	1.5552455363964302e-09	8.367165077505282
ENSG00000217181	1.5552455363964302e-09	3.1294096741472384
ENSG00000227906	1.5552455363964468e-09	2.3522745228408652
ENSG00000095203	1.5552455363964468e-09	4.85678698164107
ENSG00000224745	1.5552455363964468e-09	5.838641296892336
ENSG00000104852	1.5552455363964468e-09	8.930319383388017
ENSG00000120802	1.5552455363964468e-09	8.845949921997109
ENSG00000171224	1.5552455363964468e-09	7.134472478974676
ENSG00000101928	1.5552455363964468e-09	8.590310821365367
ENSG00000171433	1.5552455363964468e-09	2.4146272345243527
ENSG00000116514	1.5552455363964468e-09	8.537182842732406
ENSG00000163794	1.5552455363964468e-09	6.424766635568398
ENSG00000143590	1.5552455363964468e-09	5.865994406976872
ENSG00000188385	1.5552455363964468e-09	7.6830433563433385
ENSG00000186665	1.5552455363964468e-09	8.324521886465963
ENSG00000203602	1.5552455363964468e-09	5.776155624639513
ENSG00000261431	1.5552455363964468e-09	3.4683184442519877
ENSG00000160688	1.5552455363964468e-09	8.772779190289793
ENSG00000125657	1.5552455363964468e-09	4.90674507432225
ENSG00000250850	1.5552455363964468e-09	4.08990035202318
ENSG00000136143	1.5552455363964468e-09	8.577577767490387
ENSG00000273314	1.5552455363964468e-09	6.7378851371733175
ENSG00000010072	1.5552455363964468e-09	8.31099541892114
ENSG00000159788	1.5552455363964468e-09	8.248203034795972
ENSG00000270101	2.7963401106278455e-09	7.707886147902995
ENSG00000135245	2.7963401106278455e-09	7.580420947815547
ENSG00000174010	2.7963401106278455e-09	8.765645501256607
ENSG00000124641	2.7963401106278455e-09	8.564844713615408
ENSG00000245008	2.7963401106278455e-09	6.5103744574808395
ENSG00000185008	2.7963401106278455e-09	3.1736176942456407
ENSG00000135424	2.7963401106278455e-09	7.5683167872907475
ENSG00000107874	2.7963401106278455e-09	8.736193824436134
ENSG00000259424	2.7963401106278455e-09	3.4824213799140558
ENSG00000167447	2.7963401106278455e-09	8.68181397178946
ENSG00000151917	2.7963401106278455e-09	6.091888521665174
ENSG00000117625	2.7963401106278455e-09	8.824090394553687
ENSG00000234546	2.7963401106278455e-09	5.645958793375844
ENSG00000132964	2.7963401106278455e-09	8.386238406743606
ENSG00000076003	2.7963401106278455e-09	8.73972093316278
ENSG00000261603	2.7963401106278455e-09	4.335616990903337
ENSG00000162923	2.7963401106278455e-09	8.89373401753436
ENSG00000177189	2.7963401106278455e-09	8.802768799034027
ENSG00000204054	2.7963401106278455e-09	8.802230867110266
ENSG00000103260	2.7963401106278455e-09	8.325721257331374
ENSG00000142534	2.7963401106278455e-09	8.938449464688832
ENSG00000146555	2.7963401106278555e-09	4.404509911387845
ENSG00000237773	2.7963401106278555e-09	3.0782580770383703
ENSG00000177106	2.7963401106278555e-09	8.45028266488248
ENSG00000223843	2.7963401106278555e-09	2.840096456863678
ENSG00000182518	2.7963401106278555e-09	8.01479687321175
ENSG00000080709	2.7963401106278555e-09	1.900272034003754
ENSG00000225806	2.7963401106278555e-09	6.053595786566793
ENSG00000004142	2.7963401106278555e-09	8.83528912423728
ENSG00000101546	2.7963401106278555e-09	8.51552629388677
ENSG00000215845	2.7963401106278555e-09	8.735655892512373
ENSG00000164430	2.7963401106278555e-09	8.684344688248478
ENSG00000236914	2.7963401106278555e-09	5.486248227493626
ENSG00000105520	2.7963401106278555e-09	8.60150955104896
ENSG00000135776	2.7963401106278555e-09	8.709731324418545
ENSG00000008256	2.7963401106278555e-09	7.909460727183985
ENSG00000166407	2.7963401106278555e-09	3.2261705993824674
ENSG00000254635	2.7963401106278555e-09	8.581104876217033
ENSG00000138085	2.7963401106278555e-09	8.88153889558314
ENSG00000232818	2.7963401106278555e-09	6.927717930099039
ENSG00000184900	2.7963401106278555e-09	8.83375480004589
ENSG00000204540	2.7963401106278555e-09	3.4549078531768957
ENSG00000109680	2.7963401106278555e-09	7.633719359454823
ENSG00000120885	2.7963401106278555e-09	7.0507367111768975
ENSG00000168434	2.7963401106278555e-09	8.607567376234622
ENSG00000182180	2.7963401106278555e-09	8.813429596793856
ENSG00000235374	2.7963401106278555e-09	6.502291248179995
ENSG00000109927	2.7963401106278555e-09	8.58724217298259
ENSG00000185000	2.7963401106278555e-09	8.766183433180368
ENSG00000236854	2.7963401106278555e-09	3.548212475834542
ENSG00000272259	2.7963401106278555e-09	5.513077603983513
ENSG00000166845	2.7963401106278555e-09	7.56800434654525
ENSG00000139292	2.7963401106278853e-09	3.3782062660106376
ENSG00000253619	2.7963401106278853e-09	4.56458679298593
ENSG00000138346	2.7963401106278853e-09	8.230946479926718
ENSG00000213846	2.7963401106278853e-09	6.852182585821904
ENSG00000066027	2.7963401106278853e-09	8.816498245176636
ENSG00000135248	2.7963401106278853e-09	5.43791706909893
ENSG00000204390	2.7963401106278853e-09	7.261820822414636
ENSG00000242712	2.7963401106278853e-09	5.208458126126982
ENSG00000264539	2.7963401106278853e-09	4.262088275017872
ENSG00000235670	2.7963401106278853e-09	3.993944912361158
ENSG00000230155	2.7963401106278853e-09	5.684741198012059
ENSG00000269086	2.7963401106278853e-09	4.985244571724073
ENSG00000128567	2.7963401106278853e-09	8.36330301545266
ENSG00000121848	4.986168649644588e-09	8.826621111012704
ENSG00000166681	4.986168649644588e-09	7.811129069126461
ENSG00000133069	4.986168649644588e-09	8.311585853993197
ENSG00000114698	4.986168649644588e-09	6.053407255374091
ENSG00000203721	4.986168649644588e-09	5.208288691385264
ENSG00000196668	4.986168649644588e-09	7.399288826039059
ENSG00000139793	4.986168649644588e-09	8.871874490090939
ENSG00000115317	4.986168649644588e-09	8.561776065232628
ENSG00000196352	4.986168649644588e-09	8.914059220786392
ENSG00000107669	4.986168649644588e-09	8.72959806732671
ENSG00000272610	4.986168649644588e-09	1.9737820179849375
ENSG00000169550	4.986168649644588e-09	2.895424357006828
ENSG00000169679	4.986168649644588e-09	8.647221390471058
ENSG00000155875	4.986168649644588e-09	3.3966043744992285
ENSG00000132694	4.986168649644588e-09	8.765645501256607
ENSG00000187957	4.986168649644588e-09	2.7388053967384685
ENSG00000168393	4.986168649644588e-09	8.511002792892494
ENSG00000011198	4.986168649644588e-09	8.412162974837432
ENSG00000166598	4.986168649644588e-09	8.938449464688832
ENSG00000126903	4.986168649644588e-09	8.803765191301657
ENSG00000203697	4.986168649644588e-09	5.454385037601245
ENSG00000123416	4.986168649644588e-09	8.82462832647745
ENSG00000092470	4.986168649644588e-09	8.367112574356986
ENSG00000229874	4.986168649644588e-09	6.4928836710929705
ENSG00000122912	4.986168649644588e-09	8.737190216703763
ENSG00000112378	4.986168649644588e-09	8.89373401753436
ENSG00000164742	4.986168649644588e-09	5.6864884086847525
ENSG00000122591	4.986168649644588e-09	8.780371339666845
ENSG00000197956	4.986168649644588e-09	8.922189302087205
ENSG00000090020	4.986168649644588e-09	8.47894092803311
ENSG00000162755	4.986168649644588e-09	7.870259260604764
ENSG00000134287	4.986168649644588e-09	8.859679368139718
ENSG00000198937	4.986168649644588e-09	8.672149566297259
ENSG00000166068	4.986168649644588e-09	8.60702944431086
ENSG00000259709	4.986168649644588e-09	5.871469561355782
ENSG00000133318	4.986168649644588e-09	8.918124261436798
ENSG00000162065	4.986168649644588e-09	8.273386692368257
ENSG00000232860	4.986168649644588e-09	6.969987257122307
ENSG00000162757	4.986168649644588e-09	7.330429594849557
ENSG00000213190	4.986168649644588e-09	8.39764011502498
ENSG00000123739	4.986168649644588e-09	8.697536202467326
ENSG00000213995	4.986168649644588e-09	8.521125658728565
ENSG00000144821	4.986168649644588e-09	8.62436547076001
ENSG00000235664	4.986168649644588e-09	3.6848663796241556
ENSG00000178397	4.986168649644588e-09	8.618766105918214
ENSG00000174371	4.986168649644588e-09	8.019046391738648
ENSG00000184922	4.986168649644588e-09	8.89373401753436
ENSG00000171471	4.986168649644588e-09	5.777186419198436
ENSG00000261126	4.986168649644588e-09	6.771252075225851
ENSG00000143398	4.986168649644588e-09	8.82309400228606
ENSG00000152784	4.986168649644588e-09	8.317053244106802
ENSG00000004487	4.986168649644588e-09	8.746854622195965
ENSG00000117640	4.986168649644588e-09	8.640087701437874
ENSG00000171222	4.986168649644588e-09	8.819028961635654
ENSG00000147003	4.986168649644588e-09	5.4490352779835955
ENSG00000074590	4.986168649644588e-09	5.367436461572964
ENSG00000179604	4.986168649644588e-09	7.256468441779239
ENSG00000107758	4.986168649644588e-09	8.849018570379888
ENSG00000185928	4.986168649644588e-09	7.711196233161678
ENSG00000116138	4.986168649644588e-09	8.701601243117732
ENSG00000146263	4.986168649644588e-09	8.546053834554764
ENSG00000144320	4.986168649644588e-09	8.777840623207828
ENSG00000214655	4.986168649644588e-09	8.832758407778263
ENSG00000160741	4.986168649644641e-09	8.863744408790124
ENSG00000108387	4.986168649644641e-09	6.964573716816097
ENSG00000162734	4.986168649644641e-09	8.844953529729482
ENSG00000272047	4.986168649644641e-09	8.472600652669769
ENSG00000121851	4.986168649644641e-09	8.714334296992712
ENSG00000273002	4.986168649644641e-09	6.983967618983442
ENSG00000163624	4.986168649644641e-09	7.459244976778678
ENSG00000251927	4.986168649644641e-09	7.330074902608349
ENSG00000214514	4.986168649644641e-09	3.54734425243631
ENSG00000267215	4.986168649644641e-09	4.493497209339906
ENSG00000181744	4.986168649644641e-09	8.73972093316278
ENSG00000234817	4.986168649644641e-09	5.2132122183024645
ENSG00000170921	4.986168649644641e-09	8.394335942452948
ENSG00000154277	4.986168649644641e-09	7.949296130530485
ENSG00000141642	4.986168649644641e-09	8.256615566274464
ENSG00000142945	4.986168649644641e-09	7.890329317637491
ENSG00000101843	4.986168649644641e-09	8.729060135402948
ENSG00000213023	4.986168649644676e-09	2.8993243529050616
ENSG00000052802	8.817183477460696e-09	8.710269256342308
ENSG00000101608	8.817183477460696e-09	8.918124261436798
ENSG00000095587	8.817183477460696e-09	7.724198813652918
ENSG00000181577	8.817183477460696e-09	3.754407856958131
ENSG00000163866	8.817183477460696e-09	8.61495654701389
ENSG00000144648	8.817183477460696e-09	5.120167340362486
ENSG00000186301	8.817183477460696e-09	8.40776298086105
ENSG00000198855	8.817183477460696e-09	8.857148651680701
ENSG00000147485	8.817183477460696e-09	7.259061928167907
ENSG00000166349	8.817183477460696e-09	5.897583689805018
ENSG00000101412	8.817183477460696e-09	8.576836856968843
ENSG00000174939	8.817183477460696e-09	5.45689244825725
ENSG00000139187	8.817183477460696e-09	6.347856536520514
ENSG00000251669	8.817183477460696e-09	7.325197728925208
ENSG00000184207	8.817183477460696e-09	8.477203625243936
ENSG00000233791	8.817183477460696e-09	6.7935564135912
ENSG00000226161	8.817183477460696e-09	4.329624096209271
ENSG00000167524	8.817183477460696e-09	6.671226118259235
ENSG00000249115	8.817183477460696e-09	8.662485160805057
ENSG00000180758	8.817183477460696e-09	8.147370432205655
ENSG00000213639	8.817183477460696e-09	8.869343773631922
ENSG00000224023	8.817183477460696e-09	4.693375229008536
ENSG00000180764	8.817183477460696e-09	5.710862062211195
ENSG00000100997	8.817183477460696e-09	8.779912879322977
ENSG00000261754	8.817183477460696e-09	4.5530581164992725
ENSG00000126970	8.817183477460696e-09	8.252012593700295
ENSG00000167046	8.817183477460759e-09	6.077509251004691
ENSG00000109158	8.817183477460759e-09	6.242356686099063
ENSG00000141127	8.817183477460759e-09	8.770248473830774
ENSG00000122126	8.817183477460759e-09	8.828155435204096
ENSG00000165644	8.817183477460759e-09	8.653817147580483
ENSG00000250546	8.817183477460759e-09	5.049852189014409
ENSG00000154978	8.817183477460759e-09	8.918124261436798
ENSG00000165175	8.817183477460759e-09	8.539255098847557
ENSG00000188295	8.817183477460759e-09	7.889456096860977
ENSG00000155850	8.817183477460759e-09	8.711265648609933
ENSG00000198492	8.817183477460759e-09	8.82462832647745
ENSG00000235609	8.817183477460759e-09	6.056283375056752
ENSG00000138757	8.817183477460759e-09	8.889668976883954
ENSG00000126247	8.817183477460759e-09	8.873408814282326
ENSG00000138297	8.817183477460759e-09	8.543523118095747
ENSG00000163798	8.817183477460759e-09	8.715330689260341
ENSG00000126088	8.817183477460759e-09	8.7615804606062
ENSG00000255449	8.817183477460759e-09	4.567821734953826
ENSG00000255853	8.817183477460759e-09	3.304520274576271
ENSG00000204410	8.817183477460759e-09	7.9629817394510995
ENSG00000134548	8.817183477460759e-09	5.924235621519618
ENSG00000248596	8.817183477460759e-09	3.8895192184987586
ENSG00000143643	8.817183477460759e-09	8.778378555131587
ENSG00000243587	8.817183477460759e-09	7.2333980834532605
ENSG00000148688	8.817183477460759e-09	8.62129682237723
ENSG00000116580	8.817183477460759e-09	8.813429596793856
ENSG00000172586	8.817183477460759e-09	8.687871796975124
ENSG00000202290	8.817183477460759e-09	6.423890758011819
ENSG00000119004	8.817183477460759e-09	8.731590851861966
ENSG00000159714	8.817183477460759e-09	7.529711332943462
ENSG00000173207	8.817183477460759e-09	8.58724217298259
ENSG00000117143	8.817183477460759e-09	8.914059220786392
ENSG00000147883	8.817183477460759e-09	7.788190568643497
ENSG00000107789	8.817183477460759e-09	8.674680282756276
ENSG00000240342	8.817183477460759e-09	8.362103644587249
ENSG00000099256	8.817183477460759e-09	7.327582308900677
ENSG00000269944	8.817183477460759e-09	3.649345668063604
ENSG00000232909	8.817183477460759e-09	6.470593412541673
ENSG00000177738	8.817183477460853e-09	8.446552577558052
ENSG00000176871	8.817183477460853e-09	8.54099240163673
ENSG00000095002	8.817183477460853e-09	8.620300430109603
ENSG00000143149	8.817183477460853e-09	8.845949921997109
ENSG00000156140	8.817183477460853e-09	4.127849701873441
ENSG00000143624	8.817183477460853e-09	8.889668976883954
ENSG00000185875	8.817183477460853e-09	8.421289448405874
ENSG00000151553	8.817183477460853e-09	8.76411117706522
ENSG00000141367	8.817183477460853e-09	8.901864098835173
ENSG00000185515	8.817183477460853e-09	8.660412904689908
ENSG00000132646	8.817183477460853e-09	8.788042960623791
ENSG00000120784	8.817183477460853e-09	6.362399044205363
ENSG00000188690	8.817183477460853e-09	8.737190216703763
ENSG00000197965	8.817183477460853e-09	8.877473854932733
ENSG00000224452	8.817183477460853e-09	4.179909601273989
ENSG00000231982	8.817183477460853e-09	6.360507678520386
ENSG00000198700	8.817183477460853e-09	8.847484246188499
ENSG00000258099	8.817183477460853e-09	4.198556290883174
ENSG00000234222	1.54624652064429e-08	6.782235859075589
ENSG00000078061	1.54624652064429e-08	8.845949921997109
ENSG00000100228	1.54624652064429e-08	8.82462832647745
ENSG00000132541	1.54624652064429e-08	8.398891989038692
ENSG00000247373	1.54624652064429e-08	7.508563060980541
ENSG00000240291	1.54624652064429e-08	7.618617218890061
ENSG00000171862	1.54624652064429e-08	8.857148651680701
ENSG00000179314	1.54624652064429e-08	6.802896277147728
ENSG00000123297	1.54624652064429e-08	8.36844391995059
ENSG00000157343	1.54624652064429e-08	7.26281687915549
ENSG00000179051	1.54624652064429e-08	8.81243320452623
ENSG00000225151	1.54624652064429e-08	7.300096565069043
ENSG00000141696	1.54624652064429e-08	8.539255098847557
ENSG00000105219	1.54624652064429e-08	6.485622120947191
ENSG00000143337	1.54624652064429e-08	8.829689759395484
ENSG00000134769	1.54624652064429e-08	6.206259499356947
ENSG00000117118	1.54624652064429e-08	8.7615804606062
ENSG00000159445	1.54624652064429e-08	8.792108001274197
ENSG00000134690	1.54624652064429e-08	8.065990147617631
ENSG00000269430	1.54624652064429e-08	7.4383345800876866
ENSG00000258472	1.54624652064429e-08	7.445888942240167
ENSG00000090013	1.54624652064429e-08	8.78750502870003
ENSG00000117385	1.54624652064429e-08	8.674680282756276
ENSG00000166664	1.54624652064429e-08	2.2991057841610307
ENSG00000166896	1.54624652064429e-08	8.18748290678596
ENSG00000229689	1.54624652064429e-08	6.332495304244337
ENSG00000232036	1.54624652064429e-08	2.131225798346092
ENSG00000198924	1.54624652064429e-08	8.65788218823089
ENSG00000135930	1.54624652064429e-08	8.746854622195965
ENSG00000246090	1.54624652064429e-08	8.063997363082375
ENSG00000134882	1.54624652064429e-08	8.394826948388285
ENSG00000075340	1.54624652064429e-08	6.146612330159925
ENSG00000244567	1.54624652064429e-08	7.833561877579745
ENSG00000272732	1.54624652064429e-08	6.204550949500624
ENSG00000234719	1.54624652064429e-08	7.808713173333439
ENSG00000162723	1.54624652064429e-08	3.8863973537765495
ENSG00000118181	1.54624652064429e-08	8.938449464688832
ENSG00000176659	1.54624652064429e-08	5.154007767386857
ENSG00000027001	1.54624652064429e-08	8.153455225822913
ENSG00000162600	1.54624652064429e-08	8.659416512422277
ENSG00000163444	1.54624652064429e-08	8.72752581121156
ENSG00000095794	1.54624652064429e-08	8.577039835566625
ENSG00000101189	1.54624652064429e-08	8.439083935198889
ENSG00000185049	1.54624652064429e-08	8.57936757342786
ENSG00000177602	1.54624652064429e-08	7.2316740397522805
ENSG00000197170	1.54624652064429e-08	8.816498245176636
ENSG00000137364	1.54624652064429e-08	8.607108915890754
ENSG00000163040	1.54624652064429e-08	5.715270464114049
ENSG00000092931	1.5462465206442955e-08	8.726529418943931
ENSG00000068438	1.5462465206442955e-08	8.82309400228606
ENSG00000014919	1.5462465206442955e-08	8.699608458582475
ENSG00000197852	1.5462465206442955e-08	8.416228015487839
ENSG00000172336	1.5462465206442955e-08	8.56870677566803
ENSG00000108932	1.5462465206442955e-08	8.684344688248478
ENSG00000176974	1.5462465206442955e-08	8.63349194432845
ENSG00000165511	1.5462465206442955e-08	7.1786153828030415
ENSG00000077264	1.5462465206442955e-08	5.070175536023299
ENSG00000256552	1.5462465206442955e-08	3.6467745151084245
ENSG00000250673	1.5462465206442955e-08	5.883793857796853
ENSG00000197982	1.5462465206442955e-08	8.629426903678043
ENSG00000161940	1.5462465206442955e-08	5.935815028525619
ENSG00000102100	1.5462465206442955e-08	8.769710541907015
ENSG00000181004	1.5462465206442955e-08	8.036538470797158
ENSG00000117523	1.5462465206442955e-08	8.922189302087205
ENSG00000204377	1.5462465206442955e-08	6.7200608784540785
ENSG00000250081	1.5462465206442955e-08	3.9768264924130157
ENSG00000161981	1.5462465206442955e-08	8.448951319288875
ENSG00000166272	1.5462465206442955e-08	8.789039352891418
ENSG00000170011	1.5462465206442955e-08	7.314612983748898
ENSG00000111696	1.5462465206442955e-08	8.569447686189575
ENSG00000105372	1.5462465206442955e-08	8.942514505339238
ENSG00000204116	1.5462465206442955e-08	8.69347116181692
ENSG00000161800	1.5462465206442955e-08	8.56131760488876
ENSG00000152133	1.5462465206442955e-08	8.72752581121156
ENSG00000159409	1.5462465206442955e-08	2.511320655036236
ENSG00000162836	1.5462465206442955e-08	8.676214606947665
ENSG00000144647	1.5462465206442955e-08	8.515067833542902
ENSG00000225439	1.5462465206442955e-08	7.777089811261093
ENSG00000138107	1.5462465206442955e-08	8.827159042936465
ENSG00000177932	1.5462465206442955e-08	5.9263534999096965
ENSG00000134376	1.5462465206442955e-08	3.4373688876431783
ENSG00000108344	1.5462465206442955e-08	8.877473854932733
ENSG00000078369	1.5462465206442955e-08	8.897799058184765
ENSG00000069248	1.5462465206442955e-08	8.82309400228606
ENSG00000238934	1.5462465206442955e-08	2.402295088608513
ENSG00000143183	1.5462465206442955e-08	8.909994180135985
ENSG00000116906	1.5462465206442955e-08	8.83682344842867
ENSG00000179774	1.5462465206442955e-08	3.8642584263503625
ENSG00000153187	1.5462465206442955e-08	8.930319383388017
ENSG00000184743	1.5462465206442955e-08	8.837819840696298
ENSG00000163468	1.5462465206442955e-08	8.942514505339238
ENSG00000126010	1.5462465206442955e-08	4.790229832015537
ENSG00000197557	1.5462465206442955e-08	8.180834646528236
ENSG00000205208	1.5462465206442955e-08	8.507934144509717
ENSG00000100450	1.5462465206442955e-08	5.5481192646372985
ENSG00000103042	1.5462465206442955e-08	8.42203035892742
ENSG00000225598	1.5462465206442955e-08	3.255973511216559
ENSG00000246705	1.5462465206442955e-08	8.69247476954929
ENSG00000059691	1.5462465206442955e-08	8.523656375187581
ENSG00000169446	1.546246520644312e-08	8.841884881346704
ENSG00000143156	1.546246520644312e-08	7.937392124683248
ENSG00000178184	1.546246520644312e-08	7.223975114836964
ENSG00000238045	1.546246520644312e-08	6.355499887179467
ENSG00000139880	2.6891407601067404e-08	7.430402235751558
ENSG00000105767	2.6891407601067404e-08	7.739273985786086
ENSG00000162813	2.6891407601067404e-08	8.778378555131589
ENSG00000197558	2.6891407601067404e-08	6.962112205155622
ENSG00000188931	2.6891407601067404e-08	8.077188877301221
ENSG00000205129	2.6891407601067404e-08	7.356568295860922
ENSG00000126768	2.6891407601067404e-08	8.742789581545557
ENSG00000198650	2.6891407601067404e-08	5.834669294488787
ENSG00000229944	2.6891407601067404e-08	5.885698377094929
ENSG00000164056	2.6891407601067404e-08	8.02871079723085
ENSG00000198739	2.6891407601067404e-08	3.070389320985222
ENSG00000187323	2.6891407601067404e-08	7.962479914722786
ENSG00000166348	2.6891407601067404e-08	8.428626116036844
ENSG00000146350	2.6891407601067404e-08	7.886887257650614
ENSG00000273062	2.6891407601067404e-08	8.453016359939282
ENSG00000220472	2.6891407601067404e-08	7.174823007790299
ENSG00000091039	2.6891407601067404e-08	8.804303123225417
ENSG00000174799	2.6891407601067596e-08	8.597365038818658
ENSG00000130377	2.6891407601067596e-08	5.0475343659098835
ENSG00000173894	2.6891407601067596e-08	5.581054658512109
ENSG00000101236	2.6891407601067596e-08	8.52780088741788
ENSG00000178217	2.6891407601067596e-08	4.41351250398386
ENSG00000182325	2.6891407601067596e-08	8.657423727887021
ENSG00000145050	2.6891407601067596e-08	8.918124261436798
ENSG00000110921	2.6891407601067596e-08	8.215630206444423
ENSG00000132676	2.6891407601067596e-08	8.871874490090939
ENSG00000243071	2.6891407601067596e-08	3.182975460874432
ENSG00000233585	2.6891407601067596e-08	5.4251543457995
ENSG00000168556	2.6891407601067596e-08	8.442435033759345
ENSG00000224424	2.6891407601067596e-08	7.612200362497253
ENSG00000117650	2.6891407601067596e-08	7.873536800271979
ENSG00000214562	2.6891407601067596e-08	5.870849243301544
ENSG00000264058	2.6891407601067596e-08	6.853661054053792
ENSG00000119608	2.6891407601067596e-08	6.471406088182238
ENSG00000131795	2.6891407601067596e-08	8.808368163875823
ENSG00000226754	2.6891407601067596e-08	5.398421427177818
ENSG00000272009	2.6891407601067596e-08	7.160587504261847
ENSG00000181938	2.6891407601067596e-08	7.731326925526228
ENSG00000102178	2.6891407601067596e-08	8.7615804606062
ENSG00000143603	2.6891407601067596e-08	8.89219969334297
ENSG00000116815	2.6891407601067596e-08	7.992701821579074
ENSG00000109787	2.6891407601067596e-08	8.871874490090939
ENSG00000118816	2.6891407601067596e-08	8.930319383388017
ENSG00000214708	2.6891407601067596e-08	4.089499241310002
ENSG00000131773	2.6891407601067596e-08	6.705447714415531
ENSG00000173065	2.6891407601067596e-08	8.592559087646706
ENSG00000232907	2.6891407601067596e-08	6.887455874316389
ENSG00000183856	2.6891407601067596e-08	7.996328023915666
ENSG00000263753	2.6891407601067596e-08	8.769710541907015
ENSG00000232940	2.6891407601067596e-08	6.256933821126954
ENSG00000227543	2.6891407601067596e-08	7.10344909289522
ENSG00000111647	2.6891407601067596e-08	8.65995444434604
ENSG00000134291	2.6891407601067596e-08	8.772779190289793
ENSG00000165714	2.6891407601067596e-08	8.149310713592612
ENSG00000130764	2.6891407601067596e-08	8.749385338654982
ENSG00000132963	2.6891407601067596e-08	8.7615804606062
ENSG00000236060	2.6891407601067596e-08	5.364782340415942
ENSG00000189343	2.6891407601067596e-08	8.914059220786392
ENSG00000213588	2.6891407601067596e-08	8.367192045936878
ENSG00000272709	2.6891407601067596e-08	4.354981480637363
ENSG00000002834	2.6891407601067596e-08	8.869343773631922
ENSG00000103415	2.6891407601067596e-08	8.715330689260341
ENSG00000213559	2.6891407601067596e-08	3.2812666808986517
ENSG00000260063	2.6891407601067596e-08	6.236589439654463
ENSG00000139679	2.6891407601067596e-08	8.05102878501814
ENSG00000101003	2.6891407601067596e-08	7.956313521636549
ENSG00000234337	2.6891407601067596e-08	3.8315059990378924
ENSG00000088826	2.6891407601067596e-08	8.774313514481182
ENSG00000088833	2.6891407601067596e-08	8.847484246188499
ENSG00000165832	2.6891407601067596e-08	8.67974171567431
ENSG00000272123	2.6891407601067596e-08	3.6008154269621797
ENSG00000188042	2.6891407601067596e-08	8.697536202467324
ENSG00000038002	2.6891407601067596e-08	8.888134652692564
ENSG00000138400	2.6891407601067596e-08	5.212413879760707
ENSG00000138785	2.6891407601067596e-08	8.49113604998433
ENSG00000188971	2.6891407601067596e-08	8.620300430109603
ENSG00000267707	2.6891407601067596e-08	3.426035827285742
ENSG00000166340	2.6891407601067596e-08	8.884069612042156
ENSG00000167588	2.6891407601067596e-08	6.716733639133196
ENSG00000164050	2.6891407601067596e-08	8.35264221769283
ENSG00000197951	2.6891407601067596e-08	8.191089487092498
ENSG00000266970	2.6891407601067596e-08	4.100341147126744
ENSG00000128039	2.6891407601067596e-08	8.663481553072684
ENSG00000141837	2.6891407601067596e-08	5.495615628710849
ENSG00000197296	2.6891407601067596e-08	8.710269256342308
ENSG00000074276	2.6891407601067596e-08	6.0272905097740885
ENSG00000116212	2.6891407601067596e-08	8.442893494103213
ENSG00000231991	2.6891407601067596e-08	6.4636038841143435
ENSG00000119899	2.689140760106788e-08	8.74179318927793
ENSG00000247400	2.689140760106788e-08	8.143711348750816
ENSG00000151729	2.689140760106788e-08	8.814963920985246
ENSG00000242612	2.689140760106788e-08	8.146682024832408
ENSG00000171456	2.689140760106788e-08	8.86780944944053
ENSG00000006453	2.689140760106788e-08	6.3221430275411095
ENSG00000244219	2.689140760106788e-08	5.705503075064002
ENSG00000104447	2.689140760106788e-08	6.92629169382619
ENSG00000230359	2.689140760106788e-08	6.024419751075442
ENSG00000143622	2.689140760106788e-08	8.597365038818658
ENSG00000185010	2.689140760106788e-08	8.243089098729639
ENSG00000092036	2.689140760106788e-08	8.235955409696455
ENSG00000152270	2.689140760106788e-08	7.451653046043221
ENSG00000120820	2.689140760106788e-08	7.312653608777835
ENSG00000102290	2.689140760106788e-08	2.7176952725954826
ENSG00000198756	2.689140760106788e-08	5.77687149432841
ENSG00000158553	2.689140760106788e-08	2.355322884367941
ENSG00000147224	2.689140760106788e-08	8.86780944944053
ENSG00000170889	2.689140760106788e-08	8.938449464688832
ENSG00000260782	2.689140760106788e-08	3.816102558571378
ENSG00000176399	2.689140760106788e-08	6.660247783552662
ENSG00000150093	2.689140760106788e-08	8.869343773631922
ENSG00000117724	2.689140760106788e-08	8.590310821365367
ENSG00000109265	2.689140760106788e-08	3.3678613694948134
ENSG00000013583	2.689140760106788e-08	8.454885637456647
ENSG00000224897	2.689140760106788e-08	7.02691426758403
ENSG00000114790	2.689140760106788e-08	5.945443323663141
ENSG00000141441	2.689140760106788e-08	8.208510897808189
ENSG00000144712	2.689140760106788e-08	8.505403428050698
ENSG00000064886	2.6891407601067976e-08	6.564463119609484
ENSG00000253797	2.6891407601067976e-08	8.712799972801323
ENSG00000130489	4.6380377425091075e-08	8.098386965802993
ENSG00000202415	4.6380377425091075e-08	3.3281730950028097
ENSG00000131475	4.6380377425091075e-08	8.717861405719358
ENSG00000146112	4.6380377425091075e-08	8.824090394553687
ENSG00000272994	4.6380377425091075e-08	8.424561075386437
ENSG00000158006	4.6380377425091075e-08	8.502669732993898
ENSG00000123374	4.6380377425091075e-08	8.478402996109349
ENSG00000136631	4.6380377425091075e-08	8.724995094752542
ENSG00000101856	4.6380377425091075e-08	8.742251649621798
ENSG00000126216	4.6380377425091075e-08	8.703928980978965
ENSG00000224165	4.6380377425091075e-08	6.963723227261657
ENSG00000221990	4.6380377425091075e-08	7.492379479408383
ENSG00000273107	4.6380377425091075e-08	4.831500000545214
ENSG00000137547	4.6380377425091075e-08	8.764649108988978
ENSG00000240455	4.6380377425091075e-08	3.0465926144045343
ENSG00000231105	4.6380377425091075e-08	7.323739985763288
ENSG00000160867	4.6380377425091075e-08	7.372822881302671
ENSG00000005189	4.6380377425091075e-08	7.601866050353099
ENSG00000131171	4.6380377425091075e-08	8.873408814282326
ENSG00000118197	4.6380377425091075e-08	8.746316690272204
ENSG00000204386	4.6380377425091075e-08	8.873408814282326
ENSG00000267470	4.6380377425091075e-08	5.8832107391968815
ENSG00000132688	4.6380377425091075e-08	7.971946151263942
ENSG00000185905	4.6380377425091075e-08	8.885603936233545
ENSG00000132967	4.6380377425091075e-08	6.8894808622076
ENSG00000150054	4.6380377425091075e-08	6.720391244525477
ENSG00000169813	4.6380377425091075e-08	8.889668976883954
ENSG00000115211	4.6380377425091075e-08	8.74025886508654
ENSG00000185896	4.6380377425091075e-08	8.857148651680701
ENSG00000228205	4.6380377425091075e-08	7.3801539717737645
ENSG00000143318	4.6380377425091075e-08	5.171776044696161
ENSG00000141639	4.6380377425091075e-08	1.7443463632154539
ENSG00000214226	4.6380377425091075e-08	7.79609070291493
ENSG00000228065	4.6380377425091075e-08	5.5769070662276405
ENSG00000116670	4.6380377425091075e-08	8.617769713650587
ENSG00000168653	4.6380377425091075e-08	8.819028961635654
ENSG00000141858	4.6380377425091075e-08	8.801234474842639
ENSG00000087085	4.6380377425091075e-08	5.842632047573535
ENSG00000236983	4.6380377425091075e-08	3.820589881264655
ENSG00000116406	4.6380377425091075e-08	8.89373401753436
ENSG00000184785	4.6380377425091075e-08	5.498001286066035
ENSG00000076382	4.6380377425091075e-08	8.607567376234622
ENSG00000143434	4.6380377425091075e-08	6.810930257094301
ENSG00000248478	4.6380377425091075e-08	2.0094309222843094
ENSG00000106025	4.6380377425091075e-08	6.776091037682338
ENSG00000103723	4.6380377425091075e-08	5.010637735160563
ENSG00000187325	4.6380377425091075e-08	8.651286431121466
ENSG00000108375	4.6380377425091075e-08	5.391291684540876
ENSG00000166105	4.6380377425091075e-08	3.155270104563213
ENSG00000133121	4.6380377425091075e-08	8.39710218310122
ENSG00000102158	4.6380377425091075e-08	8.918124261436798
ENSG00000119280	4.6380377425091075e-08	8.152096911797711
ENSG00000139496	4.6380377425091075e-08	8.754984703496778
ENSG00000112977	4.6380377425091075e-08	8.89373401753436
ENSG00000235616	4.6380377425091075e-08	2.142427734981521
ENSG00000071073	4.6380377425091075e-08	8.722464378293527
ENSG00000119927	4.638037742509124e-08	8.573054266496113
ENSG00000164344	4.638037742509124e-08	6.853319693976592
ENSG00000101182	4.638037742509124e-08	8.885603936233545
ENSG00000164104	4.638037742509124e-08	8.914059220786392
ENSG00000262333	4.638037742509124e-08	6.465727432983244
ENSG00000152147	4.638037742509124e-08	8.381097502245677
ENSG00000094916	4.638037742509124e-08	8.809364556143452
ENSG00000023839	4.638037742509124e-08	8.20934243422938
ENSG00000235618	4.638037742509124e-08	6.045941118865246
ENSG00000093217	4.638037742509124e-08	7.945002774781594
ENSG00000163631	4.638037742509124e-08	6.616755975239692
ENSG00000228444	4.638037742509124e-08	5.281395901185384
ENSG00000033011	4.638037742509124e-08	8.704131959576749
ENSG00000109390	4.638037742509124e-08	8.732128783785727
ENSG00000227345	4.638037742509124e-08	8.27992994632938
ENSG00000151151	4.638037742509124e-08	8.442355562179452
ENSG00000232995	4.638037742509124e-08	7.0339044466393155
ENSG00000109758	4.638037742509124e-08	3.2295110349648577
ENSG00000169727	4.638037742509124e-08	8.810898880334841
ENSG00000237765	4.638037742509124e-08	7.841022052228605
ENSG00000158258	4.638037742509124e-08	6.556480177155722
ENSG00000162817	4.638037742509124e-08	7.6412460821221595
ENSG00000099785	4.638037742509124e-08	8.666012269531702
ENSG00000197279	4.638037742509124e-08	8.160509443276203
ENSG00000111224	4.638037742509124e-08	8.20016345751264
ENSG00000197140	4.638037742509124e-08	4.8806583186016415
ENSG00000182831	4.638037742509124e-08	8.804303123225415
ENSG00000137312	4.638037742509124e-08	8.816498245176636
ENSG00000070371	4.638037742509124e-08	6.6838451643845405
ENSG00000197872	4.638037742509124e-08	8.877473854932733
ENSG00000183154	4.638037742509124e-08	4.960550618932765
ENSG00000113212	4.638037742509124e-08	6.192653656989926
ENSG00000068323	4.638037742509124e-08	8.801234474842639
ENSG00000204277	4.638037742509124e-08	4.0366856112651615
ENSG00000213171	4.638037742509124e-08	2.2998712356806217
ENSG00000254577	4.638037742509124e-08	6.431576661183867
ENSG00000198835	4.638037742509124e-08	5.410626330139189
ENSG00000134533	4.638037742509124e-08	3.604572029054274
ENSG00000138780	4.638037742509124e-08	8.433687548954877
ENSG00000187695	4.638037742509124e-08	5.771845201826262
ENSG00000188389	4.638037742509124e-08	6.809768262327175
ENSG00000117222	4.638037742509124e-08	8.756519027688167
ENSG00000246560	4.638037742509124e-08	6.050648160618671
ENSG00000107242	4.638037742509124e-08	8.889668976883954
ENSG00000183337	4.638037742509124e-08	8.857148651680701
ENSG00000071282	4.6380377425091737e-08	5.177963341358377
ENSG00000115902	4.6380377425091737e-08	8.922189302087205
ENSG00000140451	4.6380377425091737e-08	8.77224125836603
ENSG00000101282	4.6380377425091737e-08	5.9376455874991
ENSG00000135454	4.6380377425091737e-08	6.54782634213821
ENSG00000116183	4.6380377425091737e-08	6.620857061007337
ENSG00000206559	4.6380377425091737e-08	6.56743244275772
ENSG00000229017	4.6380377425091737e-08	6.418008853241498
ENSG00000121152	4.6380377425091737e-08	8.012200730043018
ENSG00000075391	4.6380377425091737e-08	7.966239321561486
ENSG00000180998	4.6380377425091737e-08	6.6293368914691655
ENSG00000172954	4.6380377425091737e-08	8.27039751556537
ENSG00000131061	4.6380377425091737e-08	8.049324027820436
ENSG00000272065	4.6380377425091737e-08	5.061653702379424
ENSG00000085491	4.6380377425091737e-08	8.62436547076001
ENSG00000237686	4.6380377425091737e-08	5.8154359872129
ENSG00000131931	4.6380377425091737e-08	8.432488178089466
ENSG00000115526	7.933064114443727e-08	5.647622712919117
ENSG00000173482	7.933064114443727e-08	8.479328384507385
ENSG00000143476	7.933064114443727e-08	8.449947711556506
ENSG00000260423	7.933064114443727e-08	6.867263335114945
ENSG00000229111	7.933064114443727e-08	4.517515848019876
ENSG00000231346	7.933064114443727e-08	4.525125700446359
ENSG00000124613	7.933064114443727e-08	8.207835078469586
ENSG00000224831	7.933064114443727e-08	5.503397679735736
ENSG00000216915	7.933064114443727e-08	4.1484838558263695
ENSG00000159261	7.933064114443727e-08	7.196518196581782
ENSG00000100243	7.933064114443727e-08	8.771244866098403
ENSG00000129038	7.933064114443784e-08	3.2717633278111196
ENSG00000057608	7.933064114443784e-08	8.897799058184765
ENSG00000154222	7.933064114443784e-08	8.744323905736948
ENSG00000166263	7.933064114443784e-08	7.628021686785066
ENSG00000184486	7.933064114443784e-08	2.9099145807242874
ENSG00000139624	7.933064114443784e-08	8.648755714662448
ENSG00000184545	7.933064114443784e-08	7.995194079759969
ENSG00000236104	7.933064114443784e-08	8.784974312241012
ENSG00000167964	7.933064114443784e-08	8.455088616054432
ENSG00000213064	7.933064114443784e-08	8.777840623207828
ENSG00000116194	7.933064114443784e-08	7.101075885881099
ENSG00000213358	7.933064114443784e-08	2.824539556887238
ENSG00000185803	7.933064114443784e-08	8.811895272602468
ENSG00000186364	7.933064114443784e-08	8.108509831639061
ENSG00000142686	7.933064114443784e-08	8.538920145521578
ENSG00000146143	7.933064114443784e-08	8.022015610984704
ENSG00000138778	7.933064114443784e-08	8.173497978897267
ENSG00000072062	7.933064114443784e-08	8.831224083586873
ENSG00000158828	7.933064114443784e-08	8.492670374175718
ENSG00000135801	7.933064114443784e-08	8.689406121166513
ENSG00000162729	7.933064114443784e-08	8.857148651680701
ENSG00000125166	7.933064114443784e-08	8.827159042936465
ENSG00000027869	7.933064114443784e-08	6.589760504338392
ENSG00000162073	7.933064114443784e-08	7.250877574477127
ENSG00000113302	7.933064114443784e-08	2.639171893737622
ENSG00000135677	7.933064114443784e-08	8.861213692331107
ENSG00000162063	7.933064114443784e-08	7.847691703758043
ENSG00000232237	7.933064114443784e-08	2.9714123525943408
ENSG00000233927	7.933064114443784e-08	8.930319383388017
ENSG00000198960	7.933064114443784e-08	8.490139657716702
ENSG00000112305	7.933064114443784e-08	8.267814295958054
ENSG00000112290	7.933064114443784e-08	7.019803570067132
ENSG00000135637	7.933064114443784e-08	8.475951751230225
ENSG00000139537	7.933064114443784e-08	7.600255145132242
ENSG00000007866	7.933064114443784e-08	7.2695333397881745
ENSG00000114480	7.933064114443784e-08	8.6466834585473
ENSG00000089163	7.933064114443784e-08	6.807395829100449
ENSG00000133083	7.933064114443784e-08	6.88797003582743
ENSG00000164484	7.933064114443784e-08	8.044157588605804
ENSG00000122873	7.933064114443784e-08	8.51759855000192
ENSG00000237301	7.933064114443784e-08	5.223961349766443
ENSG00000091157	7.933064114443784e-08	8.643156349820652
ENSG00000204498	7.933064114443784e-08	8.482009576415887
ENSG00000133142	7.933064114443784e-08	8.755522635420538
ENSG00000092200	7.933064114443784e-08	7.507017801110997
ENSG00000138160	7.933064114443784e-08	8.596906578474792
ENSG00000123562	7.933064114443784e-08	8.908459855944596
ENSG00000254685	7.933064114443784e-08	8.286605175018698
ENSG00000196976	7.933064114443784e-08	8.61976249818584
ENSG00000123728	7.933064114443784e-08	8.853083611030295
ENSG00000138663	7.933064114443784e-08	8.713337904725083
ENSG00000214612	7.933064114443784e-08	5.9540728292666945
ENSG00000073792	7.933064114443784e-08	5.445973659179227
ENSG00000261159	7.933064114443784e-08	7.782577158931525
ENSG00000145451	7.933064114443784e-08	4.163363656609713
ENSG00000119969	7.933064114443784e-08	8.34990852263603
ENSG00000226853	7.933064114443784e-08	5.8758972160443355
ENSG00000179241	7.933064114443784e-08	4.730415866828411
ENSG00000221743	7.933064114443784e-08	7.510418293627731
ENSG00000130779	7.933064114443784e-08	8.855614327489313
ENSG00000143850	7.933064114443784e-08	5.038630772432264
ENSG00000101882	7.933064114443784e-08	8.602505943316586
ENSG00000120333	7.933064114443784e-08	8.745858229928336
ENSG00000177613	7.933064114443784e-08	8.778378555131587
ENSG00000117408	7.933064114443784e-08	8.784974312241012
ENSG00000243452	7.933064114443784e-08	8.722464378293527
ENSG00000271109	7.933064114443784e-08	5.866565697747004
ENSG00000261292	7.933064114443784e-08	5.622020193356906
ENSG00000220785	7.933064114443784e-08	8.35809110708514
ENSG00000051620	7.933064114443784e-08	8.827159042936465
ENSG00000239374	7.933064114443784e-08	2.9027686047990544
ENSG00000220793	7.933064114443784e-08	3.6474171882532813
ENSG00000117399	7.933064114443784e-08	8.252471054044163
ENSG00000179195	7.933064114443784e-08	8.885603936233545
ENSG00000085719	7.933064114443784e-08	8.89373401753436
ENSG00000150756	7.933064114443784e-08	8.456622940245822
ENSG00000169607	7.933064114443784e-08	7.966436387472618
ENSG00000146411	7.933064114443784e-08	7.3463208016982025
ENSG00000125629	7.933064114443784e-08	8.762118392529963
ENSG00000116761	7.933064114443784e-08	8.43322908861101
ENSG00000222020	7.93306411444384e-08	7.303409540878155
ENSG00000229278	7.93306411444384e-08	3.766702734955519
ENSG00000229214	7.93306411444384e-08	4.204151905167934
ENSG00000169436	7.93306411444384e-08	3.757808470875669
ENSG00000106290	7.93306411444384e-08	8.67214956629726
ENSG00000198324	7.93306411444384e-08	8.084775449518398
ENSG00000254873	7.93306411444384e-08	6.615395218224226
ENSG00000110660	7.93306411444384e-08	8.851549286838905
ENSG00000163629	7.93306411444384e-08	7.790971189688721
ENSG00000066279	7.93306411444384e-08	8.652820755312854
ENSG00000111639	7.93306411444384e-08	8.820025353903281
ENSG00000169442	7.93306411444384e-08	7.753912307488698
ENSG00000270504	7.93306411444384e-08	4.612454258084275
ENSG00000077721	7.93306411444384e-08	8.840888489079076
ENSG00000164588	7.93306411444384e-08	2.0187403082784035
ENSG00000159210	7.93306411444384e-08	8.570982010380964
ENSG00000206527	7.93306411444384e-08	8.844953529729482
ENSG00000135763	7.93306411444384e-08	8.68181397178946
ENSG00000115216	7.93306411444384e-08	8.840888489079076
ENSG00000143322	7.93306411444384e-08	8.816498245176636
ENSG00000126231	7.93306411444384e-08	6.537662775715491
ENSG00000072195	7.93306411444384e-08	6.585593793151329
ENSG00000211817	7.93306411444384e-08	2.5565162877258256
ENSG00000254266	7.93306411444384e-08	5.283627126846537
ENSG00000099622	7.93306411444384e-08	8.926254342737613
ENSG00000133313	7.93306411444384e-08	8.905929139485579
ENSG00000105467	7.93306411444384e-08	5.209055002201862
ENSG00000196584	7.93306411444384e-08	8.216961552038027
ENSG00000238526	7.93306411444384e-08	3.9055640417050266
ENSG00000241794	7.93306411444384e-08	2.04982653298832
ENSG00000242798	7.93306411444384e-08	6.804734790269725
ENSG00000243710	7.93306411444384e-08	5.123993998553028
ENSG00000137501	7.93306411444384e-08	8.38590345341763
ENSG00000227999	7.93306411444384e-08	5.5880305621802195
ENSG00000169641	7.93306411444384e-08	8.551653199396561
ENSG00000248554	7.93306411444384e-08	5.069628402014566
ENSG00000197915	7.93306411444384e-08	3.3041005850203766
ENSG00000108061	7.93306411444384e-08	8.760584068338574
ENSG00000213742	7.93306411444384e-08	7.141976196971371
ENSG00000227896	7.93306411444384e-08	6.490489999303095
ENSG00000197779	7.93306411444384e-08	8.38283480503485
ENSG00000256018	7.93306411444384e-08	5.539615760122114
ENSG00000216809	7.93306411444384e-08	5.970301338264683
ENSG00000259658	7.93306411444384e-08	7.428687664184458
ENSG00000130349	7.93306411444384e-08	8.467204266425759
ENSG00000174628	7.93306411444384e-08	6.924264962106642
ENSG00000108861	7.93306411444384e-08	8.696539810199697
ENSG00000182718	7.93306411444384e-08	8.909994180135985
ENSG00000242732	7.93306411444384e-08	7.909274785763221
ENSG00000163481	7.93306411444384e-08	8.499804063208904
ENSG00000166173	7.93306411444384e-08	4.144745058877718
ENSG00000087258	7.93306411444384e-08	4.2129821641949
ENSG00000270028	7.93306411444384e-08	5.052131895554534
ENSG00000131828	7.93306411444384e-08	8.7615804606062
ENSG00000085063	7.93306411444384e-08	8.938449464688832
ENSG00000161243	7.93306411444384e-08	4.420023373514363
ENSG00000166313	7.93306411444384e-08	7.314116812214453
ENSG00000138674	7.93306411444384e-08	8.922189302087205
ENSG00000232415	7.93306411444384e-08	1.6496874988661612
ENSG00000095739	7.93306411444384e-08	6.205225916619542
ENSG00000027644	7.93306411444384e-08	3.88849113204259
ENSG00000182552	7.93306411444384e-08	8.476410211574093
ENSG00000178631	1.3456545769651573e-07	6.13791016248006
ENSG00000147162	1.3456545769651573e-07	8.942514505339238
ENSG00000173166	1.3456545769651573e-07	7.778710641027786
ENSG00000008405	1.3456545769651573e-07	8.615697457535436
ENSG00000174405	1.3456545769651573e-07	8.638094916902618
ENSG00000118513	1.3456545769651573e-07	7.392261795658956
ENSG00000104432	1.3456545769651573e-07	6.365773019227219
ENSG00000102312	1.3456545769651573e-07	8.463756629279006
ENSG00000169221	1.3456545769651573e-07	8.782443595781995
ENSG00000105640	1.3456545769651573e-07	8.938449464688832
ENSG00000116701	1.3456545769651573e-07	8.684265216668583
ENSG00000097046	1.3456545769651573e-07	8.287936520612305
ENSG00000184867	1.3456545769651573e-07	8.726529418943931
ENSG00000185339	1.3456545769651573e-07	8.728063743135321
ENSG00000087338	1.3456545769651573e-07	8.717861405719358
ENSG00000132763	1.3456545769651573e-07	8.454885637456647
ENSG00000216863	1.3456545769651573e-07	7.931325831787283
ENSG00000213699	1.3456545769651573e-07	8.616235389459197
ENSG00000186141	1.3456545769651573e-07	8.71686501345173
ENSG00000116863	1.3456545769651573e-07	8.428088184113083
ENSG00000234171	1.3456545769651573e-07	7.521425199033287
ENSG00000187607	1.3456545769651573e-07	7.380378224758088
ENSG00000154358	1.3456545769651573e-07	8.77224125836603
ENSG00000178538	1.3456545769651573e-07	7.106811810181971
ENSG00000108094	1.3456545769651573e-07	8.646683458547297
ENSG00000189171	1.3456545769651573e-07	7.555383645368409
ENSG00000135709	1.3456545769651573e-07	8.871874490090939
ENSG00000244291	1.3456545769651573e-07	6.9434070168236675
ENSG00000268088	1.3456545769651573e-07	5.083596176764816
ENSG00000224531	1.3456545769651573e-07	8.421492427003658
ENSG00000177917	1.3456545769651573e-07	8.648755714662448
ENSG00000272579	1.3456545769651573e-07	7.462016794586825
ENSG00000143633	1.3456545769651573e-07	8.408635866110789
ENSG00000135476	1.3456545769651573e-07	8.273721645694232
ENSG00000030110	1.3456545769651573e-07	8.793104393541824
ENSG00000198814	1.345654576965167e-07	8.176028695356285
ENSG00000065923	1.345654576965167e-07	8.048936571346161
ENSG00000162722	1.345654576965167e-07	5.737115920139188
ENSG00000178163	1.345654576965167e-07	8.75345037930539
ENSG00000224747	1.345654576965167e-07	5.323308139377336
ENSG00000162441	1.345654576965167e-07	8.475872279650332
ENSG00000199477	1.345654576965167e-07	4.781430079102954
ENSG00000271721	1.345654576965167e-07	7.403289115585291
ENSG00000273226	1.345654576965167e-07	6.00926368877626
ENSG00000124733	1.345654576965167e-07	8.676214606947665
ENSG00000112852	1.345654576965167e-07	6.199258663047095
ENSG00000204131	1.345654576965167e-07	6.286317649290342
ENSG00000178125	1.345654576965167e-07	1.2057656705569166
ENSG00000117595	1.345654576965167e-07	5.368584683781891
ENSG00000203813	1.345654576965167e-07	7.522920279164572
ENSG00000175741	1.345654576965167e-07	6.9275722438706975
ENSG00000055950	1.345654576965167e-07	8.672149566297259
ENSG00000064199	1.345654576965167e-07	5.634676628317683
ENSG00000054118	1.345654576965167e-07	8.873408814282326
ENSG00000187676	1.345654576965167e-07	8.416430994085625
ENSG00000171435	1.345654576965167e-07	3.416204049235566
ENSG00000119403	1.345654576965167e-07	8.583177132332183
ENSG00000115758	1.345654576965167e-07	8.926254342737613
ENSG00000228889	1.345654576965167e-07	5.6002575761091435
ENSG00000227192	1.345654576965167e-07	6.188744123375722
ENSG00000042445	1.345654576965167e-07	8.828155435204096
ENSG00000165695	1.345654576965167e-07	4.046988320944749
ENSG00000183160	1.345654576965167e-07	7.590411838923424
ENSG00000185420	1.345654576965167e-07	8.531327996144526
ENSG00000227311	1.345654576965167e-07	3.817102250685544
ENSG00000116544	1.345654576965167e-07	7.303079829185278
ENSG00000184640	1.345654576965167e-07	8.909994180135985
ENSG00000184557	1.345654576965167e-07	8.72018914358059
ENSG00000183444	1.345654576965167e-07	7.940526199775744
ENSG00000109534	1.345654576965167e-07	8.524987720781185
ENSG00000086717	1.345654576965167e-07	5.076786514017173
ENSG00000213729	1.345654576965167e-07	6.560955572991428
ENSG00000047410	1.345654576965167e-07	8.900329774643783
ENSG00000119283	1.345654576965167e-07	5.211545810838577
ENSG00000268536	1.345654576965167e-07	4.413799093179133
ENSG00000225173	1.345654576965167e-07	2.076496574736321
ENSG00000124541	1.345654576965167e-07	8.733125176053356
ENSG00000197771	1.345654576965167e-07	8.805299515493045
ENSG00000267312	1.345654576965167e-07	6.2407633968865746
ENSG00000196954	1.345654576965167e-07	8.861213692331107
ENSG00000111206	1.345654576965167e-07	8.272587701538537
ENSG00000225643	1.345654576965167e-07	6.964401484738732
ENSG00000180096	1.345654576965167e-07	8.54153033356049
ENSG00000168938	1.345654576965167e-07	7.317597375882632
ENSG00000225724	1.345654576965167e-07	4.734966339639534
ENSG00000180185	1.345654576965167e-07	8.358982493056173
ENSG00000188827	1.345654576965167e-07	8.363505994050445
ENSG00000188672	1.345654576965167e-07	6.453828010767352
ENSG00000188611	1.345654576965167e-07	5.4245824543833585
ENSG00000164574	1.345654576965167e-07	8.851549286838905
ENSG00000188549	1.345654576965167e-07	7.706483798439797
ENSG00000112079	1.345654576965167e-07	8.829689759395484
ENSG00000188112	1.345654576965167e-07	5.159275246014769
ENSG00000077235	1.345654576965167e-07	8.839354164887686
ENSG00000204315	1.345654576965167e-07	7.973255080736655
ENSG00000110958	1.345654576965167e-07	8.90439481529419
ENSG00000083457	1.345654576965167e-07	8.645687066279669
ENSG00000259905	1.345654576965167e-07	2.5183416000918784
ENSG00000248663	1.345654576965167e-07	7.075088554566361
ENSG00000265415	1.345654576965167e-07	6.123781923439955
ENSG00000143669	1.345654576965167e-07	8.747851014463592
ENSG00000149582	1.345654576965167e-07	8.636560592711229
ENSG00000144481	1.345654576965167e-07	2.797869594643052
ENSG00000132122	1.345654576965167e-07	5.902911629565451
ENSG00000155008	1.345654576965167e-07	7.892006770876822
ENSG00000238055	1.345654576965167e-07	3.730789091627702
ENSG00000139428	1.345654576965167e-07	8.48379938235336
ENSG00000135250	1.345654576965167e-07	8.771244866098403
ENSG00000150630	1.345654576965167e-07	7.390553375100862
ENSG00000244041	1.345654576965167e-07	6.930209648812183
ENSG00000143502	1.345654576965167e-07	4.217540665090434
ENSG00000103253	1.345654576965167e-07	8.470810846732297
ENSG00000130255	1.345654576965167e-07	8.934384424038425
ENSG00000137221	1.345654576965167e-07	8.782443595781995
ENSG00000104331	1.345654576965167e-07	8.865278732981514
ENSG00000131089	1.345654576965167e-07	8.73872454089515
ENSG00000136688	1.345654576965167e-07	4.62372404276194
ENSG00000255020	1.345654576965167e-07	3.6065358554386293
ENSG00000143819	1.345654576965167e-07	8.79870375838362
ENSG00000243279	1.3456545769651813e-07	8.118835676072916
ENSG00000237708	1.3456545769651813e-07	2.760687013705826
ENSG00000170035	1.3456545769651813e-07	8.844953529729482
ENSG00000223797	1.3456545769651813e-07	7.538629250754244
ENSG00000147852	1.3456545769651813e-07	7.064111489610852
ENSG00000012171	1.3456545769651813e-07	7.638086807839738
ENSG00000135829	1.3456545769651813e-07	8.89373401753436
ENSG00000110108	1.3456545769651813e-07	8.905929139485579
ENSG00000135119	1.3456545769651813e-07	7.729340053677624
ENSG00000108828	1.3456545769651813e-07	8.804303123225415
ENSG00000112304	1.3456545769651813e-07	8.623827538836247
ENSG00000181826	1.3456545769651813e-07	7.824467949602774
ENSG00000166863	1.3456545769651813e-07	2.8454312264314425
ENSG00000160447	1.3456545769651813e-07	7.730691021301282
ENSG00000265559	1.3456545769651813e-07	2.9386506759312705
ENSG00000073803	1.3456545769651813e-07	8.764649108988978
ENSG00000249992	1.3456545769651813e-07	2.9151649406517612
ENSG00000129214	1.3456545769651813e-07	4.851473568616932
ENSG00000026025	1.3456545769651813e-07	8.938449464688832
ENSG00000170855	1.3456545769651813e-07	8.674680282756276
ENSG00000255516	1.3456545769651813e-07	3.2605368755813866
ENSG00000132677	1.345654576965186e-07	3.5367105647415458
ENSG00000187231	2.2636650439015812e-07	8.365545704574126
ENSG00000213337	2.2636650439015812e-07	7.773838141837359
ENSG00000261827	2.2636650439015812e-07	7.846676693883944
ENSG00000227868	2.2636650439015812e-07	2.0309201197107325
ENSG00000164796	2.2636650439015812e-07	3.345672337965378
ENSG00000163923	2.2636650439015812e-07	8.408891347856871
ENSG00000188130	2.2636650439015812e-07	8.027176473039463
ENSG00000212916	2.2636650439015812e-07	8.408838844708573
ENSG00000117632	2.2636650439015812e-07	8.825624718745077
ENSG00000188739	2.2636650439015812e-07	6.760260200845202
ENSG00000138796	2.2636650439015812e-07	8.708197000227155
ENSG00000224790	2.2636650439015812e-07	5.214707728641237
ENSG00000175606	2.2636650439015812e-07	8.67214956629726
ENSG00000175595	2.2636650439015812e-07	8.519926287863152
ENSG00000158079	2.2636650439015812e-07	8.397437136427197
ENSG00000189423	2.2636650439015812e-07	8.448139740424512
ENSG00000273455	2.2636650439015812e-07	3.6253711423092536
ENSG00000124217	2.2636650439015812e-07	7.991232588570626
ENSG00000176842	2.2636650439015812e-07	4.359029528952461
ENSG00000091542	2.2636650439015812e-07	8.90439481529419
ENSG00000122696	2.2636650439015812e-07	8.34931808756397
ENSG00000116128	2.2636650439015812e-07	8.819028961635654
ENSG00000102241	2.2636650439015812e-07	8.843419205538092
ENSG00000052749	2.2636650439015812e-07	8.885603936233545
ENSG00000102384	2.2636650439015812e-07	7.169004827118231
ENSG00000264364	2.2636650439015812e-07	8.853083611030295
ENSG00000143753	2.2636650439015812e-07	8.83528912423728
ENSG00000179918	2.2636650439015812e-07	8.810898880334841
ENSG00000116711	2.2636650439015812e-07	8.628968443334177
ENSG00000116688	2.2636650439015812e-07	8.828693367127855
ENSG00000102886	2.2636650439015812e-07	6.667112379683688
ENSG00000184575	2.2636650439015812e-07	8.897799058184765
ENSG00000243517	2.2636650439015812e-07	7.028922733772152
ENSG00000165304	2.2636650439015812e-07	8.135430792000518
ENSG00000186260	2.2636650439015812e-07	8.575584982955132
ENSG00000223612	2.2636650439015812e-07	6.911076221553043
ENSG00000229473	2.2636650439015812e-07	6.391313071652174
ENSG00000164924	2.2636650439015812e-07	8.926254342737613
ENSG00000142507	2.2636650439015812e-07	8.806833839684433
ENSG00000205838	2.2636650439015812e-07	4.420377842160702
ENSG00000058091	2.2636650439015812e-07	8.869343773631922
ENSG00000101138	2.2636650439015812e-07	8.63349194432845
ENSG00000248538	2.2636650439015812e-07	5.035341360065906
ENSG00000116191	2.2636650439015812e-07	8.930319383388017
ENSG00000156026	2.2636650439015812e-07	8.592841537824386
ENSG00000185842	2.2636650439015812e-07	6.693093180916408
ENSG00000130766	2.2636650439015812e-07	8.786508636432401
ENSG00000168040	2.2636650439015812e-07	7.546536395900444
ENSG00000186185	2.2636650439015812e-07	8.009722516732298
ENSG00000248302	2.2636650439015812e-07	6.2996688170355775
ENSG00000147168	2.2636650439015812e-07	8.922189302087205
ENSG00000133131	2.2636650439015812e-07	8.536927360986322
ENSG00000136153	2.2636650439015812e-07	8.204412976039539
ENSG00000255112	2.2636650439015812e-07	8.7062042156919
ENSG00000105427	2.2636650439015812e-07	3.646149145839722
ENSG00000069275	2.2636650439015812e-07	8.853083611030295
ENSG00000198721	2.2636650439015812e-07	8.569447686189575
ENSG00000173786	2.2636650439015812e-07	8.805299515493045
ENSG00000162961	2.2636650439015812e-07	8.651824363045227
ENSG00000169599	2.2636650439015812e-07	8.634823289922055
ENSG00000100316	2.2636650439015812e-07	8.942514505339238
ENSG00000198612	2.2636650439015812e-07	8.778378555131589
ENSG00000169951	2.2636650439015812e-07	8.293659392471989
ENSG00000137285	2.2636650439015812e-07	5.618737112754772
ENSG00000232093	2.2636650439015812e-07	5.781190739616274
ENSG00000197329	2.2636650439015812e-07	8.938449464688832
ENSG00000105088	2.2636650439015812e-07	3.9307422988083562
ENSG00000136463	2.2636650439015812e-07	8.479196409779194
ENSG00000113657	2.2636650439015812e-07	4.362790496162431
ENSG00000162782	2.2636650439015812e-07	3.0267023082856026
ENSG00000065154	2.2636650439015812e-07	8.847484246188499
ENSG00000147804	2.2636650439015812e-07	8.530587085622983
ENSG00000158301	2.2636650439015812e-07	7.8618326842561
ENSG00000124422	2.2636650439015812e-07	8.900329774643783
ENSG00000171314	2.2636650439015812e-07	8.790573677082808
ENSG00000160087	2.2636650439015812e-07	8.686875404707495
ENSG00000270036	2.2636650439015812e-07	4.298125987533671
ENSG00000158321	2.2636650439015812e-07	6.153709737511542
ENSG00000105948	2.2636650439015812e-07	7.763407291106908
ENSG00000130037	2.2636650439015812e-07	6.378403451446885
ENSG00000224899	2.2636650439015812e-07	4.739569016453161
ENSG00000163214	2.2636650439015812e-07	8.609101700426011
ENSG00000198520	2.2636650439016014e-07	6.108352008570448
ENSG00000229605	2.2636650439016014e-07	3.595976682470407
ENSG00000142327	2.2636650439016014e-07	8.865278732981514
ENSG00000113269	2.2636650439016014e-07	8.70313556730912
ENSG00000225518	2.2636650439016014e-07	5.322898334198542
ENSG00000088756	2.2636650439016014e-07	5.862432259707056
ENSG00000099377	2.2636650439016014e-07	7.428537188734971
ENSG00000116984	2.2636650439016014e-07	8.869343773631922
ENSG00000236846	2.2636650439016014e-07	2.174917727281419
ENSG00000180992	2.2636650439016014e-07	8.68181397178946
ENSG00000082293	2.2636650439016014e-07	4.900013501208752
ENSG00000049323	2.2636650439016014e-07	8.841884881346704
ENSG00000142676	2.2636650439016014e-07	8.930319383388017
ENSG00000248468	2.2636650439016014e-07	3.2264135417637916
ENSG00000180332	2.2636650439016014e-07	3.4708756686227598
ENSG00000225657	2.2636650439016014e-07	1.9015887373593228
ENSG00000198934	2.2636650439016014e-07	8.059473862088101
ENSG00000118705	2.2636650439016014e-07	8.938449464688832
ENSG00000247735	2.2636650439016014e-07	5.533462097950647
ENSG00000184634	2.2636650439016014e-07	8.844953529729482
ENSG00000221821	2.2636650439016014e-07	8.079922572358024
ENSG00000232434	2.2636650439016014e-07	7.366619036518641
ENSG00000101883	2.2636650439016014e-07	5.513610988994495
ENSG00000132622	2.2636650439016014e-07	5.250741348146861
ENSG00000258984	2.2636650439016014e-07	4.123980378580536
ENSG00000160948	2.2636650439016014e-07	8.840888489079076
ENSG00000270177	2.2636650439016014e-07	6.2354673756790415
ENSG00000169064	2.2636650439016014e-07	2.55990435886752
ENSG00000180867	2.2636650439016014e-07	7.9793454515137885
ENSG00000231584	2.2636650439016014e-07	7.746761128866541
ENSG00000242265	2.2636650439016014e-07	6.068251295553215
ENSG00000259867	2.2636650439016014e-07	2.6829602979203537
ENSG00000143595	2.2636650439016014e-07	3.6819116262029463
ENSG00000162819	2.2636650439016014e-07	8.769710541907015
ENSG00000174748	2.2636650439016014e-07	8.938449464688832
ENSG00000242258	2.2636650439016014e-07	8.657882188230888
ENSG00000072506	2.2636650439016014e-07	8.793104393541824
ENSG00000272654	2.2636650439016014e-07	7.322770561927255
ENSG00000147383	2.2636650439016014e-07	8.49960108461112
ENSG00000147649	2.2636650439016014e-07	8.942514505339238
ENSG00000262583	2.2636650439016014e-07	3.2870074716278785
ENSG00000241666	2.2636650439016014e-07	5.91298398262592
ENSG00000129167	2.2636650439016014e-07	6.500509507795846
ENSG00000197568	2.2636650439016014e-07	7.918572820355474
ENSG00000168994	2.2636650439016014e-07	7.1262821349677425
ENSG00000146918	2.2636650439016133e-07	8.651824363045227
ENSG00000228727	2.2636650439016133e-07	5.942400364595144
ENSG00000206113	2.2636650439016133e-07	4.365337501779658
ENSG00000067992	2.2636650439016133e-07	8.119321104848376
ENSG00000224699	2.2636650439016133e-07	6.507968936158589
ENSG00000163069	2.2636650439016133e-07	7.776316040046894
ENSG00000149636	2.2636650439016133e-07	8.711803580533696
ENSG00000099139	2.2636650439016133e-07	6.087991451527376
ENSG00000116885	2.2636650439016133e-07	7.375745174560303
ENSG00000211491	2.2636650439016133e-07	2.4523456851413936
ENSG00000104356	2.2636650439016133e-07	8.025930176185625
ENSG00000260735	2.2636650439016133e-07	5.29160805158011
ENSG00000122958	2.2636650439016133e-07	8.735655892512373
ENSG00000144713	2.2636650439016133e-07	8.942514505339238
ENSG00000237025	2.2636650439016133e-07	3.9587226159571287
ENSG00000121774	3.7763886073955906e-07	8.861213692331107
ENSG00000240356	3.7763886073955906e-07	7.065434744673546
ENSG00000163531	3.7763886073955906e-07	6.131157106107593
ENSG00000167283	3.7763886073955906e-07	8.897799058184765
ENSG00000116350	3.7763886073955906e-07	8.845949921997109
ENSG00000101935	3.7763886073955906e-07	8.568163266584394
ENSG00000060237	3.7763886073955906e-07	8.885603936233545
ENSG00000070785	3.7763886073955906e-07	8.649752106930077
ENSG00000182687	3.7763886073955906e-07	4.903871084445795
ENSG00000224358	3.7763886073955906e-07	6.523712165354986
ENSG00000101181	3.7763886073955906e-07	8.626896187219026
ENSG00000206535	3.7763886073955906e-07	8.56131760488876
ENSG00000185825	3.7763886073955906e-07	8.914059220786392
ENSG00000136628	3.7763886073955906e-07	8.918124261436798
ENSG00000070601	3.7763886073955906e-07	3.7803067121783465
ENSG00000117153	3.7763886073955906e-07	8.765645501256607
ENSG00000159176	3.7763886073955906e-07	8.889668976883954
ENSG00000102144	3.7763886073955906e-07	8.897799058184765
ENSG00000253719	3.7763886073955906e-07	8.831224083586873
ENSG00000182472	3.7763886073955906e-07	8.065655194291654
ENSG00000130684	3.7763886073955906e-07	7.7119511885534004
ENSG00000213062	3.7763886073955906e-07	7.0501835623741895
ENSG00000100650	3.7763886073955906e-07	8.926254342737613
[truncated: 1,782 more rows]
