# Supplementary material for: Machine learning predicts treatment sensitivity in multiple myeloma based on molecular and clinical information coupled with drug response
Source: PLoS One. 2021 Jul 28;16(7):e0254596. doi: 10.1371/journal.pone.0254596 (PMC8318243; doi:10.1371/journal.pone.0254596)
Supplement: S1 File — (ZIP) [file pone.0254596.s004.zip › Supplementary Material 1/t_4_14_whsc1/selected_genes_experiment_9.csv]

gene	pvalue	entropy
ENSG00000109685	1.985215041139172e-47	8.875413449206656
ENSG00000235034	9.962105110301659e-44	2.390853399194038
ENSG00000213023	9.962105110301659e-44	2.8287638173707514
ENSG00000249784	1.6251609756705861e-43	3.5980058572632454
ENSG00000162409	5.255967716667682e-41	3.3692525737098755
ENSG00000183504	5.50697786160686e-41	3.7161075943413384
ENSG00000166446	8.882773635613124e-39	6.474613241362967
ENSG00000143502	9.018092305916462e-39	4.209993923627926
ENSG00000185630	3.5238520685324277e-38	5.684830601617141
ENSG00000105472	8.777735841476914e-38	5.410919671033306
ENSG00000204241	9.317525045424093e-38	2.1689107950667377
ENSG00000267890	1.4676755073180545e-37	1.5544369489783874
ENSG00000234215	5.4481500407919875e-37	2.0429822478821333
ENSG00000154914	8.796824372440265e-37	2.7663254717529626
ENSG00000103253	9.193970028880221e-37	8.45222485216633
ENSG00000165868	1.3573180766280268e-36	4.568476658772156
ENSG00000151276	1.9227456022919618e-35	5.905839351211246
ENSG00000182240	2.9855739532252974e-35	6.684907666626277
ENSG00000259867	4.975127027979348e-35	2.6376592686877323
ENSG00000130147	7.705106397352649e-35	3.7912111606430794
ENSG00000134769	1.0939622966293873e-34	6.240935202061535
ENSG00000166173	1.1583056239072353e-34	4.264550335537035
ENSG00000269978	1.8946515146858049e-34	1.5886979280239875
ENSG00000171016	4.318129035308568e-34	2.3604111394577947
ENSG00000120440	4.379730800589922e-34	1.8128019550999708
ENSG00000161243	6.2824412134156675e-34	4.472965138258691
ENSG00000143776	6.6477194499590784e-34	5.594068986638263
ENSG00000131831	1.0513838556902343e-33	3.3988959945203465
ENSG00000270035	5.886531916191214e-33	1.1922290827910536
ENSG00000166257	8.74955147833182e-33	3.9506351729371647
ENSG00000101349	8.995963483195244e-33	3.789072044164289
ENSG00000145555	1.281267262926641e-32	6.426595916825818
ENSG00000225302	1.2991386375616826e-32	2.7857017233786654
ENSG00000171435	2.0084660892195478e-32	3.365966913123444
ENSG00000115526	4.4037727897882823e-32	5.723350586843596
ENSG00000080709	4.7167904516588725e-32	1.9146457960448344
ENSG00000162004	4.91510550600641e-32	8.43965213599712
ENSG00000204860	7.165632134123158e-32	3.6387701038242826
ENSG00000182310	1.625510790620637e-31	5.131747366040129
ENSG00000157985	2.3305694355440414e-31	6.7072994003283055
ENSG00000166086	2.528336683234316e-31	7.318446398023952
ENSG00000253764	2.5628808437085772e-31	2.2115180422179246
ENSG00000231738	3.524228511602704e-31	5.330517066971982
ENSG00000039560	3.620953709765524e-31	5.567321437455142
ENSG00000176595	8.360534049822164e-31	5.359593779894474
ENSG00000075891	1.2261989868030434e-30	3.973665399167849
ENSG00000265778	1.3289816067736707e-30	2.6503517872021307
ENSG00000146555	4.2758649807626894e-30	4.464262769911044
ENSG00000111110	4.391104657276683e-30	7.187483289961712
ENSG00000154153	1.417103599731474e-29	5.414849738995188
ENSG00000168589	1.454955341728925e-29	3.8318368740399613
ENSG00000249267	1.4938103940248e-29	1.4671048270776446
ENSG00000075340	2.2022167152771255e-29	6.191091032195476
ENSG00000127955	2.231338895581613e-29	4.80463692229387
ENSG00000186310	2.231338895581613e-29	5.811217683823616
ENSG00000130477	2.290734791850554e-29	2.9436047464663093
ENSG00000161647	2.290734791850554e-29	3.5647554683609672
ENSG00000198795	3.0372638773347016e-29	5.058171456790307
ENSG00000256124	3.508006679019374e-29	1.0485139942410382
ENSG00000175344	4.770036089236339e-29	2.8314205818947924
ENSG00000127585	4.8327461240437887e-29	7.933673737161938
ENSG00000187098	7.287594721992147e-29	7.826747596598777
ENSG00000165802	7.383091660608832e-29	8.745801663483538
ENSG00000104369	7.577826699052238e-29	3.6030786767259424
ENSG00000055732	7.777657765040732e-29	3.393099669915114
ENSG00000165626	1.0285526984051128e-28	5.319288669240027
ENSG00000204681	1.0285526984051128e-28	7.7346052838433685
ENSG00000255020	1.0694052601743324e-28	3.702538732803542
ENSG00000227051	1.1118674719832655e-28	3.2270594375932733
ENSG00000225554	1.6722839817987004e-28	1.364597462631924
ENSG00000143995	2.3856250794053323e-28	6.536864390203936
ENSG00000184640	2.447974319094723e-28	8.895821612471963
ENSG00000183580	3.533694771682601e-28	4.518565999022862
ENSG00000235597	5.295430739931986e-28	2.465041323787587
ENSG00000172081	5.57402574485928e-28	8.879495081859718
ENSG00000259424	7.434590947452484e-28	3.5404887284418147
ENSG00000036448	7.530259543362777e-28	6.182442738809899
ENSG00000152767	7.627149334379117e-28	7.721711002671511
ENSG00000113657	1.1114817858148816e-27	4.400121202982647
ENSG00000197355	1.1547983207213991e-27	8.808566740018566
ENSG00000172348	1.7022533842666956e-27	5.283874042386352
ENSG00000259744	1.7022533842666956e-27	2.0377435768506595
ENSG00000254648	1.7240129960513442e-27	1.3355469945739338
ENSG00000131398	1.7460484972568534e-27	5.295329241749104
ENSG00000136826	2.4435391677925098e-27	8.805485566540348
ENSG00000261754	3.4599751028682815e-27	4.623871767454396
ENSG00000046604	3.503949386262757e-27	6.957800900944808
ENSG00000188130	3.593567765639179e-27	8.000018934036447
ENSG00000135111	3.9753503852672866e-27	2.2873860571571782
ENSG00000148468	5.019260829694087e-27	7.3699969295182575
ENSG00000158321	5.019260829694087e-27	6.210256842566219
ENSG00000184785	5.278487098479016e-27	5.618839616920614
ENSG00000165810	7.552152387154629e-27	4.6138992751865455
ENSG00000101443	7.647522156070527e-27	5.696575987023137
ENSG00000157657	7.647522156070527e-27	6.9708473277910095
ENSG00000156140	8.041093647251899e-27	4.194506609521079
ENSG00000107518	1.1206647105979349e-26	5.008801145516146
ENSG00000135919	1.134770374150564e-26	7.061398066660556
ENSG00000176978	1.1781524595740114e-26	8.910607556345099
ENSG00000173581	1.1929755376910825e-26	8.539099188962835
ENSG00000189013	1.6816572119189192e-26	2.22043909730994
ENSG00000151718	2.3978216382113024e-26	7.562152010179557
ENSG00000006453	3.457973653809677e-26	6.386307574735138
ENSG00000099139	3.5447365244990247e-26	6.170907150282635
ENSG00000253696	3.7712022427252e-26	1.3422001067495424
ENSG00000174595	3.865754178110716e-26	1.7172589863382592
ENSG00000212864	7.346148365752846e-26	7.209295829909278
ENSG00000250305	7.346148365752846e-26	6.180773210874868
ENSG00000162669	7.43715490507995e-26	3.8936087081974784
ENSG00000180071	7.529279118500795e-26	3.2896379984660746
ENSG00000072195	7.622534610717407e-26	6.58716982343301
ENSG00000068078	8.30817661598782e-26	6.773643488307776
ENSG00000103260	1.0428760130418837e-25	8.307366790959499
ENSG00000196876	1.0953521185686065e-25	6.890267211226506
ENSG00000064309	1.1225634995917753e-25	5.801282148298771
ENSG00000246379	1.1504449255387514e-25	1.429905780731828
ENSG00000044524	1.591589990408792e-25	4.696289003904974
ENSG00000087258	1.6713780765529295e-25	4.176349645545131
ENSG00000143845	1.691936936075883e-25	2.560463087702666
ENSG00000183783	1.733809688882544e-25	1.3577030770213057
ENSG00000140470	2.2268893686672337e-25	6.358250052811658
ENSG00000162722	2.3958949553267905e-25	5.785561498514291
ENSG00000229536	3.601417842903989e-25	3.0545317625761417
ENSG00000185008	3.601417842903989e-25	3.2349248818465215
ENSG00000211802	3.601417842903989e-25	2.6883700161541637
ENSG00000127252	5.088196254315057e-25	2.9260204720618996
ENSG00000170011	6.760504463744008e-25	7.347574290230319
ENSG00000177283	7.181209833440773e-25	5.396603763713217
ENSG00000225173	1.0882341357905113e-24	2.058243993328615
ENSG00000161681	1.101399735878871e-24	1.8721533758485565
ENSG00000104970	1.4431297556292698e-24	5.720409958395303
ENSG00000107331	2.3155267136228623e-24	8.797862428798492
ENSG00000105426	2.853282768208542e-24	7.356906729921447
ENSG00000160862	2.9571628786221495e-24	7.569688381775103
ENSG00000003096	3.1386873518926285e-24	4.691206796008466
ENSG00000140988	3.1762957481724658e-24	8.932556306349513
ENSG00000156475	4.250899159936685e-24	4.803397372437441
ENSG00000132970	6.2495059171691316e-24	6.348000691124313
ENSG00000166532	6.2495059171691316e-24	7.6494659201893525
ENSG00000164050	6.475373398793805e-24	8.37734739107267
ENSG00000264859	6.552445293011701e-24	2.448077314937084
ENSG00000176058	9.847827298366553e-24	8.418163717603282
ENSG00000187079	1.2101391830393692e-23	7.1706406456056495
ENSG00000272143	1.2536029944362791e-23	5.15708721617268
ENSG00000011105	1.2684318227102038e-23	5.185081178634314
ENSG00000080854	1.2834343995254105e-23	4.412501564671879
ENSG00000197077	1.3295048969865115e-23	4.447438734141408
ENSG00000152463	1.8359181196376664e-23	3.3173356248549677
ENSG00000105373	1.8575569936594223e-23	8.924393041043391
ENSG00000238243	1.9240010008460973e-23	3.69316800349783
ENSG00000146950	1.9240010008460973e-23	2.802364974771873
ENSG00000167759	2.040011557308446e-23	1.1468643918651795
ENSG00000144935	2.503327273553219e-23	6.6727648053519495
ENSG00000137831	2.5327456285874718e-23	7.746808781565538
ENSG00000198157	2.5327456285874718e-23	8.29925624310024
ENSG00000272610	2.6538827227977565e-23	1.9565090017425943
ENSG00000235688	2.716585828350153e-23	3.039208724757709
ENSG00000118276	2.716585828350153e-23	4.655969426971114
ENSG00000101493	2.74848543221059e-23	6.742851083083335
ENSG00000185274	2.879836639502602e-23	2.910919763826223
ENSG00000137693	3.614737989100508e-23	4.8908242936567285
ENSG00000070601	3.92155830551354e-23	3.816136135782771
ENSG00000026559	4.1083223453570836e-23	1.8197825548837596
ENSG00000137962	5.2737165752659036e-23	4.005040019081192
ENSG00000105193	5.397493894637547e-23	8.936637939002575
ENSG00000130433	5.397493894637547e-23	5.816538903644904
ENSG00000158528	7.42165124886422e-23	5.409044919840647
ENSG00000233016	7.507959618750602e-23	8.763128653270627
ENSG00000196368	7.772893408422272e-23	6.243887669123447
ENSG00000171425	1.0799604235889213e-22	8.714149061433893
ENSG00000251468	1.1706251589428352e-22	4.012683854941708
ENSG00000221887	1.5693557506575734e-22	2.9588013522756658
ENSG00000214575	1.5874726479112444e-22	3.4179939414882328
ENSG00000196071	1.6620344523757975e-22	1.981465215516755
ENSG00000138829	2.150799378914754e-22	5.830412337271236
ENSG00000269887	2.150799378914754e-22	2.2057671116066
ENSG00000092096	2.1755511181364463e-22	8.512528678741095
ENSG00000203727	2.1755511181364463e-22	2.132849861440575
ENSG00000132122	2.1755511181364463e-22	5.943712517146404
ENSG00000122026	2.3036039234311894e-22	8.924393041043391
ENSG00000121904	2.439114982779204e-22	3.5839663974344584
ENSG00000122859	2.467149577180365e-22	3.1009990340523896
ENSG00000206190	3.117578071543767e-22	4.579595847345817
ENSG00000105357	3.263010336062656e-22	2.913729132841453
ENSG00000130222	4.461774570323068e-22	6.423470852408465
ENSG00000251359	4.616429213719619e-22	3.241954588503676
ENSG00000105088	6.30556315730584e-22	3.9514203801628747
ENSG00000271109	8.31784209032775e-22	5.95528035962338
ENSG00000162543	8.800706545440521e-22	5.412604224411147
ENSG00000161082	9.206889201872092e-22	3.4825053886484945
ENSG00000186204	9.631619110236205e-22	4.546153510879063
ENSG00000142408	1.2269363069251462e-21	3.674862118520489
ENSG00000096696	1.2408095375359014e-21	5.214562366845196
ENSG00000002726	1.2978721748855442e-21	5.453347588990595
ENSG00000164292	1.3125389982306915e-21	8.77283250531586
ENSG00000255794	1.3125389982306915e-21	3.6621920982707192
ENSG00000240342	1.689546814474671e-21	8.370848723633824
ENSG00000105372	1.7278412459225876e-21	8.936637939002575
ENSG00000236154	2.4851912549769217e-21	2.837757290616025
ENSG00000105290	2.5698111270156046e-21	6.509652798983515
ENSG00000197124	3.452474025136854e-21	5.992989603424623
ENSG00000103723	3.530141194009788e-21	5.106212308286866
ENSG00000142609	3.649894779141904e-21	3.1648126970190065
ENSG00000214049	3.690699136300071e-21	3.9223934943115744
ENSG00000129116	4.844247991898054e-21	7.2272683821543575
ENSG00000153132	5.063826926290988e-21	7.9015340618911605
ENSG00000228412	6.940527595074222e-21	2.1339167611462724
ENSG00000115268	6.940527595074222e-21	8.932556306349513
ENSG00000259985	7.095505072802102e-21	2.3292453041744468
ENSG00000196890	7.174272798390294e-21	4.150123672946321
ENSG00000174123	7.253905541427934e-21	8.801403933887288
ENSG00000231764	7.836357187829407e-21	2.087482727229811
ENSG00000169894	9.930357123933272e-21	3.702445555898226
ENSG00000232046	1.004019838883763e-20	1.4284783862935022
ENSG00000167034	1.2997206266334028e-20	4.228420007117931
ENSG00000088881	1.3431956930920942e-20	6.33891087728673
ENSG00000165929	1.3580046575742665e-20	6.292987296930836
ENSG00000154134	1.3729751163759024e-20	8.033871787479372
ENSG00000186468	1.4034075007941002e-20	8.912148143084208
ENSG00000079101	1.4034075007941303e-20	3.5144194361857317
ENSG00000270059	1.4345070008106724e-20	1.3982100771665442
ENSG00000122691	1.4824388032635932e-20	3.194598006257848
ENSG00000171451	1.8349960092517426e-20	7.4272915681327385
ENSG00000063177	1.8551587225306184e-20	8.928474673696451
ENSG00000244459	1.8755405537014378e-20	4.620538817959693
ENSG00000106070	1.8961438570672332e-20	5.056520826145116
ENSG00000144749	1.8961438570672332e-20	8.051098942296527
ENSG00000118181	1.916971011930412e-20	8.928474673696451
ENSG00000108932	2.7619988697476803e-20	8.654465158377082
ENSG00000159212	2.8227516685438975e-20	4.950142206605452
ENSG00000189419	4.7509270676303253e-20	5.937219872723346
ENSG00000180530	5.0148339718959094e-20	8.357195752336082
ENSG00000204628	5.293229229426845e-20	8.932556306349513
ENSG00000105388	5.467545958902557e-20	1.4048744851968504
ENSG00000212657	5.526903707644634e-20	3.465326288386387
ENSG00000137177	6.675078587304603e-20	7.621754359427229
ENSG00000130508	6.89432681923893e-20	6.5983030486011245
ENSG00000114698	6.89432681923893e-20	6.0729750049669615
ENSG00000095066	7.044433042270246e-20	8.792240209406321
ENSG00000140451	7.12069348399969e-20	8.759587148181833
ENSG00000148303	7.514413516176968e-20	8.936637939002575
ENSG00000128645	7.59570280580998e-20	3.7804976160783936
ENSG00000147650	9.167528236816651e-20	7.761393080010701
ENSG00000106665	9.882749145396896e-20	6.963640601558898
ENSG00000114790	9.989328869273827e-20	6.027744562796952
ENSG00000167037	1.0097044924901272e-19	3.015169324231531
ENSG00000267253	1.042713143515204e-19	3.6802367997377474
ENSG00000225946	1.3699677484012784e-19	2.258152633898113
ENSG00000245008	1.384687392781073e-19	6.5288284173195095
ENSG00000206538	1.3995633811731231e-19	3.9746514768088277
ENSG00000063046	1.4145973544986214e-19	8.908066510431146
ENSG00000141837	1.4145973544986417e-19	5.504019477505422
ENSG00000237149	1.8176798096778456e-19	4.114560779616209
ENSG00000167468	1.8967932951590116e-19	8.871331816553594
ENSG00000182674	2.1097802095427144e-19	1.2646018607567555
ENSG00000255240	2.487498336008869e-19	4.293057162068058
ENSG00000261801	2.514043079536433e-19	4.032901949549139
ENSG00000183690	2.6230511512168667e-19	4.448887968327917
ENSG00000270624	2.707861145995373e-19	2.264507552285025
ENSG00000110002	2.707861145995373e-19	8.74017944409137
ENSG00000142541	2.825170715751183e-19	8.936637939002575
ENSG00000230992	2.825170715751183e-19	1.5063133527594983
ENSG00000179820	3.4730028413404102e-19	8.59883580946651
ENSG00000224189	3.4730028413404102e-19	5.159591527725013
ENSG00000228323	3.5099210542052794e-19	5.965480527790839
ENSG00000130005	3.62301894359667e-19	8.674333194078123
ENSG00000152558	3.700411016565347e-19	8.928474673696451
ENSG00000267308	3.7397175484704255e-19	2.272674958742583
ENSG00000101282	3.9011129901539144e-19	5.952110068661827
ENSG00000116141	4.74175407270223e-19	5.699196369896715
ENSG00000269086	4.74175407270223e-19	5.086867654394849
ENSG00000151322	4.894002889396112e-19	6.5575937185218365
ENSG00000107295	5.05108128980224e-19	3.3441823973980407
ENSG00000170153	5.104540013343344e-19	4.778054502117283
ENSG00000254101	5.104540013343416e-19	5.8058132292606475
ENSG00000124785	6.673584742847561e-19	7.288525880103522
ENSG00000181218	6.743984106673104e-19	5.99301189828999
ENSG00000164742	7.0329956858924185e-19	5.6576895244882754
ENSG00000137203	7.257755080515078e-19	5.927530064926311
ENSG00000198286	8.809256490680712e-19	8.056972086293626
ENSG00000179314	9.090022454655626e-19	6.829550549332584
ENSG00000102265	9.185561983850764e-19	8.84938306654918
ENSG00000265929	9.185561983850764e-19	4.9012906705883355
ENSG00000104213	9.478174228205565e-19	5.05229080035636
ENSG00000137154	9.779993905361437e-19	8.936637939002575
ENSG00000170889	9.882695752006073e-19	8.932556306349513
ENSG00000189319	1.0091307069957168e-18	8.790699622667212
ENSG00000154310	1.2496999266508076e-18	6.248033854122895
ENSG00000166401	1.2893622553465392e-18	7.989130517854486
ENSG00000026652	1.30285744116082e-18	7.44736730344408
ENSG00000125744	1.316492171166203e-18	7.749683986308016
ENSG00000224032	1.316492171166203e-18	8.801403933887288
ENSG00000100316	1.316492171166203e-18	8.932556306349513
ENSG00000136942	1.3582479471233138e-18	8.924393041043391
ENSG00000125850	1.44572414143196e-18	2.5569546130309457
ENSG00000217447	1.4915267012871159e-18	0.90911021523154
ENSG00000153291	1.663415677068343e-18	6.933462169847566
ENSG00000153404	1.7339242113818554e-18	6.809534964438206
ENSG00000039139	1.770277699285139e-18	3.3761617939217703
ENSG00000235529	1.864488806657811e-18	1.708433800483082
ENSG00000198626	2.377978573129363e-18	5.362436612036769
ENSG00000105767	2.4026843377872583e-18	7.765134068873586
ENSG00000260521	2.4026843377872583e-18	6.07798248303218
ENSG00000177374	2.4026843377872583e-18	6.017192052849558
ENSG00000154277	2.4276436383031683e-18	7.9949537798511505
ENSG00000174444	2.4783331478210025e-18	8.936637939002575
ENSG00000118971	3.1582359628939956e-18	8.1389885142566
ENSG00000054392	3.223967511267799e-18	6.443273101295207
ENSG00000233762	3.2910500746174115e-18	7.943046868648553
ENSG00000163453	3.32510653102566e-18	6.520404933772388
ENSG00000100129	3.3595110622926176e-18	8.932556306349513
ENSG00000235609	3.3595110622926654e-18	6.004375454394922
ENSG00000136159	3.4293784322572143e-18	8.39662258176258
ENSG00000249574	3.610388331838386e-18	2.5409427933782545
ENSG00000139146	3.761963717492976e-18	8.871331816553594
ENSG00000110092	4.5024547255787875e-18	8.78253635736109
ENSG00000187239	4.5024547255787875e-18	8.842760387982166
ENSG00000084628	4.5488674658199005e-18	2.720556462940098
ENSG00000202515	4.595752695017612e-18	4.661662167995254
ENSG00000164120	4.6431151611266394e-18	3.6942596830753986
ENSG00000197958	4.6431151611266394e-18	8.924393041043391
ENSG00000145919	4.739291031714749e-18	8.747342250222648
ENSG00000121900	5.9666090639558276e-18	6.408223006681749
ENSG00000272323	6.02790021456911e-18	5.45447788446007
ENSG00000122406	6.2155289616642915e-18	8.928474673696451
ENSG00000095777	6.343807224365912e-18	3.024451750716814
ENSG00000145592	6.343807224365912e-18	8.936637939002575
ENSG00000198242	6.608258104620373e-18	8.912148143084208
ENSG00000213853	6.608258104620373e-18	5.7010560252408355
ENSG00000167658	6.676054094448052e-18	8.936637939002575
ENSG00000226644	6.883590451842999e-18	1.7997816893510563
ENSG00000171119	8.144193128454322e-18	5.859209776904295
ENSG00000271943	8.311705643168683e-18	3.7004445767120178
ENSG00000170677	8.569373544080973e-18	7.126279487650806
ENSG00000272692	8.657003441464458e-18	2.9330665195745818
ENSG00000154734	8.745518117383748e-18	5.387132432701283
ENSG00000113272	8.83492638807022e-18	8.69628194408254
ENSG00000226435	9.295686343793269e-18	3.2280255969148586
ENSG00000180340	9.295686343793269e-18	7.400995122905804
ENSG00000172554	1.1216305175413021e-17	4.277473818795406
ENSG00000143195	1.1562692866051409e-17	6.110061180996088
ENSG00000187678	1.1562692866051409e-17	5.083684527307763
ENSG00000104447	1.1562692866051409e-17	6.901162653834203
ENSG00000205106	1.2287461161380658e-17	4.885072433050361
ENSG00000186184	1.2412541649266575e-17	8.860087377769254
ENSG00000162426	1.2666486181568207e-17	3.6860945499242233
ENSG00000178171	1.3324008587766867e-17	0.9437042069372392
ENSG00000151623	1.5118903607008706e-17	8.177491441217079
ENSG00000145864	1.5427438027435533e-17	5.867902751214882
ENSG00000267365	1.5427438027435533e-17	3.01030543249816
ENSG00000215764	1.5742187268101587e-17	2.7891400988735526
ENSG00000109158	1.6226234737852317e-17	6.273348692237352
ENSG00000164346	1.6390826637608703e-17	8.899903245125024
ENSG00000230707	1.6557066656164142e-17	1.7321849236864233
ENSG00000241794	1.7413564025044935e-17	2.038486427513271
ENSG00000205838	2.184152593458927e-17	4.444283872278181
ENSG00000214313	2.2062234510470032e-17	2.1453132323160613
ENSG00000138823	2.2062234510470032e-17	4.405430394444797
ENSG00000249430	2.228514450192411e-17	4.4472996088433465
ENSG00000198435	2.2967300647372323e-17	6.194238590253369
ENSG00000176769	2.390900046350036e-17	1.399288866640753
ENSG00000125398	2.390900046350036e-17	3.4511406729449505
ENSG00000130287	2.4150319539376635e-17	5.170243300324258
ENSG00000107438	2.849743892725858e-17	8.814188959410739
ENSG00000163624	2.849743892725898e-17	7.483172158035549
ENSG00000166682	3.0567181421523505e-17	7.177075347995995
ENSG00000104529	3.0567181421523505e-17	8.908066510431146
ENSG00000158553	3.0874723979423366e-17	2.3839001538163993
ENSG00000248309	3.0874723979423366e-17	8.54418128079074
ENSG00000242071	3.1185320420995454e-17	8.334193825709962
ENSG00000123144	3.1185320420995454e-17	8.867250183900534
ENSG00000261447	3.149900065991882e-17	1.5919376257682825
ENSG00000129514	3.344755375049895e-17	2.2330454134773223
ENSG00000203778	3.789717471266216e-17	7.8011445302249856
ENSG00000117707	3.866139131389195e-17	6.390152365441488
ENSG00000076356	3.866139131389195e-17	6.817503633376381
ENSG00000196092	3.904918358582413e-17	8.21425881352525
ENSG00000248015	3.9836321689094026e-17	5.801575546033846
ENSG00000164587	4.023574284124897e-17	8.932556306349513
ENSG00000130511	4.063911621228702e-17	8.667710515511109
ENSG00000003989	4.063911621228702e-17	4.778977876216421
ENSG00000189014	4.104648037476675e-17	4.371008883040333
ENSG00000074590	4.104648037476675e-17	5.393769575163027
ENSG00000149273	4.187333722330771e-17	8.932556306349513
ENSG00000196139	5.2910705513040924e-17	6.32908720567386
ENSG00000116014	5.451200853569277e-17	6.378703266306687
ENSG00000184905	5.451200853569277e-17	5.125015485778953
ENSG00000142149	5.5056331546070236e-17	1.7938455258018418
ENSG00000109475	5.5056331546070236e-17	8.932556306349513
ENSG00000188846	5.560601785538501e-17	8.932556306349513
ENSG00000213860	5.616111958115028e-17	5.594708364792976
ENSG00000237686	5.616111958115028e-17	5.850820946338311
ENSG00000130255	7.160646555868907e-17	8.936637939002575
ENSG00000226363	7.23189090318653e-17	3.1166411084114545
ENSG00000122033	7.376484529523676e-17	8.767210285923689
ENSG00000148655	7.44984741398719e-17	5.687077026987429
ENSG00000167283	7.52393019120524e-17	8.899903245125024
ENSG00000165655	7.674283354458773e-17	6.220081610927937
ENSG00000105655	7.75056787247191e-17	8.521772199175748
ENSG00000253978	7.827600548448063e-17	1.514122171523728
ENSG00000125691	8.06326022481043e-17	8.936637939002575
ENSG00000099840	8.224241968257802e-17	8.668710974685954
ENSG00000256612	8.305917974358257e-17	3.4373920870418058
ENSG00000237773	9.584180156295078e-17	3.075198373881312
ENSG00000185222	9.775083997637911e-17	8.50998763282714
ENSG00000184307	9.77508399763805e-17	8.793240668581165
ENSG00000099624	9.77508399763805e-17	8.845301433896118
ENSG00000162878	9.871938007661583e-17	4.980616733128416
ENSG00000177600	1.006849540278524e-16	8.928474673696451
ENSG00000187243	1.0268913231990496e-16	4.172371293845239
ENSG00000258702	1.0370593112654967e-16	3.2003353124747984
ENSG00000102271	1.0576942189584264e-16	4.185108706639729
ENSG00000231162	1.068163060960286e-16	2.4795709686625553
ENSG00000159556	1.3067751951143807e-16	8.093010998816476
ENSG00000105640	1.3196726656722212e-16	8.936637939002575
ENSG00000042813	1.3458455195050994e-16	3.6722004486518287
ENSG00000147813	1.3860678329643898e-16	8.646762224681536
ENSG00000243069	1.399737027254492e-16	1.6319924418457203
ENSG00000174915	1.413539195526099e-16	8.715689648173003
ENSG00000244558	1.4274756130700033e-16	4.613678406305586
ENSG00000179008	1.5139863018938537e-16	2.7572645227949013
ENSG00000113494	1.796952793334513e-16	5.092096600167447
ENSG00000226856	1.8146118324886285e-16	5.39042272970352
ENSG00000145741	1.8324420390253575e-16	8.916229775737268
ENSG00000136943	1.905507480617782e-16	4.562161512767087
ENSG00000133612	1.9242183664917606e-16	8.739178984916526
ENSG00000163531	1.9431104664955551e-16	6.116596209534127
ENSG00000224945	1.9621855106562716e-16	5.393424396585603
ENSG00000008256	2.2825908425163453e-16	7.9309730993406085
ENSG00000131773	2.3275236648661045e-16	6.6581507241319535
ENSG00000272463	2.3275236648661045e-16	6.595012339970826
ENSG00000189343	2.35031612131889e-16	8.908066510431146
ENSG00000241741	2.373328702822898e-16	6.793183565531768
ENSG00000073792	2.4200226423975165e-16	5.465830309595455
ENSG00000196547	2.443708250477225e-16	8.875413449206656
ENSG00000145777	2.4676224839908615e-16	4.253658906651824
ENSG00000102935	2.491767518068462e-16	6.079898541176597
ENSG00000148399	2.565609481874054e-16	8.841219801243058
ENSG00000186193	2.6674322116920865e-16	8.284337785826551
ENSG00000108669	2.6674322116920865e-16	8.903984877778084
ENSG00000164647	3.131284555834432e-16	6.091497553099147
ENSG00000101439	3.131284555834432e-16	8.899903245125024
ENSG00000172809	3.161823082233767e-16	8.92031140839033
ENSG00000272668	3.161823082233767e-16	6.036170533064502
ENSG00000177340	3.318977299836435e-16	6.345001579280612
ENSG00000213213	3.3513203139056724e-16	7.091878585377412
ENSG00000163618	3.3839741266061667e-16	3.951648588723978
ENSG00000214290	3.4838299274731125e-16	8.228735515422803
ENSG00000269959	3.6567524095234166e-16	1.1005052129305997
ENSG00000204832	4.3733700405557007e-16	5.766182159224423
ENSG00000242474	4.4158250839560144e-16	4.869443039476475
ENSG00000114391	4.545643781502629e-16	8.928474673696451
ENSG00000114942	4.589747431572003e-16	8.936637939002575
ENSG00000149823	4.724605805332681e-16	8.883576714512778
ENSG00000139865	4.91051187165495e-16	1.3467781785144906
ENSG00000086289	5.539205833481193e-16	7.751066443921549
ENSG00000122203	5.756673388500741e-16	8.875413449206656
ENSG00000137843	5.756673388500741e-16	7.193354781594132
ENSG00000145358	5.86854258598137e-16	3.4685548658657286
ENSG00000106123	5.982554759521085e-16	5.811167542462856
ENSG00000141040	6.040377070950376e-16	6.756554607193212
ENSG00000246350	6.460853387697285e-16	3.0149307436911355
ENSG00000133026	6.523230983317865e-16	8.285931090012523
ENSG00000175497	6.778734421236e-16	1.4844999420326197
ENSG00000150054	7.425770058730338e-16	6.70827620390979
ENSG00000069869	7.716085036727075e-16	7.996695338225686
ENSG00000171530	7.941137834706971e-16	8.838678755329106
ENSG00000128833	8.017584015693359e-16	8.792240209406321
ENSG00000196972	8.017584015693359e-16	5.771600341293882
ENSG00000148187	8.094755636494809e-16	8.789159035928105
ENSG00000108107	8.094755636494809e-16	8.924393041043391
ENSG00000214530	8.094755636494809e-16	8.68303658694851
ENSG00000226337	8.094755636494809e-16	4.857483869489176
ENSG00000165689	8.172659478953332e-16	8.81673000532469
ENSG00000196642	8.330691268854814e-16	8.883576714512778
ENSG00000123349	8.573403781477605e-16	8.891739979818901
ENSG00000099821	8.655846907694297e-16	8.82081163797775
ENSG00000256176	8.655846907694297e-16	4.468220360209055
ENSG00000166681	1.0231837223793135e-15	7.87413388424954
ENSG00000147100	1.0630013278545329e-15	5.316290466443043
ENSG00000175886	1.0938632788661144e-15	6.623292045719096
ENSG00000145431	1.0938632788661144e-15	6.923900352761735
ENSG00000126882	1.1149268904709156e-15	8.711608015519941
ENSG00000088280	1.125608127907942e-15	7.322134855605751
ENSG00000197766	1.1472741138795478e-15	7.8576035465554375
ENSG00000236908	1.1472741138795478e-15	1.4258389541102414
ENSG00000142192	1.329721704755081e-15	8.628354979765918
ENSG00000147324	1.368202453038228e-15	7.43402489632645
ENSG00000156466	1.368202453038228e-15	6.025064912936599
ENSG00000089289	1.368202453038228e-15	8.762128194095785
ENSG00000177239	1.3812716859702588e-15	8.873872862467547
ENSG00000150967	1.3944639528883807e-15	8.84938306654918
ENSG00000273066	1.4077803945539805e-15	7.335813827819336
ENSG00000229117	1.4077803945539805e-15	8.932556306349513
ENSG00000112902	1.4077803945539805e-15	6.2536818622971895
ENSG00000176933	1.4212221621384793e-15	6.432339369570298
ENSG00000233927	1.4212221621384996e-15	8.924393041043391
ENSG00000260001	1.4212221621384996e-15	6.192579917551071
ENSG00000239467	1.4347904173167264e-15	5.435729748200956
ENSG00000164796	1.462311090237064e-15	3.235895227032806
ENSG00000171316	1.4762658846981806e-15	8.883576714512778
ENSG00000104969	1.4903519203838143e-15	8.857546331855302
ENSG00000145757	1.5045704129161887e-15	5.683360920585776
ENSG00000161973	1.5776930563507131e-15	2.1968253648817315
ENSG00000260838	1.6387035463149317e-15	0.91527984754151
ENSG00000052126	1.8101394603756433e-15	7.247320206429975
ENSG00000141665	1.844742691822169e-15	5.6274893518140034
ENSG00000235565	1.915916502806279e-15	3.607916602148241
ENSG00000169436	1.915916502806279e-15	3.8405038333137025
ENSG00000148082	1.95251147723032e-15	4.2261874506498565
ENSG00000166503	1.971066427584616e-15	4.461602658223666
ENSG00000125375	1.9897951324189542e-15	8.403325056283283
ENSG00000118046	2.04703986933238e-15	8.846842020635227
ENSG00000256049	2.04703986933238e-15	4.108918364062729
ENSG00000173838	2.0664797608334967e-15	1.3978785729918668
ENSG00000260578	2.3921286105134107e-15	3.6057139523414525
ENSG00000106546	2.4147940955472525e-15	8.088031843332141
ENSG00000146242	2.4147940955472525e-15	7.663637951302212
ENSG00000256164	2.4147940955472525e-15	3.594946602068817
ENSG00000177614	2.4376711815508514e-15	6.169029445432543
ENSG00000071205	2.4607618136717592e-15	7.141181278936212
ENSG00000188004	2.4607618136717592e-15	6.02217904409244
ENSG00000158966	2.484067954650926e-15	6.5595038788913955
ENSG00000268070	2.484067954650926e-15	2.458992110907424
ENSG00000095059	2.5313347030547633e-15	8.831515949197826
ENSG00000087510	2.555299325343031e-15	4.457927818664116
ENSG00000130054	2.5794874865367126e-15	3.783128936732776
ENSG00000233276	2.6039012397177674e-15	8.865709597161425
ENSG00000166441	2.6534138272990286e-15	8.928474673696451
ENSG00000136859	2.7038538867755753e-15	5.859002635554226
ENSG00000144648	2.7038538867755753e-15	5.059432870591376
ENSG00000238142	2.7812904844462025e-15	4.782196567581362
ENSG00000057294	3.2785397249819235e-15	7.77401635197289
ENSG00000137434	3.309460479470363e-15	6.598666195345543
ENSG00000229950	3.436042873424611e-15	5.759256055853221
ENSG00000148334	3.468426634408829e-15	8.81518941858558
ENSG00000123179	3.5011110718880573e-15	8.564589444056047
ENSG00000116183	3.5340989342560554e-15	6.623580921351608
ENSG00000011523	3.567392994620343e-15	8.700363576735601
ENSG00000167748	3.6009960510203504e-15	3.936583038715243
ENSG00000214018	3.6009960510203504e-15	3.9292577026707782
ENSG00000180447	3.6009960510203504e-15	7.336044351432211
ENSG00000255920	4.202661136546572e-15	3.3925534760496756
ENSG00000218336	4.3222337121504815e-15	7.373566074274295
ENSG00000104313	4.4038043633211126e-15	6.728435349885711
ENSG00000213846	4.4868912133428884e-15	6.848923699774715
ENSG00000063245	4.571521999991415e-15	8.824893270630813
ENSG00000122705	4.834962896309036e-15	8.827434316544766
ENSG00000110660	4.834962896309036e-15	8.842760387982167
ENSG00000233121	4.880300530481923e-15	2.470719052334695
ENSG00000112238	4.972235876521827e-15	2.6826901268148164
ENSG00000116251	5.639008049100359e-15	8.908066510431146
ENSG00000172594	5.691763689513406e-15	7.543275299411057
ENSG00000078328	5.79873773484792e-15	2.731910555734173
ENSG00000164626	6.074914155824232e-15	3.9449742118651185
ENSG00000105784	6.074914155824232e-15	5.400810407272259
ENSG00000083845	6.131684416874401e-15	8.932556306349513
ENSG00000171843	6.131684416874401e-15	8.891739979818901
ENSG00000130811	6.305149230841198e-15	8.88611776042673
ENSG00000203930	6.483445823801764e-15	3.7034951531571574
ENSG00000231500	6.483445823801764e-15	8.936637939002575
ENSG00000184258	6.5439745356651956e-15	4.134053671631379
ENSG00000235570	6.919011992630363e-15	0.7650164874949745
ENSG00000117020	7.626929547181538e-15	8.059156772708924
ENSG00000197444	7.914980912742742e-15	6.341589750216837
ENSG00000268785	7.914980912742742e-15	4.633406120245294
ENSG00000130202	7.914980912742742e-15	6.428629668129992
ENSG00000259514	7.914980912742854e-15	6.739682662509965
ENSG00000154639	8.062998291843854e-15	7.76428616211554
ENSG00000230461	8.062998291843854e-15	3.5887947453745572
ENSG00000056661	8.13802599132118e-15	7.083684486907243
ENSG00000142396	8.13802599132118e-15	8.753964928789662
ENSG00000196104	8.213741206280676e-15	2.9051490383764293
ENSG00000227110	8.290150136372254e-15	3.391774598824515
ENSG00000142173	8.290150136372254e-15	6.218806408601975
ENSG00000161999	8.367259036216668e-15	8.489375662479977
ENSG00000213885	8.367259036216668e-15	6.345261679950473
ENSG00000128652	8.60284893511654e-15	2.4375663987393725
ENSG00000165863	8.682821376435881e-15	1.2408593398495746
ENSG00000163697	9.836861216487129e-15	7.906332213787245
ENSG00000189143	1.0206923237099671e-14	5.687096059959944
ENSG00000182667	1.030156054666503e-14	4.56463942114647
ENSG00000138430	1.05906876384303e-14	8.846842020635227
ENSG00000178467	1.0887802637679857e-14	8.85500528594135
ENSG00000204977	1.0988653415133572e-14	8.634517326722353
ENSG00000215021	1.1090423991545807e-14	8.875413449206656
ENSG00000078295	1.150687046245398e-14	2.6335977314534293
ENSG00000137821	1.3517338089120854e-14	4.5950844011374
ENSG00000188342	1.3517338089120854e-14	8.737098270613151
ENSG00000148300	1.3768057361208508e-14	8.69353709108673
ENSG00000133138	1.4023354365452236e-14	7.384263770151624
ENSG00000169302	1.4023354365452236e-14	5.382067427363082
ENSG00000090971	1.4152745153092033e-14	7.800551685213857
ENSG00000129028	1.4152745153092033e-14	4.765407453680334
ENSG00000237991	1.428331131738985e-14	6.557952133531507
ENSG00000185641	1.4415063362236155e-14	7.565799333451551
ENSG00000230629	1.4415063362236155e-14	7.68429840480162
ENSG00000186827	1.4817541207819083e-14	7.761869127329755
ENSG00000157168	1.4817541207819295e-14	3.6529068726747025
ENSG00000177181	1.4817541207819295e-14	5.841157909214757
ENSG00000139239	1.4954143671164222e-14	8.162809469455867
ENSG00000162627	1.4954143671164222e-14	5.139346749575163
ENSG00000131711	1.5091985934595165e-14	7.580341729106614
ENSG00000175906	1.5091985934595165e-14	5.441197603562081
ENSG00000109927	1.5371434237229886e-14	8.594241127756007
ENSG00000272729	1.5513062707901104e-14	1.2793976829399667
ENSG00000205339	1.7395606592534387e-14	8.88765834716584
ENSG00000185437	1.7716998622236683e-14	7.71446840058654
ENSG00000135318	1.7879879815069337e-14	6.839294643476117
ENSG00000187554	1.8044235100792236e-14	6.776369308414812
ENSG00000230832	1.8210077602137577e-14	5.628049638503772
ENSG00000107282	1.8210077602137577e-14	6.684715815796461
ENSG00000135333	1.8546277317696657e-14	3.998622496935388
ENSG00000180279	1.8546277317696657e-14	5.923849162679828
ENSG00000154114	1.9062065731490308e-14	8.912148143084208
ENSG00000105376	1.9062065731490308e-14	7.02443984307221
ENSG00000216866	1.941374382037821e-14	5.845044642725841
ENSG00000166840	1.959197045234606e-14	3.7865538339931124
ENSG00000261586	1.9953269853895533e-14	2.9088255186014007
ENSG00000220161	2.013637138114214e-14	1.2713880018322539
ENSG00000171858	2.050755092716291e-14	8.924393041043391
ENSG00000101746	2.319529737359184e-14	7.833529090127459
ENSG00000110700	2.3621915161963825e-14	8.924393041043391
ENSG00000181690	2.3838111267727787e-14	8.03825559940242
ENSG00000172987	2.449845415447663e-14	3.0860083482457004
ENSG00000077264	2.472254465856071e-14	5.0915629980678805
ENSG00000089009	2.5406992738922852e-14	8.936637939002575
ENSG00000165661	2.5873619186502447e-14	8.879495081859718
ENSG00000225506	2.5873619186502447e-14	2.2570581122321856
ENSG00000136574	2.61100857318645e-14	3.35295392264994
ENSG00000225345	2.634867931022571e-14	2.2654567439426154
ENSG00000120907	2.683232299487303e-14	1.2229865327201965
ENSG00000204624	3.060989467545453e-14	4.7383416793157265
ENSG00000105202	3.145446475756705e-14	8.88765834716584
ENSG00000215374	3.174105297783082e-14	5.437820041510006
ENSG00000149806	3.232196120003402e-14	8.908066510431146
ENSG00000167964	3.261632671397008e-14	8.447275273738976
ENSG00000175390	3.261632671397008e-14	8.899903245125024
ENSG00000186198	3.261632671397055e-14	4.193313832294292
ENSG00000155495	3.291333049993646e-14	8.552601070625585
ENSG00000116830	3.321299580966125e-14	8.727934546132186
ENSG00000091436	3.321299580966125e-14	8.484957709344508
ENSG00000156482	3.351534609620799e-14	8.92031140839033
ENSG00000041515	3.382040501568249e-14	5.01569905137247
ENSG00000073008	3.382040501568249e-14	6.963973718319201
ENSG00000226562	3.382040501568249e-14	1.8203121541933198
ENSG00000188242	3.382040501568297e-14	8.421988825727622
ENSG00000136854	3.412819642896237e-14	7.652565669902012
ENSG00000119547	3.4438744403432727e-14	4.325575382054203
ENSG00000135905	3.5387171502420884e-14	8.873872862467547
ENSG00000056586	3.5387171502420884e-14	8.841219801243058
ENSG00000163625	4.034603091954708e-14	8.475510381827997
ENSG00000154447	4.0712182934536266e-14	7.408958401884751
ENSG00000166025	4.2209776962943865e-14	6.86537829259582
ENSG00000125430	4.2209776962943865e-14	5.169950286108617
ENSG00000221983	4.2978773592804494e-14	8.924393041043391
ENSG00000178982	4.33684255861704e-14	8.903984877778084
ENSG00000179399	4.4158188065315426e-14	2.406482434691434
ENSG00000162191	4.578040987298163e-14	8.81673000532469
ENSG00000102290	4.578040987298163e-14	2.688776294868482
ENSG00000271389	4.789085259320878e-14	1.1359687010378552
ENSG00000113645	5.2167779093878085e-14	6.785486304734092
ENSG00000095739	5.407906613750552e-14	6.238709090274036
ENSG00000224596	5.456755400262607e-14	3.9661550009785493
ENSG00000149564	5.555759116793606e-14	7.669138987977192
ENSG00000198918	5.605921664540831e-14	8.916229775737268
ENSG00000100380	5.605921664540831e-14	8.898362658385915
ENSG00000104408	5.707587429033578e-14	8.912148143084208
ENSG00000230207	5.707587429033578e-14	7.209072992334444
ENSG00000213862	5.707587429033578e-14	6.699078991499985
ENSG00000220032	5.759098461238843e-14	2.0445925684618844
ENSG00000140443	5.759098461238843e-14	8.523773117525433
ENSG00000237732	5.759098461238843e-14	2.8711776412499486
ENSG00000251348	5.863496616187248e-14	6.039955873083839
ENSG00000253477	5.916391757155858e-14	1.805445958933604
ENSG00000067057	6.132707903431446e-14	6.612666693709403
ENSG00000270171	6.471850129179334e-14	0.8079639078743852
ENSG00000113594	6.860089812092802e-14	7.072483724057039
ENSG00000176753	7.046919939247328e-14	5.207846441799189
ENSG00000133640	7.046919939247428e-14	3.7743632802704257
ENSG00000204387	7.110302186348928e-14	8.883576714512778
ENSG00000220749	7.174245227829812e-14	7.079202233992551
ENSG00000246095	7.238753940651649e-14	6.286947269503241
ENSG00000234009	7.303833243424818e-14	8.31886775427256
ENSG00000163995	7.369488096757833e-14	5.376395817750423
ENSG00000259219	7.369488096757833e-14	2.926399120176942
ENSG00000225573	7.435723503609002e-14	7.238551099293112
ENSG00000233319	7.502544509640796e-14	1.5973163946854962
ENSG00000095203	7.502544509640796e-14	4.89449821236289
ENSG00000213741	7.569956203577938e-14	8.924393041043391
ENSG00000125743	7.706572227542222e-14	8.863168551247472
ENSG00000162244	7.775786953587787e-14	8.928474673696451
ENSG00000197872	7.775786953587787e-14	8.842760387982166
ENSG00000102024	8.058813986297266e-14	4.674082891934897
ENSG00000132950	8.058813986297381e-14	8.505162065527957
ENSG00000164749	9.337358315923853e-14	7.2094564293754635
ENSG00000136149	9.420957386154374e-14	7.968616919695453
ENSG00000126583	9.590370421874632e-14	3.7178700335053
ENSG00000171124	9.676197183205157e-14	6.104871843082763
ENSG00000133112	9.676197183205157e-14	8.928474673696451
ENSG00000145425	9.762779394745424e-14	8.928474673696451
ENSG00000102796	9.850123591099834e-14	8.130677959561202
ENSG00000235065	9.850123591099834e-14	7.819209854734401
ENSG00000102543	9.938236362367616e-14	8.226450994037572
ENSG00000106366	9.938236362367616e-14	4.944070138139216
ENSG00000175591	1.0027124354605615e-13	7.657056379500588
ENSG00000142937	1.0116794270293794e-13	8.924393041043391
ENSG00000228714	1.0207252868805093e-13	5.205227792433903
ENSG00000228549	1.0298506966879824e-13	2.707615653735296
ENSG00000176402	1.0390563439101924e-13	4.623110517111408
ENSG00000172009	1.0483429218381258e-13	8.774373092054969
ENSG00000002586	1.2031718336048956e-13	8.219033126159374
ENSG00000142676	1.2247207685206453e-13	8.932556306349513
ENSG00000105750	1.235637136757126e-13	6.9800232123482795
ENSG00000164850	1.235637136757126e-13	5.8472041337819896
ENSG00000079156	1.235637136757126e-13	5.889984610443613
ENSG00000220842	1.2689636722559968e-13	6.6458294280530135
ENSG00000196632	1.2802677647744842e-13	6.461175240899019
ENSG00000159958	1.303173881614842e-13	8.287471676751633
ENSG00000130958	1.303173881614842e-13	8.586927231989735
ENSG00000182899	1.303173881614842e-13	8.932556306349513
ENSG00000235776	1.3147776178610994e-13	6.240552580672276
ENSG00000213015	1.3147776178610994e-13	8.716690107347844
ENSG00000171490	1.3264829593369456e-13	8.908066510431146
ENSG00000197860	1.350201961943457e-13	8.428071376730369
ENSG00000198755	1.350201961943457e-13	8.928474673696451
ENSG00000272327	1.3865645999329576e-13	2.13631101308284
ENSG00000187957	1.4113396622579184e-13	2.7886517317234554
ENSG00000102098	1.5763479795776834e-13	6.938408127101469
ENSG00000270036	1.6044538564172394e-13	4.397117833245238
ENSG00000198839	1.6044538564172394e-13	8.598783092019644
ENSG00000167526	1.618691017642041e-13	8.936637939002575
ENSG00000173621	1.633052398976246e-13	7.325287322765273
ENSG00000099308	1.6768925561634087e-13	8.68637428495545
ENSG00000101444	1.691761555547027e-13	8.868250643075376
ENSG00000133114	1.691761555547027e-13	8.640139546114524
ENSG00000213442	1.691761555547027e-13	8.556426178749923
ENSG00000181350	1.7067601891902612e-13	6.363968498141882
ENSG00000050426	1.721889567392128e-13	8.828974903283873
ENSG00000144713	1.721889567392128e-13	8.936637939002575
ENSG00000164588	1.7371508097845053e-13	1.9589772724137704
ENSG00000120675	1.73715080978453e-13	8.809567199193411
ENSG00000181090	1.73715080978453e-13	8.79378079614543
ENSG00000173153	1.7525450454091925e-13	8.801944061451556
ENSG00000261308	1.7525450454091925e-13	2.507346153775205
ENSG00000060709	1.7525450454091925e-13	3.789851773854869
ENSG00000214842	1.8154748347684867e-13	1.3624489020660655
ENSG00000117394	1.8154748347684867e-13	8.70190416347471
ENSG00000184731	1.8477677486795198e-13	2.745997663410906
ENSG00000189184	2.1555173729547845e-13	6.331936166923523
ENSG00000147003	2.1555173729547845e-13	5.455818482025372
ENSG00000212664	2.1745501200220043e-13	6.358972253003695
ENSG00000250240	2.1745501200220043e-13	3.9635269512900573
ENSG00000100644	2.2131126695800162e-13	8.679955413470292
ENSG00000182087	2.2326453012279548e-13	8.924393041043391
ENSG00000185842	2.2523474099662495e-13	6.678829680342497
ENSG00000109956	2.272220440128683e-13	3.0701508086442773
ENSG00000220583	2.2722204401287153e-13	6.748673481704578
ENSG00000249896	2.2922658481271347e-13	2.953790903904681
ENSG00000148444	2.3742008150152976e-13	8.891739979818901
ENSG00000110841	2.672564046040483e-13	8.008975750061918
ENSG00000185950	2.7197927049532105e-13	7.697410911638823
ENSG00000124766	2.792178079325871e-13	8.16698533715507
ENSG00000197768	2.7921780793259103e-13	6.406397155905145
ENSG00000243284	2.816724849668908e-13	5.129077147143417
ENSG00000134884	2.891645092111217e-13	8.912148143084208
ENSG00000138738	2.891645092111217e-13	8.879495081859718
ENSG00000253982	2.891645092111217e-13	7.651736002482135
ENSG00000197756	2.917051200631141e-13	8.932556306349513
ENSG00000147604	2.9685235094279353e-13	8.932556306349513
ENSG00000105576	2.9685235094279353e-13	8.81927105123864
ENSG00000165684	2.9685235094279353e-13	8.78253635736109
ENSG00000122145	2.994593446856719e-13	2.9906008599940797
ENSG00000185634	3.0208884236712246e-13	6.246935028511765
ENSG00000235026	3.32554287086451e-13	0.7892483362003058
ENSG00000250850	3.4587043305034014e-13	4.061436913381738
ENSG00000140545	3.519556616927655e-13	8.484753902262652
ENSG00000227888	3.581460993421436e-13	3.905267729612533
ENSG00000244754	3.6763293731307596e-13	8.85908691859441
ENSG00000126733	3.7084977469235223e-13	3.8304759882384474
ENSG00000100503	3.740942756307006e-13	8.838678755329106
ENSG00000143947	3.740942756307006e-13	8.924393041043391
ENSG00000226051	3.773666737162614e-13	2.808377352648503
ENSG00000180815	3.773666737162614e-13	5.209473276341705
ENSG00000148143	3.773666737162614e-13	3.448088820796337
ENSG00000238098	3.773666737162614e-13	5.3382329875825745
ENSG00000129595	3.8399610537062694e-13	8.759587148181831
ENSG00000237604	3.873536158519974e-13	7.640618814070826
ENSG00000136877	3.907399773374655e-13	8.814188959410739
ENSG00000233871	3.9073997733747104e-13	1.5408972911035506
ENSG00000129675	3.9415543324678905e-13	8.838678755329106
ENSG00000136147	3.976002290141258e-13	8.720771740000906
ENSG00000223705	4.010746121043995e-13	8.875413449206656
ENSG00000133962	4.1527303899518943e-13	2.205567857506763
ENSG00000126947	4.589028541086673e-13	7.544325354150163
ENSG00000186187	4.629030370187578e-13	7.555635486692014
ENSG00000167815	4.669374845173118e-13	8.875413449206656
ENSG00000151208	4.669374845173151e-13	8.504621937963691
ENSG00000139351	4.710064847493107e-13	5.8911817914584494
ENSG00000213399	4.751103282361052e-13	4.762958867278905
ENSG00000096063	4.751103282361052e-13	8.828974903283875
ENSG00000235241	4.751103282361052e-13	2.9837449605143944
ENSG00000116285	4.792493078946602e-13	7.628379516035435
ENSG00000180769	4.834237190568927e-13	5.498645288540428
ENSG00000108813	4.918800294118884e-13	7.12650247248225
ENSG00000102109	4.961625315194828e-13	5.327642219028563
ENSG00000129351	5.004816710001992e-13	8.928474673696451
ENSG00000181577	5.004816710001992e-13	3.7747615651805537
ENSG00000181143	5.048377555562952e-13	3.8634836544239253
ENSG00000125848	5.048377555562952e-13	2.0316823480393427
ENSG00000125652	5.048377555562952e-13	8.85908691859441
ENSG00000100941	5.092310954243371e-13	8.88765834716584
ENSG00000118762	5.092310954243371e-13	8.793240668581165
ENSG00000234741	5.181307948368251e-13	8.903984877778084
ENSG00000143469	5.363911939382466e-13	1.397121031757612
ENSG00000256276	5.698806456815696e-13	0.5906179136250701
ENSG00000204616	6.080430718848442e-13	5.294720923157325
ENSG00000120784	6.080430718848442e-13	6.372619357249327
ENSG00000177707	6.133174862576277e-13	8.416030285853044
ENSG00000183695	6.240015461837852e-13	4.402154245632397
ENSG00000130175	6.240015461837852e-13	8.916229775737268
ENSG00000228205	6.240015461837852e-13	7.4122764946250195
ENSG00000142102	6.240015461837852e-13	8.924393041043391
ENSG00000259683	6.294119469040451e-13	5.368371907281208
ENSG00000148362	6.294119469040451e-13	8.79378079614543
ENSG00000112208	6.348684367391794e-13	8.468427371650407
ENSG00000148343	6.348684367391794e-13	8.842760387982166
ENSG00000225205	6.348684367391794e-13	8.659547250204989
ENSG00000205056	6.403714010582175e-13	7.611797776362872
ENSG00000054967	6.459212283895567e-13	8.565669699184578
ENSG00000185834	6.459212283895567e-13	7.3553192052258485
ENSG00000254854	6.515183104462811e-13	2.6541286946343026
ENSG00000227097	6.571630421517532e-13	8.85092365328829
ENSG00000106610	6.571630421517532e-13	8.322869590971932
ENSG00000246922	6.628558216653774e-13	8.334193825709962
ENSG00000229638	6.628558216653774e-13	8.52015181648295
ENSG00000169760	6.628558216653868e-13	3.8589981654542034
ENSG00000067445	6.628558216653868e-13	7.559744080489639
ENSG00000204334	6.628558216653868e-13	3.747004487336851
ENSG00000245468	6.685970504085636e-13	5.8513117441842635
ENSG00000196531	6.685970504085636e-13	8.924393041043391
ENSG00000212747	6.685970504085636e-13	5.244347728667617
ENSG00000136104	6.802264777364849e-13	8.81673000532469
ENSG00000168056	7.840659981450776e-13	8.891739979818901
ENSG00000165502	8.114970183938531e-13	8.903984877778084
ENSG00000204764	8.185007847814501e-13	5.489907502214232
ENSG00000225697	8.255639298497632e-13	8.778454724708029
ENSG00000131242	8.326869476364409e-13	8.66054770937983
ENSG00000146066	8.326869476364409e-13	8.814188959410739
ENSG00000104907	8.326869476364409e-13	8.883576714512778
ENSG00000159433	8.326869476364409e-13	8.84784247981007
ENSG00000236552	8.326869476364409e-13	8.714149061433893
ENSG00000107242	8.398703362086355e-13	8.891739979818901
ENSG00000259560	8.471145976950619e-13	5.602643544562814
ENSG00000111331	8.471145976950619e-13	8.755505515528771
ENSG00000105341	8.544202383184786e-13	8.724853372653968
ENSG00000232472	8.617877684283503e-13	8.324029642054152
ENSG00000171448	8.692177025337962e-13	8.726393959393077
ENSG00000148180	8.767105593367611e-13	8.481212397173856
ENSG00000170786	8.767105593367611e-13	1.8582954339858404
ENSG00000164932	8.918871370081894e-13	8.688118678776418
ENSG00000078403	8.918871370081894e-13	8.771832046141016
ENSG00000197258	8.995719165471026e-13	7.46419177022877
ENSG00000184486	8.995719165471026e-13	2.879073190046263
ENSG00000233760	9.07321736192669e-13	1.1405861129697943
ENSG00000091409	9.151371361180294e-13	8.899903245125024
ENSG00000134419	1.0540598776236182e-12	8.877954495120608
ENSG00000099984	1.0540598776236182e-12	5.715147170292189
ENSG00000104852	1.063115155828775e-12	8.916229775737268
ENSG00000204271	1.0722468388063617e-12	8.386254591024915
ENSG00000136856	1.0907419543816385e-12	8.614649291021314
ENSG00000185522	1.0907419543816385e-12	8.408947275675454
ENSG00000269761	1.0907419543816385e-12	4.229389055850482
ENSG00000187796	1.0907419543816385e-12	7.4601132594583115
ENSG00000186153	1.1001066675025837e-12	8.42219263280948
ENSG00000168477	1.119073644764988e-12	7.290804354480072
ENSG00000124159	1.128677220840176e-12	2.4474828918555205
ENSG00000126226	1.1383617387048386e-12	8.719771280826063
ENSG00000269559	1.1383617387048386e-12	3.6388699679788346
ENSG00000188243	1.1481278676957705e-12	8.756505974703614
ENSG00000113108	1.1481278676957705e-12	8.833056535936935
ENSG00000229912	1.1579762825742485e-12	1.9817554149621286
ENSG00000148341	1.1779226964199393e-12	8.912148143084208
ENSG00000101187	1.1880220724211455e-12	8.70444520938866
ENSG00000267767	1.3329802265734138e-12	5.562696969430568
ENSG00000196683	1.3558832100038477e-12	8.912148143084208
ENSG00000164418	1.367479194726833e-12	4.828193463080387
ENSG00000149809	1.379172567250785e-12	8.70190416347471
ENSG00000099817	1.379172567250785e-12	8.837138168589997
ENSG00000074211	1.3791725672508045e-12	2.847643448614018
ENSG00000141404	1.3791725672508045e-12	7.782599171985019
ENSG00000172794	1.3909641299436487e-12	8.029657641425757
ENSG00000271553	1.4028546916508667e-12	7.091611986886634
ENSG00000166012	1.4028546916508667e-12	8.853464699202242
ENSG00000267742	1.4028546916508667e-12	3.7238201611598187
ENSG00000108298	1.4028546916508667e-12	8.932556306349513
ENSG00000187720	1.4269360801863372e-12	3.4273237231027123
ENSG00000198216	1.4269360801863372e-12	5.815071582285476
ENSG00000170271	1.4391285575564636e-12	7.676653451580459
ENSG00000143162	1.4391285575564636e-12	8.85500528594135
ENSG00000249738	1.4514233351291226e-12	3.7062562124756937
ENSG00000229203	1.488929923163688e-12	2.2694692112763897
ENSG00000114923	1.5273879357080744e-12	3.3564231450573017
ENSG00000260183	1.5801862682963088e-12	0.7830342821967216
ENSG00000197584	1.6698303816143749e-12	7.507422367067802
ENSG00000156535	1.6840579479534223e-12	6.973364399609403
ENSG00000253619	1.6840579479534223e-12	4.573512755261734
ENSG00000186806	1.698404540086014e-12	6.430388143937501
ENSG00000184156	1.727458716350436e-12	5.515760875769744
ENSG00000175048	1.7274587163504543e-12	8.81927105123864
ENSG00000150510	1.7570008185345818e-12	4.5426066708807635
ENSG00000114450	1.7719573479769466e-12	8.083410083114813
ENSG00000154545	1.7719573479769466e-12	2.970396285795244
ENSG00000165959	1.7870388823836963e-12	8.863168551247472
ENSG00000149100	1.802246446493829e-12	8.879495081859718
ENSG00000224081	1.802246446493829e-12	4.626072186855469
ENSG00000110711	1.802246446493829e-12	8.804485107365505
ENSG00000233426	1.817581073276082e-12	6.961795480994018
ENSG00000240616	1.8486356882686144e-12	7.1420229303230345
ENSG00000171863	1.8486356882686144e-12	8.924393041043391
ENSG00000143341	1.8643577841491288e-12	4.008562429629274
ENSG00000228544	1.8643577841491288e-12	7.681228094274718
ENSG00000213465	1.8643577841491288e-12	8.316866835922875
ENSG00000141384	1.880211158174043e-12	8.792240209406321
ENSG00000181524	1.912316049670251e-12	8.310961013495158
ENSG00000142303	1.978149056355069e-12	4.314383324292175
ENSG00000197321	2.1617327296130517e-12	8.256155395184393
ENSG00000130741	2.2359842416319424e-12	8.912148143084208
ENSG00000234692	2.2933106696078556e-12	3.3307160376225466
ENSG00000231007	2.3127382601481053e-12	6.244271617235128
ENSG00000135486	2.3127382601481053e-12	8.928474673696451
ENSG00000139517	2.3719956749468358e-12	8.359887887885028
ENSG00000213943	2.392077454469135e-12	3.1256329390643205
ENSG00000239559	2.392077454469135e-12	7.1931400910519985
ENSG00000231409	2.392077454469135e-12	5.2095786850545736
ENSG00000169604	2.392077454469135e-12	6.937974608070509
ENSG00000127554	2.392077454469135e-12	8.260724437954858
ENSG00000182768	2.392077454469135e-12	8.47458971860684
ENSG00000129625	2.412326127940468e-12	8.899903245125024
ENSG00000177225	2.4327430554614464e-12	8.81110778593252
ENSG00000197191	2.47408716742028e-12	6.45445353425892
ENSG00000180354	2.5588554998700293e-12	8.71494571352688
ENSG00000099625	2.8907257495949054e-12	4.331270295693952
ENSG00000130669	2.9151105305111486e-12	8.38979609611371
ENSG00000071282	2.9396972048717966e-12	5.215588650496826
ENSG00000145087	2.9396972048717966e-12	5.623717537516068
ENSG00000161249	2.964487411575492e-12	5.269424840583675
ENSG00000154548	2.964487411575513e-12	6.798006292813951
ENSG00000234771	2.989482802548984e-12	8.722312326740015
ENSG00000174684	3.0657167979099736e-12	8.68911913795126
ENSG00000224578	3.0915497093535305e-12	8.250276651263505
ENSG00000218426	3.1175962636941728e-12	8.371928978762355
ENSG00000165006	3.1438581931812017e-12	8.786617990014152
ENSG00000169925	3.1438581931812017e-12	8.598783092019644
ENSG00000136878	3.1438581931812017e-12	8.81673000532469
ENSG00000086717	3.170337243817445e-12	5.046806380015101
ENSG00000169750	3.1970351754658375e-12	6.535103825041671
ENSG00000126952	3.1970351754658375e-12	5.9533240722836425
ENSG00000245849	3.2239537619570266e-12	8.794781255320274
ENSG00000227906	3.2239537619570266e-12	2.302162761794045
ENSG00000198034	3.2510947911979004e-12	8.932556306349513
ENSG00000105509	3.2784600652806526e-12	1.942575630845711
ENSG00000130734	3.278460065280676e-12	8.526314163439388
ENSG00000106991	3.278460065280676e-12	7.938676033036154
ENSG00000133243	3.3338706279289466e-12	8.81673000532469
ENSG00000203663	3.3902001545504174e-12	0.9729966894282368
ENSG00000168938	3.609878216614581e-12	7.284313852417339
ENSG00000163069	3.7326918181435695e-12	7.800356717300658
ENSG00000157404	3.7326918181435825e-12	8.71052776039141
ENSG00000141068	3.827484323667223e-12	8.598783092019644
ENSG00000176371	3.827484323667223e-12	8.443653972696492
ENSG00000197147	3.8596037971580045e-12	8.677414367556342
ENSG00000163577	3.859603797158032e-12	5.517175034437092
ENSG00000135549	3.859603797158032e-12	6.369518813379569
ENSG00000167920	3.859603797158032e-12	8.07763531130585
ENSG00000140320	3.891987773283191e-12	8.736097811438308
ENSG00000184384	3.891987773283191e-12	8.7840769441002
ENSG00000232739	3.924638387167915e-12	2.096773632655914
ENSG00000149328	3.924638387167915e-12	5.727796808810937
ENSG00000119698	3.924638387167915e-12	3.4364490369545226
ENSG00000215296	3.924638387167915e-12	4.053235896985657
ENSG00000146828	3.957557790811009e-12	8.766209826748845
ENSG00000213445	3.957557790811009e-12	8.792240209406321
ENSG00000136938	3.957557790811009e-12	8.861627964508363
ENSG00000259330	3.957557790811009e-12	8.352601070625582
ENSG00000170469	3.990748153215398e-12	8.284877913390819
ENSG00000196684	4.057950516128942e-12	8.894281025732854
ENSG00000256576	4.091966940851257e-12	5.9147834782899364
ENSG00000076604	4.230853363598513e-12	8.67587378081723
ENSG00000263105	4.266291564489206e-12	3.4110470423780215
ENSG00000225032	4.302021032352205e-12	7.631867966781095
ENSG00000171914	4.814092933176659e-12	8.006779725927805
ENSG00000130159	4.8948749358664586e-12	8.778454724708029
ENSG00000122824	4.9357632720620886e-12	4.151368185583416
ENSG00000101489	4.976986718786133e-12	5.192364336528195
ENSG00000188825	5.018547967720131e-12	7.042110165356958
ENSG00000077044	5.018547967720131e-12	8.891739979818901
ENSG00000154529	5.060449731707687e-12	2.197525939152487
ENSG00000083828	5.0604497317077224e-12	8.57837492875434
ENSG00000110536	5.102694744916939e-12	7.214553976519668
ENSG00000231672	5.145285763004446e-12	3.8875677388301906
ENSG00000145863	5.1882255632803915e-12	2.1025902469203483
ENSG00000104964	5.188225563280429e-12	8.88765834716584
ENSG00000182103	5.2751627289045044e-12	2.6895474478852472
ENSG00000104979	5.2751627289045416e-12	8.838678755329106
ENSG00000136891	5.2751627289045416e-12	8.7840769441002
ENSG00000170776	5.2751627289045416e-12	8.908066510431146
ENSG00000236235	5.319165758643313e-12	1.7488490048608762
ENSG00000113119	5.3191657586433506e-12	8.321152275657791
ENSG00000174748	5.3191657586433506e-12	8.928474673696451
ENSG00000163931	5.3635288996907625e-12	8.877954495120608
ENSG00000196199	5.408255040143841e-12	8.826433857369922
ENSG00000204657	5.498807985180408e-12	1.2456496918851927
ENSG00000132975	5.6374334135815295e-12	0.9690517702236991
ENSG00000006740	5.999174138300093e-12	7.772310181475664
ENSG00000143036	6.099423749862566e-12	6.057208765044152
ENSG00000100154	6.201316483391418e-12	8.74426107674443
ENSG00000178947	6.201316483391418e-12	6.977782467069506
ENSG00000133315	6.41013727085591e-12	8.557966765489033
ENSG00000164114	6.463411149057447e-12	8.48317503716913
ENSG00000165283	6.463411149057447e-12	8.873872862467547
ENSG00000012061	6.517119344790795e-12	8.838678755329106
ENSG00000266709	6.571265327440923e-12	3.0643371902076395
ENSG00000240463	6.571265327440923e-12	5.607495479937046
ENSG00000175061	6.571265327440923e-12	8.883576714512778
ENSG00000173757	6.571265327440923e-12	8.558967224663876
ENSG00000120688	6.571265327440923e-12	8.233817607250709
ENSG00000137054	6.62585259351277e-12	8.787618449188994
ENSG00000141526	6.62585259351277e-12	8.679415285906028
ENSG00000100342	6.680884666838201e-12	8.891739979818901
ENSG00000244187	6.680884666838201e-12	8.24811614100644
ENSG00000099875	6.792297468466207e-12	8.928474673696451
ENSG00000081791	6.848685382953775e-12	8.814188959410739
ENSG00000175556	6.848685382953775e-12	4.734419047448029
ENSG00000203993	6.905532477489886e-12	8.626150254334375
ENSG00000136141	7.020618889824544e-12	8.595161790977162
ENSG00000232124	7.078865620906283e-12	6.175433116766007
ENSG00000168028	7.137586359041264e-12	8.932556306349513
ENSG00000155875	7.196784883584175e-12	3.475427651039037
ENSG00000224227	7.37728541283701e-12	1.395216924729683
ENSG00000144895	7.848191889629865e-12	8.903984877778084
ENSG00000170558	7.978668358950802e-12	7.09226235116861
ENSG00000129911	8.11127200975451e-12	8.581456102232558
ENSG00000161091	8.11127200975451e-12	8.828974903283875
ENSG00000235508	8.178382122833236e-12	4.831828255056157
ENSG00000251927	8.24603681085312e-12	7.277641174487628
ENSG00000240754	8.24603681085312e-12	7.906122806781596
ENSG00000183230	8.24603681085318e-12	7.581606892395386
ENSG00000177943	8.31424040288755e-12	8.702904622649552
ENSG00000158164	8.31424040288758e-12	5.169051670174005
ENSG00000116574	8.31424040288758e-12	7.858301826460293
ENSG00000012983	8.382997261678111e-12	8.786617990014152
ENSG00000149716	8.452311783891086e-12	8.649843398159755
ENSG00000244020	8.452311783891146e-12	1.93292044838578
ENSG00000138640	8.522188400375125e-12	8.85500528594135
ENSG00000234498	8.522188400375125e-12	6.331059383709868
ENSG00000178053	8.522188400375186e-12	7.92828374877799
ENSG00000233797	8.522188400375186e-12	3.6997561570717212
ENSG00000152822	8.663645812020872e-12	4.593966956729512
ENSG00000157107	8.735235642136708e-12	8.630435694069293
ENSG00000155970	8.735235642136708e-12	5.414750851808029
ENSG00000213609	8.735235642136708e-12	6.58309140951585
ENSG00000172638	8.807405636960796e-12	7.950129878826143
ENSG00000226084	8.953504579271528e-12	7.779156039084354
ENSG00000087077	9.027442845720766e-12	8.699823449171333
ENSG00000136932	9.101979915348178e-12	8.637058372636305
ENSG00000231185	9.252869502620574e-12	1.2157326559925739
ENSG00000115604	1.0169299724365768e-11	6.927778466469154
ENSG00000109705	1.0253072358846323e-11	6.5129558626238016
ENSG00000187742	1.0337521715269401e-11	8.883576714512778
ENSG00000160606	1.0337521715269401e-11	7.187016022449975
ENSG00000196747	1.0508472052606072e-11	6.454307925583434
ENSG00000239827	1.0508472052606223e-11	4.960951104381663
ENSG00000147854	1.085873177400034e-11	8.869791229814485
ENSG00000130559	1.0948070447166148e-11	8.788158576753261
ENSG00000168852	1.1038129854684616e-11	5.376909640552484
ENSG00000177462	1.1220433695622975e-11	1.9225147017599287
ENSG00000163682	1.1312689650819364e-11	8.928474673696451
ENSG00000152128	1.1405689384588078e-11	5.325356471686164
ENSG00000176887	1.149943876967602e-11	3.4539348432700443
ENSG00000227034	1.149943876967602e-11	6.303496275140059
ENSG00000232448	1.188205187269161e-11	1.3361096508172483
ENSG00000107105	1.2277141152939638e-11	3.664978752556101
ENSG00000141447	1.2737025821159516e-11	8.188901408728865
ENSG00000229196	1.3052956545766634e-11	5.376974794034238
ENSG00000198576	1.3052956545766634e-11	6.022427715090976
ENSG00000196159	1.3052956545766634e-11	7.961071704590925
ENSG00000075391	1.3159964638612673e-11	8.005082449629908
ENSG00000161970	1.3267832810592693e-11	8.830515490022984
ENSG00000136999	1.3486176521766262e-11	3.1979929099326525
ENSG00000083520	1.3486176521766358e-11	8.797862428798492
ENSG00000120913	1.3708042462290364e-11	8.042797563666058
ENSG00000173638	1.3820313619293929e-11	8.627354520591075
ENSG00000064490	1.3820313619293929e-11	8.726393959393077
ENSG00000112293	1.3933486261410133e-11	8.115555695205657
ENSG00000039600	1.3933486261410133e-11	7.6392345799942305
ENSG00000216990	1.4162564407373464e-11	4.85181460985316
ENSG00000107223	1.4162564407373514e-11	8.903984877778084
ENSG00000181904	1.4395334260378977e-11	8.798862887973337
ENSG00000183298	1.4513121743737814e-11	6.78154277476289
ENSG00000249752	1.4872182967084564e-11	1.3166233405959715
ENSG00000146083	1.487218296708467e-11	8.863168551247472
ENSG00000185386	1.487218296708467e-11	8.632976739983244
ENSG00000223343	1.5116381020143263e-11	4.266160865236563
ENSG00000261807	1.5490066412326428e-11	1.1263099746260627
ENSG00000178695	1.6598719287306303e-11	8.594497652284728
ENSG00000253569	1.673415656739042e-11	3.2841892973835236
ENSG00000232977	1.7008289404151237e-11	3.8150101378760004
ENSG00000155542	1.7286823485840036e-11	8.326287084932558
ENSG00000100116	1.742776256743656e-11	7.834996257782382
ENSG00000153885	1.771302853929165e-11	5.335801374844413
ENSG00000214022	1.771302853929165e-11	8.899903245125024
ENSG00000266865	1.771302853929165e-11	7.825732698331483
ENSG00000005421	1.7857373121424442e-11	2.236321979179742
ENSG00000168026	1.7857373121424442e-11	8.51152821956625
ENSG00000133275	1.7857373121424442e-11	8.85500528594135
ENSG00000147255	1.7857373121424442e-11	6.743605541269166
ENSG00000138326	1.8002870675118674e-11	8.928474673696451
ENSG00000137106	1.829736082994678e-11	8.779455183882872
ENSG00000267251	1.8297360829946845e-11	3.1282193138133043
ENSG00000105298	1.844637167028214e-11	8.70598579612777
ENSG00000232324	1.844637167028214e-11	3.5234382834138303
ENSG00000031003	1.8596571961613447e-11	8.77691413796892
ENSG00000105248	1.8747970998694048e-11	8.582252754325543
ENSG00000264659	1.8747970998694048e-11	2.727354907964382
ENSG00000137876	1.8900578147279952e-11	8.895821612471963
ENSG00000008988	1.8900578147279952e-11	8.936637939002575
ENSG00000196914	1.905440284466026e-11	8.912148143084208
ENSG00000229151	2.1427714685458985e-11	5.011190540521792
ENSG00000174808	2.1953753908432106e-11	6.189644630192443
ENSG00000273226	2.195375390843226e-11	5.999689295975535
ENSG00000242866	2.2131897301911965e-11	6.6231519001466745
ENSG00000176248	2.2492445106569663e-11	8.85500528594135
ENSG00000148175	2.267487165552605e-11	8.903984877778084
ENSG00000153902	2.2674871655526213e-11	7.647854039768939
ENSG00000151240	2.2674871655526213e-11	7.638154345374661
ENSG00000085552	2.2674871655526213e-11	6.1060765368551175
ENSG00000164615	2.285874820119287e-11	8.81673000532469
ENSG00000147874	2.285874820119287e-11	8.666710056336266
ENSG00000143061	2.285874820119295e-11	2.8385781758119437
ENSG00000168386	2.304408602405788e-11	6.07542349821805
ENSG00000242299	2.323089649038048e-11	8.508907377698609
ENSG00000133106	2.323089649038048e-11	8.741179903266211
ENSG00000125651	2.323089649038048e-11	8.863168551247472
ENSG00000165757	2.3419191052829004e-11	3.400316989248531
ENSG00000130717	2.3608981251120366e-11	8.726393959393077
ENSG00000269243	2.3608981251120366e-11	7.24193591482312
ENSG00000169862	2.380027871266721e-11	2.718821261112819
ENSG00000102001	2.380027871266721e-11	7.306652992506689
ENSG00000125246	2.3993095153226655e-11	8.282133060395008
ENSG00000130177	2.4187442377556412e-11	8.875413449206656
ENSG00000268996	2.4187442377556412e-11	5.888636022514418
ENSG00000272784	2.4779788149627917e-11	1.2661352364879548
ENSG00000198914	2.559174549004529e-11	1.0554855246071941
ENSG00000180660	2.6536385419388364e-11	6.804107640865897
ENSG00000184613	2.7185042401107045e-11	6.476065304059282
ENSG00000128872	2.7185042401107045e-11	7.955799215741384
ENSG00000198963	2.7404695019941324e-11	6.990840699220541
ENSG00000196951	2.762608665450266e-11	6.788002709588788
ENSG00000101871	2.78492307781897e-11	7.5746597527769985
ENSG00000214274	2.8300830897312497e-11	7.763138750447694
ENSG00000109472	2.922566525028271e-11	3.172084367568771
ENSG00000107833	2.9461462717042915e-11	8.510784284920128
ENSG00000119414	2.9461462717042915e-11	8.875413449206656
ENSG00000213261	2.969912419626962e-11	6.87515774707225
ENSG00000179943	2.969912419626962e-11	8.520488136965358
ENSG00000109944	2.993866410698757e-11	7.7739147594468365
ENSG00000170890	3.0423437444720825e-11	3.867567487898019
ENSG00000242540	3.0915900276618373e-11	1.9539932424760451
ENSG00000237506	3.09159002766187e-11	6.183559715501992
ENSG00000182459	3.09159002766187e-11	6.091694900324408
ENSG00000054219	3.166927385213823e-11	8.696822071646805
ENSG00000265352	3.166927385213823e-11	1.3601340786369123
ENSG00000225449	3.244062809905049e-11	2.6879409327830843
ENSG00000268231	3.3230382774889504e-11	0.6934652176155313
ENSG00000172292	3.445045741711426e-11	8.027654127672617
ENSG00000230404	3.47274879084381e-11	4.513286986312024
ENSG00000224546	3.585760279663313e-11	7.366767114195775
ENSG00000269728	3.585760279663313e-11	7.343714606697137
ENSG00000262468	3.6145714809119654e-11	8.013098762443029
ENSG00000112530	3.6728759665632064e-11	4.5812783802679515
ENSG00000175161	3.6728759665632064e-11	5.993561234613767
ENSG00000140612	3.6728759665632064e-11	8.88765834716584
ENSG00000005206	3.6728759665632064e-11	8.843760847157009
ENSG00000183617	3.6728759665632064e-11	8.752424342050553
ENSG00000146147	3.6728759665632064e-11	6.558506315775869
ENSG00000175198	3.7023727568589514e-11	8.392877269591928
ENSG00000102316	3.7321016047226745e-11	8.865709597161425
ENSG00000170892	3.76206429623479e-11	8.706986255302613
ENSG00000118322	3.76206429623479e-11	8.574549820629997
ENSG00000186081	3.76206429623479e-11	2.396463741956161
ENSG00000234928	3.792262630904607e-11	1.8378197823958473
ENSG00000135454	3.792262630904607e-11	6.532034009583954
ENSG00000100353	3.792262630904634e-11	8.908066510431146
ENSG00000165688	3.822698421768737e-11	8.823352683891704
ENSG00000253642	3.822698421768737e-11	6.033237384125831
ENSG00000214612	3.822698421768737e-11	6.01570944840774
ENSG00000090372	3.822698421768737e-11	8.828974903283875
ENSG00000272841	3.853373495490196e-11	6.388007342983997
ENSG00000263982	3.884289692458342e-11	1.726418039437223
ENSG00000250831	3.884289692458342e-11	7.031776868158272
ENSG00000113734	3.884289692458342e-11	8.250940789955939
ENSG00000111674	3.94685288692779e-11	8.875413449206656
ENSG00000250056	3.978503634748133e-11	5.315388481378378
ENSG00000230897	3.978503634748147e-11	7.708722170066203
ENSG00000135390	4.01040300665807e-11	8.873872862467547
ENSG00000269904	4.0104030066580985e-11	4.679185829548411
ENSG00000081913	4.3262183290915196e-11	7.636763888041829
ENSG00000185246	4.430919032044233e-11	8.778454724708029
ENSG00000188993	4.53810077839521e-11	4.655029521449319
ENSG00000213514	4.5743892691526417e-11	3.712189977078701
ENSG00000232803	4.610961969303186e-11	5.474598990250736
ENSG00000064787	4.647821056077462e-11	8.171033954481237
ENSG00000106868	4.647821056077479e-11	7.827866130081723
ENSG00000225953	4.72240717998459e-11	4.218411568554909
ENSG00000099800	4.72240717998459e-11	8.77283250531586
ENSG00000130311	4.72240717998459e-11	8.719771280826063
ENSG00000121361	4.722407179984624e-11	2.395733478709947
ENSG00000102572	4.7601386535010237e-11	8.814188959410739
ENSG00000243199	4.7601386535010237e-11	8.083053723616162
ENSG00000267904	4.7601386535010237e-11	7.862131071726624
ENSG00000101445	4.7981653866484593e-11	8.883576714512778
ENSG00000253222	4.798165386648477e-11	2.06276305765944
ENSG00000082397	4.836489639300476e-11	7.46071941767636
ENSG00000130590	4.836489639300476e-11	8.289756198136866
ENSG00000181903	4.836489639300476e-11	5.129678331230543
ENSG00000160953	4.875113688222361e-11	8.781535898186247
ENSG00000117228	4.91403982719449e-11	8.76566969918458
ENSG00000213585	4.91403982719449e-11	8.890199393079792
ENSG00000165671	4.91403982719449e-11	8.898362658385915
ENSG00000141639	4.9532703671359365e-11	1.7109132018382625
ENSG00000196533	5.113283361854048e-11	8.48475390226265
ENSG00000116785	5.113283361854084e-11	4.605752819122917
ENSG00000143028	5.4055752287025484e-11	2.7316747308822373
ENSG00000271874	5.492051319092582e-11	0.5649690328435805
ENSG00000165025	5.602053648665109e-11	8.49368114123114
ENSG00000137818	5.6466562564277184e-11	8.936637939002575
ENSG00000198108	5.691606615872742e-11	8.728394877742762
ENSG00000224858	5.691606615872742e-11	5.669780336601687
ENSG00000099954	5.7369073784634125e-11	8.34748630036706
ENSG00000260805	5.7825612154021756e-11	6.78824592764671
ENSG00000253051	5.7825612154021957e-11	5.305500348010003
ENSG00000240376	5.7825612154021957e-11	8.34818311749011
ENSG00000077063	5.828570817774084e-11	6.558397359119502
ENSG00000131323	5.828570817774125e-11	8.853464699202242
ENSG00000149308	5.921668183436476e-11	8.670251561425063
ENSG00000172260	5.968761429612835e-11	4.946356380650265
ENSG00000074201	6.01622140728783e-11	8.804485107365505
ENSG00000175602	6.01622140728783e-11	8.821812097152595
ENSG00000160221	6.01622140728783e-11	8.879495081859718
ENSG00000105063	6.01622140728783e-11	8.890199393079792
ENSG00000106009	6.064050909142928e-11	8.81264837267163
ENSG00000172053	6.112252748623201e-11	8.910607556345099
ENSG00000162873	6.160829760087372e-11	6.765734738644834
ENSG00000137871	6.209784798959462e-11	8.85092365328829
ENSG00000173320	6.209784798959462e-11	6.74963555220611
ENSG00000006756	6.259120741881533e-11	6.350684720745326
ENSG00000261115	6.259120741881533e-11	4.035009024202807
ENSG00000147162	6.259120741881577e-11	8.936637939002575
ENSG00000168071	6.259120741881577e-11	8.879495081859718
ENSG00000237214	6.30884048686699e-11	6.9845424699716085
ENSG00000186635	6.35894695345551e-11	8.873872862467547
ENSG00000127415	6.409443082868808e-11	8.85092365328829
ENSG00000124140	6.409443082868808e-11	5.275339722405699
ENSG00000154654	6.409443082868808e-11	5.160732504367914
ENSG00000100095	6.511616204409887e-11	2.6402913604424496
ENSG00000056487	6.563299188809289e-11	2.1169735049616802
ENSG00000033867	7.074757061431032e-11	8.034279401643087
ENSG00000132952	7.074757061431057e-11	8.741720030830479
ENSG00000066629	7.187303402092595e-11	7.381835468316763
ENSG00000157379	7.301602344964495e-11	8.624813474677122
ENSG00000122641	7.417680568574989e-11	4.2701206583048155
ENSG00000089692	7.417680568574989e-11	7.9146961848015875
ENSG00000230317	7.417680568574989e-11	4.239559753425572
ENSG00000136908	7.476395355915392e-11	8.794781255320274
ENSG00000171757	7.476395355915392e-11	7.6794197831593
ENSG00000048140	7.535565147792807e-11	8.725393500218233
ENSG00000157617	7.535565147792807e-11	8.786617990014152
ENSG00000215424	7.65528355956311e-11	8.245654891046177
ENSG00000256393	7.65528355956311e-11	7.320736182436707
ENSG00000104976	7.65528355956311e-11	8.570751791012484
ENSG00000127184	7.715839150573192e-11	8.908066510431146
ENSG00000267896	7.715839150573192e-11	7.025683462878508
ENSG00000230979	7.776863688723681e-11	7.068426292194901
ENSG00000156413	7.776863688723681e-11	4.717319155648706
ENSG00000271576	7.838360724320135e-11	7.720123298409331
ENSG00000145063	7.962786620437782e-11	3.0594320172251765
ENSG00000245060	7.962786620437782e-11	8.808566740018566
ENSG00000144681	8.089145769482278e-11	1.841016442399819
ENSG00000171433	8.153059471759652e-11	2.508164501570265
ENSG00000147676	8.153059471759652e-11	4.013976422899081
ENSG00000198917	8.15305947175971e-11	8.726393959393077
ENSG00000113048	8.15305947175971e-11	8.85092365328829
ENSG00000250366	8.21746753091078e-11	1.464110582398292
ENSG00000121207	8.889573915625554e-11	1.7644062617046021
ENSG00000113269	8.994924852826808e-11	8.715149520608735
ENSG00000228397	9.209306627640748e-11	5.494276367798604
ENSG00000049323	9.281872680893224e-11	8.839679214503949
ENSG00000267016	9.281872680893224e-11	3.1229912966585185
ENSG00000176463	9.354998420400128e-11	8.448632092412474
ENSG00000116667	9.428688065517262e-11	8.528414916759006
ENSG00000196754	9.428688065517262e-11	4.025549640841844
ENSG00000167118	9.50294586664151e-11	8.790699622667212
ENSG00000198879	9.50294586664151e-11	8.88765834716584
ENSG00000198113	9.653183095036598e-11	8.739178984916526
ENSG00000140455	9.653183095036598e-11	8.777454265533187
ENSG00000132361	9.653183095036598e-11	8.883576714512778
ENSG00000139684	9.729171180312892e-11	8.762128194095785
ENSG00000203805	9.882908177244032e-11	2.4168527856480586
ENSG00000231196	9.960665939230538e-11	3.9170974413500255
ENSG00000166292	9.960665939230538e-11	4.3809317221379045
ENSG00000119559	9.960665939230609e-11	8.669251102250218
ENSG00000095564	9.960665939230609e-11	8.924393041043391
ENSG00000175283	9.960665939230609e-11	8.67587378081723
ENSG00000161914	1.0039022498014796e-10	8.094811211457941
ENSG00000240875	1.0039022498014796e-10	8.273429667524619
ENSG00000233695	1.0117982360456006e-10	6.70345612590826
ENSG00000260591	1.0117982360456006e-10	6.962185768907206
ENSG00000141574	1.0197550066512303e-10	8.230712257614254
ENSG00000175066	1.0197550066512303e-10	8.603404852236972
ENSG00000107263	1.0277730189477338e-10	8.916229775737268
ENSG00000243517	1.0277730189477338e-10	7.052410545296774
ENSG00000212658	1.043994614741871e-10	1.3225400524543962
ENSG00000167615	1.0439946147418784e-10	8.936637939002575
ENSG00000177030	1.0439946147418784e-10	8.688118678776416
ENSG00000163629	1.1512081466985708e-10	7.803199825122334
ENSG00000260244	1.1602364567498929e-10	6.154238808108327
ENSG00000197121	1.1693340575159871e-10	7.755574266972766
ENSG00000160113	1.1693340575159954e-10	8.402784928719017
ENSG00000131370	1.1785014686737886e-10	8.57121212262306
ENSG00000157259	1.1970478199111132e-10	8.753964928789662
ENSG00000146540	1.1970478199111132e-10	8.867250183900534
ENSG00000119335	1.2064278184649815e-10	8.92031140839033
ENSG00000229939	1.225404136719683e-10	7.759089796225251
ENSG00000105865	1.225404136719683e-10	8.239288737007882
ENSG00000134056	1.235001538283584e-10	8.666169928772
ENSG00000108557	1.235001538283584e-10	8.608486944064877
ENSG00000238251	1.2544175606585763e-10	4.845098735077004
ENSG00000164683	1.2544175606585763e-10	7.69838719465543
ENSG00000171703	1.2544175606585763e-10	8.45484569403397
ENSG00000147403	1.2544175606585763e-10	8.928474673696451
ENSG00000188986	1.2642372872244463e-10	8.833056535936935
ENSG00000064607	1.2741322346150796e-10	8.895821612471963
ENSG00000204709	1.2741322346150977e-10	2.5259016044233777
ENSG00000270504	1.2741322346150977e-10	4.601480347150124
ENSG00000197724	1.2841029658550738e-10	8.81673000532469
ENSG00000099622	1.294150048079848e-10	8.92031140839033
ENSG00000198363	1.294150048079848e-10	8.812108245107362
ENSG00000166126	1.3042740525649832e-10	7.997595962430597
ENSG00000139746	1.3042740525649832e-10	8.867250183900534
ENSG00000236801	1.3042740525649832e-10	7.1115604923339095
ENSG00000104866	1.3144755547556044e-10	8.718230694086953
ENSG00000253974	1.3773447775138134e-10	1.26396240437228
ENSG00000183850	1.3881052326219535e-10	2.096007280743367
ENSG00000112186	1.4098735220737257e-10	0.9082531911532368
ENSG00000188316	1.46008083462427e-10	3.197145352574154
ENSG00000109917	1.4829528940415224e-10	8.81927105123864
ENSG00000075223	1.494520031849975e-10	5.106633884771361
ENSG00000242444	1.494520031849975e-10	3.9222871572633773
ENSG00000112232	1.5061754446787165e-10	6.900433821623867
ENSG00000184682	1.5061754446787165e-10	7.83476424630817
ENSG00000253690	1.5061754446787165e-10	6.417380933018773
ENSG00000240964	1.5061754446787165e-10	3.153051069863405
ENSG00000187800	1.5179197906747254e-10	7.411759527959597
ENSG00000135063	1.5179197906747254e-10	6.788668261192108
ENSG00000226530	1.5179197906747254e-10	4.258390719021609
ENSG00000238421	1.5179197906747254e-10	6.1517925230026504
ENSG00000119608	1.5297537327705736e-10	6.4741239311036685
ENSG00000272970	1.541677938718358e-10	4.349953921377354
ENSG00000115183	1.541677938718358e-10	8.586998525671039
ENSG00000064270	1.541677938718358e-10	5.530664634042319
ENSG00000254944	1.541677938718358e-10	5.41379608557309
ENSG00000100647	1.553693081123818e-10	8.796321842059383
ENSG00000187446	1.5657998374805728e-10	8.84938306654918
ENSG00000175768	1.5657998374805728e-10	8.02710249331563
ENSG00000198876	1.5779988902048093e-10	8.833056535936935
ENSG00000127074	1.5779988902048093e-10	7.578767743751141
ENSG00000167525	1.5779988902048093e-10	8.164857505328623
ENSG00000137713	1.5902909266700273e-10	8.649303270595489
ENSG00000254607	1.6026766392420777e-10	3.3951511184833385
ENSG00000166200	1.6026766392420947e-10	8.875413449206656
ENSG00000244716	1.615156725314537e-10	7.282758943948041
ENSG00000136867	1.615156725314537e-10	6.569136237634456
ENSG00000256116	1.6277318873441613e-10	4.591554224410074
ENSG00000198000	1.6277318873441613e-10	8.871331816553594
ENSG00000125657	1.6404028328866504e-10	4.997806950333792
ENSG00000160223	1.653170274632779e-10	8.824893270630813
ENSG00000233961	1.653170274632779e-10	7.160019321830076
ENSG00000065150	1.666034930444492e-10	8.863168551247472
ENSG00000263345	1.7052194392309007e-10	6.886329122448348
ENSG00000065054	1.7184802346337795e-10	7.888999624076364
ENSG00000170231	1.7184802346337917e-10	4.805649033977936
ENSG00000253361	1.7588709183250254e-10	1.2313555543450427
ENSG00000188803	1.800189963132265e-10	0.7879361326312578
ENSG00000155545	1.8639549082066627e-10	8.786617990014152
ENSG00000181982	1.8784221646082582e-10	8.649843398159755
ENSG00000197647	1.9076870082599814e-10	7.9842978878497055
ENSG00000224631	1.9373977525237826e-10	8.182757301110598
ENSG00000103707	1.952422406929409e-10	8.567670617534265
ENSG00000147649	1.9675610319188295e-10	8.936637939002575
ENSG00000167685	1.9675610319188295e-10	8.625813933851965
ENSG00000160602	1.9675610319188295e-10	8.546182199140427
ENSG00000165125	1.9675610319188295e-10	2.2092141597949855
ENSG00000139946	1.9675610319188295e-10	7.155350751034815
ENSG00000140474	1.9828144718528107e-10	8.92031140839033
ENSG00000166349	1.9828144718528107e-10	5.872612146169907
ENSG00000174099	1.9828144718528107e-10	7.830779010355131
ENSG00000156508	1.9981835771909857e-10	8.936637939002575
ENSG00000137055	2.0136692045347528e-10	8.69320077060432
ENSG00000068028	2.0136692045347528e-10	8.78969916349237
ENSG00000162390	2.0136692045347528e-10	5.186517205807717
ENSG00000135040	2.0292722166703628e-10	8.73863885735226
ENSG00000196363	2.0292722166703628e-10	8.758046561442722
ENSG00000151131	2.0292722166703628e-10	8.637058372636305
ENSG00000241556	2.0292722166703628e-10	6.449221195662479
ENSG00000240449	2.0608338776476818e-10	6.89680823541466
ENSG00000160401	2.0767942833788886e-10	6.706146210429463
ENSG00000173627	2.092875587769362e-10	2.4632158660040355
ENSG00000053702	2.092875587769362e-10	8.107463723580839
ENSG00000268087	2.092875587769362e-10	7.783204993306796
ENSG00000150990	2.092875587769362e-10	8.692200311429477
ENSG00000178761	2.109078685187462e-10	8.85500528594135
ENSG00000214389	2.109078685187462e-10	8.244654431871334
ENSG00000130309	2.1254044764516588e-10	8.81264837267163
ENSG00000089199	2.158427776314214e-10	2.6249187397810805
ENSG00000187080	2.2605380478855392e-10	0.7929212696283766
ENSG00000144645	2.394838542369426e-10	8.899903245125024
ENSG00000138028	2.394838542369426e-10	6.877647309953272
ENSG00000184863	2.413324780955788e-10	8.92031140839033
ENSG00000259684	2.450716940530184e-10	5.762032104207269
ENSG00000254650	2.4696249261895956e-10	5.640654378393649
ENSG00000178464	2.4886755712469184e-10	7.98774102075037
ENSG00000198648	2.4886755712469365e-10	8.019644547404944
ENSG00000142002	2.5078699266688665e-10	8.84938306654918
ENSG00000269793	2.507869926668884e-10	2.2946233461362926
ENSG00000147677	2.527209050968416e-10	8.912148143084208
ENSG00000239719	2.546694010257588e-10	6.2399990297124726
ENSG00000149782	2.566325878300369e-10	8.61819079611011
ENSG00000157693	2.5861057365662495e-10	8.863168551247472
ENSG00000167701	2.5861057365662495e-10	8.105258998149298
ENSG00000263829	2.62611378849562e-10	3.440159366261727
ENSG00000258539	2.62611378849562e-10	5.021053134395537
ENSG00000163288	2.6463441841111476e-10	2.502519809120849
ENSG00000105401	2.6463441841111476e-10	8.871331816553594
ENSG00000118898	2.666726973963322e-10	6.728973528311809
ENSG00000268798	2.6872632788629147e-10	6.251608030058833
ENSG00000225127	2.813768708985211e-10	1.0906292421092052
ENSG00000179846	2.813768708985221e-10	6.902969119589294
ENSG00000116117	2.9801125139791375e-10	7.569268301611247
ENSG00000178149	3.003005822279985e-10	8.58553773488562
ENSG00000144476	3.0260710809110145e-10	6.64271114813067
ENSG00000104047	3.0260710809110145e-10	8.824893270630813
ENSG00000134363	3.0260710809110145e-10	5.4988777335704055
ENSG00000073711	3.0727225012354977e-10	7.297214504158835
ENSG00000176700	3.120076969548401e-10	8.626354061416231
ENSG00000171492	3.120076969548401e-10	8.762128194095785
ENSG00000142453	3.1440210724148646e-10	8.824893270630813
ENSG00000163536	3.168144826579984e-10	8.74017944409137
ENSG00000153714	3.1924495478026937e-10	7.925386056929213
ENSG00000255516	3.192449547802705e-10	3.2733903629957557
ENSG00000177989	3.2169365612312593e-10	8.705445668563504
ENSG00000254876	3.2169365612312593e-10	6.18243792819664
ENSG00000184304	3.241607201468566e-10	6.095644132764904
ENSG00000186567	3.26646281263773e-10	5.629700181503674
ENSG00000155463	3.26646281263773e-10	8.867250183900534
ENSG00000152601	3.29150474844798e-10	8.903984877778084
ENSG00000234476	3.3167343722612573e-10	4.3925641305244705
ENSG00000183506	3.316734372261269e-10	8.4943723584304
ENSG00000185238	3.316734372261269e-10	8.599323219583912
ENSG00000130560	3.316734372261269e-10	8.762128194095785
ENSG00000175467	3.316734372261269e-10	8.84938306654918
ENSG00000188060	3.3421530571590815e-10	7.101055586378038
ENSG00000082175	3.3421530571591053e-10	4.065969462817266
ENSG00000269640	3.393563151536901e-10	8.586538194060461
ENSG00000264365	3.393563151536901e-10	1.9435496730821138
ENSG00000196312	3.419557356386327e-10	8.033382914580168
ENSG00000136193	3.419557356386327e-10	8.867250183900534
ENSG00000125485	3.419557356386327e-10	8.572752709362168
ENSG00000255337	3.4987135836241484e-10	4.579890168427174
ENSG00000261373	3.52549497310202e-10	8.289756198136866
ENSG00000204175	3.6070474294527245e-10	0.8288106285121825
ENSG00000196605	3.7328453440048417e-10	7.658064215062286
ENSG00000186854	3.84825947042036e-10	8.514529597090778
ENSG00000199709	3.84825947042036e-10	3.243994319200186
ENSG00000172239	3.877653770372736e-10	8.82081163797775
ENSG00000150938	3.9072675366121766e-10	7.789740806478402
ENSG00000225667	3.9072675366121766e-10	2.2802706468518594
ENSG00000237576	3.937102368257627e-10	5.160985454564752
ENSG00000124466	3.967159875777973e-10	3.3982632640742656
ENSG00000099326	3.997441681070027e-10	8.85908691859441
ENSG00000161016	3.997441681070027e-10	8.928474673696451
ENSG00000104859	4.027949417537671e-10	8.828974903283875
ENSG00000167487	4.027949417537671e-10	8.188308226821464
ENSG00000186891	4.027949417537671e-10	7.523869577407895
ENSG00000129038	4.0586847301709287e-10	3.2899013970510476
ENSG00000177042	4.0586847301709287e-10	8.682496459384247
ENSG00000143603	4.0896492756261016e-10	8.895821612471963
ENSG00000185905	4.0896492756261016e-10	8.883576714512778
ENSG00000235297	4.0896492756261306e-10	6.130083387129436
ENSG00000110237	4.0896492756261306e-10	7.920961468101596
ENSG00000131446	4.0896492756261306e-10	8.908066510431146
ENSG00000164543	4.120844722305946e-10	8.865709597161425
ENSG00000136383	4.1522727504408375e-10	7.8490709454400145
ENSG00000203523	4.1522727504408375e-10	5.153290708886911
ENSG00000134508	4.1839350521700245e-10	8.45389795230599
ENSG00000136930	4.215833331623804e-10	8.837138168589997
ENSG00000245556	4.215833331623804e-10	8.314449801137089
ENSG00000173141	4.215833331623804e-10	8.691660183865212
ENSG00000132259	4.215833331623804e-10	5.61143368709585
ENSG00000267785	4.215833331623804e-10	2.831844987085625
ENSG00000233137	4.247969305006116e-10	8.879495081859718
ENSG00000101134	4.280344700677526e-10	4.1380463500147355
ENSG00000131844	4.2803447006775563e-10	8.846842020635227
ENSG00000241061	4.2803447006775563e-10	6.378707207129684
ENSG00000235904	4.312961259239208e-10	2.7294393677327093
ENSG00000160447	4.345820733616749e-10	7.727878949551739
ENSG00000115363	4.345820733616749e-10	3.733119811060145
ENSG00000225986	4.378924889145444e-10	2.732118073956035
ENSG00000263681	4.6527826582990865e-10	0.5693670054533393
ENSG00000188404	4.705962902289478e-10	8.555886051185658
ENSG00000235501	4.705962902289528e-10	5.833741927727784
ENSG00000070610	4.814111792411589e-10	8.903984877778084
ENSG00000255086	4.85069838205395e-10	3.5772132221547968
ENSG00000121101	4.850698382053968e-10	7.946195198666086
ENSG00000176884	4.924688711282416e-10	4.170072758726551
ENSG00000186994	4.924688711282416e-10	5.5489512900344495
ENSG00000259071	4.924688711282416e-10	6.319785674813685
ENSG00000257718	4.96209640267793e-10	5.477204085046743
ENSG00000196935	4.999781769717778e-10	5.817663573523555
ENSG00000113262	5.037746823326045e-10	2.1713228388247794
ENSG00000244398	5.075993588607467e-10	8.368591280755417
ENSG00000225706	5.114524104944889e-10	2.2745790974066007
ENSG00000155093	5.153340426096812e-10	8.02768402111691
ENSG00000243024	5.153340426096812e-10	4.525702743388083
ENSG00000240509	5.153340426096849e-10	6.4857821449763735
ENSG00000265806	5.231838770348696e-10	7.057697687454328
ENSG00000075673	5.231838770348696e-10	2.8833542900317504
ENSG00000125869	5.271524973733898e-10	8.835597581850887
ENSG00000204262	5.271524973733898e-10	7.850018687167992
ENSG00000149742	5.271524973733898e-10	2.9683719854371073
ENSG00000109861	5.271524973733898e-10	8.879495081859718
ENSG00000122034	5.311505342704373e-10	8.860087377769254
ENSG00000169100	5.311505342704373e-10	8.932556306349513
ENSG00000099804	5.351782004387304e-10	8.62227242876317
ENSG00000204444	5.351782004387304e-10	7.880769202230928
ENSG00000135750	5.392357100886326e-10	1.949860360252848
ENSG00000010295	5.392357100886364e-10	8.706525923692036
ENSG00000237977	5.392357100886364e-10	5.853128255393853
ENSG00000139842	5.433232789383818e-10	8.814188959410739
ENSG00000186479	5.474411242244041e-10	1.6458435569148695
ENSG00000100490	5.515894647116963e-10	7.448214873305856
ENSG00000240455	5.515894647116963e-10	3.0497557837720937
ENSG00000269012	5.64219668179533e-10	1.0618998728484046
ENSG00000100575	5.881131485500808e-10	8.547722785879536
ENSG00000180592	5.925624029098019e-10	5.052299278953715
ENSG00000104413	6.015598103148364e-10	7.383149977684651
ENSG00000173715	6.061084392487282e-10	8.803944979801239
ENSG00000099994	6.061084392487282e-10	6.969499884207489
ENSG00000169855	6.106906717143436e-10	7.342099246184186
ENSG00000110011	6.106906717143479e-10	8.779995311447138
ENSG00000169432	6.153067498507212e-10	8.5898758920674
ENSG00000149177	6.19956917495409e-10	8.486347206448624
ENSG00000103269	6.19956917495409e-10	7.331626061400468
ENSG00000070814	6.293605052219747e-10	8.823352683891704
ENSG00000178741	6.293605052219747e-10	8.883576714512778
ENSG00000255517	6.293605052219747e-10	7.302804045120385
ENSG00000149269	6.389034200063952e-10	8.831515949197826
ENSG00000188566	6.485876748858271e-10	8.747342250222648
ENSG00000232388	6.485876748858271e-10	8.703984877778085
ENSG00000188672	6.485876748858271e-10	6.417188756828026
ENSG00000130313	6.534834416647295e-10	8.51869102569753
ENSG00000213790	6.534834416647295e-10	4.51842228707179
ENSG00000205786	6.534834416647388e-10	3.519897661020509
ENSG00000114745	6.584153112036564e-10	8.837138168589997
ENSG00000257621	6.633835431567712e-10	8.85908691859441
ENSG00000144642	6.633835431567759e-10	5.584606781028813
ENSG00000267834	6.683883989959891e-10	6.314809960918285
ENSG00000102678	6.683883989959891e-10	3.582595832566696
ENSG00000162595	6.734301420232804e-10	6.013733468005005
ENSG00000257556	6.734301420232804e-10	3.4342259016767716
ENSG00000136925	6.836253520751929e-10	8.618730923674374
ENSG00000107262	6.836253520751929e-10	8.875413449206656
ENSG00000197408	6.992015102305432e-10	1.2719285057859673
ENSG00000222033	7.151242351060391e-10	1.0119117627410268
ENSG00000263812	7.151242351060391e-10	0.999332007081236
ENSG00000133818	7.341488066533939e-10	7.981050507280926
ENSG00000139910	7.369066540019155e-10	1.99378134909037
ENSG00000117519	7.452410645024584e-10	8.06237639640776
ENSG00000182179	7.621870790261946e-10	8.891739979818901
ENSG00000105875	7.679189640008142e-10	8.741179903266211
ENSG00000153790	7.679189640008142e-10	8.608486944064877
ENSG00000238078	7.736929531338054e-10	4.066314045268013
ENSG00000250786	7.736929531338054e-10	7.847556709022079
ENSG00000198561	7.736929531338054e-10	8.62789464815534
ENSG00000166664	7.795093480037281e-10	2.336179766919568
ENSG00000006015	7.853684522912222e-10	8.84938306654918
ENSG00000206549	7.912705717932596e-10	6.301610995051963
ENSG00000054179	7.912705717932596e-10	4.394391955319982
ENSG00000134982	7.972160144374456e-10	8.771832046141016
ENSG00000066382	7.972160144374456e-10	6.644540514217475
ENSG00000229789	8.032050902964281e-10	7.089440276781984
ENSG00000101751	8.032050902964281e-10	8.761588066531518
ENSG00000144821	8.092381116024317e-10	8.60394497980124
ENSG00000171224	8.092381116024317e-10	7.180428503392401
ENSG00000115041	8.092381116024317e-10	3.2834805048870126
ENSG00000128594	8.092381116024317e-10	6.405706090717125
ENSG00000173402	8.092381116024317e-10	8.830515490022984
ENSG00000059378	8.153153927618218e-10	8.84938306654918
ENSG00000186395	8.214372503698124e-10	8.720771740000906
ENSG00000156976	8.214372503698124e-10	8.932556306349513
ENSG00000138650	8.214372503698124e-10	3.6325454663416523
ENSG00000156052	8.276040032252879e-10	7.353789619309282
ENSG00000167461	8.276040032252938e-10	8.750883755311444
ENSG00000145217	8.338159723456732e-10	8.330316000138756
ENSG00000241878	8.338159723456732e-10	8.719771280826063
ENSG00000103472	8.338159723456732e-10	7.3370556735583685
ENSG00000240395	8.338159723456732e-10	5.0643254394396875
ENSG00000176170	8.400734809818758e-10	6.95787695405788
ENSG00000130254	8.400734809818758e-10	8.867250183900534
ENSG00000126756	8.400734809818758e-10	8.822352224716859
ENSG00000133789	8.400734809818758e-10	7.402245498162308
ENSG00000079482	8.463768546334496e-10	4.008518761518812
ENSG00000120332	8.463768546334496e-10	6.0730061880738075
ENSG00000225031	8.527264210637418e-10	6.394438254040888
ENSG00000267212	8.527264210637418e-10	4.76088060683335
ENSG00000163216	8.591225103151352e-10	1.8983530264688202
ENSG00000267943	8.78593249930003e-10	2.011092275686067
ENSG00000174567	8.851787770119637e-10	1.3299405450784534
ENSG00000204335	8.851787770119637e-10	1.073574240687807
ENSG00000252793	8.984947985029777e-10	1.056423023736529
ENSG00000087206	9.052259833877667e-10	8.722312326740015
ENSG00000262877	9.291752623309153e-10	5.880998916069828
ENSG00000116852	9.361308412470968e-10	8.845301433896118
ENSG00000206120	9.501949025591565e-10	6.082566961947565
ENSG00000182150	9.573041121816886e-10	8.60648602571519
ENSG00000168994	9.644652634702854e-10	7.093803336906938
ENSG00000173548	9.644652634702854e-10	8.441600336899942
ENSG00000086102	9.7167872636965e-10	8.875413449206656
ENSG00000152409	9.789448733877611e-10	8.894281025732854
ENSG00000119705	9.789448733877611e-10	8.626894188980497
ENSG00000101842	9.862640796130669e-10	5.487346986766849
ENSG00000125650	1.0085438434895233e-09	7.488767298920894
ENSG00000150893	1.0085438434895233e-09	2.835576185793939
ENSG00000204060	1.0085438434895233e-09	4.567845748748015
ENSG00000113716	1.0160790896478477e-09	8.827434316544766
ENSG00000148308	1.0160790896478477e-09	8.801944061451556
ENSG00000170464	1.0160790896478477e-09	8.510527760391406
ENSG00000244968	1.0236693097743082e-09	3.361706402029795
ENSG00000198933	1.0236693097743154e-09	8.355858972678831
ENSG00000129968	1.0236693097743154e-09	8.863168551247472
ENSG00000138386	1.0313148948086274e-09	8.709527301216566
ENSG00000137727	1.0313148948086347e-09	4.728165548511898
ENSG00000011132	1.0390162383948525e-09	8.691199852254634
ENSG00000039650	1.0390162383948525e-09	8.768750872662798
ENSG00000152484	1.0390162383948525e-09	8.78969916349237
ENSG00000166603	1.0467737368995112e-09	8.5073667909595
ENSG00000121797	1.0467737368995112e-09	8.292890089061947
ENSG00000249637	1.054587789429867e-09	6.344551262746799
ENSG00000160917	1.054587789429867e-09	8.746802122658382
ENSG00000151292	1.054587789429867e-09	8.846842020635227
ENSG00000136122	1.054587789429867e-09	8.141737167498128
ENSG00000137073	1.0703871668109543e-09	8.800403474712446
ENSG00000235859	1.0783733037460542e-09	8.528987722753891
ENSG00000138162	1.0783733037460579e-09	3.7241371751962737
ENSG00000267522	1.1109037789807218e-09	3.530528666230969
ENSG00000258084	1.183244865586403e-09	4.001077331417373
ENSG00000163251	1.1920522022181552e-09	7.849886173767441
ENSG00000187033	1.200923540788181e-09	5.385080262402998
ENSG00000256338	1.200923540788181e-09	6.368848934623591
ENSG00000163898	1.209859334553369e-09	5.289276226073008
ENSG00000138629	1.2188600398922703e-09	8.85500528594135
ENSG00000157423	1.218860039892279e-09	7.091898088472336
ENSG00000170962	1.2279261163259764e-09	7.585661988762806
ENSG00000268747	1.2279261163259764e-09	3.8157648904559114
ENSG00000189403	1.2370580265390792e-09	8.912148143084208
ENSG00000119280	1.237058026539088e-09	8.117043564497903
ENSG00000126821	1.2462562364008379e-09	8.009025632062352
ENSG00000234912	1.2555212149863564e-09	8.633313060465653
ENSG00000173825	1.2555212149863564e-09	6.8664311933030175
ENSG00000176490	1.2555212149863564e-09	8.266670338415063
ENSG00000165973	1.2555212149863608e-09	2.490394168106246
ENSG00000128694	1.274253370787351e-09	8.261184769565437
ENSG00000268030	1.283721502375909e-09	7.516043465434345
ENSG00000165487	1.2932583114778885e-09	8.708526842041723
ENSG00000268516	1.2932583114778885e-09	7.305666972424298
ENSG00000165895	1.2932583114778885e-09	8.767210285923689
ENSG00000120314	1.3028642835217666e-09	8.786617990014152
ENSG00000177410	1.3028642835217666e-09	8.823352683891704
ENSG00000205138	1.3028642835217666e-09	8.487498755258459
ENSG00000261559	1.3028642835217759e-09	1.5976092069204118
ENSG00000248537	1.3028642835217759e-09	2.1782915443686406
ENSG00000079313	1.312539907272345e-09	8.81110778593252
ENSG00000102710	1.312539907272345e-09	8.723108978833
ENSG00000128563	1.312539907272345e-09	8.81673000532469
ENSG00000229766	1.3222856748530826e-09	6.009604020204019
ENSG00000177106	1.3321020817684594e-09	8.45176452055575
ENSG00000215375	1.3321020817684594e-09	8.504825745045547
ENSG00000111729	1.3419896269264949e-09	7.0644336315604574
ENSG00000272655	1.3519488126614474e-09	7.557252967036222
ENSG00000088448	1.3519488126614474e-09	8.883576714512778
ENSG00000216915	1.3720841324673423e-09	4.100008512879223
ENSG00000222014	1.3720841324673423e-09	3.869668888505255
ENSG00000254173	1.3925121292555252e-09	1.3792811308326929
ENSG00000189221	1.4028371744124679e-09	4.02323878180725
ENSG00000165621	1.4132369473908865e-09	1.6161031014184692
ENSG00000125726	1.4717951898173539e-09	5.422450527069401
ENSG00000126790	1.4826937010768693e-09	8.69628194408254
ENSG00000222375	1.5158640725127614e-09	5.066249811058538
ENSG00000167046	1.527081003741433e-09	6.1225612401941785
ENSG00000137501	1.5383789456786632e-09	8.385918270542504
ENSG00000239415	1.5383789456786795e-09	7.218450378325313
ENSG00000006625	1.54975846831888e-09	8.581456102232558
ENSG00000147687	1.54975846831888e-09	8.539099188962835
ENSG00000235670	1.5612201455551524e-09	4.009534329160923
ENSG00000243056	1.5727645552052014e-09	5.653009889572401
ENSG00000165416	1.5727645552052014e-09	8.747342250222648
ENSG00000234377	1.5727645552052014e-09	5.565523780992013
ENSG00000226964	1.5843922790372844e-09	2.660128242118559
ENSG00000118217	1.5961039027965077e-09	8.899903245125024
ENSG00000139438	1.5961039027965077e-09	7.217128037760512
ENSG00000152642	1.5961039027965133e-09	8.778454724708029
ENSG00000159674	1.6079000162311162e-09	8.360428015449294
ENSG00000169253	1.6079000162311162e-09	4.567939595490004
ENSG00000198556	1.6197812131189629e-09	8.53735479514187
ENSG00000198739	1.6197812131189629e-09	3.013671638901719
ENSG00000166743	1.6197812131189629e-09	5.0576842652491925
ENSG00000220472	1.6197812131189629e-09	7.192762252970313
ENSG00000165275	1.6317480912943981e-09	8.51032395330955
ENSG00000169083	1.6438012526748918e-09	5.599686242400462
ENSG00000119508	1.6438012526749036e-09	8.360428015449296
ENSG00000111684	1.6438012526749036e-09	8.625353602241388
ENSG00000237222	1.6559413032882902e-09	2.9154741677737555
ENSG00000188580	1.6559413032882902e-09	4.424124401579387
ENSG00000269352	1.6681688532998543e-09	8.18971630016002
ENSG00000130165	1.6681688532998543e-09	8.794781255320274
ENSG00000103995	1.6804845170397624e-09	8.713608933869626
ENSG00000213621	1.6928889130305892e-09	5.266916185537435
ENSG00000230202	1.7053826640151506e-09	8.554885592010816
ENSG00000011454	1.7053826640151506e-09	8.779455183882872
ENSG00000204794	1.7053826640151506e-09	6.368229148976862
ENSG00000168970	1.7053826640151506e-09	8.534477428745507
ENSG00000272992	1.7434063382490792e-09	1.1840994181051891
ENSG00000204103	1.85568965947526e-09	8.148663488116933
ENSG00000106571	1.85568965947526e-09	7.336807665511127
ENSG00000103067	1.88311784522314e-09	6.683096370554892
ENSG00000273079	1.8969799094711355e-09	5.7087344016176145
ENSG00000119446	1.8969799094711355e-09	8.780995770621981
ENSG00000107249	1.9250034399347213e-09	8.199487308744565
ENSG00000166763	1.9391663039696254e-09	5.010901262548269
ENSG00000172548	1.9391663039696254e-09	8.10789987903318
ENSG00000054793	1.9391663039696254e-09	6.730039167372092
ENSG00000260588	1.9391663039696254e-09	5.651077714626907
ENSG00000087299	1.9534308403428597e-09	7.971485783819429
ENSG00000148384	1.9534308403428597e-09	8.77691413796892
ENSG00000174276	1.9534308403428597e-09	8.06832049718989
ENSG00000225234	1.967797759896099e-09	6.179426525268804
ENSG00000105819	1.967797759896099e-09	8.85908691859441
ENSG00000244480	1.967797759896099e-09	7.017531514782234
ENSG00000128917	1.967797759896099e-09	5.710083154305876
ENSG00000181027	1.967797759896099e-09	8.643220719592742
ENSG00000237286	1.982267778300499e-09	2.4527149769149026
ENSG00000011422	1.982267778300499e-09	7.569474025733442
ENSG00000248787	1.982267778300499e-09	4.116491011019808
ENSG00000176641	1.99684161608853e-09	3.9064604008800594
ENSG00000011243	1.99684161608853e-09	8.810107326757675
ENSG00000182979	1.99684161608853e-09	8.78253635736109
ENSG00000104133	1.99684161608853e-09	8.84938306654918
ENSG00000150873	1.99684161608853e-09	3.3221152786508363
ENSG00000170445	2.0115199986859186e-09	8.85092365328829
ENSG00000092439	2.026303656443908e-09	8.861627964508363
ENSG00000134905	2.026303656443908e-09	8.768750872662798
ENSG00000075651	2.0411933246716936e-09	7.741901256658781
ENSG00000160193	2.0411933246716936e-09	8.516946631876563
ENSG00000178199	2.0411933246716936e-09	8.285603271802499
ENSG00000198894	2.05618974366891e-09	8.612568576717939
ENSG00000234648	2.05618974366891e-09	7.575385448084953
ENSG00000213315	2.0712936587586066e-09	6.528235454946117
ENSG00000165526	2.086505820320179e-09	8.730475592046139
ENSG00000173653	2.086505820320179e-09	8.644221178767586
ENSG00000166529	2.1018269838226785e-09	8.067444049143214
ENSG00000100429	2.1018269838226785e-09	6.826726667709904
ENSG00000104450	2.117257909858184e-09	8.485294029826917
ENSG00000271828	2.117257909858184e-09	7.279546719851075
ENSG00000163071	2.1172579098581917e-09	4.488026479980729
ENSG00000242697	2.1327993641756176e-09	5.285969051366651
ENSG00000102763	2.1327993641756176e-09	8.7498832961366
ENSG00000083544	2.1484521177144233e-09	8.618190796110108
ENSG00000232346	2.1484521177144233e-09	7.3655016282198265
ENSG00000168944	2.3028548756877503e-09	8.837138168589997
ENSG00000255815	2.3028548756877503e-09	5.618146429054962
ENSG00000164180	2.3538251901079684e-09	8.752424342050553
ENSG00000078900	2.371058635935257e-09	6.095038196653115
ENSG00000167103	2.371058635935257e-09	8.441396529818086
ENSG00000253753	2.371058635935265e-09	4.776324922126694
ENSG00000179456	2.371058635935265e-09	8.558967224663876
ENSG00000266258	2.3884151644342322e-09	2.5963302021247325
ENSG00000111261	2.4412318338135284e-09	8.702700815567695
ENSG00000152969	2.441231833813537e-09	4.259063120367851
ENSG00000120705	2.4590893099115765e-09	8.883576714512778
ENSG00000224687	2.4590893099115765e-09	3.1194036248217767
ENSG00000136874	2.4590893099115765e-09	8.778454724708029
ENSG00000172366	2.4590893099115765e-09	8.714149061433893
ENSG00000171877	2.4590893099115765e-09	5.0789631422492185
ENSG00000118939	2.4590893099115765e-09	6.714654518024389
ENSG00000178026	2.4770742063307397e-09	7.305006292510735
ENSG00000176919	2.4770742063307397e-09	6.367575873235743
ENSG00000172890	2.495187408250879e-09	8.85500528594135
ENSG00000167491	2.495187408250879e-09	8.823352683891704
ENSG00000166848	2.5134298068250416e-09	8.842760387982166
ENSG00000269988	2.5134298068250594e-09	5.131251652359609
ENSG00000182841	2.5134298068250594e-09	8.272092887867368
ENSG00000265681	2.5134298068250594e-09	8.08485083488399
ENSG00000230721	2.5134298068250594e-09	4.459856787421616
ENSG00000140553	2.5318022992187136e-09	8.813648831846471
ENSG00000103254	2.5318022992187136e-09	8.615649750196155
ENSG00000213071	2.5318022992187314e-09	6.209356194266679
ENSG00000183527	2.550305788648936e-09	8.631436153244135
ENSG00000055118	2.550305788648936e-09	8.390929068689106
ENSG00000106993	2.5689411844239546e-09	8.672792607339014
ENSG00000105321	2.5689411844239546e-09	8.66208829611894
ENSG00000238197	2.5689411844239546e-09	7.7666616793020475
ENSG00000227954	2.5689411844239546e-09	2.799568953257681
ENSG00000182397	2.5689411844239546e-09	5.774369147974305
ENSG00000064102	2.5689411844239546e-09	8.785077403275043
ENSG00000204752	2.587709401982912e-09	2.175877116737678
ENSG00000131459	2.6066113629360373e-09	2.3440113311565227
ENSG00000136144	2.6066113629360464e-09	8.77537355122981
ENSG00000162066	2.6256479951048205e-09	8.10089376246069
ENSG00000188385	2.6256479951048205e-09	7.688845632092779
ENSG00000112195	2.6641290156753163e-09	8.605945898150924
ENSG00000260704	2.722884137857236e-09	1.3083023782391527
ENSG00000070159	2.7427486345455036e-09	3.212735668039704
ENSG00000168264	2.833902186996873e-09	8.88611776042673
ENSG00000214046	2.8545562824601457e-09	8.779995311447138
ENSG00000178162	2.875357187826058e-09	6.261859243237715
ENSG00000230102	2.896305918843496e-09	3.850637411191373
ENSG00000264773	2.917403498086195e-09	4.095249746195035
ENSG00000248099	2.917403498086195e-09	5.265665091448181
ENSG00000141682	2.917403498086195e-09	8.624609667595266
ENSG00000237926	2.9815996542122378e-09	4.479400119871924
ENSG00000103381	3.0033029901525164e-09	8.124126574675495
ENSG00000112394	3.0033029901525164e-09	6.544975426374892
ENSG00000146576	3.025160391124915e-09	8.71468918899816
ENSG00000090487	3.0693416531707683e-09	8.853464699202242
ENSG00000147853	3.0693416531707683e-09	8.879495081859718
ENSG00000273403	3.0916676646471915e-09	2.7922117836662754
ENSG00000113212	3.0916676646471915e-09	6.219175638019172
ENSG00000188157	3.1141520420548246e-09	8.570468187976937
ENSG00000148296	3.1141520420548246e-09	8.711608015519941
ENSG00000243181	3.1141520420548246e-09	4.614726939539795
ENSG00000179271	3.1367958787057903e-09	8.780455643057715
ENSG00000104131	3.1367958787057903e-09	8.883576714512778
ENSG00000119771	3.1367958787057903e-09	5.080613984018902
ENSG00000032444	3.1367958787057903e-09	8.85500528594135
ENSG00000166337	3.1367958787057903e-09	8.833056535936935
ENSG00000087884	3.182566339678939e-09	7.502500066172323
ENSG00000150459	3.2289879415032014e-09	8.818270592063799
ENSG00000099331	3.2289879415032014e-09	8.883576714512778
ENSG00000131019	3.2524457322407964e-09	5.1172483728400495
ENSG00000110721	3.252445732240808e-09	8.490916249219087
ENSG00000237863	3.2760696976800634e-09	1.9993746088063322
ENSG00000224992	3.2760696976800634e-09	4.7242354096048285
ENSG00000242276	3.2998609834460394e-09	4.569730087791678
ENSG00000104897	3.2998609834460394e-09	8.797322301234228
ENSG00000197599	3.2998609834460394e-09	7.019508476507696
ENSG00000149547	3.3238207428321227e-09	8.84784247981007
ENSG00000242516	3.372250334278619e-09	3.2880639650085364
ENSG00000181195	3.3967225117165346e-09	1.2891515103618796
ENSG00000270988	3.5472340439668453e-09	0.7409379906525042
ENSG00000251199	3.5600662365248115e-09	3.0414028987148183
ENSG00000148218	3.6118492090489074e-09	8.81518941858558
ENSG00000188816	3.6380154047538206e-09	3.129404111115292
ENSG00000224717	3.6643664197112945e-09	5.6946451049739295
ENSG00000157827	3.6643664197112945e-09	8.744801204308697
ENSG00000204219	3.6909035241509715e-09	6.846655845056561
ENSG00000149292	3.6909035241509715e-09	8.597782632844803
ENSG00000219133	3.7176279967771404e-09	3.7071296147281023
ENSG00000232956	3.7176279967771404e-09	8.82081163797775
ENSG00000120709	3.7445411248232666e-09	8.871331816553594
ENSG00000110768	3.7445411248232666e-09	8.807026153279457
ENSG00000215244	3.7445411248232666e-09	5.294083981685037
ENSG00000236780	3.771644204107221e-09	3.418796031490562
ENSG00000204899	3.771644204107221e-09	8.636057913461462
ENSG00000248677	3.798938539086718e-09	5.623717096224654
ENSG00000009830	3.798938539086718e-09	8.68603796447304
ENSG00000233358	3.798938539086718e-09	3.479979313109143
ENSG00000178187	3.798938539086718e-09	3.0240361574775485
ENSG00000134627	3.826425442914831e-09	6.62920060754464
ENSG00000153208	3.854106237496379e-09	8.861627964508363
ENSG00000164949	3.854106237496379e-09	8.103771128857051
ENSG00000234350	3.854106237496379e-09	3.299621554274209
ENSG00000149016	3.854106237496379e-09	8.529395336917604
ENSG00000165685	3.881982253544191e-09	8.423951465722897
ENSG00000167693	3.910054830636004e-09	6.476717318141382
ENSG00000127663	3.910054830636031e-09	8.802944520626395
ENSG00000171357	3.910054830636031e-09	4.144639623911095
ENSG00000169660	3.910054830636031e-09	8.787618449188994
ENSG00000169230	3.910054830636031e-09	8.804485107365505
ENSG00000172262	3.93832531727162e-09	8.733556765524355
ENSG00000172725	3.93832531727162e-09	8.81264837267163
ENSG00000139637	3.96679507093037e-09	8.619731382849217
ENSG00000136270	3.96679507093037e-09	8.802944520626395
ENSG00000165716	3.995465458128961e-09	6.117286697782901
ENSG00000132300	3.995465458128961e-09	8.871331816553594
ENSG00000197070	3.995465458128961e-09	8.773832964490701
ENSG00000165494	3.995465458128961e-09	8.869791229814485
ENSG00000241352	3.995465458128961e-09	5.567707134637365
ENSG00000229619	4.024337854479854e-09	6.950434217885491
ENSG00000184787	4.024337854479854e-09	8.903984877778084
ENSG00000069849	4.024337854479854e-09	8.81518941858558
ENSG00000117971	4.053413644749625e-09	4.363377208624664
ENSG00000023516	4.053413644749639e-09	8.830515490022984
ENSG00000251408	4.0826942229181806e-09	1.6879288897259872
ENSG00000174483	4.0826942229182236e-09	6.588767748970646
ENSG00000243859	4.112180992237892e-09	4.613151358771934
ENSG00000149532	4.112180992237892e-09	8.879495081859718
ENSG00000197472	4.112180992237892e-09	2.830763202536941
ENSG00000070366	4.112180992237892e-09	8.767750413487954
ENSG00000198010	4.112180992237892e-09	3.6336418777523103
ENSG00000114316	4.141875365293316e-09	8.85092365328829
ENSG00000152932	4.262757476565366e-09	2.936709647957869
ENSG00000170921	4.434601887532033e-09	8.37676898515399
ENSG00000240298	4.466563783841556e-09	5.683780840423751
ENSG00000185272	4.498750219108353e-09	7.411192102354494
ENSG00000127946	4.498750219108353e-09	8.401580662462317
ENSG00000245904	4.56380285439878e-09	6.843590540900086
ENSG00000134028	4.596672153868096e-09	3.711441682535301
ENSG00000166816	4.629772191317083e-09	8.263522008397532
ENSG00000187123	4.629772191317083e-09	5.246244140146128
ENSG00000196743	4.629772191317083e-09	8.863168551247472
ENSG00000120278	4.629772191317083e-09	7.013874383475393
ENSG00000164056	4.663104542267281e-09	8.010988272057626
ENSG00000166313	4.663104542267281e-09	7.354700317476246
ENSG00000218227	4.663104542267298e-09	8.17290235943037
ENSG00000219016	4.663104542267298e-09	4.760761778812046
ENSG00000242268	4.696670792679072e-09	4.424644322207023
ENSG00000102409	4.696670792679072e-09	8.673589259432
ENSG00000111328	4.696670792679072e-09	8.105595318631705
ENSG00000125755	4.696670792679072e-09	8.891739979818901
ENSG00000023171	4.73047253901852e-09	6.735636036063728
ENSG00000164197	4.764511388324704e-09	6.546603544106796
ENSG00000068615	4.764511388324704e-09	6.192407158974411
ENSG00000129474	4.798788958277443e-09	6.613602654079979
ENSG00000117834	4.798788958277443e-09	2.971090396862001
ENSG00000086189	4.798788958277443e-09	8.809567199193411
ENSG00000268583	4.833306877265554e-09	4.146443534065753
ENSG00000197345	4.833306877265554e-09	8.638598959375415
ENSG00000101298	4.833306877265554e-09	7.904771588031894
ENSG00000126391	4.833306877265554e-09	8.761588066531518
ENSG00000144791	4.833306877265554e-09	8.908066510431146
ENSG00000130589	4.833306877265554e-09	8.837138168589997
ENSG00000146007	4.833306877265554e-09	8.826433857369922
ENSG00000151917	4.868066784455292e-09	6.095170345487076
ENSG00000100320	4.8680667844553266e-09	8.826433857369922
ENSG00000115266	4.8680667844553266e-09	7.974646753251338
ENSG00000141480	4.9030703298595e-09	8.604405311411815
ENSG00000128928	4.9030703298595e-09	8.85908691859441
ENSG00000167113	4.9030703298595e-09	8.826433857369922
ENSG00000196154	4.903070329859517e-09	8.767210285923689
ENSG00000105364	4.938319174407033e-09	8.681496000209401
ENSG00000109736	4.938319174407033e-09	8.668170847121687
ENSG00000212359	4.973814990012403e-09	4.44117162489067
ENSG00000237883	5.009559459646374e-09	6.816313483225629
ENSG00000137764	5.009559459646374e-09	8.570751791012484
ENSG00000151693	5.08180114858819e-09	4.7533303914254175
ENSG00000145833	5.11830178975672e-09	8.857546331855302
ENSG00000233672	5.155057928818806e-09	5.901556000318253
ENSG00000236097	5.304672423166867e-09	1.3607779188006723
ENSG00000065609	5.497651398371316e-09	1.2657936891396486
ENSG00000264775	5.497651398371316e-09	0.810392917594084
ENSG00000267370	5.67717063760515e-09	5.182157598033637
ENSG00000072832	5.67717063760515e-09	5.139949882339744
ENSG00000196172	5.67717063760515e-09	7.060111958209595
ENSG00000215705	5.717832878785732e-09	6.844899595503053
ENSG00000139117	5.717832878785732e-09	8.18965094329878
ENSG00000198521	5.717832878785732e-09	6.906144495860468
ENSG00000077454	5.717832878785773e-09	8.753964928789662
ENSG00000197555	5.758778906021976e-09	8.801944061451556
ENSG00000249425	5.758778906021976e-09	5.007823097998648
ENSG00000223552	5.8000106451628785e-09	4.758636677595239
ENSG00000257551	5.841530034733912e-09	2.5750666016436567
ENSG00000110025	5.883339026017942e-09	7.566529165901495
ENSG00000213402	5.883339026017984e-09	8.653925030812816
ENSG00000143507	5.883339026017984e-09	8.686578092037307
ENSG00000105705	5.925439583136334e-09	8.732812830878231
ENSG00000124391	5.925439583136334e-09	4.312429475003475
ENSG00000218052	5.925439583136334e-09	7.879741664549261
ENSG00000149761	5.967833683130399e-09	8.708526842041723
ENSG00000149926	5.967833683130441e-09	5.067446203980957
ENSG00000116016	6.010523316043961e-09	8.685037505298197
ENSG00000244582	6.010523316043961e-09	4.258771331565274
ENSG00000247092	6.010523316043961e-09	7.785329922784649
ENSG00000123178	6.010523316043961e-09	8.185298347024549
ENSG00000231079	6.010523316044004e-09	3.8010258555771235
ENSG00000174482	6.010523316044004e-09	4.381044271315526
ENSG00000164713	6.053510485005677e-09	8.70190416347471
ENSG00000176124	6.053510485005677e-09	8.29458176543605
ENSG00000198816	6.053510485005677e-09	8.585537734885618
ENSG00000080802	6.096797206312511e-09	8.676874239992074
[truncated: 3,283 more rows]
