# Supplementary material for: Machine learning predicts treatment sensitivity in multiple myeloma based on molecular and clinical information coupled with drug response
Source: PLoS One. 2021 Jul 28;16(7):e0254596. doi: 10.1371/journal.pone.0254596 (PMC8318243; doi:10.1371/journal.pone.0254596)
Supplement: S1 File — (ZIP) [file pone.0254596.s004.zip › Supplementary Material 1/t_4_14_whsc1/selected_genes_experiment_3.csv]

gene	pvalue	entropy
ENSG00000109685	5.708019214682168e-47	8.861065206415349
ENSG00000235034	1.7028097161331646e-43	2.338483835621655
ENSG00000213023	2.5942272467107373e-43	2.857848629340792
ENSG00000249784	7.284896710264485e-43	3.5974043763388175
ENSG00000183504	1.6546248511428319e-40	3.7228412426394892
ENSG00000103253	6.792738830814986e-39	8.456171814942104
ENSG00000162409	9.51210815846496e-39	3.3724000700310057
ENSG00000166446	2.102852320935901e-38	6.4418056867165605
ENSG00000185630	2.032051285543383e-37	5.696910222070946
ENSG00000204241	2.5837512996694383e-37	2.160725603834981
ENSG00000267890	4.049918699680244e-37	1.5612529132272068
ENSG00000105472	4.992986351409693e-37	5.397951096169548
ENSG00000234215	1.295780753702442e-36	2.009340585656264
ENSG00000165868	2.145860225763823e-36	4.5593720767316555
ENSG00000143502	3.344614580138352e-36	4.188281199597624
ENSG00000134769	2.6893337170680294e-35	6.188460418025542
ENSG00000151276	6.821407085977856e-35	5.893719058092302
ENSG00000143776	7.660143914523175e-35	5.590542053771345
ENSG00000154914	8.117169247172885e-35	2.740163902460779
ENSG00000182240	1.6244211860809685e-34	6.677290039211928
ENSG00000130147	2.1669385646161014e-34	3.7905470722466745
ENSG00000259867	2.1669385646161014e-34	2.673565626450335
ENSG00000145555	6.264594932950198e-34	6.410695461668822
ENSG00000253764	7.87343882322794e-34	2.1957470272490935
ENSG00000162004	8.336030776808131e-34	8.390393402093517
ENSG00000225302	1.55989412574753e-33	2.8094904034643178
ENSG00000120440	1.8497825002978478e-33	1.8298613677891071
ENSG00000131831	1.9578410808535784e-33	3.326799545995127
ENSG00000161243	2.131794475410459e-33	4.469659495060865
ENSG00000166257	2.6743923854490515e-33	3.979047629358118
ENSG00000171016	6.240402208789532e-33	2.367443406369675
ENSG00000166173	1.449201626497615e-32	4.26163994385809
ENSG00000269978	1.8128282804653676e-32	1.6360022529539997
ENSG00000176595	1.971419921177616e-32	5.271340347182943
ENSG00000270035	3.9581684633756245e-32	1.1997011789828347
ENSG00000182310	7.704555761846829e-32	5.074640414286138
ENSG00000101349	9.096070389293054e-32	3.817550898380483
ENSG00000204860	1.0444292670784182e-31	3.563884529070221
ENSG00000168589	1.0444292670784182e-31	3.8489394284793854
ENSG00000115526	1.4149203701652823e-31	5.69402527726807
ENSG00000157985	2.1383694084467646e-31	6.6125411147047055
ENSG00000171435	2.972969812765839e-31	3.400749685430864
ENSG00000166086	9.112585328913182e-31	7.339401552715925
ENSG00000235597	2.0565084352767302e-30	2.486175397949531
ENSG00000231738	2.484924565471123e-30	5.409759707334316
ENSG00000146555	2.9219029230964426e-30	4.414822391718735
ENSG00000265778	3.254778745853219e-30	2.6164957454344426
ENSG00000186310	3.435069334263591e-30	5.833241478924184
ENSG00000039560	4.147745881368184e-30	5.584672503373965
ENSG00000080709	5.14336510904975e-30	1.8987960946119855
ENSG00000183580	1.54095908784523e-29	4.447464746931915
ENSG00000259424	2.917081003398554e-29	3.5285277812684184
ENSG00000253696	3.8022397674191527e-29	1.3328307730547386
ENSG00000036448	4.575792018066939e-29	6.1454604112848035
ENSG00000154153	4.575792018066939e-29	5.379162887705345
ENSG00000225554	4.953365494935863e-29	1.3377505466921524
ENSG00000075340	5.361838890878792e-29	6.199242415692332
ENSG00000152767	5.361838890878792e-29	7.682367431386352
ENSG00000249267	8.393280089013516e-29	1.4833233189039103
ENSG00000204681	9.082533749952396e-29	7.698102770988483
ENSG00000165626	9.572948365211331e-29	5.292712125173426
ENSG00000130477	2.0472569218496134e-28	2.971992458882358
ENSG00000255020	2.457922105734502e-28	3.667237538799451
ENSG00000198795	2.8003372479057283e-28	5.059124443703966
ENSG00000111110	4.0318324568384e-28	7.223098285972721
ENSG00000104369	4.47348466882741e-28	3.684480111478463
ENSG00000173581	4.47348466882741e-28	8.497030902128984
ENSG00000075891	4.835923215035448e-28	3.951968584615858
ENSG00000175344	5.093584537741424e-28	2.8670883487998284
ENSG00000127585	5.3648605169056145e-28	7.886640052367673
ENSG00000158321	6.107387173434674e-28	6.1794516525608145
ENSG00000188130	7.512958849470863e-28	7.998404865560346
ENSG00000184640	9.238879026253705e-28	8.885655370349774
ENSG00000250305	1.547018743979436e-27	6.196204790302134
ENSG00000151718	1.7145903278108538e-27	7.46306051831048
ENSG00000261754	2.1603371097824558e-27	4.599233624097119
ENSG00000165810	2.2740430923435065e-27	4.593874043427348
ENSG00000172348	2.791356413227321e-27	5.252165432017268
ENSG00000254648	2.9379637286121133e-27	1.293299687527259
ENSG00000161647	3.254476107638902e-27	3.5214951387696294
ENSG00000136826	3.6980487260038124e-27	8.810337977927308
ENSG00000135919	3.6980487260038124e-27	6.986971626741233
ENSG00000197355	4.095665105399049e-27	8.783196353956331
ENSG00000103260	6.156919221056588e-27	8.316080569088415
ENSG00000227051	6.31551589794668e-27	3.1636056345486834
ENSG00000046604	7.171354601192428e-27	6.970243754577961
ENSG00000165802	8.35133856553507e-27	8.733473684885654
ENSG00000156140	9.243007920701895e-27	4.14955280269368
ENSG00000064309	1.221183305546551e-26	5.80986324808175
ENSG00000187098	1.2845323254990967e-26	7.811657562390041
ENSG00000131398	1.4211691782362465e-26	5.2455599448207435
ENSG00000174595	1.5722069096671847e-26	1.716690557059181
ENSG00000099139	1.6958345407207694e-26	6.102828645329491
ENSG00000256124	1.7391490319863007e-26	1.0023413101910157
ENSG00000225173	2.074653723439044e-26	2.0789723612317856
ENSG00000107518	2.352865843102379e-26	5.031069531426369
ENSG00000135111	2.5372337276991882e-26	2.3274175039101808
ENSG00000184785	2.601818376558969e-26	5.483151910743768
ENSG00000101443	2.950020003233754e-26	5.667040855595193
ENSG00000172081	3.1807250918507557e-26	8.8774586490383
ENSG00000185008	4.190378330672736e-26	3.2441728352539068
ENSG00000143995	4.405466278293667e-26	6.433076007554249
ENSG00000127955	6.408233131953485e-26	4.827385189958371
ENSG00000148468	7.258920537780857e-26	7.432876745136066
ENSG00000113657	8.019321208580114e-26	4.328991650554828
ENSG00000176978	9.784942496530402e-26	8.908698633665013
ENSG00000006453	1.0031144931775207e-25	6.388143835943305
ENSG00000162669	1.0031144931775207e-25	3.8849651232537425
ENSG00000087258	1.0542122442029075e-25	4.1218185947032335
ENSG00000132970	1.0542122442029075e-25	6.296119725038081
ENSG00000196876	1.6068138570737101e-25	6.900750388648827
ENSG00000044524	1.6068138570737101e-25	4.62102073305706
ENSG00000143845	1.9582617106093585e-25	2.5786637765236304
ENSG00000259744	2.0574249859935846e-25	2.035392122831594
ENSG00000162722	2.6986868205961534e-25	5.765561053776254
ENSG00000229536	3.2061900456725626e-25	3.0655919316989837
ENSG00000212864	3.2061900456725626e-25	7.236280506401643
ENSG00000189013	3.7157399691494045e-25	2.216060812448063
ENSG00000055732	4.521937007034893e-25	3.3531605874771233
ENSG00000140470	4.634192299629476e-25	6.33016951371171
ENSG00000068078	5.777186373954364e-25	6.760726975302419
ENSG00000183783	7.199002014833727e-25	1.266374407307477
ENSG00000177283	7.746095427080913e-25	5.33402176084527
ENSG00000105426	7.937463772550465e-25	7.314586866308112
ENSG00000264859	8.133516798885e-25	2.4602867375993034
ENSG00000167759	9.88481200084188e-25	1.2095294197478619
ENSG00000246379	1.29174483846014e-24	1.388241461880205
ENSG00000156475	1.3893817333438288e-24	4.749157927931187
ENSG00000180071	1.5310257635634113e-24	3.2430126372665025
ENSG00000072195	1.6071231161221902e-24	6.5926991553305
ENSG00000104970	2.097737633957316e-24	5.594175245774124
ENSG00000157657	2.097737633957316e-24	6.987605877357272
ENSG00000272610	2.097737633957316e-24	1.9429461157226684
ENSG00000170011	3.567137249135369e-24	7.346869845585103
ENSG00000127252	3.834199428398142e-24	2.857245079422631
ENSG00000251468	6.5009615900047284e-24	4.081765689811051
ENSG00000211802	7.5044944530212e-24	2.6704135843867394
ENSG00000154134	9.304260482194023e-24	7.9987008766520145
ENSG00000101493	9.304260482194023e-24	6.6654421965330855
ENSG00000164050	1.023565277405546e-23	8.374133015958828
ENSG00000185274	1.0482580652129784e-23	2.8165318068643903
ENSG00000080854	1.8111081892722634e-23	4.3912056266620265
ENSG00000166532	2.5832371485871623e-23	7.667910052952793
ENSG00000121904	2.7729760421753054e-23	3.58508615311146
ENSG00000255794	3.120348897145592e-23	3.7032093398394825
ENSG00000272143	3.5107722913752756e-23	5.094928122865462
ENSG00000197077	3.857632410382188e-23	4.430406222941792
ENSG00000070601	4.238402526651397e-23	3.8625560043395684
ENSG00000144935	4.3392711202575156e-23	6.635754433349677
ENSG00000140988	4.442516716897981e-23	8.926638976907151
ENSG00000238243	4.442516716897981e-23	3.6697826184573312
ENSG00000137962	4.996385899314083e-23	3.9424546592692744
ENSG00000132122	4.996385899314083e-23	5.938349061433952
ENSG00000171425	5.2366147641045444e-23	8.695041538364828
ENSG00000203727	5.2366147641045444e-23	2.075150050166149
ENSG00000026559	5.360983859849596e-23	1.8150360556092457
ENSG00000271109	5.888395628009811e-23	5.955408288346424
ENSG00000118276	6.02808473788468e-23	4.658229675579813
ENSG00000167034	6.777299270987586e-23	4.151804433331335
ENSG00000160862	7.102176811438583e-23	7.5485548327346335
ENSG00000003096	8.563251345125144e-23	4.643785990972409
ENSG00000096696	1.2150110516541418e-22	5.1948727756087525
ENSG00000146950	1.3335537338984795e-22	2.7008199290218897
ENSG00000269887	1.4299112204522123e-22	2.1692024126927505
ENSG00000186204	1.5331580093796e-22	4.471020006085775
ENSG00000187079	1.7623025255226224e-22	7.176210810941229
ENSG00000105372	2.025308391343654e-22	8.93073733756289
ENSG00000162543	2.12133692086197e-22	5.3919813335849565
ENSG00000105193	2.2218714775376865e-22	8.926638976907151
ENSG00000105388	2.932117154005897e-22	1.383814989442431
ENSG00000130433	3.142281831458378e-22	5.9043287049745
ENSG00000106070	3.290608167304524e-22	4.947514152600705
ENSG00000105373	3.290608167304524e-22	8.914343894939938
ENSG00000138829	4.239184584558229e-22	5.763206914735409
ENSG00000176058	4.541880229347705e-22	8.450321911310397
ENSG00000107331	4.541880229347705e-22	8.791393075267806
ENSG00000153132	4.8659575475519995e-22	7.901181825728263
ENSG00000122026	5.333917335436203e-22	8.914343894939938
ENSG00000214049	5.584334893818413e-22	3.90095903304739
ENSG00000174123	5.584334893818413e-22	8.823637619311883
ENSG00000092096	5.981938675630719e-22	8.491643216712815
ENSG00000122691	6.707799893185207e-22	3.136835068024444
ENSG00000270059	7.872575596033715e-22	1.4344000486577244
ENSG00000206190	9.237209942295986e-22	4.505225760311206
ENSG00000235688	1.011954595830944e-21	3.0416182334047286
ENSG00000137177	1.0352859660081564e-21	7.53125660661081
ENSG00000105357	1.0591496458468373e-21	2.9242513177514797
ENSG00000079101	1.2142021215636947e-21	3.5823759790208145
ENSG00000152463	1.2421438008911901e-21	3.2941662895670514
ENSG00000103723	1.2421438008911901e-21	5.123409980401632
ENSG00000254101	1.3604181528619102e-21	5.899042567305032
ENSG00000224189	1.391687737116771e-21	5.270646077053108
ENSG00000137693	1.4236685171902375e-21	4.858500678607874
ENSG00000161681	1.786294717686676e-21	1.870918148452123
ENSG00000196368	1.9119278847488203e-21	6.2329500199573555
ENSG00000214575	1.9119278847488203e-21	3.4653637746582384
ENSG00000137831	2.0462994538207962e-21	7.816704096599988
ENSG00000114790	2.452044860164389e-21	5.9670815768347385
ENSG00000244459	2.452044860164389e-21	4.587922648296309
ENSG00000236154	2.565341598153507e-21	2.748547621392936
ENSG00000011105	2.683816324561469e-21	5.142552250559112
ENSG00000164292	3.0727011127814605e-21	8.756516948200893
ENSG00000158528	3.1427284050059528e-21	5.373180174834584
ENSG00000197124	3.438982532094675e-21	5.940596827636351
ENSG00000129116	3.438982532094675e-21	7.23110600046002
ENSG00000105290	4.1168566276185824e-21	6.460428150701194
ENSG00000198157	4.210390316092429e-21	8.33126480993722
ENSG00000114698	5.269409354746593e-21	6.029167454297161
ENSG00000141837	5.5108962862209045e-21	5.516370492585608
ENSG00000122859	6.892640928671923e-21	3.0537237504667902
ENSG00000101282	6.892640928671923e-21	5.95949898071479
ENSG00000196890	8.4262814944943e-21	4.076975712790527
ENSG00000161082	8.4262814944943e-21	3.4336885375561983
ENSG00000125850	1.0070135191281764e-20	2.635407340022897
ENSG00000259985	1.1254730311163887e-20	2.3172804583563043
ENSG00000142609	1.17662724405712e-20	3.178674956458792
ENSG00000142408	1.2577008388554916e-20	3.7122842583638294
ENSG00000180530	1.3147953037572408e-20	8.292547898073325
ENSG00000154277	1.3147953037572408e-20	7.9833770128695845
ENSG00000221887	1.436786090879236e-20	3.021908708836098
ENSG00000115268	1.6410583777418648e-20	8.926638976907151
ENSG00000102265	1.6777913914199474e-20	8.835932701279097
ENSG00000251359	1.7153375373634787e-20	3.1311409931007548
ENSG00000233016	1.7537146097320816e-20	8.759610749439268
ENSG00000147650	2.0471976813236526e-20	7.70636486419808
ENSG00000118181	2.0929107011192863e-20	8.926638976907151
ENSG00000167037	2.3891745250317014e-20	3.0285505055199695
ENSG00000232046	3.323750021841702e-20	1.3873506886076976
ENSG00000063177	3.397571780460422e-20	8.922540616251414
ENSG00000128645	3.473014744737626e-20	3.888701399665784
ENSG00000196071	3.628905806488009e-20	1.9494042026465452
ENSG00000095066	3.709426564758765e-20	8.777551092681406
ENSG00000270624	4.231018677204705e-20	2.240848084702009
ENSG00000267253	4.6183944759990645e-20	3.6895619007542377
ENSG00000212657	5.2661243273040744e-20	3.4465389476952093
ENSG00000130222	5.382487961875403e-20	6.396619895960409
ENSG00000002726	5.873918141292501e-20	5.517221076144238
ENSG00000255240	6.003552906230486e-20	4.292750345007644
ENSG00000130005	7.147746005858561e-20	8.637122147982675
ENSG00000206538	7.798198100471287e-20	3.9820178641285326
ENSG00000267308	8.145036435273857e-20	2.207892530438189
ENSG00000178171	8.32413209285773e-20	0.944493911914721
ENSG00000169894	1.1280812137584966e-19	3.763455607137102
ENSG00000198286	1.2571132696938355e-19	8.056629142428925
ENSG00000248015	1.2846189238967443e-19	5.827633808966964
ENSG00000167468	1.3127194459407224e-19	8.881557009694037
ENSG00000054392	1.664921131661847e-19	6.434281940490315
ENSG00000088881	1.664921131661847e-19	6.348489187333683
ENSG00000265929	1.7383264493453313e-19	4.844332734370011
ENSG00000121900	1.9782862092289527e-19	6.4089798168718985
ENSG00000237686	2.065332477492126e-19	5.882888155023454
ENSG00000269086	2.2030481566693223e-19	5.073184464704573
ENSG00000039139	2.2030481566693223e-19	3.351378705912486
ENSG00000204628	2.2509407311495748e-19	8.93073733756289
ENSG00000143195	2.4008800323985815e-19	6.14855516514551
ENSG00000171451	2.4008800323985815e-19	7.407112286450003
ENSG00000189419	2.7902182716467916e-19	5.931797600202838
ENSG00000105088	2.850709301090332e-19	3.9463265967811174
ENSG00000144749	2.850709301090332e-19	7.99517800783371
ENSG00000228412	2.850709301090332e-19	2.138023548232673
ENSG00000154310	3.04006862776911e-19	6.204043999510336
ENSG00000240342	3.1731615570849465e-19	8.400261543394677
ENSG00000104447	3.4568629411661244e-19	6.85185826471323
ENSG00000142534	4.1901057013144357e-19	8.926638976907151
ENSG00000110092	4.372851553723391e-19	8.77345273202567
ENSG00000179820	4.372851553723391e-19	8.57025905273044
ENSG00000198435	4.46715642511948e-19	6.202504894662733
ENSG00000253978	4.467156425119543e-19	1.572993174167299
ENSG00000165929	4.467156425119543e-19	6.274038962807322
ENSG00000164120	5.185990333069127e-19	3.617021003530073
ENSG00000183690	5.185990333069127e-19	4.461464913922286
ENSG00000164742	5.411596801101288e-19	5.6735069221450605
ENSG00000182674	5.768312281644342e-19	1.229018197935959
ENSG00000113272	6.280308654946333e-19	8.669909033228576
ENSG00000159212	6.693541992096123e-19	4.945813644444753
ENSG00000106665	7.133625138089667e-19	6.939522847258096
ENSG00000225946	7.133625138089667e-19	2.3065526266133567
ENSG00000217447	8.632744468263216e-19	0.9491165830321203
ENSG00000124785	8.632744468263339e-19	7.264821918387961
ENSG00000261801	8.632744468263339e-19	3.9999451054738917
ENSG00000148303	9.00600428126254e-19	8.93073733756289
ENSG00000235609	9.39520383557448e-19	6.014278785575397
ENSG00000026652	9.39520383557448e-19	7.44558200346433
ENSG00000230992	9.595989933677078e-19	1.4756937007988271
ENSG00000179314	1.1362543256575593e-18	6.795984269874558
ENSG00000213853	1.1604820149352305e-18	5.696095654626218
ENSG00000102271	1.1604820149352305e-18	4.221822462016795
ENSG00000261447	1.2104789438113356e-18	1.594190547689192
ENSG00000108932	1.2104789438113356e-18	8.647408111115164
ENSG00000186468	1.2362696279760395e-18	8.897950452316989
ENSG00000163453	1.2894907075775633e-18	6.438140020043918
ENSG00000136159	1.3169438947992451e-18	8.385415001390912
ENSG00000256612	1.3169438947992451e-18	3.4709254562759035
ENSG00000095777	1.3449744317456746e-18	3.0325842093399387
ENSG00000153404	1.4631135594075439e-18	6.789283940208386
ENSG00000151623	1.4942156591881598e-18	8.142508387932189
ENSG00000181218	1.7677157069064422e-18	5.8929890189391525
ENSG00000170677	1.8434832315015526e-18	7.085418085230328
ENSG00000116141	2.0472262646393495e-18	5.713899005050952
ENSG00000110002	2.0905678687971046e-18	8.722725503537628
ENSG00000105767	2.321249821998941e-18	7.753129867811843
ENSG00000130508	2.321249821998941e-18	6.599935693914619
ENSG00000006377	2.3703173848631474e-18	1.4748255309445
ENSG00000228323	2.420409332704376e-18	5.947394198758055
ENSG00000138823	2.5237512600242677e-18	4.438352802050944
ENSG00000133026	2.5770447597244004e-18	8.351081215525824
ENSG00000226644	2.631449702232263e-18	1.7658489452992934
ENSG00000104213	2.9825340753787603e-18	5.041496235027704
ENSG00000174444	3.310147991622852e-18	8.93073733756289
ENSG00000239467	3.3101479916229226e-18	5.437733940516452
ENSG00000245008	3.4509296028081223e-18	6.5603332788360005
ENSG00000145864	3.7504714342770716e-18	5.814279147321471
ENSG00000187239	4.337698308462622e-18	8.855419945140422
ENSG00000189319	4.428686319863781e-18	8.762162209475818
ENSG00000166401	4.521558945113776e-18	7.978037581652154
ENSG00000153291	4.81187367475239e-18	6.9210562007266105
ENSG00000140451	4.9126778729940545e-18	8.749867127508605
ENSG00000236908	6.042719306814475e-18	1.415493250249045
ENSG00000170889	6.700437901553859e-18	8.926638976907151
ENSG00000125744	7.12849795834313e-18	7.737015567657659
ENSG00000171119	7.12849795834313e-18	5.843515846375779
ENSG00000118971	8.581402747723495e-18	8.131860788990805
ENSG00000249430	9.511158846498e-18	4.470984525253438
ENSG00000197958	9.511158846498e-18	8.918442255595675
ENSG00000164346	9.511158846498e-18	8.880010109074849
ENSG00000203778	1.0540253372257439e-17	7.78772829787664
ENSG00000186184	1.0758895020012091e-17	8.849774683865498
ENSG00000162426	1.1679147214086651e-17	3.69275200534964
ENSG00000226856	1.1921097637390338e-17	5.347312570754063
ENSG00000074590	1.2419941936559648e-17	5.4001156404399335
ENSG00000109158	1.2419941936559648e-17	6.322299060199274
ENSG00000003989	1.2939386355053468e-17	4.686413597572465
ENSG00000224032	1.2939386355053468e-17	8.782654012754506
ENSG00000196139	1.3759022885001726e-17	6.403011127383132
ENSG00000198626	1.493208971255261e-17	5.339781772088531
ENSG00000242474	1.6203795975457904e-17	4.834559996454907
ENSG00000042813	1.6203795975457904e-17	3.6411691807824993
ENSG00000238142	1.653807879645638e-17	4.821841473316418
ENSG00000161973	1.7227201511510675e-17	2.2294400321579126
ENSG00000107295	1.7582317582222614e-17	3.3666370551177254
ENSG00000152558	1.8314370221183558e-17	8.914343894939938
ENSG00000272323	1.8691599695984338e-17	5.477497816112137
ENSG00000243069	1.907649805101632e-17	1.618130607550772
ENSG00000158553	1.907649805101632e-17	2.363018632393898
ENSG00000237149	2.0278759629066187e-17	4.084928516231204
ENSG00000073792	2.1121513601257512e-17	5.454866806736279
ENSG00000180340	2.2450873958644243e-17	7.385695856380388
ENSG00000063046	2.291209073468425e-17	8.902048812972726
ENSG00000170153	2.4852356911718496e-17	4.787596427711658
ENSG00000137154	2.588243932646095e-17	8.93073733756289
ENSG00000129514	2.6413172268599483e-17	2.267677788982053
ENSG00000117707	2.641317226859986e-17	6.329950149002317
ENSG00000076356	2.641317226859986e-17	6.75931584702683
ENSG00000123144	2.695464533190674e-17	8.869261927726823
ENSG00000177374	2.750707289267696e-17	6.000835315228257
ENSG00000084628	2.80706735454358e-17	2.682564425807878
ENSG00000122033	2.9830765002456914e-17	8.749867127508605
ENSG00000105784	2.983076500245734e-17	5.429769281286477
ENSG00000130511	3.106422970866971e-17	8.659160851880552
ENSG00000148655	3.106422970866971e-17	5.680708545318749
ENSG00000214313	3.234801096725595e-17	2.0934250137510952
ENSG00000187678	3.234801096725595e-17	4.903254962313846
ENSG00000102935	3.234801096725595e-17	6.102078146663935
ENSG00000145919	3.3684132647099936e-17	8.718627142881891
ENSG00000104313	3.579107885561391e-17	6.706396465353064
ENSG00000099624	3.7267440197418245e-17	8.843124863173209
ENSG00000226435	3.8028001118584557e-17	3.1847851772571687
ENSG00000162878	3.880387808463508e-17	4.966505803188353
ENSG00000078328	4.3798234388167335e-17	2.755684194823918
ENSG00000196092	4.942597286623254e-17	8.184953149248166
ENSG00000248309	4.942597286623254e-17	8.536672250423958
ENSG00000237773	4.942597286623254e-17	3.0988140085774445
ENSG00000267365	5.0430925944500346e-17	2.9518908644408572
ENSG00000164647	5.0430925944500346e-17	6.053675413705344
ENSG00000133612	5.57661933882606e-17	8.732469125468292
ENSG00000142149	5.92308300956606e-17	1.7949254130217083
ENSG00000139146	6.290771717256411e-17	8.87336028838256
ENSG00000163624	6.548318928167862e-17	7.500684274779239
ENSG00000118046	6.548318928167862e-17	8.839026502517472
ENSG00000163531	7.238595241308896e-17	6.1392444347259225
ENSG00000077264	7.385030323136026e-17	5.089279236920004
ENSG00000113494	7.385030323136026e-17	5.026658629390441
ENSG00000177614	8.162209017887124e-17	6.19577276998857
ENSG00000184905	8.327063830785556e-17	5.082108608220335
ENSG00000169436	8.327063830785556e-17	3.888931041323154
ENSG00000131773	8.495203253559566e-17	6.625579700950643
ENSG00000137203	8.666691808841655e-17	5.923079858227143
ENSG00000136942	9.769728586714782e-17	8.918442255595675
ENSG00000142192	1.0167335074179455e-16	8.606601957430255
ENSG00000163618	1.0372083470966696e-16	3.8745225684506193
ENSG00000196547	1.0372083470966843e-16	8.869261927726823
ENSG00000154734	1.0580898993689135e-16	5.332552788249911
ENSG00000104969	1.1688825503248577e-16	8.867715027107636
ENSG00000099840	1.1923771162170064e-16	8.655062491224815
ENSG00000148082	1.2163374779356988e-16	4.244049339821151
ENSG00000226363	1.2407727389834774e-16	3.1817541381785537
ENSG00000149273	1.2407727389834774e-16	8.93073733756289
ENSG00000214018	1.2656921781442908e-16	3.917045125452149
ENSG00000167658	1.3170216023453173e-16	8.93073733756289
ENSG00000116014	1.3434510515748545e-16	6.344964447191538
ENSG00000235565	1.3978894966742134e-16	3.5938623974299633
ENSG00000202515	1.4545030304298686e-16	4.736549101218988
ENSG00000114391	1.4545030304298686e-16	8.926638976907151
ENSG00000272692	1.4545030304298686e-16	2.880892193232389
ENSG00000145431	1.5133772938217166e-16	6.91703678054737
ENSG00000172554	1.5436898665327777e-16	4.340046239599906
ENSG00000088280	1.638267304101268e-16	7.316171162146909
ENSG00000105640	1.6710459724331396e-16	8.93073733756289
ENSG00000071205	1.6710459724331635e-16	7.1349985608675786
ENSG00000215764	1.7044714485354495e-16	2.7210776308122204
ENSG00000107282	1.7385563125369594e-16	6.714990831968507
ENSG00000249574	1.9193288835390485e-16	2.5287359608363333
ENSG00000136943	1.9576480774446232e-16	4.540725732813358
ENSG00000145592	2.0365644788798207e-16	8.93073733756289
ENSG00000137434	2.16085794940944e-16	6.611583642020855
ENSG00000130255	2.247846996944695e-16	8.926638976907151
ENSG00000214290	2.292627826957108e-16	8.194258828204141
ENSG00000198242	2.38484567110594e-16	8.9102455342842
ENSG00000008256	2.530073284886643e-16	7.8601237190589
ENSG00000189014	2.6317025908166557e-16	4.425336334454262
ENSG00000230461	2.6317025908166557e-16	3.5429169546328723
ENSG00000269959	2.7917408953682e-16	1.1247916904204462
ENSG00000230707	2.8471910242429093e-16	1.7683818243736975
ENSG00000105655	3.08006287440379e-16	8.545411312937256
ENSG00000125430	3.1411564861643683e-16	5.090891155323342
ENSG00000122406	3.2669512190953333e-16	8.922540616251414
ENSG00000260521	3.2669512190953333e-16	6.079509097647966
ENSG00000204832	3.2669512190953333e-16	5.867939696940054
ENSG00000099821	3.4650140932988234e-16	8.828278321169446
ENSG00000063245	3.533630931374036e-16	8.816987798619595
ENSG00000188846	3.6749095022828077e-16	8.922540616251414
ENSG00000117020	3.747623271192588e-16	8.068790829630887
ENSG00000130287	3.8217555426641723e-16	5.147250066159469
ENSG00000125375	3.974385174036191e-16	8.446680145995897
ENSG00000122203	4.0529386240977844e-16	8.869261927726823
ENSG00000205106	4.133022776441603e-16	4.914703524805701
ENSG00000233762	4.382756123685611e-16	7.938514791576381
ENSG00000131711	4.469262581122432e-16	7.598895343682777
ENSG00000231162	4.739011489845799e-16	2.4646989957001955
ENSG00000156466	5.024801843208109e-16	6.042349869388775
ENSG00000060709	5.327572954025529e-16	3.7979783618394896
ENSG00000180447	5.759407499272154e-16	7.345877275646686
ENSG00000141040	6.347994320125625e-16	6.7247989530081504
ENSG00000213860	6.599695658735725e-16	5.551118126198503
ENSG00000162627	7.132980733229933e-16	5.187718348726606
ENSG00000158966	7.272807340723141e-16	6.506144804638809
ENSG00000271943	7.272807340723141e-16	3.7483511277880437
ENSG00000109475	7.41533565086947e-16	8.926638976907151
ENSG00000185222	7.859649842770751e-16	8.484940462518555
ENSG00000095059	7.859649842770751e-16	8.851321584484685
ENSG00000100316	8.013508897340805e-16	8.926638976907151
ENSG00000172809	8.013508897340805e-16	8.918442255595675
ENSG00000164626	8.493124518230468e-16	3.936670961398061
ENSG00000154639	8.493124518230468e-16	7.746798301375225
ENSG00000128833	8.49312451823059e-16	8.800594355996646
ENSG00000256276	8.49312451823059e-16	0.627264603487212
ENSG00000108669	8.659200811083352e-16	8.897950452316989
ENSG00000167283	8.82847781080448e-16	8.8774586490383
ENSG00000268070	9.176878099805734e-16	2.479478546886326
ENSG00000106123	9.356126332513231e-16	5.801853245060765
ENSG00000225506	9.9148377707649e-16	2.320542639509463
ENSG00000166840	1.0711232357734672e-15	3.8431183550695893
ENSG00000150054	1.1132752301907981e-15	6.699720993176258
ENSG00000095203	1.1349602390904806e-15	4.886169760230163
ENSG00000205838	1.1349602390904806e-15	4.459635682284537
ENSG00000175886	1.179586911041608e-15	6.579995347360456
ENSG00000213885	1.2025444593433968e-15	6.315828422448457
ENSG00000131469	1.2259423193969345e-15	8.93073733756289
ENSG00000188004	1.2497888079446927e-15	6.0508724964854315
ENSG00000272668	1.2497888079446927e-15	6.033098175064475
ENSG00000145757	1.2740923963239016e-15	5.70033798338934
ENSG00000215374	1.298861713292437e-15	5.472881316646013
ENSG00000159556	1.298861713292437e-15	8.073517953903023
ENSG00000177340	1.5741867549254166e-15	6.351997648102267
ENSG00000130054	1.5741867549254389e-15	3.68858657691022
ENSG00000041515	1.5741867549254389e-15	5.046186025733253
ENSG00000181577	1.5741867549254389e-15	3.835676333779068
ENSG00000087510	1.5741867549254389e-15	4.377562837221783
ENSG00000101439	1.604696592277424e-15	8.878463208455662
ENSG00000146242	1.604696592277424e-15	7.669659562416086
ENSG00000052126	1.6674751830593212e-15	7.282680260399452
ENSG00000258702	1.6674751830593212e-15	3.2292854475454242
ENSG00000186827	1.766207773690783e-15	7.706085974548418
ENSG00000141665	1.8003819912199993e-15	5.638305147695385
ENSG00000235529	1.8352077181065115e-15	1.6343024702198155
ENSG00000171530	1.9437173866958364e-15	8.806239617271569
ENSG00000169302	1.9437173866958364e-15	5.367941973516062
ENSG00000165655	1.9437173866958364e-15	6.164261577076842
ENSG00000233121	1.981273728683224e-15	2.514492257033219
ENSG00000086289	1.981273728683224e-15	7.785547907754479
ENSG00000164587	2.0982863578798486e-15	8.922540616251414
ENSG00000187243	2.1800515727136856e-15	4.248672490528484
ENSG00000166681	2.222103692021797e-15	7.81041834465749
ENSG00000244558	2.2649549737620557e-15	4.675911506707613
ENSG00000136854	2.353115110221165e-15	7.674474127784494
ENSG00000177181	2.353115110221165e-15	5.8752583672167225
ENSG00000148399	2.4446549358302208e-15	8.830829781205997
ENSG00000176933	2.5885818286331427e-15	6.435579311450496
ENSG00000129028	2.689139171277563e-15	4.84412382026248
ENSG00000123349	2.793543601240987e-15	8.897950452316989
ENSG00000089289	2.793543601240987e-15	8.739118946160579
ENSG00000220749	2.9019399678406388e-15	7.040333391279309
ENSG00000237732	2.9019399678406388e-15	2.790187630069597
ENSG00000104529	2.9019399678406388e-15	8.9102455342842
ENSG00000233276	2.9019399678406388e-15	8.863616666451898
ENSG00000218336	2.9576818540404217e-15	7.313087458233359
ENSG00000174915	3.1313149200443875e-15	8.682746456397613
ENSG00000196642	3.1313149200443875e-15	8.869261927726823
ENSG00000189343	3.3149831523771257e-15	8.897950452316989
ENSG00000145358	3.3149831523771727e-15	3.482593618932316
ENSG00000151322	3.3149831523771727e-15	6.537311672160937
ENSG00000259219	3.3149831523771727e-15	2.9336527624676596
ENSG00000147100	3.443284209039427e-15	5.333984199943979
ENSG00000090971	3.443284209039427e-15	7.785553310195043
ENSG00000197766	3.5092571345261796e-15	7.842811462879174
ENSG00000108107	3.576475141534306e-15	8.922540616251414
ENSG00000145777	3.576475141534306e-15	4.340671181317017
ENSG00000100129	3.714739341477904e-15	8.918442255595675
ENSG00000232448	3.785833069235224e-15	1.3919439544174104
ENSG00000057294	4.083860584496068e-15	7.768655761762457
ENSG00000130811	4.161908385735744e-15	8.880010109074849
ENSG00000166682	4.161908385735744e-15	7.187759294210168
ENSG00000179008	4.241425304623384e-15	2.7144891474291706
ENSG00000260578	4.241425304623444e-15	3.602348827180147
ENSG00000122705	4.489065435765782e-15	8.822633059894521
ENSG00000260838	4.574736009189954e-15	0.9058588740160347
ENSG00000235570	4.574736009189954e-15	0.761869287552744
ENSG00000214530	4.574736009189954e-15	8.685840257635988
ENSG00000157168	4.662016839214793e-15	3.6097575720157375
ENSG00000242071	4.750937713892017e-15	8.279399965543558
ENSG00000133138	4.9338214687058775e-15	7.364283446758447
ENSG00000272729	5.02784667347236e-15	1.3698173729267962
ENSG00000139865	5.221223820652451e-15	1.3582754677075373
ENSG00000272463	5.2212238206525254e-15	6.573632386675133
ENSG00000196104	5.320641547646895e-15	2.857611052935826
ENSG00000107438	5.421923564010793e-15	8.820081599857971
ENSG00000142173	5.525104274139202e-15	6.158728036765082
ENSG00000116285	5.630218706774234e-15	7.612600678983465
ENSG00000241741	5.630218706774314e-15	6.770061931642872
ENSG00000188242	5.73730252613702e-15	8.424727187958606
ENSG00000233927	5.846392043254119e-15	8.922540616251414
ENSG00000203930	6.186067836922586e-15	3.7376862718110426
ENSG00000166025	6.303556599068185e-15	6.852223312625656
ENSG00000184258	6.42324272668744e-15	4.159537178741663
ENSG00000164796	6.54516666084171e-15	3.327044752036801
ENSG00000186193	6.6693695744283376e-15	8.283036107983758
ENSG00000105376	6.795893385190792e-15	7.014178766296032
ENSG00000230832	7.189820830275404e-15	5.612932041220339
ENSG00000177600	7.606219719572162e-15	8.922540616251414
ENSG00000161999	7.606219719572162e-15	8.480637459506033
ENSG00000136574	7.896922798790473e-15	3.371454637592992
ENSG00000136859	7.896922798790642e-15	5.90894073850107
ENSG00000175390	8.046350621388427e-15	8.881557009694037
ENSG00000184307	8.046350621388427e-15	8.784200913373693
ENSG00000196632	8.04635062138854e-15	6.513524946052188
ENSG00000220161	8.511543584503098e-15	1.3011825888417503
ENSG00000116251	8.511543584503098e-15	8.914343894939938
ENSG00000182087	8.672417611493433e-15	8.914343894939938
ENSG00000056661	8.672417611493433e-15	7.074472813654996
ENSG00000101746	8.83628544394234e-15	7.864828537707781
ENSG00000184731	8.836285443942465e-15	2.7355925180405336
ENSG00000102796	9.0032018975679e-15	8.097603873591543
ENSG00000106546	9.17322277477702e-15	8.02237256530666
ENSG00000176769	9.17322277477702e-15	1.3854493417520661
ENSG00000147324	9.17322277477702e-15	7.452841622311795
ENSG00000069869	9.522806047984534e-15	8.0644736666263
ENSG00000166441	9.702485140757685e-15	8.922540616251414
ENSG00000227906	1.007191789061792e-14	2.359120406893262
ENSG00000197444	1.0652185037245653e-14	6.310424387130508
ENSG00000155495	1.1265345478187984e-14	8.546839655337246
ENSG00000256164	1.1693294386631047e-14	3.6097462705935284
ENSG00000102543	1.1913232448143965e-14	8.233571014771835
ENSG00000125398	1.2137242987372442e-14	3.407944714420494
ENSG00000189143	1.2597779548876031e-14	5.702991351982489
ENSG00000147813	1.2834457939733095e-14	8.639673608019224
ENSG00000249896	1.2834457939733276e-14	2.992542558514788
ENSG00000271389	1.3075513592573404e-14	1.1242979607262829
ENSG00000172594	1.357107664663004e-14	7.5316401405429865
ENSG00000144648	1.382574761395849e-14	5.0975408491933
ENSG00000241794	1.434928836473866e-14	1.949119956003769
ENSG00000260001	1.4618330639163665e-14	6.176838771085175
ENSG00000105509	1.4892338411333822e-14	1.8963654945897248
ENSG00000154447	1.517140182395952e-14	7.363776750715018
ENSG00000272327	1.5455612628029208e-14	2.0663188188434307
ENSG00000226337	1.5745064210986315e-14	4.856393895707805
ENSG00000140443	1.634007161803927e-14	8.55662171250082
ENSG00000181690	1.664582265968042e-14	8.063264464852155
ENSG00000114942	1.6957204975108727e-14	8.93073733756289
ENSG00000162191	1.7926168771152046e-14	8.816987798619596
ENSG00000150967	1.7926168771152046e-14	8.847223223828946
ENSG00000220842	1.7926168771152046e-14	6.617638982406591
ENSG00000167748	1.8261114596032273e-14	3.989152496329045
ENSG00000185950	1.860222022211851e-14	7.624229176196097
ENSG00000116183	1.8949597061607447e-14	6.634253736168503
ENSG00000135333	1.930335850687623e-14	3.9439140358934526
ENSG00000233319	2.0030498893064568e-14	1.5929825230919092
ENSG00000225345	2.0030498893064568e-14	2.2249769092582743
ENSG00000213015	2.1566612208126732e-14	8.747315667472057
ENSG00000185641	2.237758434117184e-14	7.534898033648317
ENSG00000227110	2.2377584341172157e-14	3.4048268355613187
ENSG00000243284	2.279425420591025e-14	5.111441511718561
ENSG00000130202	2.5459517370392953e-14	6.3610269969810505
ENSG00000214842	2.593261077389012e-14	1.409517751121376
ENSG00000173838	2.593261077389012e-14	1.437042937189272
ENSG00000204624	2.6904906546127677e-14	4.679469192267628
ENSG00000133640	2.6904906546127677e-14	3.861585285375525
ENSG00000213213	2.843099748402101e-14	7.1015465039593515
ENSG00000105750	2.89583867429291e-14	6.93460966822499
ENSG00000126952	3.0599008664626785e-14	5.997244263363194
ENSG00000250240	3.233103718563422e-14	3.9837547004532534
ENSG00000213846	3.233103718563422e-14	6.8754027070636905
ENSG00000176402	3.292954989679245e-14	4.616579437408215
ENSG00000110700	3.415947641338916e-14	8.922540616251414
ENSG00000110660	3.415947641338916e-14	8.843124863173209
ENSG00000145741	3.479128413319284e-14	8.906147173628463
ENSG00000078295	3.543458988730034e-14	2.62439235945833
ENSG00000150510	3.812696230978953e-14	4.512026498716272
ENSG00000204977	3.9547660215773833e-14	8.663801553738114
ENSG00000178467	4.0277419342324016e-14	8.848770124448134
ENSG00000228714	4.1776919904902e-14	5.246738909141125
ENSG00000259514	4.2547138392855536e-14	6.722633365718926
ENSG00000268785	4.2547138392855536e-14	4.661803061054751
ENSG00000148362	4.2547138392855536e-14	8.784200913373693
ENSG00000255920	4.333132736604406e-14	3.4495806440257413
ENSG00000205339	4.494261754401819e-14	8.889753731005511
ENSG00000249752	4.494261754401819e-14	1.3058249066843197
ENSG00000180815	4.5770230117794326e-14	5.1905192005048875
ENSG00000100644	4.7470702396448294e-14	8.655062491224813
ENSG00000260401	5.106027683965412e-14	7.292970573866291
ENSG00000196972	5.1060276839654845e-14	5.7490228272323485
ENSG00000259683	5.392648724400237e-14	5.4558100831028336
ENSG00000124766	5.392648724400237e-14	8.088583999991943
ENSG00000177239	5.392648724400237e-14	8.87336028838256
ENSG00000185634	5.491662648175599e-14	6.256020790329722
ENSG00000136149	5.5924649224536274e-14	7.904181005711291
ENSG00000175906	5.905922104766188e-14	5.433643211933103
ENSG00000149823	5.905922104766271e-14	8.87336028838256
ENSG00000216866	6.014200842859607e-14	5.822016535670655
ENSG00000172987	6.014200842859607e-14	3.0125565742855622
ENSG00000273066	6.014200842859607e-14	7.339766661479022
ENSG00000106366	6.014200842859607e-14	4.880660002793175
ENSG00000165863	6.12443230138613e-14	1.2726334005629074
ENSG00000204334	6.236651091887172e-14	3.7949230687074107
ENSG00000220032	6.467192137276906e-14	1.9753121527499957
ENSG00000187957	6.585586668573202e-14	2.8023075612375994
ENSG00000120675	6.706113105747613e-14	8.810337977927308
ENSG00000179399	6.706113105747613e-14	2.36282145451678
ENSG00000224596	6.828809176936794e-14	3.9506488482010647
ENSG00000143947	7.210302376811698e-14	8.922540616251414
ENSG00000139239	7.476201049098638e-14	8.137424120225639
ENSG00000148300	7.612744720121448e-14	8.697592998401378
ENSG00000164932	7.751741117161154e-14	8.6755542945035
ENSG00000261308	7.893233536475246e-14	2.4365349641385987
ENSG00000231500	8.037266024682422e-14	8.93073733756289
ENSG00000002586	8.037266024682535e-14	8.231377374723687
ENSG00000148334	8.48505589358972e-14	8.815983239202232
ENSG00000137821	8.639704581653247e-14	4.645167354134313
ENSG00000185437	8.639704581653247e-14	7.69664588817063
ENSG00000168477	8.797125281018641e-14	7.3376690003835
ENSG00000187554	8.957366815862413e-14	6.789921044405139
ENSG00000178982	8.957366815862413e-14	8.897950452316989
ENSG00000166503	9.120478854584428e-14	4.433306387347015
ENSG00000137843	9.286511924122762e-14	7.172466072273231
ENSG00000229117	9.980895919802706e-14	8.926638976907151
ENSG00000163697	1.0162323128685592e-13	7.911835385820943
ENSG00000167964	1.0346993391422534e-13	8.4080761694769
ENSG00000143469	1.0921037009135636e-13	1.4461021885155034
ENSG00000083845	1.1119258970102095e-13	8.926638976907151
ENSG00000163995	1.1526378420848824e-13	5.433033522552181
ENSG00000263982	1.1948150843618835e-13	1.7092980074923723
ENSG00000231007	1.2164693091520192e-13	6.233151418609603
ENSG00000147003	1.2164693091520192e-13	5.5061932932947855
ENSG00000011523	1.2837744465009074e-13	8.685297916434163
ENSG00000171124	1.3070132216659782e-13	6.102177149777739
ENSG00000188342	1.3547388490516438e-13	8.716537901060878
ENSG00000170892	1.4041774154742008e-13	8.726281522991544
ENSG00000149806	1.4041774154742008e-13	8.906147173628463
ENSG00000230207	1.4041774154742008e-13	7.195118001505143
ENSG00000114923	1.4295578376917946e-13	3.391057374911168
ENSG00000112238	1.481679668015903e-13	2.674453976797145
ENSG00000215021	1.508436958618734e-13	8.87336028838256
ENSG00000125743	1.508436958618734e-13	8.865163567071086
ENSG00000164850	1.5356693149342194e-13	5.850445442593311
ENSG00000109956	1.5633850222778115e-13	2.9703862540335124
ENSG00000105202	1.5915925077671108e-13	8.889753731005511
ENSG00000128652	1.7095138709338364e-13	2.449463753182834
ENSG00000169750	1.7403117857286796e-13	6.524906562200762
ENSG00000239559	1.7716551552157322e-13	7.16225806161391
ENSG00000267767	1.8690536901380358e-13	5.553730310587789
ENSG00000246350	1.9026753974059077e-13	2.95827840637327
ENSG00000101187	1.936891649216271e-13	8.69604609778219
ENSG00000235241	2.079911277886169e-13	2.9521318429895866
ENSG00000250850	2.1172587052058064e-13	4.005495676343438
ENSG00000197321	2.1172587052058064e-13	8.27945289904553
ENSG00000126882	2.1172587052058064e-13	8.714528782226154
ENSG00000113645	2.1939425841103257e-13	6.839925758568453
ENSG00000117394	2.2333020835907475e-13	8.673002834466951
ENSG00000231672	2.3141152993309534e-13	3.944911263447835
ENSG00000270171	2.3141152993309534e-13	0.8032395244944573
ENSG00000256049	2.3555932588994503e-13	4.077070891454508
ENSG00000163625	2.3555932588994503e-13	8.449521994249816
ENSG00000256176	2.397801958887574e-13	4.473854089808876
ENSG00000067057	2.440754041727373e-13	6.620603536213473
ENSG00000167815	2.440754041727434e-13	8.869261927726823
ENSG00000126733	2.484462364426681e-13	3.849670967040316
ENSG00000091436	2.5742002517842e-13	8.480299760660992
ENSG00000116830	2.5742002517842e-13	8.739118946160579
ENSG00000125652	2.5742002517842e-13	8.844671763792396
ENSG00000079156	2.6202566357471857e-13	5.860571867921235
ENSG00000198839	2.7148130459682847e-13	8.62227560597891
ENSG00000163577	2.8127220648645964e-13	5.512540474339283
ENSG00000188243	2.9141003779664203e-13	8.734478244303018
ENSG00000153885	2.9141003779664203e-13	5.308004192117356
ENSG00000012061	2.9141003779664203e-13	8.824179960513709
ENSG00000102109	3.127751673877591e-13	5.315752682669601
ENSG00000213741	3.1835263676692755e-13	8.918442255595675
ENSG00000102098	3.1835263676692755e-13	6.914427455088638
ENSG00000157404	3.1835263676692755e-13	8.73293134368383
ENSG00000259560	3.24027847643161e-13	5.661527274324877
ENSG00000236552	3.24027847643161e-13	8.692490078328277
ENSG00000135486	3.29802481752511e-13	8.918442255595675
ENSG00000142676	3.41656888988057e-13	8.918442255595675
ENSG00000123179	3.477401693748747e-13	8.557164053702646
ENSG00000171858	3.5392988847737243e-13	8.914343894939938
ENSG00000135905	3.666359872685096e-13	8.861065206415349
ENSG00000171448	3.73156116695049e-13	8.715533341643516
ENSG00000168938	3.731561166950516e-13	7.303820681351464
ENSG00000215296	3.7979018533806436e-13	4.119317108294
ENSG00000112902	3.7979018533806436e-13	6.269586779500829
ENSG00000108813	3.9340799199281427e-13	7.152314764239791
ENSG00000251348	3.9340799199281427e-13	6.05278291323433
ENSG00000138430	3.9340799199281427e-13	8.85696684575961
ENSG00000237991	4.0750544280491524e-13	6.554369568036954
ENSG00000148444	4.1473919407860007e-13	8.885655370349774
ENSG00000126947	4.1473919407860007e-13	7.5158871679945936
ENSG00000181350	4.2209911709791214e-13	6.358580185068463
ENSG00000182899	4.2209911709791214e-13	8.926638976907151
ENSG00000175497	4.2209911709791214e-13	1.4824271149878374
ENSG00000142396	4.372061560006799e-13	8.725276963574178
ENSG00000185842	4.372061560006861e-13	6.6358051151953985
ENSG00000155970	4.528442810877034e-13	5.398198539041285
ENSG00000261586	4.528442810877034e-13	2.76475339691908
ENSG00000230629	4.528442810877034e-13	7.665159573433762
ENSG00000182667	4.608682023812541e-13	4.678601984412835
ENSG00000187720	4.608682023812541e-13	3.4145319760700144
ENSG00000054967	4.690318136239225e-13	8.549509673592995
ENSG00000253619	4.857876944335964e-13	4.577341042949784
ENSG00000132950	5.031315044126466e-13	8.511335102930923
ENSG00000235065	5.302940524394649e-13	7.78472620365015
ENSG00000229950	5.491977451751523e-13	5.760958587720722
ENSG00000101444	5.491977451751523e-13	8.870266487144187
ENSG00000133112	5.588963689215214e-13	8.926638976907151
ENSG00000175591	5.687632527540915e-13	7.677925749011273
ENSG00000135318	5.788012616812129e-13	6.808606011930529
ENSG00000161914	5.890133085386293e-13	8.12773343179695
ENSG00000228549	6.316618500767599e-13	2.7832095625719635
ENSG00000156535	6.541097309334189e-13	6.982174015990631
ENSG00000113594	6.541097309334189e-13	7.076296529237475
ENSG00000224081	6.656257875734911e-13	4.565404945254257
ENSG00000229912	6.773410031065569e-13	1.9847941135654534
ENSG00000253982	6.892587575375093e-13	7.664651513367361
ENSG00000205056	6.892587575375093e-13	7.5966832968841365
ENSG00000234928	6.892587575375093e-13	1.881539304322408
ENSG00000186187	7.013824871031406e-13	7.524354494657073
ENSG00000147676	7.013824871031406e-13	4.0132342234528755
ENSG00000188825	7.137156851880121e-13	7.002714191311313
ENSG00000127554	7.137156851880121e-13	8.258703519908087
ENSG00000156482	7.652150831087401e-13	8.906147173628463
ENSG00000237604	7.652150831087401e-13	7.657857390438212
ENSG00000197768	7.652150831087401e-13	6.457801834825484
ENSG00000197756	7.652150831087401e-13	8.926638976907151
ENSG00000165689	7.652150831087401e-13	8.815983239202232
ENSG00000230453	7.923167803841782e-13	2.6743198299012274
ENSG00000167526	8.062190724734562e-13	8.93073733756289
ENSG00000073008	8.2036095230883e-13	6.903379578413323
ENSG00000244754	8.347464713043936e-13	8.847223223828946
ENSG00000198755	8.493797480219804e-13	8.922540616251414
ENSG00000269761	8.493797480219804e-13	4.184270792769357
ENSG00000182459	8.493797480219804e-13	6.190915129738236
ENSG00000140545	8.794063911630301e-13	8.460403232086101
ENSG00000102290	8.794063911630301e-13	2.66994392309019
ENSG00000104907	8.948083403402608e-13	8.865163567071086
ENSG00000126583	9.104752150133584e-13	3.6926118173427205
ENSG00000165661	9.264114861736265e-13	8.87336028838256
ENSG00000133114	9.264114861736265e-13	8.639673608019224
ENSG00000151208	9.426216987612183e-13	8.523087843696311
ENSG00000144713	9.591104728621812e-13	8.93073733756289
ENSG00000181143	9.92942568994219e-13	3.841393752582487
ENSG00000197860	1.0458998841530166e-12	8.436017710508459
ENSG00000136104	1.0641614129933924e-12	8.80879107730812
ENSG00000095739	1.0827360526507296e-12	6.269383185098134
ENSG00000249738	1.1208458179743364e-12	3.6702186347669237
ENSG00000244020	1.1208458179743364e-12	1.950275880881794
ENSG00000145425	1.1602723637525328e-12	8.918442255595675
ENSG00000149328	1.1602723637525328e-12	5.628342018936769
ENSG00000154114	1.1602723637525328e-12	8.902048812972726
ENSG00000130734	1.1804933151188438e-12	8.554070252464271
ENSG00000172009	1.1804933151188438e-12	8.743217306816318
ENSG00000170469	1.201060307898102e-12	8.277106081365764
ENSG00000231196	1.201060307898102e-12	3.863626262941381
ENSG00000099625	1.2219791510818968e-12	4.307061860664308
ENSG00000270036	1.2219791510818968e-12	4.344611122313488
ENSG00000118762	1.2219791510818968e-12	8.790850734065982
ENSG00000120784	1.2219791510819142e-12	6.353158156984623
ENSG00000148187	1.2432557492104596e-12	8.777008751479581
ENSG00000177707	1.2648961039104775e-12	8.425936389732753
ENSG00000171843	1.2869063154573239e-12	8.906147173628463
ENSG00000104979	1.2869063154573239e-12	8.824179960513709
ENSG00000096063	1.3092925843616467e-12	8.82673142055026
ENSG00000231185	1.3092925843616653e-12	1.1489088166627472
ENSG00000197872	1.3320612129811026e-12	8.869261927726823
ENSG00000169760	1.3320612129811026e-12	3.861144746457612
ENSG00000107105	1.3552186071570512e-12	3.638467672853984
ENSG00000246095	1.3552186071570512e-12	6.26302737067794
ENSG00000139351	1.3552186071570512e-12	5.900794412117489
ENSG00000180279	1.3552186071570512e-12	5.89550264681421
ENSG00000133962	1.3787712778774087e-12	2.240976247912329
ENSG00000243517	1.4270890287941452e-12	7.0166359586070035
ENSG00000213442	1.4518676720300355e-12	8.532369247411436
ENSG00000146066	1.5026992394940562e-12	8.799589796579282
ENSG00000234771	1.5026992394940562e-12	8.700686799639753
ENSG00000099308	1.5026992394940562e-12	8.671455933847763
ENSG00000141526	1.5026992394940562e-12	8.676558853920865
ENSG00000100095	1.528766404581024e-12	2.6233989544964746
ENSG00000189184	1.5287664045810459e-12	6.353312619697443
ENSG00000254854	1.5552775124719136e-12	2.72006011649987
ENSG00000130159	1.6375492538930716e-12	8.730922224849104
ENSG00000089009	1.665911508393093e-12	8.926638976907151
ENSG00000244187	1.665911508393093e-12	8.262384058732495
ENSG00000148341	1.665911508393093e-12	8.906147173628463
ENSG00000142937	1.7240908146446514e-12	8.918442255595675
ENSG00000099817	1.7240908146446514e-12	8.82673142055026
ENSG00000203663	1.7539240810088407e-12	0.9891091639360933
ENSG00000142102	1.7539240810088407e-12	8.918442255595675
ENSG00000253477	1.7539240810088407e-12	1.7162899682689903
ENSG00000269559	1.7842641202955903e-12	3.6582408036406275
ENSG00000110841	1.8464984234667506e-12	8.037136157850043
ENSG00000125651	1.8784099868377364e-12	8.855419945140422
ENSG00000112186	1.8784099868377364e-12	0.9114123881066815
ENSG00000148143	1.9438662489086537e-12	3.4572818922741635
ENSG00000185522	2.0115608031589127e-12	8.392687286271313
ENSG00000266709	2.011560803158927e-12	2.924573034760682
ENSG00000235026	2.011560803158927e-12	0.7934125739504808
ENSG00000204616	2.0462707908800365e-12	5.297235392105364
ENSG00000105341	2.1539673631913288e-12	8.721178602918442
ENSG00000220583	2.1539673631913288e-12	6.739328686222892
ENSG00000129351	2.1539673631913288e-12	8.922540616251414
ENSG00000242539	2.191088168459302e-12	6.661814201391097
ENSG00000170890	2.2288368913586807e-12	3.9225585589098757
ENSG00000177462	2.2288368913586807e-12	1.8996487717951158
ENSG00000086717	2.2288368913586807e-12	5.077209051158495
ENSG00000006740	2.2288368913587045e-12	7.792413734395405
ENSG00000129595	2.345955558742185e-12	8.76935437136993
ENSG00000165959	2.345955558742185e-12	8.869261927726823
ENSG00000110711	2.4273697530829093e-12	8.803145816033195
ENSG00000172794	2.51155611463873e-12	7.9681362897153845
ENSG00000225573	2.51155611463873e-12	7.164483068554019
ENSG00000178947	2.51155611463873e-12	6.972003518394173
ENSG00000267742	2.51155611463873e-12	3.732389906991044
ENSG00000164615	2.51155611463873e-12	8.793944535304357
ENSG00000124159	2.6432366685294464e-12	2.478663774615313
ENSG00000212747	2.6432366685294464e-12	5.232385295622136
ENSG00000235776	2.688618417418322e-12	6.217501366263566
ENSG00000170776	2.688618417418322e-12	8.902048812972726
ENSG00000134419	2.688618417418322e-12	8.863616666451898
ENSG00000198216	2.688618417418322e-12	5.805566580687357
ENSG00000254650	2.8294023999754724e-12	5.682194626853195
ENSG00000233871	2.8779194276982203e-12	1.5762385069967213
ENSG00000100941	2.877919427698241e-12	8.8774586490383
ENSG00000099875	2.877919427698241e-12	8.918442255595675
ENSG00000212664	2.877919427698241e-12	6.346870500122594
ENSG00000141068	2.9272528868030896e-12	8.582296558838898
ENSG00000228205	2.9272528868030896e-12	7.406712706191634
ENSG00000074211	2.9272528868030896e-12	2.870995313593229
ENSG00000176371	2.9272528868030896e-12	8.453078013703728
ENSG00000135063	2.9272528868030896e-12	6.779261771580755
ENSG00000113108	2.9774162452798973e-12	8.818534699238784
ENSG00000196531	3.13302368040377e-12	8.926638976907151
ENSG00000174482	3.133023680403781e-12	4.220496726871388
ENSG00000154529	3.133023680403781e-12	2.211121339115719
ENSG00000143036	3.18664571864492e-12	5.986499043625329
ENSG00000136147	3.18664571864492e-12	8.721178602918442
ENSG00000168028	3.2411683286082655e-12	8.926638976907151
ENSG00000168852	3.2411683286082655e-12	5.401339374231606
ENSG00000112208	3.2411683286082655e-12	8.499244663320493
ENSG00000130669	3.3529748056392335e-12	8.392402520928243
ENSG00000138738	3.3529748056392335e-12	8.880010109074849
ENSG00000075391	3.4102890448099646e-12	8.010367871556817
ENSG00000224227	3.4102890448099646e-12	1.376348870298655
ENSG00000102024	3.4102890448099646e-12	4.717869029693803
ENSG00000171863	3.468564607496939e-12	8.914343894939938
ENSG00000198918	3.468564607496939e-12	8.9102455342842
ENSG00000186153	3.468564607496964e-12	8.463363976836217
ENSG00000145087	3.5278172980610053e-12	5.657610241876178
ENSG00000135549	3.5278172980610053e-12	6.395432533153596
ENSG00000111331	3.588063175221421e-12	8.751414028127794
ENSG00000125848	3.5880631752214463e-12	2.0671309291974582
ENSG00000142303	3.649318556058043e-12	4.261519648116628
ENSG00000050426	3.774924413323336e-12	8.823637619311883
ENSG00000174748	3.774924413323336e-12	8.922540616251414
ENSG00000229638	3.774924413323336e-12	8.531026989149032
ENSG00000239827	3.774924413323336e-12	4.975603763088117
ENSG00000048140	3.774924413323336e-12	8.733473684885654
ENSG00000148180	3.83930885259625e-12	8.49904002096371
ENSG00000099984	3.90477072967609e-12	5.695857886107807
ENSG00000146147	3.90477072967609e-12	6.634327377408288
ENSG00000091409	3.971327715655926e-12	8.902048812972726
ENSG00000163931	3.971327715655926e-12	8.863616666451898
ENSG00000064490	4.038997765323258e-12	8.719631702299253
ENSG00000238251	4.1777503201229696e-12	4.859321408832864
ENSG00000100380	4.1777503201229696e-12	8.880010109074849
ENSG00000112232	4.177750320122999e-12	6.848381300448576
ENSG00000196951	4.248870193711712e-12	6.7811790157247955
ENSG00000224578	4.3211778771488876e-12	8.197076401217211
ENSG00000213445	4.3211778771488876e-12	8.784200913373693
ENSG00000136141	4.394692811850642e-12	8.600699120296571
ENSG00000164749	4.394692811850642e-12	7.202949880262602
ENSG00000216990	4.4694347506814944e-12	4.82408167202992
ENSG00000151240	4.6226802387624085e-12	7.722711587289459
ENSG00000213465	4.622680238762441e-12	8.299482484108681
ENSG00000204387	4.701224895243816e-12	8.869261927726823
ENSG00000070159	4.701224895243849e-12	3.234552882221352
ENSG00000171316	4.7810787804463585e-12	8.87336028838256
ENSG00000138640	4.862263279127913e-12	8.84057340313666
ENSG00000162244	4.9448001178924584e-12	8.93073733756289
ENSG00000112530	5.028711370530366e-12	4.5966103583393
ENSG00000164114	5.028711370530366e-12	8.46341128746389
ENSG00000104976	5.114019463440232e-12	8.561804755560209
ENSG00000184384	5.200747181132583e-12	8.763709110095006
ENSG00000180769	5.200747181132583e-12	5.500888206220393
ENSG00000104852	5.200747181132583e-12	8.9102455342842
ENSG00000139946	5.200747181132583e-12	7.061196627931704
ENSG00000166012	5.3785544530827326e-12	8.830829781205997
ENSG00000259330	5.3785544530827326e-12	8.342679851857566
ENSG00000139517	5.562322839194645e-12	8.380312081317811
ENSG00000146828	5.562322839194645e-12	8.776004192062219
ENSG00000143028	5.562322839194685e-12	2.7335745517631453
ENSG00000143162	5.752248088671959e-12	8.863616666451898
ENSG00000227888	5.849582422766986e-12	3.8800591126415442
ENSG00000176753	5.849582422766986e-12	5.228438748740324
ENSG00000145863	5.948532238522844e-12	2.1006351568804806
ENSG00000271576	5.948532238522844e-12	7.716138754906257
ENSG00000164588	6.151383810835064e-12	1.9724023015794245
ENSG00000246922	6.151383810835107e-12	8.360415552742923
ENSG00000230404	6.255339366737112e-12	4.485596466744952
ENSG00000225127	6.255339366737112e-12	1.1237059111603875
ENSG00000173621	6.2553393667371345e-12	7.2851648231788255
ENSG00000181090	6.361018016085535e-12	8.793944535304357
ENSG00000147649	6.361018016085535e-12	8.93073733756289
ENSG00000130311	6.468447739625236e-12	8.722725503537628
ENSG00000204764	6.468447739625236e-12	5.5288106251820786
ENSG00000106868	6.468447739625236e-12	7.7368496988107855
ENSG00000181524	6.577656962664675e-12	8.28819196155883
ENSG00000223705	6.577656962664675e-12	8.859518305796161
ENSG00000173153	6.577656962664675e-12	8.798042895960094
ENSG00000225697	6.916252695956776e-12	8.753965488164344
ENSG00000149809	6.916252695956776e-12	8.692490078328277
ENSG00000183617	7.0328733050667995e-12	8.75296092874698
ENSG00000267016	7.0328733050667995e-12	3.177952962813624
ENSG00000234498	7.394431830938289e-12	6.3405465099722855
ENSG00000159433	7.394431830938289e-12	8.837479601898284
ENSG00000170231	7.39443183093834e-12	4.836948575447321
ENSG00000223343	7.518956034824582e-12	4.25272388480165
ENSG00000067445	7.518956034824582e-12	7.546753814943558
ENSG00000152822	7.645536745114755e-12	4.6305834576292035
ENSG00000257718	7.77420723003352e-12	5.424317360024342
ENSG00000140320	7.774207230033577e-12	8.740665846779766
ENSG00000163288	7.905001284281531e-12	2.5136246657161343
ENSG00000186806	7.905001284281531e-12	6.41765391539462
ENSG00000171490	7.905001284281588e-12	8.906147173628463
ENSG00000180354	8.037953237172896e-12	8.717080242262703
ENSG00000165502	8.037953237172896e-12	8.902048812972726
ENSG00000234350	8.037953237172896e-12	3.333144494897191
ENSG00000136877	8.173097960896285e-12	8.815983239202232
ENSG00000140455	8.310470878899804e-12	8.78729471461207
ENSG00000102572	8.310470878899804e-12	8.800594355996646
ENSG00000124140	8.450107974402348e-12	5.313203394326053
ENSG00000178695	8.592045799033344e-12	8.579540456445564
ENSG00000099804	8.736321481601443e-12	8.6427674092576
ENSG00000154548	8.736321481601443e-12	6.828627891687152
ENSG00000149716	8.882972736996966e-12	8.63147688670775
ENSG00000196199	9.032037875226484e-12	8.818534699238784
ENSG00000178053	9.183555810583695e-12	7.951333900655864
ENSG00000238098	9.183555810583695e-12	5.359446559635077
ENSG00000187796	9.183555810583695e-12	7.427536585441064
ENSG00000181904	9.337566070958819e-12	8.812889437963857
ENSG00000116785	9.337566070958851e-12	4.559813912915506
ENSG00000107242	9.494108807286595e-12	8.885655370349774
ENSG00000173141	9.494108807286595e-12	8.68475557523234
ENSG00000173757	9.494108807286663e-12	8.545331189950971
ENSG00000175048	9.653224803137067e-12	8.820081599857971
ENSG00000071282	9.9793429294134e-12	5.20246327892948
ENSG00000134884	1.0146429878496321e-11	8.914343894939938
ENSG00000130177	1.0146429878496321e-11	8.8774586490383
ENSG00000172260	1.0316259744622611e-11	4.975478161376683
ENSG00000165621	1.0316259744622611e-11	1.7037504798036842
ENSG00000232472	1.0488876623505111e-11	8.315875926731632
ENSG00000268798	1.0664325304131125e-11	6.233640353738187
ENSG00000161249	1.0664325304131201e-11	5.178829052436224
ENSG00000154654	1.0842651279404888e-11	5.203469844249978
ENSG00000108298	1.0842651279404964e-11	8.926638976907151
ENSG00000137818	1.0842651279404964e-11	8.93073733756289
ENSG00000149564	1.1023900756949746e-11	7.669960859540889
ENSG00000116574	1.1023900756949746e-11	7.836760051567885
ENSG00000230979	1.1395358688889982e-11	7.035571186885198
ENSG00000198576	1.1585663231624678e-11	6.0507483784125915
ENSG00000130741	1.1585663231624678e-11	8.885655370349774
ENSG00000120688	1.1779083476065383e-11	8.251173659168932
ENSG00000269904	1.1975669371202377e-11	4.672511409480607
ENSG00000260655	1.2175471649034617e-11	8.167356127725371
ENSG00000263105	1.217547164903479e-11	3.341142781292431
ENSG00000076604	1.237854183655352e-11	8.691947737126453
ENSG00000129625	1.2584932267904333e-11	8.889753731005511
ENSG00000056586	1.2794696096731262e-11	8.851321584484685
ENSG00000233760	1.2794696096731262e-11	1.1228953057908162
ENSG00000221983	1.2794696096731262e-11	8.926638976907151
ENSG00000147604	1.3007887308704295e-11	8.926638976907151
ENSG00000180660	1.3007887308704387e-11	6.777106726146462
ENSG00000174684	1.3224560734233685e-11	8.675011953301677
ENSG00000133243	1.3224560734233685e-11	8.80879107730812
ENSG00000165125	1.322456073423378e-11	2.247659979757413
ENSG00000141639	1.3444772061373397e-11	1.7377184012004272
ENSG00000228397	1.3668577848916813e-11	5.493983972714945
ENSG00000140612	1.366857784891691e-11	8.897950452316989
ENSG00000234692	1.366857784891691e-11	3.380071520394067
ENSG00000105063	1.4127203474026608e-11	8.8774586490383
ENSG00000160606	1.4127203474026608e-11	7.190055300408604
ENSG00000153714	1.4127203474026608e-11	7.882189580055721
ENSG00000197147	1.4127203474026608e-11	8.666353013774664
ENSG00000184613	1.4362140903482376e-11	6.453749719162474
ENSG00000245468	1.4362140903482376e-11	5.843934173490777
ENSG00000179846	1.4600908004701253e-11	6.929248585994461
ENSG00000245849	1.484356589352746e-11	8.777551092681406
ENSG00000253569	1.4843565893527568e-11	3.299957425614497
ENSG00000271553	1.5090176639309737e-11	7.090021779214562
ENSG00000104408	1.5090176639309737e-11	8.902048812972726
ENSG00000133275	1.5090176639309737e-11	8.848770124448134
ENSG00000188803	1.5090176639309844e-11	0.8150776728434376
ENSG00000238078	1.5340803279421763e-11	4.055874396687375
ENSG00000135454	1.5595509833997714e-11	6.544278122497936
ENSG00000137054	1.5595509833997714e-11	8.763709110095006
ENSG00000176641	1.6117423770826255e-11	3.8761949799174156
ENSG00000071082	1.6384764242847102e-11	8.918442255595675
ENSG00000204335	1.6384764242847335e-11	1.0878790575793322
ENSG00000272784	1.6384764242847335e-11	1.1876977099773267
ENSG00000165006	1.6656450839897955e-11	8.76471366951237
ENSG00000177225	1.6656450839897955e-11	8.800594355996646
ENSG00000155875	1.6932552724706515e-11	3.4475679071066065
ENSG00000182768	1.6932552724706576e-11	8.483393561899367
ENSG00000187742	1.749828440421513e-11	8.897950452316989
ENSG00000105248	1.749828440421513e-11	8.548762690034387
ENSG00000213943	1.7788057969315584e-11	3.1550465480604504
ENSG00000128917	1.7788057969315584e-11	5.640815791110397
ENSG00000234009	1.8082534396368347e-11	8.32616188986412
ENSG00000177943	1.8685895827761288e-11	8.683751015814975
ENSG00000240463	1.9308980386852354e-11	5.583840273466065
ENSG00000172725	1.9308980386852354e-11	8.798042895960094
ENSG00000253690	1.9628115206537362e-11	6.383909048613042
ENSG00000168056	1.9628115206537362e-11	8.889753731005511
ENSG00000136383	1.9952418890590055e-11	7.848661366510882
ENSG00000112293	1.9952418890590055e-11	8.167117204233167
ENSG00000240754	1.9952418890590055e-11	7.960977278456881
ENSG00000082397	1.9952418890590197e-11	7.457991151276257
ENSG00000163069	2.0281973375680368e-11	7.82884529919927
ENSG00000170271	2.1302980160397796e-11	7.680415400151089
ENSG00000182103	2.1302980160397796e-11	2.7891636869233682
ENSG00000160113	2.1654382894014577e-11	8.386499683794563
ENSG00000105576	2.201146554116662e-11	8.818534699238784
ENSG00000132952	2.201146554116662e-11	8.717080242262703
ENSG00000251927	2.2374317948509856e-11	7.274403494495295
ENSG00000132975	2.2374317948510014e-11	0.986466485021106
ENSG00000122145	2.2743031351558793e-11	2.953065248730161
ENSG00000144895	2.2743031351559036e-11	8.881557009694037
ENSG00000005206	2.311769839563076e-11	8.859518305796161
ENSG00000099800	2.311769839563076e-11	8.747315667472055
ENSG00000252793	2.3117698395630925e-11	1.0232842280804093
ENSG00000119547	2.3498413157099054e-11	4.331980284254314
ENSG00000109472	2.4278369422702746e-11	3.184976557304458
ENSG00000204271	2.467780643053314e-11	8.402688484060732
ENSG00000119559	2.5496098316259236e-11	8.658156292463188
ENSG00000268996	2.6340965622131774e-11	5.872426661938487
ENSG00000175283	2.6340965622131774e-11	8.655062491224813
ENSG00000214612	2.6773627863536834e-11	6.009511421190962
ENSG00000144476	2.6773627863536834e-11	6.581429740129282
ENSG00000242866	2.6773627863536834e-11	6.647977471016636
ENSG00000120907	2.677362786353702e-11	1.1992070715064087
ENSG00000165757	2.7213252571903294e-11	3.4173883630939415
ENSG00000104964	2.7213252571903582e-11	8.889753731005511
ENSG00000253642	2.7213252571903582e-11	6.056578906268126
ENSG00000164418	2.8113829582791245e-11	4.874777651970092
ENSG00000113269	2.8113829582791245e-11	8.694499197163003
ENSG00000130175	2.857500622333494e-11	8.9102455342842
ENSG00000213399	2.857500622333494e-11	4.720343748359719
ENSG00000162873	2.857500622333494e-11	6.831725397666497
ENSG00000141404	2.951970961211703e-11	7.783120746654687
ENSG00000170786	3.0003471201735335e-11	1.901016603882808
ENSG00000163898	3.0003471201735335e-11	5.278200246670594
ENSG00000225953	3.049499895904722e-11	4.230838798560994
ENSG00000229151	3.099441486028899e-11	5.028309956722042
ENSG00000126226	3.099441486028899e-11	8.730922224849104
ENSG00000175556	3.150184275319903e-11	4.6509129274544305
ENSG00000183695	3.150184275319903e-11	4.446184590623866
ENSG00000073711	3.20174083850249e-11	7.334754097484248
ENSG00000214022	3.201740838502513e-11	8.865163567071086
ENSG00000039600	3.254123943093175e-11	7.663692795800861
ENSG00000184156	3.307346552282715e-11	5.554167551488318
ENSG00000226084	3.307346552282715e-11	7.802765322245124
ENSG00000101871	3.307346552282715e-11	7.605389864722802
ENSG00000006756	3.3614218278603807e-11	6.264389363778976
ENSG00000271874	3.3614218278603807e-11	0.5724954303897694
ENSG00000109927	3.4163631331811506e-11	8.58539036007727
ENSG00000083520	3.5288983124030456e-11	8.783196353956331
ENSG00000235508	3.5288983124030456e-11	4.824193877295691
ENSG00000188404	3.5865199481512086e-11	8.550976451225896
ENSG00000183230	3.6450631435777504e-11	7.613966641983635
ENSG00000006015	3.70454231590006e-11	8.839026502517472
ENSG00000165671	3.70454231590006e-11	8.884108469730586
ENSG00000136856	3.7649721026294515e-11	8.618719586524998
ENSG00000085552	3.7649721026294515e-11	6.136697200390632
ENSG00000074201	3.7649721026294515e-11	8.80368815723502
ENSG00000116852	3.826367364853905e-11	8.811884878546495
ENSG00000267904	3.888743190566834e-11	7.866877937978327
ENSG00000183840	3.888743190566862e-11	0.8846423988958122
ENSG00000111674	3.9521148980453975e-11	8.881557009694037
ENSG00000203993	3.9521148980453975e-11	8.620524063002941
ENSG00000136938	4.0164980392766525e-11	8.851321584484685
ENSG00000203805	4.016498039276681e-11	2.4211185345900037
ENSG00000225205	4.0819084034341426e-11	8.641220508638412
ENSG00000104047	4.0819084034341426e-11	8.806239617271569
ENSG00000186198	4.148362020404292e-11	4.19304378866517
ENSG00000056487	4.21587516436409e-11	2.1268091140722225
ENSG00000204657	4.21587516436409e-11	1.2652799458372745
ENSG00000167920	4.2158751643641205e-11	8.062141008938596
ENSG00000145063	4.2158751643641205e-11	3.0911213266115145
ENSG00000256576	4.284464357410308e-11	5.929751623626044
ENSG00000103269	4.354146373241246e-11	7.292957544374041
ENSG00000136908	4.354146373241246e-11	8.790850734065982
ENSG00000081913	4.4249382408918016e-11	7.596805645741513
ENSG00000161091	4.496857248522113e-11	8.814436338583045
ENSG00000266865	4.496857248522113e-11	7.812238338824781
ENSG00000255150	4.569920947261389e-11	7.98204985817031
ENSG00000102001	4.569920947261389e-11	7.3726453715800595
ENSG00000147255	4.569920947261389e-11	6.753759060052982
ENSG00000137106	4.644147155106712e-11	8.793944535304357
ENSG00000139684	4.644147155106712e-11	8.74167040619713
ENSG00000166349	4.644147155106712e-11	5.914074571774523
ENSG00000196605	4.719553960878571e-11	7.642991065568084
ENSG00000175768	4.719553960878571e-11	8.023700325300005
ENSG00000175161	4.796159728232639e-11	5.961364664371498
ENSG00000149100	4.953043000967803e-11	8.869261927726823
ENSG00000171703	4.953043000967803e-11	8.443876732974891
ENSG00000153902	4.9530430009678736e-11	7.614262322001356
ENSG00000232739	4.9530430009678736e-11	2.1450824530439725
ENSG00000229203	5.0333586447629006e-11	2.2787101348301935
ENSG00000083828	5.1149495354048565e-11	8.553065693046907
ENSG00000131242	5.1149495354048565e-11	8.679652655159238
ENSG00000127074	5.197835472963245e-11	7.6296670310994
ENSG00000169862	5.197835472963245e-11	2.8149378936939446
ENSG00000183850	5.197835472963245e-11	2.0745680240106457
ENSG00000186479	5.197835472963245e-11	1.6819493028559873
ENSG00000168386	5.282036557659641e-11	5.994071807037984
ENSG00000233797	5.282036557659678e-11	3.720317829802915
ENSG00000176463	5.367573194302108e-11	8.417535026064495
ENSG00000226530	5.367573194302108e-11	4.285993989557851
ENSG00000185834	5.45446609678268e-11	7.335740004535062
ENSG00000109944	5.542736292640929e-11	7.822275569107902
ENSG00000131323	5.542736292640968e-11	8.834928141861734
ENSG00000145217	5.632405127691548e-11	8.370648582373438
ENSG00000129968	5.632405127691548e-11	8.844671763792396
ENSG00000137871	5.632405127691548e-11	8.852868485103873
ENSG00000224631	5.723494270718748e-11	8.139486172562338
ENSG00000102678	5.81602571823874e-11	3.6019584840976937
ENSG00000249637	5.81602571823874e-11	6.314006409466495
ENSG00000196683	5.910021799329449e-11	8.906147173628463
ENSG00000133106	5.910021799329449e-11	8.731926784266467
ENSG00000253974	5.910021799329492e-11	1.2583775053894948
ENSG00000101134	6.005505180530237e-11	4.308320711130606
ENSG00000105298	6.00550518053028e-11	8.695041538364828
ENSG00000213609	6.00550518053028e-11	6.537464235697822
ENSG00000148175	6.102498870811166e-11	8.897950452316989
ENSG00000261807	6.10249887081121e-11	1.1539080952734295
ENSG00000196914	6.201026226613897e-11	8.902048812972726
ENSG00000198108	6.201026226613897e-11	8.715790917502272
ENSG00000256393	6.3011109569645e-11	7.319286221792188
ENSG00000130958	6.3011109569645e-11	8.590493280150373
ENSG00000128872	6.402777128659768e-11	7.910294128669073
ENSG00000187080	6.506049171526824e-11	0.7647962205278698
ENSG00000110237	6.506049171526824e-11	7.908406799980989
ENSG00000152128	6.506049171526824e-11	5.287213219263182
ENSG00000115604	6.610951883759072e-11	6.897281126205258
ENSG00000165283	6.717510437327322e-11	8.865163567071086
ENSG00000241829	6.717510437327347e-11	1.7537790611069077
ENSG00000089199	6.825750383469228e-11	2.6129699524125205
ENSG00000232324	6.825750383469277e-11	3.4409457507293526
ENSG00000137876	6.825750383469302e-11	8.889753731005511
ENSG00000198363	6.935697658256034e-11	8.82518451993107
ENSG00000169604	7.047378588239406e-11	6.848142022285376
ENSG00000119608	7.047378588239406e-11	6.514076365482554
ENSG00000197258	7.047378588239406e-11	7.463627537156425
ENSG00000065054	7.047378588239406e-11	7.890187314270085
ENSG00000213514	7.047378588239406e-11	3.7317267580202147
ENSG00000116667	7.047378588239406e-11	8.483413683042727
ENSG00000099954	7.160819896178815e-11	8.351095713794884
ENSG00000129911	7.27604870685035e-11	8.616088003502162
ENSG00000166664	7.393092552938218e-11	2.3662024323441453
ENSG00000227097	7.393092552938218e-11	8.865163567071086
ENSG00000141447	7.393092552938218e-11	8.195040092898173
ENSG00000218052	7.511979381010667e-11	7.938719433933164
ENSG00000179456	7.511979381010722e-11	8.571006036289047
ENSG00000222033	7.755395875251658e-11	1.0138428683425882
ENSG00000150873	7.755395875251658e-11	3.3707602200647493
ENSG00000104413	7.8799835589546e-11	7.323331011016388
ENSG00000136932	8.006530272268153e-11	8.624827066015463
ENSG00000156413	8.00653027226821e-11	4.723485647503891
ENSG00000133315	8.265621673857303e-11	8.533836025044337
ENSG00000101489	8.265621673857303e-11	5.196003261757027
ENSG00000177989	8.265621673857303e-11	8.722183162335803
ENSG00000185905	8.265621673857303e-11	8.889753731005511
ENSG00000100503	8.265621673857303e-11	8.832376681825183
ENSG00000198034	8.398227940708911e-11	8.926638976907151
ENSG00000237248	8.53291640761018e-11	4.208992126636072
ENSG00000188993	8.669719029419993e-11	4.6610633691783745
ENSG00000181982	8.669719029419993e-11	8.625831625432825
ENSG00000260588	8.94979695677417e-11	5.644703932965959
ENSG00000172239	8.94979695677417e-11	8.822633059894521
ENSG00000077063	8.94979695677417e-11	6.5550808957243945
ENSG00000272992	8.949796956774234e-11	1.2435326822201458
ENSG00000242299	9.093138592644331e-11	8.493599402045566
ENSG00000107263	9.093138592644331e-11	8.914343894939938
ENSG00000117971	9.386596772067899e-11	4.384168937251046
ENSG00000081791	9.386596772067899e-11	8.824179960513709
ENSG00000106610	9.386596772067899e-11	8.294299441049294
ENSG00000242444	9.536782666509305e-11	3.971637105106079
ENSG00000248787	9.536782666509305e-11	4.165335170198909
ENSG00000064787	9.53678266650934e-11	8.161790989436733
ENSG00000225032	9.53678266650934e-11	7.663903399308938
ENSG00000213261	9.689320196208645e-11	6.846892091466245
ENSG00000197584	9.689320196208645e-11	7.489529943394848
ENSG00000167118	9.844245345214872e-11	8.790850734065982
ENSG00000143341	1.0001594634773359e-10	3.981094307946835
ENSG00000268001	1.0161405131133771e-10	8.400884007582789
ENSG00000104866	1.0161405131133771e-10	8.709888080368591
ENSG00000118939	1.0161405131133771e-10	6.733617461953745
ENSG00000140474	1.0161405131133771e-10	8.902048812972726
ENSG00000158164	1.0161405131133843e-10	5.118759801482683
ENSG00000272970	1.0161405131133843e-10	4.416381574098379
ENSG00000198648	1.0323714453470032e-10	7.991040873668065
ENSG00000109917	1.0323714453470142e-10	8.82518451993107
ENSG00000106991	1.0488560781911161e-10	7.992692172514389
ENSG00000049323	1.0488560781911161e-10	8.82673142055026
ENSG00000188672	1.0488560781911236e-10	6.472049840124122
ENSG00000153208	1.0655982865685726e-10	8.871813387763373
ENSG00000185386	1.0655982865685726e-10	8.629929986088563
ENSG00000120278	1.0655982865685726e-10	7.0334766374897
ENSG00000166292	1.082602003138136e-10	4.408514646504093
ENSG00000159674	1.082602003138136e-10	8.410085288311627
ENSG00000175198	1.082602003138136e-10	8.351756613215908
ENSG00000216915	1.0998712191320756e-10	4.1750917340290945
ENSG00000253051	1.0998712191320835e-10	5.291367375207064
ENSG00000130559	1.1174099852054771e-10	8.776004192062219
ENSG00000245060	1.1174099852054771e-10	8.793944535304357
ENSG00000240616	1.1174099852054771e-10	7.101372303607339
ENSG00000230317	1.135222412297662e-10	4.260353302090721
ENSG00000196754	1.135222412297662e-10	4.011143816367548
ENSG00000187800	1.135222412297662e-10	7.402009366376904
ENSG00000218426	1.1533126725056012e-10	8.340413157164084
ENSG00000090372	1.1533126725056012e-10	8.816987798619596
ENSG00000267522	1.1716849999697294e-10	3.5398538435757274
ENSG00000259684	1.171684999969738e-10	5.770059992260956
ENSG00000138326	1.1903436917721596e-10	8.918442255595675
ENSG00000132259	1.1903436917721679e-10	5.632537619670341
ENSG00000196747	1.2092931088475098e-10	6.405844568154896
ENSG00000104611	1.2092931088475098e-10	6.822177300464854
ENSG00000233878	1.2285376769066058e-10	2.693081347442582
ENSG00000236801	1.2285376769066058e-10	7.1168339031812655
ENSG00000157107	1.2285376769066058e-10	8.650964130569076
ENSG00000163629	1.2285376769066058e-10	7.751687673622899
ENSG00000155542	1.248081887373059e-10	8.302833861205812
ENSG00000162595	1.2679302983331154e-10	5.96031956909315
ENSG00000136891	1.2679302983331154e-10	8.806239617271569
ENSG00000128581	1.2679302983331154e-10	7.752680679088554
ENSG00000031003	1.2679302983331154e-10	8.785205472791056
ENSG00000243181	1.2880875354987567e-10	4.586455621844867
ENSG00000225449	1.288087535498775e-10	2.7000005624520487
ENSG00000260183	1.288087535498775e-10	0.7956840274802287
ENSG00000139117	1.3085582931843185e-10	8.215686739708874
ENSG00000234493	1.329347335296832e-10	2.1803707336547284
ENSG00000143061	1.329347335296832e-10	2.885895792359974
ENSG00000167487	1.3293473352968413e-10	8.178540783271275
ENSG00000012983	1.3293473352968413e-10	8.778555652098769
ENSG00000127415	1.350459496340235e-10	8.836475042480922
ENSG00000033867	1.350459496340235e-10	8.072856377928009
ENSG00000138629	1.350459496340235e-10	8.851321584484685
ENSG00000178187	1.350459496340235e-10	3.0634651477146138
ENSG00000225986	1.350459496340235e-10	2.710212058213492
ENSG00000110536	1.3718996824336437e-10	7.231701275163817
ENSG00000171443	1.3718996824336437e-10	8.422842588494378
ENSG00000107223	1.3718996824336437e-10	8.889753731005511
ENSG00000226051	1.3718996824336486e-10	2.8803226649394333
ENSG00000109705	1.3936728723439527e-10	6.501050534729299
ENSG00000179523	1.3936728723439527e-10	8.394154063904214
ENSG00000232124	1.4382385482180517e-10	6.174666625579119
ENSG00000122641	1.4382385482180517e-10	4.215938565491344
ENSG00000189221	1.4382385482180517e-10	4.139621675608329
ENSG00000174808	1.4382385482180517e-10	6.223293152633506
ENSG00000198933	1.4610413644507934e-10	8.367554781135063
ENSG00000267251	1.4610413644507934e-10	3.188798262989438
ENSG00000236992	1.4610413644507934e-10	5.043234941453149
ENSG00000234476	1.507713354491189e-10	4.385043923748972
ENSG00000237222	1.507713354491189e-10	2.9296173234714833
ENSG00000115183	1.5315933234656926e-10	8.56945913566986
ENSG00000122824	1.5315933234656926e-10	4.164682592957439
ENSG00000243199	1.5315933234656926e-10	8.030225626621798
ENSG00000149131	1.5558432715814023e-10	7.721264930799917
ENSG00000146083	1.5558432715814134e-10	8.87336028838256
ENSG00000172638	1.5558432715814134e-10	7.937020824459167
ENSG00000111729	1.5804687977353012e-10	7.075361227201032
ENSG00000113048	1.6566560797578494e-10	8.84057340313666
ENSG00000177042	1.6828415772313758e-10	8.667357573192026
ENSG00000250056	1.7094319104302734e-10	5.341422915355503
ENSG00000199709	1.7094319104302734e-10	3.282263232713168
ENSG00000147854	1.7364331920703942e-10	8.853873044521235
ENSG00000267715	1.7364331920703942e-10	5.15288409002928
ENSG00000171914	1.7638516248527942e-10	8.027336467740206
ENSG00000240455	1.819965212325262e-10	3.0559190252378268
ENSG00000078403	1.819965212325262e-10	8.75296092874698
ENSG00000203523	1.8486732340326106e-10	5.149707389891871
ENSG00000039650	1.8486732340326302e-10	8.767807470750743
ENSG00000233695	1.8778241435850595e-10	6.728428796020057
ENSG00000223685	1.9074246133040233e-10	7.130468667444417
ENSG00000267034	1.9074246133040233e-10	2.002347507677991
ENSG00000261373	1.937481413502864e-10	8.293241948129959
ENSG00000197121	1.9374814135028779e-10	7.78979035021334
ENSG00000248099	1.9680014138867915e-10	5.241496784184647
ENSG00000165025	1.9680014138868054e-10	8.445681209452834
ENSG00000105401	1.9680014138868054e-10	8.859518305796161
ENSG00000136999	1.998991584972328e-10	3.1477167064843186
ENSG00000142002	1.998991584972342e-10	8.861065206415349
ENSG00000163682	2.030458999526452e-10	8.926638976907151
ENSG00000164116	2.030458999526452e-10	7.218958407453688
ENSG00000232803	2.030458999526452e-10	5.4372935816806205
ENSG00000236235	2.030458999526452e-10	1.7822009569160517
ENSG00000113212	2.030458999526452e-10	6.244408496969089
ENSG00000102316	2.0624108340255576e-10	8.880010109074849
ENSG00000171433	2.0948543701348065e-10	2.5097600484489497
ENSG00000267212	2.0948543701348065e-10	4.7500422000993465
ENSG00000162390	2.127796996207785e-10	5.200493633751125
ENSG00000119698	2.127796996207785e-10	3.492363419312036
ENSG00000099994	2.1612462088069902e-10	6.949823190816387
ENSG00000129675	2.1952096142452916e-10	8.847223223828946
ENSG00000233426	2.1952096142452916e-10	6.931180378243107
ENSG00000186081	2.1952096142453152e-10	2.3679929627199616
ENSG00000232977	2.229694930148797e-10	3.850416416540805
ENSG00000171757	2.229694930148797e-10	7.722835886226218
ENSG00000155093	2.229694930148797e-10	7.99900680315175
ENSG00000196363	2.2647099870411306e-10	8.759610749439268
ENSG00000228544	2.3002627299498084e-10	7.700802805202642
ENSG00000204709	2.3363612200345984e-10	2.4840408772936797
ENSG00000151131	2.336361220034615e-10	8.628178443112594
ENSG00000231409	2.336361220034615e-10	5.173867809123162
ENSG00000099622	2.37301363623849e-10	8.914343894939938
ENSG00000204899	2.37301363623849e-10	8.641220508638412
ENSG00000184486	2.373013636238507e-10	2.815766104121183
ENSG00000174567	2.373013636238507e-10	1.3868214937626533
ENSG00000135750	2.373013636238507e-10	2.0207523576267836
ENSG00000172292	2.410228276961319e-10	7.959501646022238
ENSG00000171224	2.410228276961319e-10	7.151270086146185
ENSG00000267785	2.4863780330512577e-10	2.8472540950815266
ENSG00000234377	2.525330357890233e-10	5.603678697386147
ENSG00000255517	2.525330357890233e-10	7.277778926399535
ENSG00000100116	2.525330357890233e-10	7.831886166935673
ENSG00000154545	2.525330357890233e-10	2.9776172934233895
ENSG00000257556	2.564879329703524e-10	3.417262494033202
ENSG00000187446	2.6050338700986677e-10	8.839026502517472
ENSG00000125650	2.6050338700986677e-10	7.534945005998995
ENSG00000235209	2.645803030677565e-10	2.2207329510993183
ENSG00000270372	2.7718907383041564e-10	6.099893892579006
ENSG00000166200	2.7718907383041564e-10	8.863616666451898
ENSG00000119414	2.7718907383041564e-10	8.861065206415349
ENSG00000077044	2.7718907383041564e-10	8.881557009694037
ENSG00000173548	2.815211560518089e-10	8.40423538467992
ENSG00000272841	2.859194276194111e-10	6.3750210840618
ENSG00000184682	2.903848756474668e-10	7.7844686277913935
ENSG00000176887	2.903848756474699e-10	3.511748615296429
ENSG00000265352	2.903848756474699e-10	1.4350841550070965
ENSG00000262468	2.995213214595437e-10	7.9880715918001854
ENSG00000269728	2.995213214595437e-10	7.317838316959577
ENSG00000273226	2.995213214595458e-10	6.014862814530594
ENSG00000141384	3.041943660003057e-10	8.780102552717956
ENSG00000261115	3.041943660003068e-10	4.063619895939029
ENSG00000157259	3.089386809285952e-10	8.766802911333382
ENSG00000254944	3.089386809285952e-10	5.4333777339792
ENSG00000186891	3.137553271277722e-10	7.444583022880601
ENSG00000260591	3.137553271277722e-10	6.967544511275941
ENSG00000176170	3.137553271277722e-10	6.951787825497535
ENSG00000237286	3.186453808653832e-10	2.4609061331557553
ENSG00000264659	3.186453808653832e-10	2.7618390825150096
ENSG00000133169	3.186453808653832e-10	4.856648401886089
ENSG00000244414	3.236099340100475e-10	2.7524435942442693
ENSG00000168071	3.236099340100475e-10	8.889753731005511
ENSG00000233358	3.2360993401004865e-10	3.524625344444395
ENSG00000179943	3.2865009425128234e-10	8.505689841655999
ENSG00000134056	3.2865009425128234e-10	8.646865769913338
ENSG00000271912	3.2865009425128234e-10	7.482123251092639
ENSG00000136378	3.2865009425128347e-10	3.896551719061224
ENSG00000264365	3.3376698532232167e-10	1.976069516505268
ENSG00000198521	3.3376698532232167e-10	6.838359542995506
ENSG00000260193	3.3376698532232404e-10	5.2658779541919944
ENSG00000197070	3.3376698532232404e-10	8.78829927402943
ENSG00000160223	3.3376698532232404e-10	8.811884878546495
ENSG00000204175	3.389617472260002e-10	0.8774192751761997
ENSG00000185246	3.4423553646370623e-10	8.78574781399288
ENSG00000269640	3.4423553646370623e-10	8.590493280150373
ENSG00000148343	3.4958952626745404e-10	8.820081599857971
ENSG00000213071	3.495895262674553e-10	6.231719534470481
ENSG00000230897	3.550249068351496e-10	7.689897292125506
ENSG00000160791	3.550249068351496e-10	7.272633000325429
ENSG00000266258	3.550249068351521e-10	2.626751832946299
ENSG00000011422	3.550249068351521e-10	7.555789344668778
ENSG00000118322	3.605428855690156e-10	8.576908873422727
ENSG00000254607	3.605428855690156e-10	3.414610215771768
ENSG00000244716	3.71831554619314e-10	7.294048187928986
ENSG00000157693	3.71831554619314e-10	8.85696684575961
ENSG00000263681	3.71831554619314e-10	0.5715735495303841
ENSG00000074964	3.71831554619314e-10	6.1070463219938596
ENSG00000205138	3.71831554619314e-10	8.478210518839981
ENSG00000181903	3.71831554619314e-10	5.114874849767569
ENSG00000196533	3.776047479536425e-10	8.526723986136512
ENSG00000011132	3.8346554598997485e-10	8.702233700258938
ENSG00000169925	3.954551633368357e-10	8.58330111825626
ENSG00000180592	3.9545516333683707e-10	5.117881710463373
ENSG00000198879	4.0158663325549424e-10	8.885655370349774
ENSG00000181027	4.0158663325549424e-10	8.658156292463188
ENSG00000117834	4.015866332554957e-10	2.9679305060477312
ENSG00000162373	4.078110096202059e-10	6.471068543718025
ENSG00000113734	4.078110096202059e-10	8.255609718669712
ENSG00000126456	4.078110096202059e-10	8.8774586490383
ENSG00000166938	4.078110096202059e-10	8.79239763468517
ENSG00000242540	4.205439955501e-10	2.0319968213959476
ENSG00000188385	4.20543995550103e-10	7.678097240732445
ENSG00000204673	4.27055411759949e-10	8.793944535304357
ENSG00000148948	4.27055411759949e-10	4.8679870560291745
ENSG00000165685	4.27055411759949e-10	8.372129858275397
ENSG00000164543	4.336653482622109e-10	8.859518305796161
ENSG00000160953	4.4718662023091033e-10	8.759610749439268
ENSG00000237576	4.471866202309135e-10	5.134865810248002
ENSG00000103254	4.541009272926789e-10	8.615625785286623
ENSG00000101445	4.541009272926789e-10	8.881557009694037
ENSG00000156976	4.541009272926789e-10	8.926638976907151
ENSG00000182397	4.682444733079046e-10	5.771372054871675
ENSG00000270504	4.682444733079046e-10	4.638180822445504
ENSG00000197472	4.754768137150719e-10	2.823828540713479
ENSG00000119280	4.754768137150719e-10	8.109250747352988
ENSG00000204262	4.828183038250857e-10	7.872993954586553
ENSG00000100342	4.828183038250857e-10	8.893852091661248
ENSG00000175467	4.828183038250857e-10	8.859518305796161
ENSG00000229766	4.828183038250857e-10	6.062546043010643
ENSG00000139746	4.902705505320631e-10	8.847223223828946
ENSG00000254173	4.9027055053207e-10	1.3329971112061458
ENSG00000260805	4.978351837623679e-10	6.762188130061021
ENSG00000256116	4.978351837623714e-10	4.585963361289956
ENSG00000134508	4.978351837623714e-10	8.44877501069121
ENSG00000160401	4.978351837623714e-10	6.744137647874189
ENSG00000142453	5.055138567952832e-10	8.804692716652383
ENSG00000131408	5.055138567952832e-10	8.851321584484685
ENSG00000130717	5.133082465880409e-10	8.732469125468292
ENSG00000141574	5.133082465880409e-10	8.248127168558229
ENSG00000251408	5.133082465880409e-10	1.7285483887925577
ENSG00000136878	5.133082465880409e-10	8.814436338583045
ENSG00000196172	5.133082465880409e-10	7.082727849490764
ENSG00000253361	5.212200541052111e-10	1.21169215372768
ENSG00000269793	5.212200541052111e-10	2.279595917377693
ENSG00000198914	5.374028482152494e-10	1.0272036162135962
ENSG00000172366	5.540763397871351e-10	8.70733662033204
ENSG00000198467	5.540763397871351e-10	7.979228131059749
ENSG00000149547	5.62601614273331e-10	8.837479601898284
ENSG00000196935	5.712550354380067e-10	5.818973970785203
ENSG00000105705	5.800384819003046e-10	8.708883520951229
ENSG00000234741	5.800384819003046e-10	8.889753731005511
ENSG00000115363	5.800384819003087e-10	3.7306280867067554
ENSG00000172005	5.889538590865591e-10	6.697325454144567
ENSG00000163631	5.889538590865591e-10	6.617019196775432
ENSG00000169083	5.889538590865591e-10	5.66791371563975
ENSG00000070388	5.980030996018074e-10	4.753401027940371
ENSG00000104859	5.980030996018074e-10	8.836475042480922
ENSG00000161970	5.980030996018074e-10	8.832376681825183
ENSG00000238421	5.980030996018117e-10	6.1201320226185585
ENSG00000269696	6.071881636062468e-10	4.278310944626089
ENSG00000121797	6.071881636062468e-10	8.3145866019712
ENSG00000064270	6.165110391967417e-10	5.554496723822244
ENSG00000103707	6.165110391967461e-10	8.572552936908234
ENSG00000269044	6.165110391967461e-10	8.320178929744152
ENSG00000165684	6.259737427934876e-10	8.774999632644857
ENSG00000178761	6.355783195317584e-10	8.844671763792396
ENSG00000119508	6.453268436590479e-10	8.331098941090346
ENSG00000269243	6.453268436590479e-10	7.2441681871291985
ENSG00000204444	6.453268436590479e-10	7.838064894017666
ENSG00000224992	6.453268436590524e-10	4.714886035880238
ENSG00000238207	6.453268436590524e-10	1.9500186798213754
ENSG00000206120	6.453268436590524e-10	6.0709793050529735
ENSG00000113262	6.552214189373923e-10	2.1738786734741478
ENSG00000269012	6.552214189373923e-10	1.0069999175753972
ENSG00000115041	6.552214189373923e-10	3.348249321926803
ENSG00000267370	6.652641790511349e-10	5.192648720455332
ENSG00000196684	6.652641790511396e-10	8.897950452316989
ENSG00000117519	6.65264179051142e-10	8.049911889965605
ENSG00000187033	6.754572880201777e-10	5.35118412500527
ENSG00000198963	6.858029406186844e-10	7.002192023127847
ENSG00000010295	6.858029406186844e-10	8.717622583464527
ENSG00000272016	6.858029406186844e-10	6.642662265427954
ENSG00000262251	6.858029406186844e-10	7.167212069232407
ENSG00000008988	6.858029406186844e-10	8.926638976907151
ENSG00000230721	6.963033627994283e-10	4.417462657603193
ENSG00000143603	6.963033627994283e-10	8.889753731005511
ENSG00000149294	7.069608121238197e-10	8.731384443064643
ENSG00000196159	7.069608121238197e-10	7.9387370668794235
ENSG00000136371	7.069608121238197e-10	6.498898441592637
ENSG00000168026	7.177775781975865e-10	8.483855780114906
ENSG00000243024	7.177775781975865e-10	4.562197451377618
ENSG00000232346	7.287559831124381e-10	7.337736093877537
ENSG00000132964	7.287559831124381e-10	8.389051143831113
ENSG00000153790	7.287559831124381e-10	8.554612593666095
ENSG00000109736	7.398983818934283e-10	8.676558853920865
ENSG00000095564	7.398983818934283e-10	8.926638976907151
ENSG00000139910	7.398983818934283e-10	2.0735132000570755
ENSG00000130590	7.398983818934283e-10	8.287649620357007
ENSG00000214046	7.398983818934283e-10	8.777551092681406
ENSG00000102409	7.51207162952386e-10	8.686302475851528
ENSG00000225667	7.51207162952386e-10	2.26998602687798
ENSG00000185272	7.51207162952386e-10	7.4465897227412166
ENSG00000120686	7.512071629523887e-10	8.893852091661248
ENSG00000089692	7.512071629523887e-10	7.917024390031625
ENSG00000240875	7.626847485474211e-10	8.272207803649444
ENSG00000249425	7.743335952484567e-10	5.040958650209202
ENSG00000112195	7.861561944090282e-10	8.567912235050672
ENSG00000261094	7.861561944090393e-10	7.728976178075295
ENSG00000149308	7.981550726443394e-10	8.685297916434164
ENSG00000100647	7.981550726443394e-10	8.806239617271569
ENSG00000174886	8.103327923156408e-10	8.382401323138826
ENSG00000130165	8.103327923156408e-10	8.802141256615833
ENSG00000267834	8.103327923156408e-10	6.3355404755852645
ENSG00000165416	8.226919520211495e-10	8.715533341643516
ENSG00000237863	8.226919520211582e-10	1.8993947721974909
ENSG00000127946	8.35235187093392e-10	8.41297444719322
ENSG00000144681	8.35235187093392e-10	1.8381753872284212
ENSG00000149743	8.352351870933979e-10	8.682746456397615
ENSG00000163251	8.352351870933979e-10	7.869410745648324
ENSG00000155545	8.352351870933979e-10	8.771905831406482
ENSG00000101298	8.47965170103171e-10	7.864868819143599
ENSG00000100429	8.47965170103177e-10	6.847632965956415
ENSG00000134594	8.47965170103177e-10	6.237483221083563
ENSG00000173402	8.47965170103177e-10	8.815983239202232
ENSG00000105982	8.608846113702828e-10	7.846909823534912
ENSG00000127184	8.739962594809225e-10	8.896403551697802
ENSG00000173638	8.739962594809225e-10	8.60843362339251
ENSG00000169253	8.739962594809225e-10	4.54702665847517
ENSG00000259071	8.873029018120776e-10	6.30621829172529
ENSG00000104897	8.873029018120776e-10	8.802141256615831
ENSG00000075223	8.873029018120839e-10	5.085815852733626
ENSG00000005421	9.008073650626913e-10	2.2093420382079536
ENSG00000105700	9.008073650626913e-10	8.763709110095006
ENSG00000240964	9.145125157920508e-10	3.1070920895932805
ENSG00000198561	9.145125157920573e-10	8.657613951261364
ENSG00000251199	9.28421260965225e-10	3.0248682200649126
ENSG00000160602	9.425365485056489e-10	8.545331189950971
ENSG00000150938	9.425365485056489e-10	7.810110661770854
ENSG00000262877	9.568613678551948e-10	5.924393126984077
ENSG00000165688	9.56861367855198e-10	8.830829781205997
ENSG00000152601	9.56861367855198e-10	8.885655370349774
ENSG00000102710	9.713987505414935e-10	8.712981881606966
ENSG00000255815	9.861517707528187e-10	5.663329302402365
ENSG00000188580	9.861517707528187e-10	4.466955662340878
ENSG00000147162	9.861517707528187e-10	8.93073733756289
ENSG00000235984	9.861517707528187e-10	3.124707089382813
ENSG00000174276	1.0011235459205808e-09	8.078058073353944
ENSG00000133789	1.0163172373094912e-09	7.370679180352734
ENSG00000183298	1.0163172373094912e-09	6.742651205218178
ENSG00000161328	1.0163172373094912e-09	8.228930312914274
ENSG00000174099	1.0163172373094912e-09	7.822207764268891
ENSG00000167685	1.0317360506155303e-09	8.643309750459425
ENSG00000267892	1.0317360506155303e-09	5.498031633227194
ENSG00000179630	1.0317360506155303e-09	8.389593485032938
ENSG00000198113	1.0317360506155303e-09	8.724272404156816
ENSG00000124466	1.0473832365717912e-09	3.4150948592662327
ENSG00000188816	1.0473832365717912e-09	3.2218365352042304
ENSG00000170558	1.0473832365717912e-09	7.13922531562013
ENSG00000237214	1.0473832365717912e-09	6.96031317041857
ENSG00000175602	1.0632620915623176e-09	8.786752373410243
ENSG00000151615	1.0632620915623176e-09	3.3554321580241844
ENSG00000107262	1.0793759582440728e-09	8.861065206415349
ENSG00000166165	1.0793759582440728e-09	8.203850741279997
ENSG00000082175	1.0793759582440805e-09	4.053410725505549
ENSG00000163216	1.0793759582440805e-09	1.9211470928408947
ENSG00000110011	1.1123223324626606e-09	8.776004192062219
ENSG00000255086	1.1123223324626606e-09	3.5671369919560854
ENSG00000177030	1.1123223324626606e-09	8.70478516029549
ENSG00000184863	1.1462500500944285e-09	8.897950452316989
ENSG00000136144	1.1462500500944285e-09	8.770358930787294
ENSG00000169432	1.1462500500944285e-09	8.598947577320603
ENSG00000137501	1.1462500500944285e-09	8.383405882556188
ENSG00000253222	1.163590779214955e-09	1.9944898556493458
ENSG00000137727	1.163590779214955e-09	4.690284239923203
ENSG00000184277	1.1635907792149674e-09	8.799589796579282
ENSG00000154237	1.181187583573545e-09	8.9102455342842
ENSG00000116117	1.1990441478532842e-09	7.6030313657672
ENSG00000106236	1.1990441478532842e-09	1.2342991377641104
ENSG00000152484	1.2171642082896574e-09	8.796495995340909
ENSG00000009830	1.2171642082896574e-09	8.672460493265127
ENSG00000101842	1.217164208289666e-09	5.501725090767041
ENSG00000143507	1.217164208289666e-09	8.694499197163003
ENSG00000178162	1.2355515533699758e-09	6.2516801377964555
ENSG00000188986	1.2355515533699845e-09	8.830829781205997
ENSG00000235670	1.2542100245421443e-09	4.032319130816127
ENSG00000160221	1.2542100245421443e-09	8.8774586490383
ENSG00000184313	1.2731435169326652e-09	2.516230499791481
ENSG00000178149	1.2731435169326652e-09	8.539766051662331
ENSG00000104728	1.3118514186421587e-09	6.2588408331212975
ENSG00000147677	1.3316338932019082e-09	8.906147173628463
ENSG00000164683	1.3316338932019082e-09	7.685903667973899
ENSG00000105723	1.3316338932019082e-09	8.67091359264594
ENSG00000130589	1.3316338932019082e-09	8.839026502517472
ENSG00000149972	1.3316338932019082e-09	8.795491435923545
ENSG00000226964	1.3316338932019082e-09	2.674808168277435
ENSG00000253753	1.3517075209646258e-09	4.789465908525383
ENSG00000166848	1.3720764765538648e-09	8.834928141861734
ENSG00000139722	1.3720764765538648e-09	8.914343894939938
ENSG00000213145	1.3927449927817315e-09	7.016240280515014
ENSG00000121101	1.3927449927817315e-09	7.972478066237815
ENSG00000264775	1.413717361435422e-09	0.8557713037078879
ENSG00000121741	1.4137173614354321e-09	8.8774586490383
ENSG00000232388	1.4137173614354321e-09	8.68174189698025
ENSG00000257551	1.4349979340739363e-09	2.5816869475988686
ENSG00000113119	1.4349979340739363e-09	8.297512138783866
ENSG00000152409	1.4349979340739363e-09	8.888206830386324
ENSG00000228798	1.4565911228351225e-09	4.663355639393815
ENSG00000131446	1.4565911228351329e-09	8.897950452316989
ENSG00000176884	1.4785014012534938e-09	4.085271289014522
ENSG00000175061	1.4785014012534938e-09	8.8774586490383
ENSG00000125755	1.4785014012534938e-09	8.893852091661248
ENSG00000221890	1.4785014012534992e-09	4.069988429384622
ENSG00000135773	1.5007333050883923e-09	1.7115991716388785
ENSG00000121207	1.5007333050883923e-09	1.7450204631992736
ENSG00000087884	1.5007333050883923e-09	7.506671727273691
ENSG00000189403	1.52329143316325e-09	8.906147173628463
ENSG00000181195	1.52329143316325e-09	1.3040571440868816
ENSG00000122034	1.5461804482156081e-09	8.841577962554021
ENSG00000240449	1.5461804482156081e-09	6.897295442824312
ENSG00000224687	1.5461804482156081e-09	3.1235042782158833
ENSG00000173320	1.5461804482156081e-09	6.709050582429357
ENSG00000149742	1.5461804482156081e-09	3.0357918846156275
ENSG00000090470	1.5461804482156081e-09	8.716075682845341
ENSG00000166603	1.5461804482156081e-09	8.518527264825035
ENSG00000068985	1.5694050777582552e-09	4.902211691158833
ENSG00000108557	1.5694050777582552e-09	8.615083444084798
ENSG00000171877	1.5694050777582552e-09	5.100385347766255
ENSG00000166126	1.5929701149515985e-09	7.998647943150042
ENSG00000250831	1.5929701149515985e-09	6.995454948016067
ENSG00000130560	1.5929701149515985e-09	8.743217306816318
ENSG00000168944	1.5929701149515985e-09	8.822633059894521
ENSG00000167525	1.5929701149515985e-09	8.197147987085735
ENSG00000066629	1.5929701149516099e-09	7.356007709852479
ENSG00000188316	1.5929701149516099e-09	3.230434382218557
ENSG00000215386	1.5929701149516099e-09	6.932877289198446
ENSG00000125657	1.616880419487387e-09	4.982191466336516
ENSG00000215196	1.6411409184838298e-09	4.0579380259695625
ENSG00000105364	1.6411409184838414e-09	8.668904473811214
ENSG00000086189	1.6657566073926314e-09	8.804692716652383
ENSG00000102763	1.6907325509173904e-09	8.755512388783531
ENSG00000255516	1.6907325509173904e-09	3.3417236366437213
ENSG00000186635	1.6907325509173904e-09	8.867715027107636
ENSG00000198010	1.6907325509173904e-09	3.6385070885056097
ENSG00000103995	1.6907325509173904e-09	8.70114901785529
ENSG00000198876	1.7160738839443177e-09	8.820081599857971
ENSG00000229196	1.7417858124848412e-09	5.3588017020803465
ENSG00000172053	1.7417858124848412e-09	8.89230519104206
ENSG00000169660	1.767873614630433e-09	8.776004192062219
ENSG00000129038	1.767873614630433e-09	3.2297661203812087
ENSG00000165526	1.767873614630433e-09	8.712439540405141
ENSG00000068028	1.767873614630433e-09	8.77345273202567
ENSG00000157379	1.7943426415199762e-09	8.622737824194449
ENSG00000144645	1.7943426415199762e-09	8.906147173628463
ENSG00000105875	1.7943426415199762e-09	8.776004192062219
ENSG00000158813	1.8211983183194745e-09	7.423213681718925
ENSG00000268231	1.8211983183194875e-09	0.6397300215189391
ENSG00000134905	1.8211983183194875e-09	8.767807470750743
ENSG00000240509	1.8211983183194875e-09	6.471197137478715
ENSG00000270988	1.8211983183194875e-09	0.7245600236105393
ENSG00000103381	1.8484461452145622e-09	8.130569657176567
ENSG00000106571	1.876091698415895e-09	7.358174815737111
ENSG00000078900	1.8760916984159016e-09	6.150384520683519
ENSG00000214274	1.9041406311775132e-09	7.76296664222104
ENSG00000177106	1.9041406311775132e-09	8.414183648967365
ENSG00000198000	1.9041406311775132e-09	8.865163567071086
ENSG00000171492	1.9041406311775132e-09	8.748862568091242
ENSG00000006625	1.9041406311775132e-09	8.572552936908234
ENSG00000173302	1.9325986748283746e-09	0.475353999717816
ENSG00000227588	1.9325986748283746e-09	0.5049412167213965
ENSG00000229619	1.9325986748283817e-09	6.942908217880559
ENSG00000165973	1.9614716398171986e-09	2.5512001832965474
ENSG00000273403	2.020485977566786e-09	2.8630220782462197
ENSG00000150893	2.020485977566786e-09	2.965398291119333
ENSG00000141682	2.0506393764181227e-09	8.620986281218478
ENSG00000130309	2.0506393764181375e-09	8.795491435923545
ENSG00000105865	2.0812317509744787e-09	8.251564291515948
ENSG00000267896	2.0812317509744787e-09	7.0416406918523
ENSG00000100490	2.0812317509744787e-09	7.471261796122715
ENSG00000101665	2.0812317509744787e-09	8.695041538364828
ENSG00000167046	2.1122693234355285e-09	6.130531738697334
ENSG00000150459	2.1122693234355285e-09	8.824179960513709
ENSG00000186994	2.1122693234355285e-09	5.543083154927432
ENSG00000225706	2.1437584016797287e-09	2.313794111841257
ENSG00000272655	2.175705380407273e-09	7.526635349342619
ENSG00000198917	2.175705380407273e-09	8.706332060914677
ENSG00000118491	2.175705380407281e-09	6.172128801206251
ENSG00000139438	2.208116742297832e-09	7.18180677609497
ENSG00000233850	2.208116742297832e-09	3.875076310813551
ENSG00000104133	2.208116742297832e-09	8.85696684575961
ENSG00000219133	2.2409990591832675e-09	3.698188031861938
ENSG00000224717	2.2409990591832675e-09	5.695405383533153
ENSG00000197191	2.2409990591832675e-09	6.450707800996111
ENSG00000223552	2.2409990591832675e-09	4.774867627819564
ENSG00000032444	2.2409990591832675e-09	8.833381241242547
ENSG00000087077	2.2409990591832675e-09	8.704242819093666
ENSG00000174744	2.2409990591832675e-09	8.780102552717956
ENSG00000119446	2.2409990591832675e-09	8.768812030168107
ENSG00000146233	2.3082032981690686e-09	4.373080829869037
ENSG00000251226	2.3082032981690686e-09	4.5823845876475895
ENSG00000100154	2.3082032981690686e-09	8.742674965614492
ENSG00000146540	2.3082032981690686e-09	8.865163567071086
ENSG00000197647	2.3082032981690686e-09	7.980754910535577
ENSG00000100575	2.3425388204604366e-09	8.57409983752742
ENSG00000133818	2.342538820460445e-09	7.941159397327736
ENSG00000152969	2.377372500581481e-09	4.3066270783552945
ENSG00000242337	2.4127113742497328e-09	6.002936208501344
ENSG00000105321	2.4127113742497497e-09	8.650964130569076
ENSG00000166816	2.448562573694587e-09	8.244576771978616
ENSG00000151693	2.4849333289393226e-09	4.752731385761642
ENSG00000135390	2.4849333289393226e-09	8.859518305796161
ENSG00000214389	2.521830969100191e-09	8.18879955691945
ENSG00000243056	2.521830969100191e-09	5.639904099426743
ENSG00000176490	2.521830969100191e-09	8.2748740060847
ENSG00000070814	2.521830969100191e-09	8.82928288058681
ENSG00000065150	2.559262923701607e-09	8.865163567071086
ENSG00000154102	2.559262923701607e-09	8.459656248527494
ENSG00000163606	2.559262923701607e-09	7.970878232116653
ENSG00000261303	2.5972367240084663e-09	2.3874656942960257
ENSG00000234912	2.5972367240084663e-09	8.631814585552792
ENSG00000213585	2.5972367240084663e-09	8.871813387763373
ENSG00000251414	2.5972367240084663e-09	7.2199396590036695
ENSG00000241061	2.6357600043755625e-09	6.3265037104582635
ENSG00000224858	2.6357600043755625e-09	5.662792554301507
ENSG00000139637	2.674840503614081e-09	8.60843362339251
ENSG00000011243	2.674840503614081e-09	8.824179960513709
ENSG00000171903	2.714486066375718e-09	4.264861843491826
ENSG00000088448	2.714486066375728e-09	8.881557009694037
ENSG00000107833	2.714486066375728e-09	8.514428904169298
ENSG00000168994	2.714486066375728e-09	7.131597463339282
ENSG00000236296	2.754704644554566e-09	7.594873515215873
ENSG00000103472	2.754704644554566e-09	7.348930526395234
ENSG00000126790	2.754704644554566e-09	8.668904473811214
ENSG00000241556	2.754704644554566e-09	6.382420988198914
ENSG00000166743	2.7547046445545855e-09	5.081717347146129
ENSG00000244968	2.7547046445545855e-09	3.369130642767216
ENSG00000271828	2.7955042987066616e-09	7.274666811071607
ENSG00000164056	2.7955042987066616e-09	7.999157471993253
ENSG00000173715	2.7955042987066616e-09	8.812889437963857
ENSG00000054219	2.7955042987066616e-09	8.716075682845341
ENSG00000160447	2.7955042987066616e-09	7.7663564545510875
ENSG00000101695	2.7955042987066616e-09	7.3057674603747875
ENSG00000186854	2.7955042987066616e-09	8.520074165444225
ENSG00000250366	2.7955042987066814e-09	1.409965360161854
ENSG00000167693	2.8368931994879776e-09	6.527551918446191
ENSG00000130313	2.8368931994880078e-09	8.519274248383644
ENSG00000141542	2.8368931994880078e-09	8.510535185870344
ENSG00000166313	2.878879629110555e-09	7.344728105789354
ENSG00000263345	2.878879629110555e-09	6.917080481520956
ENSG00000170962	2.878879629110555e-09	7.6203383167566034
ENSG00000228431	2.921471982817287e-09	2.0993402243526265
ENSG00000261559	2.921471982817287e-09	1.5858408877629344
ENSG00000156052	2.921471982817287e-09	7.3572596230516725
ENSG00000205786	2.921471982817287e-09	3.45677300529422
ENSG00000119335	2.9646787703756288e-09	8.914343894939938
ENSG00000166529	2.9646787703756288e-09	8.070613958475377
ENSG00000136867	3.0085086175901524e-09	6.58158499038361
ENSG00000268087	3.0085086175901524e-09	7.771116052904845
ENSG00000234781	3.0085086175901524e-09	0.48936067217998447
ENSG00000230091	3.0529702678344236e-09	7.561882325890184
ENSG00000090487	3.1438245480807344e-09	8.839026502517472
ENSG00000223799	3.1438245480807344e-09	6.7854795099472005
ENSG00000079482	3.1902352667375043e-09	4.078565894717391
ENSG00000254786	3.1902352667375043e-09	1.6310346931799893
ENSG00000224546	3.1902352667375043e-09	7.3857974582073185
ENSG00000182979	3.1902352667375043e-09	8.796495995340909
ENSG00000179271	3.2373139689360588e-09	8.773914950241208
ENSG00000253251	3.2373139689360588e-09	8.128942633571095
ENSG00000176248	3.2373139689360588e-09	8.848770124448134
ENSG00000163746	3.285070009565814e-09	4.092359483152528
ENSG00000105649	3.2850700095658257e-09	7.579504753153644
ENSG00000135070	3.3335128706951954e-09	8.807244176688933
ENSG00000144821	3.333512870695231e-09	8.58438580065991
ENSG00000142409	3.3826521632451435e-09	8.653053372390087
ENSG00000070610	3.3826521632451435e-09	8.881557009694037
ENSG00000187164	3.3826521632451435e-09	7.795954015726233
ENSG00000269896	3.4324976286839663e-09	7.0288127027887555
ENSG00000105695	3.4830591407439473e-09	2.07118792458604
ENSG00000147687	3.534346707159368e-09	8.539223710460508
ENSG00000147874	3.534346707159368e-09	8.720174043501078
ENSG00000255237	3.534346707159368e-09	4.511715765681296
ENSG00000240376	3.586370471426698e-09	8.33301635291319
ENSG00000146576	3.586370471426698e-09	8.700686799639751
ENSG00000182179	3.586370471426698e-09	8.902048812972726
ENSG00000231079	3.5863704714267237e-09	3.8339993266254453
ENSG00000125531	3.6391407145871284e-09	4.98715569543236
ENSG00000144642	3.6391407145871284e-09	5.756798989480367
ENSG00000134982	3.6391407145871284e-09	8.763709110095006
ENSG00000149782	3.69266785703162e-09	8.62562698307604
ENSG00000185101	3.746962460328843e-09	8.772910390823844
ENSG00000114745	3.746962460328843e-09	8.834928141861734
ENSG00000137817	3.746962460328843e-09	8.852868485103873
ENSG00000236097	3.802035229076129e-09	1.3901559794021234
ENSG00000255337	3.802035229076129e-09	4.6062444225543455
ENSG00000244398	3.802035229076129e-09	8.378845303684912
ENSG00000160917	3.802035229076129e-09	8.759068408237443
ENSG00000172548	3.802035229076129e-09	8.136982023153461
ENSG00000173825	3.857897012773976e-09	6.830611584188195
ENSG00000126756	3.857897012773976e-09	8.781649453337144
ENSG00000259917	3.914558807724197e-09	6.057387402893941
ENSG00000151917	3.914558807724197e-09	6.107770156666678
ENSG00000169100	3.914558807724197e-09	8.926638976907151
ENSG00000170921	3.972031758951929e-09	8.326505549860457
ENSG00000129158	4.030327162152154e-09	8.41142754657403
ENSG00000105438	4.030327162152154e-09	8.881557009694037
ENSG00000244649	4.030327162152168e-09	3.607182939458534
ENSG00000150990	4.089456465660363e-09	8.704242819093666
ENSG00000038002	4.089456465660363e-09	8.863616666451898
ENSG00000104886	4.149431272448622e-09	8.784200913373693
ENSG00000222375	4.149431272448622e-09	5.1282675024693365
ENSG00000204060	4.149431272448622e-09	4.5562533982799645
ENSG00000234899	4.210263342146376e-09	1.6001279850112564
ENSG00000119705	4.210263342146391e-09	8.650964130569076
ENSG00000145242	4.2719645930868476e-09	3.9266384437306914
ENSG00000137713	4.2719645930868476e-09	8.658618510678725
ENSG00000167113	4.2719645930868476e-09	8.832376681825183
ENSG00000137055	4.2719645930868476e-09	8.70014445843793
ENSG00000245556	4.3345471043792505e-09	8.34497373603536
ENSG00000047365	4.398023118007089e-09	8.622737824194449
ENSG00000236854	4.462405040952632e-09	3.6349169780229382
ENSG00000131370	4.462405040952632e-09	8.587399478911998
ENSG00000136193	4.462405040952632e-09	8.865163567071086
ENSG00000125869	4.527705447348513e-09	8.810800196142846
ENSG00000155463	4.527705447348513e-09	8.867715027107636
ENSG00000147027	4.5277054473485285e-09	4.796888750240527
ENSG00000198739	4.593937080656071e-09	3.0980503071227092
ENSG00000147403	4.593937080656071e-09	8.922540616251414
ENSG00000103534	4.593937080656087e-09	4.820041108655629
ENSG00000197724	4.661112855871069e-09	8.798042895960094
ENSG00000064607	4.661112855871069e-09	8.889753731005511
ENSG00000105325	4.661112855871069e-09	8.79239763468517
ENSG00000139675	4.729245861757054e-09	7.971088497347736
ENSG00000178741	4.729245861757054e-09	8.889753731005511
ENSG00000265806	4.798349363107174e-09	7.062893976958655
ENSG00000197016	4.798349363107174e-09	6.755160509390383
ENSG00000076053	4.798349363107174e-09	8.57409983752742
ENSG00000170445	4.8684368030338185e-09	8.848770124448134
ENSG00000177932	4.868436803033871e-09	6.013411133996367
ENSG00000263829	4.939521805287227e-09	3.4456561222370325
ENSG00000175066	4.939521805287227e-09	8.599694560879211
ENSG00000116396	4.939521805287227e-09	7.570541265417198
ENSG00000255561	5.011618176602909e-09	8.068519093780065
ENSG00000254603	5.011618176602909e-09	1.1687354451553804
ENSG00000172270	5.084739909079137e-09	8.897950452316989
ENSG00000167671	5.084739909079137e-09	8.831834340623361
ENSG00000035141	5.158901182583267e-09	8.859518305796161
ENSG00000149269	5.158901182583267e-09	8.830829781205997
ENSG00000177410	5.234116367188961e-09	8.820081599857971
ENSG00000104825	5.310400025643105e-09	8.771905831406482
ENSG00000104722	5.310400025643105e-09	0.9636181057453964
ENSG00000257621	5.310400025643105e-09	8.832376681825183
ENSG00000167615	5.387766915864517e-09	8.922540616251414
ENSG00000157833	5.387766915864517e-09	6.591263339933241
ENSG00000270093	5.387766915864517e-09	4.930324887254872
ENSG00000237926	5.387766915864517e-09	4.514208783798312
ENSG00000232956	5.387766915864556e-09	8.812889437963857
ENSG00000220472	5.4662319934731416e-09	7.16680527271594
ENSG00000268030	5.4662319934731416e-09	7.5189481568743535
ENSG00000228329	5.4662319934731416e-09	4.688891619125549
ENSG00000186395	5.4662319934731416e-09	8.70733662033204
ENSG00000023171	5.4662319934731416e-09	6.770691642611646
ENSG00000115112	5.4662319934731416e-09	5.063115438129108
ENSG00000130725	5.4662319934731416e-09	8.766260570131555
ENSG00000242268	5.545810414350749e-09	4.456694302382788
ENSG00000196743	5.545810414350749e-09	8.869261927726823
ENSG00000268747	5.545810414350749e-09	3.851660761639267
ENSG00000165895	5.626517537234367e-09	8.762162209475818
ENSG00000272922	5.708368926341194e-09	2.073075385664589
ENSG00000166763	5.708368926341194e-09	5.017337308571699
ENSG00000164128	5.708368926341235e-09	1.9078847159954422
ENSG00000125726	5.791380354026894e-09	5.460297139117334
ENSG00000241352	5.7913803540269344e-09	5.533981973919054
ENSG00000117228	5.7913803540269344e-09	8.73548280372038
ENSG00000236352	5.7913803540269344e-09	4.398381711316543
ENSG00000165716	5.7913803540269344e-09	6.09384188464311
ENSG00000110025	5.8755678034765015e-09	7.541766656689451
ENSG00000267943	5.875567803476543e-09	1.9685540169641451
ENSG00000163071	5.875567803476543e-09	4.521064184770923
ENSG00000167291	5.875567803476543e-09	7.834238607489741
ENSG00000060138	5.960947471429095e-09	8.602841295619559
ENSG00000154016	5.960947471429095e-09	6.353977826222195
ENSG00000169567	5.960947471429095e-09	8.904600273009276
ENSG00000273388	5.960947471429095e-09	3.9737198068721775
ENSG00000132361	6.047535770936479e-09	8.880010109074849
ENSG00000173627	6.135349334156093e-09	2.467861879377701
ENSG00000131019	6.135349334156093e-09	5.116594157426892
ENSG00000120332	6.135349334156093e-09	6.090478657311306
ENSG00000215375	6.135349334156136e-09	8.46771991335071
ENSG00000053501	6.135349334156136e-09	8.6755542945035
ENSG00000103067	6.135349334156136e-09	6.6797417355747255
ENSG00000264693	6.224405015178369e-09	1.0316486963638667
ENSG00000130803	6.224405015178369e-09	8.749867127508605
ENSG00000125458	6.224405015178369e-09	8.54386441231807
ENSG00000139289	6.224405015178369e-09	8.64867024639128
ENSG00000213315	6.224405015178369e-09	6.49126877313906
ENSG00000100320	6.224405015178369e-09	8.834928141861734
ENSG00000176919	6.406311273870925e-09	6.41042267565791
ENSG00000110768	6.406311273870925e-09	8.782654012754506
ENSG00000099326	6.406311273870925e-09	8.852868485103873
ENSG00000248383	6.40631127387097e-09	0.9484572891383188
ENSG00000125246	6.499196695331178e-09	8.221275932804621
ENSG00000127666	6.499196695331178e-09	8.801598915414008
ENSG00000256338	6.4991966953312245e-09	6.341824057014643
ENSG00000128594	6.593393928078854e-09	6.353350667068075
ENSG00000181036	6.593393928078901e-09	5.371781913190602
ENSG00000095596	6.688920979529306e-09	5.12684834492313
ENSG00000233380	6.688920979529306e-09	3.7786978455857816
ENSG00000169855	6.688920979529306e-09	7.355571782403274
ENSG00000240395	6.688920979529306e-09	5.099567415772084
ENSG00000203952	6.68892097952933e-09	1.4145398269346576
ENSG00000233061	6.7857960967494605e-09	7.29579376975366
ENSG00000119771	6.7857960967494605e-09	5.120005942479681
ENSG00000214514	6.7857960967494605e-09	3.5819849459163353
ENSG00000219665	6.7857960967494845e-09	8.29424650754732
ENSG00000106009	6.7857960967494845e-09	8.828278321169446
ENSG00000137764	6.884037769540557e-09	8.566365334431485
ENSG00000107249	6.884037769540557e-09	8.213899249697088
ENSG00000112394	6.884037769540557e-09	6.596973067870065
ENSG00000105819	6.884037769540557e-09	8.847223223828946
ENSG00000231856	6.983664733558655e-09	5.987533771037079
ENSG00000126934	6.983664733558655e-09	8.8774586490383
ENSG00000244056	7.084695973474449e-09	2.6210621446155193
ENSG00000081026	7.187150726171243e-09	8.491305517867774
ENSG00000188517	7.187150726171243e-09	4.36331035557106
ENSG00000120314	7.3964089979735376e-09	8.77345273202567
ENSG00000273079	7.3964089979735376e-09	5.672932284442498
ENSG00000231062	7.396408997973564e-09	2.857066975117188
ENSG00000152952	7.396408997973564e-09	7.527789974713031
ENSG00000176700	7.50325228125268e-09	8.644314309876787
ENSG00000170906	7.50325228125268e-09	8.796495995340909
ENSG00000164949	7.503252281252733e-09	8.128171374771636
ENSG00000149926	7.503252281252733e-09	5.114435915359538
ENSG00000134627	7.503252281252733e-09	6.645870255694544
ENSG00000113328	7.611598612338123e-09	8.852868485103873
ENSG00000131459	7.611598612338123e-09	2.3071105255573188
ENSG00000251666	7.721468538554844e-09	5.612746142845518
ENSG00000130726	7.721468538554844e-09	8.885655370349774
ENSG00000203697	7.721468538554844e-09	5.445920822003568
ENSG00000251173	7.721468538554844e-09	0.9763927190620527
ENSG00000152932	7.832882879478956e-09	2.899577404763794
ENSG00000233961	7.832882879478956e-09	7.1663102421417895
ENSG00000255189	7.832882879478956e-09	2.3112573528848652
ENSG00000120913	7.945862730422502e-09	8.045019235123586
ENSG00000129474	7.945862730422502e-09	6.642788837468316
ENSG00000268583	7.945862730422502e-09	4.201013810624169
ENSG00000091986	7.945862730422502e-09	6.8369282722125195
ENSG00000223843	7.945862730422586e-09	2.881206506446614
ENSG00000227034	8.060429465961864e-09	6.293540637815559
ENSG00000255022	8.060429465961864e-09	3.8453784819220473
ENSG00000134028	8.060429465961864e-09	3.6962619573364783
ENSG00000176171	8.176604743509203e-09	8.42193827320666
ENSG00000115266	8.176604743509261e-09	7.948463055863828
ENSG00000100558	8.294410506929022e-09	4.692663396719147
ENSG00000177455	8.535002721106862e-09	7.328044212489777
ENSG00000176399	8.535002721106892e-09	6.656542896917279
ENSG00000178199	8.657834525018889e-09	8.28724033564344
ENSG00000149177	8.782387528658819e-09	8.48934933253502
ENSG00000136098	8.782387528658819e-09	8.401888567000151
ENSG00000205301	8.782387528658819e-09	1.871402456488639
ENSG00000137494	8.90868516395999e-09	8.618177245323173
ENSG00000138386	8.90868516395999e-09	8.72782842361073
ENSG00000137880	9.166609606709474e-09	8.271170431873468
ENSG00000235501	9.166609606709474e-09	5.788710254895315
ENSG00000233955	9.166609606709474e-09	0.432070234176082
ENSG00000261226	9.16660960670954e-09	5.505561823533496
ENSG00000128563	9.16660960670954e-09	8.814436338583045
ENSG00000224805	9.298284839318009e-09	2.1122730856994845
ENSG00000136930	9.431801561929667e-09	8.839026502517472
ENSG00000164182	9.431801561929667e-09	8.620524063002941
ENSG00000136122	9.431801561929667e-09	8.126728872379587
ENSG00000264773	9.431801561929701e-09	4.042606737795571
ENSG00000140326	9.56718479183793e-09	8.687849376470714
[truncated: 2,902 more rows]
